# Supplementary material for: In vivo muscle force and muscle power during near-maximal frog jumps
Source: PLoS One. 2017 Mar 10;12(3):e0173415. doi: 10.1371/journal.pone.0173415 (PMC5345813; doi:10.1371/journal.pone.0173415)
Supplement: S3 File — Full raw data set of the current study. (ZIP) [file pone.0173415.s003.zip]

Archive with 329 entries (294 files):
- Frog_jumping_full_dataset2/Extracted_data/
- Frog_jumping_full_dataset2/Extracted_data/Frog1/
- Frog_jumping_full_dataset2/Extracted_data/Frog1/Jump2/
- Frog_jumping_full_dataset2/Extracted_data/Frog1/Jump2/Apr28jump2(total).xls
- Frog_jumping_full_dataset2/Extracted_data/Frog1/Jump2/Apr28jump2.all
- Frog_jumping_full_dataset2/Extracted_data/Frog1/Jump2/Apr28jump2.frm
- Frog_jumping_full_dataset2/Extracted_data/Frog1/Jump2/Apr28jump2.rms
- Frog_jumping_full_dataset2/Extracted_data/Frog1/Jump2/newapr28jump2.all
- Frog_jumping_full_dataset2/Extracted_data/Frog1/Jump2/newapr28jump2.frm
- Frog_jumping_full_dataset2/Extracted_data/Frog1/Jump2/newapr28jump2.rms
- Frog_jumping_full_dataset2/Extracted_data/Frog1/Jump6/
- Frog_jumping_full_dataset2/Extracted_data/Frog1/Jump6/Apr28jump6(total).xls
- Frog_jumping_full_dataset2/Extracted_data/Frog1/Jump6/Apr28jump6.all
- Frog_jumping_full_dataset2/Extracted_data/Frog1/Jump6/Apr28jump6.frm
- Frog_jumping_full_dataset2/Extracted_data/Frog1/Jump6/Apr28jump6.rms
- Frog_jumping_full_dataset2/Extracted_data/Frog1/Jump6/newapr28jump6.all
- Frog_jumping_full_dataset2/Extracted_data/Frog1/Jump6/newapr28jump6.frm
- Frog_jumping_full_dataset2/Extracted_data/Frog1/Jump6/newapr28jump6.rms
- Frog_jumping_full_dataset2/Extracted_data/Frog1/Jump8/
- Frog_jumping_full_dataset2/Extracted_data/Frog1/Jump8/Apr28jump8(total).xls
- Frog_jumping_full_dataset2/Extracted_data/Frog1/Jump8/Apr28jump8.all
- Frog_jumping_full_dataset2/Extracted_data/Frog1/Jump8/Apr28jump8.frm
- Frog_jumping_full_dataset2/Extracted_data/Frog1/Jump8/Apr28jump8.rms
- Frog_jumping_full_dataset2/Extracted_data/Frog1/Jump8/newapr28jump8.all
- Frog_jumping_full_dataset2/Extracted_data/Frog1/Jump8/newapr28jump8.frm
- Frog_jumping_full_dataset2/Extracted_data/Frog1/Jump8/newapr28jump8.rms
- Frog_jumping_full_dataset2/Extracted_data/Frog2/
- Frog_jumping_full_dataset2/Extracted_data/Frog2/Jump1/
- Frog_jumping_full_dataset2/Extracted_data/Frog2/Jump1/Apr30jump1(total).xls
- Frog_jumping_full_dataset2/Extracted_data/Frog2/Jump1/Apr30jump1.all
- Frog_jumping_full_dataset2/Extracted_data/Frog2/Jump1/Apr30jump1.frm
- Frog_jumping_full_dataset2/Extracted_data/Frog2/Jump1/Apr30jump1.rms
- Frog_jumping_full_dataset2/Extracted_data/Frog2/Jump1/newapr30jump1.all
- Frog_jumping_full_dataset2/Extracted_data/Frog2/Jump1/newapr30jump1.frm
- Frog_jumping_full_dataset2/Extracted_data/Frog2/Jump1/newapr30jump1.rms
- Frog_jumping_full_dataset2/Extracted_data/Frog2/Jump10/
- Frog_jumping_full_dataset2/Extracted_data/Frog2/Jump10/Apr30jump10(new).frm
- Frog_jumping_full_dataset2/Extracted_data/Frog2/Jump10/Apr30jump10(new).rms
- Frog_jumping_full_dataset2/Extracted_data/Frog2/Jump10/Apr30jump10(total).xls
- Frog_jumping_full_dataset2/Extracted_data/Frog2/Jump10/Apr30jump10.all
- Frog_jumping_full_dataset2/Extracted_data/Frog2/Jump10/newapr30jump10.all
- Frog_jumping_full_dataset2/Extracted_data/Frog2/Jump10/newapr30jump10.frm
- Frog_jumping_full_dataset2/Extracted_data/Frog2/Jump10/newapr30jump10.rms
- Frog_jumping_full_dataset2/Extracted_data/Frog2/Jump11/
- Frog_jumping_full_dataset2/Extracted_data/Frog2/Jump11/Apr30jump11(new).frm
- Frog_jumping_full_dataset2/Extracted_data/Frog2/Jump11/Apr30jump11(new).rms
- Frog_jumping_full_dataset2/Extracted_data/Frog2/Jump11/Apr30jump11(total).xls
- Frog_jumping_full_dataset2/Extracted_data/Frog2/Jump11/Apr30jump11.all
- Frog_jumping_full_dataset2/Extracted_data/Frog2/Jump11/newapr30jump11.all
- Frog_jumping_full_dataset2/Extracted_data/Frog2/Jump11/newapr30jump11.frm
- Frog_jumping_full_dataset2/Extracted_data/Frog2/Jump11/newapr30jump11.rms
- Frog_jumping_full_dataset2/Extracted_data/Frog2/Jump12/
- Frog_jumping_full_dataset2/Extracted_data/Frog2/Jump12/Apr30jump12(.all).xls
- Frog_jumping_full_dataset2/Extracted_data/Frog2/Jump12/Apr30jump12.all
- Frog_jumping_full_dataset2/Extracted_data/Frog2/Jump12/Apr30jump12.frm
- Frog_jumping_full_dataset2/Extracted_data/Frog2/Jump12/Apr30jump12.rms
- Frog_jumping_full_dataset2/Extracted_data/Frog2/Jump12/newapr30jump12.all
- Frog_jumping_full_dataset2/Extracted_data/Frog2/Jump12/newapr30jump12.frm
- Frog_jumping_full_dataset2/Extracted_data/Frog2/Jump12/newapr30jump12.rms
- Frog_jumping_full_dataset2/Extracted_data/Frog2/Jump13/
- Frog_jumping_full_dataset2/Extracted_data/Frog2/Jump13/Apr30jump13(new).frm
- Frog_jumping_full_dataset2/Extracted_data/Frog2/Jump13/Apr30jump13(new).rms
- Frog_jumping_full_dataset2/Extracted_data/Frog2/Jump13/Apr30jump13(total).xls
- Frog_jumping_full_dataset2/Extracted_data/Frog2/Jump13/Apr30jump13.all
- Frog_jumping_full_dataset2/Extracted_data/Frog2/Jump13/newapr30jump13.all
- Frog_jumping_full_dataset2/Extracted_data/Frog2/Jump13/newapr30jump13.frm
- Frog_jumping_full_dataset2/Extracted_data/Frog2/Jump13/newapr30jump13.rms
- Frog_jumping_full_dataset2/Extracted_data/Frog2/Jump15/
- Frog_jumping_full_dataset2/Extracted_data/Frog2/Jump15/Apr30jump15(new).frm
- Frog_jumping_full_dataset2/Extracted_data/Frog2/Jump15/Apr30jump15(new).rms
- Frog_jumping_full_dataset2/Extracted_data/Frog2/Jump15/Apr30jump15(total).xls
- Frog_jumping_full_dataset2/Extracted_data/Frog2/Jump15/Apr30jump15.all
- Frog_jumping_full_dataset2/Extracted_data/Frog2/Jump15/newapr30jump15.all
- Frog_jumping_full_dataset2/Extracted_data/Frog2/Jump15/newapr30jump15.frm
- Frog_jumping_full_dataset2/Extracted_data/Frog2/Jump15/newapr30jump15.rms
- Frog_jumping_full_dataset2/Extracted_data/Frog2/Jump17/
- Frog_jumping_full_dataset2/Extracted_data/Frog2/Jump17/Apr30jump17(new).frm
- Frog_jumping_full_dataset2/Extracted_data/Frog2/Jump17/Apr30jump17(new).rms
- Frog_jumping_full_dataset2/Extracted_data/Frog2/Jump17/Apr30jump17(total).xls
- Frog_jumping_full_dataset2/Extracted_data/Frog2/Jump17/Apr30jump17.all
- Frog_jumping_full_dataset2/Extracted_data/Frog2/Jump17/newapr30jump17.all
- Frog_jumping_full_dataset2/Extracted_data/Frog2/Jump17/newapr30jump17.frm
- Frog_jumping_full_dataset2/Extracted_data/Frog2/Jump17/newapr30jump17.rms
- Frog_jumping_full_dataset2/Extracted_data/Frog2/Jump2/
- Frog_jumping_full_dataset2/Extracted_data/Frog2/Jump2/allfive.fig
- Frog_jumping_full_dataset2/Extracted_data/Frog2/Jump2/allfive.jpg
- Frog_jumping_full_dataset2/Extracted_data/Frog2/Jump2/Apr30jump2(new).frm
- Frog_jumping_full_dataset2/Extracted_data/Frog2/Jump2/Apr30jump2(new).rms
- Frog_jumping_full_dataset2/Extracted_data/Frog2/Jump2/Apr30jump2(total).xls
- Frog_jumping_full_dataset2/Extracted_data/Frog2/Jump2/Apr30jump2.all
- Frog_jumping_full_dataset2/Extracted_data/Frog2/Jump2/blackallfive.jpg
- Frog_jumping_full_dataset2/Extracted_data/Frog2/Jump2/blackfp-dis-en.jpg
- Frog_jumping_full_dataset2/Extracted_data/Frog2/Jump2/blacksono.jpg
- Frog_jumping_full_dataset2/Extracted_data/Frog2/Jump2/end pic.jpg
- Frog_jumping_full_dataset2/Extracted_data/Frog2/Jump2/fivegraphs.emf
- Frog_jumping_full_dataset2/Extracted_data/Frog2/Jump2/fp-dis-en.emf
- Frog_jumping_full_dataset2/Extracted_data/Frog2/Jump2/fp-dis-en.fig
- Frog_jumping_full_dataset2/Extracted_data/Frog2/Jump2/fp-dis-en.jpg
- Frog_jumping_full_dataset2/Extracted_data/Frog2/Jump2/initial pic.jpg
- Frog_jumping_full_dataset2/Extracted_data/Frog2/Jump2/Jump sequence pics.doc
- Frog_jumping_full_dataset2/Extracted_data/Frog2/Jump2/newapr30jump2.all
- Frog_jumping_full_dataset2/Extracted_data/Frog2/Jump2/newapr30jump2.frm
- Frog_jumping_full_dataset2/Extracted_data/Frog2/Jump2/newapr30jump2.rms
- Frog_jumping_full_dataset2/Extracted_data/Frog2/Jump2/peak pic.jpg
- Frog_jumping_full_dataset2/Extracted_data/Frog2/Jump2/sono.emf
- Frog_jumping_full_dataset2/Extracted_data/Frog2/Jump2/sono.fig
- Frog_jumping_full_dataset2/Extracted_data/Frog2/Jump2/sono.jpg
- Frog_jumping_full_dataset2/Extracted_data/Frog2/Jump3/
- Frog_jumping_full_dataset2/Extracted_data/Frog2/Jump3/Apr30jump03.all
- Frog_jumping_full_dataset2/Extracted_data/Frog2/Jump3/Apr30jump3(new).frm
- Frog_jumping_full_dataset2/Extracted_data/Frog2/Jump3/Apr30jump3(new).rms
- Frog_jumping_full_dataset2/Extracted_data/Frog2/Jump3/Apr30jump3(total).xls
- Frog_jumping_full_dataset2/Extracted_data/Frog2/Jump3/end phase.jpg
- Frog_jumping_full_dataset2/Extracted_data/Frog2/Jump3/initial phase.jpg
- Frog_jumping_full_dataset2/Extracted_data/Frog2/Jump3/newapr30jump3.all
- Frog_jumping_full_dataset2/Extracted_data/Frog2/Jump3/newapr30jump3.frm
- Frog_jumping_full_dataset2/Extracted_data/Frog2/Jump3/newapr30jump3.rms
- Frog_jumping_full_dataset2/Extracted_data/Frog2/Jump3/peak force.jpg
- Frog_jumping_full_dataset2/Extracted_data/Frog2/Jump4/
- Frog_jumping_full_dataset2/Extracted_data/Frog2/Jump4/Apr30jump4(new).frm
- Frog_jumping_full_dataset2/Extracted_data/Frog2/Jump4/Apr30jump4(new).rms
- Frog_jumping_full_dataset2/Extracted_data/Frog2/Jump4/Apr30jump4(total).xls
- Frog_jumping_full_dataset2/Extracted_data/Frog2/Jump4/Apr30jump4.all
- Frog_jumping_full_dataset2/Extracted_data/Frog2/Jump4/newapr30jump4.all
- Frog_jumping_full_dataset2/Extracted_data/Frog2/Jump4/newapr30jump4.frm
- Frog_jumping_full_dataset2/Extracted_data/Frog2/Jump4/newapr30jump4.rms
- Frog_jumping_full_dataset2/Extracted_data/Frog2/Jump8/
- Frog_jumping_full_dataset2/Extracted_data/Frog2/Jump8/Apr30jump8(new).frm
- Frog_jumping_full_dataset2/Extracted_data/Frog2/Jump8/Apr30jump8(new).rms
- Frog_jumping_full_dataset2/Extracted_data/Frog2/Jump8/Apr30jump8(total).xls
- Frog_jumping_full_dataset2/Extracted_data/Frog2/Jump8/Apr30jump8.all
- Frog_jumping_full_dataset2/Extracted_data/Frog2/Jump8/newapr30jump8.all
- Frog_jumping_full_dataset2/Extracted_data/Frog2/Jump8/newapr30jump8.frm
- Frog_jumping_full_dataset2/Extracted_data/Frog2/Jump8/newapr30jump8.rms
- Frog_jumping_full_dataset2/Extracted_data/Frog2/Jump9/
- Frog_jumping_full_dataset2/Extracted_data/Frog2/Jump9/Apr30jump9(new).frm
- Frog_jumping_full_dataset2/Extracted_data/Frog2/Jump9/Apr30jump9(new).rms
- Frog_jumping_full_dataset2/Extracted_data/Frog2/Jump9/Apr30jump9(total).xls
- Frog_jumping_full_dataset2/Extracted_data/Frog2/Jump9/Apr30jump9.all
- Frog_jumping_full_dataset2/Extracted_data/Frog2/Jump9/newapr30jump9.all
- Frog_jumping_full_dataset2/Extracted_data/Frog2/Jump9/newapr30jump9.frm
- Frog_jumping_full_dataset2/Extracted_data/Frog2/Jump9/newapr30jump9.rms
- Frog_jumping_full_dataset2/Fig3_data.xlsx
- Frog_jumping_full_dataset2/GRF.xlsx
- Frog_jumping_full_dataset2/high_speed_video/
- Frog_jumping_full_dataset2/high_speed_video/Frog1/
- Frog_jumping_full_dataset2/high_speed_video/Frog1/jump2_pics/
- Frog_jumping_full_dataset2/high_speed_video/Frog1/jump2_pics/0ms.jpg
- Frog_jumping_full_dataset2/high_speed_video/Frog1/jump2_pics/100ms.jpg
- Frog_jumping_full_dataset2/high_speed_video/Frog1/jump2_pics/10ms.jpg
- Frog_jumping_full_dataset2/high_speed_video/Frog1/jump2_pics/110ms.jpg
- Frog_jumping_full_dataset2/high_speed_video/Frog1/jump2_pics/120ms.jpg
- Frog_jumping_full_dataset2/high_speed_video/Frog1/jump2_pics/130ms.jpg
- Frog_jumping_full_dataset2/high_speed_video/Frog1/jump2_pics/140ms.jpg
- Frog_jumping_full_dataset2/high_speed_video/Frog1/jump2_pics/150ms.jpg
- Frog_jumping_full_dataset2/high_speed_video/Frog1/jump2_pics/20ms.jpg
- Frog_jumping_full_dataset2/high_speed_video/Frog1/jump2_pics/30ms.jpg
- Frog_jumping_full_dataset2/high_speed_video/Frog1/jump2_pics/40ms.jpg
- Frog_jumping_full_dataset2/high_speed_video/Frog1/jump2_pics/50ms.jpg
- Frog_jumping_full_dataset2/high_speed_video/Frog1/jump2_pics/60ms.jpg
- Frog_jumping_full_dataset2/high_speed_video/Frog1/jump2_pics/70ms.jpg
- Frog_jumping_full_dataset2/high_speed_video/Frog1/jump2_pics/80ms.jpg
- Frog_jumping_full_dataset2/high_speed_video/Frog1/jump2_pics/90ms.jpg
- Frog_jumping_full_dataset2/high_speed_video/Frog1/jump2_pics/Thumbs.db
- Frog_jumping_full_dataset2/high_speed_video/Frog1/jump6_pics/
- Frog_jumping_full_dataset2/high_speed_video/Frog1/jump6_pics/0ms.jpg
- Frog_jumping_full_dataset2/high_speed_video/Frog1/jump6_pics/100ms.jpg
- Frog_jumping_full_dataset2/high_speed_video/Frog1/jump6_pics/10ms.jpg
- Frog_jumping_full_dataset2/high_speed_video/Frog1/jump6_pics/110ms.jpg
- Frog_jumping_full_dataset2/high_speed_video/Frog1/jump6_pics/120ms.jpg
- Frog_jumping_full_dataset2/high_speed_video/Frog1/jump6_pics/20ms.jpg
- Frog_jumping_full_dataset2/high_speed_video/Frog1/jump6_pics/30ms.jpg
- Frog_jumping_full_dataset2/high_speed_video/Frog1/jump6_pics/40ms.jpg
- Frog_jumping_full_dataset2/high_speed_video/Frog1/jump6_pics/50ms.jpg
- Frog_jumping_full_dataset2/high_speed_video/Frog1/jump6_pics/60ms.jpg
- Frog_jumping_full_dataset2/high_speed_video/Frog1/jump6_pics/70ms.jpg
- Frog_jumping_full_dataset2/high_speed_video/Frog1/jump6_pics/80ms.jpg
- Frog_jumping_full_dataset2/high_speed_video/Frog1/jump6_pics/90ms.jpg
- Frog_jumping_full_dataset2/high_speed_video/Frog1/jump6_pics/Thumbs.db
- Frog_jumping_full_dataset2/high_speed_video/Frog1/jump8_pics/
- Frog_jumping_full_dataset2/high_speed_video/Frog1/jump8_pics/0ms.jpg
- Frog_jumping_full_dataset2/high_speed_video/Frog1/jump8_pics/100ms.jpg
- Frog_jumping_full_dataset2/high_speed_video/Frog1/jump8_pics/10ms.jpg
- Frog_jumping_full_dataset2/high_speed_video/Frog1/jump8_pics/110ms.jpg
- Frog_jumping_full_dataset2/high_speed_video/Frog1/jump8_pics/20ms.jpg
- Frog_jumping_full_dataset2/high_speed_video/Frog1/jump8_pics/30ms.jpg
- Frog_jumping_full_dataset2/high_speed_video/Frog1/jump8_pics/40ms.jpg
- Frog_jumping_full_dataset2/high_speed_video/Frog1/jump8_pics/50ms.jpg
- Frog_jumping_full_dataset2/high_speed_video/Frog1/jump8_pics/60ms.jpg
- Frog_jumping_full_dataset2/high_speed_video/Frog1/jump8_pics/70ms.jpg
- Frog_jumping_full_dataset2/high_speed_video/Frog1/jump8_pics/80ms.jpg
- Frog_jumping_full_dataset2/high_speed_video/Frog1/jump8_pics/90ms.jpg
- Frog_jumping_full_dataset2/high_speed_video/Frog1/jump8_pics/Thumbs.db
- Frog_jumping_full_dataset2/high_speed_video/Frog2/
- Frog_jumping_full_dataset2/high_speed_video/Frog2/jump1_pics/
- Frog_jumping_full_dataset2/high_speed_video/Frog2/jump1_pics/0ms.jpg
- Frog_jumping_full_dataset2/high_speed_video/Frog2/jump1_pics/10ms.jpg
- Frog_jumping_full_dataset2/high_speed_video/Frog2/jump1_pics/20ms.jpg
- Frog_jumping_full_dataset2/high_speed_video/Frog2/jump1_pics/30ms.jpg
- Frog_jumping_full_dataset2/high_speed_video/Frog2/jump1_pics/40ms.jpg
- Frog_jumping_full_dataset2/high_speed_video/Frog2/jump1_pics/50ms.jpg
- Frog_jumping_full_dataset2/high_speed_video/Frog2/jump1_pics/60ms.jpg
- Frog_jumping_full_dataset2/high_speed_video/Frog2/jump1_pics/70ms.jpg
- Frog_jumping_full_dataset2/high_speed_video/Frog2/jump1_pics/80ms.jpg
- Frog_jumping_full_dataset2/high_speed_video/Frog2/jump1_pics/90ms.jpg
- Frog_jumping_full_dataset2/high_speed_video/Frog2/jump1_pics/Thumbs.db
- Frog_jumping_full_dataset2/high_speed_video/Frog2/jump11_pics/
- Frog_jumping_full_dataset2/high_speed_video/Frog2/jump11_pics/0ms.jpg
- Frog_jumping_full_dataset2/high_speed_video/Frog2/jump11_pics/100ms.jpg
- Frog_jumping_full_dataset2/high_speed_video/Frog2/jump11_pics/10ms.jpg
- Frog_jumping_full_dataset2/high_speed_video/Frog2/jump11_pics/20ms.jpg
- Frog_jumping_full_dataset2/high_speed_video/Frog2/jump11_pics/30ms.jpg
- Frog_jumping_full_dataset2/high_speed_video/Frog2/jump11_pics/40ms.jpg
- Frog_jumping_full_dataset2/high_speed_video/Frog2/jump11_pics/50ms.jpg
- Frog_jumping_full_dataset2/high_speed_video/Frog2/jump11_pics/60ms.jpg
- Frog_jumping_full_dataset2/high_speed_video/Frog2/jump11_pics/70ms.jpg
- Frog_jumping_full_dataset2/high_speed_video/Frog2/jump11_pics/80ms.jpg
- Frog_jumping_full_dataset2/high_speed_video/Frog2/jump11_pics/90ms.jpg
- Frog_jumping_full_dataset2/high_speed_video/Frog2/jump11_pics/Thumbs.db
- Frog_jumping_full_dataset2/high_speed_video/Frog2/jump12_pics/
- Frog_jumping_full_dataset2/high_speed_video/Frog2/jump12_pics/0ms.jpg
- Frog_jumping_full_dataset2/high_speed_video/Frog2/jump12_pics/10ms.jpg
- Frog_jumping_full_dataset2/high_speed_video/Frog2/jump12_pics/20ms.jpg
- Frog_jumping_full_dataset2/high_speed_video/Frog2/jump12_pics/30ms.jpg
- Frog_jumping_full_dataset2/high_speed_video/Frog2/jump12_pics/40ms.jpg
- Frog_jumping_full_dataset2/high_speed_video/Frog2/jump12_pics/50ms.jpg
- Frog_jumping_full_dataset2/high_speed_video/Frog2/jump12_pics/60ms.jpg
- Frog_jumping_full_dataset2/high_speed_video/Frog2/jump12_pics/70ms.jpg
- Frog_jumping_full_dataset2/high_speed_video/Frog2/jump12_pics/80ms.jpg
- Frog_jumping_full_dataset2/high_speed_video/Frog2/jump12_pics/90ms.jpg
- Frog_jumping_full_dataset2/high_speed_video/Frog2/jump12_pics/Thumbs.db
- Frog_jumping_full_dataset2/high_speed_video/Frog2/jump13_pics/
- Frog_jumping_full_dataset2/high_speed_video/Frog2/jump13_pics/0ms.jpg
- Frog_jumping_full_dataset2/high_speed_video/Frog2/jump13_pics/10ms.jpg
- Frog_jumping_full_dataset2/high_speed_video/Frog2/jump13_pics/20ms.jpg
- Frog_jumping_full_dataset2/high_speed_video/Frog2/jump13_pics/30ms.jpg
- Frog_jumping_full_dataset2/high_speed_video/Frog2/jump13_pics/40ms.jpg
- Frog_jumping_full_dataset2/high_speed_video/Frog2/jump13_pics/50ms.jpg
- Frog_jumping_full_dataset2/high_speed_video/Frog2/jump13_pics/60ms.jpg
- Frog_jumping_full_dataset2/high_speed_video/Frog2/jump13_pics/70ms.jpg
- Frog_jumping_full_dataset2/high_speed_video/Frog2/jump13_pics/80ms.jpg
- Frog_jumping_full_dataset2/high_speed_video/Frog2/jump13_pics/90ms.jpg
- Frog_jumping_full_dataset2/high_speed_video/Frog2/jump13_pics/Thumbs.db
- Frog_jumping_full_dataset2/high_speed_video/Frog2/jump15_pics/
- Frog_jumping_full_dataset2/high_speed_video/Frog2/jump15_pics/0ms.jpg
- Frog_jumping_full_dataset2/high_speed_video/Frog2/jump15_pics/10ms.jpg
- Frog_jumping_full_dataset2/high_speed_video/Frog2/jump15_pics/20ms.jpg
- Frog_jumping_full_dataset2/high_speed_video/Frog2/jump15_pics/30ms.jpg
- Frog_jumping_full_dataset2/high_speed_video/Frog2/jump15_pics/40ms.jpg
- Frog_jumping_full_dataset2/high_speed_video/Frog2/jump15_pics/50ms.jpg
- Frog_jumping_full_dataset2/high_speed_video/Frog2/jump15_pics/60ms.jpg
- Frog_jumping_full_dataset2/high_speed_video/Frog2/jump15_pics/70ms.jpg
- Frog_jumping_full_dataset2/high_speed_video/Frog2/jump15_pics/80ms.jpg
- Frog_jumping_full_dataset2/high_speed_video/Frog2/jump15_pics/90ms.jpg
- Frog_jumping_full_dataset2/high_speed_video/Frog2/jump15_pics/Thumbs.db
- Frog_jumping_full_dataset2/high_speed_video/Frog2/jump17_pics/
- Frog_jumping_full_dataset2/high_speed_video/Frog2/jump17_pics/0ms.jpg
- Frog_jumping_full_dataset2/high_speed_video/Frog2/jump17_pics/100ms.jpg
- Frog_jumping_full_dataset2/high_speed_video/Frog2/jump17_pics/10ms.jpg
- Frog_jumping_full_dataset2/high_speed_video/Frog2/jump17_pics/20ms.jpg
- Frog_jumping_full_dataset2/high_speed_video/Frog2/jump17_pics/30ms.jpg
- Frog_jumping_full_dataset2/high_speed_video/Frog2/jump17_pics/40ms.jpg
- Frog_jumping_full_dataset2/high_speed_video/Frog2/jump17_pics/50ms.jpg
- Frog_jumping_full_dataset2/high_speed_video/Frog2/jump17_pics/60ms.jpg
- Frog_jumping_full_dataset2/high_speed_video/Frog2/jump17_pics/70ms.jpg
- Frog_jumping_full_dataset2/high_speed_video/Frog2/jump17_pics/80ms.jpg
- Frog_jumping_full_dataset2/high_speed_video/Frog2/jump17_pics/90ms.jpg
- Frog_jumping_full_dataset2/high_speed_video/Frog2/jump17_pics/Thumbs.db
- Frog_jumping_full_dataset2/high_speed_video/Frog2/jump2_pics/
- Frog_jumping_full_dataset2/high_speed_video/Frog2/jump2_pics/0ms.jpg
- Frog_jumping_full_dataset2/high_speed_video/Frog2/jump2_pics/10ms.jpg
- Frog_jumping_full_dataset2/high_speed_video/Frog2/jump2_pics/20ms.jpg
- Frog_jumping_full_dataset2/high_speed_video/Frog2/jump2_pics/30ms.jpg
- Frog_jumping_full_dataset2/high_speed_video/Frog2/jump2_pics/40ms.jpg
- Frog_jumping_full_dataset2/high_speed_video/Frog2/jump2_pics/50ms.jpg
- Frog_jumping_full_dataset2/high_speed_video/Frog2/jump2_pics/60ms.jpg
- Frog_jumping_full_dataset2/high_speed_video/Frog2/jump2_pics/70ms.jpg
- Frog_jumping_full_dataset2/high_speed_video/Frog2/jump2_pics/80ms.jpg
- Frog_jumping_full_dataset2/high_speed_video/Frog2/jump2_pics/90ms.jpg
- Frog_jumping_full_dataset2/high_speed_video/Frog2/jump2_pics/Thumbs.db
- Frog_jumping_full_dataset2/high_speed_video/Frog2/jump3_pics/
- Frog_jumping_full_dataset2/high_speed_video/Frog2/jump3_pics/0ms.jpg
- Frog_jumping_full_dataset2/high_speed_video/Frog2/jump3_pics/10ms.jpg
- Frog_jumping_full_dataset2/high_speed_video/Frog2/jump3_pics/20ms.jpg
- Frog_jumping_full_dataset2/high_speed_video/Frog2/jump3_pics/30ms.jpg
- Frog_jumping_full_dataset2/high_speed_video/Frog2/jump3_pics/40ms.jpg
- Frog_jumping_full_dataset2/high_speed_video/Frog2/jump3_pics/50ms.jpg
- Frog_jumping_full_dataset2/high_speed_video/Frog2/jump3_pics/60ms.jpg
- Frog_jumping_full_dataset2/high_speed_video/Frog2/jump3_pics/70ms.jpg
- Frog_jumping_full_dataset2/high_speed_video/Frog2/jump3_pics/80ms.jpg
- Frog_jumping_full_dataset2/high_speed_video/Frog2/jump3_pics/90ms.jpg
- Frog_jumping_full_dataset2/high_speed_video/Frog2/jump3_pics/Thumbs.db
- Frog_jumping_full_dataset2/high_speed_video/Frog2/jump4_pics/
- Frog_jumping_full_dataset2/high_speed_video/Frog2/jump4_pics/0ms.jpg
- Frog_jumping_full_dataset2/high_speed_video/Frog2/jump4_pics/10ms.jpg
- Frog_jumping_full_dataset2/high_speed_video/Frog2/jump4_pics/20ms.jpg
- Frog_jumping_full_dataset2/high_speed_video/Frog2/jump4_pics/30ms.jpg
- Frog_jumping_full_dataset2/high_speed_video/Frog2/jump4_pics/40ms.jpg
- Frog_jumping_full_dataset2/high_speed_video/Frog2/jump4_pics/50ms.jpg
- Frog_jumping_full_dataset2/high_speed_video/Frog2/jump4_pics/60ms.jpg
[truncated: 29 more entries]
