# Supplementary material for: In vivo muscle force and muscle power during near-maximal frog jumps
Source: PLoS One. 2017 Mar 10;12(3):e0173415. doi: 10.1371/journal.pone.0173415 (PMC5345813; doi:10.1371/journal.pone.0173415)
Supplement: S3 File — Full raw data set of the current study. (ZIP) [file pone.0173415.s003.zip › Frog_jumping_full_dataset2/Extracted_data/Frog1/Jump2/Apr28jump2(total).xls]

## Sheet: .rms
1.02	1.17	1.012	1.166	1.128	0.12032

## Sheet: .frm
507	584	565	1061	1215	1177	53.0539	0.00192634	1.06412	0.0123693	53.9375

## Sheet: Power
Time	Vx	Vz	Fx	Fz	V (total)	F (total)	Power (tot.)	Power/kg	Muscle-mass-specific power	PL power	PL Muscle-mass-specific power
0	0	0	-0.0020571	0.290766	0	0.290773	0	0	0	0	0
0.002	0	0	-0.00208444	0.289886	0	0.289894	0	0	0	2.1e-06	0.0042
0.004	0	0	-0.00211005	0.289063	0	0.289071	0	0	0	3.5e-07	0.0007
0.006	0	0	-0.0021318	0.288314	0	0.288321	0	0	0	-4.2e-07	-0.00084
0.008	0	0	-0.00214997	0.287649	0	0.287657	0	0	0	0	0
0.01	0	0	-0.00216772	0.287084	0	0.287092	0	0	0	0	0
0.012	0	0	-0.00218994	0.286632	0	0.28664	0	0	0	0	0
0.014	0	0	-0.00222111	0.286291	0	0.2863	0	0	0	-8.2e-07	-0.00164
0.016	0	0	-0.00226392	0.286046	0	0.286055	0	0	0	0	0
0.018	0	0	-0.00231862	0.285869	0	0.285879	0	0	0	0	0
0.02	0	0	-0.0023828	0.285737	0	0.285747	0	0	0	0	0
0.022	0	0	-0.00245211	0.285625	0	0.285636	0	0	0	9.5e-07	0.0019
0.024	0	0	-0.00252185	0.28552	0	0.285531	0	0	0	0	0
0.026	0	0	-0.00258817	0.285418	0	0.28543	0	0	0	0	0
0.028	0	0	-0.00264795	0.285323	0	0.285335	0	0	0	1.48e-06	0.00296
0.03	0	0	-0.00269839	0.285233	0	0.285246	0	0	0	0	0
0.032	0	0	-0.00273637	0.285139	0	0.285152	0	0	0	0	0
0.034	0	0	-0.00275772	0.285028	0	0.285041	0	0	0	0	0
0.036	0	0	-0.00275762	0.284885	0	0.284899	0	0	0	0	0
0.038	0	0	-0.00273256	0.284702	0	0.284715	0	0	0	-1.3e-07	-0.00026
0.04	0	0	-0.00268306	0.284474	0	0.284487	0	0	0	-2.5e-07	-0.0005
0.042	0	0	-0.00261547	0.284201	0	0.284213	0	0	0	-2.9e-07	-0.00058
0.044	0	0	-0.0025401	0.283894	0	0.283905	0	0	0	0	0
0.046	0	0	-0.00246656	0.28358	0	0.283591	0	0	0	-7e-08	-0.00014
0.048	0	0	-0.00240069	0.283294	0	0.283304	0	0	0	5e-08	0.0001
0.05	0	0	-0.00234525	0.283058	0	0.283067	0	0	0	0	0
0.052	0	0	-0.00230129	0.282881	0	0.282891	0	0	0	-7e-08	-0.00014
0.054	0	0	-0.00226832	0.28277	0	0.282779	0	0	0	-8.9e-07	-0.00178
0.056	0	0	-0.00224438	0.282739	0	0.282748	0	0	0	0	0
0.058	0	0	-0.0022265	0.282812	0	0.282821	0	0	0	0	0
0.06	0	0	-0.00221154	0.283001	0	0.28301	0	0	0	0	0
0.062	0	0	-0.00219703	0.283297	0	0.283306	0	0	0	0	0
0.064	0	0	-0.00218194	0.283678	0	0.283686	0	0	0	0	0
0.066	0	0	-0.00216657	0.284116	0	0.284124	0	0	0	0	0
0.068	0	0	-0.00215153	0.284579	0	0.284587	0	0	0	0	0
0.07	0	0	-0.00213721	0.285034	0	0.285042	0	0	0	0	0
0.072	0	0	-0.00212423	0.285444	0	0.285452	0	0	0	-7e-08	-0.00014
0.074	0	0	-0.00211387	0.285784	0	0.285792	0	0	0	0	0
0.076	0	0	-0.00210719	0.286044	0	0.286051	0	0	0	0	0
0.078	0	0	-0.00210379	0.286223	0	0.28623	0	0	0	0	0
0.08	0	0	-0.00210147	0.286322	0	0.28633	0	0	0	0	0
0.082	0	0	-0.00209625	0.286343	0	0.286351	0	0	0	0	0
0.084	0	0	-0.0020833	0.286292	0	0.2863	0	0	0	0	0
0.086	0	0	-0.00205935	0.28618	0	0.286188	0	0	0	2.22e-06	0.00444
0.088	0	0	-0.002025	0.286022	0	0.286029	0	0	0	0	0
0.09	0	0	-0.00198512	0.285829	0	0.285836	0	0	0	0	0
0.092	0	0	-0.00194791	0.28561	0	0.285616	0	0	0	0	0
0.094	0	0	-0.00192305	0.28537	0	0.285377	0	0	0	0	0
0.096	0	0	-0.00191901	0.285114	0	0.28512	0	0	0	0	0
0.098	0	0	-0.00194082	0.284847	0	0.284853	0	0	0	0	0
0.1	0	0	-0.00198892	0.28459	0	0.284597	0	0	0	0	0
0.102	0	0	-0.00205985	0.284372	0	0.28438	0	0	0	1.1e-07	0.00022
0.104	0	0	-0.00214783	0.284226	0	0.284234	0	0	0	-4e-08	-8e-05
0.106	0	0	-0.00224622	0.28417	0	0.284178	0	0	0	0	0
0.108	0	0	-0.00234858	0.284197	0	0.284207	0	0	0	0	0
0.11	0	0	-0.00244886	0.284292	0	0.284302	0	0	0	-4.6e-07	-0.00092
0.112	0	0	-0.00254064	0.284443	0	0.284455	0	0	0	-4.9e-07	-0.00098
0.114	0	0	-0.00261724	0.284654	0	0.284666	0	0	0	0	0
0.116	0	0	-0.00267345	0.284923	0	0.284935	0	0	0	0	0
0.118	0	0	-0.00270755	0.285235	0	0.285248	0	0	0	0	0
0.12	0	0	-0.0027222	0.285573	0	0.285586	0	0	0	0	0
0.122	0	0	-0.00272325	0.28592	0	0.285933	0	0	0	3e-08	6e-05
0.124	0	0	-0.00271721	0.286266	0	0.286279	0	0	0	-5.1e-07	-0.00102
0.126	0	0	-0.00270923	0.286607	0	0.28662	0	0	0	0	0
0.128	0	0	-0.00270242	0.286934	0	0.286947	0	0	0	0	0
0.13	0	0	-0.002698	0.28723	0	0.287243	0	0	0	0	0
0.132	0	0	-0.00269555	0.287469	0	0.287482	0	0	0	0	0
0.134	0	0	-0.0026932	0.287631	0	0.287643	0	0	0	-1.5e-07	-0.0003
0.136	0	0	-0.0026882	0.287703	0	0.287716	0	0	0	2e-08	4e-05
0.138	0	0	-0.00267765	0.287689	0	0.287702	0	0	0	0	0
0.14	0	0	-0.00265874	0.287594	0	0.287607	0	0	0	0	0
0.142	0	0	-0.00262859	0.28743	0	0.287442	0	0	0	-1.9e-07	-0.00038
0.144	0	0	-0.00258545	0.287211	0	0.287223	0	0	0	0	0
0.146	0	0	-0.00253012	0.286959	0	0.28697	0	0	0	0	0
0.148	0	0	-0.00246498	0.286688	0	0.286699	0	0	0	0	0
0.15	0	0	-0.00239225	0.286414	0	0.286424	0	0	0	0	0
0.152	0	0	-0.00231364	0.286149	0	0.286159	0	0	0	0	0
0.154	0	0	-0.00223107	0.285911	0	0.28592	0	0	0	0	0
0.156	0	0	-0.00214729	0.285714	0	0.285723	0	0	0	1.93e-06	0.00386
0.158	0	0	-0.00206665	0.28557	0	0.285577	0	0	0	1.09e-06	0.00218
0.16	0	0	-0.001995	0.285479	0	0.285486	0	0	0	0	0
0.162	0	0	-0.00193801	0.285438	0	0.285444	0	0	0	0	0
0.164	0	0	-0.00189889	0.285434	0	0.28544	0	0	0	0	0
0.166	0	0	-0.00187733	0.285452	0	0.285458	0	0	0	0	0
0.168	0	0	-0.00186909	0.285473	0	0.285479	0	0	0	0	0
0.17	0	0	-0.00186701	0.285479	0	0.285485	0	0	0	-4.2e-06	-0.0084
0.172	0	0	-0.00186569	0.285455	0	0.285461	0	0	0	-9.4e-07	-0.00188
0.174	0	0	-0.00186514	0.285388	0	0.285394	0	0	0	0	0
0.176	0	0	-0.00186825	0.285272	0	0.285278	0	0	0	0	0
0.178	0	0	-0.00187635	0.285109	0	0.285115	0	0	0	0	0
0.18	0	0	-0.00188882	0.284909	0	0.284915	0	0	0	0	0
0.182	0	0	-0.00190494	0.284686	0	0.284693	0	0	0	0	0
0.184	0	0	-0.00192362	0.284459	0	0.284466	0	0	0	3.9e-07	0.00078
0.186	0	0	-0.00194205	0.284246	0	0.284253	0	0	0	4.6e-07	0.00092
0.188	0	0	-0.00195694	0.284065	0	0.284072	0	0	0	5.5e-07	0.0011
0.19	0	0	-0.00196718	0.283928	0	0.283935	0	0	0	1.23e-06	0.00246
0.192	0	0	-0.00197343	0.283847	0	0.283854	0	0	0	0	0
0.194	0	0	-0.0019757	0.283837	0	0.283844	0	0	0	0	0
0.196	0	0	-0.00197346	0.283916	0	0.283923	0	0	0	-3.6e-07	-0.00072
0.198	0	0	-0.00196772	0.2841	0	0.284106	0	0	0	-1.24e-06	-0.00248
0.2	0	0	-0.00196191	0.284383	0	0.28439	0	0	0	0	0
0.202	0	0	-0.00196025	0.284741	0	0.284748	0	0	0	-6.2e-07	-0.00124
0.204	0	0	-0.00196373	0.285134	0	0.28514	0	0	0	0	0
0.206	0	0	-0.00196808	0.285522	0	0.285529	0	0	0	0	0
0.208	0	0	-0.00196676	0.285877	0	0.285884	0	0	0	0	0
0.21	0	0	-0.00195472	0.286177	0	0.286183	0	0	0	-1.64e-06	-0.00328
0.212	0	0	-0.0019296	0.286402	0	0.286409	0	0	0	0	0
0.214	0	0	-0.00189172	0.28655	0	0.286557	0	0	0	0	0
0.216	0	0	-0.00184499	0.286627	0	0.286633	0	0	0	0	0
0.218	0	0	-0.00179679	0.286638	0	0.286644	0	0	0	0	0
0.22	0	0	-0.00175582	0.286583	0	0.286589	0	0	0	3.71e-06	0.00742
0.222	0	0	-0.00173023	0.28646	0	0.286466	0	0	0	5.14e-06	0.01028
0.224	0	0	-0.00172814	0.286271	0	0.286276	0	0	0	3.65e-06	0.0073
0.226	0	0	-0.00175792	0.286015	0	0.28602	0	0	0	0	0
0.228	0	0	-0.00182488	0.285698	0	0.285704	0	0	0	0	0
0.23	0	0	-0.00192688	0.285335	0	0.285341	0	0	0	0	0
0.232	0	0	-0.0020552	0.28495	0	0.284957	0	0	0	0	0
0.234	0	0	-0.00219927	0.284564	0	0.284573	0	0	0	-2.3e-07	-0.00046
0.236	0	0	-0.00234839	0.284195	0	0.284204	0	0	0	0	0
0.238	0	0	-0.0024902	0.283852	0	0.283863	0	0	0	0	0
0.24	0	0	-0.0026109	0.283546	0	0.283558	0	0	0	0	0
0.242	0	0	-0.00269813	0.283289	0	0.283302	0	0	0	0	0
0.244	0	0	-0.00274439	0.283087	0	0.2831	0	0	0	0	0
0.246	0	0	-0.00274872	0.282942	0	0.282955	0	0	0	0	0
0.248	0	0	-0.00271614	0.28286	0	0.282873	0	0	0	0	0
0.25	0	0	-0.00265616	0.282847	0	0.282859	0	0	0	0	0
0.252	0	0	-0.00258141	0.282901	0	0.282913	0	0	0	-2.1e-07	-0.00042
0.254	0	0	-0.00250511	0.283016	0	0.283027	0	0	0	-3.4e-07	-0.00068
0.256	0	0	-0.00243695	0.283179	0	0.283189	0	0	0	0	0
0.258	0	0	-0.00238116	0.283369	0	0.283379	0	0	0	0	0
0.26	0	0	-0.00233881	0.283565	0	0.283575	0	0	0	0	0
0.262	0	0	-0.00231005	0.283766	0	0.283775	0	0	0	-4.8e-07	-0.00096
0.264	0	0	-0.00229393	0.283985	0	0.283995	0	0	0	-6e-07	-0.0012
0.266	0	0	-0.00228793	0.284242	0	0.284251	0	0	0	-1e-07	-0.0002
0.268	0	0	-0.00228809	0.284534	0	0.284544	0	0	0	0	0
0.27	0	0	-0.00228935	0.284839	0	0.284849	0	0	0	0	0
0.272	0	0	-0.0022867	0.285128	0	0.285138	0	0	0	0	0
0.274	0	0	-0.00227628	0.285383	0	0.285392	0	0	0	0	0
0.276	0	0	-0.00225575	0.285596	0	0.285605	0	0	0	0	0
0.278	0	0	-0.00222508	0.285767	0	0.285776	0	0	0	1.1e-06	0.0022
0.28	0	0	-0.00218813	0.285907	0	0.285915	0	0	0	1.13e-06	0.00226
0.282	0	0	-0.0021518	0.286034	0	0.286042	0	0	0	0	0
0.284	0	0	-0.00212271	0.286164	0	0.286172	0	0	0	6.5e-07	0.0013
0.286	0	0	-0.00210661	0.286302	0	0.28631	0	0	0	0	0
0.288	0	0	-0.0021101	0.286442	0	0.28645	0	0	0	0	0
0.29	0	0	-0.00213924	0.286577	0	0.286584	0	0	0	-3.3e-07	-0.00066
0.292	0	0	-0.00219658	0.286695	0	0.286703	0	0	0	0	0
0.294	0	0	-0.0022814	0.286786	0	0.286795	0	0	0	0	0
0.296	0	0	-0.00239169	0.286847	0	0.286857	0	0	0	0	0
0.298	0	0	-0.00252417	0.286884	0	0.286895	0	0	0	0	0
0.3	0	0	-0.0026731	0.286915	0	0.286928	0	0	0	0	0
0.302	0	0	-0.00283089	0.286958	0	0.286972	0	0	0	6.7e-07	0.00134
0.304	0	0	-0.00298966	0.287028	0	0.287043	0	0	0	0	0
0.306	0	0	-0.00314123	0.287136	0	0.287153	0	0	0	0	0
0.308	0	0	-0.00327605	0.287288	0	0.287307	0	0	0	-5.7e-07	-0.00114
0.31	0	0	-0.00338359	0.287482	0	0.287502	0	0	0	0	0
0.312	0	0	-0.00345396	0.287707	0	0.287728	0	0	0	0	0
0.314	0	0	-0.00347954	0.287948	0	0.287969	0	0	0	-1.53e-06	-0.00306
0.316	0	0	-0.00345508	0.288181	0	0.288201	0	0	0	-3.74e-06	-0.00748
0.318	0	0	-0.00337778	0.288381	0	0.288401	0	0	0	0	0
0.32	0	0	-0.00324923	0.288536	0	0.288555	0	0	0	-5e-08	-0.0001
0.322	0	0	-0.00307684	0.288651	0	0.288667	0	0	0	7.5e-07	0.0015
0.324	0	0	-0.00287247	0.28874	0	0.288754	0	0	0	2.76e-06	0.00552
0.326	0	0	-0.00264951	0.28882	0	0.288832	0	0	0	0	0
0.328	0	0	-0.00242085	0.288909	0	0.288919	0	0	0	0	0
0.33	0	0	-0.00219926	0.28902	0	0.289029	0	0	0	8.1e-07	0.00162
0.332	0	0	-0.0019981	0.289162	0	0.289169	0	0	0	0	0
0.334	0	0	-0.00183034	0.289331	0	0.289336	0	0	0	1.44e-06	0.00288
0.336	0	0	-0.00170552	0.289512	0	0.289517	0	0	0	0	0
0.338	0	0	-0.00162712	0.289687	0	0.289692	0	0	0	7e-08	0.00014
0.34	0	0	-0.00159356	0.289834	0	0.289838	0	0	0	0	0
0.342	0	0	-0.00160132	0.289932	0	0.289936	0	0	0	0	0
0.344	0	0	-0.00164657	0.289959	0	0.289964	0	0	0	-8.9e-07	-0.00178
0.346	0	0	-0.00172544	0.289899	0	0.289904	0	0	0	0	0
0.348	0	0	-0.00183375	0.28975	0	0.289755	0	0	0	0	0
0.35	0	0	-0.00196535	0.289528	0	0.289535	0	0	0	0	0
0.352	0	0	-0.00211152	0.28926	0	0.289267	0	0	0	-9e-08	-0.00018
0.354	0	0	-0.00226304	0.288969	0	0.288978	0	0	0	0	0
0.356	0	0	-0.00241161	0.288677	0	0.288687	0	0	0	-2.3e-07	-0.00046
0.358	0	0	-0.0025491	0.288401	0	0.288412	0	0	0	0	0
0.36	0	0	-0.00266711	0.288149	0	0.288161	0	0	0	0	0
0.362	0	0	-0.00275772	0.287925	0	0.287938	0	0	0	0	0
0.364	0	0	-0.00281544	0.287726	0	0.287739	0	0	0	0	0
0.366	0	0	-0.00283939	0.287552	0	0.287566	0	0	0	0	0
0.368	0	0	-0.00283308	0.287406	0	0.28742	0	0	0	1.55e-06	0.0031
0.37	0	0	-0.00280339	0.287286	0	0.287299	0	0	0	0	0
0.372	0	0	-0.00275928	0.287183	0	0.287196	0	0	0	0	0
0.374	0	0	-0.00270753	0.287089	0	0.287101	0	0	0	1.06e-06	0.00212
0.376	0	0	-0.00264954	0.286991	0	0.287003	0	0	0	0	0
0.378	0	0	-0.00258302	0.286876	0	0.286887	0	0	0	-2.5e-07	-0.0005
0.38	0	0	-0.00250505	0.286734	0	0.286745	0	0	0	-1.04e-06	-0.00208
0.382	0	0	-0.00241428	0.286564	0	0.286574	0	0	0	0	0
0.384	0	0	-0.00231223	0.286365	0	0.286375	0	0	0	0	0
0.386	0	0	-0.0022033	0.286132	0	0.28614	0	0	0	-1.26e-06	-0.00252
0.388	0	0	-0.00209475	0.285849	0	0.285857	0	0	0	-3.43e-06	-0.00686
0.39	0	0	-0.00199589	0.285506	0	0.285513	0	0	0	0	0
0.392	0	0	-0.00191484	0.285104	0	0.28511	0	0	0	0	0
0.394	0	0	-0.00185574	0.284665	0	0.284671	0	0	0	8.5e-07	0.0017
0.396	0	0	-0.00181894	0.284216	0	0.284222	0	0	0	0	0
0.398	0	0	-0.00180212	0.283786	0	0.283792	0	0	0	6.6e-07	0.00132
0.4	0	0	-0.00180122	0.283404	0	0.28341	0	0	0	0	0
0.402	0	0	-0.00181121	0.283102	0	0.283108	0	0	0	9e-08	0.00018
0.404	0	0	-0.00182724	0.282908	0	0.282914	0	0	0	-4.5e-07	-0.0009
0.406	0	0	-0.00184587	0.282835	0	0.282841	0	0	0	-8e-08	-0.00016
0.408	0	0	-0.00186576	0.282865	0	0.282871	0	0	0	0	0
0.41	0	0	-0.00188814	0.282963	0	0.282969	0	0	0	0	0
0.412	0	0	-0.00191637	0.283097	0	0.283103	0	0	0	0	0
0.414	0	0	-0.00195383	0.283244	0	0.283251	0	0	0	2e-07	0.0004
0.416	0	0	-0.00200263	0.283396	0	0.283403	0	0	0	-2.4e-07	-0.00048
0.418	0	0	-0.00206394	0.283542	0	0.283549	0	0	0	0	0
0.42	0	0	-0.00213711	0.283672	0	0.28368	0	0	0	0	0
0.422	0	0	-0.0022186	0.28378	0	0.283789	0	0	0	-6.3e-07	-0.00126
0.424	0	0	-0.00230218	0.283869	0	0.283878	0	0	0	-3.7e-07	-0.00074
0.426	0	0	-0.00238085	0.283946	0	0.283956	0	0	0	-3.1e-07	-0.00062
0.428	0	0	-0.00244872	0.284014	0	0.284025	0	0	0	0	0
0.43	0	0	-0.0025012	0.284075	0	0.284086	0	0	0	0	0
0.432	0	0	-0.00253535	0.284132	0	0.284144	0	0	0	0	0
0.434	0	0	-0.00255038	0.284189	0	0.2842	0	0	0	2.35e-06	0.0047
0.436	0	0	-0.00254621	0.284248	0	0.284259	0	0	0	0	0
0.438	0	0	-0.00252233	0.284315	0	0.284326	0	0	0	5.9e-07	0.00118
0.44	0	0	-0.00247892	0.2844	0	0.28441	0	0	0	-7.5e-07	-0.0015
0.442	0	0	-0.00241821	0.284509	0	0.28452	0	0	0	0	0
0.444	0	0	-0.00234578	0.284652	0	0.284662	0	0	0	0	0
0.446	0	0	-0.00227116	0.284828	0	0.284837	0	0	0	-9.6e-07	-0.00192
0.448	0	0	-0.00220513	0.285023	0	0.285031	0	0	0	-6.9e-07	-0.00138
0.45	0	0	-0.00215621	0.285215	0	0.285223	0	0	0	0	0
0.452	0	0	-0.00213049	0.285389	0	0.285397	0	0	0	-5e-07	-0.001
0.454	0	0	-0.00213221	0.285538	0	0.285546	0	0	0	2e-08	4e-05
0.456	0	0	-0.00216236	0.285649	0	0.285657	0	0	0	0	0
0.458	0	0	-0.00221908	0.28571	0	0.285718	0	0	0	0	0
0.46	0	0	-0.00229936	0.285719	0	0.285728	0	0	0	5.9e-07	0.00118
0.462	0	0	-0.00239806	0.285682	0	0.285692	0	0	0	0	0
0.464	0	0	-0.00250614	0.285611	0	0.285622	0	0	0	9e-07	0.0018
0.466	0	0	-0.00261211	0.285515	0	0.285527	0	0	0	0	0
0.468	0	0	-0.00270587	0.2854	0	0.285413	0	0	0	0	0
0.47	0	0	-0.00278063	0.28527	0	0.285283	0	0	0	1.2e-06	0.0024
0.472	0	0	-0.00283257	0.285131	0	0.285145	0	0	0	3.5e-07	0.0007
0.474	0	0	-0.00286092	0.284995	0	0.285009	0	0	0	1.36e-06	0.00272
0.476	0	0	-0.00286755	0.284879	0	0.284893	0	0	0	4.1e-07	0.00082
0.478	0	0	-0.0028554	0.284793	0	0.284807	0	0	0	0	0
0.48	0	0	-0.00282787	0.284731	0	0.284745	0	0	0	0	0
0.482	0	0	-0.0027887	0.284677	0	0.284691	0	0	0	0	0
0.484	0	0	-0.0027417	0.284613	0	0.284627	0	0	0	0	0
0.486	0	0	-0.00269107	0.284527	0	0.28454	0	0	0	0	0
0.488	0	0	-0.00264107	0.284414	0	0.284427	0	0	0	0	0
0.49	0	0	-0.00259489	0.28428	0	0.284291	0	0	0	0	0
0.492	0	0	-0.00255471	0.284138	0	0.28415	0	0	0	0	0
0.494	0	0	-0.00252181	0.284015	0	0.284027	0	0	0	0	0
0.496	0	0	-0.0024948	0.283937	0	0.283948	0	0	0	-1.8e-07	-0.00036
0.498	0	0	-0.00246749	0.283921	0	0.283932	0	0	0	4.1e-07	0.00082
0.5	0	0	-0.00243013	0.283975	0	0.283985	0	0	0	0	0
0.502	0	0	-0.00237397	0.284086	0	0.284096	0	0	0	0	0
0.504	0	0	-0.00229525	0.284235	0	0.284245	0	0	0	0	0
0.506	0	0	-0.00219529	0.2844	0	0.284409	0	0	0	0	0
0.508	0	0	-0.00207895	0.284568	0	0.284576	0	0	0	0	0
0.51	0	0	-0.00195411	0.284738	0	0.284744	0	0	0	0	0
0.512	0	0	-0.00182975	0.284918	0	0.284924	0	0	0	-6e-08	-0.00012
0.514	0	0	-0.00171313	0.285118	0	0.285123	0	0	0	2.5e-07	0.0005
0.516	0	0	-0.00160897	0.285335	0	0.28534	0	0	0	1.78e-06	0.00356
0.518	0	0	-0.00151998	0.285557	0	0.285561	0	0	0	2.91e-06	0.00582
0.52	0	0	-0.00144702	0.285769	0	0.285773	0	0	0	3.3e-06	0.0066
0.522	0	0	-0.00138914	0.285962	0	0.285965	0	0	0	0	0
0.524	0	0	-0.00134405	0.286129	0	0.286132	0	0	0	0	0
0.526	0	0	-0.00130964	0.286265	0	0.286268	0	0	0	0	0
0.528	0	0	-0.0012864	0.286358	0	0.28636	0	0	0	-4.1e-07	-0.00082
0.53	0	0	-0.0012788	0.286393	0	0.286396	0	0	0	0	0
0.532	0	0	-0.0012934	0.286362	0	0.286365	0	0	0	-4.47e-06	-0.00894
0.534	0	0	-0.00133551	0.286266	0	0.286269	0	0	0	-1.07e-06	-0.00214
0.536	0	0	-0.00140827	0.286119	0	0.286122	0	0	0	0	0
0.538	0	0	-0.00151295	0.285933	0	0.285937	0	0	0	-2.34e-06	-0.00468
0.54	0	0	-0.00164836	0.285716	0	0.285721	0	0	0	0	0
0.542	0	0	-0.00180904	0.285468	0	0.285474	0	0	0	0	0
0.544	0	0	-0.00198503	0.285195	0	0.285202	0	0	0	0	0
0.546	0	0	-0.00216496	0.284905	0	0.284914	0	0	0	0	0
0.548	0	0	-0.00233951	0.284617	0	0.284627	0	0	0	0	0
0.55	0	0	-0.00250099	0.284355	0	0.284366	0	0	0	0	0
0.552	0	0	-0.00264251	0.284142	0	0.284154	0	0	0	0	0
0.554	0	0	-0.00275893	0.283999	0	0.284012	0	0	0	-1.97e-06	-0.00394
0.556	0	0	-0.00284819	0.283939	0	0.283953	0	0	0	-4.9e-07	-0.00098
0.558	0	0	-0.00291174	0.28397	0	0.283985	0	0	0	0	0
0.56	0	0	-0.00295397	0.284085	0	0.2841	0	0	0	0	0
0.562	0	0	-0.00298122	0.284256	0	0.284272	0	0	0	0	0
0.564	0	0	-0.00300015	0.28445	0	0.284466	0	0	0	2.3e-07	0.00046
0.566	0	0	-0.00301536	0.284639	0	0.284655	0	0	0	0	0
0.568	0	0	-0.00302861	0.284806	0	0.284822	0	0	0	1.8e-07	0.00036
0.57	0	0	-0.0030393	0.284942	0	0.284958	0	0	0	-1e-08	-2e-05
0.572	0	0	-0.00304457	0.285042	0	0.285058	0	0	0	0	0
0.574	0	0	-0.00304097	0.285097	0	0.285114	0	0	0	-5.5e-07	-0.0011
0.576	0	0	-0.00302641	0.285101	0	0.285117	0	0	0	0	0
0.578	0	0	-0.00299912	0.285048	0	0.285064	0	0	0	-4.3e-07	-0.00086
0.58	0	0	-0.00295694	0.284946	0	0.284961	0	0	0	0	0
0.582	0	0	-0.00290042	0.284819	0	0.284834	0	0	0	4.6e-07	0.00092
0.584	0	0	-0.00283551	0.284693	0	0.284707	0	0	0	9.5e-07	0.0019
0.586	0	0	-0.00277163	0.284586	0	0.2846	0	0	0	0	0
0.588	0	0	-0.00271654	0.284509	0	0.284522	0	0	0	1.26e-06	0.00252
0.59	0	0	-0.00267329	0.284462	0	0.284475	0	0	0	0	0
0.592	0	0	-0.00264084	0.284435	0	0.284447	0	0	0	0	0
0.594	0	0	-0.00261714	0.284414	0	0.284426	0	0	0	0	0
0.596	0	0	-0.00260202	0.2844	0	0.284411	0	0	0	0	0
0.598	0	0	-0.00259602	0.284396	0	0.284408	0	0	0	0	0
0.6	0	0	-0.00259677	0.284406	0	0.284418	0	0	0	0	0
0.602	0	0	-0.00259848	0.284425	0	0.284437	0	0	0	0	0
0.604	0	0	-0.00259542	0.284452	0	0.284464	0	0	0	0	0
0.606	0	0	-0.00258559	0.284482	0	0.284494	0	0	0	-2.2e-07	-0.00044
0.608	0	0	-0.00257206	0.284509	0	0.28452	0	0	0	7.5e-07	0.0015
0.61	0	0	-0.00256112	0.284523	0	0.284534	0	0	0	0	0
0.612	0	0	-0.0025576	0.284518	0	0.28453	0	0	0	6.8e-07	0.00136
0.614	0	0	-0.00256191	0.284497	0	0.284508	0	0	0	0	0
0.616	0	0	-0.00257194	0.284466	0	0.284478	0	0	0	0	0
0.618	0	0	-0.00258558	0.284435	0	0.284447	0	0	0	3.7e-07	0.00074
0.62	0	0	-0.00260235	0.284418	0	0.284429	0	0	0	8e-08	0.00016
0.622	0	0	-0.00262392	0.284436	0	0.284448	0	0	0	-6.5e-07	-0.0013
0.624	0	0	-0.00265141	0.284516	0	0.284528	0	0	0	0	0
0.626	0	0	-0.00268263	0.284671	0	0.284684	0	0	0	0	0
0.628	0	0	-0.00271297	0.284895	0	0.284908	0	0	0	8.4e-07	0.00168
0.63	0	0	-0.00273814	0.285165	0	0.285178	0	0	0	9.7e-07	0.00194
0.632	0	0	-0.00275434	0.28545	0	0.285463	0	0	0	0	0
0.634	0	0	-0.0027573	0.285731	0	0.285745	0	0	0	0	0
0.636	0	0	-0.00274348	0.286008	0	0.286021	0	0	0	1.3e-06	0.0026
0.638	0	0	-0.0027121	0.286283	0	0.286296	0	0	0	0	0
0.64	0	0	-0.00266392	0.286561	0	0.286573	0	0	0	0	0
0.642	0	0	-0.00259821	0.28684	0	0.286852	0	0	0	-1.39e-06	-0.00278
0.644	0	0	-0.00251407	0.28711	0	0.287121	0	0	0	-1.03e-06	-0.00206
0.646	0	0	-0.00241514	0.287349	0	0.287359	0	0	0	0	0
0.648	0	0	-0.00230968	0.287532	0	0.287541	0	0	0	0	0
0.65	0	0	-0.00220624	0.28764	0	0.287649	0	0	0	0	0
0.652	0	0	-0.00211169	0.287672	0	0.28768	0	0	0	0	0
0.654	0	0	-0.00203265	0.28764	0	0.287647	0	0	0	0	0
0.656	0	0	-0.00197616	0.287561	0	0.287568	0	0	0	-9.3e-07	-0.00186
0.658	0	0	-0.00194786	0.287447	0	0.287454	0	0	0	0	0
0.66	0	0	-0.00195026	0.287306	0	0.287313	0	0	0	-3.08e-06	-0.00616
0.662	0	0	-0.00198173	0.287143	0	0.28715	0	0	0	0	0
0.664	0	0	-0.00203738	0.28696	0	0.286967	0	0	0	-1.1e-07	-0.00022
0.666	0	0	-0.00211156	0.286757	0	0.286765	0	0	0	2.1e-07	0.00042
0.668	0	0	-0.00219835	0.286527	0	0.286535	0	0	0	5e-07	0.001
0.67	0	0	-0.00229129	0.286262	0	0.286272	0	0	0	0	0
0.672	0	0	-0.00238539	0.285965	0	0.285975	0	0	0	0	0
0.674	0	0	-0.00247884	0.285656	0	0.285667	0	0	0	0	0
0.676	0	0	-0.00257183	0.285372	0	0.285384	0	0	0	0	0
0.678	0	0	-0.00266514	0.285139	0	0.285151	0	0	0	0	0
0.68	0	0	-0.0027593	0.28496	0	0.284973	0	0	0	0	0
0.682	0	0	-0.0028534	0.284826	0	0.284841	0	0	0	-3.3e-07	-0.00066
0.684	0	0	-0.00294442	0.284729	0	0.284744	0	0	0	3.3e-07	0.00066
0.686	0	0	-0.00302913	0.284665	0	0.284682	0	0	0	3.9e-07	0.00078
0.688	0	0	-0.00310554	0.284636	0	0.284652	0	0	0	1.82e-06	0.00364
0.69	0	0	-0.00317162	0.284633	0	0.284651	0	0	0	0	0
0.692	0	0	-0.00322409	0.284646	0	0.284664	0	0	0	0	0
0.694	0	0	-0.00325966	0.284664	0	0.284683	0	0	0	3.8e-07	0.00076
0.696	0	0	-0.00327714	0.284687	0	0.284706	0	0	0	6e-07	0.0012
0.698	0	0	-0.00327939	0.284718	0	0.284737	0	0	0	0	0
0.7	0	0	-0.003273	0.284766	0	0.284785	0	0	0	0	0
0.702	0	0	-0.00326464	0.284837	0	0.284856	0	0	0	0	0
0.704	0	0	-0.00325792	0.284935	0	0.284953	0	0	0	-4.3e-07	-0.00086
0.706	0	0	-0.00325417	0.285058	0	0.285077	0	0	0	0	0
0.708	0	0	-0.00325466	0.2852	0	0.285219	0	0	0	0	0
0.71	0	0	-0.00326134	0.285344	0	0.285363	0	0	0	2.44e-06	0.00488
0.712	0	0	-0.0032752	0.285474	0	0.285493	0	0	0	0	0
0.714	0	0	-0.00329327	0.285587	0	0.285606	0	0	0	0	0
0.716	0	0	-0.00330826	0.285697	0	0.285716	0	0	0	0	0
0.718	0	0	-0.00331246	0.285822	0	0.285841	0	0	0	-3.55e-06	-0.0071
0.72	0	0	-0.00330183	0.285974	0	0.285993	0	0	0	0	0
0.722	0	0	-0.00327553	0.286152	0	0.286171	0	0	0	-1.84e-06	-0.00368
0.724	0	0	-0.0032342	0.286361	0	0.286379	0	0	0	-2.6e-07	-0.00052
0.726	0	0	-0.0031815	0.286606	0	0.286624	0	0	0	0	0
0.728	0	0	-0.00312575	0.286892	0	0.286909	0	0	0	0	0
0.73	0	0	-0.00307663	0.287208	0	0.287225	0	0	0	0	0
0.732	0	0	-0.00304082	0.287533	0	0.287549	0	0	0	5.59e-06	0.01118
0.734	0	0	-0.0030216	0.287843	0	0.287859	0	0	0	0	0
0.736	0	0	-0.00302047	0.288111	0	0.288127	0	0	0	0	0
0.738	0	0	-0.00303726	0.288312	0	0.288328	0	0	0	0	0
0.74	0	0	-0.00307026	0.288425	0	0.288442	0	0	0	0	0
0.742	0	0	-0.00311859	0.288446	0	0.288463	0	0	0	-3.93e-06	-0.00786
0.744	0	0	-0.00318387	0.288382	0	0.288399	0	0	0	0	0
0.746	0	0	-0.00326989	0.288239	0	0.288258	0	0	0	0	0
0.748	0	0	-0.00338188	0.288029	0	0.288049	0	0	0	2e-07	0.0004
0.75	0	0	-0.00352623	0.287762	0	0.287784	0	0	0	0	0
0.752	0	0	-0.00371019	0.287456	0	0.28748	0	0	0	7.6e-07	0.00152
0.754	0	0	-0.00394177	0.287128	0	0.287155	0	0	0	0	0
0.756	0	0	-0.00422903	0.286786	0	0.286817	0	0	0	2.71e-06	0.00542
0.758	0	0	-0.00457762	0.286428	0	0.286465	0	0	0	1.57e-06	0.00314
0.76	0	0	-0.00498795	0.286059	0	0.286102	0	0	0	0	0
0.762	0	0	-0.0054536	0.285683	0	0.285735	0	0	0	3e-08	6e-05
0.764	0	0	-0.00596184	0.285309	0	0.285371	0	0	0	0	0
0.766	0	0	-0.00649693	0.284946	0	0.28502	0	0	0	0	0
0.768	0	0	-0.00704357	0.284603	0	0.28469	0	0	0	-1.41e-06	-0.00282
0.77	0	0	-0.00758734	0.284287	0	0.284388	0	0	0	-1.11e-06	-0.00222
0.772	0	0	-0.00811431	0.284003	0	0.284119	0	0	0	-1.4e-07	-0.00028
0.774	0	0	-0.00861312	0.283765	0	0.283896	0	0	0	0	0
0.776	0	0	-0.00907669	0.283597	0	0.283742	0	0	0	-9.2e-07	-0.00184
0.778	0	0	-0.00950093	0.283529	0	0.283688	0	0	0	-4.6e-07	-0.00092
0.78	0	0	-0.00988269	0.28358	0	0.283752	0	0	0	0	0
0.782	0	0	-0.0102191	0.283757	0	0.283941	0	0	0	0	0
0.784	0	0	-0.0105084	0.284049	0	0.284244	0	0	0	0	0
0.786	0	0	-0.0107502	0.284444	0	0.284647	0	0	0	-1.26e-06	-0.00252
0.788	0	0	-0.010945	0.284929	0	0.285139	0	0	0	3.7e-07	0.00074
0.79	0	0	-0.0110924	0.285491	0	0.285706	0	0	0	1.09e-06	0.00218
0.792	0	0	-0.0111926	0.286109	0	0.286328	0	0	0	0	0
0.794	0	0	-0.0112486	0.286756	0	0.286977	0	0	0	1.9e-06	0.0038
0.796	0	0	-0.0112671	0.287399	0	0.287619	0	0	0	0	0
0.798	0	0	-0.0112585	0.288002	0	0.288222	0	0	0	1.33e-06	0.00266
0.8	0	0	-0.0112351	0.288546	0	0.288765	0	0	0	0	0
0.802	0	0	-0.0112077	0.289041	0	0.289258	0	0	0	0	0
0.804	0	0	-0.0111856	0.289535	0	0.289751	0	0	0	-5.3e-07	-0.00106
0.806	0	0	-0.0111789	0.290106	0	0.290321	0	0	0	-7.2e-07	-0.00144
0.808	0	0	-0.0111982	0.290843	0	0.291058	0	0	0	-5.84e-06	-0.01168
0.81	0	0	-0.0112496	0.291834	0	0.29205	0	0	0	-2.17e-06	-0.00434
0.812	0	0	-0.0113325	0.293151	0	0.29337	0	0	0	0	0
0.814	0	0	-0.0114405	0.294842	0	0.295064	0	0	0	-1.7e-07	-0.00034
0.816	0	0	-0.0115642	0.296927	0	0.297152	0	0	0	0	0
0.818	0	0	-0.0116953	0.299395	0	0.299624	0	0	0	4e-08	8e-05
0.82	0	0	-0.0118297	0.302217	0	0.302448	0	0	0	0	0
0.822	0	0	-0.0119703	0.305341	0	0.305575	0	0	0	-7.9e-07	-0.00158
0.824	0	0	-0.0121259	0.308693	0	0.308931	0	0	0	0	0
0.826	0	0	-0.0123101	0.312181	0	0.312424	0	0	0	-7.1e-07	-0.00142
0.828	0	0	-0.0125388	0.315697	0	0.315946	0	0	0	-2.9e-07	-0.00058
0.83	0	0	-0.0128279	0.319122	0	0.31938	0	0	0	0	0
0.832	0	0	-0.0131915	0.322319	0	0.322589	0	0	0	0	0
0.834	0	0	-0.0136398	0.325143	0	0.325429	0	0	0	-5e-07	-0.001
0.836	0	0	-0.0141755	0.327467	0	0.327774	0	0	0	0	0
0.838	0	0	-0.0147899	0.329203	0	0.329535	0	0	0	0	0
0.84	0	0	-0.015462	0.33032	0	0.330682	0	0	0	0	0
0.842	0	0	-0.0161578	0.330851	0	0.331245	0	0	0	8.2e-07	0.00164
0.844	0	0	-0.0168323	0.330873	0	0.331301	0	0	0	0	0
0.846	0	0	-0.0174344	0.3305	0	0.33096	0	0	0	0	0
0.848	0	0	-0.0179157	0.32987	0	0.330356	0	0	0	-4.4e-07	-0.00088
0.85	0	0	-0.018241	0.329122	0	0.329627	0	0	0	-6.2e-07	-0.00124
0.852	0	0	-0.0183953	0.328381	0	0.328896	0	0	0	0	0
0.854	0	0	-0.0183854	0.327749	0	0.328265	0	0	0	-1.25e-06	-0.0025
0.856	0	0	-0.0182346	0.327294	0	0.327801	0	0	0	-4.5e-07	-0.0009
0.858	0	0	-0.0179768	0.327036	0	0.32753	0	0	0	0	0
0.86	0	0	-0.0176469	0.32695	0	0.327426	0	0	0	5e-08	0.0001
0.862	0	0	-0.0172723	0.326975	0	0.327431	0	0	0	0	0
0.864	0	0	-0.0168685	0.327034	0	0.327469	0	0	0	1.6e-06	0.0032
0.866	0	0	-0.0164438	0.327057	0	0.32747	0	0	0	0	0
0.868	0	0	-0.0160095	0.326991	0	0.327383	0	0	0	3.5e-07	0.0007
0.87	0	0	-0.0155851	0.326809	0	0.32718	0	0	0	0	0
0.872	0	0	-0.0151974	0.326508	0	0.326861	0	0	0	0	0
0.874	0	0	-0.0148758	0.326116	0	0.326455	0	0	0	1.3e-07	0.00026
0.876	0	0	-0.0146485	0.325687	0	0.326016	0	0	0	0	0
0.878	0	0	-0.0145396	0.32529	0	0.325615	0	0	0	0	0
0.88	0	0	-0.0145646	0.324991	0	0.325317	0	0	0	-1.1e-06	-0.0022
0.882	0	0	-0.0147275	0.324835	0	0.325168	0	0	0	0	0
0.884	0	0	-0.0150234	0.324843	0	0.32519	0	0	0	0	0
0.886	0	0	-0.0154419	0.325033	0	0.3254	0	0	0	1.89e-06	0.00378
0.888	0	0	-0.0159674	0.325435	0	0.325827	0	0	0	6.4e-07	0.00128
0.89	0	0	-0.0165758	0.326086	0	0.326507	0	0	0	0	0
0.892	0	0	-0.0172328	0.327015	0	0.327469	0	0	0	0	0
0.894	0	0	-0.0178959	0.328232	0	0.32872	0	0	0	-1.05e-06	-0.0021
0.896	0	0	-0.01852	0.329736	0	0.330256	0	0	0	-1.74e-06	-0.00348
0.898	0	0	-0.0190638	0.331523	0	0.332071	0	0	0	0	0
0.9	0	0	-0.0194986	0.333578	0	0.334148	0	0	0	2.4e-07	0.00048
0.902	0	0	-0.019814	0.335864	0	0.336448	0	0	0	9.6e-07	0.00192
0.904	0	0	-0.0200183	0.338317	0	0.338909	0	0	0	1.44e-06	0.00288
0.906	0	0	-0.0201336	0.340867	0	0.341461	0	0	0	0	0
0.908	0	0	-0.0201874	0.343431	0	0.344024	0	0	0	1.02e-06	0.00204
0.91	0	0	-0.0202054	0.34589	0	0.34648	0	0	0	1.9e-07	0.00038
0.912	0	0	-0.0202091	0.348081	0	0.348667	0	0	0	0	0
0.914	0	0	-0.0202192	0.349822	0	0.350406	0	0	0	0	0
0.916	0	0	-0.020259	0.350966	0	0.35155	0	0	0	-1.5e-07	-0.0003
0.918	0	0	-0.0203533	0.351433	0	0.352022	0	0	0	-9e-08	-0.00018
0.92	0	0	-0.0205209	0.351225	0	0.351824	0	0	0	0	0
0.922	0	0	-0.0207624	0.350411	0	0.351025	0	0	0	1e-08	2e-05
0.924	0	0	-0.0210521	0.349111	0	0.349746	0	0	0	3.3e-07	0.00066
0.926	0	0	-0.0213387	0.347484	0	0.348139	0	0	0	0	0
0.928	0	0	-0.0215545	0.345704	0	0.346375	0	0	0	0	0
0.93	0	0	-0.0216317	0.343945	0	0.344625	0	0	0	2.9e-06	0.0058
0.932	0	0	-0.0215198	0.342377	0	0.343053	0	0	0	0	0
0.934	0	0	-0.0212015	0.341156	0	0.341814	0	0	0	5e-07	0.001
0.936	0	0	-0.0206999	0.340403	0	0.341032	0	0	0	-3.6e-07	-0.00072
0.938	0	0	-0.0200743	0.340165	0	0.340757	0	0	0	-1.39e-06	-0.00278
0.94	0	0	-0.019404	0.340407	0	0.34096	0	0	0	-8e-07	-0.0016
0.942	0	0	-0.0187673	0.34104	0	0.341556	0	0	0	0	0
0.944	0	0	-0.0182228	0.341951	0	0.342436	0	0	0	-4.2e-07	-0.00084
0.946	0	0	-0.0177972	0.343002	0	0.343464	0	0	0	0	0
0.948	0	0	-0.0174841	0.344036	0	0.34448	0	0	0	-4.3e-07	-0.00086
0.95	0	0	-0.0172566	0.34491	0	0.345341	0	0	0	-5e-08	-0.0001
0.952	0	0	-0.0170842	0.345528	0	0.345951	0	0	0	0	0
0.954	0	0	-0.0169458	0.345824	0	0.346239	0	0	0	0	0
0.956	0	0	-0.0168378	0.345743	0	0.346153	0	0	0	1.1e-07	0.00022
0.958	0	0	-0.0167752	0.345257	0	0.345665	0	0	0	0	0
0.96	0	0	-0.0167861	0.344397	0	0.344806	0	0	0	0	0
0.962	0	0	-0.0168992	0.343264	0	0.34368	0	0	0	0	0
0.964	0	0	-0.0171316	0.342023	0	0.342452	0	0	0	8e-07	0.0016
0.966	0	0	-0.01748	0.340875	0	0.341323	0	0	0	1.61e-06	0.00322
0.968	0	0	-0.017918	0.340014	0	0.340486	0	0	0	0	0
0.97	0	0	-0.0184034	0.339595	0	0.340093	0	0	0	7.1e-07	0.00142
0.972	0	0	-0.0188925	0.339715	0	0.34024	0	0	0	2.3e-07	0.00046
0.974	0	0	-0.0193537	0.340398	0	0.340948	0	0	0	0	0
0.976	0	0	-0.0197765	0.341595	0	0.342167	0	0	0	-4.75e-06	-0.0095
0.978	0	0	-0.0201717	0.343199	0	0.343791	0	0	0	-9.8e-07	-0.00196
0.98	0	0	-0.0205623	0.345092	0	0.345704	0	0	0	0	0
0.982	0	0	-0.0209672	0.347173	0	0.347806	0	0	0	-2.13e-06	-0.00426
0.984	0	0	-0.0213896	0.349376	0	0.35003	0	0	0	0	0
0.986	0	0	-0.0218118	0.351664	0	0.35234	0	0	0	0	0
0.988	0	0	-0.0221964	0.354046	0	0.354741	0	0	0	4.8e-07	0.00096
0.99	0	0	-0.0224926	0.356588	0	0.357296	0	0	0	0	0
0.992	0	0	-0.0226434	0.359412	0	0.360125	0	0	0	2.05e-06	0.0041
0.994	0	0	-0.0225882	0.362644	0	0.363346	0	0	0	5.64e-06	0.01128
0.996	0	0	-0.0222617	0.366353	0	0.367029	0	0	0	0	0
0.998	0	0	-0.0215903	0.370544	0	0.371173	0	0	0	5.35e-06	0.0107
1	0	0	-0.0204889	0.375172	0	0.375731	0	0	0	4.65e-06	0.0093
1.002	0	0	-0.0188631	0.380173	0	0.38064	0	0	0	2.12e-06	0.00424
1.004	0	0	-0.0166179	0.385494	0	0.385852	0	0	0	0	0
1.006	0	0	-0.0136728	0.391109	0	0.391348	0	0	0	3.46e-06	0.00692
1.008	0	0	-0.0099797	0.396995	0	0.397121	0	0	0	1.562e-05	0.03124
1.01	0	0	-0.00554235	0.403067	0	0.403105	0	0	0	2.098e-05	0.04196
1.012	0	0	-0.0004348	0.40916	0	0.409161	0	0	0	3.601e-05	0.07202
1.014	0.00018159	0.0118408	0.00519241	0.415112	0.0118422	0.415145	0.00491622	0.187642	1.10378	2.141e-05	0.04282
1.016	0.00080439	0.024127	0.011125	0.420831	0.0241404	0.420978	0.0101626	0.387886	2.28168	3.692e-05	0.07384
1.018	0.00188221	0.0368405	0.0171139	0.426305	0.0368886	0.426649	0.0157385	0.600704	3.53355	0.00010777	0.21554
1.02	0.00340989	0.0499636	0.0229111	0.431563	0.0500798	0.432171	0.021643	0.82607	4.85924	0.00013692	0.27384
1.022	0.00536473	0.0634816	0.0283058	0.436653	0.0637079	0.43757	0.0278767	1.06399	6.25879	0.00016094	0.32188
1.024	0.00771061	0.0773835	0.0331563	0.44162	0.0777667	0.442863	0.03444	1.3145	7.73237	0.00018051	0.36102
1.026	0.0104039	0.0916613	0.0374075	0.446504	0.0922499	0.448068	0.0413342	1.57764	9.28025	0.00019875	0.3975
1.028	0.0134001	0.106311	0.0410928	0.45137	0.107153	0.453237	0.0485655	1.85365	10.9038	0.00020523	0.41046
1.03	0.0166602	0.121336	0.044323	0.456309	0.122474	0.458457	0.056149	2.14309	12.6064	0.00022741	0.45482
1.032	0.0201561	0.136742	0.0472688	0.461395	0.13822	0.46381	0.0641078	2.44686	14.3933	0.00028139	0.56278
1.034	0.0238741	0.152545	0.0501436	0.466674	0.154402	0.46936	0.0724701	2.76603	16.2708	0.00034682	0.69364
1.036	0.027818	0.16876	0.0531854	0.472194	0.171037	0.47518	0.0812733	3.10203	18.2473	0.00044525	0.8905
1.038	0.0320096	0.185408	0.0566354	0.478033	0.188151	0.481376	0.0905712	3.45692	20.3348	0.00054145	1.0829
1.04	0.0364886	0.202517	0.0607148	0.484285	0.205778	0.488076	0.100436	3.83342	22.5495	0.00057943	1.15886
1.042	0.0413101	0.220122	0.0656074	0.490995	0.223965	0.495359	0.110943	4.23446	24.9086	0.00062338	1.24676
1.044	0.046541	0.238253	0.0714426	0.498081	0.242756	0.503179	0.12215	4.6622	27.4247	0.0006604	1.3208
1.046	0.0522555	0.25693	0.0782776	0.505303	0.26219	0.51133	0.134066	5.11701	30.1001	0.00070612	1.41224
1.048	0.058529	0.276149	0.0860868	0.512287	0.282284	0.51947	0.146638	5.59687	32.9228	0.0007753	1.5506
1.05	0.0654318	0.295877	0.0947667	0.518613	0.303025	0.5272	0.159755	6.09752	35.8678	0.00076886	1.53772
1.052	0.0730245	0.316048	0.104164	0.523921	0.324375	0.534176	0.173273	6.61348	38.9028	0.00079164	1.58328
1.054	0.0813563	0.336579	0.114128	0.528036	0.346272	0.540229	0.187066	7.13993	41.9996	0.00087913	1.75826
1.056	0.0904672	0.357382	0.124577	0.531038	0.368654	0.545455	0.201084	7.67497	45.1469	0.00093519	1.87038
1.058	0.100395	0.378383	0.135541	0.533225	0.391475	0.550182	0.215382	8.2207	48.3571	0.00092756	1.85512
1.06	0.111186	0.399534	0.147164	0.534985	0.414716	0.554857	0.230108	8.78275	51.6632	0.00091159	1.82318
1.062	0.122896	0.420817	0.159649	0.536685	0.438396	0.559927	0.24547	9.36906	55.1121	0.00082675	1.6535
1.064	0.135599	0.442239	0.173166	0.538605	0.462561	0.565758	0.261697	9.98845	58.7556	0.00069643	1.39286
1.066	0.149375	0.463822	0.187758	0.540916	0.487282	0.572576	0.279006	10.6491	62.6416	0.0006003	1.2006
1.068	0.1643	0.4856	0.203278	0.54372	0.512642	0.580477	0.297577	11.3579	66.8112	0.00055411	1.10822
1.07	0.180433	0.507616	0.21941	0.547143	0.53873	0.589496	0.31758	12.1214	71.3021	0.00052159	1.04318
1.072	0.197805	0.529924	0.235751	0.551363	0.565638	0.599649	0.339184	12.946	76.1528	0.00053944	1.07888
1.074	0.216419	0.552593	0.251939	0.556598	0.593461	0.610962	0.362582	13.839	81.406	0.00053453	1.06906
1.076	0.236255	0.575708	0.267763	0.56307	0.622299	0.623494	0.388	14.8092	87.1127	0.00045938	0.91876
1.078	0.257284	0.599371	0.283193	0.570941	0.652258	0.637317	0.415695	15.8662	93.3307	0.00036406	0.72812
1.08	0.27948	0.62369	0.298331	0.580253	0.683446	0.652454	0.445916	17.0197	100.116	0.00035696	0.71392
1.082	0.302824	0.648771	0.313281	0.590928	0.715965	0.668835	0.478863	18.2772	107.513	0.00058503	1.17006
1.084	0.327301	0.674714	0.328016	0.602818	0.74991	0.686283	0.51465	19.6431	115.548	0.0010639	2.1278
1.086	0.352886	0.701605	0.34231	0.615761	0.785352	0.704512	0.55329	21.1179	124.223	0.00174171	3.48342
1.088	0.37953	0.729517	0.355768	0.629582	0.822337	0.723149	0.594672	22.6974	133.514	0.00259967	5.19934
1.09	0.407153	0.75851	0.367948	0.644082	0.860878	0.741773	0.638576	24.3731	143.371	0.00357834	7.15668
1.092	0.435644	0.788627	0.378513	0.659036	0.900954	0.76	0.684726	26.1346	153.733	0.00467941	9.35882
1.094	0.464875	0.819895	0.38734	0.674221	0.942516	0.777564	0.732867	27.972	164.541	0.0059429	11.8858
1.096	0.494717	0.852323	0.394544	0.689446	0.985495	0.794356	0.782834	29.8791	175.76	0.00733323	14.6665
1.098	0.525058	0.88591	0.400391	0.704579	1.02982	0.810397	0.834561	31.8535	187.373	0.00887032	17.7406
1.1	0.555805	0.920645	0.40517	0.719504	1.07541	0.825741	0.88801	33.8935	199.374	0.0107938	21.5877
1.102	0.586883	0.956504	0.409065	0.734049	1.1222	0.840334	0.943023	35.9932	211.725	0.0130933	26.1866
1.104	0.618225	0.993448	0.412112	0.747932	1.1701	0.853955	0.999216	38.138	224.341	0.0158279	31.6559
1.106	0.649766	1.03141	0.414245	0.760769	1.21902	0.866238	1.05596	40.3038	237.081	0.0190817	38.1634
1.108	0.681432	1.0703	0.415403	0.772113	1.26881	0.876766	1.11245	42.46	249.765	0.0224347	44.8695
1.11	0.71315	1.10998	0.415628	0.781482	1.31933	0.885134	1.16778	44.5719	262.188	0.0259334	51.8667
1.112	0.744857	1.15027	0.415087	0.788343	1.37038	0.890945	1.22093	46.6005	274.121	0.0291449	58.2899
1.114	0.776501	1.19098	0.413994	0.792125	1.42175	0.893785	1.27074	48.5016	285.303	0.0319387	63.8774
1.116	0.808046	1.23183	0.41247	0.792313	1.47321	0.893247	1.31594	50.2267	295.451	0.0344053	68.8106
1.118	0.839453	1.27255	0.410403	0.78853	1.52449	0.888938	1.35517	51.7242	304.26	0.0363606	72.7212
1.12	0.870667	1.31282	0.407393	0.780509	1.57529	0.880433	1.38694	52.9366	311.392	0.0379014	75.8028
1.122	0.90159	1.3523	0.402802	0.768043	1.62529	0.867259	1.40955	53.7997	316.469	0.0396286	79.2572
1.124	0.932076	1.39066	0.395911	0.750979	1.67413	0.84895	1.42125	54.2461	319.095	0.0417855	83.5709
1.126	0.961924	1.42754	0.386112	0.729222	1.72138	0.825135	1.42037	54.2127	318.898	0.0445456	89.0912
1.128	0.9909	1.46257	0.37305	0.702785	1.76663	0.795659	1.40564	53.6503	315.59	0.0473177	94.6353
1.13	1.01875	1.49542	0.356675	0.671861	1.80946	0.760667	1.37639	52.5341	309.024	0.0498836	99.7673
1.132	1.04523	1.52575	0.337188	0.636851	1.84944	0.720607	1.33272	50.8672	299.219	0.0509958	101.992
1.134	1.07013	1.55328	0.314937	0.598366	1.88622	0.676186	1.27544	48.6808	286.357	0.0503435	100.687
1.136	1.09323	1.57776	0.290311	0.557247	1.9195	0.628334	1.20609	46.0339	270.788	0.0483177	96.6355
1.138	1.11437	1.59905	0.2637	0.514513	1.94905	0.578153	1.12685	43.0094	252.997	0.0452825	90.565
1.14	1.13343	1.61705	0.235532	0.471234	1.97472	0.526818	1.04032	39.7068	233.569	0.0414207	82.8415
1.142	1.15029	1.63177	0.20637	0.428422	1.99646	0.475535	0.949387	36.2362	213.154	0.0367929	73.5858
1.144	1.16492	1.64327	0.176978	0.386972	2.0143	0.425521	0.857126	32.7147	192.44	0.0315006	63.0012
1.146	1.17734	1.65169	0.148315	0.347658	2.02835	0.377973	0.766663	29.262	172.129	0.0257594	51.5188
1.148	1.18763	1.65722	0.121409	0.311163	2.03884	0.33401	0.680991	25.992	152.894	0.0200864	40.1728
1.15	1.19598	1.66009	0.0971533	0.278035	2.04603	0.29452	0.602598	22.9999	135.294	0.0149928	29.9856
1.152	1.20259	1.66057	0.0761031	0.248607	2.0503	0.259995	0.533066	20.346	119.683	0.0109656	21.9312
1.154	1.20772	1.65895	0.058375	0.222983	2.052	0.230498	0.472981	18.0527	106.192	0.00822566	16.4513
1.156	1.21162	1.65551	0.0436782	0.201105	2.05152	0.205794	0.422191	16.1142	94.7892	0.00640529	12.8106
1.158	1.21449	1.65055	0.0314743	0.182814	2.04922	0.185504	0.380137	14.509	85.3473	0.00522736	10.4547
1.16	1.2165	1.64431	0.0211952	0.167875	2.04539	0.169208	0.346097	13.2098	77.7047	0.00445629	8.91258
1.162	1.21778	1.63705	0.0124365	0.155993	2.04033	0.156488	0.319288	12.1865	71.6856	0.00388909	7.77818
1.164	1.21845	1.62899	0.00505516	0.146814	2.03426	0.146901	0.298835	11.4059	67.0937	0.00349769	6.99538
1.166	1.21861	1.62032	-0.00085758	0.139965	2.02742	0.139968	0.283773	10.831	63.712	0.00323975	6.4795
1.168	1.21861	1.6007	-0.00511137	0.13512	2.01178	0.135217	0.272026	10.3827	61.0745	0.00302787	6.05574
1.17	1.21861	1.58108	-0.00759492	0.131998	1.9962	0.132217	0.263931	10.0737	59.2571	0.00277568	5.55136
1.172	1.21861	1.56146	-0.00841608	0.130315	1.9807	0.130587	0.258653	9.87224	58.072	0.00250804	5.01608
1.174	1.21861	1.54184	-0.00794542	0.129754	1.96527	0.129997	0.255479	9.75112	57.3596	0.00226407	4.52814
1.176	1.21861	1.52222	-0.00674645	0.129971	1.94991	0.130146	0.253774	9.68603	56.9766	0.00208449	4.16898
1.178	1.21861	1.5026	-0.00542142	0.130652	1.93463	0.130764	0.252981	9.65577	56.7987	0.00194642	3.89284
1.18	1.21861	1.48298	-0.00443478	0.13159	1.91943	0.131665	0.252723	9.6459	56.7406	0.00173058	3.46116
1.182	1.21861	1.46336	-0.00398461	0.132683	1.90432	0.132743	0.252785	9.64827	56.7546	0.00145343	2.90686
1.184	1.21861	1.44374	-0.00397467	0.133861	1.88928	0.13392	0.253013	9.657	56.8059	0.00115449	2.30898
1.186	1.21861	1.42412	-0.00410073	0.135082	1.87433	0.135144	0.253305	9.66814	56.8714	0.00082982	1.65964
1.188	1.21861	1.4045	-0.00401454	0.136332	1.85947	0.136391	0.253615	9.67995	56.9409	0.00059901	1.19802
1.19	1.21861	1.38488	-0.00349358	0.137591	1.84469	0.137635	0.253895	9.69065	57.0038	0.00042737	0.85474
1.192	1.21861	1.36526	-0.00254521	0.138836	1.83001	0.13886	0.254115	9.69903	57.0531	0.00029183	0.58366
1.194	1.21861	1.34564	-0.00140411	0.140059	1.81542	0.140066	0.254278	9.70526	57.0897	0.00016026	0.32052
1.196	1.21861	1.32602	-0.00042626	0.14124	1.80092	0.141241	0.254364	9.70855	57.1091	3.528e-05	0.07056
1.198	1.21861	1.3064	7.034e-05	0.142353	1.78653	0.142353	0.254318	9.70678	57.0987	-7.099e-05	-0.14198
1.2	1.21861	1.28678	-5.415e-05	0.143366	1.77223	0.143366	0.254077	9.69759	57.0447	-0.00016185	-0.3237
1.202	1.21861	1.26716	-0.00070015	0.144235	1.75804	0.144236	0.253573	9.67835	56.9315	-0.00026015	-0.5203
1.204	1.21861	1.24754	-0.00157062	0.144935	1.74395	0.144944	0.252774	9.64787	56.7522	-0.00037775	-0.7555
1.206	1.21861	1.22792	-0.00229652	0.145475	1.72997	0.145494	0.251699	9.60684	56.5108	-0.00049749	-0.99498
1.208	1.21861	1.2083	-0.00258956	0.145859	1.7161	0.145882	0.250348	9.55527	56.2074	-0.00060734	-1.21468
1.21	1.21861	1.18868	-0.00235816	0.146078	1.70234	0.146097	0.248706	9.49259	55.8388	-0.00072261	-1.44522
1.212	1.21861	1.16906	-0.0017395	0.146126	1.6887	0.146137	0.246781	9.41912	55.4066	-0.00077235	-1.5447
1.214	1.21861	1.14944	-0.00103384	0.146	1.67518	0.146003	0.244581	9.33516	54.9127	-0.00080568	-1.61136
1.216	1.21861	1.12982	-0.00057	0.145709	1.66177	0.14571	0.242137	9.24186	54.3639	-0.00080686	-1.61372
1.218	1.21861	1.1102	-0.0005613	0.145302	1.6485	0.145303	0.239531	9.1424	53.7788	-0.00078607	-1.57214
1.22	1.21861	1.09058	-0.00101467	0.144813	1.63535	0.144817	0.236826	9.03916	53.1715	-0.00083768	-1.67536
1.222	1.21861	1.07096	-0.00173155	0.144224	1.62233	0.144234	0.233995	8.93112	52.536	-0.00085378	-1.70756
1.224	1.21861	1.05134	-0.00239869	0.143466	1.60945	0.143486	0.230932	8.81421	51.8483	-0.00088255	-1.7651
1.226	1.21861	1.03172	-0.00272636	0.142441	1.5967	0.142467	0.227476	8.6823	51.0724	-0.00087323	-1.74646
1.228	1.21861	1.0121	-0.00257261	0.141052	1.58409	0.141076	0.223477	8.52965	50.1744	-0.00091081	-1.82162
1.23	1.21861	0.992478	-0.00200176	0.139235	1.57163	0.139249	0.218848	8.353	49.1353	-0.00093603	-1.87206
1.232	1.21861	0.972858	-0.00125399	0.136939	1.55931	0.136944	0.213539	8.15035	47.9432	-0.00087867	-1.75734
1.234	1.21861	0.953238	-0.00064013	0.134135	1.54715	0.134137	0.20753	7.92098	46.594	-0.00079502	-1.59004
1.236	1.21861	0.933618	-0.00040741	0.130868	1.53514	0.130868	0.200901	7.66797	45.1057	-0.00071419	-1.42838
1.238	1.21861	0.913998	-0.00063433	0.127229	1.52329	0.127231	0.193809	7.3973	43.5135	-0.00068333	-1.36666
1.24	1.21861	0.894378	-0.00120024	0.123322	1.51159	0.123328	0.186421	7.11532	41.8548	-0.00067909	-1.35818
1.242	1.21861	0.874758	-0.00184072	0.119256	1.50007	0.11927	0.178913	6.82873	40.169	-0.00065957	-1.31914
1.244	1.21861	0.855138	-0.00226185	0.115129	1.48871	0.115151	0.171427	6.54301	38.4883	-0.00065753	-1.31506
1.246	1.21861	0.835518	-0.00226441	0.110995	1.47753	0.111018	0.164032	6.26076	36.828	-0.00065448	-1.30896
1.248	1.21861	0.815898	-0.00182544	0.106891	1.46652	0.106906	0.15678	5.98399	35.1999	-0.00063601	-1.27202
1.25	1.21861	0.796278	-0.0011032	0.102849	1.4557	0.102855	0.149726	5.71472	33.616	-0.00064573	-1.29146
1.252	1.21861	0.776658	-0.0003668	0.0988808	1.44506	0.0988815	0.14289	5.45381	32.0812	-0.00069879	-1.39758
1.254	1.21861	0.757038	0.00011815	0.0950071	1.43461	0.0950072	0.136298	5.20223	30.6014	-0.00060567	-1.21134
1.256	1.21861	0.737418	0.00020161	0.0912649	1.42436	0.0912651	0.129994	4.9616	29.1859	-0.00059072	-1.18144
1.258	1.21861	0.717798	-8.888e-05	0.0876672	1.4143	0.0876672	0.123988	4.73235	27.8374	-0.00056337	-1.12674
1.26	1.21861	0.698178	-0.0005638	0.0842104	1.40444	0.0842123	0.118271	4.51417	26.5539	-0.00053969	-1.07938
1.262	1.21861	0.678558	-0.0009554	0.0808949	1.39479	0.0809005	0.112839	4.30685	25.3344	-0.00050007	-1.00014
1.264	1.21861	0.658938	-0.00103123	0.0777042	1.38535	0.077711	0.107657	4.10906	24.1709	-0.00049217	-0.98434
1.266	1.21861	0.639318	-0.00069283	0.0746059	1.37613	0.0746092	0.102672	3.91877	23.0516	-0.00045751	-0.91502
1.268	1.21861	0.619698	-1.747e-05	0.0715732	1.36713	0.0715732	0.0978495	3.73471	21.9689	-0.00044293	-0.88586
1.27	1.21861	0.600078	0.00077702	0.0685759	1.35834	0.0685803	0.0931557	3.55556	20.9151	-0.00046742	-0.93484
1.272	1.21861	0.580458	0.00142616	0.0655821	1.34979	0.0655976	0.088543	3.3795	19.8794	-0.00045263	-0.90526
1.274	1.21861	0.560838	0.00173093	0.0625689	1.34147	0.0625928	0.0839664	3.20483	18.8519	-0.00042836	-0.85672
1.276	1.21861	0.541218	0.00164171	0.0595069	1.33339	0.0595296	0.079376	3.02962	17.8213	-0.00041521	-0.83042
1.278	1.21861	0.521598	0.00127657	0.0563602	1.32555	0.0563747	0.0747272	2.85218	16.7775	-0.00034647	-0.69294
1.28	1.21861	0.501978	0.00086795	0.0531152	1.31795	0.0531223	0.0700125	2.67223	15.719	-0.00031838	-0.63676
1.282	1.21861	0.482358	0.00066195	0.0497834	1.3106	0.0497878	0.0652519	2.49053	14.6502	-0.00035283	-0.70566
1.284	1.21861	0.462738	0.00081104	0.0463889	1.30351	0.046396	0.0604775	2.3083	13.5782	-0.0003434	-0.6868
1.286	1.21861	0.443118	0.00130745	0.0429695	1.29667	0.0429894	0.0557431	2.1276	12.5153	-0.00033677	-0.67354
1.288	1.21861	0.423498	0.00198727	0.0395691	1.2901	0.0396189	0.0511124	1.95085	11.4756	-0.00036528	-0.73056
1.29	1.21861	0.403878	0.00260138	0.0362326	1.28379	0.0363259	0.0466349	1.77996	10.4703	-0.00034583	-0.69166
1.292	1.21861	0.384258	0.00292043	0.0330099	1.27776	0.0331388	0.0423433	1.61616	9.5068	-0.00038834	-0.77668
1.294	1.21861	0.364638	0.00283073	0.0299512	1.27199	0.0300847	0.0382676	1.46059	8.59173	-0.0003769	-0.7538
1.296	1.21861	0.345018	0.00238164	0.0271108	1.26651	0.0272152	0.0344683	1.31558	7.73872	-0.00034998	-0.69996
1.298	1.21861	0.325398	0.00176385	0.0245456	1.2613	0.0246089	0.0310393	1.18471	6.96887	-0.00033803	-0.67606
1.3	1.21861	0.305778	0.00122792	0.0222844	1.25639	0.0223182	0.0280403	1.07024	6.29552	-0.00033054	-0.66108
1.302	1.21861	0.286158	0.00097885	0.0203135	1.25176	0.020337	0.025457	0.971641	5.71553	-0.00031738	-0.63476
1.304	1.21861	0.266538	0.001091	0.0185981	1.24742	0.01863	0.0232394	0.887	5.21765	-0.00029733	-0.59466
1.306	1.21861	0.246918	0.00147876	0.0170859	1.24337	0.0171497	0.0213235	0.813874	4.7875	-0.00026892	-0.53784
1.308	1.21861	0.227298	0.00193581	0.0157118	1.23962	0.0158306	0.019624	0.749009	4.40594	-0.00023677	-0.47354
1.31	1.21861	0.207678	0.00222618	0.0144253	1.23618	0.014596	0.0180433	0.688675	4.05103	-0.00023955	-0.4791
1.312	1.21861	0.188058	0.00218659	0.013195	1.23303	0.0133749	0.0164917	0.629455	3.70268	-0.00025777	-0.51554
1.314	1.21861	0.168438	0.00179383	0.0120041	1.23019	0.0121374	0.0149314	0.5699	3.35235	-0.00024834	-0.49668
1.316	1.21861	0.148818	0.00116931	0.0108633	1.22766	0.010926	0.0134135	0.511965	3.01156	-0.0002486	-0.4972
1.318	1.21861	0.129198	0.0005244	0.00979673	1.22544	0.00981076	0.0120225	0.458873	2.69925	-0.00020734	-0.41468
1.32	1.21861	0.109578	7.092e-05	0.00881136	1.22352	0.00881165	0.0107813	0.411499	2.42058	-0.00019605	-0.3921
1.322	1.21861	0.0899577	-6.871e-05	0.00790656	1.22192	0.00790686	0.00966158	0.368763	2.16919	-0.00012785	-0.2557
1.324	1.21861	0.0703377	8.665e-05	0.00708746	1.22064	0.00708799	0.00865186	0.330224	1.94249	-9.839e-05	-0.19678
1.326	1.21861	0.0507177	0.00038777	0.00634949	1.21966	0.00636132	0.00775867	0.296132	1.74195	-3.538e-05	-0.07076
1.328	1.21861	0.0310977	0.00062474	0.00568363	1.219	0.00571786	0.0069701	0.266034	1.56491	-3.9e-07	-0.00078
1.33	1.21861	0.0114777	0.00062326	0.0050886	1.21866	0.00512663	0.00624763	0.238459	1.4027	2.45e-05	0.049
1.332	1.21861	-0.00814227	0.00032275	0.004557	1.21864	0.00456842	0.00556723	0.21249	1.24994	3.978e-05	0.07956
1.334	1.21861	-0.0277623	-0.00019826	0.00408083	1.21892	0.00408564	0.00498009	0.19008	1.11812	3.99e-05	0.0798
1.336	1.21861	-0.0473823	-0.00075721	0.00366902	1.21953	0.00374634	0.00456877	0.174381	1.02577	3.393e-05	0.06786
1.338	1.21861	-0.0670023	-0.00114529	0.0033303	1.22045	0.00352173	0.00429809	0.164049	0.964996	2.41e-05	0.0482
1.34	1.21861	-0.0866223	-0.00121468	0.00306317	1.22168	0.00329522	0.00402571	0.153653	0.903842	1.184e-05	0.02368
1.342	1.21861	-0.106242	-0.00094105	0.00287139	1.22323	0.00302166	0.00369619	0.141076	0.829859	7.13e-06	0.01426
1.344	1.21861	-0.125862	-0.00043484	0.00276019	1.22509	0.00279423	0.00342319	0.130656	0.768565	1.947e-05	0.03894
1.346	1.21861	-0.145482	0.00010486	0.00272964	1.22726	0.00273165	0.00335245	0.127956	0.752684	5.614e-05	0.11228
1.348	1.21861	-0.165102	0.00047257	0.00278491	1.22974	0.00282472	0.00347368	0.132583	0.7799	0.0001086	0.2172
1.35	1.21861	-0.184722	0.00054044	0.00292722	1.23253	0.00297669	0.00366886	0.140033	0.823722	0.00015807	0.31614
1.352	1.21861	-0.204342	0.00031085	0.00313568	1.23562	0.00315105	0.00389351	0.148607	0.874159	0.00018925	0.3785
1.354	1.21861	-0.223962	-8.796e-05	0.00337666	1.23902	0.00337781	0.00418516	0.159739	0.939641	0.00019755	0.3951
1.356	1.21861	-0.243582	-0.00046252	0.00361529	1.24271	0.00364476	0.00452939	0.172877	1.01693	0.00017655	0.3531
1.358	1.21861	-0.263202	-0.00063943	0.00381274	1.24671	0.00386599	0.00481976	0.18396	1.08212	0.00014633	0.29266
1.36	1.21861	-0.282822	-0.0005375	0.00393453	1.251	0.00397107	0.0049678	0.189611	1.11536	0.00011537	0.23074
1.362	1.21861	-0.302442	-0.00019967	0.0039609	1.25558	0.00396593	0.00497954	0.190059	1.11799	9.435e-05	0.1887
1.364	1.21861	-0.322062	0.00022794	0.00388575	1.26045	0.00389243	0.00490621	0.18726	1.10153	0.00010713	0.21426
1.366	1.21861	-0.341682	0.00056035	0.00371959	1.2656	0.00376156	0.00476065	0.181704	1.06885	0.00016402	0.32804
1.368	1.21861	-0.361302	0.00065336	0.00348495	1.27104	0.00354567	0.00450669	0.172011	1.01183	0.00032554	0.65108
1.37	1.21861	-0.380922	0.00046645	0.00319969	1.27676	0.00323351	0.00412841	0.157573	0.926899	0.00059616	1.19232
1.372	1.21861	-0.400542	8.169e-05	0.00287555	1.28275	0.00287671	0.00369009	0.140843	0.828489	0.00100283	2.00566
1.374	1.21861	-0.420162	-0.00033084	0.00252412	1.28901	0.00254571	0.00328144	0.125246	0.73674	0.00158845	3.1769
1.376	1.21861	-0.439782	-0.00058613	0.00215635	1.29554	0.00223459	0.00289499	0.110496	0.649976	0.00222399	4.44798
1.378	1.21861	-0.459402	-0.00056367	0.00178641	1.30233	0.00187323	0.00243956	0.0931128	0.547723	0.00283542	5.67084
1.38	1.21861	-0.479022	-0.00025909	0.00143131	1.30938	0.00145457	0.00190458	0.0726939	0.427611	0.00333582	6.67164
1.382	1.21861	-0.498642	0.00021454	0.00110312	1.31668	0.00112379	0.00147967	0.056476	0.332212	0.00398979	7.97958
1.384	1.21861	-0.518262	0.00067392	0.00080856	1.32424	0.00105259	0.00139387	0.0532012	0.312948	0.00400357	8.00714
1.386	1.21861	-0.537882	0.00094119	0.00054664	1.33204	0.00108842	0.00144981	0.0553364	0.325508	0.00415032	8.30064
1.388	1.21861	-0.557502	0.00091805	0.00030796	1.34008	0.000968326	0.00129763	0.049528	0.291341	0.00374866	7.49732
1.39	1.21861	-0.577122	0.00062677	9.065e-05	1.34836	0.000633291	0.000853905	0.0325918	0.191716	0.00256389	5.12778
1.392	1.21861	-0.596742	0.0001994	-9.685e-05	1.35687	0.000221676	0.000300786	0.0114804	0.0675318	0.00153319	3.06638
1.394	1.21861	-0.616362	-0.00017899	-0.00025279	1.36562	0.000309742	0.000422989	0.0161446	0.0949683	0.00059987	1.19974
1.396	1.21861	-0.635982	-0.00034903	-0.00038132	1.37458	0.00051694	0.000710577	0.0271213	0.159537	-0.00017365	-0.3473
1.398	1.21861	-0.655602	-0.00024584	-0.00048693	1.38377	0.000545471	0.000754806	0.0288094	0.169467	-0.00116563	-2.33126
1.4	1.21861	-0.675222	7.309e-05	-0.00058195	1.39317	0.000586522	0.000817126	0.031188	0.183459	-0.0023234	-4.6468
1.402	1.21861	-0.694842	0.00045458	-0.00067373	1.40279	0.000812745	0.00114011	0.0435156	0.255974	-0.00374474	-7.48948
1.404	1.21861	-0.714462	0.0007182	-0.00074827	1.41261	0.00103717	0.00146511	0.0559204	0.328943	-0.00399867	-7.99734
1.406	1.21861	-0.734082	0.00073593	-0.00078953	1.42263	0.00107933	0.00153549	0.0586064	0.344744	-0.00319192	-6.38384
1.408	1.21861	-0.753702	0.0004879	-0.00079278	1.43285	0.000930885	0.00133382	0.0509093	0.299466	-0.00268698	-5.37396
1.41	1.21861	-0.773322	6.899e-05	-0.00075144	1.44327	0.0007546	0.00108909	0.0415684	0.24452	-0.00190985	-3.8197
1.412	1.21861	-0.792942	-0.00035481	-0.00066266	1.45388	0.00075167	0.00109284	0.0417114	0.245361	-0.00183555	-3.6711
1.414	1.21861	-0.812562	-0.00061817	-0.00053551	1.46467	0.000817866	0.00119791	0.0457216	0.26895	-0.00182925	-3.6585
1.416	1.21861	-0.832182	-0.00062586	-0.00037465	1.47565	0.000729427	0.00107638	0.0410831	0.241665	-0.00150128	-3.00256
1.418	1.21861	-0.851802	-0.00039293	-0.00018275	1.4868	0.000433349	0.000644303	0.0245917	0.144657	-0.0016936	-3.3872
1.42	1.21861	-0.871422	-3.777e-05	2.416e-05	1.49813	4.48361e-05	6.71702e-05	0.00256375	0.0150809	-0.00188003	-3.76006
1.422	1.21861	-0.891042	0.00027003	0.00023063	1.50962	0.000355115	0.000536089	0.0204614	0.120361	-0.00202387	-4.04774
1.424	1.21861	-0.910662	0.00038394	0.00043092	1.52129	0.00057715	0.00087801	0.0335118	0.197128	-0.00123244	-2.46488
1.426	1.21861	-0.930282	0.00024431	0.00061642	1.53311	0.000663069	0.00101656	0.0388	0.228235	-0.00106602	-2.13204
1.428	1.21861	-0.949902	-9.526e-05	0.00077916	1.5451	0.000784962	0.00121284	0.0462916	0.272304	-0.0008373	-1.6746
1.43	1.21861	-0.969522	-0.00049159	0.0009154	1.55723	0.00103905	0.00161804	0.0617572	0.363278	-0.0006965	-1.393
1.432	1.21861	-0.989142	-0.00077415	0.00101452	1.56952	0.00127615	0.00200295	0.0764484	0.449697	-0.00058223	-1.16446
1.434	1.21861	-1.00876	-0.00081713	0.00106582	1.58196	0.00134301	0.00212459	0.0810913	0.477007	-0.00048629	-0.97258
1.436	1.21861	-1.02838	-0.00059159	0.00106744	1.59455	0.00122041	0.001946	0.0742749	0.436911	-0.00045057	-0.90114
1.438	1.21861	-1.048	-0.00017766	0.00101133	1.60727	0.00102682	0.00165037	0.0629912	0.370537	-0.00046608	-0.93216
1.44	1.21861	-1.06762	0.00026827	0.0008796	1.62013	0.0009196	0.00148987	0.0568654	0.334502	-0.00047069	-0.94138
1.442	1.21861	-1.08724	0.00057874	0.00066014	1.63313	0.000877909	0.00143374	0.0547228	0.321899	-0.00047014	-0.94028
1.444	1.21861	-1.10686	0.00064538	0.00034969	1.64625	0.000734029	0.0012084	0.046122	0.271306	-0.00043502	-0.87004
1.446	1.21861	-1.12648	0.00046208	-4.838e-05	1.65951	0.000464606	0.000771017	0.0294281	0.173107	-0.00037818	-0.75636
1.448	1.21861	-1.1461	0.00012314	-0.00051662	1.67289	0.000531093	0.000888459	0.0339107	0.199474	-0.00032948	-0.65896
1.45	1.21861	-1.16572	-0.00021885	-0.00102439	1.68639	0.00104751	0.00176651	0.0674239	0.396611	-0.00026904	-0.53808
1.452	1.21861	-1.18534	-0.0004169	-0.00153773	1.70001	0.00159324	0.00270853	0.103379	0.608112	-0.00021783	-0.43566
1.454	1.21861	-1.20496	-0.00039195	-0.00202041	1.71375	0.00205808	0.00352703	0.134619	0.791879	-0.00016925	-0.3385
1.456	1.21861	-1.22458	-0.00016673	-0.00243317	1.7276	0.00243888	0.00421341	0.160817	0.945982	-0.00013933	-0.27866
1.458	1.21861	-1.2442	0.00014594	-0.00273986	1.74156	0.00274374	0.00477841	0.182382	1.07283	-0.00014923	-0.29846
1.46	1.21861	-1.26382	0.00039442	-0.00291561	1.75563	0.00294217	0.00516537	0.197152	1.15971	-0.00015015	-0.3003
1.462	1.21861	-1.28344	0.00045453	-0.0029556	1.76981	0.00299035	0.00529235	0.201998	1.18822	-0.00014526	-0.29052
1.464	1.21861	-1.30306	0.00028226	-0.00287485	1.78409	0.00288867	0.00515365	0.196704	1.15708	-0.00014396	-0.28792
1.466	1.21861	-1.32268	-6.841e-05	-0.00269766	1.79847	0.00269853	0.00485322	0.185237	1.08963	-0.000112	-0.224
1.468	1.21861	-1.3423	-0.00046913	-0.00245043	1.81295	0.00249493	0.00452318	0.172641	1.01553	-7.894e-05	-0.15788
1.47	1.21861	-1.36192	-0.0007721	-0.00215743	1.82752	0.00229143	0.00418764	0.159833	0.940197	-6.199e-05	-0.12398
1.472	1.21861	-1.38154	-0.00087313	-0.00183988	1.84219	0.00203654	0.0037517	0.143195	0.842322	-3.29e-05	-0.0658
1.474	1.21861	-1.40116	-0.00075607	-0.00152208	1.85695	0.00169952	0.00315592	0.120455	0.708559	-1.618e-05	-0.03236
1.476	1.21861	-1.42078	-0.00049844	-0.0012246	1.8718	0.00132215	0.0024748	0.0944581	0.555636	-3.89e-06	-0.00778
1.478	1.21861	-1.4404	-0.00023631	-0.00095138	1.88673	0.000980289	0.00184954	0.0705933	0.415255	5.99e-06	0.01198
1.48	1.21861	-1.46002	-0.00010447	-0.00069894	1.90175	0.000706704	0.00134398	0.0512969	0.301746	1.561e-05	0.03122
1.482	1.21861	-1.47964	-0.00017769	-0.00046614	1.91686	0.000498859	0.000956242	0.0364978	0.214693	3.385e-05	0.0677
1.484	1.21861	-1.49926	-0.00043823	-0.00024779	1.93204	0.000503434	0.000972656	0.0371243	0.218378	5.829e-05	0.11658
1.486	1.21861	-1.51888	-0.00078311	-3.749e-05	1.94731	0.000784007	0.0015267	0.0582711	0.342771	9.017e-05	0.18034
1.488	1.21861	-1.5385	-0.0010677	0.00016842	1.96265	0.0010809	0.00212143	0.0809707	0.476298	0.00011626	0.23252
1.49	1.21861	-1.55812	-0.00116766	0.00037983	1.97807	0.00122788	0.00242884	0.0927038	0.545316	0.00014119	0.28238
1.492	1.21861	-1.57774	-0.00103215	0.00060585	1.99356	0.00119682	0.00238594	0.0910664	0.535685	0.0001586	0.3172
1.494	1.21861	-1.59736	-0.00070435	0.0008379	2.00912	0.00109462	0.00219922	0.0839396	0.493763	0.00019377	0.38754
1.496	1.21861	-1.61698	-0.00030147	0.00105808	2.02476	0.00110019	0.00222762	0.0850235	0.500138	0.00022089	0.44178
1.498	1.21861	-1.6366	3.442e-05	0.00124993	2.04046	0.0012504	0.0025514	0.0973816	0.572833	0.00023551	0.47102
1.5	1.21861	-1.65622	0.0001944	0.00139325	2.05623	0.00140675	0.00289259	0.110404	0.649437	0.00028816	0.57632
1.502	1.21861	-1.67584	0.00014714	0.00147142	2.07206	0.00147876	0.00306408	0.11695	0.68794	0.00030508	0.61016
1.504	1.21861	-1.69546	-4.854e-05	0.0014794	2.08796	0.0014802	0.0030906	0.117962	0.693893	0.00029258	0.58516
1.506	1.21861	-1.71508	-0.00026944	0.00141241	2.10393	0.00143788	0.0030252	0.115466	0.679209	0.0002919	0.5838
1.508	1.21861	-1.7347	-0.00038253	0.0012677	2.11995	0.00132416	0.00280715	0.107143	0.630254	0.00024362	0.48724
1.51	1.21861	-1.75432	-0.00030426	0.001059	2.13604	0.00110184	0.00235357	0.0898311	0.528418	0.0001471	0.2942
1.512	1.21861	-1.77394	-3.622e-05	0.00080974	2.15218	0.00081055	0.00174445	0.066582	0.391659	9.635e-05	0.1927
1.514	1.21861	-1.79356	0.000338	0.00054393	2.16838	0.000640394	0.00138862	0.0530006	0.311768	6.709e-05	0.13418
1.516	1.21861	-1.81318	0.00068938	0.00029086	2.18464	0.000748227	0.0016346	0.0623895	0.366997	5.726e-05	0.11452
1.518	1.21861	-1.8328	0.00089732	7.812e-05	2.20095	0.000900714	0.00198242	0.0756651	0.445089	2.98e-05	0.0596
1.52	1.21861	-1.85242	0.00090059	-8.038e-05	2.21731	0.00090417	0.00200483	0.0765201	0.450118	2.183e-05	0.04366
1.522	1.21861	-1.87204	0.00072291	-0.00017988	2.23373	0.000744953	0.00166402	0.0635124	0.373602	1.573e-05	0.03146
1.524	1.21861	-1.89166	0.00046077	-0.00021916	2.2502	0.000510235	0.00114813	0.0438218	0.257775	1.561e-05	0.03122
1.526	1.21861	-1.91128	0.00024036	-0.00020083	2.26672	0.000313218	0.000709977	0.0270984	0.159402	2.46e-05	0.0492
1.528	1.21861	-1.9309	0.00016373	-0.00012554	2.28328	0.00020632	0.000471087	0.0179804	0.105767	2.634e-05	0.05268
1.53	1.21861	-1.95052	0.00026643	7.27e-06	2.2999	0.000266529	0.000612991	0.0233966	0.137627	3.157e-05	0.06314
1.532	1.21861	-1.97014	0.00050438	0.000188	2.31656	0.000538278	0.00124696	0.0475937	0.279963	2.782e-05	0.05564
1.534	1.21861	-1.98976	0.00077462	0.00039884	2.33327	0.000871269	0.00203291	0.0775919	0.456423	2.014e-05	0.04028
1.536	1.21861	-2.00938	0.00095999	0.0006272	2.35003	0.00114672	0.00269482	0.102856	0.605033	7.26e-06	0.01452
1.538	1.21861	-2.029	0.0009802	0.00086617	2.36682	0.00130807	0.00309597	0.118167	0.695098	-1.324e-05	-0.02648
1.54	1.21861	-2.04862	0.0008287	0.00110309	2.38366	0.00137969	0.00328872	0.125524	0.738376	-3.215e-05	-0.0643
1.542	1.21861	-2.06824	0.00057542	0.0013149	2.40055	0.00143529	0.00344549	0.131507	0.773573	-4.289e-05	-0.08578
1.544	1.21861	-2.08786	0.00033303	0.00147588	2.41747	0.00151299	0.00365761	0.139603	0.821196	-3.906e-05	-0.07812
1.546	1.21861	-2.10748	0.00020672	0.00156849	2.43444	0.00158205	0.00385141	0.147	0.864708	-2.562e-05	-0.05124
1.548	1.21861	-2.1271	0.00025082	0.00158961	2.45144	0.00160928	0.00394505	0.150574	0.885732	-8.9e-06	-0.0178
1.55	1.21861	-2.14672	0.00044745	0.00155252	2.46849	0.00161571	0.00398837	0.152228	0.895457	9.22e-06	0.01844
1.552	1.21861	-2.16634	0.00071434	0.00148444	2.48557	0.00164737	0.00409466	0.156285	0.919322	2.313e-05	0.04626
1.554	1.21861	-2.18596	0.00094012	0.00141668	2.50269	0.00170024	0.00425516	0.162411	0.955357	3.578e-05	0.07156
1.556	1.21861	-2.20558	0.0010315	0.00137382	2.51984	0.00171796	0.00432898	0.165228	0.97193	5.659e-05	0.11318
1.558	1.21861	-2.2252	0.00095175	0.00136836	2.53703	0.0016668	0.00422874	0.161402	0.949424	5.907e-05	0.11814
1.56	1.21861	-2.24482	0.00073482	0.00139781	2.55426	0.00157919	0.00403365	0.153956	0.905625	6.466e-05	0.12932
1.562	1.21861	-2.26444	0.00047061	0.0014447	2.57152	0.00151942	0.00390721	0.14913	0.877236	7.434e-05	0.14868
1.564	0	0	0.00026672	0.00148328	0	0.00150707	0	0	0	6.499e-05	0.12998
1.566	0	0	0.00020258	0.00148369	0	0.00149746	0	0	0	6.279e-05	0.12558
1.568	0	0	0.00029696	0.0014125	0	0.00144338	0	0	0	4.927e-05	0.09854
1.57	0	0	0.00050228	0.0012426	0	0.00134028	0	0	0	4.58e-05	0.0916
1.572	0	0	0.00072597	0.00096527	0	0.0012078	0	0	0	4.51e-05	0.0902
1.574	0	0	0.00087009	0.00059211	0	0.00105245	0	0	0	4.121e-05	0.08242
1.576	0	0	0.00087414	0.00015432	0	0.000887657	0	0	0	3.393e-05	0.06786
1.578	0	0	0.00074158	-0.00030265	0	0.000800961	0	0	0	2.881e-05	0.05762
1.58	0	0	0.00053728	-0.00073772	0	0.000912634	0	0	0	3.229e-05	0.06458
1.582	0	0	0.00035756	-0.00113086	0	0.00118604	0	0	0	2.851e-05	0.05702
1.584	0	0	0.0002866	-0.00148204	0	0.0015095	0	0	0	3.039e-05	0.06078
1.586	0	0	0.00035879	-0.00180276	0	0.00183812	0	0	0	4.623e-05	0.09246
1.588	0	0	0.00054423	-0.00210668	0	0.00217584	0	0	0	4.75e-05	0.095
1.59	0	0	0.00076229	-0.00239776	0	0.00251602	0	0	0	4.332e-05	0.08664
1.592	0	0	0.00091521	-0.00267146	0	0.00282388	0	0	0	3.981e-05	0.07962
1.594	0	0	0.00092886	-0.00292412	0	0.0030681	0	0	0	3.459e-05	0.06918
1.596	0	0	0.00078576	-0.00314681	0	0.00324343	0	0	0	2.646e-05	0.05292
1.598	0	0	0.00053402	-0.00331826	0	0.00336096	0	0	0	9.66e-06	0.01932
1.6	0	0	0.00026692	-0.00341441	0	0.00342483	0	0	0	-1.82e-06	-0.00364
1.602	0	0	8.368e-05	-0.00341825	0	0.00341927	0	0	0	-5.67e-06	-0.01134
1.604	0	0	4.864e-05	-0.00332438	0	0.00332474	0	0	0	-2.81e-06	-0.00562
1.606	0	0	0.00016472	-0.00314211	0	0.00314642	0	0	0	1.43e-06	0.00286
1.608	0	0	0.00037241	-0.00288656	0	0.00291048	0	0	0	3.33e-06	0.00666
1.61	0	0	0.00057538	-0.0025689	0	0.00263255	0	0	0	2.37e-06	0.00474
1.612	0	0	0.00068109	-0.00220355	0	0.00230641	0	0	0	-1.13e-06	-0.00226
1.614	0	0	0.00063916	-0.00181497	0	0.00192422	0	0	0	-3.39e-06	-0.00678
1.616	0	0	0.00046136	-0.00143293	0	0.00150537	0	0	0	-4.21e-06	-0.00842
1.618	0	0	0.00021468	-0.00109161	0	0.00111252	0	0	0	-3.09e-06	-0.00618
1.62	0	0	-1.013e-05	-0.00082426	0	0.000824322	0	0	0	3.4e-07	0.00068
1.622	0	0	-0.00013883	-0.00064362	0	0.000658423	0	0	0	3.9e-06	0.0078
1.624	0	0	-0.00014417	-0.00053616	0	0.000555205	0	0	0	7.33e-06	0.01466
1.626	0	0	-5.516e-05	-0.00047831	0	0.00048148	0	0	0	8.31e-06	0.01662
1.628	0	0	5.679e-05	-0.00044673	0	0.000450325	0	0	0	5.1e-06	0.0102
1.63	0	0	0.00010927	-0.00041988	0	0.000433865	0	0	0	5.41e-06	0.01082
1.632	0	0	4.545e-05	-0.00038371	0	0.000386392	0	0	0	3.55e-06	0.0071
1.634	0	0	-0.00014026	-0.00033427	0	0.000362504	0	0	0	1.67e-06	0.00334
1.636	0	0	-0.00039899	-0.00027169	0	0.00048271	0	0	0	-1.19e-06	-0.00238
1.638	0	0	-0.000647	-0.00019486	0	0.000675707	0	0	0	-3.87e-06	-0.00774
1.64	0	0	-0.00080022	-0.00010168	0	0.000806654	0	0	0	-3.98e-06	-0.00796
1.642	0	0	-0.00080998	6.93e-06	0	0.00081001	0	0	0	-4.6e-06	-0.0092
1.644	0	0	-0.00068339	0.0001242	0	0.000694584	0	0	0	-3.43e-06	-0.00686
1.646	0	0	-0.00047948	0.00024075	0	0.000536527	0	0	0	-3.56e-06	-0.00712
1.648	0	0	-0.00028349	0.00035217	0	0.000452095	0	0	0	-7.18e-06	-0.01436
1.65	0	0	-0.00017021	0.00046406	0	0.000494291	0	0	0	-1.372e-05	-0.02744
1.652	0	0	-0.00017216	0.00058852	0	0.000613184	0	0	0	-1.622e-05	-0.03244
1.654	0	0	-0.00026654	0.00073319	0	0.000780135	0	0	0	-1.977e-05	-0.03954
1.656	0	0	-0.00038632	0.00089333	0	0.000973284	0	0	0	-1.897e-05	-0.03794
1.658	0	0	-0.00044971	0.00105369	0	0.00114564	0	0	0	-2.627e-05	-0.05254
1.66	0	0	-0.00039517	0.00119531	0	0.00125894	0	0	0	-2.794e-05	-0.05588
1.662	0	0	-0.00020765	0.00130042	0	0.00131689	0	0	0	-2.676e-05	-0.05352
1.664	0	0	7.468e-05	0.001355	0	0.00135706	0	0	0	-1.656e-05	-0.03312
1.666	0	0	0.000377	0.00134961	0	0.00140128	0	0	0	-2.445e-05	-0.0489
1.668	0	0	0.00061941	0.00127917	0	0.00142125	0	0	0	-1.301e-05	-0.02602
1.67	0	0	0.00074848	0.00114424	0	0.0013673	0	0	0	-1.667e-05	-0.03334
1.672	0	0	0.0007574	0.00095131	0	0.001216	0	0	0	-1.175e-05	-0.0235
1.674	0	0	0.00068686	0.00071023	0	0.00098803	0	0	0	-1.179e-05	-0.02358
1.676	0	0	0.00060532	0.0004344	0	0.000745061	0	0	0	-7.34e-06	-0.01468
1.678	0	0	0.00057772	0.0001423	0	0.000594987	0	0	0	-2.15e-06	-0.0043
1.68	0	0	0.00063724	-0.0001457	0	0.000653684	0	0	0	1.006e-05	0.02012
1.682	0	0	0.00077064	-0.00041115	0	0.000873459	0	0	0	1.172e-05	0.02344
1.684	0	0	0.00092333	-0.00063884	0	0.00112279	0	0	0	2.643e-05	0.05286
1.686	0	0	0.00102436	-0.00082127	0	0.00131293	0	0	0	2.062e-05	0.04124
1.688	0	0	0.00102005	-0.00096085	0	0.00140133	0	0	0	5.37e-06	0.01074
1.69	0	0	0.00089942	-0.00106049	0	0.00139054	0	0	0	-1.235e-05	-0.0247
1.692	0	0	0.0006994	-0.00111447	0	0.00131575	0	0	0	-4.506e-05	-0.09012
1.694	0	0	0.00048902	-0.00111289	0	0.00121559	0	0	0	-6.708e-05	-0.13416
1.696	0	0	0.00034151	-0.00105383	0	0.00110778	0	0	0	-5.246e-05	-0.10492
1.698	0	0	0.00030407	-0.00095261	0	0.000999962	0	0	0	-5.109e-05	-0.10218
1.7	0	0	0.00037731	-0.0008383	0	0.000919298	0	0	0	-3.516e-05	-0.07032
1.702	0	0	0.00051555	-0.00073371	0	0.000896729	0	0	0	-2.443e-05	-0.04886
1.704	0	0	0.00064776	-0.00064231	0	0.000912225	0	0	0	-1.489e-05	-0.02978
1.706	0	0	0.00070854	-0.00055845	0	0.000902161	0	0	0	-2.87e-06	-0.00574
1.708	0	0	0.00066618	-0.00047766	0	0.000819729	0	0	0	3.55e-06	0.0071
1.71	0	0	0.00053591	-0.00039448	0	0.000665443	0	0	0	5.18e-06	0.01036
1.712	0	0	0.00037248	-0.00030529	0	0.000481605	0	0	0	1.34e-06	0.00268
1.714	0	0	0.00024579	-0.00021484	0	0.000326449	0	0	0	-5.41e-06	-0.01082
1.716	0	0	0.00021115	-0.00013287	0	0.000249477	0	0	0	-1.099e-05	-0.02198
1.718	0	0	0.00028645	-6.892e-05	0	0.000294624	0	0	0	-1.576e-05	-0.03152
1.72	0	0	0.00044519	-3.266e-05	0	0.000446386	0	0	0	-1.577e-05	-0.03154
1.722	0	0	0.00062811	-3.043e-05	0	0.000628847	0	0	0	-1.515e-05	-0.0303
1.724	0	0	0.00076786	-5.982e-05	0	0.000770187	0	0	0	-2.861e-05	-0.05722
1.726	0	0	0.00081591	-0.0001128	0	0.00082367	0	0	0	-3.42e-05	-0.0684
1.728	0	0	0.00076215	-0.00018111	0	0.000783373	0	0	0	-3.963e-05	-0.07926
1.73	0	0	0.00063834	-0.00025607	0	0.000687786	0	0	0	-5.236e-05	-0.10472
1.732	0	0	0.00050251	-0.00032838	0	0.000600291	0	0	0	-5.522e-05	-0.11044
1.734	0	0	0.00041157	-0.00038836	0	0.000565874	0	0	0	-7.404e-05	-0.14808
1.736	0	0	0.00039533	-0.00042328	0	0.000579182	0	0	0	-7.912e-05	-0.15824
1.738	0	0	0.00044302	-0.00041772	0	0.000608898	0	0	0	-8.012e-05	-0.16024
1.74	0	0	0.00050812	-0.000359	0	0.000622147	0	0	0	-8.862e-05	-0.17724
1.742	0	0	0.00053002	-0.00024221	0	0.000582741	0	0	0	-8.952e-05	-0.17904
1.744	0	0	0.0004619	-7.47e-05	0	0.000467901	0	0	0	-8.696e-05	-0.17392
1.746	0	0	0.00029115	0.00012157	0	0.000315512	0	0	0	-6.426e-05	-0.12852
1.748	0	0	4.503e-05	0.00031741	0	0.000320588	0	0	0	-4.586e-05	-0.09172
1.75	0	0	-0.0002192	0.00049167	0	0.00053832	0	0	0	-1.896e-05	-0.03792
1.752	0	0	-0.00043745	0.00063789	0	0.000773477	0	0	0	-5.1e-07	-0.00102
1.754	0	0	-0.000565	0.00075435	0	0.00094248	0	0	0	1.145e-05	0.0229
1.756	0	0	-0.00059229	0.00083424	0	0.00102311	0	0	0	1.33e-05	0.0266
1.758	0	0	-0.00054586	0.00086829	0	0.00102562	0	0	0	1.551e-05	0.03102
1.76	0	0	-0.00047697	0.00085059	0	0.000975194	0	0	0	9.93e-06	0.01986
1.762	0	0	-0.00044058	0.00078346	0	0.000898844	0	0	0	3.18e-06	0.00636
1.764	0	0	-0.00047165	0.00068236	0	0.000829499	0	0	0	-2.09e-06	-0.00418
1.766	0	0	-0.00057067	0.00057066	0	0.000807042	0	0	0	-5.63e-06	-0.01126
1.768	0	0	-0.00070595	0.00046701	0	0.000846442	0	0	0	-4.33e-06	-0.00866
1.77	0	0	-0.00082905	0.00038336	0	0.000913394	0	0	0	-3.01e-06	-0.00602
1.772	0	0	-0.00089476	0.00032836	0	0.000953108	0	0	0	1.7e-07	0.00034
1.774	0	0	-0.00087976	0.00030344	0	0.00093062	0	0	0	2.88e-06	0.00576
1.776	0	0	-0.00079525	0.00029745	0	0.000849058	0	0	0	9e-06	0.018
1.778	0	0	-0.00068593	0.000288	0	0.000743938	0	0	0	1.369e-05	0.02738
1.78	0	0	-0.00061075	0.00024898	0	0.00065955	0	0	0	1.615e-05	0.0323
1.782	0	0	-0.000614	0.00016231	0	0.000635091	0	0	0	6.33e-06	0.01266
1.784	0	0	-0.00070468	2.862e-05	0	0.000705261	0	0	0	1.272e-05	0.02544
1.786	0	0	-0.00085469	-0.00013365	0	0.000865076	0	0	0	6.26e-06	0.01252
1.788	0	0	-0.00101462	-0.00030063	0	0.00105822	0	0	0	2.46e-06	0.00492
1.79	0	0	-0.0011363	-0.00045416	0	0.0012237	0	0	0	9.9e-07	0.00198
1.792	0	0	-0.00119045	-0.00058728	0	0.00132743	0	0	0	2.61e-06	0.00522
1.794	0	0	-0.00117473	-0.00070609	0	0.0013706	0	0	0	6.08e-06	0.01216
1.796	0	0	-0.00111237	-0.00082305	0	0.00138376	0	0	0	1.414e-05	0.02828
1.798	0	0	-0.00104121	-0.00094597	0	0.00140676	0	0	0	1.216e-05	0.02432
1.8	0	0	-0.00099493	-0.00107322	0	0.00146345	0	0	0	1.135e-05	0.0227
1.802	0	0	-0.00098583	-0.00119324	0	0.0015478	0	0	0	8.48e-06	0.01696
1.804	0	0	-0.00099948	-0.00128774	0	0.0016301	0	0	0	4.58e-06	0.00916
1.806	0	0	-0.00100177	-0.00134109	0	0.00167394	0	0	0	5.6e-07	0.00112
1.808	0	0	-0.00095343	-0.00134798	0	0.00165108	0	0	0	-2.07e-06	-0.00414
1.81	0	0	-0.00082738	-0.00131384	0	0.00155265	0	0	0	-4.28e-06	-0.00856
1.812	0	0	-0.00062182	-0.00125292	0	0.00139874	0	0	0	-4.36e-06	-0.00872
1.814	0	0	-0.0003626	-0.00118538	0	0.0012396	0	0	0	-2.02e-06	-0.00404
1.816	0	0	-9.354e-05	-0.00112882	0	0.00113269	0	0	0	-1.59e-06	-0.00318
1.818	0	0	0.00014083	-0.00108867	0	0.00109774	0	0	0	-3.1e-07	-0.00062
1.82	0	0	0.00031275	-0.00105598	0	0.00110132	0	0	0	-8e-08	-0.00016
1.822	0	0	0.00042232	-0.00101249	0	0.00109704	0	0	0	-6e-08	-0.00012
1.824	0	0	0.00049643	-0.00094376	0	0.00106636	0	0	0	8.3e-07	0.00166
1.826	0	0	0.00057537	-0.00085539	0	0.00103089	0	0	0	3.6e-06	0.0072
1.828	0	0	0.00069393	-0.00077082	0	0.00103716	0	0	0	5.54e-06	0.01108
1.83	0	0	0.000865	-0.00071068	0	0.0011195	0	0	0	7.89e-06	0.01578
1.832	0	0	0.00107209	-0.00068265	0	0.00127098	0	0	0	9.84e-06	0.01968
1.834	0	0	0.00127438	-0.00068601	0	0.00144729	0	0	0	5.28e-06	0.01056
1.836	0	0	0.001423	-0.00071171	0	0.00159106	0	0	0	-8.4e-07	-0.00168
1.838	0	0	0.00148147	-0.00073995	0	0.00165598	0	0	0	-5.16e-06	-0.01032
1.84	0	0	0.00144056	-0.00074873	0	0.00162352	0	0	0	-4.39e-06	-0.00878
1.842	0	0	0.00132179	-0.00072547	0	0.00150779	0	0	0	-5.62e-06	-0.01124
1.844	0	0	0.00116833	-0.00066762	0	0.00134563	0	0	0	-1.15e-06	-0.0023
1.846	0	0	0.00102688	-0.00057849	0	0.00117861	0	0	0	1.16e-06	0.00232
1.848	0	0	0.00092867	-0.00046493	0	0.00103855	0	0	0	7.1e-06	0.0142
1.85	0	0	0.00087811	-0.00033284	0	0.000939074	0	0	0	8.19e-06	0.01638
1.852	0	0	0.00085274	-0.00018386	0	0.000872336	0	0	0	4.43e-06	0.00886
1.854	0	0	0.00081493	-1.842e-05	0	0.000815138	0	0	0	2.3e-07	0.00046
1.856	0	0	0.00073077	0.00016248	0	0.000748615	0	0	0	-3.15e-06	-0.0063
1.858	0	0	0.00058718	0.00035838	0	0.000687907	0	0	0	-2.7e-06	-0.0054
1.86	0	0	0.00039872	0.00056685	0	0.000693034	0	0	0	-2.73e-06	-0.00546
1.862	0	0	0.00020209	0.00078016	0	0.000805909	0	0	0	-9.2e-07	-0.00184
1.864	0	0	4.159e-05	0.00098571	0	0.000986587	0	0	0	-2.26e-06	-0.00452
1.866	0	0	-4.859e-05	0.00116829	0	0.0011693	0	0	0	-6.41e-06	-0.01282
1.868	0	0	-5.732e-05	0.00131602	0	0.00131727	0	0	0	-6.98e-06	-0.01396
1.87	0	0	-4.4e-07	0.00142578	0	0.00142578	0	0	0	-1.257e-05	-0.02514
1.872	0	0	8.519e-05	0.00149895	0	0.00150137	0	0	0	-1.827e-05	-0.03654
1.874	0	0	0.00015678	0.00153355	0	0.00154154	0	0	0	-1.174e-05	-0.02348
1.876	0	0	0.00018408	0.00152519	0	0.00153626	0	0	0	-1.492e-05	-0.02984
1.878	0	0	0.00016166	0.00147368	0	0.00148252	0	0	0	-4.8e-06	-0.0096
1.88	0	0	0.00010898	0.00138375	0	0.00138803	0	0	0	5.26e-06	0.01052
1.882	0	0	5.939e-05	0.0012627	0	0.0012641	0	0	0	1.102e-05	0.02204
1.884	0	0	4.418e-05	0.00112451	0	0.00112538	0	0	0	1.431e-05	0.02862
1.886	0	0	7.722e-05	0.00099029	0	0.000993296	0	0	0	1.394e-05	0.02788
1.888	0	0	0.00014606	0.00087831	0	0.000890372	0	0	0	1.255e-05	0.0251
1.89	0	0	0.00021541	0.00079715	0	0.000825742	0	0	0	1.134e-05	0.02268
1.892	0	0	0.00024264	0.00074733	0	0.000785733	0	0	0	3.81e-06	0.00762
1.894	0	0	0.00019643	0.00072598	0	0.000752085	0	0	0	7e-08	0.00014
1.896	0	0	7.071e-05	0.00073198	0	0.000735387	0	0	0	-2.63e-06	-0.00526
1.898	0	0	-0.00011219	0.00076665	0	0.000774815	0	0	0	-2.19e-06	-0.00438
1.9	0	0	-0.00031063	0.00082818	0	0.000884519	0	0	0	-1.82e-06	-0.00364
1.902	0	0	-0.00047901	0.00090965	0	0.00102806	0	0	0	-2.77e-06	-0.00554
1.904	0	0	-0.00058298	0.00100495	0	0.0011618	0	0	0	-3.21e-06	-0.00642
1.906	0	0	-0.00061099	0.00111156	0	0.00126841	0	0	0	-3.56e-06	-0.00712
1.908	0	0	-0.00057757	0.00122581	0	0.00135506	0	0	0	-5.34e-06	-0.01068
1.91	0	0	-0.0005156	0.00134003	0	0.0014358	0	0	0	-3.43e-06	-0.00686
1.912	0	0	-0.00046084	0.00144456	0	0.00151629	0	0	0	2.05e-06	0.0041
1.914	0	0	-0.00043624	0.00152973	0	0.00159072	0	0	0	6.49e-06	0.01298
1.916	0	0	-0.00044319	0.00158736	0	0.00164807	0	0	0	9.95e-06	0.0199
1.918	0	0	-0.00046301	0.00161222	0	0.00167739	0	0	0	1.333e-05	0.02666
1.92	0	0	-0.00046823	0.00160064	0	0.00166772	0	0	0	1.023e-05	0.02046
1.922	0	0	-0.00043593	0.00155035	0	0.00161047	0	0	0	7.76e-06	0.01552
1.924	0	0	-0.00035734	0.00146487	0	0.00150782	0	0	0	2.79e-06	0.00558
1.926	0	0	-0.00024332	0.00135188	0	0.0013736	0	0	0	-7.1e-07	-0.00142
1.928	0	0	-0.00012132	0.00121737	0	0.0012234	0	0	0	-2.72e-06	-0.00544
1.93	0	0	-2.242e-05	0.00106794	0	0.00106818	0	0	0	-7.62e-06	-0.01524
1.932	0	0	3.149e-05	0.0009138	0	0.000914342	0	0	0	-7.72e-06	-0.01544
1.934	0	0	3.394e-05	0.00076258	0	0.000763335	0	0	0	-7.09e-06	-0.01418
1.936	0	0	-4.46e-06	0.00061563	0	0.000615646	0	0	0	-4.84e-06	-0.00968
1.938	0	0	-5.937e-05	0.00047541	0	0.000479103	0	0	0	-2.05e-06	-0.0041
1.94	0	0	-0.00010145	0.00034794	0	0.000362428	0	0	0	1.05e-06	0.0021
1.942	0	0	-0.00010719	0.00023534	0	0.000258601	0	0	0	4.46e-06	0.00892
1.944	0	0	-6.817e-05	0.00013819	0	0.00015409	0	0	0	6.75e-06	0.0135
1.946	0	0	5.66e-06	6.154e-05	0	6.17997e-05	0	0	0	5.38e-06	0.01076
1.948	0	0	9.187e-05	6.07e-06	0	9.20703e-05	0	0	0	2.81e-06	0.00562
1.95	0	0	0.00016744	-3.778e-05	0	0.000171649	0	0	0	1.5e-07	0.0003
1.952	0	0	0.00021948	-7.973e-05	0	0.000233513	0	0	0	-4.26e-06	-0.00852
1.954	0	0	0.00025062	-0.00012138	0	0.000278466	0	0	0	-6.04e-06	-0.01208
1.956	0	0	0.00027773	-0.00015675	0	0.000318911	0	0	0	-7.81e-06	-0.01562
1.958	0	0	0.00032382	-0.00017511	0	0.000368134	0	0	0	-4.52e-06	-0.00904
1.96	0	0	0.00040615	-0.0001677	0	0.00043941	0	0	0	-2.15e-06	-0.0043
1.962	0	0	0.00052589	-0.00013564	0	0.000543101	0	0	0	3.63e-06	0.00726
1.964	0	0	0.00066505	-9.062e-05	0	0.000671196	0	0	0	7.89e-06	0.01578
1.966	0	0	0.0007926	-4.939e-05	0	0.000794137	0	0	0	8.04e-06	0.01608
1.968	0	0	0.00087651	-2.722e-05	0	0.000876933	0	0	0	8.4e-06	0.0168
1.97	0	0	0.00089575	-2.81e-05	0	0.000896191	0	0	0	5.71e-06	0.01142
1.972	0	0	0.00084716	-4.057e-05	0	0.000848131	0	0	0	2.5e-06	0.005
1.974	0	0	0.00074429	-4.757e-05	0	0.000745809	0	0	0	3.3e-07	0.00066
1.976	0	0	0.00060908	-3.567e-05	0	0.000610124	0	0	0	-4.1e-07	-0.00082
1.978	0	0	0.00046038	4.32e-06	0	0.0004604	0	0	0	8.5e-07	0.0017
1.98	0	0	0.00030353	7.484e-05	0	0.00031262	0	0	0	3.91e-06	0.00782
1.982	0	0	0.00012567	0.00016826	0	0.00021001	0	0	0	1.348e-05	0.02696
1.984	0	0	-0.00010065	0.000271	0	0.000289087	0	0	0	1.504e-05	0.03008
1.986	0	0	-0.00040639	0.00037053	0	0.00054995	0	0	0	1.543e-05	0.03086
1.988	0	0	-0.00081131	0.00045807	0	0.000931693	0	0	0	6.86e-06	0.01372
1.99	0	0	-0.00131309	0.00052695	0	0.00141488	0	0	0	1.16e-06	0.00232
1.992	0	0	-0.00188734	0.00056984	0	0.00197149	0	0	0	-4.7e-06	-0.0094
1.994	0	0	-0.00249573	0.0005772	0	0.00256161	0	0	0	-1.041e-05	-0.02082
1.996	0	0	-0.00309638	0.00054087	0	0.00314326	0	0	0	-8.79e-06	-0.01758
1.998	0	0	-0.00365399	0.00046204	0	0.00368309	0	0	0	-9.94e-06	-0.01988
2	0	0	-0.00414513	0.0003551	0	0.00416031	0	0	0	-1.294e-05	-0.02588

## Sheet: Apr28jump2(.all)
0	0	0.0184122	0.0008046	0	0	0	0	0	-0.0020571	0.290766	0	0	0	0	0	0	-0.019531	0
0.002	0.00346698	0.0184106	0.00060506	2.1e-06	0	0	0	0	-0.00208444	0.289886	0	0	0	0	0	0	-0.01709	0
0.004	0.00160161	0.0184094	0.00021874	3.5e-07	0	0	0	0	-0.00211005	0.289063	0	0	0	0	0	0	-0.01709	0
0.006	0.00160161	0.018409	-0.00026381	-4.2e-07	0	0	0	0	-0.0021318	0.288314	0	0	0	0	0	0	-0.0048828	0
0.008	0	0.0184095	-0.0006615	0	0	0	0	0	-0.00214997	0.287649	0	0	0	0	0	0	-0.014648	0
0.01	0	0.0184108	-0.00082475	0	0	0	0	0	-0.00216772	0.287084	0	0	0	0	0	0	-0.019531	0
0.012	0	0.0184125	-0.00074263	0	0	0	0	0	-0.00218994	0.286632	0	0	0	0	0	0	-0.019531	0
0.014	0.00160161	0.018414	-0.0005089	-8.2e-07	0	0	0	0	-0.00222111	0.286291	0	0	0	0	0	0	-0.01709	0
0.016	0	0.018415	-0.00021364	0	0	0	0	0	-0.00226392	0.286046	0	0	0	0	0	0	-0.012207	0
0.018	0	0.0184154	0.0001002	0	0	0	0	0	-0.00231862	0.285869	0	0	0	0	0	0	-0.019531	0
0.02	0	0.0184152	0.00038977	0	0	0	0	0	-0.0023828	0.285737	0	0	0	0	0	0	-0.012207	0
0.022	0.00160161	0.0184144	0.00059031	9.5e-07	0	0	0	0	-0.00245211	0.285625	0	0	0	0	0	0	-0.019531	0
0.024	0	0.0184132	0.00065861	0	0	0	0	0	-0.00252185	0.28552	0	0	0	0	0	0	-0.014648	0
0.026	0	0.0184119	0.00059327	0	0	0	0	0	-0.00258817	0.285418	0	0	0	0	0	0	-0.01709	0
0.028	0.00346698	0.0184108	0.00042706	1.48e-06	0	0	0	0	-0.00264795	0.285323	0	0	0	0	0	0	-0.01709	0
0.03	0	0.0184099	0.00023279	0	0	0	0	0	-0.00269839	0.285233	0	0	0	0	0	0	-0.019531	0
0.032	0	0.0184094	9.228e-05	0	0	0	0	0	-0.00273637	0.285139	0	0	0	0	0	0	-0.01709	0
0.034	0	0.0184092	2.66e-05	0	0	0	0	0	-0.00275772	0.285028	0	0	0	0	0	0	-0.019531	0
0.036	0	0.0184092	-1.471e-05	0	0	0	0	0	-0.00275762	0.284885	0	0	0	0	0	0	-0.012207	0
0.038	0.00160161	0.0184092	-8.136e-05	-1.3e-07	0	0	0	0	-0.00273256	0.284702	0	0	0	0	0	0	-0.014648	0
0.04	0.00160161	0.0184094	-0.00015671	-2.5e-07	0	0	0	0	-0.00268306	0.284474	0	0	0	0	0	0	-0.019531	0
0.042	0.00160161	0.0184097	-0.00018178	-2.9e-07	0	0	0	0	-0.00261547	0.284201	0	0	0	0	0	0	-0.01709	0
0.044	0	0.0184101	-0.00013177	0	0	0	0	0	-0.0025401	0.283894	0	0	0	0	0	0	-0.0097656	0
0.046	0.00160161	0.0184103	-4.131e-05	-7e-08	0	0	0	0	-0.00246656	0.28358	0	0	0	0	0	0	-0.01709	0
0.048	0.00160161	0.0184104	2.86e-05	5e-08	0	0	0	0	-0.00240069	0.283294	0	0	0	0	0	0	-0.029297	0
0.05	0	0.0184103	2.814e-05	0	0	0	0	0	-0.00234525	0.283058	0	0	0	0	0	0	-0.01709	0
0.052	0.00160161	0.0184103	-4.383e-05	-7e-08	0	0	0	0	-0.00230129	0.282881	0	0	0	0	0	0	-0.01709	0
0.054	0.00704849	0.0184104	-0.00012627	-8.9e-07	0	0	0	0	-0.00226832	0.28277	0	0	0	0	0	0	-0.019531	0
0.056	0	0.0184106	-0.00014663	0	0	0	0	0	-0.00224438	0.282739	0	0	0	0	0	0	-0.01709	0
0.058	0	0.0184109	-8.101e-05	0	0	0	0	0	-0.0022265	0.282812	0	0	0	0	0	0	-0.014648	0
0.06	0	0.0184111	4.702e-05	0	0	0	0	0	-0.00221154	0.283001	0	0	0	0	0	0	-0.014648	0
0.062	0	0.018411	0.00019707	0	0	0	0	0	-0.00219703	0.283297	0	0	0	0	0	0	-0.014648	0
0.064	0	0.0184106	0.00032227	0	0	0	0	0	-0.00218194	0.283678	0	0	0	0	0	0	-0.019531	0
0.066	0	0.01841	0.00037099	0	0	0	0	0	-0.00216657	0.284116	0	0	0	0	0	0	-0.01709	0
0.068	0	0.0184092	0.0003121	0	0	0	0	0	-0.00215153	0.284579	0	0	0	0	0	0	-0.026855	0
0.07	0	0.0184086	0.00016224	0	0	0	0	0	-0.00213721	0.285034	0	0	0	0	0	0	-0.014648	0
0.072	0.00160161	0.0184083	-4.288e-05	-7e-08	0	0	0	0	-0.00212423	0.285444	0	0	0	0	0	0	-0.014648	0
0.074	0	0.0184084	-0.00029254	0	0	0	0	0	-0.00211387	0.285784	0	0	0	0	0	0	-0.012207	0
0.076	0	0.0184089	-0.00056696	0	0	0	0	0	-0.00210719	0.286044	0	0	0	0	0	0	-0.01709	0
0.078	0	0.0184101	-0.00077284	0	0	0	0	0	-0.00210379	0.286223	0	0	0	0	0	0	-0.014648	0
0.08	0	0.0184116	-0.00077425	0	0	0	0	0	-0.00210147	0.286322	0	0	0	0	0	0	-0.01709	0
0.082	0	0.0184132	-0.00052562	0	0	0	0	0	-0.00209625	0.286343	0	0	0	0	0	0	-0.019531	0
0.084	0	0.0184142	-0.00014304	0	0	0	0	0	-0.0020833	0.286292	0	0	0	0	0	0	-0.0097656	0
0.086	0.0107046	0.0184145	0.0002077	2.22e-06	0	0	0	0	-0.00205935	0.28618	0	0	0	0	0	0	-0.014648	0
0.088	0	0.0184141	0.00045414	0	0	0	0	0	-0.002025	0.286022	0	0	0	0	0	0	-0.01709	0
0.09	0	0.0184132	0.00061275	0	0	0	0	0	-0.00198512	0.285829	0	0	0	0	0	0	-0.014648	0
0.092	0	0.0184119	0.00070802	0	0	0	0	0	-0.00194791	0.28561	0	0	0	0	0	0	-0.014648	0
0.094	0	0.0184105	0.00072811	0	0	0	0	0	-0.00192305	0.28537	0	0	0	0	0	0	-0.019531	0
0.096	0	0.0184091	0.0006319	0	0	0	0	0	-0.00191901	0.285114	0	0	0	0	0	0	-0.019531	0
0.098	0	0.0184078	0.00041426	0	0	0	0	0	-0.00194082	0.284847	0	0	0	0	0	0	-0.012207	0
0.1	0	0.018407	0.00016789	0	0	0	0	0	-0.00198892	0.28459	0	0	0	0	0	0	-0.01709	0
0.102	0.00704849	0.0184067	1.622e-05	1.1e-07	0	0	0	0	-0.00205985	0.284372	0	0	0	0	0	0	-0.019531	0
0.104	0.00160161	0.0184066	-2.503e-05	-4e-08	0	0	0	0	-0.00214783	0.284226	0	0	0	0	0	0	-0.014648	0
0.106	0	0.0184067	-5.813e-05	0	0	0	0	0	-0.00224622	0.28417	0	0	0	0	0	0	-0.014648	0
0.108	0	0.0184068	-0.00016258	0	0	0	0	0	-0.00234858	0.284197	0	0	0	0	0	0	-0.01709	0
0.11	0.00160161	0.0184071	-0.00028492	-4.6e-07	0	0	0	0	-0.00244886	0.284292	0	0	0	0	0	0	-0.012207	0
0.112	0.00160161	0.0184077	-0.00030382	-4.9e-07	0	0	0	0	-0.00254064	0.284443	0	0	0	0	0	0	-0.0097656	0
0.114	0	0.0184083	-0.00017565	0	0	0	0	0	-0.00261724	0.284654	0	0	0	0	0	0	-0.019531	0
0.116	0	0.0184086	3.004e-05	0	0	0	0	0	-0.00267345	0.284923	0	0	0	0	0	0	-0.019531	0
0.118	0	0.0184086	0.00019489	0	0	0	0	0	-0.00270755	0.285235	0	0	0	0	0	0	-0.014648	0
0.12	0	0.0184082	0.00020859	0	0	0	0	0	-0.0027222	0.285573	0	0	0	0	0	0	-0.01709	0
0.122	0.00160161	0.0184078	1.671e-05	3e-08	0	0	0	0	-0.00272325	0.28592	0	0	0	0	0	0	-0.0097656	0
0.124	0.00160161	0.0184077	-0.00032032	-5.1e-07	0	0	0	0	-0.00271721	0.286266	0	0	0	0	0	0	-0.014648	0
0.126	0	0.0184084	-0.00061717	0	0	0	0	0	-0.00270923	0.286607	0	0	0	0	0	0	-0.024414	0
0.128	0	0.0184096	-0.00068209	0	0	0	0	0	-0.00270242	0.286934	0	0	0	0	0	0	-0.01709	0
0.13	0	0.018411	-0.00049007	0	0	0	0	0	-0.002698	0.28723	0	0	0	0	0	0	-0.019531	0
0.132	0	0.018412	-0.00020599	0	0	0	0	0	-0.00269555	0.287469	0	0	0	0	0	0	-0.01709	0
0.134	0.00704849	0.0184124	-2.067e-05	-1.5e-07	0	0	0	0	-0.0026932	0.287631	0	0	0	0	0	0	-0.012207	0
0.136	0.00160161	0.0184124	1.307e-05	2e-08	0	0	0	0	-0.0026882	0.287703	0	0	0	0	0	0	-0.01709	0
0.138	0	0.0184124	-1.92e-05	0	0	0	0	0	-0.00267765	0.287689	0	0	0	0	0	0	-0.0048828	0
0.14	0	0.0184124	-3.035e-05	0	0	0	0	0	-0.00265874	0.287594	0	0	0	0	0	0	-0.021973	0
0.142	0.00525774	0.0184125	-3.625e-05	-1.9e-07	0	0	0	0	-0.00262859	0.28743	0	0	0	0	0	0	-0.01709	0
0.144	0	0.0184126	-0.0001112	0	0	0	0	0	-0.00258545	0.287211	0	0	0	0	0	0	-0.01709	0
0.146	0	0.0184128	-0.00025668	0	0	0	0	0	-0.00253012	0.286959	0	0	0	0	0	0	-0.019531	0
0.148	0	0.0184133	-0.00036121	0	0	0	0	0	-0.00246498	0.286688	0	0	0	0	0	0	-0.01709	0
0.15	0	0.018414	-0.00030388	0	0	0	0	0	-0.00239225	0.286414	0	0	0	0	0	0	-0.014648	0
0.152	0	0.0184146	-6.178e-05	0	0	0	0	0	-0.00231364	0.286149	0	0	0	0	0	0	-0.0097656	0
0.154	0	0.0184148	0.0002745	0	0	0	0	0	-0.00223107	0.285911	0	0	0	0	0	0	-0.019531	0
0.156	0.00346698	0.0184142	0.00055719	1.93e-06	0	0	0	0	-0.00214729	0.285714	0	0	0	0	0	0	-0.0097656	0
0.158	0.00160161	0.0184131	0.00068321	1.09e-06	0	0	0	0	-0.00206665	0.28557	0	0	0	0	0	0	-0.019531	0
0.16	0	0.0184117	0.00066666	0	0	0	0	0	-0.001995	0.285479	0	0	0	0	0	0	-0.012207	0
0.162	0	0.0184104	0.00058529	0	0	0	0	0	-0.00193801	0.285438	0	0	0	0	0	0	-0.01709	0
0.164	0	0.0184092	0.00046344	0	0	0	0	0	-0.00189889	0.285434	0	0	0	0	0	0	-0.014648	0
0.166	0	0.0184083	0.00025234	0	0	0	0	0	-0.00187733	0.285452	0	0	0	0	0	0	-0.012207	0
0.168	0	0.0184078	-6.535e-05	0	0	0	0	0	-0.00186909	0.285473	0	0	0	0	0	0	-0.029297	0
0.17	0.0107046	0.0184079	-0.00039226	-4.2e-06	0	0	0	0	-0.00186701	0.285479	0	0	0	0	0	0	-0.01709	0
0.172	0.00160161	0.0184087	-0.00058461	-9.4e-07	0	0	0	0	-0.00186569	0.285455	0	0	0	0	0	0	-0.019531	0
0.174	0	0.0184099	-0.00057617	0	0	0	0	0	-0.00186514	0.285388	0	0	0	0	0	0	-0.012207	0
0.176	0	0.018411	-0.00039801	0	0	0	0	0	-0.00186825	0.285272	0	0	0	0	0	0	-0.012207	0
0.178	0	0.0184118	-0.00014009	0	0	0	0	0	-0.00187635	0.285109	0	0	0	0	0	0	-0.014648	0
0.18	0	0.0184121	8.138e-05	0	0	0	0	0	-0.00188882	0.284909	0	0	0	0	0	0	-0.019531	0
0.182	0	0.0184119	0.0001987	0	0	0	0	0	-0.00190494	0.284686	0	0	0	0	0	0	-0.024414	0
0.184	0.00160161	0.0184115	0.00024543	3.9e-07	0	0	0	0	-0.00192362	0.284459	0	0	0	0	0	0	-0.014648	0
0.186	0.00160161	0.0184111	0.00028927	4.6e-07	0	0	0	0	-0.00194205	0.284246	0	0	0	0	0	0	-0.0097656	0
0.188	0.00160161	0.0184105	0.00034225	5.5e-07	0	0	0	0	-0.00195694	0.284065	0	0	0	0	0	0	-0.014648	0
0.19	0.00346698	0.0184098	0.00035408	1.23e-06	0	0	0	0	-0.00196718	0.283928	0	0	0	0	0	0	-0.01709	0
0.192	0	0.0184091	0.00025441	0	0	0	0	0	-0.00197343	0.283847	0	0	0	0	0	0	-0.01709	0
0.194	0	0.0184086	2.695e-05	0	0	0	0	0	-0.0019757	0.283837	0	0	0	0	0	0	-0.0048828	0
0.196	0.00160161	0.0184085	-0.00022435	-3.6e-07	0	0	0	0	-0.00197346	0.283916	0	0	0	0	0	0	-0.01709	0
0.198	0.00346698	0.018409	-0.00035831	-1.24e-06	0	0	0	0	-0.00196772	0.2841	0	0	0	0	0	0	-0.01709	0
0.2	0	0.0184097	-0.00036906	0	0	0	0	0	-0.00196191	0.284383	0	0	0	0	0	0	-0.012207	0
0.202	0.00160161	0.0184104	-0.0003844	-6.2e-07	0	0	0	0	-0.00196025	0.284741	0	0	0	0	0	0	-0.021973	0
0.204	0	0.0184112	-0.00049264	0	0	0	0	0	-0.00196373	0.285134	0	0	0	0	0	0	-0.0097656	0
0.206	0	0.0184122	-0.00063581	0	0	0	0	0	-0.00196808	0.285522	0	0	0	0	0	0	-0.01709	0
0.208	0	0.0184134	-0.00066332	0	0	0	0	0	-0.00196676	0.285877	0	0	0	0	0	0	-0.026855	0
0.21	0.00346698	0.0184148	-0.00047234	-1.64e-06	0	0	0	0	-0.00195472	0.286177	0	0	0	0	0	0	-0.019531	0
0.212	0	0.0184157	-0.00011178	0	0	0	0	0	-0.0019296	0.286402	0	0	0	0	0	0	-0.01709	0
0.214	0	0.0184159	0.00025703	0	0	0	0	0	-0.00189172	0.28655	0	0	0	0	0	0	-0.0097656	0
0.216	0	0.0184154	0.00051072	0	0	0	0	0	-0.00184499	0.286627	0	0	0	0	0	0	-0.01709	0
0.218	0	0.0184144	0.00064343	0	0	0	0	0	-0.00179679	0.286638	0	0	0	0	0	0	-0.019531	0
0.22	0.00525774	0.0184131	0.00070655	3.71e-06	0	0	0	0	-0.00175582	0.286583	0	0	0	0	0	0	-0.0048828	0
0.222	0.00704849	0.0184117	0.00072948	5.14e-06	0	0	0	0	-0.00173023	0.28646	0	0	0	0	0	0	-0.029297	0
0.224	0.00525774	0.0184102	0.00069498	3.65e-06	0	0	0	0	-0.00172814	0.286271	0	0	0	0	0	0	-0.01709	0
0.226	0	0.0184089	0.00056162	0	0	0	0	0	-0.00175792	0.286015	0	0	0	0	0	0	-0.01709	0
0.228	0	0.0184077	0.0003363	0	0	0	0	0	-0.00182488	0.285698	0	0	0	0	0	0	-0.026855	0
0.23	0	0.0184071	0.00011694	0	0	0	0	0	-0.00192688	0.285335	0	0	0	0	0	0	-0.021973	0
0.232	0	0.0184068	2.34e-06	0	0	0	0	0	-0.0020552	0.28495	0	0	0	0	0	0	-0.019531	0
0.234	0.00891386	0.0184068	-2.626e-05	-2.3e-07	0	0	0	0	-0.00219927	0.284564	0	0	0	0	0	0	-0.021973	0
0.236	0	0.0184069	-7.775e-05	0	0	0	0	0	-0.00234839	0.284195	0	0	0	0	0	0	-0.019531	0
0.238	0	0.018407	-0.00020776	0	0	0	0	0	-0.0024902	0.283852	0	0	0	0	0	0	-0.019531	0
0.24	0	0.0184074	-0.00034432	0	0	0	0	0	-0.0026109	0.283546	0	0	0	0	0	0	-0.012207	0
0.242	0	0.0184081	-0.00037986	0	0	0	0	0	-0.00269813	0.283289	0	0	0	0	0	0	-0.026855	0
0.244	0	0.0184089	-0.00029497	0	0	0	0	0	-0.00274439	0.283087	0	0	0	0	0	0	-0.0048828	0
0.246	0	0.0184095	-0.00015936	0	0	0	0	0	-0.00274872	0.282942	0	0	0	0	0	0	-0.014648	0
0.248	0	0.0184098	-6.221e-05	0	0	0	0	0	-0.00271614	0.28286	0	0	0	0	0	0	-0.029297	0
0.25	0	0.0184099	-5.825e-05	0	0	0	0	0	-0.00265616	0.282847	0	0	0	0	0	0	-0.019531	0
0.252	0.00160161	0.01841	-0.00013267	-2.1e-07	0	0	0	0	-0.00258141	0.282901	0	0	0	0	0	0	-0.019531	0
0.254	0.00160161	0.0184103	-0.00021508	-3.4e-07	0	0	0	0	-0.00250511	0.283016	0	0	0	0	0	0	-0.01709	0
0.256	0	0.0184107	-0.00024902	0	0	0	0	0	-0.00243695	0.283179	0	0	0	0	0	0	-0.01709	0
0.258	0	0.0184112	-0.00023187	0	0	0	0	0	-0.00238116	0.283369	0	0	0	0	0	0	-0.021973	0
0.26	0	0.0184117	-0.00018839	0	0	0	0	0	-0.00233881	0.283565	0	0	0	0	0	0	-0.012207	0
0.262	0.00346698	0.0184121	-0.00013757	-4.8e-07	0	0	0	0	-0.00231005	0.283766	0	0	0	0	0	0	-0.019531	0
0.264	0.00704849	0.0184124	-8.56e-05	-6e-07	0	0	0	0	-0.00229393	0.283985	0	0	0	0	0	0	-0.029297	0
0.266	0.00346698	0.0184125	-2.922e-05	-1e-07	0	0	0	0	-0.00228793	0.284242	0	0	0	0	0	0	-0.019531	0
0.268	0	0.0184126	4.064e-05	0	0	0	0	0	-0.00228809	0.284534	0	0	0	0	0	0	-0.019531	0
0.27	0	0.0184125	0.00013459	0	0	0	0	0	-0.00228935	0.284839	0	0	0	0	0	0	-0.01709	0
0.272	0	0.0184122	0.00025958	0	0	0	0	0	-0.0022867	0.285128	0	0	0	0	0	0	-0.012207	0
0.274	0	0.0184117	0.00041218	0	0	0	0	0	-0.00227628	0.285383	0	0	0	0	0	0	-0.0048828	0
0.276	0	0.0184109	0.00057005	0	0	0	0	0	-0.00225575	0.285596	0	0	0	0	0	0	-0.019531	0
0.278	0.00160161	0.0184097	0.00068691	1.1e-06	0	0	0	0	-0.00222508	0.285767	0	0	0	0	0	0	-0.014648	0
0.28	0.00160161	0.0184084	0.00070807	1.13e-06	0	0	0	0	-0.00218813	0.285907	0	0	0	0	0	0	-0.01709	0
0.282	0	0.0184069	0.00060696	0	0	0	0	0	-0.0021518	0.286034	0	0	0	0	0	0	-0.026855	0
0.284	0.00160161	0.0184057	0.00040318	6.5e-07	0	0	0	0	-0.00212271	0.286164	0	0	0	0	0	0	-0.0048828	0
0.286	0	0.0184049	0.00015255	0	0	0	0	0	-0.00210661	0.286302	0	0	0	0	0	0	-0.01709	0
0.288	0	0.0184046	-5.124e-05	0	0	0	0	0	-0.0021101	0.286442	0	0	0	0	0	0	-0.021973	0
0.29	0.00346698	0.0184047	-9.575e-05	-3.3e-07	0	0	0	0	-0.00213924	0.286577	0	0	0	0	0	0	-0.01709	0
0.292	0	0.0184049	5.815e-05	0	0	0	0	0	-0.00219658	0.286695	0	0	0	0	0	0	-0.012207	0
0.294	0	0.0184048	0.00030713	0	0	0	0	0	-0.0022814	0.286786	0	0	0	0	0	0	-0.01709	0
0.296	0	0.0184042	0.00048169	0	0	0	0	0	-0.00239169	0.286847	0	0	0	0	0	0	-0.0097656	0
0.298	0	0.0184032	0.00051213	0	0	0	0	0	-0.00252417	0.286884	0	0	0	0	0	0	-0.021973	0
0.3	0	0.0184022	0.00047223	0	0	0	0	0	-0.0026731	0.286915	0	0	0	0	0	0	-0.019531	0
0.302	0.00160161	0.0184013	0.00042061	6.7e-07	0	0	0	0	-0.00283089	0.286958	0	0	0	0	0	0	-0.019531	0
0.304	0	0.0184004	0.00029487	0	0	0	0	0	-0.00298966	0.287028	0	0	0	0	0	0	-0.019531	0
0.306	0	0.0183998	2.383e-05	0	0	0	0	0	-0.00314123	0.287136	0	0	0	0	0	0	-0.0073242	0
0.308	0.00160161	0.0183998	-0.00035861	-5.7e-07	0	0	0	0	-0.00327605	0.287288	0	0	0	0	0	0	-0.021973	0
0.31	0	0.0184005	-0.00073585	0	0	0	0	0	-0.00338359	0.287482	0	0	0	0	0	0	-0.012207	0
0.312	0	0.018402	-0.00096723	0	0	0	0	0	-0.00345396	0.287707	0	0	0	0	0	0	-0.012207	0
0.314	0.00160161	0.0184039	-0.00095367	-1.53e-06	0	0	0	0	-0.00347954	0.287948	0	0	0	0	0	0	-0.024414	0
0.316	0.00525774	0.0184058	-0.00071053	-3.74e-06	0	0	0	0	-0.00345508	0.288181	0	0	0	0	0	0	-0.01709	0
0.318	0	0.0184072	-0.00036066	0	0	0	0	0	-0.00337778	0.288381	0	0	0	0	0	0	-0.014648	0
0.32	0.00160161	0.0184079	-3.355e-05	-5e-08	0	0	0	0	-0.00324923	0.288536	0	0	0	0	0	0	-0.0097656	0
0.322	0.00346698	0.018408	0.00021707	7.5e-07	0	0	0	0	-0.00307684	0.288651	0	0	0	0	0	0	-0.0097656	0
0.324	0.00704849	0.0184076	0.00039208	2.76e-06	0	0	0	0	-0.00287247	0.28874	0	0	0	0	0	0	-0.019531	0
0.326	0	0.0184068	0.00048615	0	0	0	0	0	-0.00264951	0.28882	0	0	0	0	0	0	-0.019531	0
0.328	0	0.0184058	0.00050697	0	0	0	0	0	-0.00242085	0.288909	0	0	0	0	0	0	-0.021973	0
0.33	0.00160161	0.0184048	0.0005036	8.1e-07	0	0	0	0	-0.00219926	0.28902	0	0	0	0	0	0	-0.012207	0
0.332	0	0.0184038	0.00049106	0	0	0	0	0	-0.0019981	0.289162	0	0	0	0	0	0	-0.014648	0
0.334	0.00346698	0.0184028	0.00041608	1.44e-06	0	0	0	0	-0.00183034	0.289331	0	0	0	0	0	0	-0.01709	0
0.336	0	0.018402	0.00024934	0	0	0	0	0	-0.00170552	0.289512	0	0	0	0	0	0	-0.026855	0
0.338	0.00346698	0.0184015	2.135e-05	7e-08	0	0	0	0	-0.00162712	0.289687	0	0	0	0	0	0	-0.014648	0
0.34	0	0.0184014	-0.00022813	0	0	0	0	0	-0.00159356	0.289834	0	0	0	0	0	0	-0.01709	0
0.342	0	0.0184019	-0.00044667	0	0	0	0	0	-0.00160132	0.289932	0	0	0	0	0	0	-0.019531	0
0.344	0.00160161	0.0184028	-0.00055379	-8.9e-07	0	0	0	0	-0.00164657	0.289959	0	0	0	0	0	0	-0.01709	0
0.346	0	0.0184039	-0.0005011	0	0	0	0	0	-0.00172544	0.289899	0	0	0	0	0	0	-0.014648	0
0.348	0	0.0184049	-0.00033236	0	0	0	0	0	-0.00183375	0.28975	0	0	0	0	0	0	-0.019531	0
0.35	0	0.0184056	-0.00015544	0	0	0	0	0	-0.00196535	0.289528	0	0	0	0	0	0	-0.012207	0
0.352	0.00160161	0.0184059	-5.489e-05	-9e-08	0	0	0	0	-0.00211152	0.28926	0	0	0	0	0	0	-0.01709	0
0.354	0	0.018406	-4.006e-05	0	0	0	0	0	-0.00226304	0.288969	0	0	0	0	0	0	-0.019531	0
0.356	0.00346698	0.0184061	-6.547e-05	-2.3e-07	0	0	0	0	-0.00241161	0.288677	0	0	0	0	0	0	-0.0024414	0
0.358	0	0.0184062	-7.398e-05	0	0	0	0	0	-0.0025491	0.288401	0	0	0	0	0	0	-0.019531	0
0.36	0	0.0184064	-3.884e-05	0	0	0	0	0	-0.00266711	0.288149	0	0	0	0	0	0	-0.012207	0
0.362	0	0.0184064	1.052e-05	0	0	0	0	0	-0.00275772	0.287925	0	0	0	0	0	0	-0.014648	0
0.364	0	0.0184064	4.423e-05	0	0	0	0	0	-0.00281544	0.287726	0	0	0	0	0	0	-0.012207	0
0.366	0	0.0184063	0.00011355	0	0	0	0	0	-0.00283939	0.287552	0	0	0	0	0	0	-0.014648	0
0.368	0.00525774	0.0184061	0.00029501	1.55e-06	0	0	0	0	-0.00283308	0.287406	0	0	0	0	0	0	-0.012207	0
0.37	0	0.0184055	0.00055311	0	0	0	0	0	-0.00280339	0.287286	0	0	0	0	0	0	-0.01709	0
0.372	0	0.0184044	0.0007276	0	0	0	0	0	-0.00275928	0.287183	0	0	0	0	0	0	-0.0048828	0
0.374	0.00160161	0.018403	0.00066382	1.06e-06	0	0	0	0	-0.00270753	0.287089	0	0	0	0	0	0	-0.014648	0
0.376	0	0.0184016	0.0003341	0	0	0	0	0	-0.00264954	0.286991	0	0	0	0	0	0	-0.014648	0
0.378	0.00160161	0.0184009	-0.00015905	-2.5e-07	0	0	0	0	-0.00258302	0.286876	0	0	0	0	0	0	-0.01709	0
0.38	0.00160161	0.0184013	-0.00065226	-1.04e-06	0	0	0	0	-0.00250505	0.286734	0	0	0	0	0	0	-0.012207	0
0.382	0	0.0184026	-0.00097657	0	0	0	0	0	-0.00241428	0.286564	0	0	0	0	0	0	-0.01709	0
0.384	0	0.0184045	-0.00101837	0	0	0	0	0	-0.00231223	0.286365	0	0	0	0	0	0	-0.012207	0
0.386	0.00160161	0.0184066	-0.00078404	-1.26e-06	0	0	0	0	-0.0022033	0.286132	0	0	0	0	0	0	-0.019531	0
0.388	0.00891386	0.0184081	-0.00038517	-3.43e-06	0	0	0	0	-0.00209475	0.285849	0	0	0	0	0	0	-0.021973	0
0.39	0	0.0184089	3.784e-05	0	0	0	0	0	-0.00199589	0.285506	0	0	0	0	0	0	-0.01709	0
0.392	0	0.0184088	0.00036638	0	0	0	0	0	-0.00191484	0.285104	0	0	0	0	0	0	-0.01709	0
0.394	0.00160161	0.0184081	0.0005303	8.5e-07	0	0	0	0	-0.00185574	0.284665	0	0	0	0	0	0	-0.024414	0
0.396	0	0.018407	0.00052906	0	0	0	0	0	-0.00181894	0.284216	0	0	0	0	0	0	-0.0073242	0
0.398	0.00160161	0.018406	0.00041387	6.6e-07	0	0	0	0	-0.00180212	0.283786	0	0	0	0	0	0	-0.021973	0
0.4	0	0.0184051	0.00024142	0	0	0	0	0	-0.00180122	0.283404	0	0	0	0	0	0	-0.01709	0
0.402	0.00160161	0.0184047	5.924e-05	9e-08	0	0	0	0	-0.00181121	0.283102	0	0	0	0	0	0	-0.019531	0
0.404	0.00704849	0.0184045	-6.373e-05	-4.5e-07	0	0	0	0	-0.00182724	0.282908	0	0	0	0	0	0	-0.029297	0
0.406	0.00160161	0.0184047	-4.879e-05	-8e-08	0	0	0	0	-0.00184587	0.282835	0	0	0	0	0	0	-0.01709	0
0.408	0	0.0184048	8.796e-05	0	0	0	0	0	-0.00186576	0.282865	0	0	0	0	0	0	-0.0097656	0
0.41	0	0.0184046	0.00021327	0	0	0	0	0	-0.00188814	0.282963	0	0	0	0	0	0	-0.014648	0
0.412	0	0.0184042	0.00022707	0	0	0	0	0	-0.00191637	0.283097	0	0	0	0	0	0	-0.014648	0
0.414	0.00160161	0.0184037	0.00012752	2e-07	0	0	0	0	-0.00195383	0.283244	0	0	0	0	0	0	-0.01709	0
0.416	0.00346698	0.0184035	-6.937e-05	-2.4e-07	0	0	0	0	-0.00200263	0.283396	0	0	0	0	0	0	-0.019531	0
0.418	0	0.0184036	-0.00030665	0	0	0	0	0	-0.00206394	0.283542	0	0	0	0	0	0	-0.01709	0
0.42	0	0.0184042	-0.00044312	0	0	0	0	0	-0.00213711	0.283672	0	0	0	0	0	0	-0.01709	0
0.422	0.00160161	0.0184051	-0.00039109	-6.3e-07	0	0	0	0	-0.0022186	0.28378	0	0	0	0	0	0	-0.024414	0
0.424	0.00160161	0.0184059	-0.00022856	-3.7e-07	0	0	0	0	-0.00230218	0.283869	0	0	0	0	0	0	-0.01709	0
0.426	0.00346698	0.0184063	-9.048e-05	-3.1e-07	0	0	0	0	-0.00238085	0.283946	0	0	0	0	0	0	-0.019531	0
0.428	0	0.0184065	-4.47e-06	0	0	0	0	0	-0.00244872	0.284014	0	0	0	0	0	0	-0.012207	0
0.43	0	0.0184065	0.00011019	0	0	0	0	0	-0.0025012	0.284075	0	0	0	0	0	0	-0.0097656	0
0.432	0	0.0184063	0.00029245	0	0	0	0	0	-0.00253535	0.284132	0	0	0	0	0	0	-0.01709	0
0.434	0.00525774	0.0184057	0.00044697	2.35e-06	0	0	0	0	-0.00255038	0.284189	0	0	0	0	0	0	-0.014648	0
0.436	0	0.0184048	0.000425	0	0	0	0	0	-0.00254621	0.284248	0	0	0	0	0	0	-0.012207	0
0.438	0.00346698	0.018404	0.00017045	5.9e-07	0	0	0	0	-0.00252233	0.284315	0	0	0	0	0	0	-0.019531	0
0.44	0.00346698	0.0184036	-0.00021655	-7.5e-07	0	0	0	0	-0.00247892	0.2844	0	0	0	0	0	0	-0.026855	0
0.442	0	0.0184041	-0.00054518	0	0	0	0	0	-0.00241821	0.284509	0	0	0	0	0	0	-0.01709	0
0.444	0	0.0184052	-0.00067241	0	0	0	0	0	-0.00234578	0.284652	0	0	0	0	0	0	-0.019531	0
0.446	0.00160161	0.0184065	-0.00059788	-9.6e-07	0	0	0	0	-0.00227116	0.284828	0	0	0	0	0	0	-0.012207	0
0.448	0.00160161	0.0184077	-0.00043168	-6.9e-07	0	0	0	0	-0.00220513	0.285023	0	0	0	0	0	0	-0.01709	0
0.45	0	0.0184086	-0.00027583	0	0	0	0	0	-0.00215621	0.285215	0	0	0	0	0	0	-0.012207	0
0.452	0.00346698	0.0184091	-0.00014403	-5e-07	0	0	0	0	-0.00213049	0.285389	0	0	0	0	0	0	-0.021973	0
0.454	0.00346698	0.0184094	4.94e-06	2e-08	0	0	0	0	-0.00213221	0.285538	0	0	0	0	0	0	-0.012207	0
0.456	0	0.0184094	0.00017777	0	0	0	0	0	-0.00216236	0.285649	0	0	0	0	0	0	-0.014648	0
0.458	0	0.018409	0.0003193	0	0	0	0	0	-0.00221908	0.28571	0	0	0	0	0	0	-0.01709	0
0.46	0.00160161	0.0184084	0.00036996	5.9e-07	0	0	0	0	-0.00229936	0.285719	0	0	0	0	0	0	-0.012207	0
0.462	0	0.0184077	0.00032986	0	0	0	0	0	-0.00239806	0.285682	0	0	0	0	0	0	-0.01709	0
0.464	0.00346698	0.018407	0.00025946	9e-07	0	0	0	0	-0.00250614	0.285611	0	0	0	0	0	0	-0.0097656	0
0.466	0	0.0184065	0.00021384	0	0	0	0	0	-0.00261211	0.285515	0	0	0	0	0	0	-0.019531	0
0.468	0	0.0184061	0.00018356	0	0	0	0	0	-0.00270587	0.2854	0	0	0	0	0	0	-0.012207	0
0.47	0.00891386	0.0184057	0.00013478	1.2e-06	0	0	0	0	-0.00278063	0.28527	0	0	0	0	0	0	-0.014648	0
0.472	0.00346698	0.0184054	0.00010127	3.5e-07	0	0	0	0	-0.00283257	0.285131	0	0	0	0	0	0	-0.0097656	0
0.474	0.00891386	0.0184052	0.00015268	1.36e-06	0	0	0	0	-0.00286092	0.284995	0	0	0	0	0	0	-0.019531	0
0.476	0.00160161	0.0184049	0.00025651	4.1e-07	0	0	0	0	-0.00286755	0.284879	0	0	0	0	0	0	-0.019531	0
0.478	0	0.0184044	0.00025826	0	0	0	0	0	-0.0028554	0.284793	0	0	0	0	0	0	-0.024414	0
0.48	0	0.0184039	4.534e-05	0	0	0	0	0	-0.00282787	0.284731	0	0	0	0	0	0	-0.019531	0
0.482	0	0.0184038	-0.00030858	0	0	0	0	0	-0.0027887	0.284677	0	0	0	0	0	0	-0.0048828	0
0.484	0	0.0184044	-0.00062903	0	0	0	0	0	-0.0027417	0.284613	0	0	0	0	0	0	-0.024414	0
0.486	0	0.0184057	-0.00082775	0	0	0	0	0	-0.00269107	0.284527	0	0	0	0	0	0	-0.019531	0
0.488	0	0.0184073	-0.00091218	0	0	0	0	0	-0.00264107	0.284414	0	0	0	0	0	0	-0.012207	0
0.49	0	0.0184091	-0.00088569	0	0	0	0	0	-0.00259489	0.28428	0	0	0	0	0	0	-0.012207	0
0.492	0	0.0184109	-0.00073638	0	0	0	0	0	-0.00255471	0.284138	0	0	0	0	0	0	-0.014648	0
0.494	0	0.0184124	-0.00046867	0	0	0	0	0	-0.00252181	0.284015	0	0	0	0	0	0	-0.014648	0
0.496	0.00160161	0.0184133	-0.00011241	-1.8e-07	0	0	0	0	-0.0024948	0.283937	0	0	0	0	0	0	-0.019531	0
0.498	0.00160161	0.0184136	0.00025806	4.1e-07	0	0	0	0	-0.00246749	0.283921	0	0	0	0	0	0	-0.01709	0
0.5	0	0.018413	0.00053091	0	0	0	0	0	-0.00243013	0.283975	0	0	0	0	0	0	-0.01709	0
0.502	0	0.018412	0.00062616	0	0	0	0	0	-0.00237397	0.284086	0	0	0	0	0	0	-0.01709	0
0.504	0	0.0184107	0.00055366	0	0	0	0	0	-0.00229525	0.284235	0	0	0	0	0	0	-0.012207	0
0.506	0	0.0184096	0.00038502	0	0	0	0	0	-0.00219529	0.2844	0	0	0	0	0	0	-0.012207	0
0.508	0	0.0184088	0.00018215	0	0	0	0	0	-0.00207895	0.284568	0	0	0	0	0	0	-0.012207	0
0.51	0	0.0184085	3.96e-06	0	0	0	0	0	-0.00195411	0.284738	0	0	0	0	0	0	-0.029297	0
0.512	0.00160161	0.0184085	-3.67e-05	-6e-08	0	0	0	0	-0.00182975	0.284918	0	0	0	0	0	0	-0.012207	0
0.514	0.00160161	0.0184085	0.00015437	2.5e-07	0	0	0	0	-0.00171313	0.285118	0	0	0	0	0	0	-0.012207	0
0.516	0.00346698	0.0184082	0.00051283	1.78e-06	0	0	0	0	-0.00160897	0.285335	0	0	0	0	0	0	-0.019531	0
0.518	0.00346698	0.0184072	0.00084053	2.91e-06	0	0	0	0	-0.00151998	0.285557	0	0	0	0	0	0	-0.029297	0
0.52	0.00346698	0.0184055	0.00095254	3.3e-06	0	0	0	0	-0.00144702	0.285769	0	0	0	0	0	0	-0.012207	0
0.522	0	0.0184036	0.00077791	0	0	0	0	0	-0.00138914	0.285962	0	0	0	0	0	0	-0.012207	0
0.524	0	0.0184021	0.00039732	0	0	0	0	0	-0.00134405	0.286129	0	0	0	0	0	0	-0.012207	0
0.526	0.00160161	0.0184013	1.5e-06	0	0	0	0	0	-0.00130964	0.286265	0	0	0	0	0	0	-0.0048828	0
0.528	0.00160161	0.0184013	-0.00025522	-4.1e-07	0	0	0	0	-0.0012864	0.286358	0	0	0	0	0	0	-0.0048828	0
0.53	0	0.0184018	-0.00038153	0	0	0	0	0	-0.0012788	0.286393	0	0	0	0	0	0	-0.0097656	0
0.532	0.00891386	0.0184025	-0.00050107	-4.47e-06	0	0	0	0	-0.0012934	0.286362	0	0	0	0	0	0	-0.014648	0
0.534	0.00160161	0.0184036	-0.00066541	-1.07e-06	0	0	0	0	-0.00133551	0.286266	0	0	0	0	0	0	-0.014648	0
0.536	0	0.0184049	-0.00076567	0	0	0	0	0	-0.00140827	0.286119	0	0	0	0	0	0	-0.01709	0
0.538	0.00346698	0.0184064	-0.00067528	-2.34e-06	0	0	0	0	-0.00151295	0.285933	0	0	0	0	0	0	-0.01709	0
0.54	0	0.0184078	-0.00040381	0	0	0	0	0	-0.00164836	0.285716	0	0	0	0	0	0	-0.01709	0
0.542	0	0.0184086	-6.742e-05	0	0	0	0	0	-0.00180904	0.285468	0	0	0	0	0	0	-0.0097656	0
0.544	0	0.0184087	0.00020555	0	0	0	0	0	-0.00198503	0.285195	0	0	0	0	0	0	-0.01709	0
0.546	0	0.0184083	0.00032458	0	0	0	0	0	-0.00216496	0.284905	0	0	0	0	0	0	-0.014648	0
0.548	0	0.0184076	0.00026825	0	0	0	0	0	-0.00233951	0.284617	0	0	0	0	0	0	-0.0097656	0
0.55	0	0.0184071	8.828e-05	0	0	0	0	0	-0.00250099	0.284355	0	0	0	0	0	0	-0.014648	0
0.552	0	0.0184069	-0.0001252	0	0	0	0	0	-0.00264251	0.284142	0	0	0	0	0	0	-0.021973	0
0.554	0.00704849	0.0184072	-0.00027917	-1.97e-06	0	0	0	0	-0.00275893	0.283999	0	0	0	0	0	0	-0.019531	0
0.556	0.00160161	0.0184077	-0.00030797	-4.9e-07	0	0	0	0	-0.00284819	0.283939	0	0	0	0	0	0	-0.014648	0
0.558	0	0.0184084	-0.00020984	0	0	0	0	0	-0.00291174	0.28397	0	0	0	0	0	0	-0.01709	0
0.56	0	0.0184088	-5.28e-05	0	0	0	0	0	-0.00295397	0.284085	0	0	0	0	0	0	-0.01709	0
0.562	0	0.0184089	7.725e-05	0	0	0	0	0	-0.00298122	0.284256	0	0	0	0	0	0	-0.01709	0
0.564	0.00160161	0.0184087	0.00014164	2.3e-07	0	0	0	0	-0.00300015	0.28445	0	0	0	0	0	0	-0.01709	0
0.566	0	0.0184084	0.00015189	0	0	0	0	0	-0.00301536	0.284639	0	0	0	0	0	0	-0.014648	0
0.568	0.00160161	0.0184081	0.0001102	1.8e-07	0	0	0	0	-0.00302861	0.284806	0	0	0	0	0	0	-0.014648	0
0.57	0.00160161	0.0184079	-6.25e-06	-1e-08	0	0	0	0	-0.0030393	0.284942	0	0	0	0	0	0	-0.0097656	0
0.572	0	0.0184079	-0.00018385	0	0	0	0	0	-0.00304457	0.285042	0	0	0	0	0	0	-0.01709	0
0.574	0.00160161	0.0184083	-0.00034191	-5.5e-07	0	0	0	0	-0.00304097	0.285097	0	0	0	0	0	0	-0.01709	0
0.576	0	0.018409	-0.00038503	0	0	0	0	0	-0.00302641	0.285101	0	0	0	0	0	0	-0.012207	0
0.578	0.00160161	0.0184097	-0.00027135	-4.3e-07	0	0	0	0	-0.00299912	0.285048	0	0	0	0	0	0	-0.0024414	0
0.58	0	0.0184103	-2.728e-05	0	0	0	0	0	-0.00295694	0.284946	0	0	0	0	0	0	-0.019531	0
0.582	0.00160161	0.0184103	0.00028487	4.6e-07	0	0	0	0	-0.00290042	0.284819	0	0	0	0	0	0	-0.01709	0
0.584	0.00160161	0.0184098	0.00059048	9.5e-07	0	0	0	0	-0.00283551	0.284693	0	0	0	0	0	0	-0.019531	0
0.586	0	0.0184086	0.00079504	0	0	0	0	0	-0.00277163	0.284586	0	0	0	0	0	0	-0.0048828	0
0.588	0.00160161	0.018407	0.00078695	1.26e-06	0	0	0	0	-0.00271654	0.284509	0	0	0	0	0	0	-0.0073242	0
0.59	0	0.0184054	0.00050223	0	0	0	0	0	-0.00267329	0.284462	0	0	0	0	0	0	-0.014648	0
0.592	0	0.0184044	1.016e-05	0	0	0	0	0	-0.00264084	0.284435	0	0	0	0	0	0	-0.019531	0
0.594	0	0.0184044	-0.00049537	0	0	0	0	0	-0.00261714	0.284414	0	0	0	0	0	0	-0.012207	0
0.596	0	0.0184054	-0.00081919	0	0	0	0	0	-0.00260202	0.2844	0	0	0	0	0	0	-0.026855	0
0.598	0	0.018407	-0.00088866	0	0	0	0	0	-0.00259602	0.284396	0	0	0	0	0	0	-0.01709	0
0.6	0	0.0184088	-0.00076226	0	0	0	0	0	-0.00259677	0.284406	0	0	0	0	0	0	-0.01709	0
0.602	0	0.0184103	-0.00054058	0	0	0	0	0	-0.00259848	0.284425	0	0	0	0	0	0	-0.01709	0
0.604	0	0.0184114	-0.00029572	0	0	0	0	0	-0.00259542	0.284452	0	0	0	0	0	0	-0.014648	0
0.606	0.00346698	0.018412	-6.323e-05	-2.2e-07	0	0	0	0	-0.00258559	0.284482	0	0	0	0	0	0	-0.014648	0
0.608	0.00525774	0.0184121	0.00014223	7.5e-07	0	0	0	0	-0.00257206	0.284509	0	0	0	0	0	0	-0.019531	0
0.61	0	0.0184119	0.00031133	0	0	0	0	0	-0.00256112	0.284523	0	0	0	0	0	0	-0.014648	0
0.612	0.00160161	0.0184112	0.00042616	6.8e-07	0	0	0	0	-0.0025576	0.284518	0	0	0	0	0	0	-0.014648	0
0.614	0	0.0184104	0.00045626	0	0	0	0	0	-0.00256191	0.284497	0	0	0	0	0	0	-0.021973	0
0.616	0	0.0184095	0.00038298	0	0	0	0	0	-0.00257194	0.284466	0	0	0	0	0	0	-0.01709	0
0.618	0.00160161	0.0184087	0.00023116	3.7e-07	0	0	0	0	-0.00258558	0.284435	0	0	0	0	0	0	-0.014648	0
0.62	0.00160161	0.0184082	4.859e-05	8e-08	0	0	0	0	-0.00260235	0.284418	0	0	0	0	0	0	-0.012207	0
0.622	0.00525774	0.0184081	-0.00012284	-6.5e-07	0	0	0	0	-0.00262392	0.284436	0	0	0	0	0	0	-0.021973	0
0.624	0	0.0184084	-0.00020313	0	0	0	0	0	-0.00265141	0.284516	0	0	0	0	0	0	-0.01709	0
0.626	0	0.0184088	-8.149e-05	0	0	0	0	0	-0.00268263	0.284671	0	0	0	0	0	0	-0.014648	0
0.628	0.00346698	0.018409	0.00024212	8.4e-07	0	0	0	0	-0.00271297	0.284895	0	0	0	0	0	0	-0.019531	0
0.63	0.00160161	0.0184085	0.00060434	9.7e-07	0	0	0	0	-0.00273814	0.285165	0	0	0	0	0	0	-0.019531	0
0.632	0	0.0184073	0.00083144	0	0	0	0	0	-0.00275434	0.28545	0	0	0	0	0	0	-0.012207	0
0.634	0	0.0184056	0.00088445	0	0	0	0	0	-0.0027573	0.285731	0	0	0	0	0	0	-0.014648	0
0.636	0.00160161	0.0184038	0.00081021	1.3e-06	0	0	0	0	-0.00274348	0.286008	0	0	0	0	0	0	-0.01709	0
0.638	0	0.0184022	0.00060153	0	0	0	0	0	-0.0027121	0.286283	0	0	0	0	0	0	-0.012207	0
0.64	0	0.018401	0.00021733	0	0	0	0	0	-0.00266392	0.286561	0	0	0	0	0	0	-0.01709	0
0.642	0.00525774	0.0184006	-0.00026439	-1.39e-06	0	0	0	0	-0.00259821	0.28684	0	0	0	0	0	0	-0.01709	0
0.644	0.00160161	0.0184011	-0.00064348	-1.03e-06	0	0	0	0	-0.00251407	0.28711	0	0	0	0	0	0	-0.014648	0
0.646	0	0.0184024	-0.00076958	0	0	0	0	0	-0.00241514	0.287349	0	0	0	0	0	0	-0.014648	0
0.648	0	0.0184039	-0.00066794	0	0	0	0	0	-0.00230968	0.287532	0	0	0	0	0	0	-0.014648	0
0.65	0	0.0184053	-0.00050653	0	0	0	0	0	-0.00220624	0.28764	0	0	0	0	0	0	-0.0048828	0
0.652	0	0.0184063	-0.00044804	0	0	0	0	0	-0.00211169	0.287672	0	0	0	0	0	0	-0.01709	0
0.654	0	0.0184072	-0.00051138	0	0	0	0	0	-0.00203265	0.28764	0	0	0	0	0	0	-0.014648	0
0.656	0.00160161	0.0184082	-0.00058269	-9.3e-07	0	0	0	0	-0.00197616	0.287561	0	0	0	0	0	0	-0.01709	0
0.658	0	0.0184094	-0.00055973	0	0	0	0	0	-0.00194786	0.287447	0	0	0	0	0	0	-0.014648	0
0.66	0.00704849	0.0184105	-0.00043743	-3.08e-06	0	0	0	0	-0.00195026	0.287306	0	0	0	0	0	0	-0.026855	0
0.662	0	0.0184113	-0.00026093	0	0	0	0	0	-0.00198173	0.287143	0	0	0	0	0	0	-0.01709	0
0.664	0.00160161	0.0184119	-6.566e-05	-1.1e-07	0	0	0	0	-0.00203738	0.28696	0	0	0	0	0	0	-0.014648	0
0.666	0.00160161	0.018412	0.00013037	2.1e-07	0	0	0	0	-0.00211156	0.286757	0	0	0	0	0	0	-0.019531	0
0.668	0.00160161	0.0184118	0.00031364	5e-07	0	0	0	0	-0.00219835	0.286527	0	0	0	0	0	0	-0.021973	0
0.67	0	0.0184111	0.00046208	0	0	0	0	0	-0.00229129	0.286262	0	0	0	0	0	0	-0.014648	0
0.672	0	0.0184102	0.0005331	0	0	0	0	0	-0.00238539	0.285965	0	0	0	0	0	0	-0.019531	0
0.674	0	0.0184091	0.00047115	0	0	0	0	0	-0.00247884	0.285656	0	0	0	0	0	0	-0.012207	0
0.676	0	0.0184082	0.00026926	0	0	0	0	0	-0.00257183	0.285372	0	0	0	0	0	0	-0.026855	0
0.678	0	0.0184077	3.154e-05	0	0	0	0	0	-0.00266514	0.285139	0	0	0	0	0	0	-0.014648	0
0.68	0	0.0184076	-9.156e-05	0	0	0	0	0	-0.0027593	0.28496	0	0	0	0	0	0	-0.021973	0
0.682	0.00704849	0.0184078	-4.629e-05	-3.3e-07	0	0	0	0	-0.0028534	0.284826	0	0	0	0	0	0	-0.01709	0
0.684	0.00346698	0.0184079	9.644e-05	3.3e-07	0	0	0	0	-0.00294442	0.284729	0	0	0	0	0	0	-0.019531	0
0.686	0.00160161	0.0184077	0.00024154	3.9e-07	0	0	0	0	-0.00302913	0.284665	0	0	0	0	0	0	-0.01709	0
0.688	0.00525774	0.0184072	0.0003453	1.82e-06	0	0	0	0	-0.00310554	0.284636	0	0	0	0	0	0	-0.012207	0
0.69	0	0.0184065	0.00038941	0	0	0	0	0	-0.00317162	0.284633	0	0	0	0	0	0	-0.012207	0
0.692	0	0.0184057	0.00034881	0	0	0	0	0	-0.00322409	0.284646	0	0	0	0	0	0	-0.014648	0
0.694	0.00160161	0.018405	0.00023801	3.8e-07	0	0	0	0	-0.00325966	0.284664	0	0	0	0	0	0	-0.012207	0
0.696	0.00525774	0.0184045	0.00011492	6e-07	0	0	0	0	-0.00327714	0.284687	0	0	0	0	0	0	-0.021973	0
0.698	0	0.0184043	-6.69e-06	0	0	0	0	0	-0.00327939	0.284718	0	0	0	0	0	0	-0.019531	0
0.7	0	0.0184043	-0.00014987	0	0	0	0	0	-0.003273	0.284766	0	0	0	0	0	0	-0.012207	0
0.702	0	0.0184046	-0.00027133	0	0	0	0	0	-0.00326464	0.284837	0	0	0	0	0	0	-0.014648	0
0.704	0.00160161	0.0184052	-0.00027032	-4.3e-07	0	0	0	0	-0.00325792	0.284935	0	0	0	0	0	0	-0.01709	0
0.706	0	0.0184057	-0.00010234	0	0	0	0	0	-0.00325417	0.285058	0	0	0	0	0	0	-0.021973	0
0.708	0	0.0184059	0.0001576	0	0	0	0	0	-0.00325466	0.2852	0	0	0	0	0	0	-0.014648	0
0.71	0.00704849	0.0184056	0.00034641	2.44e-06	0	0	0	0	-0.00326134	0.285344	0	0	0	0	0	0	-0.029297	0
0.712	0	0.0184049	0.00031182	0	0	0	0	0	-0.0032752	0.285474	0	0	0	0	0	0	-0.01709	0
0.714	0	0.0184043	2.701e-05	0	0	0	0	0	-0.00329327	0.285587	0	0	0	0	0	0	-0.014648	0
0.716	0	0.0184042	-0.0003728	0	0	0	0	0	-0.00330826	0.285697	0	0	0	0	0	0	-0.026855	0
0.718	0.00525774	0.018405	-0.00067592	-3.55e-06	0	0	0	0	-0.00331246	0.285822	0	0	0	0	0	0	-0.019531	0
0.72	0	0.0184063	-0.00073247	0	0	0	0	0	-0.00330183	0.285974	0	0	0	0	0	0	-0.019531	0
0.722	0.00346698	0.0184078	-0.00053036	-1.84e-06	0	0	0	0	-0.00327553	0.286152	0	0	0	0	0	0	-0.0097656	0
0.724	0.00160161	0.0184089	-0.00016044	-2.6e-07	0	0	0	0	-0.0032342	0.286361	0	0	0	0	0	0	-0.019531	0
0.726	0	0.0184092	0.00025811	0	0	0	0	0	-0.0031815	0.286606	0	0	0	0	0	0	-0.0097656	0
0.728	0	0.0184086	0.00060593	0	0	0	0	0	-0.00312575	0.286892	0	0	0	0	0	0	-0.014648	0
0.73	0	0.0184074	0.00075964	0	0	0	0	0	-0.00307663	0.287208	0	0	0	0	0	0	-0.019531	0
0.732	0.00891386	0.0184059	0.000627	5.59e-06	0	0	0	0	-0.00304082	0.287533	0	0	0	0	0	0	-0.014648	0
0.734	0	0.0184047	0.00022677	0	0	0	0	0	-0.0030216	0.287843	0	0	0	0	0	0	-0.014648	0
0.736	0	0.0184042	-0.00028222	0	0	0	0	0	-0.00302047	0.288111	0	0	0	0	0	0	-0.021973	0
0.738	0	0.0184048	-0.00068485	0	0	0	0	0	-0.00303726	0.288312	0	0	0	0	0	0	-0.01709	0
0.74	0	0.0184061	-0.00084064	0	0	0	0	0	-0.00307026	0.288425	0	0	0	0	0	0	-0.01709	0
0.742	0.00525774	0.0184078	-0.00074696	-3.93e-06	0	0	0	0	-0.00311859	0.288446	0	0	0	0	0	0	-0.01709	0
0.744	0	0.0184093	-0.00049289	0	0	0	0	0	-0.00318387	0.288382	0	0	0	0	0	0	-0.0097656	0
0.746	0	0.0184103	-0.00017782	0	0	0	0	0	-0.00326989	0.288239	0	0	0	0	0	0	-0.01709	0
0.748	0.00160161	0.0184107	0.00012192	2e-07	0	0	0	0	-0.00338188	0.288029	0	0	0	0	0	0	-0.01709	0
0.75	0	0.0184104	0.00034891	0	0	0	0	0	-0.00352623	0.287762	0	0	0	0	0	0	-0.012207	0
0.752	0.00160161	0.0184097	0.00047436	7.6e-07	0	0	0	0	-0.00371019	0.287456	0	0	0	0	0	0	-0.01709	0
0.754	0	0.0184088	0.00051784	0	0	0	0	0	-0.00394177	0.287128	0	0	0	0	0	0	-0.024414	0
0.756	0.00525774	0.0184077	0.00051523	2.71e-06	0	0	0	0	-0.00422903	0.286786	0	0	0	0	0	0	-0.012207	0
0.758	0.00346698	0.0184067	0.00045367	1.57e-06	0	0	0	0	-0.00457762	0.286428	0	0	0	0	0	0	-0.0097656	0
0.76	0	0.0184058	0.00028421	0	0	0	0	0	-0.00498795	0.286059	0	0	0	0	0	0	-0.019531	0
0.762	0.00160161	0.0184052	1.566e-05	3e-08	0	0	0	0	-0.0054536	0.285683	0	0	0	0	0	0	-0.0097656	0
0.764	0	0.0184052	-0.00023821	0	0	0	0	0	-0.00596184	0.285309	0	0	0	0	0	0	-0.012207	0
0.766	0	0.0184057	-0.00034169	0	0	0	0	0	-0.00649693	0.284946	0	0	0	0	0	0	-0.01709	0
0.768	0.00525774	0.0184064	-0.00026881	-1.41e-06	0	0	0	0	-0.00704357	0.284603	0	0	0	0	0	0	-0.012207	0
0.77	0.00891386	0.0184069	-0.00012429	-1.11e-06	0	0	0	0	-0.00758734	0.284287	0	0	0	0	0	0	-0.012207	0
0.772	0.00346698	0.0184072	-3.934e-05	-1.4e-07	0	0	0	0	-0.00811431	0.284003	0	0	0	0	0	0	-0.01709	0
0.774	0	0.0184072	-6.917e-05	0	0	0	0	0	-0.00861312	0.283765	0	0	0	0	0	0	-0.021973	0
0.776	0.00525774	0.0184074	-0.00017584	-9.2e-07	0	0	0	0	-0.00907669	0.283597	0	0	0	0	0	0	-0.0048828	0
0.778	0.00160161	0.0184077	-0.00028608	-4.6e-07	0	0	0	0	-0.00950093	0.283529	0	0	0	0	0	0	-0.019531	0
0.78	0	0.0184083	-0.00035916	0	0	0	0	0	-0.00988269	0.28358	0	0	0	0	0	0	-0.024414	0
0.782	0	0.018409	-0.00038826	0	0	0	0	0	-0.0102191	0.283757	0	0	0	0	0	0	-0.01709	0
0.784	0	0.0184098	-0.00033938	0	0	0	0	0	-0.0105084	0.284049	0	0	0	0	0	0	-0.012207	0
0.786	0.00891386	0.0184105	-0.00014098	-1.26e-06	0	0	0	0	-0.0107502	0.284444	0	0	0	0	0	0	-0.01709	0
0.788	0.00160161	0.0184108	0.00023041	3.7e-07	0	0	0	0	-0.010945	0.284929	0	0	0	0	0	0	-0.01709	0
0.79	0.00160161	0.0184103	0.0006795	1.09e-06	0	0	0	0	-0.0110924	0.285491	0	0	0	0	0	0	-0.01709	0
0.792	0	0.0184089	0.0010392	0	0	0	0	0	-0.0111926	0.286109	0	0	0	0	0	0	-0.0097656	0
0.794	0.00160161	0.0184068	0.00118897	1.9e-06	0	0	0	0	-0.0112486	0.286756	0	0	0	0	0	0	-0.021973	0
0.796	0	0.0184045	0.00110463	0	0	0	0	0	-0.0112671	0.287399	0	0	0	0	0	0	-0.014648	0
0.798	0.00160161	0.0184023	0.0008297	1.33e-06	0	0	0	0	-0.0112585	0.288002	0	0	0	0	0	0	-0.019531	0
0.8	0	0.0184006	0.00046917	0	0	0	0	0	-0.0112351	0.288546	0	0	0	0	0	0	-0.01709	0
0.802	0	0.0183997	0.00013924	0	0	0	0	0	-0.0112077	0.289041	0	0	0	0	0	0	-0.019531	0
0.804	0.00346698	0.0183994	-0.0001519	-5.3e-07	0	0	0	0	-0.0111856	0.289535	0	0	0	0	0	0	-0.01709	0
0.806	0.00160161	0.0183997	-0.0004468	-7.2e-07	0	0	0	0	-0.0111789	0.290106	0	0	0	0	0	0	-0.019531	0
0.808	0.00891386	0.0184006	-0.00065526	-5.84e-06	0	0	0	0	-0.0111982	0.290843	0	0	0	0	0	0	-0.014648	0
0.81	0.00346698	0.0184019	-0.00062602	-2.17e-06	0	0	0	0	-0.0112496	0.291834	0	0	0	0	0	0	-0.012207	0
0.812	0	0.0184031	-0.00037841	0	0	0	0	0	-0.0113325	0.293151	0	0	0	0	0	0	-0.029297	0
0.814	0.00160161	0.0184039	-0.00010463	-1.7e-07	0	0	0	0	-0.0114405	0.294842	0	0	0	0	0	0	-0.01709	0
0.816	0	0.0184041	2.989e-05	0	0	0	0	0	-0.0115642	0.296927	0	0	0	0	0	0	-0.012207	0
0.818	0.00346698	0.0184041	1.238e-05	4e-08	0	0	0	0	-0.0116953	0.299395	0	0	0	0	0	0	-0.014648	0
0.82	0	0.018404	-7.119e-05	0	0	0	0	0	-0.0118297	0.302217	0	0	0	0	0	0	-0.014648	0
0.822	0.00525774	0.0184042	-0.00014936	-7.9e-07	0	0	0	0	-0.0119703	0.305341	0	0	0	0	0	0	-0.019531	0
0.824	0	0.0184045	-0.00019646	0	0	0	0	0	-0.0121259	0.308693	0	0	0	0	0	0	-0.026855	0
0.826	0.00346698	0.0184049	-0.00020423	-7.1e-07	0	0	0	0	-0.0123101	0.312181	0	0	0	0	0	0	-0.01709	0
0.828	0.00160161	0.0184053	-0.00018129	-2.9e-07	0	0	0	0	-0.0125388	0.315697	0	0	0	0	0	0	-0.0073242	0
0.83	0	0.0184056	-0.00017621	0	0	0	0	0	-0.0128279	0.319122	0	0	0	0	0	0	-0.026855	0
0.832	0	0.018406	-0.00023607	0	0	0	0	0	-0.0131915	0.322319	0	0	0	0	0	0	-0.019531	0
0.834	0.00160161	0.0184065	-0.00031447	-5e-07	0	0	0	0	-0.0136398	0.325143	0	0	0	0	0	0	-0.019531	0
0.836	0	0.0184071	-0.00029576	0	0	0	0	0	-0.0141755	0.327467	0	0	0	0	0	0	-0.014648	0
0.838	0	0.0184077	-0.00013483	0	0	0	0	0	-0.0147899	0.329203	0	0	0	0	0	0	-0.019531	0
0.84	0	0.0184079	8.943e-05	0	0	0	0	0	-0.015462	0.33032	0	0	0	0	0	0	-0.021973	0
0.842	0.00346698	0.0184078	0.00023672	8.2e-07	0	0	0	0	-0.0161578	0.330851	0	0	0	0	0	0	-0.0097656	0
0.844	0	0.0184073	0.00019085	0	0	0	0	0	-0.0168323	0.330873	0	0	0	0	0	0	-0.014648	0
0.846	0	0.0184069	-3.5e-05	0	0	0	0	0	-0.0174344	0.3305	0	0	0	0	0	0	-0.01709	0
0.848	0.00160161	0.018407	-0.00027578	-4.4e-07	0	0	0	0	-0.0179157	0.32987	0	0	0	0	0	0	-0.0024414	0
0.85	0.00160161	0.0184075	-0.00039019	-6.2e-07	0	0	0	0	-0.018241	0.329122	0	0	0	0	0	0	-0.01709	0
0.852	0	0.0184083	-0.00039598	0	0	0	0	0	-0.0183953	0.328381	0	0	0	0	0	0	-0.01709	0
0.854	0.00346698	0.0184091	-0.00035944	-1.25e-06	0	0	0	0	-0.0183854	0.327749	0	0	0	0	0	0	-0.014648	0
0.856	0.00160161	0.0184098	-0.00028118	-4.5e-07	0	0	0	0	-0.0182346	0.327294	0	0	0	0	0	0	-0.0073242	0
0.858	0	0.0184104	-0.00014726	0	0	0	0	0	-0.0179768	0.327036	0	0	0	0	0	0	-0.0048828	0
0.86	0.00346698	0.0184107	1.481e-05	5e-08	0	0	0	0	-0.0176469	0.32695	0	0	0	0	0	0	-0.021973	0
0.862	0	0.0184107	0.00015382	0	0	0	0	0	-0.0172723	0.326975	0	0	0	0	0	0	-0.019531	0
0.864	0.00704849	0.0184103	0.00022718	1.6e-06	0	0	0	0	-0.0168685	0.327034	0	0	0	0	0	0	-0.019531	0
0.866	0	0.0184099	0.00023306	0	0	0	0	0	-0.0164438	0.327057	0	0	0	0	0	0	-0.012207	0
0.868	0.00160161	0.0184094	0.00021697	3.5e-07	0	0	0	0	-0.0160095	0.326991	0	0	0	0	0	0	-0.0097656	0
0.87	0	0.018409	0.00021473	0	0	0	0	0	-0.0155851	0.326809	0	0	0	0	0	0	-0.01709	0
0.872	0	0.0184086	0.000193	0	0	0	0	0	-0.0151974	0.326508	0	0	0	0	0	0	-0.014648	0
0.874	0.00160161	0.0184082	8.148e-05	1.3e-07	0	0	0	0	-0.0148758	0.326116	0	0	0	0	0	0	-0.014648	0
0.876	0	0.018408	-0.00012004	0	0	0	0	0	-0.0146485	0.325687	0	0	0	0	0	0	-0.026855	0
0.878	0	0.0184083	-0.00029643	0	0	0	0	0	-0.0145396	0.32529	0	0	0	0	0	0	-0.01709	0
0.88	0.00346698	0.0184088	-0.00031725	-1.1e-06	0	0	0	0	-0.0145646	0.324991	0	0	0	0	0	0	-0.01709	0
0.882	0	0.0184095	-0.00015206	0	0	0	0	0	-0.0147275	0.324835	0	0	0	0	0	0	-0.0097656	0
0.884	0	0.0184098	0.00012293	0	0	0	0	0	-0.0150234	0.324843	0	0	0	0	0	0	-0.014648	0
0.886	0.00525774	0.0184095	0.00036041	1.89e-06	0	0	0	0	-0.0154419	0.325033	0	0	0	0	0	0	-0.012207	0
0.888	0.00160161	0.0184088	0.00040271	6.4e-07	0	0	0	0	-0.0159674	0.325435	0	0	0	0	0	0	-0.0073242	0
0.89	0	0.018408	0.00020934	0	0	0	0	0	-0.0165758	0.326086	0	0	0	0	0	0	-0.012207	0
0.892	0	0.0184076	-8.755e-05	0	0	0	0	0	-0.0172328	0.327015	0	0	0	0	0	0	-0.012207	0
0.894	0.00346698	0.0184078	-0.0003015	-1.05e-06	0	0	0	0	-0.0178959	0.328232	0	0	0	0	0	0	-0.019531	0
0.896	0.00525774	0.0184084	-0.0003317	-1.74e-06	0	0	0	0	-0.01852	0.329736	0	0	0	0	0	0	-0.012207	0
0.898	0	0.018409	-0.0001901	0	0	0	0	0	-0.0190638	0.331523	0	0	0	0	0	0	-0.01709	0
0.9	0.00525774	0.0184094	4.525e-05	2.4e-07	0	0	0	0	-0.0194986	0.333578	0	0	0	0	0	0	-0.019531	0
0.902	0.00346698	0.0184093	0.00027671	9.6e-07	0	0	0	0	-0.019814	0.335864	0	0	0	0	0	0	-0.01709	0
0.904	0.00346698	0.0184088	0.00041593	1.44e-06	0	0	0	0	-0.0200183	0.338317	0	0	0	0	0	0	-0.012207	0
0.906	0	0.0184079	0.00041582	0	0	0	0	0	-0.0201336	0.340867	0	0	0	0	0	0	-0.014648	0
0.908	0.00346698	0.0184071	0.0002948	1.02e-06	0	0	0	0	-0.0201874	0.343431	0	0	0	0	0	0	-0.0097656	0
0.91	0.00160161	0.0184065	0.00012026	1.9e-07	0	0	0	0	-0.0202054	0.34589	0	0	0	0	0	0	-0.019531	0
0.912	0	0.0184063	-3.037e-05	0	0	0	0	0	-0.0202091	0.348081	0	0	0	0	0	0	-0.01709	0
0.914	0	0.0184063	-0.00010192	0	0	0	0	0	-0.0202192	0.349822	0	0	0	0	0	0	-0.01709	0
0.916	0.00160161	0.0184065	-9.249e-05	-1.5e-07	0	0	0	0	-0.020259	0.350966	0	0	0	0	0	0	-0.0097656	0
0.918	0.00160161	0.0184067	-5.318e-05	-9e-08	0	0	0	0	-0.0203533	0.351433	0	0	0	0	0	0	-0.0048828	0
0.92	0	0.0184068	-2.681e-05	0	0	0	0	0	-0.0205209	0.351225	0	0	0	0	0	0	-0.014648	0
0.922	0.00160161	0.0184069	5.41e-06	1e-08	0	0	0	0	-0.0207624	0.350411	0	0	0	0	0	0	-0.0048828	0
0.924	0.00346698	0.0184069	9.532e-05	3.3e-07	0	0	0	0	-0.0210521	0.349111	0	0	0	0	0	0	-0.01709	0
0.926	0	0.0184067	0.00025494	0	0	0	0	0	-0.0213387	0.347484	0	0	0	0	0	0	-0.0097656	0
0.928	0	0.0184062	0.00043206	0	0	0	0	0	-0.0215545	0.345704	0	0	0	0	0	0	-0.012207	0
0.93	0.00525774	0.0184053	0.00055173	2.9e-06	0	0	0	0	-0.0216317	0.343945	0	0	0	0	0	0	-0.0024414	0
0.932	0	0.0184042	0.00053593	0	0	0	0	0	-0.0215198	0.342377	0	0	0	0	0	0	-0.0073242	0
0.934	0.00160161	0.0184031	0.0003139	5e-07	0	0	0	0	-0.0212015	0.341156	0	0	0	0	0	0	-0.026855	0
0.936	0.00525774	0.0184025	-6.893e-05	-3.6e-07	0	0	0	0	-0.0206999	0.340403	0	0	0	0	0	0	-0.014648	0
0.938	0.00346698	0.0184026	-0.00039982	-1.39e-06	0	0	0	0	-0.0200743	0.340165	0	0	0	0	0	0	-0.014648	0
0.94	0.00160161	0.0184034	-0.00049658	-8e-07	0	0	0	0	-0.019404	0.340407	0	0	0	0	0	0	-0.019531	0
0.942	0	0.0184044	-0.00039645	0	0	0	0	0	-0.0187673	0.34104	0	0	0	0	0	0	-0.012207	0
0.944	0.00160161	0.0184052	-0.00026411	-4.2e-07	0	0	0	0	-0.0182228	0.341951	0	0	0	0	0	0	-0.01709	0
0.946	0	0.0184058	-0.00018653	0	0	0	0	0	-0.0177972	0.343002	0	0	0	0	0	0	-0.012207	0
0.948	0.00346698	0.0184061	-0.00012418	-4.3e-07	0	0	0	0	-0.0174841	0.344036	0	0	0	0	0	0	-0.029297	0
0.95	0.00160161	0.0184064	-3.079e-05	-5e-08	0	0	0	0	-0.0172566	0.34491	0	0	0	0	0	0	-0.012207	0
0.952	0	0.0184064	6.714e-05	0	0	0	0	0	-0.0170842	0.345528	0	0	0	0	0	0	-0.01709	0
0.954	0	0.0184063	0.00011552	0	0	0	0	0	-0.0169458	0.345824	0	0	0	0	0	0	-0.014648	0
0.956	0.00160161	0.0184061	7.092e-05	1.1e-07	0	0	0	0	-0.0168378	0.345743	0	0	0	0	0	0	-0.014648	0
0.958	0	0.0184059	-6.083e-05	0	0	0	0	0	-0.0167752	0.345257	0	0	0	0	0	0	-0.012207	0
0.96	0	0.0184061	-0.00014852	0	0	0	0	0	-0.0167861	0.344397	0	0	0	0	0	0	-0.012207	0
0.962	0	0.0184063	-3.657e-05	0	0	0	0	0	-0.0168992	0.343264	0	0	0	0	0	0	-0.014648	0
0.964	0.00346698	0.0184064	0.00023077	8e-07	0	0	0	0	-0.0171316	0.342023	0	0	0	0	0	0	-0.0097656	0
0.966	0.00346698	0.018406	0.00046319	1.61e-06	0	0	0	0	-0.01748	0.340875	0	0	0	0	0	0	-0.0097656	0
0.968	0	0.018405	0.00054536	0	0	0	0	0	-0.017918	0.340014	0	0	0	0	0	0	-0.012207	0
0.97	0.00160161	0.0184039	0.00044064	7.1e-07	0	0	0	0	-0.0184034	0.339595	0	0	0	0	0	0	-0.019531	0
0.972	0.00160161	0.0184031	0.0001421	2.3e-07	0	0	0	0	-0.0188925	0.339715	0	0	0	0	0	0	-0.01709	0
0.974	0	0.0184028	-0.00024584	0	0	0	0	0	-0.0193537	0.340398	0	0	0	0	0	0	-0.012207	0
0.976	0.00891386	0.0184033	-0.0005327	-4.75e-06	0	0	0	0	-0.0197765	0.341595	0	0	0	0	0	0	-0.01709	0
0.978	0.00160161	0.0184043	-0.00061303	-9.8e-07	0	0	0	0	-0.0201717	0.343199	0	0	0	0	0	0	-0.014648	0
0.98	0	0.0184056	-0.00053539	0	0	0	0	0	-0.0205623	0.345092	0	0	0	0	0	0	-0.021973	0
0.982	0.00525774	0.0184066	-0.00040517	-2.13e-06	0	0	0	0	-0.0209672	0.347173	0	0	0	0	0	0	-0.019531	0
0.984	0	0.0184074	-0.0002614	0	0	0	0	0	-0.0213896	0.349376	0	0	0	0	0	0	-0.014648	0
0.986	0	0.018408	-5.071e-05	0	0	0	0	0	-0.0218118	0.351664	0	0	0	0	0	0	-0.014648	0
0.988	0.00160161	0.0184081	0.00029739	4.8e-07	0	0	0	0	-0.0221964	0.354046	0	0	0	0	0	0	-0.014648	0
0.99	0	0.0184075	0.00077772	0	0	0	0	0	-0.0224926	0.356588	0	0	0	0	0	0	-0.01709	0
0.992	0.00160161	0.0184059	0.00127708	2.05e-06	0	0	0	0	-0.0226434	0.359412	0	0	0	0	0	0	-0.019531	0
0.994	0.00346698	0.0184034	0.00162607	5.64e-06	0	0	0	0	-0.0225882	0.362644	0	0	0	0	0	0	-0.014648	0
0.996	0	0.0184001	0.0017046	0	0	0	0	0	-0.0222617	0.366353	0	0	0	0	0	0	-0.0048828	0
0.998	0.00346698	0.0183967	0.00154371	5.35e-06	0	0	0	0	-0.0215903	0.370544	0	0	0	0	0	0	-0.012207	0
1	0.00346698	0.0183936	0.00134055	4.65e-06	0	0	0	0	-0.0204889	0.375172	0	0	0	0	0	0	-0.014648	0
1.002	0.00160161	0.0183909	0.0013252	2.12e-06	0	0	0	0	-0.0188631	0.380173	0	0	0	0	0	0	-0.01709	0
1.004	0	0.0183883	0.00160168	0	0	0	0	0	-0.0166179	0.385494	0	0	0	0	0	0	-0.019531	0
1.006	0.00160161	0.0183851	0.00215951	3.46e-06	0	0	0	0	-0.0136728	0.391109	0	0	0	0	0	0	-0.036621	0
1.008	0.00525774	0.0183808	0.00297148	1.562e-05	0	0	0	0	-0.0099797	0.396995	0	0	0	0	0	0	0.0097656	0
1.01	0.00525774	0.0183748	0.00399036	2.098e-05	0	0	0	0	-0.00554235	0.403067	0	0	0	0	0	0	-0.01709	0
1.012	0.00704849	0.0183668	0.00510902	3.601e-05	0	0	0	0	-0.0004348	0.40916	0	0	0	0	0	0	-0.024414	0.0931384
1.014	0.00346698	0.0183566	0.00617651	2.141e-05	1.8e-07	1.184e-05	0.00018159	0.0118408	0.00519241	0.415112	1.84e-06	3.04e-06	4.88e-06	1.052e-05	4.76e-06	0.00082427	-0.014648	0.287053
1.016	0.00525774	0.0183443	0.00702248	3.692e-05	1.17e-06	4.781e-05	0.00080439	0.024127	0.011125	0.420831	7.63e-06	1.229e-05	1.992e-05	1.924e-05	2.108e-05	0.00166022	-0.0048828	0.493547
1.018	0.0143608	0.0183302	0.00750463	0.00010777	3.85e-06	0.00010878	0.00188221	0.0368405	0.0171139	0.426305	1.783e-05	2.796e-05	4.578e-05	3.886e-05	4.931e-05	0.00250735	0.019531	0.712579
1.02	0.0180169	0.0183152	0.00759968	0.00013692	9.15e-06	0.00019558	0.00340989	0.0499636	0.0229111	0.431563	3.285e-05	5.027e-05	8.312e-05	7.124e-05	8.934e-05	0.00336522	-0.061035	0.944126
1.022	0.021673	0.0183	0.00742596	0.00016094	1.792e-05	0.00030903	0.00536473	0.0634816	0.0283058	0.436653	5.317e-05	7.943e-05	0.0001326	0.00011093	0.00014056	0.00423344	-0.039063	1.18818
1.024	0.0252545	0.0182852	0.00714749	0.00018051	3.1e-05	0.00044989	0.00771061	0.0773835	0.0331563	0.44162	7.922e-05	0.00011563	0.00019486	0.00015785	0.00020202	0.00511171	-0.01709	1.44476
1.026	0.0289106	0.0182709	0.00687465	0.00019875	4.911e-05	0.00061894	0.0104039	0.0916613	0.0374075	0.446504	0.00011148	0.00015908	0.00027056	0.00021202	0.00027258	0.00599984	-0.048828	1.71396
1.028	0.030776	0.0182571	0.00666855	0.00020523	7.291e-05	0.00081691	0.0134001	0.106311	0.0410928	0.45137	0.00015041	0.00020996	0.00036037	0.00027171	0.00035108	0.00689771	-0.046387	1.99617
1.03	0.0344322	0.0182438	0.00660452	0.00022741	0.00010297	0.00104456	0.0166602	0.121336	0.044323	0.456309	0.0001965	0.00026847	0.00046497	0.00033691	0.0004365	0.00780539	-0.029297	2.29209
1.032	0.0416698	0.0182306	0.00675277	0.00028139	0.00013979	0.00130263	0.0201561	0.136742	0.0472688	0.461395	0.00025027	0.00033481	0.00058508	0.00041302	0.00052809	0.00872309	0	2.60275
1.034	0.048982	0.0182171	0.00708064	0.00034682	0.00018382	0.00159192	0.0238741	0.152545	0.0501436	0.466674	0.0003123	0.00040916	0.00072146	0.00050367	0.0006255	0.00965116	-0.043945	2.92943
1.036	0.0598758	0.0182029	0.00743628	0.00044525	0.00023551	0.00191323	0.027818	0.16876	0.0531854	0.472194	0.00038322	0.00049174	0.00087496	0.00061253	0.00072883	0.01059	0.03418	3.27395
1.038	0.0708442	0.018188	0.00764281	0.00054145	0.00029534	0.00226739	0.0320096	0.185408	0.0566354	0.478033	0.00046375	0.00058277	0.00104652	0.00074325	0.00083865	0.0115403	0.13184	3.6388
1.04	0.0762911	0.0181728	0.00759503	0.00057943	0.00036384	0.00265532	0.0364886	0.202517	0.0607148	0.484285	0.00055472	0.00068248	0.00123719	0.00089038	0.000956	0.0125026	-0.068359	4.0269
1.042	0.0853941	0.0181576	0.00730003	0.00062338	0.00044164	0.00307796	0.0413101	0.220122	0.0656074	0.490995	0.0006571	0.0007911	0.0014482	0.00105207	0.00108232	0.0134778	0.031738	4.44091
1.044	0.0963625	0.018143	0.00685325	0.0006604	0.00052949	0.00353633	0.046541	0.238253	0.0714426	0.498081	0.00077199	0.00090892	0.0016809	0.00123382	0.00121937	0.0144669	0.065918	4.88216
1.046	0.110912	0.0181292	0.00636644	0.00070612	0.00062829	0.00403152	0.0522555	0.25693	0.0782776	0.505303	0.00090054	0.00103619	0.00193673	0.0014411	0.00136909	0.0154703	-0.10498	5.34986
1.048	0.130984	0.0181165	0.00591908	0.0007753	0.00073907	0.00456459	0.058529	0.276149	0.0860868	0.512287	0.00104386	0.0011732	0.00221706	0.00168299	0.00153346	0.0164879	-0.03418	5.84084
1.05	0.138221	0.0181047	0.00556254	0.00076886	0.00086303	0.00513662	0.0654318	0.295877	0.0947667	0.518613	0.0012029	0.00132022	0.00252312	0.0019522	0.00171431	0.0175188	0.012207	6.35015
1.052	0.14919	0.0180936	0.00530623	0.00079164	0.00100149	0.00574855	0.0730245	0.316048	0.104164	0.523921	0.00137837	0.0014775	0.00285587	0.00223961	0.00191324	0.0185613	-0.053711	6.87248
1.054	0.172843	0.0180829	0.00508632	0.00087913	0.00115587	0.00640117	0.0813563	0.336579	0.114128	0.528036	0.00157075	0.00164524	0.00321599	0.00256164	0.00213154	0.0196133	-0.080566	7.40431
1.056	0.194705	0.0180728	0.0048031	0.00093519	0.00132769	0.00709513	0.0904672	0.357382	0.124577	0.531038	0.00178037	0.00182361	0.00360397	0.00292919	0.00237024	0.0206724	-0.029297	7.94555
1.058	0.21112	0.0180632	0.0043935	0.00092756	0.00151855	0.0078309	0.100395	0.378383	0.135541	0.533225	0.00200761	0.00201271	0.00402032	0.00333501	0.00263036	0.0217366	-0.080566	8.49993
1.06	0.236638	0.0180544	0.00385224	0.00091159	0.00173014	0.00860881	0.111186	0.399534	0.147164	0.534985	0.00225306	0.00221265	0.00446572	0.00378277	0.00291306	0.0228048	-0.046387	9.07409
1.062	0.256635	0.0180467	0.0032215	0.00082675	0.00196422	0.00942917	0.122896	0.420817	0.159649	0.536685	0.0025177	0.0024235	0.0049412	0.00427605	0.00321987	0.0238765	0.095215	9.67621
1.064	0.269394	0.0180402	0.00258515	0.00069643	0.00222271	0.0102922	0.135599	0.442239	0.173166	0.538605	0.00280291	0.00264533	0.00544823	0.00480208	0.00355269	0.0249518	0.1001	10.3146
1.066	0.293047	0.0180351	0.00204849	0.0006003	0.00250768	0.0111983	0.149375	0.463822	0.187758	0.540916	0.00311051	0.0028782	0.00598872	0.00536452	0.00391361	0.0260313	-0.10254	10.9965
1.068	0.327669	0.018031	0.00169108	0.00055411	0.00282136	0.0121477	0.1643	0.4856	0.203278	0.54372	0.00344271	0.00312223	0.00656493	0.00598523	0.00430465	0.027116	-0.11719	11.7288
1.07	0.344084	0.0180276	0.00151589	0.00052159	0.00316609	0.0131409	0.180433	0.507616	0.21941	0.547143	0.00380202	0.00337751	0.00717952	0.00665699	0.00472734	0.0282068	0	12.5182
1.072	0.37684	0.0180246	0.0014315	0.00053944	0.00354433	0.0141785	0.197805	0.529924	0.235751	0.551363	0.0041913	0.00364418	0.00783547	0.00737791	0.0051825	0.0293053	-0.056152	13.3721
1.074	0.411461	0.0180217	0.00129909	0.00053453	0.00395855	0.015261	0.216419	0.552593	0.251939	0.556598	0.00461377	0.00392241	0.00853617	0.00816621	0.00567019	0.0304133	0.019531	14.2994
1.076	0.440635	0.0180191	0.00104255	0.00045938	0.00441123	0.0163893	0.236255	0.575708	0.267763	0.56307	0.00507306	0.00421241	0.00928546	0.00901831	0.00618989	0.031533	-0.080566	15.3098
1.078	0.480704	0.018017	0.00075734	0.00036406	0.00490477	0.0175644	0.257284	0.599371	0.283193	0.570941	0.00557327	0.00451443	0.0100877	0.00993965	0.00674085	0.032667	-0.085449	16.4134
1.08	0.515325	0.0180155	0.0006927	0.00035696	0.00544153	0.0187874	0.27948	0.62369	0.298331	0.580253	0.00611898	0.00482878	0.0109478	0.0109357	0.00732237	0.0338182	-0.12939	17.6186
1.082	0.56084	0.0180141	0.00104313	0.00058503	0.00602384	0.0200599	0.302824	0.648771	0.313281	0.590928	0.00671514	0.00515583	0.011871	0.0120118	0.00793398	0.0349894	-0.34668	18.9313
1.084	0.602774	0.018012	0.00176501	0.0010639	0.00665396	0.0213834	0.327301	0.674714	0.328016	0.602818	0.00736698	0.005496	0.012863	0.0131755	0.00857528	0.0361831	-0.014648	20.354
1.086	0.651945	0.0180085	0.00267157	0.00174171	0.00733415	0.0227597	0.352886	0.701605	0.34231	0.615761	0.00807979	0.00584974	0.0139295	0.0144302	0.00924561	0.0374017	-0.0048828	21.8847
1.088	0.715666	0.0180031	0.00363252	0.00259967	0.00806656	0.0241908	0.37953	0.729517	0.355768	0.629582	0.00885872	0.00621757	0.0150763	0.0157978	0.00994368	0.038647	0.097656	23.517
1.09	0.777596	0.0179959	0.00460179	0.00357834	0.00885324	0.0256788	0.407153	0.75851	0.367948	0.644082	0.00970855	0.00660003	0.0163086	0.017291	0.0106674	0.0399207	-0.11475	25.2406
1.092	0.843183	0.0179867	0.0055497	0.00467941	0.00969604	0.027226	0.435644	0.788627	0.378513	0.659036	0.0106335	0.00699767	0.0176312	0.0189118	0.0114139	0.0412238	0.13672	27.0443
1.094	0.921528	0.0179756	0.00644896	0.0059429	0.0105966	0.0288345	0.464875	0.819895	0.38734	0.674221	0.0116372	0.0074111	0.0190483	0.0206765	0.0121797	0.042557	-0.32471	28.9183
1.096	1.00532	0.0179627	0.00729442	0.00733323	0.0115561	0.0305067	0.494717	0.852323	0.394544	0.689446	0.0127227	0.0078409	0.0205636	0.0226034	0.0129616	0.0439207	0.1001	30.8568
1.098	1.09463	0.0179481	0.00810346	0.00887032	0.0125759	0.032245	0.525058	0.88591	0.400391	0.704579	0.0138929	0.00828766	0.0221805	0.0247033	0.0137565	0.0453148	-0.21729	32.8567
1.1	1.21297	0.0179319	0.00889865	0.0107938	0.0136568	0.0340515	0.555805	0.920645	0.40517	0.719504	0.0151502	0.00875198	0.0239022	0.0270109	0.0145621	0.0467388	-0.065918	34.9136
1.102	1.34967	0.0179141	0.00970112	0.0130933	0.0147995	0.0359286	0.586883	0.956504	0.409065	0.734049	0.0164972	0.00923445	0.0257317	0.0295736	0.0153763	0.0481924	0.28564	37.0172
1.104	1.50263	0.0178947	0.0105335	0.0158279	0.0160046	0.0378786	0.618225	0.993448	0.412112	0.747932	0.0179358	0.00973563	0.0276714	0.0324259	0.0161975	0.0496744	-0.10498	39.1481
1.106	1.67387	0.0178736	0.0113998	0.0190817	0.0172726	0.0399035	0.649766	1.03141	0.414245	0.760769	0.0194667	0.0102561	0.0297227	0.0356024	0.0170239	0.0511831	-0.46387	41.2796
1.108	1.83235	0.0178508	0.0122437	0.0224347	0.0186038	0.0420052	0.681432	1.0703	0.415403	0.772113	0.0210895	0.0107963	0.0318858	0.0391086	0.0178535	0.0527159	0.41016	43.3798
1.11	2.0018	0.0178263	0.012955	0.0259334	0.0199984	0.0441855	0.71315	1.10998	0.415628	0.781482	0.0228023	0.0113566	0.0341589	0.0429428	0.0186845	0.0542695	0.039063	45.414
1.112	2.16394	0.0178004	0.0134684	0.0291449	0.0214564	0.0464457	0.744857	1.15027	0.415087	0.788343	0.024601	0.0119376	0.0365386	0.0471085	0.0195153	0.0558394	-0.13916	47.3435
1.114	2.31146	0.0177735	0.0138175	0.0319387	0.0229777	0.048787	0.776501	1.19098	0.413994	0.792125	0.0264801	0.0125393	0.0390194	0.0515839	0.0203443	0.0574198	-0.16357	49.1256
1.116	2.45173	0.0177459	0.0140331	0.0344053	0.0245623	0.0512098	0.808046	1.23183	0.41247	0.792313	0.0284315	0.013162	0.0415936	0.0563471	0.0211708	0.0590043	0.014648	50.7129
1.118	2.57743	0.0177178	0.0141073	0.0363606	0.0262098	0.0537141	0.839453	1.27255	0.410403	0.78853	0.0304452	0.0138057	0.0442509	0.0613763	0.0219937	0.0605851	0.10254	52.0522
1.12	2.68308	0.0176896	0.0141261	0.0379014	0.0279199	0.0562995	0.870667	1.31282	0.407393	0.780509	0.0325083	0.0144702	0.0469785	0.0666368	0.0228115	0.0621541	0.18311	53.0815
1.122	2.77416	0.0176613	0.0142849	0.0396286	0.0296922	0.0589646	0.90159	1.3523	0.402802	0.768043	0.0346047	0.0151552	0.0497599	0.072094	0.0236217	0.0637027	0.10498	53.7327
1.124	2.8361	0.0176327	0.0147334	0.0417855	0.0315258	0.0617076	0.932076	1.39066	0.395911	0.750979	0.0367153	0.0158602	0.0525755	0.0777043	0.0244204	0.0652217	0.036621	53.9375
1.126	2.87618	0.0176033	0.0154878	0.0445456	0.0334198	0.0645258	0.961924	1.42754	0.386112	0.729222	0.0388173	0.0165845	0.0554019	0.0834165	0.0252024	0.0667019	0.036621	53.6371
1.128	2.87982	0.0175723	0.0164308	0.0473177	0.0353726	0.0674159	0.9909	1.46257	0.37305	0.702785	0.0408851	0.0173274	0.0582124	0.0891725	0.0259616	0.0681339	0.019531	52.7928
1.13	2.87982	0.0175394	0.0173218	0.0498836	0.0373823	0.0703739	1.01875	1.49542	0.356675	0.671861	0.0428912	0.0180876	0.0609788	0.0949322	0.0266913	0.0695086	0.065918	51.3928
1.132	2.85067	0.0175048	0.017889	0.0509958	0.0394463	0.073395	1.04523	1.52575	0.337188	0.636851	0.0448076	0.0188641	0.0636718	0.100663	0.0273852	0.0708173	-0.0048828	49.4537
1.134	2.79785	0.017469	0.0179937	0.0503435	0.0415616	0.0764741	1.07013	1.55328	0.314937	0.598366	0.0466076	0.0196555	0.0662631	0.106311	0.0280373	0.0720525	0	47.0194
1.136	2.73045	0.017433	0.0176959	0.0483177	0.043725	0.0796051	1.09323	1.57776	0.290311	0.557247	0.0482667	0.0204603	0.0687269	0.111839	0.0286425	0.0732081	-0.01709	44.1585
1.138	2.643	0.0173976	0.017133	0.0452825	0.0459326	0.0827819	1.11437	1.59905	0.2637	0.514513	0.0497641	0.0212768	0.0710409	0.117213	0.0291965	0.0742799	-0.012207	40.9584
1.14	2.53371	0.0173634	0.0163479	0.0414207	0.0481804	0.085998	1.13343	1.61705	0.235532	0.471234	0.0510837	0.0221034	0.0731871	0.12239	0.0296958	0.0752656	-0.048828	37.5191
1.142	2.40801	0.0173307	0.0152794	0.0367929	0.0504641	0.0892469	1.15029	1.63177	0.20637	0.428422	0.0522147	0.0229384	0.0751531	0.127331	0.0301377	0.0761653	-0.073242	33.9502
1.144	2.26957	0.0173001	0.0138796	0.0315006	0.0527793	0.0925219	1.16492	1.64327	0.176978	0.386972	0.0531519	0.0237802	0.0769321	0.132009	0.030521	0.0769807	-0.031738	30.3674
1.146	2.11469	0.0172724	0.0121811	0.0257594	0.0551216	0.0958169	1.17734	1.65169	0.148315	0.347658	0.0538963	0.024627	0.0785233	0.136393	0.0308463	0.0777153	-0.056152	26.8881
1.148	1.94897	0.017248	0.0103061	0.0200864	0.0574866	0.0991258	1.18763	1.65722	0.121409	0.311163	0.0544548	0.0254775	0.0799323	0.140457	0.031116	0.0783741	-0.041504	23.6214
1.15	1.77229	0.0172274	0.00845957	0.0149928	0.0598702	0.102443	1.19598	1.66009	0.0971533	0.278035	0.0548399	0.0263301	0.08117	0.144178	0.0313346	0.0789633	-0.039063	20.6523
1.152	1.59918	0.0172105	0.006857	0.0109656	0.0622687	0.105764	1.20259	1.66057	0.0761031	0.248607	0.0550686	0.0271836	0.0822522	0.14755	0.0315079	0.07949	-0.039063	18.0304
1.154	1.46443	0.0171968	0.00561699	0.00822566	0.0646791	0.109083	1.20772	1.65895	0.058375	0.222983	0.0551602	0.0280368	0.083197	0.150613	0.0316423	0.0799616	-0.043945	15.7684
1.156	1.35325	0.0171855	0.00473327	0.00640529	0.0670984	0.112398	1.21162	1.65551	0.0436782	0.201105	0.0551346	0.0288887	0.0840233	0.153431	0.0317444	0.0803857	-0.03418	13.851
1.158	1.2658	0.0171761	0.00412968	0.00522736	0.0695245	0.115704	1.21449	1.65055	0.0314743	0.182814	0.0550106	0.0297384	0.0847491	0.15605	0.0318195	0.0807696	-0.031738	12.2472
1.16	1.19663	0.0171678	0.00372403	0.00445629	0.0719555	0.118999	1.2165	1.64431	0.0211952	0.167875	0.0548055	0.0305853	0.0853908	0.158512	0.0318722	0.0811203	-0.014648	10.9218
1.162	1.12194	0.0171603	0.00346639	0.00388909	0.0743898	0.12228	1.21778	1.63705	0.0124365	0.155993	0.0545345	0.0314287	0.0859631	0.160831	0.0319058	0.0814441	-0.014648	9.84348
1.164	1.04725	0.0171534	0.00333987	0.00349769	0.076826	0.125546	1.21845	1.62899	0.00505516	0.146814	0.0542108	0.0322681	0.0864789	0.163	0.0319233	0.0817469	-0.01709	8.98915
1.166	0.974356	0.0171467	0.00332502	0.00323975	0.079263	0.128795	1.21861	1.62032	-0.00085758	0.139965	0.0538467	0.0331032	0.0869499	0.165022	0.0319275	0.0820337	-0.01709	0
1.168	0.899666	0.0171401	0.00336555	0.00302787	0.0817003	0.132016	1.21861	1.6007	-0.00511137	0.13512	0.0530188	0.0339311	0.0869499	0.166896	0.0319216	0.0823088	-0.0097656	0
1.17	0.81953	0.0171333	0.00338691	0.00277568	0.0841375	0.135198	1.21861	1.58108	-0.00759492	0.131998	0.052201	0.0347489	0.0869499	0.168615	0.0319089	0.0825759	-0.0048828	0
1.172	0.74484	0.0171266	0.00336721	0.00250804	0.0865747	0.138341	1.21861	1.56146	-0.00841608	0.130315	0.0513933	0.0355566	0.0869499	0.170179	0.0318928	0.0828382	0.0097656	0
1.174	0.673807	0.0171198	0.00336012	0.00226407	0.0890119	0.141444	1.21861	1.54184	-0.00794542	0.129754	0.0505957	0.0363542	0.0869499	0.171598	0.0318765	0.0830983	0.021973	0
1.176	0.611877	0.0171131	0.00340672	0.00208449	0.0914491	0.144508	1.21861	1.52222	-0.00674645	0.129971	0.0498082	0.0371417	0.0869499	0.172884	0.0318618	0.083358	0.019531	0
1.178	0.564496	0.0171063	0.00344807	0.00194642	0.0938863	0.147533	1.21861	1.5026	-0.00542142	0.130652	0.0490307	0.0379192	0.0869499	0.17406	0.0318496	0.0836187	0.029297	0
1.18	0.515325	0.0170994	0.00335823	0.00173058	0.0963235	0.150518	1.21861	1.48298	-0.00443478	0.13159	0.0482634	0.0386866	0.0869499	0.17514	0.0318398	0.0838809	0.036621	0
1.182	0.475257	0.0170927	0.0030582	0.00145343	0.0987608	0.153465	1.21861	1.46336	-0.00398461	0.132683	0.0475061	0.0394438	0.0869499	0.17613	0.0318314	0.0841452	0.053711	0
1.184	0.446082	0.0170866	0.00258806	0.00115449	0.101198	0.156372	1.21861	1.44374	-0.00397467	0.133861	0.0467589	0.040191	0.0869499	0.177052	0.0318234	0.0844117	0.039063	0
1.186	0.400567	0.0170814	0.00207162	0.00082982	0.103635	0.15924	1.21861	1.42412	-0.00410073	0.135082	0.0460218	0.0409281	0.0869499	0.177898	0.0318153	0.0846806	0.039063	0
1.188	0.369602	0.0170773	0.00162068	0.00059901	0.106072	0.162068	1.21861	1.4045	-0.00401454	0.136332	0.0452948	0.0416551	0.0869499	0.178669	0.0318072	0.0849521	0.05127	0
1.19	0.338637	0.017074	0.00126204	0.00042737	0.10851	0.164858	1.21861	1.38488	-0.00349358	0.137591	0.0445779	0.0423721	0.0869499	0.179377	0.0317997	0.085226	0.03418	0
1.192	0.313119	0.0170715	0.00093201	0.00029183	0.110947	0.167608	1.21861	1.36526	-0.00254521	0.138836	0.043871	0.0430789	0.0869499	0.180029	0.0317936	0.0855024	0.031738	0
1.194	0.289466	0.0170696	0.00055366	0.00016026	0.113384	0.170319	1.21861	1.34564	-0.00140411	0.140059	0.0431743	0.0437757	0.0869499	0.180631	0.0317897	0.0857813	0.019531	0
1.196	0.269394	0.0170685	0.00013095	3.528e-05	0.115821	0.17299	1.21861	1.32602	-0.00042626	0.14124	0.0424876	0.0444623	0.0869499	0.18119	0.0317879	0.0860626	0.019531	0
1.198	0.251188	0.0170683	-0.00028262	-7.099e-05	0.118258	0.175623	1.21861	1.3064	7.034e-05	0.142353	0.041811	0.0451389	0.0869499	0.181711	0.0317875	0.0863462	0.014648	0
1.2	0.231117	0.0170688	-0.00070032	-0.00016185	0.120696	0.178216	1.21861	1.28678	-5.415e-05	0.143366	0.0411445	0.0458054	0.0869499	0.182193	0.0317875	0.0866319	0.012207	0
1.202	0.216567	0.0170702	-0.00120122	-0.00026015	0.123133	0.18077	1.21861	1.26716	-0.00070015	0.144235	0.0404881	0.0464618	0.0869499	0.182641	0.0317868	0.0869195	0.0073242	0
1.204	0.205599	0.0170726	-0.00183732	-0.00037775	0.12557	0.183285	1.21861	1.24754	-0.00157062	0.144935	0.0398418	0.0471082	0.0869499	0.183063	0.0317845	0.0872087	0.0073242	0
1.206	0.191049	0.0170763	-0.00260399	-0.00049749	0.128007	0.18576	1.21861	1.22792	-0.00229652	0.145475	0.0392055	0.0477444	0.0869499	0.183459	0.0317806	0.0874991	-0.0073242	0
1.208	0.176499	0.0170815	-0.00344104	-0.00060734	0.130445	0.188196	1.21861	1.2083	-0.00258956	0.145859	0.0385794	0.0483706	0.0869499	0.183827	0.0317757	0.0877904	-0.0048828	0
1.21	0.171052	0.0170884	-0.00422452	-0.00072261	0.132882	0.190593	1.21861	1.18868	-0.00235816	0.146078	0.0379633	0.0489867	0.0869499	0.184175	0.0317708	0.0880824	-0.01709	0
1.212	0.160084	0.0170968	-0.00482469	-0.00077235	0.135319	0.192951	1.21861	1.16906	-0.0017395	0.146126	0.0373573	0.0495927	0.0869499	0.184506	0.0317667	0.0883746	-0.021973	0
1.214	0.154637	0.0171065	-0.00521014	-0.00080568	0.137756	0.195269	1.21861	1.14944	-0.00103384	0.146	0.0367614	0.0501886	0.0869499	0.18482	0.0317639	0.0886667	-0.026855	0
1.216	0.147324	0.0171169	-0.00547678	-0.00080686	0.140193	0.197549	1.21861	1.12982	-0.00057	0.145709	0.0361756	0.0507744	0.0869499	0.185122	0.0317623	0.0889584	-0.026855	0
1.218	0.136431	0.0171279	-0.00576165	-0.00078607	0.142631	0.199789	1.21861	1.1102	-0.0005613	0.145302	0.0355998	0.0513501	0.0869499	0.185406	0.0317612	0.0892494	-0.024414	0
1.22	0.136431	0.0171394	-0.00613998	-0.00083768	0.145068	0.20199	1.21861	1.09058	-0.00101467	0.144813	0.0350342	0.0519158	0.0869499	0.185679	0.0317596	0.0895395	-0.026855	0
1.222	0.129118	0.0171517	-0.00661238	-0.00085378	0.147505	0.204151	1.21861	1.07096	-0.00173155	0.144224	0.0344786	0.0524713	0.0869499	0.185945	0.0317569	0.0898286	-0.039063	0
1.224	0.123672	0.0171649	-0.00713621	-0.00088255	0.149942	0.206273	1.21861	1.05134	-0.00239869	0.143466	0.0339332	0.0530168	0.0869499	0.186197	0.0317528	0.0901163	-0.026855	0
1.226	0.114569	0.0171792	-0.00762188	-0.00087323	0.15238	0.208356	1.21861	1.03172	-0.00272636	0.142441	0.0333978	0.0535522	0.0869499	0.186436	0.0317476	0.0904022	-0.026855	0
1.228	0.114569	0.0171944	-0.00794989	-0.00091081	0.154817	0.2104	1.21861	1.0121	-0.00257261	0.141052	0.0328724	0.0540775	0.0869499	0.186665	0.0317423	0.0906857	-0.021973	0
1.23	0.116359	0.0172103	-0.0080443	-0.00093603	0.157254	0.212405	1.21861	0.992478	-0.00200176	0.139235	0.0323572	0.0545927	0.0869499	0.186896	0.0317378	0.090966	-0.026855	0
1.232	0.110912	0.0172264	-0.00792224	-0.00087867	0.159691	0.21437	1.21861	0.972858	-0.00125399	0.136939	0.0318521	0.0550978	0.0869499	0.187123	0.0317345	0.0912421	-0.026855	0
1.234	0.1036	0.0172422	-0.0076739	-0.00079502	0.162128	0.216296	1.21861	0.953238	-0.00064013	0.134135	0.031357	0.0555929	0.0869499	0.187337	0.0317326	0.0915132	-0.024414	0
1.236	0.0963625	0.0172576	-0.00741149	-0.00071419	0.164566	0.218183	1.21861	0.933618	-0.00040741	0.130868	0.0308721	0.0560779	0.0869499	0.187537	0.0317315	0.0917782	-0.021973	0
1.238	0.0944971	0.0172724	-0.00723122	-0.00068333	0.167003	0.220031	1.21861	0.913998	-0.00063433	0.127229	0.0303972	0.0565527	0.0869499	0.187728	0.0317305	0.0920363	-0.021973	0
1.24	0.0944971	0.0172869	-0.00718638	-0.00067909	0.16944	0.221839	1.21861	0.894378	-0.00120024	0.123322	0.0299324	0.0570175	0.0869499	0.187917	0.0317287	0.0922869	-0.026855	0
1.242	0.090841	0.0173013	-0.0072607	-0.00065957	0.171877	0.223608	1.21861	0.874758	-0.00184072	0.119256	0.0294777	0.0574722	0.0869499	0.188103	0.0317256	0.0925294	-0.026855	0
1.244	0.0890502	0.0173158	-0.00738384	-0.00065753	0.174314	0.225338	1.21861	0.855138	-0.00226185	0.115129	0.0290331	0.0579169	0.0869499	0.188282	0.0317215	0.0927638	-0.021973	0
1.246	0.0872595	0.0173305	-0.00750034	-0.00065448	0.176752	0.227029	1.21861	0.835518	-0.00226441	0.110995	0.0285986	0.0583514	0.0869499	0.188459	0.031717	0.0929899	-0.036621	0
1.248	0.0836033	0.0173455	-0.00760747	-0.00063601	0.179189	0.22868	1.21861	0.815898	-0.00182544	0.106891	0.0281741	0.0587758	0.0869499	0.18863	0.0317129	0.0932078	-0.014648	0
1.25	0.0836033	0.0173608	-0.00772373	-0.00064573	0.181626	0.230292	1.21861	0.796278	-0.0011032	0.102849	0.0277597	0.0591902	0.0869499	0.188797	0.03171	0.0934176	-0.029297	0
1.252	0.0890502	0.0173762	-0.00784719	-0.00069879	0.184063	0.231865	1.21861	0.776658	-0.0003668	0.0988808	0.0273555	0.0595945	0.0869499	0.188969	0.0317085	0.0936193	-0.026855	0
1.254	0.0762911	0.0173919	-0.00793893	-0.00060567	0.186501	0.233399	1.21861	0.757038	0.00011815	0.0950071	0.0269613	0.0599887	0.0869499	0.189135	0.0317083	0.0938132	-0.021973	0
1.256	0.0745003	0.0174078	-0.00792906	-0.00059072	0.188938	0.234893	1.21861	0.737418	0.00020161	0.0912649	0.0265772	0.0603728	0.0869499	0.189286	0.0317086	0.0939994	-0.021973	0
1.258	0.072635	0.0174236	-0.00775612	-0.00056337	0.191375	0.236349	1.21861	0.717798	-8.888e-05	0.0876672	0.0262031	0.0607468	0.0869499	0.189433	0.0317087	0.0941784	-0.024414	0
1.26	0.072635	0.0174391	-0.00743012	-0.00053969	0.193812	0.237765	1.21861	0.698178	-0.0005638	0.0842104	0.0258392	0.0611107	0.0869499	0.189578	0.0317081	0.0943503	-0.029297	0
1.262	0.0708442	0.017454	-0.00705871	-0.00050007	0.196249	0.239141	1.21861	0.678558	-0.0009554	0.0808949	0.0254853	0.0614646	0.0869499	0.189721	0.0317065	0.0945154	-0.01709	0
1.264	0.072635	0.0174681	-0.00677598	-0.00049217	0.198687	0.240479	1.21861	0.658938	-0.00103123	0.0777042	0.0251416	0.0618084	0.0869499	0.189865	0.0317045	0.094674	-0.019531	0
1.266	0.0689788	0.0174817	-0.00663261	-0.00045751	0.201124	0.241777	1.21861	0.639318	-0.00069283	0.0746059	0.0248079	0.062142	0.0869499	0.190007	0.0317028	0.0948263	-0.021973	0
1.268	0.0671881	0.0174949	-0.00659243	-0.00044293	0.203561	0.243036	1.21861	0.619698	-1.747e-05	0.0715732	0.0244843	0.0624656	0.0869499	0.190143	0.0317021	0.0949724	-0.019531	0
1.27	0.0708442	0.0175081	-0.0065978	-0.00046742	0.205998	0.244256	1.21861	0.600078	0.00077702	0.0685759	0.0241708	0.0627792	0.0869499	0.190281	0.0317029	0.0951126	-0.031738	0
1.272	0.0689788	0.0175213	-0.00656183	-0.00045263	0.208435	0.245436	1.21861	0.580458	0.00142616	0.0655821	0.0238674	0.0630826	0.0869499	0.190421	0.0317051	0.0952468	-0.014648	0
1.274	0.0671881	0.0175344	-0.00637547	-0.00042836	0.210873	0.246578	1.21861	0.560838	0.00173093	0.0625689	0.023574	0.0633759	0.0869499	0.190557	0.0317082	0.0953749	-0.0073242	0
1.276	0.0689788	0.0175472	-0.00601939	-0.00041521	0.21331	0.24768	1.21861	0.541218	0.00164171	0.0595069	0.0232908	0.0636592	0.0869499	0.190693	0.0317116	0.095497	-0.014648	0
1.278	0.0617412	0.0175592	-0.00561162	-0.00034647	0.215747	0.248743	1.21861	0.521598	0.00127657	0.0563602	0.0230176	0.0639323	0.0869499	0.190824	0.0317145	0.0956128	-0.0073242	0
1.28	0.0598758	0.0175705	-0.00531741	-0.00031838	0.218184	0.249766	1.21861	0.501978	0.00086795	0.0531152	0.0227545	0.0641954	0.0869499	0.190945	0.0317167	0.0957223	-0.019531	0
1.282	0.0671881	0.0175811	-0.0052514	-0.00035283	0.220622	0.250751	1.21861	0.482358	0.00066195	0.0497834	0.0225015	0.0644484	0.0869499	0.191072	0.0317182	0.0958252	-0.01709	0
1.284	0.0635319	0.0175916	-0.0054051	-0.0003434	0.223059	0.251696	1.21861	0.462738	0.00081104	0.0463889	0.0222586	0.0646913	0.0869499	0.191203	0.0317197	0.0959214	-0.0024414	0
1.286	0.0598758	0.0176024	-0.0056244	-0.00033677	0.225496	0.252601	1.21861	0.443118	0.00130745	0.0429695	0.0220258	0.0649241	0.0869499	0.191326	0.0317218	0.0960108	-0.014648	0
1.288	0.0635319	0.0176137	-0.00574956	-0.00036528	0.227933	0.253468	1.21861	0.423498	0.00198727	0.0395691	0.0218031	0.0651469	0.0869499	0.19145	0.0317251	0.0960933	-0.0073242	0
1.29	0.0598758	0.0176251	-0.00577585	-0.00034583	0.23037	0.254295	1.21861	0.403878	0.00260138	0.0362326	0.0215904	0.0653595	0.0869499	0.191573	0.0317297	0.0961691	-0.0073242	0
1.292	0.0671881	0.0176367	-0.00577993	-0.00038834	0.232808	0.255084	1.21861	0.384258	0.00292043	0.0330099	0.0213878	0.0655621	0.0869499	0.1917	0.0317352	0.0962383	-0.024414	0
1.294	0.0653973	0.0176483	-0.00576329	-0.0003769	0.235245	0.255833	1.21861	0.364638	0.00283073	0.0299512	0.0211954	0.0657546	0.0869499	0.191833	0.0317409	0.0963013	-0.0048828	0
1.296	0.0617412	0.0176598	-0.00566844	-0.00034998	0.237682	0.256542	1.21861	0.345018	0.00238164	0.0271108	0.021013	0.065937	0.0869499	0.19196	0.0317462	0.0963584	-0.019531	0
1.298	0.0617412	0.0176711	-0.00547493	-0.00033803	0.240119	0.257213	1.21861	0.325398	0.00176385	0.0245456	0.0208406	0.0661093	0.0869499	0.192084	0.0317503	0.09641	-0.012207	0
1.3	0.0635319	0.0176821	-0.00520274	-0.00033054	0.242557	0.257844	1.21861	0.305778	0.00122792	0.0222844	0.0206784	0.0662715	0.0869499	0.192209	0.0317533	0.0964568	-0.014648	0
1.302	0.0653973	0.0176925	-0.00485307	-0.00031738	0.244994	0.258436	1.21861	0.286158	0.00097885	0.0203135	0.0205263	0.0664237	0.0869499	0.192338	0.0317555	0.0964995	-0.014648	0
1.304	0.0671881	0.0177022	-0.00442534	-0.00029733	0.247431	0.258988	1.21861	0.266538	0.001091	0.0185981	0.0203842	0.0665657	0.0869499	0.19247	0.0317576	0.0965384	0	0
1.306	0.0671881	0.017711	-0.00400251	-0.00026892	0.249868	0.259502	1.21861	0.246918	0.00147876	0.0170859	0.0202523	0.0666977	0.0869499	0.192605	0.0317601	0.096574	-0.0073242	0
1.308	0.0635319	0.017719	-0.00372686	-0.00023677	0.252305	0.259976	1.21861	0.227298	0.00193581	0.0157118	0.0201304	0.0668196	0.0869499	0.192735	0.0317636	0.0966068	-0.0073242	0
1.31	0.0653973	0.0177265	-0.00366302	-0.00023955	0.254743	0.260411	1.21861	0.207678	0.00222618	0.0144253	0.0200186	0.0669314	0.0869499	0.192864	0.0317677	0.096637	-0.014648	0
1.312	0.0689788	0.0177338	-0.00373701	-0.00025777	0.25718	0.260807	1.21861	0.188058	0.00218659	0.013195	0.0199169	0.0670331	0.0869499	0.192999	0.0317721	0.0966646	-0.0048828	0
1.314	0.0653973	0.0177413	-0.00379741	-0.00024834	0.259617	0.261163	1.21861	0.168438	0.00179383	0.0120041	0.0198252	0.0671247	0.0869499	0.193133	0.0317761	0.0966898	-0.0024414	0
1.316	0.0671881	0.0177489	-0.00370004	-0.0002486	0.262054	0.261481	1.21861	0.148818	0.00116931	0.0108633	0.0197437	0.0672062	0.0869499	0.193266	0.0317791	0.0967127	-0.012207	0
1.318	0.0617412	0.0177563	-0.00335821	-0.00020734	0.264491	0.261759	1.21861	0.129198	0.0005244	0.00979673	0.0196722	0.0672777	0.0869499	0.193395	0.0317808	0.0967333	-0.019531	0
1.32	0.0708442	0.017763	-0.00276736	-0.00019605	0.266929	0.261997	1.21861	0.109578	7.092e-05	0.00881136	0.0196109	0.0673391	0.0869499	0.193527	0.0317814	0.0967519	-0.019531	0
1.322	0.0635319	0.0177685	-0.00201236	-0.00012785	0.269366	0.262197	1.21861	0.0899577	-6.871e-05	0.00790656	0.0195596	0.0673904	0.0869499	0.193662	0.0317814	0.0967686	-0.012207	0
1.324	0.0799472	0.0177726	-0.00123067	-9.839e-05	0.271803	0.262357	1.21861	0.0703377	8.665e-05	0.00708746	0.0195184	0.0674316	0.0869499	0.193805	0.0317814	0.0967836	-0.014648	0
1.326	0.0653973	0.017775	-0.00054102	-3.538e-05	0.27424	0.262478	1.21861	0.0507177	0.00038777	0.00634949	0.0194873	0.0674627	0.0869499	0.19395	0.0317819	0.0967971	-0.026855	0
1.328	0.0745003	0.0177761	-5.19e-06	-3.9e-07	0.276678	0.26256	1.21861	0.0310977	0.00062474	0.00568363	0.0194662	0.0674837	0.0869499	0.19409	0.0317829	0.0968091	-0.024414	0
1.33	0.0689788	0.0177761	0.00035517	2.45e-05	0.279115	0.262603	1.21861	0.0114777	0.00062326	0.0050886	0.0194553	0.0674946	0.0869499	0.194234	0.0317841	0.0968199	-0.031738	0
1.332	0.0745003	0.0177754	0.00053399	3.978e-05	0.281552	0.262606	1.21861	-0.00814227	0.00032275	0.004557	0.0194544	0.0674955	0.0869499	0.194377	0.0317851	0.0968295	-0.031738	0
1.334	0.072635	0.0177743	0.00054932	3.99e-05	0.283989	0.26257	1.21861	-0.0277623	-0.00019826	0.00408083	0.0194637	0.0674863	0.0869499	0.194524	0.0317852	0.0968382	-0.031738	0
1.336	0.0745003	0.0177732	0.00045538	3.393e-05	0.286426	0.262495	1.21861	-0.0473823	-0.00075721	0.00366902	0.019483	0.067467	0.0869499	0.194672	0.0317842	0.0968459	-0.029297	0
1.338	0.0780818	0.0177723	0.00030867	2.41e-05	0.288864	0.26238	1.21861	-0.0670023	-0.00114529	0.0033303	0.0195124	0.0674376	0.0869499	0.194824	0.0317823	0.0968529	-0.024414	0
1.34	0.0762911	0.0177717	0.00015524	1.184e-05	0.291301	0.262227	1.21861	-0.0866223	-0.00121468	0.00306317	0.0195519	0.0673981	0.0869499	0.194978	0.03178	0.0968593	-0.029297	0
1.342	0.0762911	0.0177714	9.351e-05	7.13e-06	0.293738	0.262034	1.21861	-0.106242	-0.00094105	0.00287139	0.0196014	0.0673485	0.0869499	0.195131	0.0317778	0.0968652	-0.026855	0
1.344	0.072635	0.0177712	0.00026808	1.947e-05	0.296175	0.261802	1.21861	-0.125862	-0.00043484	0.00276019	0.0196611	0.0672888	0.0869499	0.19528	0.0317764	0.0968709	-0.026855	0
1.346	0.0762911	0.0177707	0.00073587	5.614e-05	0.298612	0.261531	1.21861	-0.145482	0.00010486	0.00272964	0.0197308	0.0672191	0.0869499	0.195429	0.0317761	0.0968764	-0.03418	0
1.348	0.0780818	0.0177692	0.0013908	0.0001086	0.30105	0.26122	1.21861	-0.165102	0.00047257	0.00278491	0.0198107	0.0671393	0.0869499	0.195583	0.0317767	0.0968819	-0.026855	0
1.35	0.0780818	0.0177664	0.00202437	0.00015807	0.303487	0.26087	1.21861	-0.184722	0.00054044	0.00292722	0.0199006	0.0670494	0.0869499	0.195739	0.0317777	0.0968876	-0.043945	0
1.352	0.0780818	0.0177624	0.00242376	0.00018925	0.305924	0.260481	1.21861	-0.204342	0.00031085	0.00313568	0.0200006	0.0669494	0.0869499	0.195896	0.0317786	0.0968937	-0.036621	0
1.354	0.0799472	0.0177575	0.00247098	0.00019755	0.308361	0.260053	1.21861	-0.223962	-8.796e-05	0.00337666	0.0201107	0.0668393	0.0869499	0.196054	0.0317788	0.0969002	-0.024414	0
1.356	0.0799472	0.0177526	0.00220839	0.00017655	0.310799	0.259585	1.21861	-0.243582	-0.00046252	0.00361529	0.0202308	0.0667191	0.0869499	0.196214	0.0317782	0.0969072	-0.026855	0
1.358	0.081738	0.0177482	0.00179027	0.00014633	0.313236	0.259078	1.21861	-0.263202	-0.00063943	0.00381274	0.0203611	0.0665889	0.0869499	0.196375	0.0317771	0.0969146	-0.031738	0
1.36	0.0836033	0.0177446	0.00137997	0.00011537	0.315673	0.258532	1.21861	-0.282822	-0.0005375	0.00393453	0.0205014	0.0664485	0.0869499	0.196541	0.0317759	0.0969223	-0.026855	0
1.362	0.0836033	0.0177418	0.00112858	9.435e-05	0.31811	0.257947	1.21861	-0.302442	-0.00019967	0.0039609	0.0206518	0.0662981	0.0869499	0.196708	0.0317752	0.0969302	-0.036621	0
1.364	0.0872595	0.0177396	0.0012277	0.00010713	0.320547	0.257323	1.21861	-0.322062	0.00022794	0.00388575	0.0208124	0.0661376	0.0869499	0.196879	0.0317752	0.0969381	-0.024414	0
1.366	0.0836033	0.0177371	0.00196191	0.00016402	0.322985	0.256659	1.21861	-0.341682	0.00056035	0.00371959	0.020983	0.065967	0.0869499	0.197049	0.031776	0.0969457	-0.024414	0
1.368	0.0872595	0.0177332	0.00373068	0.00032554	0.325422	0.255956	1.21861	-0.361302	0.00065336	0.00348495	0.0211636	0.0657863	0.0869499	0.19722	0.0317772	0.0969529	-0.03418	0
1.37	0.0853941	0.0177257	0.00698122	0.00059616	0.327859	0.255214	1.21861	-0.380922	0.00046645	0.00319969	0.0213544	0.0655955	0.0869499	0.197393	0.0317783	0.0969596	-0.026855	0
1.372	0.0836033	0.0177118	0.0119951	0.00100283	0.330296	0.254432	1.21861	-0.400542	8.169e-05	0.00287555	0.0215553	0.0653947	0.0869499	0.197562	0.0317789	0.0969657	-0.031738	0
1.374	0.0853941	0.0176878	0.0186014	0.00158845	0.332734	0.253612	1.21861	-0.420162	-0.00033084	0.00252412	0.0217662	0.0651837	0.0869499	0.197731	0.0317786	0.0969711	-0.021973	0
1.376	0.0853941	0.0176506	0.0260438	0.00222399	0.335171	0.252752	1.21861	-0.439782	-0.00058613	0.00215635	0.0219872	0.0649627	0.0869499	0.197902	0.0317777	0.0969757	-0.024414	0
1.378	0.0853941	0.0175985	0.0332039	0.00283542	0.337608	0.251852	1.21861	-0.459402	-0.00056367	0.00178641	0.0222183	0.0647316	0.0869499	0.198073	0.0317766	0.0969797	-0.026855	0
1.38	0.0853941	0.0175321	0.0390638	0.00333582	0.340045	0.250914	1.21861	-0.479022	-0.00025909	0.00143131	0.0224595	0.0644904	0.0869499	0.198243	0.0317758	0.0969829	-0.029297	0
1.382	0.0927064	0.017454	0.0430369	0.00398979	0.342482	0.249936	1.21861	-0.498642	0.00021454	0.00110312	0.0227108	0.0642391	0.0869499	0.198421	0.0317757	0.0969854	-0.024414	0
1.384	0.0890502	0.0173679	0.0449586	0.00400357	0.34492	0.248919	1.21861	-0.518262	0.00067392	0.00080856	0.0229722	0.0639778	0.0869499	0.198603	0.0317766	0.0969873	-0.019531	0
1.386	0.0927064	0.017278	0.0447684	0.00415032	0.347357	0.247863	1.21861	-0.537882	0.00094119	0.00054664	0.0232436	0.0637063	0.0869499	0.198785	0.0317782	0.0969887	-0.029297	0
1.388	0.0890502	0.0171884	0.0420961	0.00374866	0.349794	0.246768	1.21861	-0.557502	0.00091805	0.00030796	0.0235252	0.0634248	0.0869499	0.198967	0.0317801	0.0969895	-0.029297	0
1.39	0.0708442	0.0171042	0.0361906	0.00256389	0.352231	0.245633	1.21861	-0.577122	0.00062677	9.065e-05	0.0238168	0.0631331	0.0869499	0.199127	0.0317816	0.0969899	-0.026855	0
1.392	0.0580851	0.0170319	0.0263956	0.00153319	0.354668	0.244459	1.21861	-0.596742	0.0001994	-9.685e-05	0.0241185	0.0628314	0.0869499	0.199256	0.0317824	0.0969899	-0.021973	0
1.394	0.0471167	0.0169791	0.0127315	0.00059987	0.357106	0.243246	1.21861	-0.616362	-0.00017899	-0.00025279	0.0244303	0.0625196	0.0869499	0.199361	0.0317825	0.0969896	0.0048828	0
1.396	0.0453259	0.0169536	-0.00383105	-0.00017365	0.359543	0.241994	1.21861	-0.635982	-0.00034903	-0.00038132	0.0247522	0.0621978	0.0869499	0.199453	0.0317819	0.096989	0.0073242	0
1.398	0.0544289	0.0169613	-0.0214156	-0.00116563	0.36198	0.240702	1.21861	-0.655602	-0.00024584	-0.00048693	0.0250841	0.0618658	0.0869499	0.199553	0.0317813	0.0969881	0.0097656	0
1.4	0.0617412	0.0170041	-0.0376313	-0.0023234	0.364417	0.239372	1.21861	-0.675222	7.309e-05	-0.00058195	0.0254262	0.0615238	0.0869499	0.199669	0.0317812	0.096987	0	0
1.402	0.0745003	0.0170794	-0.0502648	-0.00374474	0.366855	0.238001	1.21861	-0.694842	0.00045458	-0.00067373	0.0257783	0.0611716	0.0869499	0.199805	0.0317817	0.0969858	-0.0097656	0
1.404	0.0689788	0.0171799	-0.0579695	-0.00399867	0.369292	0.236592	1.21861	-0.714462	0.0007182	-0.00074827	0.0261405	0.0608094	0.0869499	0.199949	0.0317829	0.0969843	-0.01709	0
1.406	0.0526382	0.0172958	-0.0606388	-0.00319192	0.371729	0.235144	1.21861	-0.734082	0.00073593	-0.00078953	0.0265129	0.0604371	0.0869499	0.20007	0.0317843	0.0969828	-0.014648	0
1.408	0.0453259	0.0174171	-0.0592812	-0.00268698	0.374166	0.233656	1.21861	-0.753702	0.0004879	-0.00079278	0.0268952	0.0600547	0.0869499	0.200168	0.0317856	0.0969812	-0.029297	0
1.41	0.0344322	0.0175357	-0.055467	-0.00190985	0.376603	0.232129	1.21861	-0.773322	6.899e-05	-0.00075144	0.0272877	0.0596622	0.0869499	0.200248	0.0317861	0.0969797	-0.039063	0
1.412	0.0362229	0.0176466	-0.0506737	-0.00183555	0.379041	0.230563	1.21861	-0.792942	-0.00035481	-0.00066266	0.0276903	0.0592596	0.0869499	0.200319	0.0317858	0.0969783	-0.10254	0
1.414	0.039879	0.0177479	-0.0458699	-0.00182925	0.381478	0.228957	1.21861	-0.812562	-0.00061817	-0.00053551	0.0281029	0.058847	0.0869499	0.200395	0.0317849	0.0969771	-0.036621	0
1.416	0.0362229	0.0178397	-0.0414457	-0.00150128	0.383915	0.227312	1.21861	-0.832182	-0.00062586	-0.00037465	0.0285257	0.0584243	0.0869499	0.200471	0.0317836	0.0969761	-0.024414	0
1.418	0.0453259	0.0179226	-0.0373648	-0.0016936	0.386352	0.225628	1.21861	-0.851802	-0.00039293	-0.00018275	0.0289585	0.0579914	0.0869499	0.200553	0.0317826	0.0969756	0.0048828	0
1.42	0.0562943	0.0179973	-0.0333965	-0.00188003	0.388789	0.223905	1.21861	-0.871422	-3.777e-05	2.416e-05	0.0294014	0.0575485	0.0869499	0.200654	0.0317822	0.0969754	0.029297	0
1.422	0.0689788	0.0180641	-0.0293405	-0.00202387	0.391227	0.222143	1.21861	-0.891042	0.00027003	0.00023063	0.0298544	0.0570955	0.0869499	0.200779	0.0317824	0.0969757	-0.0073242	0
1.424	0.048982	0.0181228	-0.025161	-0.00123244	0.393664	0.220341	1.21861	-0.910662	0.00038394	0.00043092	0.0303175	0.0566325	0.0869499	0.200897	0.031783	0.0969764	-0.012207	0
1.426	0.0507728	0.0181731	-0.0209958	-0.00106602	0.396101	0.2185	1.21861	-0.930282	0.00024431	0.00061642	0.0307906	0.0561593	0.0869499	0.200997	0.0317837	0.0969774	-0.012207	0
1.428	0.048982	0.0182151	-0.017094	-0.0008373	0.398538	0.21662	1.21861	-0.949902	-9.526e-05	0.00077916	0.0312739	0.055676	0.0869499	0.201097	0.0317838	0.0969788	-0.0097656	0
1.43	0.0507728	0.0182493	-0.013718	-0.0006965	0.400976	0.2147	1.21861	-0.969522	-0.00049159	0.0009154	0.0317672	0.0551827	0.0869499	0.201197	0.0317832	0.0969805	0.012207	0
1.432	0.0526382	0.0182767	-0.011061	-0.00058223	0.403413	0.212742	1.21861	-0.989142	-0.00077415	0.00101452	0.0322706	0.0546793	0.0869499	0.2013	0.031782	0.0969824	0.012207	0
1.434	0.0526382	0.0182988	-0.0092384	-0.00048629	0.40585	0.210744	1.21861	-1.00876	-0.00081713	0.00106582	0.0327841	0.0541658	0.0869499	0.201405	0.0317804	0.0969845	0.012207	0
1.436	0.0544289	0.0183173	-0.00827807	-0.00045057	0.408287	0.208707	1.21861	-1.02838	-0.00059159	0.00106744	0.0333077	0.0536422	0.0869499	0.201512	0.031779	0.0969866	0.0024414	0
1.438	0.0580851	0.0183339	-0.00802401	-0.00046608	0.410724	0.20663	1.21861	-1.048	-0.00017766	0.00101133	0.0338414	0.0531085	0.0869499	0.201625	0.0317782	0.0969887	0	0
1.44	0.0580851	0.0183499	-0.00810347	-0.00047069	0.413162	0.204515	1.21861	-1.06762	0.00026827	0.0008796	0.0343852	0.0525648	0.0869499	0.201741	0.0317783	0.0969906	0.019531	0
1.442	0.0580851	0.0183661	-0.00809401	-0.00047014	0.415599	0.20236	1.21861	-1.08724	0.00057874	0.00066014	0.034939	0.0520109	0.0869499	0.201857	0.0317791	0.0969921	0.0073242	0
1.444	0.0562943	0.0183823	-0.00772763	-0.00043502	0.418036	0.200166	1.21861	-1.10686	0.00064538	0.00034969	0.035503	0.051447	0.0869499	0.201972	0.0317804	0.0969932	-0.0048828	0
1.446	0.0544289	0.0183978	-0.00694819	-0.00037818	0.420473	0.197932	1.21861	-1.12648	0.00046208	-4.838e-05	0.036077	0.050873	0.0869499	0.202082	0.0317815	0.0969935	-0.014648	0
1.448	0.0562943	0.0184117	-0.00585287	-0.00032948	0.422911	0.19566	1.21861	-1.1461	0.00012314	-0.00051662	0.0366611	0.0502889	0.0869499	0.202193	0.031782	0.0969929	-0.021973	0
1.45	0.0580851	0.0184234	-0.00463187	-0.00026904	0.425348	0.193348	1.21861	-1.16572	-0.00021885	-0.00102439	0.0372553	0.0496947	0.0869499	0.202308	0.031782	0.0969914	-0.0097656	0
1.452	0.0617412	0.0184326	-0.00352807	-0.00021783	0.427785	0.190997	1.21861	-1.18534	-0.0004169	-0.00153773	0.0378595	0.0490904	0.0869499	0.202427	0.0317813	0.0969888	-0.026855	0
1.454	0.0617412	0.0184397	-0.00274125	-0.00016925	0.430222	0.188607	1.21861	-1.20496	-0.00039195	-0.00202041	0.0384739	0.048476	0.0869499	0.202551	0.0317805	0.0969852	-0.01709	0
1.456	0.0598758	0.0184452	-0.00232696	-0.00013933	0.432659	0.186177	1.21861	-1.22458	-0.00016673	-0.00243317	0.0390984	0.0478516	0.0869499	0.202672	0.03178	0.0969808	-0.014648	0
1.458	0.0671881	0.0184498	-0.0022211	-0.00014923	0.435097	0.183708	1.21861	-1.2442	0.00014594	-0.00273986	0.0397329	0.0472171	0.0869499	0.2028	0.0317799	0.0969756	-0.012207	0
1.46	0.0653973	0.0184543	-0.00229597	-0.00015015	0.437534	0.1812	1.21861	-1.26382	0.00039442	-0.00291561	0.0403775	0.0465724	0.0869499	0.202932	0.0317805	0.0969699	-0.0024414	0
1.462	0.0617412	0.0184589	-0.0023527	-0.00014526	0.439971	0.178653	1.21861	-1.28344	0.00045453	-0.0029556	0.0410322	0.0459177	0.0869499	0.203059	0.0317813	0.0969641	-0.026855	0
1.464	0.0653973	0.0184636	-0.00220134	-0.00014396	0.442408	0.176066	1.21861	-1.30306	0.00028226	-0.00287485	0.041697	0.0452529	0.0869499	0.203186	0.0317821	0.0969582	-0.026855	0
1.466	0.0617412	0.018468	-0.0018141	-0.000112	0.444845	0.173441	1.21861	-1.32268	-6.841e-05	-0.00269766	0.0423719	0.0445781	0.0869499	0.203314	0.0317823	0.0969527	-0.024414	0
1.468	0.0598758	0.0184716	-0.00131835	-7.894e-05	0.447283	0.170776	1.21861	-1.3423	-0.00046913	-0.00245043	0.0430568	0.0438931	0.0869499	0.203435	0.0317817	0.0969475	-0.021973	0
1.47	0.072635	0.0184742	-0.00085349	-6.199e-05	0.44972	0.168071	1.21861	-1.36192	-0.0007721	-0.00215743	0.0437519	0.0431981	0.0869499	0.203568	0.0317805	0.0969429	-0.0097656	0
1.472	0.0671881	0.018476	-0.00048969	-3.29e-05	0.452157	0.165328	1.21861	-1.38154	-0.00087313	-0.00183988	0.044457	0.0424929	0.0869499	0.203707	0.0317788	0.0969389	-0.019531	0
1.474	0.0689788	0.0184769	-0.00023454	-1.618e-05	0.454594	0.162545	1.21861	-1.40116	-0.00075607	-0.00152208	0.0451722	0.0417777	0.0869499	0.203844	0.0317772	0.0969356	0.012207	0
1.476	0.0671881	0.0184774	-5.796e-05	-3.89e-06	0.457032	0.159723	1.21861	-1.42078	-0.00049844	-0.0012246	0.0458975	0.0410524	0.0869499	0.20398	0.031776	0.0969328	-0.0073242	0
1.478	0.0671881	0.0184775	8.909e-05	5.99e-06	0.459469	0.156862	1.21861	-1.4404	-0.00023631	-0.00095138	0.0466329	0.040317	0.0869499	0.204114	0.0317752	0.0969306	-0.0024414	0
1.48	0.0598758	0.0184773	0.00026066	1.561e-05	0.461906	0.153962	1.21861	-1.46002	-0.00010447	-0.00069894	0.0473784	0.0395716	0.0869499	0.204241	0.0317749	0.096929	0	0
1.482	0.0671881	0.0184768	0.00050383	3.385e-05	0.464343	0.151022	1.21861	-1.47964	-0.00017769	-0.00046614	0.0481339	0.038816	0.0869499	0.204368	0.0317746	0.0969278	-0.014648	0
1.484	0.0689788	0.0184758	0.0008451	5.829e-05	0.46678	0.148043	1.21861	-1.49926	-0.00043823	-0.00024779	0.0488996	0.0380503	0.0869499	0.204504	0.031774	0.0969271	-0.0097656	0
1.486	0.0708442	0.0184741	0.00127275	9.017e-05	0.469218	0.145025	1.21861	-1.51888	-0.00078311	-3.749e-05	0.0496753	0.0372746	0.0869499	0.204644	0.0317728	0.0969268	-0.014648	0
1.488	0.0671881	0.0184716	0.00173036	0.00011626	0.471655	0.141968	1.21861	-1.5385	-0.0010677	0.00016842	0.0504611	0.0364888	0.0869499	0.204782	0.0317709	0.0969269	-0.0048828	0
1.49	0.0653973	0.0184681	0.00215895	0.00014119	0.474092	0.138871	1.21861	-1.55812	-0.00116766	0.00037983	0.051257	0.0356929	0.0869499	0.204915	0.0317687	0.0969275	0.0048828	0
1.492	0.0617412	0.0184638	0.00256874	0.0001586	0.476529	0.135735	1.21861	-1.57774	-0.00103215	0.00060585	0.052063	0.0348869	0.0869499	0.205042	0.0317665	0.0969285	-0.012207	0
1.494	0.0635319	0.0184587	0.00304998	0.00019377	0.478966	0.13256	1.21861	-1.59736	-0.00070435	0.0008379	0.0528791	0.0340708	0.0869499	0.205167	0.0317648	0.0969299	-0.014648	0
1.496	0.0598758	0.0184526	0.00368917	0.00022089	0.481404	0.129346	1.21861	-1.61698	-0.00030147	0.00105808	0.0537053	0.0332447	0.0869499	0.205291	0.0317637	0.0969318	-0.012207	0
1.498	0.0526382	0.0184452	0.00447407	0.00023551	0.483841	0.126092	1.21861	-1.6366	3.442e-05	0.00124993	0.0545415	0.0324084	0.0869499	0.205403	0.0317635	0.0969341	-0.024414	0
1.5	0.0544289	0.0184362	0.00529418	0.00028816	0.486278	0.122799	1.21861	-1.65622	0.0001944	0.00139325	0.0553878	0.0315621	0.0869499	0.20551	0.0317637	0.0969368	-0.0048828	0
1.502	0.0507728	0.0184256	0.00600865	0.00030508	0.488715	0.119467	1.21861	-1.67584	0.00014714	0.00147142	0.0562442	0.0307057	0.0869499	0.205616	0.0317641	0.0969396	-0.014648	0
1.504	0.0453259	0.0184136	0.0064551	0.00029258	0.491153	0.116096	1.21861	-1.69546	-4.854e-05	0.0014794	0.0571107	0.0298392	0.0869499	0.205712	0.0317641	0.0969426	-0.0048828	0
1.506	0.0453259	0.0184007	0.00643999	0.0002919	0.49359	0.112685	1.21861	-1.71508	-0.00026944	0.00141241	0.0579873	0.0289626	0.0869499	0.205802	0.0317638	0.0969455	-0.0097656	0
1.508	0.0416698	0.0183878	0.00584632	0.00024362	0.496027	0.109236	1.21861	-1.7347	-0.00038253	0.0012677	0.058874	0.0280759	0.0869499	0.205889	0.0317632	0.0969482	-0.026855	0
1.51	0.030776	0.0183761	0.00477977	0.0001471	0.498464	0.105747	1.21861	-1.75432	-0.00030426	0.001059	0.0597707	0.0271792	0.0869499	0.205962	0.0317625	0.0969505	-0.019531	0
1.512	0.0271199	0.0183666	0.00355284	9.635e-05	0.500901	0.102218	1.21861	-1.77394	-3.622e-05	0.00080974	0.0606776	0.0262724	0.0869499	0.20602	0.0317622	0.0969524	-0.01709	0
1.514	0.0271199	0.0183595	0.00247383	6.709e-05	0.503339	0.0986508	1.21861	-1.79356	0.000338	0.00054393	0.0615945	0.0253554	0.0869499	0.206074	0.0317624	0.0969537	-0.021973	0
1.516	0.0344322	0.0183545	0.00166294	5.726e-05	0.505776	0.0950441	1.21861	-1.81318	0.00068938	0.00029086	0.0625215	0.0244284	0.0869499	0.206135	0.0317635	0.0969546	-0.014648	0
1.518	0.0271199	0.0183512	0.00109872	2.98e-05	0.508213	0.0913981	1.21861	-1.8328	0.00089732	7.812e-05	0.0634586	0.0234913	0.0869499	0.206197	0.0317651	0.0969549	-0.024414	0
1.52	0.0289106	0.018349	0.00075498	2.183e-05	0.51065	0.0877129	1.21861	-1.85242	0.00090059	-8.038e-05	0.0644058	0.0225441	0.0869499	0.206253	0.0317669	0.0969549	-0.026855	0
1.522	0.0252545	0.0183475	0.00062266	1.573e-05	0.513088	0.0839884	1.21861	-1.87204	0.00072291	-0.00017988	0.0653631	0.0215869	0.0869499	0.206307	0.0317685	0.0969547	-0.026855	0
1.524	0.0234638	0.0183462	0.00066509	1.561e-05	0.515525	0.0802247	1.21861	-1.89166	0.00046077	-0.00021916	0.0663304	0.0206195	0.0869499	0.206356	0.0317697	0.0969543	-0.024414	0
1.526	0.030776	0.0183449	0.00079925	2.46e-05	0.517962	0.0764217	1.21861	-1.91128	0.00024036	-0.00020083	0.0673079	0.0196421	0.0869499	0.20641	0.0317704	0.0969538	-0.021973	0
1.528	0.0289106	0.0183433	0.00091116	2.634e-05	0.520399	0.0725796	1.21861	-1.9309	0.00016373	-0.00012554	0.0682954	0.0186545	0.0869499	0.20647	0.0317708	0.0969535	-0.014648	0
1.53	0.0344322	0.0183415	0.00091681	3.157e-05	0.522836	0.0686981	1.21861	-1.95052	0.00026643	7.27e-06	0.069293	0.0176569	0.0869499	0.206533	0.0317712	0.0969534	-0.014648	0
1.532	0.0344322	0.0183397	0.00080797	2.782e-05	0.525274	0.0647775	1.21861	-1.97014	0.00050438	0.000188	0.0703007	0.0166492	0.0869499	0.206602	0.031772	0.0969536	-0.012207	0
1.534	0.0344322	0.018338	0.00058495	2.014e-05	0.527711	0.0608176	1.21861	-1.98976	0.00077462	0.00039884	0.0713185	0.0156315	0.0869499	0.206671	0.0317733	0.0969542	-0.024414	0
1.536	0.0362229	0.0183369	0.00020038	7.26e-06	0.530148	0.0568184	1.21861	-2.00938	0.00095999	0.0006272	0.0723464	0.0146036	0.0869499	0.206742	0.031775	0.0969552	-0.029297	0
1.538	0.039879	0.0183365	-0.00033196	-1.324e-05	0.532585	0.05278	1.21861	-2.029	0.0009802	0.00086617	0.0733843	0.0135656	0.0869499	0.206818	0.0317769	0.0969567	-0.01709	0
1.54	0.0380137	0.0183371	-0.00084576	-3.215e-05	0.535022	0.0487024	1.21861	-2.04862	0.0008287	0.00110309	0.0744323	0.0125176	0.0869499	0.206896	0.0317787	0.0969587	-0.024414	0
1.542	0.0380137	0.0183388	-0.00112838	-4.289e-05	0.53746	0.0445856	1.21861	-2.06824	0.00057542	0.0013149	0.0754905	0.0114595	0.0869499	0.206972	0.0317801	0.0969611	-0.026855	0
1.544	0.0362229	0.0183411	-0.00107831	-3.906e-05	0.539897	0.0404294	1.21861	-2.08786	0.00033303	0.00147588	0.0765587	0.0103913	0.0869499	0.207046	0.031781	0.0969639	-0.014648	0
1.546	0.0344322	0.0183432	-0.00074422	-2.562e-05	0.542334	0.0362341	1.21861	-2.10748	0.00020672	0.00156849	0.077637	0.00931296	0.0869499	0.207116	0.0317816	0.0969669	-0.0073242	0
1.548	0.0344322	0.0183447	-0.00025839	-8.9e-06	0.544771	0.0319995	1.21861	-2.1271	0.00025082	0.00158961	0.0787254	0.00822458	0.0869499	0.207185	0.031782	0.0969701	-0.0024414	0
1.55	0.0380137	0.0183453	0.00024244	9.22e-06	0.547209	0.0277257	1.21861	-2.14672	0.00044745	0.00155252	0.0798238	0.00712611	0.0869499	0.207258	0.0317827	0.0969732	-0.0073242	0
1.552	0.0344322	0.0183448	0.00067174	2.313e-05	0.549646	0.0234126	1.21861	-2.16634	0.00071434	0.00148444	0.0809324	0.00601756	0.0869499	0.20733	0.0317839	0.0969762	-0.031738	0
1.554	0.0344322	0.0183434	0.00103906	3.578e-05	0.552083	0.0190603	1.21861	-2.18596	0.00094012	0.00141668	0.082051	0.00489892	0.0869499	0.207399	0.0317856	0.0969792	-0.0097656	0
1.556	0.039879	0.0183413	0.00141893	5.659e-05	0.55452	0.0146688	1.21861	-2.20558	0.0010315	0.00137382	0.0831797	0.0037702	0.0869499	0.207473	0.0317875	0.0969819	-0.0048828	0
1.558	0.0325668	0.0183385	0.00181384	5.907e-05	0.556957	0.010238	1.21861	-2.2252	0.00095175	0.00136836	0.0843186	0.00263139	0.0869499	0.207546	0.0317895	0.0969847	-0.024414	0
1.56	0.030776	0.0183349	0.00210085	6.466e-05	0.559395	0.00576797	1.21861	-2.24482	0.00073482	0.00139781	0.0854675	0.00148249	0.0869499	0.207609	0.0317912	0.0969875	-0.0048828	0
1.562	0.0344322	0.0183307	0.002159	7.434e-05	0.561832	0.0012587	1.21861	-2.26444	0.00047061	0.0014447	0.0866264	0.00032351	0.0869499	0.207674	0.0317924	0.0969903	-0.026855	-1659.35
1.564	0.0325668	0.0183264	0.00199558	6.499e-05	0.564269	0	0	0	0.00026672	0.00148328	0	0	0	0.207741	0.0317931	0.0969932	-0.021973	0
1.566	0.0362229	0.0183224	0.00173344	6.279e-05	0.564269	0	0	0	0.00020258	0.00148369	0	0	0	0.20781	0.0317936	0.0969962	-0.0073242	0
1.568	0.0325668	0.0183189	0.00151295	4.927e-05	0.564269	0	0	0	0.00029696	0.0014125	0	0	0	0.207879	0.0317941	0.0969991	-0.01709	0
1.57	0.0325668	0.0183159	0.00140621	4.58e-05	0.564269	0	0	0	0.00050228	0.0012426	0	0	0	0.207944	0.0317949	0.0970017	-0.012207	0
1.572	0.0325668	0.0183131	0.00138475	4.51e-05	0.564269	0	0	0	0.00072597	0.00096527	0	0	0	0.208009	0.0317961	0.097004	-0.026855	0
1.574	0.030776	0.0183103	0.00133918	4.121e-05	0.564269	0	0	0	0.00087009	0.00059211	0	0	0	0.208073	0.0317977	0.0970055	-0.021973	0
1.576	0.0289106	0.0183076	0.00117376	3.393e-05	0.564269	0	0	0	0.00087414	0.00015432	0	0	0	0.208132	0.0317995	0.0970063	-0.01709	0
1.578	0.030776	0.0183053	0.00093599	2.881e-05	0.564269	0	0	0	0.00074158	-0.00030265	0	0	0	0.208192	0.0318011	0.0970061	-0.026855	0
1.58	0.039879	0.0183034	0.00080976	3.229e-05	0.564269	0	0	0	0.00053728	-0.00073772	0	0	0	0.208263	0.0318024	0.0970051	-0.019531	0
1.582	0.030776	0.0183018	0.00092623	2.851e-05	0.564269	0	0	0	0.00035756	-0.00113086	0	0	0	0.208333	0.0318033	0.0970032	-0.036621	0
1.584	0.0252545	0.0182999	0.00120321	3.039e-05	0.564269	0	0	0	0.0002866	-0.00148204	0	0	0	0.208389	0.0318039	0.0970006	-0.01709	0
1.586	0.0325668	0.0182975	0.00141969	4.623e-05	0.564269	0	0	0	0.00035879	-0.00180276	0	0	0	0.208447	0.0318046	0.0969973	-0.014648	0
1.588	0.0325668	0.0182947	0.00145841	4.75e-05	0.564269	0	0	0	0.00054423	-0.00210668	0	0	0	0.208512	0.0318055	0.0969934	-0.019531	0
1.59	0.030776	0.0182918	0.00140763	4.332e-05	0.564269	0	0	0	0.00076229	-0.00239776	0	0	0	0.208576	0.0318068	0.0969889	-0.01709	0
1.592	0.0289106	0.0182889	0.00137683	3.981e-05	0.564269	0	0	0	0.00091521	-0.00267146	0	0	0	0.208635	0.0318085	0.0969838	-0.01709	0
1.594	0.0271199	0.0182862	0.0012754	3.459e-05	0.564269	0	0	0	0.00092886	-0.00292412	0	0	0	0.208691	0.0318103	0.0969782	-0.024414	0
1.596	0.0289106	0.0182836	0.00091537	2.646e-05	0.564269	0	0	0	0.00078576	-0.00314681	0	0	0	0.208747	0.031812	0.0969721	-0.012207	0
1.598	0.0271199	0.0182818	0.0003561	9.66e-06	0.564269	0	0	0	0.00053402	-0.00331826	0	0	0	0.208803	0.0318133	0.0969657	-0.019531	0
1.6	0.021673	0.0182811	-8.385e-05	-1.82e-06	0.564269	0	0	0	0.00026692	-0.00341441	0	0	0	0.208852	0.0318141	0.096959	-0.01709	0
1.602	0.0271199	0.0182813	-0.00020923	-5.67e-06	0.564269	0	0	0	8.368e-05	-0.00341825	0	0	0	0.208901	0.0318145	0.0969521	-0.014648	0
1.604	0.0271199	0.0182817	-0.00010363	-2.81e-06	0.564269	0	0	0	4.864e-05	-0.00332438	0	0	0	0.208955	0.0318146	0.0969454	-0.0097656	0
1.606	0.0252545	0.0182819	5.653e-05	1.43e-06	0.564269	0	0	0	0.00016472	-0.00314211	0	0	0	0.209008	0.0318148	0.0969389	-0.0097656	0
1.608	0.0234638	0.0182818	0.00014177	3.33e-06	0.564269	0	0	0	0.00037241	-0.00288656	0	0	0	0.209056	0.0318154	0.0969329	-0.0048828	0
1.61	0.0252545	0.0182815	9.403e-05	2.37e-06	0.564269	0	0	0	0.00057538	-0.0025689	0	0	0	0.209105	0.0318163	0.0969274	-0.021973	0
1.612	0.0198076	0.0182813	-5.701e-05	-1.13e-06	0.564269	0	0	0	0.00068109	-0.00220355	0	0	0	0.20915	0.0318176	0.0969226	-0.012207	0
1.614	0.0161515	0.0182814	-0.00020997	-3.39e-06	0.564269	0	0	0	0.00063916	-0.00181497	0	0	0	0.209186	0.0318189	0.0969186	-0.024414	0
1.616	0.0161515	0.0182818	-0.00026096	-4.21e-06	0.564269	0	0	0	0.00046136	-0.00143293	0	0	0	0.209218	0.03182	0.0969154	-0.024414	0
1.618	0.0180169	0.0182824	-0.00017145	-3.09e-06	0.564269	0	0	0	0.00021468	-0.00109161	0	0	0	0.209252	0.0318207	0.0969129	-0.024414	0
1.62	0.0161515	0.0182827	2.135e-05	3.4e-07	0.564269	0	0	0	-1.013e-05	-0.00082426	0	0	0	0.209287	0.0318209	0.0969109	-0.019531	0
1.622	0.0161515	0.0182827	0.00024122	3.9e-06	0.564269	0	0	0	-0.00013883	-0.00064362	0	0	0	0.209319	0.0318207	0.0969095	-0.019531	0
1.624	0.0180169	0.0182822	0.00040676	7.33e-06	0.564269	0	0	0	-0.00014417	-0.00053616	0	0	0	0.209353	0.0318204	0.0969083	-0.026855	0
1.626	0.0180169	0.0182814	0.00046099	8.31e-06	0.564269	0	0	0	-5.516e-05	-0.00047831	0	0	0	0.209389	0.0318202	0.0969073	-0.0097656	0
1.628	0.01257	0.0182804	0.00040605	5.1e-06	0.564269	0	0	0	5.679e-05	-0.00044673	0	0	0	0.20942	0.0318202	0.0969064	-0.01709	0
1.63	0.0180169	0.0182796	0.00030052	5.41e-06	0.564269	0	0	0	0.00010927	-0.00041988	0	0	0	0.20945	0.0318204	0.0969055	-0.012207	0
1.632	0.0180169	0.018279	0.00019714	3.55e-06	0.564269	0	0	0	4.545e-05	-0.00038371	0	0	0	0.209486	0.0318206	0.0969047	-0.01709	0
1.634	0.0198076	0.0182786	8.44e-05	1.67e-06	0.564269	0	0	0	-0.00014026	-0.00033427	0	0	0	0.209524	0.0318205	0.096904	-0.021973	0
1.636	0.0161515	0.0182785	-7.397e-05	-1.19e-06	0.564269	0	0	0	-0.00039899	-0.00027169	0	0	0	0.20956	0.0318199	0.0969034	-0.0048828	0
1.638	0.0161515	0.0182786	-0.00023937	-3.87e-06	0.564269	0	0	0	-0.000647	-0.00019486	0	0	0	0.209592	0.0318189	0.0969029	-0.019531	0
1.64	0.01257	0.0182791	-0.00031626	-3.98e-06	0.564269	0	0	0	-0.00080022	-0.00010168	0	0	0	0.209621	0.0318174	0.0969026	-0.01709	0
1.642	0.0161515	0.0182797	-0.0002849	-4.6e-06	0.564269	0	0	0	-0.00080998	6.93e-06	0	0	0	0.20965	0.0318158	0.0969025	-0.019531	0
1.644	0.0143608	0.0182803	-0.00023875	-3.43e-06	0.564269	0	0	0	-0.00068339	0.0001242	0	0	0	0.20968	0.0318143	0.0969026	-0.01709	0
1.646	0.01257	0.0182808	-0.00028292	-3.56e-06	0.564269	0	0	0	-0.00047948	0.00024075	0	0	0	0.209707	0.0318132	0.096903	-0.0073242	0
1.648	0.0161515	0.0182813	-0.00044475	-7.18e-06	0.564269	0	0	0	-0.00028349	0.00035217	0	0	0	0.209736	0.0318124	0.0969036	-0.019531	0
1.65	0.0198076	0.0182822	-0.00069247	-1.372e-05	0.564269	0	0	0	-0.00017021	0.00046406	0	0	0	0.209772	0.0318119	0.0969044	-0.0048828	0
1.652	0.0161515	0.0182836	-0.00100424	-1.622e-05	0.564269	0	0	0	-0.00017216	0.00058852	0	0	0	0.209808	0.0318116	0.0969055	-0.024414	0
1.654	0.0143608	0.0182856	-0.00137692	-1.977e-05	0.564269	0	0	0	-0.00026654	0.00073319	0	0	0	0.209838	0.0318112	0.0969068	-0.019531	0
1.656	0.0107046	0.0182884	-0.00177218	-1.897e-05	0.564269	0	0	0	-0.00038632	0.00089333	0	0	0	0.209864	0.0318105	0.0969084	-0.012207	0
1.658	0.01257	0.0182919	-0.00209026	-2.627e-05	0.564269	0	0	0	-0.00044971	0.00105369	0	0	0	0.209887	0.0318097	0.0969104	-0.024414	0
1.66	0.01257	0.0182961	-0.00222242	-2.794e-05	0.564269	0	0	0	-0.00039517	0.00119531	0	0	0	0.209912	0.0318088	0.0969126	-0.029297	0
1.662	0.01257	0.0183005	-0.002129	-2.676e-05	0.564269	0	0	0	-0.00020765	0.00130042	0	0	0	0.209937	0.0318082	0.0969151	-0.021973	0
1.664	0.00891386	0.0183048	-0.00185811	-1.656e-05	0.564269	0	0	0	7.468e-05	0.001355	0	0	0	0.209959	0.0318081	0.0969178	-0.01709	0
1.666	0.0161515	0.0183085	-0.00151369	-2.445e-05	0.564269	0	0	0	0.000377	0.00134961	0	0	0	0.209984	0.0318085	0.0969205	-0.019531	0
1.668	0.0107046	0.0183115	-0.00121501	-1.301e-05	0.564269	0	0	0	0.00061941	0.00127917	0	0	0	0.210011	0.0318095	0.0969231	-0.01709	0
1.67	0.0161515	0.018314	-0.00103241	-1.667e-05	0.564269	0	0	0	0.00074848	0.00114424	0	0	0	0.210037	0.0318109	0.0969255	-0.03418	0
1.672	0.01257	0.018316	-0.00093475	-1.175e-05	0.564269	0	0	0	0.0007574	0.00095131	0	0	0	0.210066	0.0318124	0.0969276	-0.014648	0
1.674	0.0143608	0.0183179	-0.00082068	-1.179e-05	0.564269	0	0	0	0.00068686	0.00071023	0	0	0	0.210093	0.0318139	0.0969293	-0.021973	0
1.676	0.01257	0.0183196	-0.0005838	-7.34e-06	0.564269	0	0	0	0.00060532	0.0004344	0	0	0	0.21012	0.0318152	0.0969304	-0.0073242	0
1.678	0.0143608	0.0183207	-0.00015005	-2.15e-06	0.564269	0	0	0	0.00057772	0.0001423	0	0	0	0.210147	0.0318163	0.096931	-0.021973	0
1.68	0.021673	0.018321	0.00046414	1.006e-05	0.564269	0	0	0	0.00063724	-0.0001457	0	0	0	0.210183	0.0318175	0.096931	-0.024414	0
1.682	0.0107046	0.0183201	0.00109507	1.172e-05	0.564269	0	0	0	0.00077064	-0.00041115	0	0	0	0.210215	0.031819	0.0969304	-0.024414	0
1.684	0.0180169	0.0183179	0.00146723	2.643e-05	0.564269	0	0	0	0.00092333	-0.00063884	0	0	0	0.210244	0.0318207	0.0969294	-0.026855	0
1.686	0.0161515	0.018315	0.00127669	2.062e-05	0.564269	0	0	0	0.00102436	-0.00082127	0	0	0	0.210278	0.0318226	0.0969279	-0.014648	0
1.688	0.0161515	0.0183124	0.00033229	5.37e-06	0.564269	0	0	0	0.00102005	-0.00096085	0	0	0	0.21031	0.0318247	0.0969261	-0.012207	0
1.69	0.0107046	0.0183118	-0.00115384	-1.235e-05	0.564269	0	0	0	0.00089942	-0.00106049	0	0	0	0.210337	0.0318266	0.0969241	-0.012207	0
1.692	0.0180169	0.0183141	-0.00250111	-4.506e-05	0.564269	0	0	0	0.0006994	-0.00111447	0	0	0	0.210366	0.0318282	0.0969219	-0.01709	0
1.694	0.021673	0.0183191	-0.00309522	-6.708e-05	0.564269	0	0	0	0.00048902	-0.00111289	0	0	0	0.210406	0.0318293	0.0969197	-0.021973	0
1.696	0.0180169	0.0183253	-0.00291195	-5.246e-05	0.564269	0	0	0	0.00034151	-0.00105383	0	0	0	0.210445	0.0318302	0.0969176	0.0024414	0
1.698	0.021673	0.0183311	-0.00235748	-5.109e-05	0.564269	0	0	0	0.00030407	-0.00095261	0	0	0	0.210485	0.0318308	0.0969155	-0.019531	0
1.7	0.0198076	0.0183358	-0.001775	-3.516e-05	0.564269	0	0	0	0.00037731	-0.0008383	0	0	0	0.210527	0.0318315	0.0969138	-0.01709	0
1.702	0.0198076	0.0183393	-0.00123355	-2.443e-05	0.564269	0	0	0	0.00051555	-0.00073371	0	0	0	0.210566	0.0318324	0.0969122	-0.014648	0
1.704	0.021673	0.0183418	-0.00068709	-1.489e-05	0.564269	0	0	0	0.00064776	-0.00064231	0	0	0	0.210608	0.0318336	0.0969108	-0.0097656	0
1.706	0.0161515	0.0183432	-0.000178	-2.87e-06	0.564269	0	0	0	0.00070854	-0.00055845	0	0	0	0.210646	0.0318349	0.0969096	-0.0073242	0
1.708	0.021673	0.0183435	0.0001639	3.55e-06	0.564269	0	0	0	0.00066618	-0.00047766	0	0	0	0.210683	0.0318363	0.0969086	-0.012207	0
1.71	0.021673	0.0183432	0.00023895	5.18e-06	0.564269	0	0	0	0.00053591	-0.00039448	0	0	0	0.210727	0.0318375	0.0969077	-0.01709	0
1.712	0.021673	0.0183427	6.173e-05	1.34e-06	0.564269	0	0	0	0.00037248	-0.00030529	0	0	0	0.21077	0.0318384	0.096907	-0.012207	0
1.714	0.0234638	0.0183426	-0.00023042	-5.41e-06	0.564269	0	0	0	0.00024579	-0.00021484	0	0	0	0.210815	0.031839	0.0969065	-0.01709	0
1.716	0.0234638	0.0183431	-0.00046829	-1.099e-05	0.564269	0	0	0	0.00021115	-0.00013287	0	0	0	0.210862	0.0318395	0.0969061	-0.0073242	0
1.718	0.0271199	0.018344	-0.00058107	-1.576e-05	0.564269	0	0	0	0.00028645	-6.892e-05	0	0	0	0.210913	0.03184	0.0969059	-0.01709	0
1.72	0.0252545	0.0183452	-0.00062446	-1.577e-05	0.564269	0	0	0	0.00044519	-3.266e-05	0	0	0	0.210965	0.0318407	0.0969058	-0.021973	0
1.722	0.021673	0.0183464	-0.00069921	-1.515e-05	0.564269	0	0	0	0.00062811	-3.043e-05	0	0	0	0.211012	0.0318418	0.0969058	-0.0048828	0
1.724	0.0325668	0.0183478	-0.00087841	-2.861e-05	0.564269	0	0	0	0.00076786	-5.982e-05	0	0	0	0.211066	0.0318432	0.0969057	-0.012207	0
1.726	0.0289106	0.0183496	-0.00118311	-3.42e-05	0.564269	0	0	0	0.00081591	-0.0001128	0	0	0	0.211128	0.0318448	0.0969055	-0.0073242	0
1.728	0.0252545	0.0183519	-0.0015692	-3.963e-05	0.564269	0	0	0	0.00076215	-0.00018111	0	0	0	0.211182	0.0318464	0.0969052	-0.019531	0
1.73	0.0271199	0.0183551	-0.00193071	-5.236e-05	0.564269	0	0	0	0.00063834	-0.00025607	0	0	0	0.211234	0.0318478	0.0969048	-0.019531	0
1.732	0.0252545	0.0183589	-0.00218663	-5.522e-05	0.564269	0	0	0	0.00050251	-0.00032838	0	0	0	0.211287	0.0318489	0.0969042	-0.0048828	0
1.734	0.030776	0.0183633	-0.00240561	-7.404e-05	0.564269	0	0	0	0.00041157	-0.00038836	0	0	0	0.211343	0.0318498	0.0969035	-0.019531	0
1.736	0.0289106	0.0183681	-0.00273676	-7.912e-05	0.564269	0	0	0	0.00039533	-0.00042328	0	0	0	0.211402	0.0318506	0.0969027	-0.0073242	0
1.738	0.0252545	0.0183736	-0.00317235	-8.012e-05	0.564269	0	0	0	0.00044302	-0.00041772	0	0	0	0.211457	0.0318515	0.0969018	-0.01709	0
1.74	0.0252545	0.0183799	-0.00350904	-8.862e-05	0.564269	0	0	0	0.00050812	-0.000359	0	0	0	0.211507	0.0318524	0.096901	-0.019531	0
1.742	0.0252545	0.018387	-0.00354466	-8.952e-05	0.564269	0	0	0	0.00053002	-0.00024221	0	0	0	0.211558	0.0318534	0.0969004	-0.012207	0
1.744	0.0271199	0.018394	-0.00320662	-8.696e-05	0.564269	0	0	0	0.0004619	-7.47e-05	0	0	0	0.21161	0.0318544	0.0969001	-0.019531	0
1.746	0.0252545	0.0184005	-0.00254433	-6.426e-05	0.564269	0	0	0	0.00029115	0.00012157	0	0	0	0.211662	0.0318552	0.0969002	-0.0097656	0
1.748	0.0271199	0.0184055	-0.00169114	-4.586e-05	0.564269	0	0	0	4.503e-05	0.00031741	0	0	0	0.211715	0.0318555	0.0969006	-0.019531	0
1.75	0.0234638	0.0184089	-0.00080814	-1.896e-05	0.564269	0	0	0	-0.0002192	0.00049167	0	0	0	0.211765	0.0318553	0.0969014	-0.012207	0
1.752	0.021673	0.0184106	-2.351e-05	-5.1e-07	0.564269	0	0	0	-0.00043745	0.00063789	0	0	0	0.21181	0.0318547	0.0969025	-0.0097656	0
1.754	0.0198076	0.0184106	0.00057829	1.145e-05	0.564269	0	0	0	-0.000565	0.00075435	0	0	0	0.211852	0.0318537	0.0969039	-0.026855	0
1.756	0.0143608	0.0184094	0.00092619	1.33e-05	0.564269	0	0	0	-0.00059229	0.00083424	0	0	0	0.211886	0.0318525	0.0969055	-0.019531	0
1.758	0.0161515	0.0184076	0.00096034	1.551e-05	0.564269	0	0	0	-0.00054586	0.00086829	0	0	0	0.211917	0.0318514	0.0969072	-0.012207	0
1.76	0.0143608	0.0184057	0.00069131	9.93e-06	0.564269	0	0	0	-0.00047697	0.00085059	0	0	0	0.211947	0.0318504	0.0969089	-0.021973	0
1.762	0.01257	0.0184043	0.00025271	3.18e-06	0.564269	0	0	0	-0.00044058	0.00078346	0	0	0	0.211974	0.0318495	0.0969106	-0.021973	0
1.764	0.0143608	0.0184038	-0.00014554	-2.09e-06	0.564269	0	0	0	-0.00047165	0.00068236	0	0	0	0.212001	0.0318485	0.096912	-0.012207	0
1.766	0.0161515	0.0184041	-0.00034857	-5.63e-06	0.564269	0	0	0	-0.00057067	0.00057066	0	0	0	0.212031	0.0318475	0.0969133	-0.019531	0
1.768	0.01257	0.0184048	-0.00034457	-4.33e-06	0.564269	0	0	0	-0.00070595	0.00046701	0	0	0	0.21206	0.0318462	0.0969143	-0.026855	0
1.77	0.0143608	0.0184055	-0.0002095	-3.01e-06	0.564269	0	0	0	-0.00082905	0.00038336	0	0	0	0.212087	0.0318447	0.0969152	-0.01709	0
1.772	0.0161515	0.0184059	1.029e-05	1.7e-07	0.564269	0	0	0	-0.00089476	0.00032836	0	0	0	0.212118	0.031843	0.0969159	-0.019531	0
1.774	0.00891386	0.0184059	0.00032326	2.88e-06	0.564269	0	0	0	-0.00087976	0.00030344	0	0	0	0.212143	0.0318412	0.0969165	-0.021973	0
1.776	0.01257	0.0184052	0.00071624	9e-06	0.564269	0	0	0	-0.00079525	0.00029745	0	0	0	0.212164	0.0318395	0.0969171	-0.021973	0
1.778	0.01257	0.0184038	0.00108886	1.369e-05	0.564269	0	0	0	-0.00068593	0.000288	0	0	0	0.212189	0.031838	0.0969177	-0.021973	0
1.78	0.01257	0.0184016	0.00128517	1.615e-05	0.564269	0	0	0	-0.00061075	0.00024898	0	0	0	0.212214	0.0318367	0.0969182	-0.019531	0
1.782	0.00525774	0.018399	0.00120367	6.33e-06	0.564269	0	0	0	-0.000614	0.00016231	0	0	0	0.212232	0.0318355	0.0969187	-0.012207	0
1.784	0.0143608	0.0183966	0.00088558	1.272e-05	0.564269	0	0	0	-0.00070468	2.862e-05	0	0	0	0.212252	0.0318342	0.0969189	-0.021973	0
1.786	0.01257	0.0183949	0.0004983	6.26e-06	0.564269	0	0	0	-0.00085469	-0.00013365	0	0	0	0.212279	0.0318326	0.0969187	-0.024414	0
1.788	0.0107046	0.0183938	0.00023003	2.46e-06	0.564269	0	0	0	-0.00101462	-0.00030063	0	0	0	0.212302	0.0318308	0.0969183	-0.024414	0
1.79	0.00525774	0.0183934	0.00018887	9.9e-07	0.564269	0	0	0	-0.0011363	-0.00045416	0	0	0	0.212318	0.0318286	0.0969176	-0.012207	0
1.792	0.00704849	0.018393	0.00037016	2.61e-06	0.564269	0	0	0	-0.00119045	-0.00058728	0	0	0	0.21233	0.0318263	0.0969165	-0.0097656	0
1.794	0.00891386	0.0183923	0.00068212	6.08e-06	0.564269	0	0	0	-0.00117473	-0.00070609	0	0	0	0.212346	0.0318239	0.0969152	-0.014648	0
1.796	0.0143608	0.0183909	0.00098486	1.414e-05	0.564269	0	0	0	-0.00111237	-0.00082305	0	0	0	0.21237	0.0318216	0.0969137	-0.014648	0
1.798	0.0107046	0.0183889	0.0011359	1.216e-05	0.564269	0	0	0	-0.00104121	-0.00094597	0	0	0	0.212395	0.0318195	0.0969119	-0.012207	0
1.8	0.0107046	0.0183867	0.00106044	1.135e-05	0.564269	0	0	0	-0.00099493	-0.00107322	0	0	0	0.212416	0.0318174	0.0969099	-0.014648	0
1.802	0.0107046	0.0183845	0.00079186	8.48e-06	0.564269	0	0	0	-0.00098583	-0.00119324	0	0	0	0.212437	0.0318155	0.0969076	-0.012207	0
1.804	0.0107046	0.018383	0.00042774	4.58e-06	0.564269	0	0	0	-0.00099948	-0.00128774	0	0	0	0.212459	0.0318135	0.0969052	-0.01709	0
1.806	0.00891386	0.0183821	6.238e-05	5.6e-07	0.564269	0	0	0	-0.00100177	-0.00134109	0	0	0	0.212478	0.0318115	0.0969025	-0.012207	0
1.808	0.00891386	0.018382	-0.00023263	-2.07e-06	0.564269	0	0	0	-0.00095343	-0.00134798	0	0	0	0.212496	0.0318095	0.0968998	-0.0097656	0
1.81	0.0107046	0.0183825	-0.00039952	-4.28e-06	0.564269	0	0	0	-0.00082738	-0.00131384	0	0	0	0.212516	0.0318077	0.0968972	-0.014648	0
1.812	0.0107046	0.0183832	-0.00040734	-4.36e-06	0.564269	0	0	0	-0.00062182	-0.00125292	0	0	0	0.212537	0.0318063	0.0968946	-0.0048828	0
1.814	0.00704849	0.0183841	-0.00028592	-2.02e-06	0.564269	0	0	0	-0.0003626	-0.00118538	0	0	0	0.212555	0.0318053	0.0968922	-0.012207	0
1.816	0.01257	0.0183846	-0.00012665	-1.59e-06	0.564269	0	0	0	-9.354e-05	-0.00112882	0	0	0	0.212575	0.0318049	0.0968899	-0.014648	0
1.818	0.01257	0.0183849	-2.462e-05	-3.1e-07	0.564269	0	0	0	0.00014083	-0.00108867	0	0	0	0.2126	0.0318049	0.0968877	-0.019531	0
1.82	0.0107046	0.0183849	-7.29e-06	-8e-08	0.564269	0	0	0	0.00031275	-0.00105598	0	0	0	0.212623	0.0318054	0.0968855	-0.012207	0
1.822	0.00704849	0.018385	-8.78e-06	-6e-08	0.564269	0	0	0	0.00042232	-0.00101249	0	0	0	0.212641	0.0318061	0.0968834	-0.014648	0
1.824	0.0107046	0.018385	7.766e-05	8.3e-07	0.564269	0	0	0	0.00049643	-0.00094376	0	0	0	0.212659	0.031807	0.0968815	-0.012207	0
1.826	0.01257	0.0183848	0.00028628	3.6e-06	0.564269	0	0	0	0.00057537	-0.00085539	0	0	0	0.212682	0.0318081	0.0968797	-0.012207	0
1.828	0.0107046	0.0183842	0.00051787	5.54e-06	0.564269	0	0	0	0.00069393	-0.00077082	0	0	0	0.212705	0.0318093	0.096878	-0.021973	0
1.83	0.01257	0.0183832	0.00062752	7.89e-06	0.564269	0	0	0	0.000865	-0.00071068	0	0	0	0.212728	0.0318109	0.0968766	-0.019531	0
1.832	0.0180169	0.018382	0.00054609	9.84e-06	0.564269	0	0	0	0.00107209	-0.00068265	0	0	0	0.212759	0.0318128	0.0968752	-0.012207	0
1.834	0.0180169	0.0183809	0.00029322	5.28e-06	0.564269	0	0	0	0.00127438	-0.00068601	0	0	0	0.212795	0.0318152	0.0968738	-0.031738	0
1.836	0.0161515	0.0183803	-5.213e-05	-8.4e-07	0.564269	0	0	0	0.001423	-0.00071171	0	0	0	0.212829	0.0318179	0.0968724	-0.014648	0
1.838	0.0143608	0.0183804	-0.00035944	-5.16e-06	0.564269	0	0	0	0.00148147	-0.00073995	0	0	0	0.21286	0.0318208	0.096871	-0.01709	0
1.84	0.00891386	0.0183811	-0.00049269	-4.39e-06	0.564269	0	0	0	0.00144056	-0.00074873	0	0	0	0.212883	0.0318237	0.0968695	-0.0097656	0
1.842	0.0143608	0.0183821	-0.0003911	-5.62e-06	0.564269	0	0	0	0.00132179	-0.00072547	0	0	0	0.212906	0.0318265	0.096868	-0.0097656	0
1.844	0.0107046	0.0183829	-0.0001077	-1.15e-06	0.564269	0	0	0	0.00116833	-0.00066762	0	0	0	0.212931	0.031829	0.0968666	-0.014648	0
1.846	0.00525774	0.0183831	0.00022018	1.16e-06	0.564269	0	0	0	0.00102688	-0.00057849	0	0	0	0.212947	0.0318312	0.0968654	-0.019531	0
1.848	0.0161515	0.0183826	0.00043979	7.1e-06	0.564269	0	0	0	0.00092867	-0.00046493	0	0	0	0.212969	0.0318331	0.0968643	-0.014648	0
1.85	0.0180169	0.0183817	0.00045466	8.19e-06	0.564269	0	0	0	0.00087811	-0.00033284	0	0	0	0.213003	0.0318349	0.0968635	-0.019531	0
1.852	0.0161515	0.0183809	0.00027405	4.43e-06	0.564269	0	0	0	0.00085274	-0.00018386	0	0	0	0.213037	0.0318367	0.096863	-0.0097656	0
1.854	0.0161515	0.0183803	1.394e-05	2.3e-07	0.564269	0	0	0	0.00081493	-1.842e-05	0	0	0	0.213069	0.0318383	0.0968628	-0.019531	0
1.856	0.0180169	0.0183803	-0.0001749	-3.15e-06	0.564269	0	0	0	0.00073077	0.00016248	0	0	0	0.213104	0.0318399	0.0968629	-0.021973	0
1.858	0.01257	0.0183806	-0.00021471	-2.7e-06	0.564269	0	0	0	0.00058718	0.00035838	0	0	0	0.213134	0.0318412	0.0968635	-0.014648	0
1.86	0.0180169	0.018381	-0.0001517	-2.73e-06	0.564269	0	0	0	0.00039872	0.00056685	0	0	0	0.213165	0.0318422	0.0968644	-0.01709	0
1.862	0.00891386	0.0183814	-0.00010328	-9.2e-07	0.564269	0	0	0	0.00020209	0.00078016	0	0	0	0.213192	0.0318428	0.0968657	-0.019531	0
1.864	0.0143608	0.0183816	-0.00015735	-2.26e-06	0.564269	0	0	0	4.159e-05	0.00098571	0	0	0	0.213215	0.031843	0.0968675	-0.014648	0
1.866	0.0198076	0.0183819	-0.00032382	-6.41e-06	0.564269	0	0	0	-4.859e-05	0.00116829	0	0	0	0.213249	0.031843	0.0968697	-0.0097656	0
1.868	0.01257	0.0183825	-0.00055525	-6.98e-06	0.564269	0	0	0	-5.732e-05	0.00131602	0	0	0	0.213281	0.0318429	0.0968721	-0.0073242	0
1.87	0.0161515	0.0183836	-0.0007784	-1.257e-05	0.564269	0	0	0	-4.4e-07	0.00142578	0	0	0	0.21331	0.0318428	0.0968749	-0.024414	0
1.872	0.0198076	0.0183852	-0.00092215	-1.827e-05	0.564269	0	0	0	8.519e-05	0.00149895	0	0	0	0.213346	0.0318429	0.0968778	-0.014648	0
1.874	0.01257	0.018387	-0.00093384	-1.174e-05	0.564269	0	0	0	0.00015678	0.00153355	0	0	0	0.213379	0.0318432	0.0968808	-0.021973	0
1.876	0.0198076	0.0183889	-0.00075299	-1.492e-05	0.564269	0	0	0	0.00018408	0.00152519	0	0	0	0.213411	0.0318435	0.0968839	-0.012207	0
1.878	0.0143608	0.0183904	-0.00033399	-4.8e-06	0.564269	0	0	0	0.00016166	0.00147368	0	0	0	0.213445	0.0318438	0.0968869	-0.012207	0
1.88	0.0234638	0.0183911	0.00022418	5.26e-06	0.564269	0	0	0	0.00010898	0.00138375	0	0	0	0.213483	0.0318441	0.0968897	-0.026855	0
1.882	0.0161515	0.0183906	0.00068231	1.102e-05	0.564269	0	0	0	5.939e-05	0.0012627	0	0	0	0.213523	0.0318443	0.0968924	-0.012207	0
1.884	0.0161515	0.0183893	0.00088573	1.431e-05	0.564269	0	0	0	4.418e-05	0.00112451	0	0	0	0.213555	0.0318444	0.0968948	-0.021973	0
1.886	0.0161515	0.0183875	0.00086288	1.394e-05	0.564269	0	0	0	7.722e-05	0.00099029	0	0	0	0.213587	0.0318445	0.0968969	-0.026855	0
1.888	0.0180169	0.0183858	0.00069681	1.255e-05	0.564269	0	0	0	0.00014606	0.00087831	0	0	0	0.213621	0.0318447	0.0968988	-0.012207	0
1.89	0.0252545	0.0183844	0.0004492	1.134e-05	0.564269	0	0	0	0.00021541	0.00079715	0	0	0	0.213665	0.0318451	0.0969004	-0.01709	0
1.892	0.0198076	0.0183835	0.00019224	3.81e-06	0.564269	0	0	0	0.00024264	0.00074733	0	0	0	0.21371	0.0318456	0.096902	-0.014648	0
1.894	0.0234638	0.0183831	2.83e-06	7e-08	0.564269	0	0	0	0.00019643	0.00072598	0	0	0	0.213753	0.031846	0.0969035	-0.029297	0
1.896	0.0289106	0.0183831	-9.104e-05	-2.63e-06	0.564269	0	0	0	7.071e-05	0.00073198	0	0	0	0.213805	0.0318463	0.0969049	-0.026855	0
1.898	0.0180169	0.0183833	-0.00012169	-2.19e-06	0.564269	0	0	0	-0.00011219	0.00076665	0	0	0	0.213852	0.0318462	0.0969064	-0.012207	0
1.9	0.0143608	0.0183835	-0.00012643	-1.82e-06	0.564269	0	0	0	-0.00031063	0.00082818	0	0	0	0.213885	0.0318458	0.096908	-0.012207	0
1.902	0.0234638	0.0183838	-0.00011816	-2.77e-06	0.564269	0	0	0	-0.00047901	0.00090965	0	0	0	0.213922	0.031845	0.0969098	-0.019531	0
1.904	0.0271199	0.018384	-0.00011835	-3.21e-06	0.564269	0	0	0	-0.00058298	0.00100495	0	0	0	0.213973	0.031844	0.0969117	-0.019531	0
1.906	0.0234638	0.0183842	-0.00015154	-3.56e-06	0.564269	0	0	0	-0.00061099	0.00111156	0	0	0	0.214024	0.0318428	0.0969138	-0.014648	0
1.908	0.0289106	0.0183845	-0.00018457	-5.34e-06	0.564269	0	0	0	-0.00057757	0.00122581	0	0	0	0.214076	0.0318416	0.0969161	-0.0048828	0
1.91	0.0271199	0.0183849	-0.00012644	-3.43e-06	0.564269	0	0	0	-0.0005156	0.00134003	0	0	0	0.214132	0.0318405	0.0969187	-0.029297	0
1.912	0.0289106	0.0183852	7.076e-05	2.05e-06	0.564269	0	0	0	-0.00046084	0.00144456	0	0	0	0.214188	0.0318395	0.0969215	-0.01709	0
1.914	0.0198076	0.018385	0.00032747	6.49e-06	0.564269	0	0	0	-0.00043624	0.00152973	0	0	0	0.214237	0.0318386	0.0969244	-0.0073242	0
1.916	0.0198076	0.0183844	0.00050215	9.95e-06	0.564269	0	0	0	-0.00044319	0.00158736	0	0	0	0.214276	0.0318377	0.0969276	-0.0097656	0
1.918	0.0252545	0.0183834	0.0005277	1.333e-05	0.564269	0	0	0	-0.00046301	0.00161222	0	0	0	0.214321	0.0318368	0.0969308	-0.0073242	0
1.92	0.0234638	0.0183823	0.00043596	1.023e-05	0.564269	0	0	0	-0.00046823	0.00160064	0	0	0	0.21437	0.0318359	0.096934	-0.012207	0
1.922	0.0271199	0.0183814	0.00028613	7.76e-06	0.564269	0	0	0	-0.00043593	0.00155035	0	0	0	0.214421	0.031835	0.0969371	-0.0048828	0
1.924	0.0234638	0.0183809	0.00011898	2.79e-06	0.564269	0	0	0	-0.00035734	0.00146487	0	0	0	0.214471	0.0318342	0.0969401	-0.014648	0
1.926	0.0161515	0.0183806	-4.393e-05	-7.1e-07	0.564269	0	0	0	-0.00024332	0.00135188	0	0	0	0.214511	0.0318336	0.096943	-0.029297	0
1.928	0.0143608	0.0183807	-0.00018942	-2.72e-06	0.564269	0	0	0	-0.00012132	0.00121737	0	0	0	0.214541	0.0318332	0.0969455	-0.0073242	0
1.93	0.0252545	0.0183811	-0.00030187	-7.62e-06	0.564269	0	0	0	-2.242e-05	0.00106794	0	0	0	0.214581	0.0318331	0.0969478	-0.014648	0
1.932	0.021673	0.0183817	-0.000356	-7.72e-06	0.564269	0	0	0	3.149e-05	0.0009138	0	0	0	0.214628	0.0318331	0.0969498	-0.0097656	0
1.934	0.021673	0.0183824	-0.00032722	-7.09e-06	0.564269	0	0	0	3.394e-05	0.00076258	0	0	0	0.214671	0.0318331	0.0969515	-0.021973	0
1.936	0.021673	0.0183831	-0.00022312	-4.84e-06	0.564269	0	0	0	-4.46e-06	0.00061563	0	0	0	0.214715	0.0318332	0.0969528	-0.014648	0
1.938	0.0234638	0.0183835	-8.716e-05	-2.05e-06	0.564269	0	0	0	-5.937e-05	0.00047541	0	0	0	0.21476	0.0318331	0.0969539	-0.014648	0
1.94	0.021673	0.0183837	4.859e-05	1.05e-06	0.564269	0	0	0	-0.00010145	0.00034794	0	0	0	0.214805	0.031833	0.0969548	-0.019531	0
1.942	0.0252545	0.0183836	0.00017641	4.46e-06	0.564269	0	0	0	-0.00010719	0.00023534	0	0	0	0.214852	0.0318327	0.0969553	-0.012207	0
1.944	0.0252545	0.0183832	0.00026719	6.75e-06	0.564269	0	0	0	-6.817e-05	0.00013819	0	0	0	0.214902	0.0318326	0.0969557	-0.01709	0
1.946	0.0198076	0.0183827	0.00027145	5.38e-06	0.564269	0	0	0	5.66e-06	6.154e-05	0	0	0	0.214947	0.0318325	0.0969559	-0.01709	0
1.948	0.0161515	0.0183821	0.00017392	2.81e-06	0.564269	0	0	0	9.187e-05	6.07e-06	0	0	0	0.214983	0.0318326	0.096956	-0.0097656	0
1.95	0.0234638	0.0183818	6.3e-06	1.5e-07	0.564269	0	0	0	0.00016744	-3.778e-05	0	0	0	0.215023	0.0318329	0.0969559	-0.026855	0
1.952	0.0234638	0.0183818	-0.00018152	-4.26e-06	0.564269	0	0	0	0.00021948	-7.973e-05	0	0	0	0.21507	0.0318333	0.0969558	-0.01709	0
1.954	0.0180169	0.0183821	-0.00033499	-6.04e-06	0.564269	0	0	0	0.00025062	-0.00012138	0	0	0	0.215111	0.0318337	0.0969556	-0.012207	0
1.956	0.0198076	0.0183828	-0.00039437	-7.81e-06	0.564269	0	0	0	0.00027773	-0.00015675	0	0	0	0.215149	0.0318343	0.0969554	-0.01709	0
1.958	0.0143608	0.0183836	-0.00031496	-4.52e-06	0.564269	0	0	0	0.00032382	-0.00017511	0	0	0	0.215183	0.0318348	0.096955	-0.014648	0
1.96	0.0198076	0.0183842	-0.00010858	-2.15e-06	0.564269	0	0	0	0.00040615	-0.0001677	0	0	0	0.215218	0.0318356	0.0969547	-0.014648	0
1.962	0.0252545	0.0183845	0.00014365	3.63e-06	0.564269	0	0	0	0.00052589	-0.00013564	0	0	0	0.215263	0.0318365	0.0969544	-0.019531	0
1.964	0.0234638	0.0183842	0.00033647	7.89e-06	0.564269	0	0	0	0.00066505	-9.062e-05	0	0	0	0.215311	0.0318377	0.0969542	-0.012207	0
1.966	0.0198076	0.0183835	0.000406	8.04e-06	0.564269	0	0	0	0.0007926	-4.939e-05	0	0	0	0.215355	0.0318392	0.096954	-0.01709	0
1.968	0.0234638	0.0183827	0.00035816	8.4e-06	0.564269	0	0	0	0.00087651	-2.722e-05	0	0	0	0.215398	0.0318408	0.0969539	-0.0048828	0
1.97	0.0234638	0.018382	0.00024319	5.71e-06	0.564269	0	0	0	0.00089575	-2.81e-05	0	0	0	0.215445	0.0318426	0.0969539	-0.021973	0
1.972	0.021673	0.0183815	0.00011532	2.5e-06	0.564269	0	0	0	0.00084716	-4.057e-05	0	0	0	0.21549	0.0318444	0.0969538	-0.01709	0
1.974	0.0198076	0.0183812	1.643e-05	3.3e-07	0.564269	0	0	0	0.00074429	-4.757e-05	0	0	0	0.215531	0.0318459	0.0969537	-0.01709	0
1.976	0.0198076	0.0183812	-2.063e-05	-4.1e-07	0.564269	0	0	0	0.00060908	-3.567e-05	0	0	0	0.215571	0.0318473	0.0969536	-0.031738	0
1.978	0.0252545	0.0183813	3.375e-05	8.5e-07	0.564269	0	0	0	0.00046038	4.32e-06	0	0	0	0.215616	0.0318484	0.0969536	-0.0073242	0
1.98	0.0198076	0.0183812	0.00019742	3.91e-06	0.564269	0	0	0	0.00030353	7.484e-05	0	0	0	0.215661	0.0318491	0.0969537	-0.012207	0
1.982	0.030776	0.0183808	0.00043805	1.348e-05	0.564269	0	0	0	0.00012567	0.00016826	0	0	0	0.215712	0.0318496	0.0969539	-0.029297	0
1.984	0.0234638	0.0183799	0.00064116	1.504e-05	0.564269	0	0	0	-0.00010065	0.000271	0	0	0	0.215766	0.0318496	0.0969544	-0.019531	0
1.986	0.0234638	0.0183786	0.00065752	1.543e-05	0.564269	0	0	0	-0.00040639	0.00037053	0	0	0	0.215813	0.0318491	0.096955	-0.019531	0
1.988	0.0161515	0.0183773	0.00042479	6.86e-06	0.564269	0	0	0	-0.00081131	0.00045807	0	0	0	0.215853	0.0318479	0.0969558	-0.012207	0
1.99	0.0252545	0.0183765	4.613e-05	1.16e-06	0.564269	0	0	0	-0.00131309	0.00052695	0	0	0	0.215894	0.0318457	0.0969568	-0.024414	0
1.992	0.0161515	0.0183764	-0.00029105	-4.7e-06	0.564269	0	0	0	-0.00188734	0.00056984	0	0	0	0.215935	0.0318425	0.0969579	-0.01709	0
1.994	0.021673	0.018377	-0.00048038	-1.041e-05	0.564269	0	0	0	-0.00249573	0.0005772	0	0	0	0.215973	0.0318382	0.0969591	-0.012207	0
1.996	0.0161515	0.0183779	-0.00054406	-8.79e-06	0.564269	0	0	0	-0.00309638	0.00054087	0	0	0	0.216011	0.0318326	0.0969602	-0.014648	0
1.998	0.0180169	0.018379	-0.00055155	-9.94e-06	0.564269	0	0	0	-0.00365399	0.00046204	0	0	0	0.216045	0.0318258	0.0969612	-0.012207	0
2	0.0234638	0.0183801	-0.00055155	-1.294e-05	0.564269	0	0	0	-0.00414513	0.0003551	0	0	0	0.216087	0.031818	0.096962	-0.01709	0
