# Supplementary material for: In vivo muscle force and muscle power during near-maximal frog jumps
Source: PLoS One. 2017 Mar 10;12(3):e0173415. doi: 10.1371/journal.pone.0173415 (PMC5345813; doi:10.1371/journal.pone.0173415)
Supplement: S3 File — Full raw data set of the current study. (ZIP) [file pone.0173415.s003.zip › Frog_jumping_full_dataset2/Extracted_data/Frog1/Jump2/Apr28jump2.all]

  0.00000000   0.00000000   0.01840000  -0.00000000   0.00000000   0.00000000   0.00000000   0.00000000   0.00000000  -0.00205710   0.29076592   0.00000000   0.00000000   0.00000000   0.00000000   0.00000000   0.00000000  -0.01953100
  0.00200000   0.00346698   0.01840000   0.00000000   0.00000000   0.00000000   0.00000000   0.00000000   0.00000000  -0.00208444   0.28988627   0.00000000   0.00000000   0.00000000   0.00000000   0.00000000   0.00000000  -0.01709000
  0.00400000   0.00160161   0.01840000   0.00000000   0.00000000   0.00000000   0.00000000   0.00000000   0.00000000  -0.00211005   0.28906299   0.00000000   0.00000000   0.00000000   0.00000000   0.00000000   0.00000000  -0.01709000
  0.00600000   0.00160161   0.01840000   0.00000000   0.00000000   0.00000000   0.00000000   0.00000000   0.00000000  -0.00213180   0.28831352   0.00000000   0.00000000   0.00000000   0.00000000   0.00000000   0.00000000  -0.00488280
  0.00800000   0.00000000   0.01840000  -0.00000000   0.00000000   0.00000000   0.00000000   0.00000000   0.00000000  -0.00214997   0.28764900   0.00000000   0.00000000   0.00000000   0.00000000   0.00000000   0.00000000  -0.01464800
  0.01000000   0.00000000   0.01840000   0.00000000   0.00000000   0.00000000   0.00000000   0.00000000   0.00000000  -0.00216772   0.28708414   0.00000000   0.00000000   0.00000000   0.00000000   0.00000000   0.00000000  -0.01953100
  0.01200000   0.00000000   0.01840000   0.00000000   0.00000000   0.00000000   0.00000000   0.00000000   0.00000000  -0.00218994   0.28663184   0.00000000   0.00000000   0.00000000   0.00000000   0.00000000   0.00000000  -0.01953100
  0.01400000   0.00160161   0.01840000   0.00000000   0.00000000   0.00000000   0.00000000   0.00000000   0.00000000  -0.00222111   0.28629131   0.00000000   0.00000000   0.00000000   0.00000000   0.00000000   0.00000000  -0.01709000
  0.01600000   0.00000000   0.01840000  -0.00000000   0.00000000   0.00000000   0.00000000   0.00000000   0.00000000  -0.00226392   0.28604564   0.00000000   0.00000000   0.00000000   0.00000000   0.00000000   0.00000000  -0.01220700
  0.01800000   0.00000000   0.01840000   0.00000000   0.00000000   0.00000000   0.00000000   0.00000000   0.00000000  -0.00231862   0.28586932   0.00000000   0.00000000   0.00000000   0.00000000   0.00000000   0.00000000  -0.01953100
  0.02000000   0.00000000   0.01840000   0.00000000   0.00000000   0.00000000   0.00000000   0.00000000   0.00000000  -0.00238280   0.28573675   0.00000000   0.00000000   0.00000000   0.00000000   0.00000000   0.00000000  -0.01220700
  0.02200000   0.00160161   0.01840000   0.00000000   0.00000000   0.00000000   0.00000000   0.00000000   0.00000000  -0.00245211   0.28562540   0.00000000   0.00000000   0.00000000   0.00000000   0.00000000   0.00000000  -0.01953100
  0.02400000   0.00000000   0.01840000  -0.00000000   0.00000000   0.00000000   0.00000000   0.00000000   0.00000000  -0.00252185   0.28552018   0.00000000   0.00000000   0.00000000   0.00000000   0.00000000   0.00000000  -0.01464800
  0.02600000   0.00000000   0.01840000   0.00000000   0.00000000   0.00000000   0.00000000   0.00000000   0.00000000  -0.00258817   0.28541815   0.00000000   0.00000000   0.00000000   0.00000000   0.00000000   0.00000000  -0.01709000
  0.02800000   0.00346698   0.01840000   0.00000000   0.00000000   0.00000000   0.00000000   0.00000000   0.00000000  -0.00264795   0.28532286   0.00000000   0.00000000   0.00000000   0.00000000   0.00000000   0.00000000  -0.01709000
  0.03000000   0.00000000   0.01840000   0.00000000   0.00000000   0.00000000   0.00000000   0.00000000   0.00000000  -0.00269839   0.28523300   0.00000000   0.00000000   0.00000000   0.00000000   0.00000000   0.00000000  -0.01953100
  0.03200000   0.00000000   0.01840000  -0.00000000   0.00000000   0.00000000   0.00000000   0.00000000   0.00000000  -0.00273637   0.28513913   0.00000000   0.00000000   0.00000000   0.00000000   0.00000000   0.00000000  -0.01709000
  0.03400000   0.00000000   0.01840000   0.00000000   0.00000000   0.00000000   0.00000000   0.00000000   0.00000000  -0.00275772   0.28502775   0.00000000   0.00000000   0.00000000   0.00000000   0.00000000   0.00000000  -0.01953100
  0.03600000   0.00000000   0.01840000   0.00000000   0.00000000   0.00000000   0.00000000   0.00000000   0.00000000  -0.00275762   0.28488540   0.00000000   0.00000000   0.00000000   0.00000000   0.00000000   0.00000000  -0.01220700
  0.03800000   0.00160161   0.01840000   0.00000000   0.00000000   0.00000000   0.00000000   0.00000000   0.00000000  -0.00273256   0.28470223   0.00000000   0.00000000   0.00000000   0.00000000   0.00000000   0.00000000  -0.01464800
  0.04000000   0.00160161   0.01840000  -0.00000000  -0.00000000   0.00000000   0.00000000   0.00000000   0.00000000  -0.00268306   0.28447385   0.00000000   0.00000000   0.00000000   0.00000000   0.00000000   0.00000000  -0.01953100
  0.04200000   0.00160161   0.01840000   0.00000000   0.00000000   0.00000000   0.00000000   0.00000000   0.00000000  -0.00261547   0.28420083   0.00000000   0.00000000   0.00000000   0.00000000   0.00000000   0.00000000  -0.01709000
  0.04400000   0.00000000   0.01840000   0.00000000   0.00000000   0.00000000   0.00000000   0.00000000   0.00000000  -0.00254010   0.28389393   0.00000000   0.00000000   0.00000000   0.00000000   0.00000000   0.00000000  -0.00976560
  0.04600000   0.00160161   0.01840000   0.00000000   0.00000000   0.00000000   0.00000000   0.00000000   0.00000000  -0.00246656   0.28358017   0.00000000   0.00000000   0.00000000   0.00000000   0.00000000   0.00000000  -0.01709000
  0.04800000   0.00160161   0.01840000  -0.00000000  -0.00000000   0.00000000   0.00000000   0.00000000   0.00000000  -0.00240069   0.28329351   0.00000000   0.00000000   0.00000000   0.00000000   0.00000000   0.00000000  -0.02929700
  0.05000000   0.00000000   0.01840000   0.00000000   0.00000000   0.00000000   0.00000000   0.00000000   0.00000000  -0.00234525   0.28305756   0.00000000   0.00000000   0.00000000   0.00000000   0.00000000   0.00000000  -0.01709000
  0.05200000   0.00160161   0.01840000   0.00000000   0.00000000   0.00000000   0.00000000   0.00000000   0.00000000  -0.00230129   0.28288124   0.00000000   0.00000000   0.00000000   0.00000000   0.00000000   0.00000000  -0.01709000
  0.05400000   0.00704849   0.01840000   0.00000000   0.00000000   0.00000000   0.00000000   0.00000000   0.00000000  -0.00226832   0.28277011   0.00000000   0.00000000   0.00000000   0.00000000   0.00000000   0.00000000  -0.01953100
  0.05600000   0.00000000   0.01840000  -0.00000000   0.00000000   0.00000000   0.00000000   0.00000000   0.00000000  -0.00224438   0.28273943   0.00000000   0.00000000   0.00000000   0.00000000   0.00000000   0.00000000  -0.01709000
  0.05800000   0.00000000   0.01840000   0.00000000   0.00000000   0.00000000   0.00000000   0.00000000   0.00000000  -0.00222650   0.28281212   0.00000000   0.00000000   0.00000000   0.00000000   0.00000000   0.00000000  -0.01464800
  0.06000000   0.00000000   0.01840000   0.00000000   0.00000000   0.00000000   0.00000000   0.00000000   0.00000000  -0.00221154   0.28300098   0.00000000   0.00000000   0.00000000   0.00000000   0.00000000   0.00000000  -0.01464800
  0.06200000   0.00000000   0.01840000   0.00000000   0.00000000   0.00000000   0.00000000   0.00000000   0.00000000  -0.00219703   0.28329726   0.00000000   0.00000000   0.00000000   0.00000000   0.00000000   0.00000000  -0.01464800
  0.06400000   0.00000000   0.01840000  -0.00000000   0.00000000   0.00000000   0.00000000   0.00000000   0.00000000  -0.00218194   0.28367792   0.00000000   0.00000000   0.00000000   0.00000000   0.00000000   0.00000000  -0.01953100
  0.06600000   0.00000000   0.01840000   0.00000000   0.00000000   0.00000000   0.00000000   0.00000000   0.00000000  -0.00216657   0.28411555   0.00000000   0.00000000   0.00000000   0.00000000   0.00000000   0.00000000  -0.01709000
  0.06800000   0.00000000   0.01840000   0.00000000   0.00000000   0.00000000   0.00000000   0.00000000   0.00000000  -0.00215153   0.28457936   0.00000000   0.00000000   0.00000000   0.00000000   0.00000000   0.00000000  -0.02685500
  0.07000000   0.00000000   0.01840000   0.00000000   0.00000000   0.00000000   0.00000000   0.00000000   0.00000000  -0.00213721   0.28503406   0.00000000   0.00000000   0.00000000   0.00000000   0.00000000   0.00000000  -0.01464800
  0.07200000   0.00160161   0.01840000  -0.00000000  -0.00000000   0.00000000   0.00000000   0.00000000   0.00000000  -0.00212423   0.28544421   0.00000000   0.00000000   0.00000000   0.00000000   0.00000000   0.00000000  -0.01464800
  0.07400000   0.00000000   0.01840000   0.00000000   0.00000000   0.00000000   0.00000000   0.00000000   0.00000000  -0.00211387   0.28578413   0.00000000   0.00000000   0.00000000   0.00000000   0.00000000   0.00000000  -0.01220700
  0.07600000   0.00000000   0.01840000   0.00000000   0.00000000   0.00000000   0.00000000   0.00000000   0.00000000  -0.00210719   0.28604369   0.00000000   0.00000000   0.00000000   0.00000000   0.00000000   0.00000000  -0.01709000
  0.07800000   0.00000000   0.01840000   0.00000000   0.00000000   0.00000000   0.00000000   0.00000000   0.00000000  -0.00210379   0.28622263   0.00000000   0.00000000   0.00000000   0.00000000   0.00000000   0.00000000  -0.01464800
  0.08000000   0.00000000   0.01840000  -0.00000000   0.00000000   0.00000000   0.00000000   0.00000000   0.00000000  -0.00210147   0.28632208   0.00000000   0.00000000   0.00000000   0.00000000   0.00000000   0.00000000  -0.01709000
  0.08200000   0.00000000   0.01840000   0.00000000   0.00000000   0.00000000   0.00000000   0.00000000   0.00000000  -0.00209625   0.28634327   0.00000000   0.00000000   0.00000000   0.00000000   0.00000000   0.00000000  -0.01953100
  0.08400000   0.00000000   0.01840000   0.00000000   0.00000000   0.00000000   0.00000000   0.00000000   0.00000000  -0.00208330   0.28629200   0.00000000   0.00000000   0.00000000   0.00000000   0.00000000   0.00000000  -0.00976560
  0.08600000   0.01070462   0.01840000   0.00000000   0.00000000   0.00000000   0.00000000   0.00000000   0.00000000  -0.00205935   0.28618042   0.00000000   0.00000000   0.00000000   0.00000000   0.00000000   0.00000000  -0.01464800
  0.08800000   0.00000000   0.01840000  -0.00000000   0.00000000   0.00000000   0.00000000   0.00000000   0.00000000  -0.00202500   0.28602227   0.00000000   0.00000000   0.00000000   0.00000000   0.00000000   0.00000000  -0.01709000
  0.09000000   0.00000000   0.01840000   0.00000000   0.00000000   0.00000000   0.00000000   0.00000000   0.00000000  -0.00198512   0.28582902   0.00000000   0.00000000   0.00000000   0.00000000   0.00000000   0.00000000  -0.01464800
  0.09200000   0.00000000   0.01840000   0.00000000   0.00000000   0.00000000   0.00000000   0.00000000   0.00000000  -0.00194791   0.28560982   0.00000000   0.00000000   0.00000000   0.00000000   0.00000000   0.00000000  -0.01464800
  0.09400000   0.00000000   0.01840000   0.00000000   0.00000000   0.00000000   0.00000000   0.00000000   0.00000000  -0.00192305   0.28537048   0.00000000   0.00000000   0.00000000   0.00000000   0.00000000   0.00000000  -0.01953100
  0.09600000   0.00000000   0.01840000  -0.00000000   0.00000000   0.00000000   0.00000000   0.00000000   0.00000000  -0.00191901   0.28511370   0.00000000   0.00000000   0.00000000   0.00000000   0.00000000   0.00000000  -0.01953100
  0.09800000   0.00000000   0.01840000   0.00000000   0.00000000   0.00000000   0.00000000   0.00000000   0.00000000  -0.00194082   0.28484682   0.00000000   0.00000000   0.00000000   0.00000000   0.00000000   0.00000000  -0.01220700
  0.10000000   0.00000000   0.01840000   0.00000000   0.00000000   0.00000000   0.00000000   0.00000000   0.00000000  -0.00198892   0.28458967   0.00000000   0.00000000   0.00000000   0.00000000   0.00000000   0.00000000  -0.01709000
  0.10200000   0.00704849   0.01840000   0.00000000   0.00000000   0.00000000   0.00000000   0.00000000   0.00000000  -0.00205985   0.28437246   0.00000000   0.00000000   0.00000000   0.00000000   0.00000000   0.00000000  -0.01953100
  0.10400000   0.00160161   0.01840000  -0.00000000  -0.00000000   0.00000000   0.00000000   0.00000000   0.00000000  -0.00214783   0.28422637   0.00000000   0.00000000   0.00000000   0.00000000   0.00000000   0.00000000  -0.01464800
  0.10600000   0.00000000   0.01840000   0.00000000   0.00000000   0.00000000   0.00000000   0.00000000   0.00000000  -0.00224622   0.28416954   0.00000000   0.00000000   0.00000000   0.00000000   0.00000000   0.00000000  -0.01464800
  0.10800000   0.00000000   0.01840000   0.00000000   0.00000000   0.00000000   0.00000000   0.00000000   0.00000000  -0.00234858   0.28419719   0.00000000   0.00000000   0.00000000   0.00000000   0.00000000   0.00000000  -0.01709000
  0.11000000   0.00160161   0.01840000   0.00000000   0.00000000   0.00000000   0.00000000   0.00000000   0.00000000  -0.00244886   0.28429169   0.00000000   0.00000000   0.00000000   0.00000000   0.00000000   0.00000000  -0.01220700
  0.11200000   0.00160161   0.01840000  -0.00000000  -0.00000000   0.00000000   0.00000000   0.00000000   0.00000000  -0.00254064   0.28444349   0.00000000   0.00000000   0.00000000   0.00000000   0.00000000   0.00000000  -0.00976560
  0.11400000   0.00000000   0.01840000   0.00000000   0.00000000   0.00000000   0.00000000   0.00000000   0.00000000  -0.00261724   0.28465434   0.00000000   0.00000000   0.00000000   0.00000000   0.00000000   0.00000000  -0.01953100
  0.11600000   0.00000000   0.01840000   0.00000000   0.00000000   0.00000000   0.00000000   0.00000000   0.00000000  -0.00267345   0.28492260   0.00000000   0.00000000   0.00000000   0.00000000   0.00000000   0.00000000  -0.01953100
  0.11800000   0.00000000   0.01840000   0.00000000   0.00000000   0.00000000   0.00000000   0.00000000   0.00000000  -0.00270755   0.28523493   0.00000000   0.00000000   0.00000000   0.00000000   0.00000000   0.00000000  -0.01464800
  0.12000000   0.00000000   0.01840000  -0.00000000   0.00000000   0.00000000   0.00000000   0.00000000   0.00000000  -0.00272220   0.28557262   0.00000000   0.00000000   0.00000000   0.00000000   0.00000000   0.00000000  -0.01709000
  0.12200000   0.00160161   0.01840000   0.00000000   0.00000000   0.00000000   0.00000000   0.00000000   0.00000000  -0.00272325   0.28591964   0.00000000   0.00000000   0.00000000   0.00000000   0.00000000   0.00000000  -0.00976560
  0.12400000   0.00160161   0.01840000   0.00000000   0.00000000   0.00000000   0.00000000   0.00000000   0.00000000  -0.00271721   0.28626616   0.00000000   0.00000000   0.00000000   0.00000000   0.00000000   0.00000000  -0.01464800
  0.12600000   0.00000000   0.01840000   0.00000000   0.00000000   0.00000000   0.00000000   0.00000000   0.00000000  -0.00270923   0.28660721   0.00000000   0.00000000   0.00000000   0.00000000   0.00000000   0.00000000  -0.02441400
  0.12800000   0.00000000   0.01840000  -0.00000000   0.00000000   0.00000000   0.00000000   0.00000000   0.00000000  -0.00270242   0.28693450   0.00000000   0.00000000   0.00000000   0.00000000   0.00000000   0.00000000  -0.01709000
  0.13000000   0.00000000   0.01840000   0.00000000   0.00000000   0.00000000   0.00000000   0.00000000   0.00000000  -0.00269800   0.28723008   0.00000000   0.00000000   0.00000000   0.00000000   0.00000000   0.00000000  -0.01953100
  0.13200000   0.00000000   0.01840000   0.00000000   0.00000000   0.00000000   0.00000000   0.00000000   0.00000000  -0.00269555   0.28746939   0.00000000   0.00000000   0.00000000   0.00000000   0.00000000   0.00000000  -0.01709000
  0.13400000   0.00704849   0.01840000   0.00000000   0.00000000   0.00000000   0.00000000   0.00000000   0.00000000  -0.00269320   0.28763055   0.00000000   0.00000000   0.00000000   0.00000000   0.00000000   0.00000000  -0.01220700
  0.13600000   0.00160161   0.01840000  -0.00000000  -0.00000000   0.00000000   0.00000000   0.00000000   0.00000000  -0.00268820   0.28770333   0.00000000   0.00000000   0.00000000   0.00000000   0.00000000   0.00000000  -0.01709000
  0.13800000   0.00000000   0.01840000   0.00000000   0.00000000   0.00000000   0.00000000   0.00000000   0.00000000  -0.00267765   0.28768909   0.00000000   0.00000000   0.00000000   0.00000000   0.00000000   0.00000000  -0.00488280
  0.14000000   0.00000000   0.01840000   0.00000000   0.00000000   0.00000000   0.00000000   0.00000000   0.00000000  -0.00265874   0.28759434   0.00000000   0.00000000   0.00000000   0.00000000   0.00000000   0.00000000  -0.02197300
  0.14200000   0.00525774   0.01840000   0.00000000   0.00000000   0.00000000   0.00000000   0.00000000   0.00000000  -0.00262859   0.28742956   0.00000000   0.00000000   0.00000000   0.00000000   0.00000000   0.00000000  -0.01709000
  0.14400000   0.00000000   0.01840000  -0.00000000   0.00000000   0.00000000   0.00000000   0.00000000   0.00000000  -0.00258545   0.28721136   0.00000000   0.00000000   0.00000000   0.00000000   0.00000000   0.00000000  -0.01709000
  0.14600000   0.00000000   0.01840000   0.00000000   0.00000000   0.00000000   0.00000000   0.00000000   0.00000000  -0.00253012   0.28695889   0.00000000   0.00000000   0.00000000   0.00000000   0.00000000   0.00000000  -0.01953100
  0.14800000   0.00000000   0.01840000   0.00000000   0.00000000   0.00000000   0.00000000   0.00000000   0.00000000  -0.00246498   0.28668844   0.00000000   0.00000000   0.00000000   0.00000000   0.00000000   0.00000000  -0.01709000
  0.15000000   0.00000000   0.01840000   0.00000000   0.00000000   0.00000000   0.00000000   0.00000000   0.00000000  -0.00239225   0.28641386   0.00000000   0.00000000   0.00000000   0.00000000   0.00000000   0.00000000  -0.01464800
  0.15200000   0.00000000   0.01840000  -0.00000000   0.00000000   0.00000000   0.00000000   0.00000000   0.00000000  -0.00231364   0.28614948   0.00000000   0.00000000   0.00000000   0.00000000   0.00000000   0.00000000  -0.00976560
  0.15400000   0.00000000   0.01840000   0.00000000   0.00000000   0.00000000   0.00000000   0.00000000   0.00000000  -0.00223107   0.28591120   0.00000000   0.00000000   0.00000000   0.00000000   0.00000000   0.00000000  -0.01953100
  0.15600000   0.00346698   0.01840000   0.00000000   0.00000000   0.00000000   0.00000000   0.00000000   0.00000000  -0.00214729   0.28571445   0.00000000   0.00000000   0.00000000   0.00000000   0.00000000   0.00000000  -0.00976560
  0.15800000   0.00160161   0.01840000   0.00000000   0.00000000   0.00000000   0.00000000   0.00000000   0.00000000  -0.00206665   0.28556958   0.00000000   0.00000000   0.00000000   0.00000000   0.00000000   0.00000000  -0.01953100
  0.16000000   0.00000000   0.01840000  -0.00000000   0.00000000   0.00000000   0.00000000   0.00000000   0.00000000  -0.00199500   0.28547896   0.00000000   0.00000000   0.00000000   0.00000000   0.00000000   0.00000000  -0.01220700
  0.16200000   0.00000000   0.01840000   0.00000000   0.00000000   0.00000000   0.00000000   0.00000000   0.00000000  -0.00193801   0.28543756   0.00000000   0.00000000   0.00000000   0.00000000   0.00000000   0.00000000  -0.01709000
  0.16400000   0.00000000   0.01840000   0.00000000   0.00000000   0.00000000   0.00000000   0.00000000   0.00000000  -0.00189889   0.28543395   0.00000000   0.00000000   0.00000000   0.00000000   0.00000000   0.00000000  -0.01464800
  0.16600000   0.00000000   0.01840000   0.00000000   0.00000000   0.00000000   0.00000000   0.00000000   0.00000000  -0.00187733   0.28545172   0.00000000   0.00000000   0.00000000   0.00000000   0.00000000   0.00000000  -0.01220700
  0.16800000   0.00000000   0.01840000  -0.00000000   0.00000000   0.00000000   0.00000000   0.00000000   0.00000000  -0.00186909   0.28547260   0.00000000   0.00000000   0.00000000   0.00000000   0.00000000   0.00000000  -0.02929700
  0.17000000   0.01070462   0.01840000   0.00000000   0.00000000   0.00000000   0.00000000   0.00000000   0.00000000  -0.00186701   0.28547889   0.00000000   0.00000000   0.00000000   0.00000000   0.00000000   0.00000000  -0.01709000
  0.17200000   0.00160161   0.01840000   0.00000000   0.00000000   0.00000000   0.00000000   0.00000000   0.00000000  -0.00186569   0.28545466   0.00000000   0.00000000   0.00000000   0.00000000   0.00000000   0.00000000  -0.01953100
  0.17400000   0.00000000   0.01840000   0.00000000   0.00000000   0.00000000   0.00000000   0.00000000   0.00000000  -0.00186514   0.28538759   0.00000000   0.00000000   0.00000000   0.00000000   0.00000000   0.00000000  -0.01220700
  0.17600000   0.00000000   0.01840000  -0.00000000   0.00000000   0.00000000   0.00000000   0.00000000   0.00000000  -0.00186825   0.28527153   0.00000000   0.00000000   0.00000000   0.00000000   0.00000000   0.00000000  -0.01220700
  0.17800000   0.00000000   0.01840000   0.00000000   0.00000000   0.00000000   0.00000000   0.00000000   0.00000000  -0.00187635   0.28510870   0.00000000   0.00000000   0.00000000   0.00000000   0.00000000   0.00000000  -0.01464800
  0.18000000   0.00000000   0.01840000   0.00000000   0.00000000   0.00000000   0.00000000   0.00000000   0.00000000  -0.00188882   0.28490890   0.00000000   0.00000000   0.00000000   0.00000000   0.00000000   0.00000000  -0.01953100
  0.18200000   0.00000000   0.01840000   0.00000000   0.00000000   0.00000000   0.00000000   0.00000000   0.00000000  -0.00190494   0.28468642   0.00000000   0.00000000   0.00000000   0.00000000   0.00000000   0.00000000  -0.02441400
  0.18400000   0.00160161   0.01840000  -0.00000000  -0.00000000   0.00000000   0.00000000   0.00000000   0.00000000  -0.00192362   0.28445904   0.00000000   0.00000000   0.00000000   0.00000000   0.00000000   0.00000000  -0.01464800
  0.18600000   0.00160161   0.01840000   0.00000000   0.00000000   0.00000000   0.00000000   0.00000000   0.00000000  -0.00194205   0.28424640   0.00000000   0.00000000   0.00000000   0.00000000   0.00000000   0.00000000  -0.00976560
  0.18800000   0.00160161   0.01840000   0.00000000   0.00000000   0.00000000   0.00000000   0.00000000   0.00000000  -0.00195694   0.28406533   0.00000000   0.00000000   0.00000000   0.00000000   0.00000000   0.00000000  -0.01464800
  0.19000000   0.00346698   0.01840000   0.00000000   0.00000000   0.00000000   0.00000000   0.00000000   0.00000000  -0.00196718   0.28392823   0.00000000   0.00000000   0.00000000   0.00000000   0.00000000   0.00000000  -0.01709000
  0.19200000   0.00000000   0.01840000  -0.00000000   0.00000000   0.00000000   0.00000000   0.00000000   0.00000000  -0.00197343   0.28384690   0.00000000   0.00000000   0.00000000   0.00000000   0.00000000   0.00000000  -0.01709000
  0.19400000   0.00000000   0.01840000   0.00000000   0.00000000   0.00000000   0.00000000   0.00000000   0.00000000  -0.00197570   0.28383669   0.00000000   0.00000000   0.00000000   0.00000000   0.00000000   0.00000000  -0.00488280
  0.19600000   0.00160161   0.01840000   0.00000000   0.00000000   0.00000000   0.00000000   0.00000000   0.00000000  -0.00197346   0.28391627   0.00000000   0.00000000   0.00000000   0.00000000   0.00000000   0.00000000  -0.01709000
  0.19800000   0.00346698   0.01840000   0.00000000   0.00000000   0.00000000   0.00000000   0.00000000   0.00000000  -0.00196772   0.28409956   0.00000000   0.00000000   0.00000000   0.00000000   0.00000000   0.00000000  -0.01709000
  0.20000000   0.00000000   0.01840000  -0.00000000   0.00000000   0.00000000   0.00000000   0.00000000   0.00000000  -0.00196191   0.28438310   0.00000000   0.00000000   0.00000000   0.00000000   0.00000000   0.00000000  -0.01220700
  0.20200000   0.00160161   0.01840000   0.00000000   0.00000000   0.00000000   0.00000000   0.00000000   0.00000000  -0.00196025   0.28474095   0.00000000   0.00000000   0.00000000   0.00000000   0.00000000   0.00000000  -0.02197300
  0.20400000   0.00000000   0.01840000   0.00000000   0.00000000   0.00000000   0.00000000   0.00000000   0.00000000  -0.00196373   0.28513352   0.00000000   0.00000000   0.00000000   0.00000000   0.00000000   0.00000000  -0.00976560
  0.20600000   0.00000000   0.01840000   0.00000000   0.00000000   0.00000000   0.00000000   0.00000000   0.00000000  -0.00196808   0.28552213   0.00000000   0.00000000   0.00000000   0.00000000   0.00000000   0.00000000  -0.01709000
  0.20800000   0.00000000   0.01840000  -0.00000000   0.00000000   0.00000000   0.00000000   0.00000000   0.00000000  -0.00196676   0.28587742   0.00000000   0.00000000   0.00000000   0.00000000   0.00000000   0.00000000  -0.02685500
  0.21000000   0.00346698   0.01840000   0.00000000   0.00000000   0.00000000   0.00000000   0.00000000   0.00000000  -0.00195472   0.28617653   0.00000000   0.00000000   0.00000000   0.00000000   0.00000000   0.00000000  -0.01953100
  0.21200000   0.00000000   0.01840000   0.00000000   0.00000000   0.00000000   0.00000000   0.00000000   0.00000000  -0.00192960   0.28640235   0.00000000   0.00000000   0.00000000   0.00000000   0.00000000   0.00000000  -0.01709000
  0.21400000   0.00000000   0.01840000   0.00000000   0.00000000   0.00000000   0.00000000   0.00000000   0.00000000  -0.00189172   0.28655036   0.00000000   0.00000000   0.00000000   0.00000000   0.00000000   0.00000000  -0.00976560
  0.21600000   0.00000000   0.01840000  -0.00000000   0.00000000   0.00000000   0.00000000   0.00000000   0.00000000  -0.00184499   0.28662705   0.00000000   0.00000000   0.00000000   0.00000000   0.00000000   0.00000000  -0.01709000
  0.21800000   0.00000000   0.01840000   0.00000000   0.00000000   0.00000000   0.00000000   0.00000000   0.00000000  -0.00179679   0.28663826   0.00000000   0.00000000   0.00000000   0.00000000   0.00000000   0.00000000  -0.01953100
  0.22000000   0.00525774   0.01840000   0.00000000   0.00000000   0.00000000   0.00000000   0.00000000   0.00000000  -0.00175582   0.28658326   0.00000000   0.00000000   0.00000000   0.00000000   0.00000000   0.00000000  -0.00488280
  0.22200000   0.00704849   0.01840000   0.00000000   0.00000000   0.00000000   0.00000000   0.00000000   0.00000000  -0.00173023   0.28646034   0.00000000   0.00000000   0.00000000   0.00000000   0.00000000   0.00000000  -0.02929700
  0.22400000   0.00525774   0.01840000  -0.00000000  -0.00000000   0.00000000   0.00000000   0.00000000   0.00000000  -0.00172814   0.28627063   0.00000000   0.00000000   0.00000000   0.00000000   0.00000000   0.00000000  -0.01709000
  0.22600000   0.00000000   0.01840000   0.00000000   0.00000000   0.00000000   0.00000000   0.00000000   0.00000000  -0.00175792   0.28601501   0.00000000   0.00000000   0.00000000   0.00000000   0.00000000   0.00000000  -0.01709000
  0.22800000   0.00000000   0.01840000   0.00000000   0.00000000   0.00000000   0.00000000   0.00000000   0.00000000  -0.00182488   0.28569786   0.00000000   0.00000000   0.00000000   0.00000000   0.00000000   0.00000000  -0.02685500
  0.23000000   0.00000000   0.01840000   0.00000000   0.00000000   0.00000000   0.00000000   0.00000000   0.00000000  -0.00192688   0.28533495   0.00000000   0.00000000   0.00000000   0.00000000   0.00000000   0.00000000  -0.02197300
  0.23200000   0.00000000   0.01840000  -0.00000000   0.00000000   0.00000000   0.00000000   0.00000000   0.00000000  -0.00205520   0.28494972   0.00000000   0.00000000   0.00000000   0.00000000   0.00000000   0.00000000  -0.01953100
  0.23400000   0.00891386   0.01840000   0.00000000   0.00000000   0.00000000   0.00000000   0.00000000   0.00000000  -0.00219927   0.28456424   0.00000000   0.00000000   0.00000000   0.00000000   0.00000000   0.00000000  -0.02197300
  0.23600000   0.00000000   0.01840000   0.00000000   0.00000000   0.00000000   0.00000000   0.00000000   0.00000000  -0.00234839   0.28419460   0.00000000   0.00000000   0.00000000   0.00000000   0.00000000   0.00000000  -0.01953100
  0.23800000   0.00000000   0.01840000   0.00000000   0.00000000   0.00000000   0.00000000   0.00000000   0.00000000  -0.00249020   0.28385181   0.00000000   0.00000000   0.00000000   0.00000000   0.00000000   0.00000000  -0.01953100
  0.24000000   0.00000000   0.01840000  -0.00000000   0.00000000   0.00000000   0.00000000   0.00000000   0.00000000  -0.00261090   0.28354638   0.00000000   0.00000000   0.00000000   0.00000000   0.00000000   0.00000000  -0.01220700
  0.24200000   0.00000000   0.01840000   0.00000000   0.00000000   0.00000000   0.00000000   0.00000000   0.00000000  -0.00269813   0.28328906   0.00000000   0.00000000   0.00000000   0.00000000   0.00000000   0.00000000  -0.02685500
  0.24400000   0.00000000   0.01840000   0.00000000   0.00000000   0.00000000   0.00000000   0.00000000   0.00000000  -0.00274439   0.28308654   0.00000000   0.00000000   0.00000000   0.00000000   0.00000000   0.00000000  -0.00488280
  0.24600000   0.00000000   0.01840000   0.00000000   0.00000000   0.00000000   0.00000000   0.00000000   0.00000000  -0.00274872   0.28294185   0.00000000   0.00000000   0.00000000   0.00000000   0.00000000   0.00000000  -0.01464800
  0.24800000   0.00000000   0.01840000  -0.00000000   0.00000000   0.00000000   0.00000000   0.00000000   0.00000000  -0.00271614   0.28286014   0.00000000   0.00000000   0.00000000   0.00000000   0.00000000   0.00000000  -0.02929700
  0.25000000   0.00000000   0.01840000   0.00000000   0.00000000   0.00000000   0.00000000   0.00000000   0.00000000  -0.00265616   0.28284676   0.00000000   0.00000000   0.00000000   0.00000000   0.00000000   0.00000000  -0.01953100
  0.25200000   0.00160161   0.01840000   0.00000000   0.00000000   0.00000000   0.00000000   0.00000000   0.00000000  -0.00258141   0.28290082   0.00000000   0.00000000   0.00000000   0.00000000   0.00000000   0.00000000  -0.01953100
  0.25400000   0.00160161   0.01840000   0.00000000   0.00000000   0.00000000   0.00000000   0.00000000   0.00000000  -0.00250511   0.28301586   0.00000000   0.00000000   0.00000000   0.00000000   0.00000000   0.00000000  -0.01709000
  0.25600000   0.00000000   0.01840000  -0.00000000   0.00000000   0.00000000   0.00000000   0.00000000   0.00000000  -0.00243695   0.28317900   0.00000000   0.00000000   0.00000000   0.00000000   0.00000000   0.00000000  -0.01709000
  0.25800000   0.00000000   0.01840000   0.00000000   0.00000000   0.00000000   0.00000000   0.00000000   0.00000000  -0.00238116   0.28336869   0.00000000   0.00000000   0.00000000   0.00000000   0.00000000   0.00000000  -0.02197300
  0.26000000   0.00000000   0.01840000   0.00000000   0.00000000   0.00000000   0.00000000   0.00000000   0.00000000  -0.00233881   0.28356513   0.00000000   0.00000000   0.00000000   0.00000000   0.00000000   0.00000000  -0.01220700
  0.26200000   0.00346698   0.01840000   0.00000000   0.00000000   0.00000000   0.00000000   0.00000000   0.00000000  -0.00231005   0.28376559   0.00000000   0.00000000   0.00000000   0.00000000   0.00000000   0.00000000  -0.01953100
  0.26400000   0.00704849   0.01840000  -0.00000000  -0.00000000   0.00000000   0.00000000   0.00000000   0.00000000  -0.00229393   0.28398548   0.00000000   0.00000000   0.00000000   0.00000000   0.00000000   0.00000000  -0.02929700
  0.26600000   0.00346698   0.01840000   0.00000000   0.00000000   0.00000000   0.00000000   0.00000000   0.00000000  -0.00228793   0.28424206   0.00000000   0.00000000   0.00000000   0.00000000   0.00000000   0.00000000  -0.01953100
  0.26800000   0.00000000   0.01840000   0.00000000   0.00000000   0.00000000   0.00000000   0.00000000   0.00000000  -0.00228809   0.28453445   0.00000000   0.00000000   0.00000000   0.00000000   0.00000000   0.00000000  -0.01953100
  0.27000000   0.00000000   0.01840000   0.00000000   0.00000000   0.00000000   0.00000000   0.00000000   0.00000000  -0.00228935   0.28483949   0.00000000   0.00000000   0.00000000   0.00000000   0.00000000   0.00000000  -0.01709000
  0.27200000   0.00000000   0.01840000  -0.00000000   0.00000000   0.00000000   0.00000000   0.00000000   0.00000000  -0.00228670   0.28512846   0.00000000   0.00000000   0.00000000   0.00000000   0.00000000   0.00000000  -0.01220700
  0.27400000   0.00000000   0.01840000   0.00000000   0.00000000   0.00000000   0.00000000   0.00000000   0.00000000  -0.00227628   0.28538314   0.00000000   0.00000000   0.00000000   0.00000000   0.00000000   0.00000000  -0.00488280
  0.27600000   0.00000000   0.01840000   0.00000000   0.00000000   0.00000000   0.00000000   0.00000000   0.00000000  -0.00225575   0.28559590   0.00000000   0.00000000   0.00000000   0.00000000   0.00000000   0.00000000  -0.01953100
  0.27800000   0.00160161   0.01840000   0.00000000   0.00000000   0.00000000   0.00000000   0.00000000   0.00000000  -0.00222508   0.28576685   0.00000000   0.00000000   0.00000000   0.00000000   0.00000000   0.00000000  -0.01464800
  0.28000000   0.00160161   0.01840000  -0.00000000  -0.00000000   0.00000000   0.00000000   0.00000000   0.00000000  -0.00218813   0.28590664   0.00000000   0.00000000   0.00000000   0.00000000   0.00000000   0.00000000  -0.01709000
  0.28200000   0.00000000   0.01840000   0.00000000   0.00000000   0.00000000   0.00000000   0.00000000   0.00000000  -0.00215180   0.28603392   0.00000000   0.00000000   0.00000000   0.00000000   0.00000000   0.00000000  -0.02685500
  0.28400000   0.00160161   0.01840000   0.00000000   0.00000000   0.00000000   0.00000000   0.00000000   0.00000000  -0.00212271   0.28616426   0.00000000   0.00000000   0.00000000   0.00000000   0.00000000   0.00000000  -0.00488280
  0.28600000   0.00000000   0.01840000   0.00000000   0.00000000   0.00000000   0.00000000   0.00000000   0.00000000  -0.00210661   0.28630218   0.00000000   0.00000000   0.00000000   0.00000000   0.00000000   0.00000000  -0.01709000
  0.28800000   0.00000000   0.01840000  -0.00000000   0.00000000   0.00000000   0.00000000   0.00000000   0.00000000  -0.00211010   0.28644249   0.00000000   0.00000000   0.00000000   0.00000000   0.00000000   0.00000000  -0.02197300
  0.29000000   0.00346698   0.01840000   0.00000000   0.00000000   0.00000000   0.00000000   0.00000000   0.00000000  -0.00213924   0.28657650   0.00000000   0.00000000   0.00000000   0.00000000   0.00000000   0.00000000  -0.01709000
  0.29200000   0.00000000   0.01840000   0.00000000   0.00000000   0.00000000   0.00000000   0.00000000   0.00000000  -0.00219658   0.28669457   0.00000000   0.00000000   0.00000000   0.00000000   0.00000000   0.00000000  -0.01220700
  0.29400000   0.00000000   0.01840000   0.00000000   0.00000000   0.00000000   0.00000000   0.00000000   0.00000000  -0.00228140   0.28678615   0.00000000   0.00000000   0.00000000   0.00000000   0.00000000   0.00000000  -0.01709000
  0.29600000   0.00000000   0.01840000  -0.00000000   0.00000000   0.00000000   0.00000000   0.00000000   0.00000000  -0.00239169   0.28684677   0.00000000   0.00000000   0.00000000   0.00000000   0.00000000   0.00000000  -0.00976560
  0.29800000   0.00000000   0.01840000   0.00000000   0.00000000   0.00000000   0.00000000   0.00000000   0.00000000  -0.00252417   0.28688439   0.00000000   0.00000000   0.00000000   0.00000000   0.00000000   0.00000000  -0.02197300
  0.30000000   0.00000000   0.01840000   0.00000000   0.00000000   0.00000000   0.00000000   0.00000000   0.00000000  -0.00267310   0.28691549   0.00000000   0.00000000   0.00000000   0.00000000   0.00000000   0.00000000  -0.01953100
  0.30200000   0.00160161   0.01840000   0.00000000   0.00000000   0.00000000   0.00000000   0.00000000   0.00000000  -0.00283089   0.28695808   0.00000000   0.00000000   0.00000000   0.00000000   0.00000000   0.00000000  -0.01953100
  0.30400000   0.00000000   0.01840000  -0.00000000   0.00000000   0.00000000   0.00000000   0.00000000   0.00000000  -0.00298966   0.28702782   0.00000000   0.00000000   0.00000000   0.00000000   0.00000000   0.00000000  -0.01953100
  0.30600000   0.00000000   0.01840000   0.00000000   0.00000000   0.00000000   0.00000000   0.00000000   0.00000000  -0.00314123   0.28713600   0.00000000   0.00000000   0.00000000   0.00000000   0.00000000   0.00000000  -0.00732420
  0.30800000   0.00160161   0.01840000   0.00000000   0.00000000   0.00000000   0.00000000   0.00000000   0.00000000  -0.00327605   0.28728801   0.00000000   0.00000000   0.00000000   0.00000000   0.00000000   0.00000000  -0.02197300
  0.31000000   0.00000000   0.01840000   0.00000000   0.00000000   0.00000000   0.00000000   0.00000000   0.00000000  -0.00338359   0.28748161   0.00000000   0.00000000   0.00000000   0.00000000   0.00000000   0.00000000  -0.01220700
  0.31200000   0.00000000   0.01840000  -0.00000000   0.00000000   0.00000000   0.00000000   0.00000000   0.00000000  -0.00345396   0.28770697   0.00000000   0.00000000   0.00000000   0.00000000   0.00000000   0.00000000  -0.01220700
  0.31400000   0.00160161   0.01840000   0.00000000   0.00000000   0.00000000   0.00000000   0.00000000   0.00000000  -0.00347954   0.28794773   0.00000000   0.00000000   0.00000000   0.00000000   0.00000000   0.00000000  -0.02441400
  0.31600000   0.00525774   0.01840000   0.00000000   0.00000000   0.00000000   0.00000000   0.00000000   0.00000000  -0.00345508   0.28818074   0.00000000   0.00000000   0.00000000   0.00000000   0.00000000   0.00000000  -0.01709000
  0.31800000   0.00000000   0.01840000   0.00000000   0.00000000   0.00000000   0.00000000   0.00000000   0.00000000  -0.00337778   0.28838131   0.00000000   0.00000000   0.00000000   0.00000000   0.00000000   0.00000000  -0.01464800
  0.32000000   0.00160161   0.01840000  -0.00000000  -0.00000000   0.00000000   0.00000000   0.00000000   0.00000000  -0.00324923   0.28853645   0.00000000   0.00000000   0.00000000   0.00000000   0.00000000   0.00000000  -0.00976560
  0.32200000   0.00346698   0.01840000   0.00000000   0.00000000   0.00000000   0.00000000   0.00000000   0.00000000  -0.00307684   0.28865086   0.00000000   0.00000000   0.00000000   0.00000000   0.00000000   0.00000000  -0.00976560
  0.32400000   0.00704849   0.01840000   0.00000000   0.00000000   0.00000000   0.00000000   0.00000000   0.00000000  -0.00287247   0.28873954   0.00000000   0.00000000   0.00000000   0.00000000   0.00000000   0.00000000  -0.01953100
  0.32600000   0.00000000   0.01840000   0.00000000   0.00000000   0.00000000   0.00000000   0.00000000   0.00000000  -0.00264951   0.28881984   0.00000000   0.00000000   0.00000000   0.00000000   0.00000000   0.00000000  -0.01953100
  0.32800000   0.00000000   0.01840000  -0.00000000   0.00000000   0.00000000   0.00000000   0.00000000   0.00000000  -0.00242085   0.28890867   0.00000000   0.00000000   0.00000000   0.00000000   0.00000000   0.00000000  -0.02197300
  0.33000000   0.00160161   0.01840000   0.00000000   0.00000000   0.00000000   0.00000000   0.00000000   0.00000000  -0.00219926   0.28902027   0.00000000   0.00000000   0.00000000   0.00000000   0.00000000   0.00000000  -0.01220700
  0.33200000   0.00000000   0.01840000   0.00000000   0.00000000   0.00000000   0.00000000   0.00000000   0.00000000  -0.00199810   0.28916210   0.00000000   0.00000000   0.00000000   0.00000000   0.00000000   0.00000000  -0.01464800
  0.33400000   0.00346698   0.01840000   0.00000000   0.00000000   0.00000000   0.00000000   0.00000000   0.00000000  -0.00183034   0.28933070   0.00000000   0.00000000   0.00000000   0.00000000   0.00000000   0.00000000  -0.01709000
  0.33600000   0.00000000   0.01840000  -0.00000000   0.00000000   0.00000000   0.00000000   0.00000000   0.00000000  -0.00170552   0.28951234   0.00000000   0.00000000   0.00000000   0.00000000   0.00000000   0.00000000  -0.02685500
  0.33800000   0.00346698   0.01840000   0.00000000   0.00000000   0.00000000   0.00000000   0.00000000   0.00000000  -0.00162712   0.28968729   0.00000000   0.00000000   0.00000000   0.00000000   0.00000000   0.00000000  -0.01464800
  0.34000000   0.00000000   0.01840000   0.00000000   0.00000000   0.00000000   0.00000000   0.00000000   0.00000000  -0.00159356   0.28983406   0.00000000   0.00000000   0.00000000   0.00000000   0.00000000   0.00000000  -0.01709000
  0.34200000   0.00000000   0.01840000   0.00000000   0.00000000   0.00000000   0.00000000   0.00000000   0.00000000  -0.00160132   0.28993180   0.00000000   0.00000000   0.00000000   0.00000000   0.00000000   0.00000000  -0.01953100
  0.34400000   0.00160161   0.01840000  -0.00000000  -0.00000000   0.00000000   0.00000000   0.00000000   0.00000000  -0.00164657   0.28995914   0.00000000   0.00000000   0.00000000   0.00000000   0.00000000   0.00000000  -0.01709000
  0.34600000   0.00000000   0.01840000   0.00000000   0.00000000   0.00000000   0.00000000   0.00000000   0.00000000  -0.00172544   0.28989874   0.00000000   0.00000000   0.00000000   0.00000000   0.00000000   0.00000000  -0.01464800
  0.34800000   0.00000000   0.01840000   0.00000000   0.00000000   0.00000000   0.00000000   0.00000000   0.00000000  -0.00183375   0.28974956   0.00000000   0.00000000   0.00000000   0.00000000   0.00000000   0.00000000  -0.01953100
  0.35000000   0.00000000   0.01840000   0.00000000   0.00000000   0.00000000   0.00000000   0.00000000   0.00000000  -0.00196535   0.28952833   0.00000000   0.00000000   0.00000000   0.00000000   0.00000000   0.00000000  -0.01220700
  0.35200000   0.00160161   0.01840000  -0.00000000  -0.00000000   0.00000000   0.00000000   0.00000000   0.00000000  -0.00211152   0.28925962   0.00000000   0.00000000   0.00000000   0.00000000   0.00000000   0.00000000  -0.01709000
  0.35400000   0.00000000   0.01840000   0.00000000   0.00000000   0.00000000   0.00000000   0.00000000   0.00000000  -0.00226304   0.28896872   0.00000000   0.00000000   0.00000000   0.00000000   0.00000000   0.00000000  -0.01953100
  0.35600000   0.00346698   0.01840000   0.00000000   0.00000000   0.00000000   0.00000000   0.00000000   0.00000000  -0.00241161   0.28867713   0.00000000   0.00000000   0.00000000   0.00000000   0.00000000   0.00000000  -0.00244140
  0.35800000   0.00000000   0.01840000   0.00000000   0.00000000   0.00000000   0.00000000   0.00000000   0.00000000  -0.00254910   0.28840061   0.00000000   0.00000000   0.00000000   0.00000000   0.00000000   0.00000000  -0.01953100
  0.36000000   0.00000000   0.01840000  -0.00000000   0.00000000   0.00000000   0.00000000   0.00000000   0.00000000  -0.00266711   0.28814913   0.00000000   0.00000000   0.00000000   0.00000000   0.00000000   0.00000000  -0.01220700
  0.36200000   0.00000000   0.01840000   0.00000000   0.00000000   0.00000000   0.00000000   0.00000000   0.00000000  -0.00275772   0.28792486   0.00000000   0.00000000   0.00000000   0.00000000   0.00000000   0.00000000  -0.01464800
  0.36400000   0.00000000   0.01840000   0.00000000   0.00000000   0.00000000   0.00000000   0.00000000   0.00000000  -0.00281544   0.28772569   0.00000000   0.00000000   0.00000000   0.00000000   0.00000000   0.00000000  -0.01220700
  0.36600000   0.00000000   0.01840000   0.00000000   0.00000000   0.00000000   0.00000000   0.00000000   0.00000000  -0.00283939   0.28755229   0.00000000   0.00000000   0.00000000   0.00000000   0.00000000   0.00000000  -0.01464800
  0.36800000   0.00525774   0.01840000  -0.00000000  -0.00000000   0.00000000   0.00000000   0.00000000   0.00000000  -0.00283308   0.28740645   0.00000000   0.00000000   0.00000000   0.00000000   0.00000000   0.00000000  -0.01220700
  0.37000000   0.00000000   0.01840000   0.00000000   0.00000000   0.00000000   0.00000000   0.00000000   0.00000000  -0.00280339   0.28728561   0.00000000   0.00000000   0.00000000   0.00000000   0.00000000   0.00000000  -0.01709000
  0.37200000   0.00000000   0.01840000   0.00000000   0.00000000   0.00000000   0.00000000   0.00000000   0.00000000  -0.00275928   0.28718288   0.00000000   0.00000000   0.00000000   0.00000000   0.00000000   0.00000000  -0.00488280
  0.37400000   0.00160161   0.01840000   0.00000000   0.00000000   0.00000000   0.00000000   0.00000000   0.00000000  -0.00270753   0.28708873   0.00000000   0.00000000   0.00000000   0.00000000   0.00000000   0.00000000  -0.01464800
  0.37600000   0.00000000   0.01840000  -0.00000000   0.00000000   0.00000000   0.00000000   0.00000000   0.00000000  -0.00264954   0.28699084   0.00000000   0.00000000   0.00000000   0.00000000   0.00000000   0.00000000  -0.01464800
  0.37800000   0.00160161   0.01840000   0.00000000   0.00000000   0.00000000   0.00000000   0.00000000   0.00000000  -0.00258302   0.28687573   0.00000000   0.00000000   0.00000000   0.00000000   0.00000000   0.00000000  -0.01709000
  0.38000000   0.00160161   0.01840000   0.00000000   0.00000000   0.00000000   0.00000000   0.00000000   0.00000000  -0.00250505   0.28673413   0.00000000   0.00000000   0.00000000   0.00000000   0.00000000   0.00000000  -0.01220700
  0.38200000   0.00000000   0.01840000   0.00000000   0.00000000   0.00000000   0.00000000   0.00000000   0.00000000  -0.00241428   0.28656393   0.00000000   0.00000000   0.00000000   0.00000000   0.00000000   0.00000000  -0.01709000
  0.38400000   0.00000000   0.01840000  -0.00000000   0.00000000   0.00000000   0.00000000   0.00000000   0.00000000  -0.00231223   0.28636523   0.00000000   0.00000000   0.00000000   0.00000000   0.00000000   0.00000000  -0.01220700
  0.38600000   0.00160161   0.01840000   0.00000000   0.00000000   0.00000000   0.00000000   0.00000000   0.00000000  -0.00220330   0.28613174   0.00000000   0.00000000   0.00000000   0.00000000   0.00000000   0.00000000  -0.01953100
  0.38800000   0.00891386   0.01840000   0.00000000   0.00000000   0.00000000   0.00000000   0.00000000   0.00000000  -0.00209475   0.28584921   0.00000000   0.00000000   0.00000000   0.00000000   0.00000000   0.00000000  -0.02197300
  0.39000000   0.00000000   0.01840000  -0.00000000   0.00000000   0.00000000   0.00000000   0.00000000   0.00000000  -0.00199589   0.28550560   0.00000000   0.00000000   0.00000000   0.00000000   0.00000000   0.00000000  -0.01709000
  0.39200000   0.00000000   0.01840000  -0.00000000   0.00000000   0.00000000   0.00000000   0.00000000   0.00000000  -0.00191484   0.28510399   0.00000000   0.00000000   0.00000000   0.00000000   0.00000000   0.00000000  -0.01709000
  0.39400000   0.00160161   0.01840000  -0.00000000  -0.00000000   0.00000000   0.00000000   0.00000000   0.00000000  -0.00185574   0.28466457   0.00000000   0.00000000   0.00000000   0.00000000   0.00000000   0.00000000  -0.02441400
  0.39600000   0.00000000   0.01840000  -0.00000000   0.00000000   0.00000000   0.00000000   0.00000000   0.00000000  -0.00181894   0.28421579   0.00000000   0.00000000   0.00000000   0.00000000   0.00000000   0.00000000  -0.00732420
  0.39800000   0.00160161   0.01840000  -0.00000000  -0.00000000   0.00000000   0.00000000   0.00000000   0.00000000  -0.00180212   0.28378622   0.00000000   0.00000000   0.00000000   0.00000000   0.00000000   0.00000000  -0.02197300
  0.40000000   0.00000000   0.01840000  -0.00000000   0.00000000   0.00000000   0.00000000   0.00000000   0.00000000  -0.00180122   0.28340446   0.00000000   0.00000000   0.00000000   0.00000000   0.00000000   0.00000000  -0.01709000
  0.40200000   0.00160161   0.01840000  -0.00000000  -0.00000000   0.00000000   0.00000000   0.00000000   0.00000000  -0.00181121   0.28310208   0.00000000   0.00000000   0.00000000   0.00000000   0.00000000   0.00000000  -0.01953100
  0.40400000   0.00704849   0.01840000  -0.00000000  -0.00000000   0.00000000   0.00000000   0.00000000   0.00000000  -0.00182724   0.28290836   0.00000000   0.00000000   0.00000000   0.00000000   0.00000000   0.00000000  -0.02929700
  0.40600000   0.00160161   0.01840000  -0.00000000  -0.00000000   0.00000000   0.00000000   0.00000000   0.00000000  -0.00184587   0.28283478   0.00000000   0.00000000   0.00000000   0.00000000   0.00000000   0.00000000  -0.01709000
  0.40800000   0.00000000   0.01840000  -0.00000000   0.00000000   0.00000000   0.00000000   0.00000000   0.00000000  -0.00186576   0.28286476   0.00000000   0.00000000   0.00000000   0.00000000   0.00000000   0.00000000  -0.00976560
  0.41000000   0.00000000   0.01840000   0.00000000   0.00000000   0.00000000   0.00000000   0.00000000   0.00000000  -0.00188814   0.28296318   0.00000000   0.00000000   0.00000000   0.00000000   0.00000000   0.00000000  -0.01464800
  0.41200000   0.00000000   0.01840000   0.00000000   0.00000000   0.00000000   0.00000000   0.00000000   0.00000000  -0.00191637   0.28309667   0.00000000   0.00000000   0.00000000   0.00000000   0.00000000   0.00000000  -0.01464800
  0.41400000   0.00160161   0.01840000   0.00000000   0.00000000   0.00000000   0.00000000   0.00000000   0.00000000  -0.00195383   0.28324436   0.00000000   0.00000000   0.00000000   0.00000000   0.00000000   0.00000000  -0.01709000
  0.41600000   0.00346698   0.01840000   0.00000000   0.00000000   0.00000000   0.00000000   0.00000000   0.00000000  -0.00200263   0.28339553   0.00000000   0.00000000   0.00000000   0.00000000   0.00000000   0.00000000  -0.01953100
  0.41800000   0.00000000   0.01840000   0.00000000   0.00000000   0.00000000   0.00000000   0.00000000   0.00000000  -0.00206394   0.28354164   0.00000000   0.00000000   0.00000000   0.00000000   0.00000000   0.00000000  -0.01709000
  0.42000000   0.00000000   0.01840000   0.00000000   0.00000000   0.00000000   0.00000000   0.00000000   0.00000000  -0.00213711   0.28367203   0.00000000   0.00000000   0.00000000   0.00000000   0.00000000   0.00000000  -0.01709000
  0.42200000   0.00160161   0.01840000   0.00000000   0.00000000   0.00000000   0.00000000   0.00000000   0.00000000  -0.00221860   0.28378014   0.00000000   0.00000000   0.00000000   0.00000000   0.00000000   0.00000000  -0.02441400
  0.42400000   0.00160161   0.01840000   0.00000000   0.00000000   0.00000000   0.00000000   0.00000000   0.00000000  -0.00230218   0.28386915   0.00000000   0.00000000   0.00000000   0.00000000   0.00000000   0.00000000  -0.01709000
  0.42600000   0.00346698   0.01840000   0.00000000   0.00000000   0.00000000   0.00000000   0.00000000   0.00000000  -0.00238085   0.28394598   0.00000000   0.00000000   0.00000000   0.00000000   0.00000000   0.00000000  -0.01953100
  0.42800000   0.00000000   0.01840000   0.00000000   0.00000000   0.00000000   0.00000000   0.00000000   0.00000000  -0.00244872   0.28401414   0.00000000   0.00000000   0.00000000   0.00000000   0.00000000   0.00000000  -0.01220700
  0.43000000   0.00000000   0.01840000   0.00000000   0.00000000   0.00000000   0.00000000   0.00000000   0.00000000  -0.00250120   0.28407526   0.00000000   0.00000000   0.00000000   0.00000000   0.00000000   0.00000000  -0.00976560
  0.43200000   0.00000000   0.01840000   0.00000000   0.00000000   0.00000000   0.00000000   0.00000000   0.00000000  -0.00253535   0.28413248   0.00000000   0.00000000   0.00000000   0.00000000   0.00000000   0.00000000  -0.01709000
  0.43400000   0.00525774   0.01840000   0.00000000   0.00000000   0.00000000   0.00000000   0.00000000   0.00000000  -0.00255038   0.28418899   0.00000000   0.00000000   0.00000000   0.00000000   0.00000000   0.00000000  -0.01464800
  0.43600000   0.00000000   0.01840000   0.00000000   0.00000000   0.00000000   0.00000000   0.00000000   0.00000000  -0.00254621   0.28424778   0.00000000   0.00000000   0.00000000   0.00000000   0.00000000   0.00000000  -0.01220700
  0.43800000   0.00346698   0.01840000   0.00000000   0.00000000   0.00000000   0.00000000   0.00000000   0.00000000  -0.00252233   0.28431509   0.00000000   0.00000000   0.00000000   0.00000000   0.00000000   0.00000000  -0.01953100
  0.44000000   0.00346698   0.01840000   0.00000000   0.00000000   0.00000000   0.00000000   0.00000000   0.00000000  -0.00247892   0.28439955   0.00000000   0.00000000   0.00000000   0.00000000   0.00000000   0.00000000  -0.02685500
  0.44200000   0.00000000   0.01840000   0.00000000   0.00000000   0.00000000   0.00000000   0.00000000   0.00000000  -0.00241821   0.28450944   0.00000000   0.00000000   0.00000000   0.00000000   0.00000000   0.00000000  -0.01709000
  0.44400000   0.00000000   0.01840000   0.00000000   0.00000000   0.00000000   0.00000000   0.00000000   0.00000000  -0.00234578   0.28465229   0.00000000   0.00000000   0.00000000   0.00000000   0.00000000   0.00000000  -0.01953100
  0.44600000   0.00160161   0.01840000   0.00000000   0.00000000   0.00000000   0.00000000   0.00000000   0.00000000  -0.00227116   0.28482828   0.00000000   0.00000000   0.00000000   0.00000000   0.00000000   0.00000000  -0.01220700
  0.44800000   0.00160161   0.01840000   0.00000000   0.00000000   0.00000000   0.00000000   0.00000000   0.00000000  -0.00220513   0.28502288   0.00000000   0.00000000   0.00000000   0.00000000   0.00000000   0.00000000  -0.01709000
  0.45000000   0.00000000   0.01840000   0.00000000   0.00000000   0.00000000   0.00000000   0.00000000   0.00000000  -0.00215621   0.28521478   0.00000000   0.00000000   0.00000000   0.00000000   0.00000000   0.00000000  -0.01220700
  0.45200000   0.00346698   0.01840000   0.00000000   0.00000000   0.00000000   0.00000000   0.00000000   0.00000000  -0.00213049   0.28538932   0.00000000   0.00000000   0.00000000   0.00000000   0.00000000   0.00000000  -0.02197300
  0.45400000   0.00346698   0.01840000   0.00000000   0.00000000   0.00000000   0.00000000   0.00000000   0.00000000  -0.00213221   0.28553774   0.00000000   0.00000000   0.00000000   0.00000000   0.00000000   0.00000000  -0.01220700
  0.45600000   0.00000000   0.01840000   0.00000000   0.00000000   0.00000000   0.00000000   0.00000000   0.00000000  -0.00216236   0.28564851   0.00000000   0.00000000   0.00000000   0.00000000   0.00000000   0.00000000  -0.01464800
  0.45800000   0.00000000   0.01840000   0.00000000   0.00000000   0.00000000   0.00000000   0.00000000   0.00000000  -0.00221908   0.28570976   0.00000000   0.00000000   0.00000000   0.00000000   0.00000000   0.00000000  -0.01709000
  0.46000000   0.00160161   0.01840000   0.00000000   0.00000000   0.00000000   0.00000000   0.00000000   0.00000000  -0.00229936   0.28571879   0.00000000   0.00000000   0.00000000   0.00000000   0.00000000   0.00000000  -0.01220700
  0.46200000   0.00000000   0.01840000   0.00000000   0.00000000   0.00000000   0.00000000   0.00000000   0.00000000  -0.00239806   0.28568237   0.00000000   0.00000000   0.00000000   0.00000000   0.00000000   0.00000000  -0.01709000
  0.46400000   0.00346698   0.01840000   0.00000000   0.00000000   0.00000000   0.00000000   0.00000000   0.00000000  -0.00250614   0.28561118   0.00000000   0.00000000   0.00000000   0.00000000   0.00000000   0.00000000  -0.00976560
  0.46600000   0.00000000   0.01840000   0.00000000   0.00000000   0.00000000   0.00000000   0.00000000   0.00000000  -0.00261211   0.28551498   0.00000000   0.00000000   0.00000000   0.00000000   0.00000000   0.00000000  -0.01953100
  0.46800000   0.00000000   0.01840000   0.00000000   0.00000000   0.00000000   0.00000000   0.00000000   0.00000000  -0.00270587   0.28539983   0.00000000   0.00000000   0.00000000   0.00000000   0.00000000   0.00000000  -0.01220700
  0.47000000   0.00891386   0.01840000   0.00000000   0.00000000   0.00000000   0.00000000   0.00000000   0.00000000  -0.00278063   0.28526969   0.00000000   0.00000000   0.00000000   0.00000000   0.00000000   0.00000000  -0.01464800
  0.47200000   0.00346698   0.01840000   0.00000000   0.00000000   0.00000000   0.00000000   0.00000000   0.00000000  -0.00283257   0.28513056   0.00000000   0.00000000   0.00000000   0.00000000   0.00000000   0.00000000  -0.00976560
  0.47400000   0.00891386   0.01840000   0.00000000   0.00000000   0.00000000   0.00000000   0.00000000   0.00000000  -0.00286092   0.28499473   0.00000000   0.00000000   0.00000000   0.00000000   0.00000000   0.00000000  -0.01953100
  0.47600000   0.00160161   0.01840000   0.00000000   0.00000000   0.00000000   0.00000000   0.00000000   0.00000000  -0.00286755   0.28487884   0.00000000   0.00000000   0.00000000   0.00000000   0.00000000   0.00000000  -0.01953100
  0.47800000   0.00000000   0.01840000   0.00000000   0.00000000   0.00000000   0.00000000   0.00000000   0.00000000  -0.00285540   0.28479272   0.00000000   0.00000000   0.00000000   0.00000000   0.00000000   0.00000000  -0.02441400
  0.48000000   0.00000000   0.01840000   0.00000000   0.00000000   0.00000000   0.00000000   0.00000000   0.00000000  -0.00282787   0.28473117   0.00000000   0.00000000   0.00000000   0.00000000   0.00000000   0.00000000  -0.01953100
  0.48200000   0.00000000   0.01840000  -0.00000000   0.00000000   0.00000000   0.00000000   0.00000000   0.00000000  -0.00278870   0.28467747   0.00000000   0.00000000   0.00000000   0.00000000   0.00000000   0.00000000  -0.00488280
  0.48400000   0.00000000   0.01840000  -0.00000000   0.00000000   0.00000000   0.00000000   0.00000000   0.00000000  -0.00274170   0.28461345   0.00000000   0.00000000   0.00000000   0.00000000   0.00000000   0.00000000  -0.02441400
  0.48600000   0.00000000   0.01840000  -0.00000000   0.00000000   0.00000000   0.00000000   0.00000000   0.00000000  -0.00269107   0.28452715   0.00000000   0.00000000   0.00000000   0.00000000   0.00000000   0.00000000  -0.01953100
  0.48800000   0.00000000   0.01840000  -0.00000000   0.00000000   0.00000000   0.00000000   0.00000000   0.00000000  -0.00264107   0.28441437   0.00000000   0.00000000   0.00000000   0.00000000   0.00000000   0.00000000  -0.01220700
  0.49000000   0.00000000   0.01840000  -0.00000000   0.00000000   0.00000000   0.00000000   0.00000000   0.00000000  -0.00259489   0.28427962   0.00000000   0.00000000   0.00000000   0.00000000   0.00000000   0.00000000  -0.01220700
  0.49200000   0.00000000   0.01840000  -0.00000000   0.00000000   0.00000000   0.00000000   0.00000000   0.00000000  -0.00255471   0.28413842   0.00000000   0.00000000   0.00000000   0.00000000   0.00000000   0.00000000  -0.01464800
  0.49400000   0.00000000   0.01840000  -0.00000000   0.00000000   0.00000000   0.00000000   0.00000000   0.00000000  -0.00252181   0.28401539   0.00000000   0.00000000   0.00000000   0.00000000   0.00000000   0.00000000  -0.01464800
  0.49600000   0.00160161   0.01840000  -0.00000000  -0.00000000   0.00000000   0.00000000   0.00000000   0.00000000  -0.00249480   0.28393670   0.00000000   0.00000000   0.00000000   0.00000000   0.00000000   0.00000000  -0.01953100
  0.49800000   0.00160161   0.01840000  -0.00000000  -0.00000000   0.00000000   0.00000000   0.00000000   0.00000000  -0.00246749   0.28392134   0.00000000   0.00000000   0.00000000   0.00000000   0.00000000   0.00000000  -0.01709000
  0.50000000   0.00000000   0.01840000  -0.00000000   0.00000000   0.00000000   0.00000000   0.00000000   0.00000000  -0.00243013   0.28397461   0.00000000   0.00000000   0.00000000   0.00000000   0.00000000   0.00000000  -0.01709000
  0.50200000   0.00000000   0.01840000  -0.00000000   0.00000000   0.00000000   0.00000000   0.00000000   0.00000000  -0.00237397   0.28408631   0.00000000   0.00000000   0.00000000   0.00000000   0.00000000   0.00000000  -0.01709000
  0.50400000   0.00000000   0.01840000  -0.00000000   0.00000000   0.00000000   0.00000000   0.00000000   0.00000000  -0.00229525   0.28423548   0.00000000   0.00000000   0.00000000   0.00000000   0.00000000   0.00000000  -0.01220700
  0.50600000   0.00000000   0.01840000  -0.00000000   0.00000000   0.00000000   0.00000000   0.00000000   0.00000000  -0.00219529   0.28440046   0.00000000   0.00000000   0.00000000   0.00000000   0.00000000   0.00000000  -0.01220700
  0.50800000   0.00000000   0.01840000  -0.00000000   0.00000000   0.00000000   0.00000000   0.00000000   0.00000000  -0.00207895   0.28456817   0.00000000   0.00000000   0.00000000   0.00000000   0.00000000   0.00000000  -0.01220700
  0.51000000   0.00000000   0.01840000  -0.00000000   0.00000000   0.00000000   0.00000000   0.00000000   0.00000000  -0.00195411   0.28473777   0.00000000   0.00000000   0.00000000   0.00000000   0.00000000   0.00000000  -0.02929700
  0.51200000   0.00160161   0.01840000  -0.00000000  -0.00000000   0.00000000   0.00000000   0.00000000   0.00000000  -0.00182975   0.28491817   0.00000000   0.00000000   0.00000000   0.00000000   0.00000000   0.00000000  -0.01220700
  0.51400000   0.00160161   0.01840000  -0.00000000  -0.00000000   0.00000000   0.00000000   0.00000000   0.00000000  -0.00171313   0.28511803   0.00000000   0.00000000   0.00000000   0.00000000   0.00000000   0.00000000  -0.01220700
  0.51600000   0.00346698   0.01840000  -0.00000000  -0.00000000   0.00000000   0.00000000   0.00000000   0.00000000  -0.00160897   0.28533522   0.00000000   0.00000000   0.00000000   0.00000000   0.00000000   0.00000000  -0.01953100
  0.51800000   0.00346698   0.01840000  -0.00000000  -0.00000000   0.00000000   0.00000000   0.00000000   0.00000000  -0.00151998   0.28555719   0.00000000   0.00000000   0.00000000   0.00000000   0.00000000   0.00000000  -0.02929700
  0.52000000   0.00346698   0.01840000  -0.00000000  -0.00000000   0.00000000   0.00000000   0.00000000   0.00000000  -0.00144702   0.28576935   0.00000000   0.00000000   0.00000000   0.00000000   0.00000000   0.00000000  -0.01220700
  0.52200000   0.00000000   0.01840000  -0.00000000   0.00000000   0.00000000   0.00000000   0.00000000   0.00000000  -0.00138914   0.28596162   0.00000000   0.00000000   0.00000000   0.00000000   0.00000000   0.00000000  -0.01220700
  0.52400000   0.00000000   0.01840000  -0.00000000   0.00000000   0.00000000   0.00000000   0.00000000   0.00000000  -0.00134405   0.28612875   0.00000000   0.00000000   0.00000000   0.00000000   0.00000000   0.00000000  -0.01220700
  0.52600000   0.00160161   0.01840000  -0.00000000  -0.00000000   0.00000000   0.00000000   0.00000000   0.00000000  -0.00130964   0.28626468   0.00000000   0.00000000   0.00000000   0.00000000   0.00000000   0.00000000  -0.00488280
  0.52800000   0.00160161   0.01840000  -0.00000000  -0.00000000   0.00000000   0.00000000   0.00000000   0.00000000  -0.00128640   0.28635753   0.00000000   0.00000000   0.00000000   0.00000000   0.00000000   0.00000000  -0.00488280
  0.53000000   0.00000000   0.01840000  -0.00000000   0.00000000   0.00000000   0.00000000   0.00000000   0.00000000  -0.00127880   0.28639281   0.00000000   0.00000000   0.00000000   0.00000000   0.00000000   0.00000000  -0.00976560
  0.53200000   0.00891386   0.01840000  -0.00000000  -0.00000000   0.00000000   0.00000000   0.00000000   0.00000000  -0.00129340   0.28636164   0.00000000   0.00000000   0.00000000   0.00000000   0.00000000   0.00000000  -0.01464800
  0.53400000   0.00160161   0.01840000  -0.00000000  -0.00000000   0.00000000   0.00000000   0.00000000   0.00000000  -0.00133551   0.28626623   0.00000000   0.00000000   0.00000000   0.00000000   0.00000000   0.00000000  -0.01464800
  0.53600000   0.00000000   0.01840000  -0.00000000   0.00000000   0.00000000   0.00000000   0.00000000   0.00000000  -0.00140827   0.28611873   0.00000000   0.00000000   0.00000000   0.00000000   0.00000000   0.00000000  -0.01709000
  0.53800000   0.00346698   0.01840000  -0.00000000  -0.00000000   0.00000000   0.00000000   0.00000000   0.00000000  -0.00151295   0.28593296   0.00000000   0.00000000   0.00000000   0.00000000   0.00000000   0.00000000  -0.01709000
  0.54000000   0.00000000   0.01840000  -0.00000000   0.00000000   0.00000000   0.00000000   0.00000000   0.00000000  -0.00164836   0.28571578   0.00000000   0.00000000   0.00000000   0.00000000   0.00000000   0.00000000  -0.01709000
  0.54200000   0.00000000   0.01840000  -0.00000000   0.00000000   0.00000000   0.00000000   0.00000000   0.00000000  -0.00180904   0.28546842   0.00000000   0.00000000   0.00000000   0.00000000   0.00000000   0.00000000  -0.00976560
  0.54400000   0.00000000   0.01840000  -0.00000000   0.00000000   0.00000000   0.00000000   0.00000000   0.00000000  -0.00198503   0.28519475   0.00000000   0.00000000   0.00000000   0.00000000   0.00000000   0.00000000  -0.01709000
  0.54600000   0.00000000   0.01840000  -0.00000000   0.00000000   0.00000000   0.00000000   0.00000000   0.00000000  -0.00216496   0.28490535   0.00000000   0.00000000   0.00000000   0.00000000   0.00000000   0.00000000  -0.01464800
  0.54800000   0.00000000   0.01840000  -0.00000000   0.00000000   0.00000000   0.00000000   0.00000000   0.00000000  -0.00233951   0.28461741   0.00000000   0.00000000   0.00000000   0.00000000   0.00000000   0.00000000  -0.00976560
  0.55000000   0.00000000   0.01840000  -0.00000000   0.00000000   0.00000000   0.00000000   0.00000000   0.00000000  -0.00250099   0.28435461   0.00000000   0.00000000   0.00000000   0.00000000   0.00000000   0.00000000  -0.01464800
  0.55200000   0.00000000   0.01840000   0.00000000   0.00000000   0.00000000   0.00000000   0.00000000   0.00000000  -0.00264251   0.28414210   0.00000000   0.00000000   0.00000000   0.00000000   0.00000000   0.00000000  -0.02197300
  0.55400000   0.00704849   0.01840000   0.00000000   0.00000000   0.00000000   0.00000000   0.00000000   0.00000000  -0.00275893   0.28399895   0.00000000   0.00000000   0.00000000   0.00000000   0.00000000   0.00000000  -0.01953100
  0.55600000   0.00160161   0.01840000   0.00000000   0.00000000   0.00000000   0.00000000   0.00000000   0.00000000  -0.00284819   0.28393886   0.00000000   0.00000000   0.00000000   0.00000000   0.00000000   0.00000000  -0.01464800
  0.55800000   0.00000000   0.01840000   0.00000000   0.00000000   0.00000000   0.00000000   0.00000000   0.00000000  -0.00291174   0.28397022   0.00000000   0.00000000   0.00000000   0.00000000   0.00000000   0.00000000  -0.01709000
  0.56000000   0.00000000   0.01840000   0.00000000   0.00000000   0.00000000   0.00000000   0.00000000   0.00000000  -0.00295397   0.28408514   0.00000000   0.00000000   0.00000000   0.00000000   0.00000000   0.00000000  -0.01709000
  0.56200000   0.00000000   0.01840000   0.00000000   0.00000000   0.00000000   0.00000000   0.00000000   0.00000000  -0.00298122   0.28425634   0.00000000   0.00000000   0.00000000   0.00000000   0.00000000   0.00000000  -0.01709000
  0.56400000   0.00160161   0.01840000   0.00000000   0.00000000   0.00000000   0.00000000   0.00000000   0.00000000  -0.00300015   0.28445023   0.00000000   0.00000000   0.00000000   0.00000000   0.00000000   0.00000000  -0.01709000
  0.56600000   0.00000000   0.01840000   0.00000000   0.00000000   0.00000000   0.00000000   0.00000000   0.00000000  -0.00301536   0.28463924   0.00000000   0.00000000   0.00000000   0.00000000   0.00000000   0.00000000  -0.01464800
  0.56800000   0.00160161   0.01840000   0.00000000   0.00000000   0.00000000   0.00000000   0.00000000   0.00000000  -0.00302861   0.28480602   0.00000000   0.00000000   0.00000000   0.00000000   0.00000000   0.00000000  -0.01464800
  0.57000000   0.00160161   0.01840000   0.00000000   0.00000000   0.00000000   0.00000000   0.00000000   0.00000000  -0.00303930   0.28494211   0.00000000   0.00000000   0.00000000   0.00000000   0.00000000   0.00000000  -0.00976560
  0.57200000   0.00000000   0.01840000   0.00000000   0.00000000   0.00000000   0.00000000   0.00000000   0.00000000  -0.00304457   0.28504170   0.00000000   0.00000000   0.00000000   0.00000000   0.00000000   0.00000000  -0.01709000
  0.57400000   0.00160161   0.01840000   0.00000000   0.00000000   0.00000000   0.00000000   0.00000000   0.00000000  -0.00304097   0.28509740   0.00000000   0.00000000   0.00000000   0.00000000   0.00000000   0.00000000  -0.01709000
  0.57600000   0.00000000   0.01840000   0.00000000   0.00000000   0.00000000   0.00000000   0.00000000   0.00000000  -0.00302641   0.28510110   0.00000000   0.00000000   0.00000000   0.00000000   0.00000000   0.00000000  -0.01220700
  0.57800000   0.00160161   0.01840000   0.00000000   0.00000000   0.00000000   0.00000000   0.00000000   0.00000000  -0.00299912   0.28504805   0.00000000   0.00000000   0.00000000   0.00000000   0.00000000   0.00000000  -0.00244140
  0.58000000   0.00000000   0.01840000   0.00000000   0.00000000   0.00000000   0.00000000   0.00000000   0.00000000  -0.00295694   0.28494608   0.00000000   0.00000000   0.00000000   0.00000000   0.00000000   0.00000000  -0.01953100
  0.58200000   0.00160161   0.01840000   0.00000000   0.00000000   0.00000000   0.00000000   0.00000000   0.00000000  -0.00290042   0.28481892   0.00000000   0.00000000   0.00000000   0.00000000   0.00000000   0.00000000  -0.01709000
  0.58400000   0.00160161   0.01840000   0.00000000   0.00000000   0.00000000   0.00000000   0.00000000   0.00000000  -0.00283551   0.28469300   0.00000000   0.00000000   0.00000000   0.00000000   0.00000000   0.00000000  -0.01953100
  0.58600000   0.00000000   0.01840000   0.00000000   0.00000000   0.00000000   0.00000000   0.00000000   0.00000000  -0.00277163   0.28458620   0.00000000   0.00000000   0.00000000   0.00000000   0.00000000   0.00000000  -0.00488280
  0.58800000   0.00160161   0.01840000   0.00000000   0.00000000   0.00000000   0.00000000   0.00000000   0.00000000  -0.00271654   0.28450897   0.00000000   0.00000000   0.00000000   0.00000000   0.00000000   0.00000000  -0.00732420
  0.59000000   0.00000000   0.01840000   0.00000000   0.00000000   0.00000000   0.00000000   0.00000000   0.00000000  -0.00267329   0.28446224   0.00000000   0.00000000   0.00000000   0.00000000   0.00000000   0.00000000  -0.01464800
  0.59200000   0.00000000   0.01840000   0.00000000   0.00000000   0.00000000   0.00000000   0.00000000   0.00000000  -0.00264084   0.28443470   0.00000000   0.00000000   0.00000000   0.00000000   0.00000000   0.00000000  -0.01953100
  0.59400000   0.00000000   0.01840000   0.00000000   0.00000000   0.00000000   0.00000000   0.00000000   0.00000000  -0.00261714   0.28441406   0.00000000   0.00000000   0.00000000   0.00000000   0.00000000   0.00000000  -0.01220700
  0.59600000   0.00000000   0.01840000   0.00000000   0.00000000   0.00000000   0.00000000   0.00000000   0.00000000  -0.00260202   0.28439954   0.00000000   0.00000000   0.00000000   0.00000000   0.00000000   0.00000000  -0.02685500
  0.59800000   0.00000000   0.01840000   0.00000000   0.00000000   0.00000000   0.00000000   0.00000000   0.00000000  -0.00259602   0.28439644   0.00000000   0.00000000   0.00000000   0.00000000   0.00000000   0.00000000  -0.01709000
  0.60000000   0.00000000   0.01840000   0.00000000   0.00000000   0.00000000   0.00000000   0.00000000   0.00000000  -0.00259677   0.28440565   0.00000000   0.00000000   0.00000000   0.00000000   0.00000000   0.00000000  -0.01709000
  0.60200000   0.00000000   0.01840000   0.00000000   0.00000000   0.00000000   0.00000000   0.00000000   0.00000000  -0.00259848   0.28442492   0.00000000   0.00000000   0.00000000   0.00000000   0.00000000   0.00000000  -0.01709000
  0.60400000   0.00000000   0.01840000   0.00000000   0.00000000   0.00000000   0.00000000   0.00000000   0.00000000  -0.00259542   0.28445190   0.00000000   0.00000000   0.00000000   0.00000000   0.00000000   0.00000000  -0.01464800
  0.60600000   0.00346698   0.01840000   0.00000000   0.00000000   0.00000000   0.00000000   0.00000000   0.00000000  -0.00258559   0.28448221   0.00000000   0.00000000   0.00000000   0.00000000   0.00000000   0.00000000  -0.01464800
  0.60800000   0.00525774   0.01840000   0.00000000   0.00000000   0.00000000   0.00000000   0.00000000   0.00000000  -0.00257206   0.28450874   0.00000000   0.00000000   0.00000000   0.00000000   0.00000000   0.00000000  -0.01953100
  0.61000000   0.00000000   0.01840000   0.00000000   0.00000000   0.00000000   0.00000000   0.00000000   0.00000000  -0.00256112   0.28452275   0.00000000   0.00000000   0.00000000   0.00000000   0.00000000   0.00000000  -0.01464800
  0.61200000   0.00160161   0.01840000   0.00000000   0.00000000   0.00000000   0.00000000   0.00000000   0.00000000  -0.00255760   0.28451811   0.00000000   0.00000000   0.00000000   0.00000000   0.00000000   0.00000000  -0.01464800
  0.61400000   0.00000000   0.01840000   0.00000000   0.00000000   0.00000000   0.00000000   0.00000000   0.00000000  -0.00256191   0.28449678   0.00000000   0.00000000   0.00000000   0.00000000   0.00000000   0.00000000  -0.02197300
  0.61600000   0.00000000   0.01840000   0.00000000   0.00000000   0.00000000   0.00000000   0.00000000   0.00000000  -0.00257194   0.28446640   0.00000000   0.00000000   0.00000000   0.00000000   0.00000000   0.00000000  -0.01709000
  0.61800000   0.00160161   0.01840000   0.00000000   0.00000000   0.00000000   0.00000000   0.00000000   0.00000000  -0.00258558   0.28443543   0.00000000   0.00000000   0.00000000   0.00000000   0.00000000   0.00000000  -0.01464800
  0.62000000   0.00160161   0.01840000   0.00000000   0.00000000   0.00000000   0.00000000   0.00000000   0.00000000  -0.00260235   0.28441755   0.00000000   0.00000000   0.00000000   0.00000000   0.00000000   0.00000000  -0.01220700
  0.62200000   0.00525774   0.01840000  -0.00000000  -0.00000000   0.00000000   0.00000000   0.00000000   0.00000000  -0.00262392   0.28443608   0.00000000   0.00000000   0.00000000   0.00000000   0.00000000   0.00000000  -0.02197300
  0.62400000   0.00000000   0.01840000  -0.00000000   0.00000000   0.00000000   0.00000000   0.00000000   0.00000000  -0.00265141   0.28451600   0.00000000   0.00000000   0.00000000   0.00000000   0.00000000   0.00000000  -0.01709000
  0.62600000   0.00000000   0.01840000  -0.00000000   0.00000000   0.00000000   0.00000000   0.00000000   0.00000000  -0.00268263   0.28467090   0.00000000   0.00000000   0.00000000   0.00000000   0.00000000   0.00000000  -0.01464800
  0.62800000   0.00346698   0.01840000  -0.00000000  -0.00000000   0.00000000   0.00000000   0.00000000   0.00000000  -0.00271297   0.28489518   0.00000000   0.00000000   0.00000000   0.00000000   0.00000000   0.00000000  -0.01953100
  0.63000000   0.00160161   0.01840000  -0.00000000  -0.00000000   0.00000000   0.00000000   0.00000000   0.00000000  -0.00273814   0.28516474   0.00000000   0.00000000   0.00000000   0.00000000   0.00000000   0.00000000  -0.01953100
  0.63200000   0.00000000   0.01840000  -0.00000000   0.00000000   0.00000000   0.00000000   0.00000000   0.00000000  -0.00275434   0.28544960   0.00000000   0.00000000   0.00000000   0.00000000   0.00000000   0.00000000  -0.01220700
  0.63400000   0.00000000   0.01840000  -0.00000000   0.00000000   0.00000000   0.00000000   0.00000000   0.00000000  -0.00275730   0.28573139   0.00000000   0.00000000   0.00000000   0.00000000   0.00000000   0.00000000  -0.01464800
  0.63600000   0.00160161   0.01840000  -0.00000000  -0.00000000   0.00000000   0.00000000   0.00000000   0.00000000  -0.00274348   0.28600775   0.00000000   0.00000000   0.00000000   0.00000000   0.00000000   0.00000000  -0.01709000
  0.63800000   0.00000000   0.01840000  -0.00000000   0.00000000   0.00000000   0.00000000   0.00000000   0.00000000  -0.00271210   0.28628315   0.00000000   0.00000000   0.00000000   0.00000000   0.00000000   0.00000000  -0.01220700
  0.64000000   0.00000000   0.01840000  -0.00000000   0.00000000   0.00000000   0.00000000   0.00000000   0.00000000  -0.00266392   0.28656102   0.00000000   0.00000000   0.00000000   0.00000000   0.00000000   0.00000000  -0.01709000
  0.64200000   0.00525774   0.01840000  -0.00000000  -0.00000000   0.00000000   0.00000000   0.00000000   0.00000000  -0.00259821   0.28684013   0.00000000   0.00000000   0.00000000   0.00000000   0.00000000   0.00000000  -0.01709000
  0.64400000   0.00160161   0.01840000  -0.00000000  -0.00000000   0.00000000   0.00000000   0.00000000   0.00000000  -0.00251407   0.28710974   0.00000000   0.00000000   0.00000000   0.00000000   0.00000000   0.00000000  -0.01464800
  0.64600000   0.00000000   0.01840000  -0.00000000   0.00000000   0.00000000   0.00000000   0.00000000   0.00000000  -0.00241514   0.28734853   0.00000000   0.00000000   0.00000000   0.00000000   0.00000000   0.00000000  -0.01464800
  0.64800000   0.00000000   0.01840000  -0.00000000   0.00000000   0.00000000   0.00000000   0.00000000   0.00000000  -0.00230968   0.28753155   0.00000000   0.00000000   0.00000000   0.00000000   0.00000000   0.00000000  -0.01464800
  0.65000000   0.00000000   0.01840000  -0.00000000   0.00000000   0.00000000   0.00000000   0.00000000   0.00000000  -0.00220624   0.28764035   0.00000000   0.00000000   0.00000000   0.00000000   0.00000000   0.00000000  -0.00488280
  0.65200000   0.00000000   0.01840000  -0.00000000   0.00000000   0.00000000   0.00000000   0.00000000   0.00000000  -0.00211169   0.28767215   0.00000000   0.00000000   0.00000000   0.00000000   0.00000000   0.00000000  -0.01709000
  0.65400000   0.00000000   0.01840000  -0.00000000   0.00000000   0.00000000   0.00000000   0.00000000   0.00000000  -0.00203265   0.28764004   0.00000000   0.00000000   0.00000000   0.00000000   0.00000000   0.00000000  -0.01464800
  0.65600000   0.00160161   0.01840000  -0.00000000  -0.00000000   0.00000000   0.00000000   0.00000000   0.00000000  -0.00197616   0.28756111   0.00000000   0.00000000   0.00000000   0.00000000   0.00000000   0.00000000  -0.01709000
  0.65800000   0.00000000   0.01840000  -0.00000000   0.00000000   0.00000000   0.00000000   0.00000000   0.00000000  -0.00194786   0.28744726   0.00000000   0.00000000   0.00000000   0.00000000   0.00000000   0.00000000  -0.01464800
  0.66000000   0.00704849   0.01840000  -0.00000000  -0.00000000   0.00000000   0.00000000   0.00000000   0.00000000  -0.00195026   0.28730617   0.00000000   0.00000000   0.00000000   0.00000000   0.00000000   0.00000000  -0.02685500
  0.66200000   0.00000000   0.01840000  -0.00000000   0.00000000   0.00000000   0.00000000   0.00000000   0.00000000  -0.00198173   0.28714294   0.00000000   0.00000000   0.00000000   0.00000000   0.00000000   0.00000000  -0.01709000
  0.66400000   0.00160161   0.01840000  -0.00000000  -0.00000000   0.00000000   0.00000000   0.00000000   0.00000000  -0.00203738   0.28696005   0.00000000   0.00000000   0.00000000   0.00000000   0.00000000   0.00000000  -0.01464800
  0.66600000   0.00160161   0.01840000  -0.00000000  -0.00000000   0.00000000   0.00000000   0.00000000   0.00000000  -0.00211156   0.28675682   0.00000000   0.00000000   0.00000000   0.00000000   0.00000000   0.00000000  -0.01953100
  0.66800000   0.00160161   0.01840000  -0.00000000  -0.00000000   0.00000000   0.00000000   0.00000000   0.00000000  -0.00219835   0.28652705   0.00000000   0.00000000   0.00000000   0.00000000   0.00000000   0.00000000  -0.02197300
  0.67000000   0.00000000   0.01840000  -0.00000000   0.00000000   0.00000000   0.00000000   0.00000000   0.00000000  -0.00229129   0.28626234   0.00000000   0.00000000   0.00000000   0.00000000   0.00000000   0.00000000  -0.01464800
  0.67200000   0.00000000   0.01840000  -0.00000000   0.00000000   0.00000000   0.00000000   0.00000000   0.00000000  -0.00238539   0.28596473   0.00000000   0.00000000   0.00000000   0.00000000   0.00000000   0.00000000  -0.01953100
  0.67400000   0.00000000   0.01840000  -0.00000000   0.00000000   0.00000000   0.00000000   0.00000000   0.00000000  -0.00247884   0.28565645   0.00000000   0.00000000   0.00000000   0.00000000   0.00000000   0.00000000  -0.01220700
  0.67600000   0.00000000   0.01840000  -0.00000000   0.00000000   0.00000000   0.00000000   0.00000000   0.00000000  -0.00257183   0.28537239   0.00000000   0.00000000   0.00000000   0.00000000   0.00000000   0.00000000  -0.02685500
  0.67800000   0.00000000   0.01840000  -0.00000000   0.00000000   0.00000000   0.00000000   0.00000000   0.00000000  -0.00266514   0.28513855   0.00000000   0.00000000   0.00000000   0.00000000   0.00000000   0.00000000  -0.01464800
  0.68000000   0.00000000   0.01840000  -0.00000000   0.00000000   0.00000000   0.00000000   0.00000000   0.00000000  -0.00275930   0.28495955   0.00000000   0.00000000   0.00000000   0.00000000   0.00000000   0.00000000  -0.02197300
  0.68200000   0.00704849   0.01840000  -0.00000000  -0.00000000   0.00000000   0.00000000   0.00000000   0.00000000  -0.00285340   0.28482632   0.00000000   0.00000000   0.00000000   0.00000000   0.00000000   0.00000000  -0.01709000
  0.68400000   0.00346698   0.01840000  -0.00000000  -0.00000000   0.00000000   0.00000000   0.00000000   0.00000000  -0.00294442   0.28472925   0.00000000   0.00000000   0.00000000   0.00000000   0.00000000   0.00000000  -0.01953100
  0.68600000   0.00160161   0.01840000  -0.00000000  -0.00000000   0.00000000   0.00000000   0.00000000   0.00000000  -0.00302913   0.28466546   0.00000000   0.00000000   0.00000000   0.00000000   0.00000000   0.00000000  -0.01709000
  0.68800000   0.00525774   0.01840000  -0.00000000  -0.00000000   0.00000000   0.00000000   0.00000000   0.00000000  -0.00310554   0.28463554   0.00000000   0.00000000   0.00000000   0.00000000   0.00000000   0.00000000  -0.01220700
  0.69000000   0.00000000   0.01840000  -0.00000000   0.00000000   0.00000000   0.00000000   0.00000000   0.00000000  -0.00317162   0.28463335   0.00000000   0.00000000   0.00000000   0.00000000   0.00000000   0.00000000  -0.01220700
  0.69200000   0.00000000   0.01840000   0.00000000   0.00000000   0.00000000   0.00000000   0.00000000   0.00000000  -0.00322409   0.28464614   0.00000000   0.00000000   0.00000000   0.00000000   0.00000000   0.00000000  -0.01464800
  0.69400000   0.00160161   0.01840000   0.00000000   0.00000000   0.00000000   0.00000000   0.00000000   0.00000000  -0.00325966   0.28466440   0.00000000   0.00000000   0.00000000   0.00000000   0.00000000   0.00000000  -0.01220700
  0.69600000   0.00525774   0.01840000   0.00000000   0.00000000   0.00000000   0.00000000   0.00000000   0.00000000  -0.00327714   0.28468680   0.00000000   0.00000000   0.00000000   0.00000000   0.00000000   0.00000000  -0.02197300
  0.69800000   0.00000000   0.01840000   0.00000000   0.00000000   0.00000000   0.00000000   0.00000000   0.00000000  -0.00327939   0.28471826   0.00000000   0.00000000   0.00000000   0.00000000   0.00000000   0.00000000  -0.01953100
  0.70000000   0.00000000   0.01840000   0.00000000   0.00000000   0.00000000   0.00000000   0.00000000   0.00000000  -0.00327300   0.28476613   0.00000000   0.00000000   0.00000000   0.00000000   0.00000000   0.00000000  -0.01220700
  0.70200000   0.00000000   0.01840000   0.00000000   0.00000000   0.00000000   0.00000000   0.00000000   0.00000000  -0.00326464   0.28483698   0.00000000   0.00000000   0.00000000   0.00000000   0.00000000   0.00000000  -0.01464800
  0.70400000   0.00160161   0.01840000   0.00000000   0.00000000   0.00000000   0.00000000   0.00000000   0.00000000  -0.00325792   0.28493457   0.00000000   0.00000000   0.00000000   0.00000000   0.00000000   0.00000000  -0.01709000
  0.70600000   0.00000000   0.01840000   0.00000000   0.00000000   0.00000000   0.00000000   0.00000000   0.00000000  -0.00325417   0.28505829   0.00000000   0.00000000   0.00000000   0.00000000   0.00000000   0.00000000  -0.02197300
  0.70800000   0.00000000   0.01840000   0.00000000   0.00000000   0.00000000   0.00000000   0.00000000   0.00000000  -0.00325466   0.28520030   0.00000000   0.00000000   0.00000000   0.00000000   0.00000000   0.00000000  -0.01464800
  0.71000000   0.00704849   0.01840000   0.00000000   0.00000000   0.00000000   0.00000000   0.00000000   0.00000000  -0.00326134   0.28534448   0.00000000   0.00000000   0.00000000   0.00000000   0.00000000   0.00000000  -0.02929700
  0.71200000   0.00000000   0.01840000   0.00000000   0.00000000   0.00000000   0.00000000   0.00000000   0.00000000  -0.00327520   0.28547441   0.00000000   0.00000000   0.00000000   0.00000000   0.00000000   0.00000000  -0.01709000
  0.71400000   0.00000000   0.01840000   0.00000001   0.00000000   0.00000000   0.00000000   0.00000000   0.00000000  -0.00329327   0.28558709   0.00000000   0.00000000   0.00000000   0.00000000   0.00000000   0.00000000  -0.01464800
  0.71600000   0.00000000   0.01840000   0.00000001   0.00000000   0.00000000   0.00000000   0.00000000   0.00000000  -0.00330826   0.28569664   0.00000000   0.00000000   0.00000000   0.00000000   0.00000000   0.00000000  -0.02685500
  0.71800000   0.00525774   0.01840000   0.00000001   0.00000000   0.00000000   0.00000000   0.00000000   0.00000000  -0.00331246   0.28582218   0.00000000   0.00000000   0.00000000   0.00000000   0.00000000   0.00000000  -0.01953100
  0.72000000   0.00000000   0.01840000   0.00000001   0.00000000   0.00000000   0.00000000   0.00000000   0.00000000  -0.00330183   0.28597374   0.00000000   0.00000000   0.00000000   0.00000000   0.00000000   0.00000000  -0.01953100
  0.72200000   0.00346698   0.01840000   0.00000001   0.00000000   0.00000000   0.00000000   0.00000000   0.00000000  -0.00327553   0.28615238   0.00000000   0.00000000   0.00000000   0.00000000   0.00000000   0.00000000  -0.00976560
  0.72400000   0.00160161   0.01840000   0.00000001   0.00000000   0.00000000   0.00000000   0.00000000   0.00000000  -0.00323420   0.28636064   0.00000000   0.00000000   0.00000000   0.00000000   0.00000000   0.00000000  -0.01953100
  0.72600000   0.00000000   0.01840000   0.00000001   0.00000000   0.00000000   0.00000000   0.00000000   0.00000000  -0.00318150   0.28660613   0.00000000   0.00000000   0.00000000   0.00000000   0.00000000   0.00000000  -0.00976560
  0.72800000   0.00000000   0.01840000   0.00000001   0.00000000   0.00000000   0.00000000   0.00000000   0.00000000  -0.00312575   0.28689204   0.00000000   0.00000000   0.00000000   0.00000000   0.00000000   0.00000000  -0.01464800
  0.73000000   0.00000000   0.01840000   0.00000001   0.00000000   0.00000000   0.00000000   0.00000000   0.00000000  -0.00307663   0.28720812   0.00000000   0.00000000   0.00000000   0.00000000   0.00000000   0.00000000  -0.01953100
  0.73200000   0.00891386   0.01840000   0.00000001   0.00000000   0.00000000   0.00000000   0.00000000   0.00000000  -0.00304082   0.28753324   0.00000000   0.00000000   0.00000000   0.00000000   0.00000000   0.00000000  -0.01464800
  0.73400000   0.00000000   0.01840000   0.00000002   0.00000000   0.00000000   0.00000000   0.00000000   0.00000000  -0.00302160   0.28784275   0.00000000   0.00000000   0.00000000   0.00000000   0.00000000   0.00000000  -0.01464800
  0.73600000   0.00000000   0.01840000   0.00000002   0.00000000   0.00000000   0.00000000   0.00000000   0.00000000  -0.00302047   0.28811093   0.00000000   0.00000000   0.00000000   0.00000000   0.00000000   0.00000000  -0.02197300
  0.73800000   0.00000000   0.01840000   0.00000002   0.00000000   0.00000000   0.00000000   0.00000000   0.00000000  -0.00303726   0.28831162   0.00000000   0.00000000   0.00000000   0.00000000   0.00000000   0.00000000  -0.01709000
  0.74000000   0.00000000   0.01840000   0.00000002   0.00000000   0.00000000   0.00000000   0.00000000   0.00000000  -0.00307026   0.28842520   0.00000000   0.00000000   0.00000000   0.00000000   0.00000000   0.00000000  -0.01709000
  0.74200000   0.00525774   0.01840000   0.00000002   0.00000000   0.00000000   0.00000000   0.00000000   0.00000000  -0.00311859   0.28844643   0.00000000   0.00000000   0.00000000   0.00000000   0.00000000   0.00000000  -0.01709000
  0.74400000   0.00000000   0.01840000   0.00000002   0.00000000   0.00000000   0.00000000   0.00000000   0.00000000  -0.00318387   0.28838154   0.00000000   0.00000000   0.00000000   0.00000000   0.00000000   0.00000000  -0.00976560
  0.74600000   0.00000000   0.01840000   0.00000002   0.00000000   0.00000000   0.00000000   0.00000000   0.00000000  -0.00326989   0.28823948   0.00000000   0.00000000   0.00000000   0.00000000   0.00000000   0.00000000  -0.01709000
  0.74800000   0.00160161   0.01840000   0.00000002   0.00000000   0.00000000   0.00000000   0.00000000   0.00000000  -0.00338188   0.28802912   0.00000000   0.00000000   0.00000000   0.00000000   0.00000000   0.00000000  -0.01709000
  0.75000000   0.00000000   0.01840000   0.00000002   0.00000000   0.00000000   0.00000000   0.00000000   0.00000000  -0.00352623   0.28776224   0.00000000   0.00000000   0.00000000   0.00000000   0.00000000   0.00000000  -0.01220700
  0.75200000   0.00160161   0.01840000   0.00000002   0.00000000   0.00000000   0.00000000   0.00000000   0.00000000  -0.00371019   0.28745621   0.00000000   0.00000000   0.00000000   0.00000000   0.00000000   0.00000000  -0.01709000
  0.75400000   0.00000000   0.01840000   0.00000001   0.00000000   0.00000000   0.00000000   0.00000000   0.00000000  -0.00394177   0.28712829   0.00000000   0.00000000   0.00000000   0.00000000   0.00000000   0.00000000  -0.02441400
  0.75600000   0.00525774   0.01840000   0.00000001   0.00000000   0.00000000   0.00000000   0.00000000   0.00000000  -0.00422903   0.28678574   0.00000000   0.00000000   0.00000000   0.00000000   0.00000000   0.00000000  -0.01220700
  0.75800000   0.00346698   0.01840000   0.00000001   0.00000000   0.00000000   0.00000000   0.00000000   0.00000000  -0.00457762   0.28642840   0.00000000   0.00000000   0.00000000   0.00000000   0.00000000   0.00000000  -0.00976560
  0.76000000   0.00000000   0.01840000   0.00000000   0.00000000   0.00000000   0.00000000   0.00000000   0.00000000  -0.00498795   0.28605866   0.00000000   0.00000000   0.00000000   0.00000000   0.00000000   0.00000000  -0.01953100
  0.76200000   0.00160161   0.01840000   0.00000000   0.00000000   0.00000000   0.00000000   0.00000000   0.00000000  -0.00545360   0.28568295   0.00000000   0.00000000   0.00000000   0.00000000   0.00000000   0.00000000  -0.00976560
  0.76400000   0.00000000   0.01840000  -0.00000000   0.00000000   0.00000000   0.00000000   0.00000000   0.00000000  -0.00596184   0.28530890   0.00000000   0.00000000   0.00000000   0.00000000   0.00000000   0.00000000  -0.01220700
  0.76600000   0.00000000   0.01840000  -0.00000001   0.00000000   0.00000000   0.00000000   0.00000000   0.00000000  -0.00649693   0.28494561   0.00000000   0.00000000   0.00000000   0.00000000   0.00000000   0.00000000  -0.01709000
  0.76800000   0.00525774   0.01840000  -0.00000002  -0.00000000   0.00000000   0.00000000   0.00000000   0.00000000  -0.00704357   0.28460272   0.00000000   0.00000000   0.00000000   0.00000000   0.00000000   0.00000000  -0.01220700
  0.77000000   0.00891386   0.01840000  -0.00000003  -0.00000000   0.00000000   0.00000000   0.00000000   0.00000000  -0.00758734   0.28428693   0.00000000   0.00000000   0.00000000   0.00000000   0.00000000   0.00000000  -0.01220700
  0.77200000   0.00346698   0.01840000  -0.00000004  -0.00000000   0.00000000   0.00000000   0.00000000   0.00000000  -0.00811431   0.28400335   0.00000000   0.00000000   0.00000000   0.00000000   0.00000000   0.00000000  -0.01709000
  0.77400000   0.00000000   0.01840000  -0.00000005   0.00000000   0.00000000   0.00000000   0.00000000   0.00000000  -0.00861312   0.28376488   0.00000000   0.00000000   0.00000000   0.00000000   0.00000000   0.00000000  -0.02197300
  0.77600000   0.00525774   0.01840000  -0.00000006  -0.00000000   0.00000000   0.00000000   0.00000000   0.00000000  -0.00907669   0.28359692   0.00000000   0.00000000   0.00000000   0.00000000   0.00000000   0.00000000  -0.00488280
  0.77800000   0.00160161   0.01840000  -0.00000007  -0.00000000   0.00000000   0.00000000   0.00000000   0.00000000  -0.00950093   0.28352854   0.00000000   0.00000000   0.00000000   0.00000000   0.00000000   0.00000000  -0.01953100
  0.78000000   0.00000000   0.01840000  -0.00000009   0.00000000   0.00000000   0.00000000   0.00000000   0.00000000  -0.00988269   0.28358010   0.00000000   0.00000000   0.00000000   0.00000000   0.00000000   0.00000000  -0.02441400
  0.78200000   0.00000000   0.01840000  -0.00000010   0.00000000   0.00000000   0.00000000   0.00000000   0.00000000  -0.01021913   0.28375674   0.00000000   0.00000000   0.00000000   0.00000000   0.00000000   0.00000000  -0.01709000
  0.78400000   0.00000000   0.01840000  -0.00000012   0.00000000   0.00000000   0.00000000   0.00000000   0.00000000  -0.01050839   0.28404940   0.00000000   0.00000000   0.00000000   0.00000000   0.00000000   0.00000000  -0.01220700
  0.78600000   0.00891386   0.01840000  -0.00000014  -0.00000000   0.00000000   0.00000000   0.00000000   0.00000000  -0.01075022   0.28444394   0.00000000   0.00000000   0.00000000   0.00000000   0.00000000   0.00000000  -0.01709000
  0.78800000   0.00160161   0.01840000  -0.00000016  -0.00000000   0.00000000   0.00000000   0.00000000   0.00000000  -0.01094502   0.28492861   0.00000000   0.00000000   0.00000000   0.00000000   0.00000000   0.00000000  -0.01709000
  0.79000000   0.00160161   0.01840000  -0.00000018  -0.00000000   0.00000000   0.00000000   0.00000000   0.00000000  -0.01109243   0.28549063   0.00000000   0.00000000   0.00000000   0.00000000   0.00000000   0.00000000  -0.01709000
  0.79200000   0.00000000   0.01840000  -0.00000020   0.00000000   0.00000000   0.00000000   0.00000000   0.00000000  -0.01119263   0.28610931   0.00000000   0.00000000   0.00000000   0.00000000   0.00000000   0.00000000  -0.00976560
  0.79400000   0.00160161   0.01840000  -0.00000023  -0.00000000   0.00000000   0.00000000   0.00000000   0.00000000  -0.01124863   0.28675627   0.00000000   0.00000000   0.00000000   0.00000000   0.00000000   0.00000000  -0.02197300
  0.79600000   0.00000000   0.01840000  -0.00000025   0.00000000   0.00000000   0.00000000   0.00000000   0.00000000  -0.01126714   0.28739852   0.00000000   0.00000000   0.00000000   0.00000000   0.00000000   0.00000000  -0.01464800
  0.79800000   0.00160161   0.01840000  -0.00000027  -0.00000000   0.00000000   0.00000000   0.00000000   0.00000000  -0.01125853   0.28800208   0.00000000   0.00000000   0.00000000   0.00000000   0.00000000   0.00000000  -0.01953100
  0.80000000   0.00000000   0.01840000  -0.00000030   0.00000000   0.00000000   0.00000000   0.00000000   0.00000000  -0.01123510   0.28854603   0.00000000   0.00000000   0.00000000   0.00000000   0.00000000   0.00000000  -0.01709000
  0.80200000   0.00000000   0.01840000  -0.00000032   0.00000000   0.00000000   0.00000000   0.00000000   0.00000000  -0.01120772   0.28904105   0.00000000   0.00000000   0.00000000   0.00000000   0.00000000   0.00000000  -0.01953100
  0.80400000   0.00346698   0.01840000  -0.00000034  -0.00000000   0.00000000   0.00000000   0.00000000   0.00000000  -0.01118560   0.28953517   0.00000000   0.00000000   0.00000000   0.00000000   0.00000000   0.00000000  -0.01709000
  0.80600000   0.00160161   0.01840001  -0.00000036  -0.00000000   0.00000000   0.00000000   0.00000000   0.00000000  -0.01117892   0.29010554   0.00000000   0.00000000   0.00000000   0.00000000   0.00000000   0.00000000  -0.01953100
  0.80800000   0.00891386   0.01840001  -0.00000038  -0.00000000   0.00000000   0.00000000   0.00000000   0.00000000  -0.01119819   0.29084266   0.00000000   0.00000000   0.00000000   0.00000000   0.00000000   0.00000000  -0.01464800
  0.81000000   0.00346698   0.01840001  -0.00000040  -0.00000000   0.00000000   0.00000000   0.00000000   0.00000000  -0.01124962   0.29183371   0.00000000   0.00000000   0.00000000   0.00000000   0.00000000   0.00000000  -0.01220700
  0.81200000   0.00000000   0.01840001  -0.00000041   0.00000000   0.00000000   0.00000000   0.00000000   0.00000000  -0.01133251   0.29315075   0.00000000   0.00000000   0.00000000   0.00000000   0.00000000   0.00000000  -0.02929700
  0.81400000   0.00160161   0.01840001  -0.00000041  -0.00000000   0.00000000   0.00000000   0.00000000   0.00000000  -0.01144046   0.29484223   0.00000000   0.00000000   0.00000000   0.00000000   0.00000000   0.00000000  -0.01709000
  0.81600000   0.00000000   0.01840001  -0.00000041   0.00000000   0.00000000   0.00000000   0.00000000   0.00000000  -0.01156422   0.29692688   0.00000000   0.00000000   0.00000000   0.00000000   0.00000000   0.00000000  -0.01220700
  0.81800000   0.00346698   0.01840001  -0.00000041  -0.00000000   0.00000000   0.00000000   0.00000000   0.00000000  -0.01169527   0.29939543   0.00000000   0.00000000   0.00000000   0.00000000   0.00000000   0.00000000  -0.01464800
  0.82000000   0.00000000   0.01840001  -0.00000039   0.00000000   0.00000000   0.00000000   0.00000000   0.00000000  -0.01182975   0.30221695   0.00000000   0.00000000   0.00000000   0.00000000   0.00000000   0.00000000  -0.01464800
  0.82200000   0.00525774   0.01840001  -0.00000037  -0.00000000   0.00000000   0.00000000   0.00000000   0.00000000  -0.01197035   0.30534051   0.00000000   0.00000000   0.00000000   0.00000000   0.00000000   0.00000000  -0.01953100
  0.82400000   0.00000000   0.01840001  -0.00000033   0.00000000   0.00000000   0.00000000   0.00000000   0.00000000  -0.01212590   0.30869308   0.00000000   0.00000000   0.00000000   0.00000000   0.00000000   0.00000000  -0.02685500
  0.82600000   0.00346698   0.01840001  -0.00000028  -0.00000000   0.00000000   0.00000000   0.00000000   0.00000000  -0.01231006   0.31218107   0.00000000   0.00000000   0.00000000   0.00000000   0.00000000   0.00000000  -0.01709000
  0.82800000   0.00160161   0.01840001  -0.00000022  -0.00000000   0.00000000   0.00000000   0.00000000   0.00000000  -0.01253884   0.31569723   0.00000000   0.00000000   0.00000000   0.00000000   0.00000000   0.00000000  -0.00732420
  0.83000000   0.00000000   0.01840001  -0.00000014   0.00000000   0.00000000   0.00000000   0.00000000   0.00000000  -0.01282795   0.31912202   0.00000000   0.00000000   0.00000000   0.00000000   0.00000000   0.00000000  -0.02685500
  0.83200000   0.00000000   0.01840001  -0.00000004   0.00000000   0.00000000   0.00000000   0.00000000   0.00000000  -0.01319150   0.32231884   0.00000000   0.00000000   0.00000000   0.00000000   0.00000000   0.00000000  -0.01953100
  0.83400000   0.00160161   0.01840001   0.00000008   0.00000000   0.00000000   0.00000000   0.00000000   0.00000000  -0.01363984   0.32514306   0.00000000   0.00000000   0.00000000   0.00000000   0.00000000   0.00000000  -0.01953100
  0.83600000   0.00000000   0.01840001   0.00000022   0.00000000   0.00000000   0.00000000   0.00000000   0.00000000  -0.01417552   0.32746693   0.00000000   0.00000000   0.00000000   0.00000000   0.00000000   0.00000000  -0.01464800
  0.83800000   0.00000000   0.01840001   0.00000038   0.00000000   0.00000000   0.00000000   0.00000000   0.00000000  -0.01478995   0.32920283   0.00000000   0.00000000   0.00000000   0.00000000   0.00000000   0.00000000  -0.01953100
  0.84000000   0.00000000   0.01840001   0.00000056   0.00000000   0.00000000   0.00000000   0.00000000   0.00000000  -0.01546201   0.33032042   0.00000000   0.00000000   0.00000000   0.00000000   0.00000000   0.00000000  -0.02197300
  0.84200000   0.00346698   0.01840001   0.00000078   0.00000000   0.00000000   0.00000000   0.00000000   0.00000000  -0.01615778   0.33085075   0.00000000   0.00000000   0.00000000   0.00000000   0.00000000   0.00000000  -0.00976560
  0.84400000   0.00000000   0.01840001   0.00000102   0.00000000   0.00000000   0.00000000   0.00000000   0.00000000  -0.01683226   0.33087300   0.00000000   0.00000000   0.00000000   0.00000000   0.00000000   0.00000000  -0.01464800
  0.84600000   0.00000000   0.01840001   0.00000129   0.00000000   0.00000000   0.00000000   0.00000000   0.00000000  -0.01743438   0.33050046   0.00000000   0.00000000   0.00000000   0.00000000   0.00000000   0.00000000  -0.01709000
  0.84800000   0.00160161   0.01840001   0.00000159   0.00000000   0.00000000   0.00000000   0.00000000   0.00000000  -0.01791571   0.32986972   0.00000000   0.00000000   0.00000000   0.00000000   0.00000000   0.00000000  -0.00244140
  0.85000000   0.00160161   0.01840000   0.00000193   0.00000000   0.00000000   0.00000000   0.00000000   0.00000000  -0.01824096   0.32912160   0.00000000   0.00000000   0.00000000   0.00000000   0.00000000   0.00000000  -0.01709000
  0.85200000   0.00000000   0.01840000   0.00000229   0.00000000   0.00000000   0.00000000   0.00000000   0.00000000  -0.01839533   0.32838128   0.00000000   0.00000000   0.00000000   0.00000000   0.00000000   0.00000000  -0.01709000
  0.85400000   0.00346698   0.01839999   0.00000269   0.00000001   0.00000000   0.00000000   0.00000000   0.00000000  -0.01838536   0.32774934   0.00000000   0.00000000   0.00000000   0.00000000   0.00000000   0.00000000  -0.01464800
  0.85600000   0.00160161   0.01839999   0.00000311   0.00000000   0.00000000   0.00000000   0.00000000   0.00000000  -0.01823463   0.32729356   0.00000000   0.00000000   0.00000000   0.00000000   0.00000000   0.00000000  -0.00732420
  0.85800000   0.00000000   0.01839998   0.00000357   0.00000000   0.00000000   0.00000000   0.00000000   0.00000000  -0.01797678   0.32703591   0.00000000   0.00000000   0.00000000   0.00000000   0.00000000   0.00000000  -0.00488280
  0.86000000   0.00346698   0.01839998   0.00000405   0.00000001   0.00000000   0.00000000   0.00000000   0.00000000  -0.01764689   0.32695003   0.00000000   0.00000000   0.00000000   0.00000000   0.00000000   0.00000000  -0.02197300
  0.86200000   0.00000000   0.01839997   0.00000455   0.00000000   0.00000000   0.00000000   0.00000000   0.00000000  -0.01727230   0.32697469   0.00000000   0.00000000   0.00000000   0.00000000   0.00000000   0.00000000  -0.01953100
  0.86400000   0.00704849   0.01839996   0.00000508   0.00000004   0.00000000   0.00000000   0.00000000   0.00000000  -0.01686845   0.32703396   0.00000000   0.00000000   0.00000000   0.00000000   0.00000000   0.00000000  -0.01953100
  0.86600000   0.00000000   0.01839995   0.00000562   0.00000000   0.00000000   0.00000000   0.00000000   0.00000000  -0.01644382   0.32705694   0.00000000   0.00000000   0.00000000   0.00000000   0.00000000   0.00000000  -0.01220700
  0.86800000   0.00160161   0.01839994   0.00000616   0.00000001   0.00000000   0.00000000   0.00000000   0.00000000  -0.01600950   0.32699129   0.00000000   0.00000000   0.00000000   0.00000000   0.00000000   0.00000000  -0.00976560
  0.87000000   0.00000000   0.01839992   0.00000671   0.00000000   0.00000000   0.00000000   0.00000000   0.00000000  -0.01558506   0.32680871   0.00000000   0.00000000   0.00000000   0.00000000   0.00000000   0.00000000  -0.01709000
  0.87200000   0.00000000   0.01839991   0.00000724   0.00000000   0.00000000   0.00000000   0.00000000   0.00000000  -0.01519741   0.32650779   0.00000000   0.00000000   0.00000000   0.00000000   0.00000000   0.00000000  -0.01464800
  0.87400000   0.00160161   0.01839990   0.00000776   0.00000001   0.00000000   0.00000000   0.00000000   0.00000000  -0.01487583   0.32611594   0.00000000   0.00000000   0.00000000   0.00000000   0.00000000   0.00000000  -0.01464800
  0.87600000   0.00000000   0.01839988   0.00000824   0.00000000   0.00000000   0.00000000   0.00000000   0.00000000  -0.01464850   0.32568692   0.00000000   0.00000000   0.00000000   0.00000000   0.00000000   0.00000000  -0.02685500
  0.87800000   0.00000000   0.01839986   0.00000867   0.00000000   0.00000000   0.00000000   0.00000000   0.00000000  -0.01453958   0.32528994   0.00000000   0.00000000   0.00000000   0.00000000   0.00000000   0.00000000  -0.01709000
  0.88000000   0.00346698   0.01839985   0.00000904   0.00000003   0.00000000   0.00000000   0.00000000   0.00000000  -0.01456455   0.32499101   0.00000000   0.00000000   0.00000000   0.00000000   0.00000000   0.00000000  -0.01709000
  0.88200000   0.00000000   0.01839983   0.00000932   0.00000000   0.00000000   0.00000000   0.00000000   0.00000000  -0.01472751   0.32483467   0.00000000   0.00000000   0.00000000   0.00000000   0.00000000   0.00000000  -0.00976560
  0.88400000   0.00000000   0.01839981   0.00000949   0.00000000   0.00000000   0.00000000   0.00000000   0.00000000  -0.01502342   0.32484267   0.00000000   0.00000000   0.00000000   0.00000000   0.00000000   0.00000000  -0.01464800
  0.88600000   0.00525774   0.01839979   0.00000953   0.00000005   0.00000000   0.00000000   0.00000000   0.00000000  -0.01544192   0.32503302   0.00000000   0.00000000   0.00000000   0.00000000   0.00000000   0.00000000  -0.01220700
  0.88800000   0.00160161   0.01839977   0.00000942   0.00000002   0.00000000   0.00000000   0.00000000   0.00000000  -0.01596738   0.32543534   0.00000000   0.00000000   0.00000000   0.00000000   0.00000000   0.00000000  -0.00732420
  0.89000000   0.00000000   0.01839975   0.00000912   0.00000000   0.00000000   0.00000000   0.00000000   0.00000000  -0.01657578   0.32608633   0.00000000   0.00000000   0.00000000   0.00000000   0.00000000   0.00000000  -0.01220700
  0.89200000   0.00000000   0.01839974   0.00000860   0.00000000   0.00000000   0.00000000   0.00000000   0.00000000  -0.01723278   0.32701509   0.00000000   0.00000000   0.00000000   0.00000000   0.00000000   0.00000000  -0.01220700
  0.89400000   0.00346698   0.01839972   0.00000784   0.00000003   0.00000000   0.00000000   0.00000000   0.00000000  -0.01789594   0.32823243   0.00000000   0.00000000   0.00000000   0.00000000   0.00000000   0.00000000  -0.01953100
  0.89600000   0.00525774   0.01839970   0.00000679   0.00000004   0.00000000   0.00000000   0.00000000   0.00000000  -0.01852000   0.32973629   0.00000000   0.00000000   0.00000000   0.00000000   0.00000000   0.00000000  -0.01220700
  0.89800000   0.00000000   0.01839969   0.00000542   0.00000000   0.00000000   0.00000000   0.00000000   0.00000000  -0.01906383   0.33152284   0.00000000   0.00000000   0.00000000   0.00000000   0.00000000   0.00000000  -0.01709000
  0.90000000   0.00525774   0.01839968   0.00000369   0.00000002   0.00000000   0.00000000   0.00000000   0.00000000  -0.01949862   0.33357845   0.00000000   0.00000000   0.00000000   0.00000000   0.00000000   0.00000000  -0.01953100
  0.90200000   0.00346698   0.01839967   0.00000156   0.00000001   0.00000000   0.00000000   0.00000000   0.00000000  -0.01981401   0.33586390   0.00000000   0.00000000   0.00000000   0.00000000   0.00000000   0.00000000  -0.01709000
  0.90400000   0.00346698   0.01839967  -0.00000101  -0.00000000   0.00000000   0.00000000   0.00000000   0.00000000  -0.02001832   0.33831707   0.00000000   0.00000000   0.00000000   0.00000000   0.00000000   0.00000000  -0.01220700
  0.90600000   0.00000000   0.01839967  -0.00000406   0.00000000   0.00000000   0.00000000   0.00000000   0.00000000  -0.02013361   0.34086725   0.00000000   0.00000000   0.00000000   0.00000000   0.00000000   0.00000000  -0.01464800
  0.90800000   0.00346698   0.01839968  -0.00000764  -0.00000003   0.00000000   0.00000000   0.00000000   0.00000000  -0.02018745   0.34343139   0.00000000   0.00000000   0.00000000   0.00000000   0.00000000   0.00000000  -0.00976560
  0.91000000   0.00160161   0.01839969  -0.00001178  -0.00000002   0.00000000   0.00000000   0.00000000   0.00000000  -0.02020539   0.34589040   0.00000000   0.00000000   0.00000000   0.00000000   0.00000000   0.00000000  -0.01953100
  0.91200000   0.00000000   0.01839972  -0.00001652   0.00000000   0.00000000   0.00000000   0.00000000   0.00000000  -0.02020906   0.34808073   0.00000000   0.00000000   0.00000000   0.00000000   0.00000000   0.00000000  -0.01709000
  0.91400000   0.00000000   0.01839975  -0.00002190   0.00000000   0.00000000   0.00000000   0.00000000   0.00000000  -0.02021918   0.34982228   0.00000000   0.00000000   0.00000000   0.00000000   0.00000000   0.00000000  -0.01709000
  0.91600000   0.00160161   0.01839979  -0.00002795  -0.00000004   0.00000000   0.00000000   0.00000000   0.00000000  -0.02025896   0.35096591   0.00000000   0.00000000   0.00000000   0.00000000   0.00000000   0.00000000  -0.00976560
  0.91800000   0.00160161   0.01839985  -0.00003469  -0.00000006   0.00000000   0.00000000   0.00000000   0.00000000  -0.02035332   0.35143281   0.00000000   0.00000000   0.00000000   0.00000000   0.00000000   0.00000000  -0.00488280
  0.92000000   0.00000000   0.01839992  -0.00004213   0.00000000   0.00000000   0.00000000   0.00000000   0.00000000  -0.02052093   0.35122483   0.00000000   0.00000000   0.00000000   0.00000000   0.00000000   0.00000000  -0.01464800
  0.92200000   0.00160161   0.01840000  -0.00005030  -0.00000008   0.00000000   0.00000000   0.00000000   0.00000000  -0.02076241   0.35041085   0.00000000   0.00000000   0.00000000   0.00000000   0.00000000   0.00000000  -0.00488280
  0.92400000   0.00346698   0.01840010  -0.00005919  -0.00000021   0.00000000   0.00000000   0.00000000   0.00000000  -0.02105211   0.34911147   0.00000000   0.00000000   0.00000000   0.00000000   0.00000000   0.00000000  -0.01709000
  0.92600000   0.00000000   0.01840022  -0.00006878   0.00000000   0.00000000   0.00000000   0.00000000   0.00000000  -0.02133865   0.34748421   0.00000000   0.00000000   0.00000000   0.00000000   0.00000000   0.00000000  -0.00976560
  0.92800000   0.00000000   0.01840036  -0.00007905   0.00000000   0.00000000   0.00000000   0.00000000   0.00000000  -0.02155453   0.34570388   0.00000000   0.00000000   0.00000000   0.00000000   0.00000000   0.00000000  -0.01220700
  0.93000000   0.00525774   0.01840052  -0.00008994  -0.00000047   0.00000000   0.00000000   0.00000000   0.00000000  -0.02163174   0.34394538   0.00000000   0.00000000   0.00000000   0.00000000   0.00000000   0.00000000  -0.00244140
  0.93200000   0.00000000   0.01840070  -0.00010140   0.00000000   0.00000000   0.00000000   0.00000000   0.00000000  -0.02151984   0.34237708   0.00000000   0.00000000   0.00000000   0.00000000   0.00000000   0.00000000  -0.00732420
  0.93400000   0.00160161   0.01840090  -0.00011333  -0.00000018   0.00000000   0.00000000   0.00000000   0.00000000  -0.02120148   0.34115595   0.00000000   0.00000000   0.00000000   0.00000000   0.00000000   0.00000000  -0.02685500
  0.93600000   0.00525774   0.01840113  -0.00012562  -0.00000066   0.00000000   0.00000000   0.00000000   0.00000000  -0.02069990   0.34040279   0.00000000   0.00000000   0.00000000   0.00000000   0.00000000   0.00000000  -0.01464800
  0.93800000   0.00346698   0.01840138  -0.00013812  -0.00000048   0.00000000   0.00000000   0.00000000   0.00000000  -0.02007432   0.34016508   0.00000000   0.00000000   0.00000000   0.00000000   0.00000000   0.00000000  -0.01464800
  0.94000000   0.00160161   0.01840165  -0.00015067  -0.00000024   0.00000000   0.00000000   0.00000000   0.00000000  -0.01940398   0.34040706   0.00000000   0.00000000   0.00000000   0.00000000   0.00000000   0.00000000  -0.01953100
  0.94200000   0.00000000   0.01840196  -0.00016305   0.00000000   0.00000000   0.00000000   0.00000000   0.00000000  -0.01876729   0.34103966   0.00000000   0.00000000   0.00000000   0.00000000   0.00000000   0.00000000  -0.01220700
  0.94400000   0.00160161   0.01840228  -0.00017502  -0.00000028   0.00000000   0.00000000   0.00000000   0.00000000  -0.01822283   0.34195055   0.00000000   0.00000000   0.00000000   0.00000000   0.00000000   0.00000000  -0.01709000
  0.94600000   0.00000000   0.01840263  -0.00018629   0.00000000   0.00000000   0.00000000   0.00000000   0.00000000  -0.01779717   0.34300235   0.00000000   0.00000000   0.00000000   0.00000000   0.00000000   0.00000000  -0.01220700
  0.94800000   0.00346698   0.01840300  -0.00019652  -0.00000068   0.00000000   0.00000000   0.00000000   0.00000000  -0.01748410   0.34403603   0.00000000   0.00000000   0.00000000   0.00000000   0.00000000   0.00000000  -0.02929700
  0.95000000   0.00160161   0.01840340  -0.00020535  -0.00000033   0.00000000   0.00000000   0.00000000   0.00000000  -0.01725665   0.34491003   0.00000000   0.00000000   0.00000000   0.00000000   0.00000000   0.00000000  -0.01220700
  0.95200000   0.00000000   0.01840381  -0.00021233   0.00000000   0.00000000   0.00000000   0.00000000   0.00000000  -0.01708420   0.34552841   0.00000000   0.00000000   0.00000000   0.00000000   0.00000000   0.00000000  -0.01709000
  0.95400000   0.00000000   0.01840423  -0.00021701   0.00000000   0.00000000   0.00000000   0.00000000   0.00000000  -0.01694581   0.34582448   0.00000000   0.00000000   0.00000000   0.00000000   0.00000000   0.00000000  -0.01464800
  0.95600000   0.00160161   0.01840467  -0.00021883  -0.00000035   0.00000000   0.00000000   0.00000000   0.00000000  -0.01683776   0.34574310   0.00000000   0.00000000   0.00000000   0.00000000   0.00000000   0.00000000  -0.01464800
  0.95800000   0.00000000   0.01840510  -0.00021722   0.00000000   0.00000000   0.00000000   0.00000000   0.00000000  -0.01677517   0.34525739   0.00000000   0.00000000   0.00000000   0.00000000   0.00000000   0.00000000  -0.01220700
  0.96000000   0.00000000   0.01840554  -0.00021155   0.00000000   0.00000000   0.00000000   0.00000000   0.00000000  -0.01678606   0.34439749   0.00000000   0.00000000   0.00000000   0.00000000   0.00000000   0.00000000  -0.01220700
  0.96200000   0.00000000   0.01840596  -0.00020110   0.00000000   0.00000000   0.00000000   0.00000000   0.00000000  -0.01689916   0.34326417   0.00000000   0.00000000   0.00000000   0.00000000   0.00000000   0.00000000  -0.01464800
  0.96400000   0.00346698   0.01840636  -0.00018515  -0.00000064   0.00000000   0.00000000   0.00000000   0.00000000  -0.01713158   0.34202290   0.00000000   0.00000000   0.00000000   0.00000000   0.00000000   0.00000000  -0.00976560
  0.96600000   0.00346698   0.01840673  -0.00016289  -0.00000056   0.00000000   0.00000000   0.00000000   0.00000000  -0.01747998   0.34087486   0.00000000   0.00000000   0.00000000   0.00000000   0.00000000   0.00000000  -0.00976560
  0.96800000   0.00000000   0.01840706  -0.00013348   0.00000000   0.00000000   0.00000000   0.00000000   0.00000000  -0.01791803   0.34001417   0.00000000   0.00000000   0.00000000   0.00000000   0.00000000   0.00000000  -0.01220700
  0.97000000   0.00160161   0.01840733  -0.00009605  -0.00000015   0.00000000   0.00000000   0.00000000   0.00000000  -0.01840345   0.33959518   0.00000000   0.00000000   0.00000000   0.00000000   0.00000000   0.00000000  -0.01953100
  0.97200000   0.00160161   0.01840752  -0.00004966  -0.00000008   0.00000000   0.00000000   0.00000000   0.00000000  -0.01889251   0.33971475   0.00000000   0.00000000   0.00000000   0.00000000   0.00000000   0.00000000  -0.01709000
  0.97400000   0.00000000   0.01840762   0.00000660   0.00000000   0.00000000   0.00000000   0.00000000   0.00000000  -0.01935374   0.34039830   0.00000000   0.00000000   0.00000000   0.00000000   0.00000000   0.00000000  -0.01220700
  0.97600000   0.00891386   0.01840761   0.00007368   0.00000066   0.00000000   0.00000000   0.00000000   0.00000000  -0.01977645   0.34159502   0.00000000   0.00000000   0.00000000   0.00000000   0.00000000   0.00000000  -0.01709000
  0.97800000   0.00160161   0.01840746   0.00015254   0.00000024   0.00000000   0.00000000   0.00000000   0.00000000  -0.02017166   0.34319918   0.00000000   0.00000000   0.00000000   0.00000000   0.00000000   0.00000000  -0.01464800
  0.98000000   0.00000000   0.01840715   0.00024410   0.00000000   0.00000000   0.00000000   0.00000000   0.00000000  -0.02056227   0.34509169   0.00000000   0.00000000   0.00000000   0.00000000   0.00000000   0.00000000  -0.02197300
  0.98200000   0.00525774   0.01840667   0.00034924   0.00000184   0.00000000   0.00000000   0.00000000   0.00000000  -0.02096722   0.34717320   0.00000000   0.00000000   0.00000000   0.00000000   0.00000000   0.00000000  -0.01953100
  0.98400000   0.00000000   0.01840597   0.00046878   0.00000000   0.00000000   0.00000000   0.00000000   0.00000000  -0.02138964   0.34937571   0.00000000   0.00000000   0.00000000   0.00000000   0.00000000   0.00000000  -0.01464800
  0.98600000   0.00000000   0.01840503   0.00060347   0.00000000   0.00000000   0.00000000   0.00000000   0.00000000  -0.02181184   0.35166408   0.00000000   0.00000000   0.00000000   0.00000000   0.00000000   0.00000000  -0.01464800
  0.98800000   0.00160161   0.01840382   0.00075390   0.00000121   0.00000000   0.00000000   0.00000000   0.00000000  -0.02219639   0.35404560   0.00000000   0.00000000   0.00000000   0.00000000   0.00000000   0.00000000  -0.01464800
  0.99000000   0.00000000   0.01840231   0.00092054   0.00000000   0.00000000   0.00000000   0.00000000   0.00000000  -0.02249258   0.35658775   0.00000000   0.00000000   0.00000000   0.00000000   0.00000000   0.00000000  -0.01709000
  0.99200000   0.00160161   0.01840047   0.00110367   0.00000177   0.00000000   0.00000000   0.00000000   0.00000000  -0.02264337   0.35941211   0.00000000   0.00000000   0.00000000   0.00000000   0.00000000   0.00000000  -0.01953100
  0.99400000   0.00346698   0.01839827   0.00130331   0.00000452   0.00000000   0.00000000   0.00000000   0.00000000  -0.02258819   0.36264367   0.00000000   0.00000000   0.00000000   0.00000000   0.00000000   0.00000000  -0.01464800
  0.99600000   0.00000000   0.01839566   0.00151922   0.00000000   0.00000000   0.00000000   0.00000000   0.00000000  -0.02226170   0.36635349   0.00000000   0.00000000   0.00000000   0.00000000   0.00000000   0.00000000  -0.00488280
  0.99800000   0.00346698   0.01839262   0.00175084   0.00000607   0.00000000   0.00000000   0.00000000   0.00000000  -0.02159027   0.37054417   0.00000000   0.00000000   0.00000000   0.00000000   0.00000000   0.00000000  -0.01220700
  1.00000000   0.00346698   0.01838912   0.00199721   0.00000692   0.00000000   0.00000000   0.00000000   0.00000000  -0.02048892   0.37517169   0.00000000   0.00000000   0.00000000   0.00000000   0.00000000   0.00000000  -0.01464800
  1.00200000   0.00160161   0.01838512   0.00225693   0.00000361   0.00000000   0.00000000   0.00000000   0.00000000  -0.01886308   0.38017277   0.00000000   0.00000000   0.00000000   0.00000000   0.00000000   0.00000000  -0.01709000
  1.00400000   0.00000000   0.01838061   0.00252811   0.00000000   0.00000000   0.00000000   0.00000000   0.00000000  -0.01661787   0.38549361   0.00000000   0.00000000   0.00000000   0.00000000   0.00000000   0.00000000  -0.01953100
  1.00600000   0.00160161   0.01837555   0.00280829   0.00000450   0.00000000   0.00000000   0.00000000   0.00000000  -0.01367284   0.39110902   0.00000000   0.00000000   0.00000000   0.00000000   0.00000000   0.00000000  -0.03662100
  1.00800000   0.00525774   0.01836994   0.00309435   0.00001627   0.00000000   0.00000000   0.00000000   0.00000000  -0.00997970   0.39699527   0.00000000   0.00000000   0.00000000   0.00000000   0.00000000   0.00000000   0.00976560
  1.01000000   0.00525774   0.01836375   0.00338251   0.00001778   0.00000000   0.00000000   0.00000000   0.00000000  -0.00554235   0.40306655   0.00000000   0.00000000   0.00000000   0.00000000   0.00000000   0.00000000  -0.01709000
  1.01200000   0.00704849   0.01835698   0.00366818   0.00002586   0.00000000   0.00000000   0.00000000   0.00000000  -0.00043480   0.40916048   0.00000000   0.00000000   0.00000000   0.00000000   0.00000000   0.00000000  -0.02441400
  1.01400000   0.00346698   0.01834965   0.00394606   0.00001368   0.00000018   0.00001184   0.00018159   0.01184079   0.00519241   0.41511217   0.00000184   0.00000304   0.00000488   0.00001052   0.00000476   0.00082427  -0.01464800
  1.01600000   0.00525774   0.01834176   0.00421072   0.00002214   0.00000117   0.00004781   0.00080439   0.02412703   0.01112502   0.42083147   0.00000763   0.00001229   0.00001992   0.00001924   0.00002108   0.00166022  -0.00488280
  1.01800000   0.01436075   0.01833333   0.00445771   0.00006402   0.00000385   0.00010878   0.00188221   0.03684050   0.01711392   0.42630531   0.00001783   0.00002796   0.00004578   0.00003886   0.00004931   0.00250735   0.01953100
  1.02000000   0.01801688   0.01832442   0.00468459   0.00008440   0.00000915   0.00019558   0.00340989   0.04996358   0.02291108   0.43156338   0.00003285   0.00005027   0.00008312   0.00007124   0.00008934   0.00336522  -0.06103500
  1.02200000   0.02167301   0.01831505   0.00489106   0.00010600   0.00001792   0.00030903   0.00536473   0.06348162   0.02830583   0.43665331   0.00005317   0.00007943   0.00013260   0.00011093   0.00014056   0.00423344  -0.03906300
  1.02400000   0.02525452   0.01830527   0.00507784   0.00012824   0.00003100   0.00044989   0.00771061   0.07738349   0.03315628   0.44161974   0.00007922   0.00011563   0.00019486   0.00015785   0.00020202   0.00511171  -0.01709000
  1.02600000   0.02891065   0.01829511   0.00524541   0.00015165   0.00004911   0.00061894   0.01040388   0.09166134   0.03740746   0.44650387   0.00011148   0.00015908   0.00027056   0.00021202   0.00027258   0.00599984  -0.04882800
  1.02800000   0.03077602   0.01828462   0.00539312   0.00016598   0.00007291   0.00081691   0.01340008   0.10631135   0.04109280   0.45137049   0.00015041   0.00020996   0.00036037   0.00027171   0.00035108   0.00689771  -0.04638700
  1.03000000   0.03443215   0.01827383   0.00551910   0.00019003   0.00010297   0.00104456   0.01666022   0.12133561   0.04432303   0.45630899   0.00019650   0.00026847   0.00046497   0.00033691   0.00043650   0.00780539  -0.02929700
  1.03200000   0.04166979   0.01826280   0.00562064   0.00023421   0.00013979   0.00130263   0.02015609   0.13674247   0.04726883   0.46139480   0.00025027   0.00033481   0.00058508   0.00041302   0.00052809   0.00872309   0.00000000
  1.03400000   0.04898204   0.01825156   0.00569527   0.00027897   0.00018382   0.00159192   0.02387412   0.15254495   0.05014355   0.46667406   0.00031230   0.00040916   0.00072146   0.00050367   0.00062550   0.00965116  -0.04394500
  1.03600000   0.05987581   0.01824016   0.00574199   0.00034381   0.00023551   0.00191323   0.02781798   0.16875960   0.05318541   0.47219398   0.00038322   0.00049174   0.00087496   0.00061253   0.00072883   0.01059003   0.03418000
  1.03800000   0.07084420   0.01822868   0.00576177   0.00040819   0.00029534   0.00226739   0.03200961   0.18540781   0.05663540   0.47803290   0.00046375   0.00058277   0.00104652   0.00074325   0.00083865   0.01154026   0.13184000
  1.04000000   0.07629108   0.01821716   0.00575676   0.00043919   0.00036384   0.00265532   0.03648863   0.20251750   0.06071480   0.48428509   0.00055472   0.00068248   0.00123719   0.00089038   0.00095600   0.01250257  -0.06835900
  1.04200000   0.08539410   0.01820564   0.00572886   0.00048921   0.00044164   0.00307796   0.04131009   0.22012193   0.06560744   0.49099488   0.00065710   0.00079110   0.00144820   0.00105207   0.00108232   0.01347785   0.03173800
  1.04400000   0.09636248   0.01819419   0.00567895   0.00054724   0.00052949   0.00353633   0.04654101   0.23825292   0.07144264   0.49808117   0.00077199   0.00090892   0.00168090   0.00123382   0.00121937   0.01446693   0.06591800
  1.04600000   0.11091238   0.01818283   0.00560736   0.00062193   0.00062829   0.00403152   0.05225552   0.25693002   0.07827761   0.50530290   0.00090054   0.00103619   0.00193673   0.00144110   0.00136909   0.01547031  -0.10498000
  1.04800000   0.13098378   0.01817161   0.00551514   0.00072239   0.00073907   0.00456459   0.05852897   0.27614935   0.08608679   0.51228734   0.00104386   0.00117320   0.00221706   0.00168299   0.00153346   0.01648790  -0.03418000
  1.05000000   0.13822142   0.01816058   0.00540513   0.00074711   0.00086303   0.00513662   0.06543178   0.29587668   0.09476675   0.51861288   0.00120290   0.00132022   0.00252312   0.00195220   0.00171431   0.01751881   0.01220700
  1.05200000   0.14918980   0.01814977   0.00528191   0.00078801   0.00100149   0.00574855   0.07302455   0.31604806   0.10416392   0.52392131   0.00137837   0.00147750   0.00285587   0.00223961   0.00191324   0.01856134  -0.05371100
  1.05400000   0.17284271   0.01813921   0.00515074   0.00089027   0.00115587   0.00640117   0.08135630   0.33657912   0.11412804   0.52803630   0.00157075   0.00164524   0.00321599   0.00256164   0.00213154   0.01961330  -0.08056600
  1.05600000   0.19470487   0.01812891   0.00501642   0.00097672   0.00132769   0.00709513   0.09046717   0.35738181   0.12457676   0.53103821   0.00178037   0.00182361   0.00360397   0.00292919   0.00237024   0.02067237  -0.02929700
  1.05800000   0.21112013   0.01811887   0.00488259   0.00103081   0.00151855   0.00783090   0.10039532   0.37838254   0.13554072   0.53322500   0.00200761   0.00201271   0.00402032   0.00333501   0.00263036   0.02173663  -0.08056600
  1.06000000   0.23663842   0.01810911   0.00475163   0.00112442   0.00173014   0.00860881   0.11118557   0.39953391   0.14716362   0.53498485   0.00225306   0.00221265   0.00446572   0.00378277   0.00291306   0.02280484  -0.04638700
  1.06200000   0.25663520   0.01809961   0.00462469   0.00118686   0.00196422   0.00942917   0.12289596   0.42081733   0.15964874   0.53668477   0.00251770   0.00242350   0.00494120   0.00427605   0.00321987   0.02387651   0.09521500
  1.06400000   0.26939434   0.01809036   0.00450211   0.00121284   0.00222271   0.01029222   0.13559883   0.44223894   0.17316640   0.53860543   0.00280291   0.00264533   0.00544823   0.00480208   0.00355269   0.02495180   0.10010000
  1.06600000   0.29304725   0.01808135   0.00438494   0.00128499   0.00250768   0.01119828   0.14937456   0.46382204   0.18775772   0.54091576   0.00311051   0.00287820   0.00598872   0.00536452   0.00391361   0.02603133  -0.10254000
  1.06800000   0.32766855   0.01807258   0.00427695   0.00140142   0.00282136   0.01214770   0.16429958   0.48560036   0.20327783   0.54372028   0.00344271   0.00312223   0.00656493   0.00598523   0.00430465   0.02711596  -0.11719000
  1.07000000   0.34408382   0.01806403   0.00418480   0.00143992   0.00316609   0.01314092   0.18043269   0.50761637   0.21940961   0.54714302   0.00380202   0.00337751   0.00717952   0.00665699   0.00472734   0.02820682   0.00000000
  1.07200000   0.37683974   0.01805566   0.00411611   0.00155111   0.00354433   0.01417846   0.19780522   0.52992407   0.23575067   0.55136275   0.00419130   0.00364418   0.00783547   0.00737791   0.00518250   0.02930533  -0.05615200
  1.07400000   0.41146103   0.01804743   0.00407785   0.00167788   0.00395855   0.01526098   0.21641934   0.55259265   0.25193945   0.55659800   0.00461377   0.00392241   0.00853617   0.00816621   0.00567019   0.03041329   0.01953100
  1.07600000   0.44063544   0.01803927   0.00407598   0.00179602   0.00441123   0.01638928   0.23625532   0.57570808   0.26776299   0.56307038   0.00507306   0.00421241   0.00928546   0.00901831   0.00618989   0.03153296  -0.08056600
  1.07800000   0.48070362   0.01803112   0.00411542   0.00197830   0.00490477   0.01756436   0.25728418   0.59937097   0.28319333   0.57094144   0.00557327   0.00451443   0.01008770   0.00993965   0.00674085   0.03266697  -0.08544900
  1.08000000   0.51532492   0.01802289   0.00420007   0.00216440   0.00544153   0.01878742   0.27947978   0.62368971   0.29833124   0.58025343   0.00611898   0.00482878   0.01094776   0.01093567   0.00732237   0.03381817  -0.12939000
  1.08200000   0.56083998   0.01801449   0.00433279   0.00243000   0.00602384   0.02005988   0.30282375   0.64877128   0.31328079   0.59092783   0.00671514   0.00515583   0.01187097   0.01201184   0.00793398   0.03498935  -0.34668000
  1.08400000   0.60277353   0.01800582   0.00451536   0.00272174   0.00665396   0.02138337   0.32730073   0.67471411   0.32801608   0.60281823   0.00736698   0.00549600   0.01286298   0.01317545   0.00857528   0.03618309  -0.01464800
  1.08600000   0.65194473   0.01799679   0.00474851   0.00309577   0.00733415   0.02275968   0.35288570   0.70160476   0.34231025   0.61576070   0.00807979   0.00584974   0.01392953   0.01443017   0.00924561   0.03740167  -0.00488280
  1.08800000   0.71566582   0.01798730   0.00503180   0.00360109   0.00806656   0.02419081   0.37952991   0.72951691   0.35576813   0.62958175   0.00885872   0.00621757   0.01507629   0.01579778   0.00994368   0.03864702   0.09765600
  1.09000000   0.77759615   0.01797723   0.00536361   0.00417072   0.00885324   0.02567883   0.40715267   0.75851002   0.36794804   0.64408172   0.00970855   0.00660003   0.01630858   0.01729104   0.01066740   0.03992068  -0.11475000
  1.09200000   0.84318261   0.01796650   0.00574103   0.00484073   0.00969604   0.02722597   0.43564354   0.78862734   0.37851289   0.65903612   0.01063351   0.00699767   0.01763118   0.01891182   0.01141386   0.04122380   0.13672000
  1.09400000   0.92152822   0.01795502   0.00615982   0.00567644   0.01059656   0.02883449   0.46487459   0.81989501   0.38734050   0.67422082   0.01163720   0.00741110   0.01904830   0.02067653   0.01217971   0.04255705  -0.32471000
  1.09600000   1.00532070   0.01794270   0.00661429   0.00664948   0.01155615   0.03050671   0.49471750   0.85232338   0.39454363   0.68944643   0.01272273   0.00784090   0.02056362   0.02260338   0.01296160   0.04392072   0.10010000
  1.09800000   1.09463469   0.01792947   0.00709720   0.00776884   0.01257593   0.03224495   0.52505850   0.88591045   0.40039081   0.70457879   0.01389286   0.00828766   0.02218052   0.02470334   0.01375653   0.04531475  -0.21729000
  1.10000000   1.21297386   0.01791528   0.00759994   0.00921852   0.01365679   0.03405150   0.55580509   0.92064474   0.40516974   0.71950367   0.01515023   0.00875198   0.02390221   0.02701095   0.01456209   0.04673883  -0.06591800
  1.10200000   1.34966828   0.01790008   0.00811367   0.01095077   0.01479948   0.03592865   0.58688276   0.95650384   0.40906516   0.73404873   0.01649724   0.00923445   0.02573169   0.02957359   0.01537633   0.04819238   0.28564000
  1.10400000   1.50262875   0.01788385   0.00863128   0.01296962   0.01600459   0.03787860   0.61822541   0.99344801   0.41211234   0.74793230   0.01793575   0.00973563   0.02767139   0.03242589   0.01619751   0.04967436  -0.10498000
  1.10600000   1.67386985   0.01786659   0.00914769   0.01531204   0.01727258   0.03990346   0.64976577   1.03141204   0.41424508   0.76076942   0.01946668   0.01025607   0.02972275   0.03560238   0.01702386   0.05118306  -0.46387000
  1.10800000   1.83235181   0.01784829   0.00965800   0.01769686   0.01860378   0.04200517   0.68143173   1.07029901   0.41540300   0.77211331   0.02108955   0.01079625   0.03188580   0.03910861   0.01785351   0.05271595   0.41016000
  1.11000000   2.00180216   0.01782898   0.01015595   0.02033021   0.01999836   0.04418545   0.71315048   1.10997655   0.41562826   0.78148225   0.02280227   0.01135663   0.03415891   0.04294276   0.01868454   0.05426954   0.03906300
  1.11200000   2.16394025   0.01780867   0.01063453   0.02301248   0.02145636   0.04644570   0.74485717   1.15027356   0.41508720   0.78834331   0.02460103   0.01193757   0.03653860   0.04710850   0.01951526   0.05583937  -0.13916000
  1.11400000   2.31146129   0.01778740   0.01108788   0.02562921   0.02297772   0.04878695   0.77650150   1.19097676   0.41399415   0.79212452   0.02648008   0.01253932   0.03901940   0.05158390   0.02034434   0.05741984  -0.16357000
  1.11600000   2.45172977   0.01776522   0.01151166   0.02822348   0.02456227   0.05120976   0.80804592   1.23183146   0.41246974   0.79231253   0.02843155   0.01316203   0.04159358   0.05634709   0.02117080   0.05900427   0.01464800
  1.11800000   2.57742596   0.01774220   0.01190153   0.03067532   0.02620977   0.05371414   0.83945330   1.27254896   0.41040342   0.78853003   0.03044522   0.01380571   0.04425094   0.06137625   0.02199368   0.06058511   0.10254000
  1.12000000   2.68308060   0.01771840   0.01225246   0.03287433   0.02791989   0.05629950   0.87066691   1.31281593   0.40739328   0.78050865   0.03250826   0.01447021   0.04697847   0.06663676   0.02281147   0.06215415   0.18311000
  1.12200000   2.77416296   0.01769389   0.01255934   0.03484166   0.02969215   0.05896462   0.90159039   1.35230094   0.40280191   0.76804269   0.03460474   0.01515520   0.04975994   0.07209400   0.02362167   0.06370270   0.10498000
  1.12400000   2.83610076   0.01766877   0.01281790   0.03635287   0.03152581   0.06170758   0.93207563   1.39065888   0.39591122   0.75097913   0.03671533   0.01586021   0.05257554   0.07770426   0.02442038   0.06522173   0.03662100
  1.12600000   2.87617640   0.01764314   0.01302556   0.03746380   0.03341981   0.06452577   0.96192385   1.42753512   0.38611219   0.72922249   0.03881732   0.01658454   0.05540186   0.08341654   0.02520240   0.06670193   0.03662100
  1.12800000   2.87981760   0.01761708   0.01318175   0.03796104   0.03537264   0.06741588   0.99089952   1.46257189   0.37305043   0.70278484   0.04088508   0.01732736   0.05821244   0.08917254   0.02596157   0.06813394   0.01953100
  1.13000000   2.87981760   0.01759072   0.01328663   0.03826307   0.03738229   0.07037387   1.01875163   1.49541929   0.35667492   0.67186093   0.04289115   0.01808763   0.06097878   0.09493217   0.02669129   0.06950858   0.06591800
  1.13200000   2.85067304   0.01756415   0.01333874   0.03802439   0.03944627   0.07339504   1.04523495   1.52575012   0.33718787   0.63685102   0.04480763   0.01886414   0.06367177   0.10066266   0.02738516   0.07081729  -0.00488280
  1.13400000   2.79784572   0.01753747   0.01333419   0.03730702   0.04156163   0.07647407   1.07012520   1.55327581   0.31493673   0.59836597   0.04660762   0.01965552   0.06626314   0.10631118   0.02803728   0.07205251   0.00000000
  1.13600000   2.73044611   0.01751080   0.01326830   0.03622838   0.04372499   0.07960510   1.09322625   1.57776316   0.29031083   0.55724666   0.04826669   0.02046026   0.06872695   0.11183947   0.02864253   0.07320812  -0.01709000
  1.13800000   2.64300496   0.01748427   0.01313835   0.03472473   0.04593258   0.08278192   1.11437168   1.59905001   0.26369956   0.51451267   0.04976409   0.02127677   0.07104086   0.11721292   0.02919654   0.07427988  -0.01220700
  1.14000000   2.53370911   0.01745799   0.01294511   0.03279914   0.04818038   0.08599802   1.13342634   1.61705392   0.23553242   0.47123396   0.05108369   0.02210338   0.07318708   0.12238964   0.02969577   0.07526563  -0.04882800
  1.14200000   2.40801292   0.01743210   0.01269178   0.03056196   0.05046410   0.08924685   1.15029284   1.63177193   0.20636993   0.42842184   0.05221468   0.02293840   0.07515308   0.12733136   0.03013767   0.07616528  -0.07324200
  1.14400000   2.26956505   0.01740672   0.01238206   0.02810188   0.05277932   0.09252189   1.16492443   1.64327382   0.17697766   0.38697163   0.05315191   0.02378016   0.07693207   0.13200894   0.03052102   0.07698068  -0.03173800
  1.14600000   2.11469444   0.01738195   0.01201986   0.02541833   0.05512158   0.09581686   1.17734017   1.65169314   0.14831486   0.34765847   0.05389628   0.02462704   0.07852332   0.13639320   0.03084631   0.07771531  -0.05615200
  1.14800000   1.94897484   0.01735791   0.01161020   0.02262799   0.05748656   0.09912577   1.18763499   1.65721899   0.12140942   0.31116292   0.05445476   0.02547750   0.07993226   0.14045687   0.03111604   0.07837413  -0.04150400
  1.15000000   1.77228685   0.01733469   0.01115898   0.01977692   0.05987017   0.10244308   1.19597708   1.66008746   0.09715328   0.27803506   0.05483990   0.02633012   0.08117002   0.14417813   0.03133460   0.07896333  -0.03906300
  1.15200000   1.59918038   0.01731237   0.01067263   0.01706746   0.06226874   0.10576373   1.20258992   1.66056832   0.07610315   0.24860740   0.05506860   0.02718361   0.08225220   0.14754959   0.03150786   0.07948997  -0.03906300
  1.15400000   1.46442594   0.01729103   0.01015893   0.01487700   0.06467905   0.10908325   1.20772268   1.65894796   0.05837502   0.22298314   0.05516020   0.02803680   0.08319700   0.15061320   0.03164233   0.07996156  -0.04394500
  1.15600000   1.35324980   0.01727071   0.00962695   0.01302766   0.06709839   0.11239771   1.21161784   1.65551454   0.04367823   0.20110534   0.05513458   0.02888869   0.08402326   0.15343088   0.03174439   0.08038565  -0.03418000
  1.15800000   1.26580118   0.01725146   0.00908519   0.01150005   0.06952449   0.11570378   1.21448625   1.65054795   0.03147429   0.18281403   0.05501064   0.02973842   0.08474905   0.15604993   0.03181954   0.08076957  -0.03173800
  1.16000000   1.19663321   0.01723329   0.00854020   0.01021948   0.07195548   0.11899864   1.21649654   1.64431304   0.02119522   0.16787530   0.05480554   0.03058527   0.08539081   0.15851236   0.03187221   0.08112026  -0.01464800
  1.16200000   1.12194373   0.01721621   0.00799619   0.00897128   0.07438975   0.12228000   1.21778020   1.63705444   0.01243650   0.15599342   0.05453446   0.03142865   0.08596311   0.16083094   0.03190584   0.08144413  -0.01464800
  1.16400000   1.04725426   0.01720021   0.00745528   0.00780757   0.07682598   0.12554605   1.21844782   1.62899198   0.00505516   0.14681388   0.05421081   0.03226810   0.08647891   0.16300014   0.03192333   0.08174693  -0.01709000
  1.16600000   0.97435554   0.01718530   0.00691768   0.00674028   0.07926304   0.12879536   1.21860803   1.62031773  -0.00085758   0.13996502   0.05384670   0.03310324   0.08694994   0.16502175   0.03192753   0.08203371  -0.01709000
  1.16800000   0.89966606   0.01717147   0.00638248   0.00574210   0.08170025   0.13201638   1.21860803   1.60069773  -0.00511137   0.13512028   0.05301883   0.03393111   0.08694994   0.16689577   0.03192156   0.08230880  -0.00976560
  1.17000000   0.81952970   0.01715870   0.00584898   0.00479341   0.08413747   0.13519815   1.21860803   1.58107773  -0.00759492   0.13199839   0.05220104   0.03474890   0.08694994   0.16861496   0.03190886   0.08257592  -0.00488280
  1.17200000   0.74484023   0.01714700   0.00531791   0.00396099   0.08657469   0.13834069   1.21860803   1.56145773  -0.00841608   0.13031529   0.05139334   0.03555660   0.08694994   0.17017933   0.03189284   0.08283823   0.00976560
  1.17400000   0.67380688   0.01713637   0.00479180   0.00322874   0.08901190   0.14144398   1.21860803   1.54183773  -0.00794542   0.12975438   0.05059573   0.03635422   0.08694994   0.17159798   0.03187648   0.08309830   0.02197300
  1.17600000   0.61187655   0.01712678   0.00427410   0.00261522   0.09144912   0.14450804   1.21860803   1.52221773  -0.00674645   0.12997148   0.04980820   0.03714174   0.08694994   0.17288366   0.03186179   0.08335803   0.01953100
  1.17800000   0.56449611   0.01711824   0.00376805   0.00212705   0.09388633   0.14753285   1.21860803   1.50259773  -0.00542142   0.13065205   0.04903075   0.03791919   0.08694994   0.17406004   0.03184962   0.08361865   0.02929700
  1.18000000   0.51532492   0.01711070   0.00327601   0.00168821   0.09632355   0.15051843   1.21860803   1.48297773  -0.00443478   0.13159046   0.04826339   0.03868655   0.08694994   0.17513986   0.03183977   0.08388089   0.03662100
  1.18200000   0.47525674   0.01710415   0.00279938   0.00133042   0.09876077   0.15346476   1.21860803   1.46335773  -0.00398461   0.13268323   0.04750612   0.03944382   0.08694994   0.17613044   0.03183135   0.08414517   0.05371100
  1.18400000   0.44608233   0.01709855   0.00233873   0.00104327   0.10119798   0.15637186   1.21860803   1.44373773  -0.00397467   0.13386145   0.04675893   0.04019101   0.08694994   0.17705178   0.03182339   0.08441171   0.03906300
  1.18600000   0.40056726   0.01709387   0.00189395   0.00075865   0.10363520   0.15923972   1.21860803   1.42411773  -0.00410073   0.13508207   0.04602183   0.04092811   0.08694994   0.17789843   0.03181531   0.08468065   0.03906300
  1.18800000   0.36960210   0.01709008   0.00146432   0.00054121   0.10607241   0.16206833   1.21860803   1.40449773  -0.00401454   0.13633188   0.04529481   0.04165513   0.08694994   0.17866860   0.03180720   0.08495207   0.05127000
  1.19000000   0.33863693   0.01708716   0.00104864   0.00035511   0.10850963   0.16485771   1.21860803   1.38487773  -0.00349358   0.13759111   0.04457788   0.04237206   0.08694994   0.17937684   0.03179969   0.08522599   0.03418000
  1.19200000   0.31311865   0.01708506   0.00064538   0.00020208   0.11094685   0.16760784   1.21860803   1.36525773  -0.00254521   0.13883641   0.04387104   0.04307890   0.08694994   0.18002859   0.03179365   0.08550242   0.03173800
  1.19400000   0.28946574   0.01708377   0.00025269   0.00007314   0.11338406   0.17031874   1.21860803   1.34563773  -0.00140411   0.14005855   0.04317428   0.04377566   0.08694994   0.18063118   0.03178970   0.08578131   0.01953100
  1.19600000   0.26939434   0.01708326  -0.00013140  -0.00003540   0.11582128   0.17299039   1.21860803   1.32601773  -0.00042626   0.14124012   0.04248760   0.04446234   0.08694994   0.18119004   0.03178787   0.08606261   0.01953100
  1.19800000   0.25118831   0.01708352  -0.00050895  -0.00012784   0.11825849   0.17562281   1.21860803   1.30639773   0.00007034   0.14235305   0.04181102   0.04513893   0.08694994   0.18171062   0.03178751   0.08634621   0.01464800
  1.20000000   0.23111692   0.01708454  -0.00088197  -0.00020384   0.12069571   0.17821598   1.21860803   1.28677773  -0.00005415   0.14336555   0.04114451   0.04580543   0.08694994   0.18219293   0.03178753   0.08663192   0.01220700
  1.20200000   0.21656702   0.01708631  -0.00125235  -0.00027122   0.12313293   0.18076992   1.21860803   1.26715773  -0.00070015   0.14423458   0.04048809   0.04646185   0.08694994   0.18264061   0.03178678   0.08691952   0.00732420
  1.20400000   0.20559864   0.01708881  -0.00162176  -0.00033343   0.12557014   0.18328461   1.21860803   1.24753773  -0.00157062   0.14493506   0.03984176   0.04710818   0.08694994   0.18306277   0.03178451   0.08720869   0.00732420
  1.20600000   0.19104874   0.01709205  -0.00199156  -0.00038048   0.12800736   0.18576007   1.21860803   1.22791773  -0.00229652   0.14547546   0.03920552   0.04774442   0.08694994   0.18345942   0.03178064   0.08749910  -0.00732420
  1.20800000   0.17649884   0.01709604  -0.00236270  -0.00041701   0.13044458   0.18819629   1.21860803   1.20829773  -0.00258956   0.14585919   0.03857936   0.04837059   0.08694994   0.18382697   0.03177575   0.08779044  -0.00488280
  1.21000000   0.17105196   0.01710076  -0.00273562  -0.00046793   0.13288179   0.19059326   1.21860803   1.18867773  -0.00235816   0.14607751   0.03796328   0.04898666   0.08694994   0.18417452   0.03177080   0.08808238  -0.01709000
  1.21200000   0.16008357   0.01710623  -0.00311019  -0.00049789   0.13531901   0.19295100   1.21860803   1.16905773  -0.00173950   0.14612641   0.03735729   0.04959265   0.08694994   0.18450566   0.03176671   0.08837458  -0.02197300
  1.21400000   0.15463669   0.01711246  -0.00348558  -0.00053900   0.13775622   0.19526949   1.21860803   1.14943773  -0.00103384   0.14599962   0.03676139   0.05018856   0.08694994   0.18482038   0.03176393   0.08866671  -0.02685500
  1.21600000   0.14732443   0.01711943  -0.00386018  -0.00056870   0.14019344   0.19754875   1.21860803   1.12981773  -0.00057000   0.14570872   0.03617557   0.05077437   0.08694994   0.18512234   0.03176233   0.08895841  -0.02685500
  1.21800000   0.13643066   0.01712715  -0.00423150  -0.00057731   0.14263066   0.19978876   1.21860803   1.11019773  -0.00056130   0.14530151   0.03559983   0.05135011   0.08694994   0.18540609   0.03176120   0.08924942  -0.02441400
  1.22000000   0.13643066   0.01713561  -0.00459610  -0.00062705   0.14506787   0.20198954   1.21860803   1.09057773  -0.00101467   0.14481320   0.03503419   0.05191576   0.08694994   0.18567895   0.03175962   0.08953954  -0.02685500
  1.22200000   0.12911840   0.01714480  -0.00494958  -0.00063908   0.14750509   0.20415107   1.21860803   1.07095773  -0.00173155   0.14422365   0.03447862   0.05247132   0.08694994   0.18594450   0.03175688   0.08982858  -0.03906300
  1.22400000   0.12367152   0.01715470  -0.00528701  -0.00065385   0.14994230   0.20627337   1.21860803   1.05133773  -0.00239869   0.14346558   0.03393315   0.05301679   0.08694994   0.18619729   0.03175275   0.09011626  -0.02685500
  1.22600000   0.11456851   0.01716527  -0.00560404  -0.00064205   0.15237952   0.20835642   1.21860803   1.03171773  -0.00272636   0.14244060   0.03339776   0.05355218   0.08694994   0.18643553   0.03174762   0.09040217  -0.02685500
  1.22800000   0.11456851   0.01717648  -0.00589797  -0.00067572   0.15481674   0.21040024   1.21860803   1.01209773  -0.00257261   0.14105215   0.03287245   0.05407749   0.08694994   0.18666467   0.03174232   0.09068566  -0.02197300
  1.23000000   0.11635926   0.01718828  -0.00616802  -0.00071771   0.15725395   0.21240482   1.21860803   0.99247773  -0.00200176   0.13923508   0.03235723   0.05459271   0.08694994   0.18689560   0.03173775   0.09096595  -0.02685500
  1.23200000   0.11091238   0.01720062  -0.00641434  -0.00071143   0.15969117   0.21437015   1.21860803   0.97285773  -0.00125399   0.13693866   0.03185210   0.05509784   0.08694994   0.18712287   0.03173449   0.09124212  -0.02685500
  1.23400000   0.10360012   0.01721344  -0.00663662  -0.00068755   0.16212838   0.21629625   1.21860803   0.95323773  -0.00064013   0.13413533   0.03135705   0.05559289   0.08694994   0.18733738   0.03173260   0.09151320  -0.02441400
  1.23600000   0.09636248   0.01722672  -0.00683353  -0.00065850   0.16456560   0.21818310   1.21860803   0.93361773  -0.00040741   0.13086764   0.03087208   0.05607786   0.08694994   0.18753734   0.03173155   0.09177820  -0.02197300
  1.23800000   0.09449711   0.01724038  -0.00700403  -0.00066186   0.16700282   0.22003072   1.21860803   0.91399773  -0.00063433   0.12722946   0.03039721   0.05655274   0.08694994   0.18772820   0.03173051   0.09203630  -0.02197300
  1.24000000   0.09449711   0.01725439  -0.00714928  -0.00067559   0.16944003   0.22183909   1.21860803   0.89437773  -0.00120024   0.12332175   0.02993241   0.05701753   0.08694994   0.18791720   0.03172867   0.09228685  -0.02685500
  1.24200000   0.09084098   0.01726869  -0.00727262  -0.00066065   0.17187725   0.22360823   1.21860803   0.87475773  -0.00184072   0.11925554   0.02947771   0.05747223   0.08694994   0.18810254   0.03172563   0.09252943  -0.02685500
  1.24400000   0.08905022   0.01728324  -0.00737755  -0.00065697   0.17431446   0.22533812   1.21860803   0.85513773  -0.00226185   0.11512877   0.02903309   0.05791686   0.08694994   0.18828243   0.03172153   0.09276381  -0.02197300
  1.24600000   0.08725947   0.01729799  -0.00746617  -0.00065149   0.17675168   0.22702878   1.21860803   0.83551773  -0.00226441   0.11099460   0.02859855   0.05835139   0.08694994   0.18845874   0.03171700   0.09298993  -0.03662100
  1.24800000   0.08360334   0.01731292  -0.00753877  -0.00063027   0.17918890   0.22868019   1.21860803   0.81589773  -0.00182544   0.10689052   0.02817410   0.05877584   0.08694994   0.18862960   0.03171291   0.09320782  -0.01464800
  1.25000000   0.08360334   0.01732800  -0.00759420  -0.00063490   0.18162611   0.23029237   1.21860803   0.79627773  -0.00110320   0.10284884   0.02775974   0.05919021   0.08694994   0.18879681   0.03170999   0.09341756  -0.02929700
  1.25200000   0.08905022   0.01734319  -0.00763090  -0.00067953   0.18406333   0.23186531   1.21860803   0.77665773  -0.00036680   0.09888080   0.02735546   0.05959448   0.08694994   0.18896946   0.03170852   0.09361929  -0.02685500
  1.25400000   0.07629108   0.01735845  -0.00764822  -0.00058349   0.18650054   0.23339900   1.21860803   0.75703773   0.00011815   0.09500711   0.02696126   0.05998868   0.08694994   0.18913480   0.03170827   0.09381318  -0.02197300
  1.25600000   0.07450033   0.01737375  -0.00764698  -0.00056970   0.18893776   0.23489346   1.21860803   0.73741773   0.00020161   0.09126486   0.02657715   0.06037279   0.08694994   0.18928559   0.03170859   0.09399945  -0.02197300
  1.25800000   0.07263495   0.01738904  -0.00762879  -0.00055412   0.19137498   0.23634867   1.21860803   0.71779773  -0.00008888   0.08766716   0.02620313   0.06074681   0.08694994   0.18943273   0.03170870   0.09417838  -0.02441400
  1.26000000   0.07263495   0.01740430  -0.00759468  -0.00055164   0.19381219   0.23776465   1.21860803   0.69817773  -0.00056380   0.08421037   0.02583920   0.06111075   0.08694994   0.18957800   0.03170805   0.09435026  -0.02929700
  1.26200000   0.07084420   0.01741949  -0.00754436  -0.00053447   0.19624941   0.23914138   1.21860803   0.67855773  -0.00095540   0.08089490   0.02548534   0.06146460   0.08694994   0.18972148   0.03170653   0.09451536  -0.01709000
  1.26400000   0.07263495   0.01743458  -0.00747729  -0.00054311   0.19868662   0.24047888   1.21860803   0.65893773  -0.00103123   0.07770419   0.02514158   0.06180836   0.08694994   0.18986496   0.03170454   0.09467396  -0.01953100
  1.26600000   0.06897883   0.01744953  -0.00739464  -0.00051007   0.20112384   0.24177713   1.21860803   0.63931773  -0.00069283   0.07460594   0.02480790   0.06214204   0.08694994   0.19000657   0.03170282   0.09482627  -0.02197300
  1.26800000   0.06718807   0.01746432  -0.00729979  -0.00049046   0.20356106   0.24303615   1.21860803   0.61969773  -0.00001747   0.07157316   0.02448430   0.06246564   0.08694994   0.19014274   0.03170211   0.09497245  -0.01953100
  1.27000000   0.07084420   0.01747892  -0.00719662  -0.00050984   0.20599827   0.24425592   1.21860803   0.60007773   0.00077702   0.06857591   0.02417079   0.06277915   0.08694994   0.19028077   0.03170287   0.09511260  -0.03173800
  1.27200000   0.06897883   0.01749331  -0.00708775  -0.00048890   0.20843549   0.24543646   1.21860803   0.58045773   0.00142616   0.06558206   0.02386737   0.06308257   0.08694994   0.19042059   0.03170507   0.09524676  -0.01464800
  1.27400000   0.06718807   0.01750749  -0.00697403  -0.00046857   0.21087270   0.24657776   1.21860803   0.56083773   0.00173093   0.06256886   0.02357403   0.06337591   0.08694994   0.19055676   0.03170823   0.09537491  -0.00732420
  1.27600000   0.06897883   0.01752144  -0.00685478  -0.00047283   0.21330992   0.24767981   1.21860803   0.54121773   0.00164171   0.05950692   0.02329078   0.06365916   0.08694994   0.19069293   0.03171160   0.09549699  -0.01464800
  1.27800000   0.06174119   0.01753515  -0.00672872  -0.00041544   0.21574714   0.24874263   1.21860803   0.52159773   0.00127657   0.05636021   0.02301761   0.06393233   0.08694994   0.19082365   0.03171452   0.09561285  -0.00732420
  1.28000000   0.05987581   0.01754860  -0.00659545  -0.00039491   0.21818435   0.24976620   1.21860803   0.50197773   0.00086795   0.05311523   0.02275453   0.06419541   0.08694994   0.19094526   0.03171666   0.09572233  -0.01953100
  1.28200000   0.06718807   0.01756180  -0.00645626  -0.00043378   0.22062157   0.25075054   1.21860803   0.48235773   0.00066195   0.04978337   0.02250154   0.06444840   0.08694994   0.19107233   0.03171819   0.09582523  -0.01709000
  1.28400000   0.06353194   0.01757471  -0.00631369  -0.00040112   0.22305879   0.25169563   1.21860803   0.46273773   0.00081104   0.04638889   0.02225863   0.06469132   0.08694994   0.19120305   0.03171967   0.09592140  -0.00244140
  1.28600000   0.05987581   0.01758734  -0.00617031  -0.00036945   0.22549600   0.25260149   1.21860803   0.44311773   0.00130745   0.04296948   0.02202580   0.06492414   0.08694994   0.19132645   0.03172178   0.09601076  -0.01464800
  1.28800000   0.06353194   0.01759968  -0.00602765  -0.00038295   0.22793322   0.25346810   1.21860803   0.42349773   0.00198727   0.03956907   0.02180306   0.06514688   0.08694994   0.19144986   0.03172508   0.09609330  -0.00732420
  1.29000000   0.05987581   0.01761173  -0.00588576  -0.00035241   0.23037043   0.25429548   1.21860803   0.40387773   0.00260138   0.03623259   0.02159041   0.06535953   0.08694994   0.19157327   0.03172967   0.09616910  -0.00732420
  1.29200000   0.06718807   0.01762350  -0.00574338  -0.00038589   0.23280765   0.25508362   1.21860803   0.38425773   0.00292043   0.03300987   0.02138784   0.06556210   0.08694994   0.19170033   0.03173519   0.09623834  -0.02441400
  1.29400000   0.06539731   0.01763499  -0.00559863  -0.00036614   0.23524487   0.25583251   1.21860803   0.36463773   0.00283073   0.02995125   0.02119536   0.06575458   0.08694994   0.19183292   0.03174094   0.09630130  -0.00488280
  1.29600000   0.06174119   0.01764619  -0.00545014  -0.00033650   0.23768208   0.25654217   1.21860803   0.34501773   0.00238164   0.02711079   0.02101296   0.06593698   0.08694994   0.19196006   0.03174615   0.09635836  -0.01953100
  1.29800000   0.06174119   0.01765709  -0.00529712  -0.00032705   0.24011930   0.25721258   1.21860803   0.32539773   0.00176385   0.02454563   0.02084065   0.06610929   0.08694994   0.19208354   0.03175030   0.09641002  -0.01220700
  1.30000000   0.06353194   0.01766768  -0.00513849  -0.00032646   0.24255651   0.25784376   1.21860803   0.30577773   0.00122792   0.02228438   0.02067842   0.06627152   0.08694994   0.19220881   0.03175329   0.09645685  -0.01464800
  1.30200000   0.06539731   0.01767796  -0.00497222  -0.00032517   0.24499373   0.25843569   1.21860803   0.28615773   0.00097885   0.02031346   0.02052628   0.06642366   0.08694994   0.19233774   0.03175550   0.09649945  -0.01464800
  1.30400000   0.06718807   0.01768790  -0.00479596  -0.00032223   0.24743095   0.25898839   1.21860803   0.26653773   0.00109100   0.01859805   0.02038423   0.06656571   0.08694994   0.19247033   0.03175757   0.09653836   0.00000000
  1.30600000   0.06718807   0.01769749  -0.00460800  -0.00030960   0.24986816   0.25950184   1.21860803   0.24691773   0.00147876   0.01708587   0.02025226   0.06669768   0.08694994   0.19260470   0.03176014   0.09657404  -0.00732420
  1.30800000   0.06353194   0.01770671  -0.00440744  -0.00028001   0.25230538   0.25997606   1.21860803   0.22729773   0.00193581   0.01571183   0.02013037   0.06681957   0.08694994   0.19273542   0.03176355   0.09660684  -0.00732420
  1.31000000   0.06539731   0.01771553  -0.00419327  -0.00027423   0.25474259   0.26041103   1.21860803   0.20767773   0.00222618   0.01442526   0.02001858   0.06693136   0.08694994   0.19286435   0.03176771   0.09663698  -0.01464800
  1.31200000   0.06897883   0.01772391  -0.00396356  -0.00027340   0.25717981   0.26080677   1.21860803   0.18805773   0.00218659   0.01319497   0.01991686   0.06703308   0.08694994   0.19299873   0.03177213   0.09666460  -0.00488280
  1.31400000   0.06539731   0.01773184  -0.00371534  -0.00024297   0.25961703   0.26116327   1.21860803   0.16843773   0.00179383   0.01200413   0.01982524   0.06712470   0.08694994   0.19313311   0.03177611   0.09668980  -0.00244140
  1.31600000   0.06718807   0.01773927  -0.00344465  -0.00023144   0.26205424   0.26148052   1.21860803   0.14881773   0.00116931   0.01086329   0.01974369   0.06720625   0.08694994   0.19326569   0.03177907   0.09671266  -0.01220700
  1.31800000   0.06174119   0.01774616  -0.00314673  -0.00019428   0.26449146   0.26175854   1.21860803   0.12919773   0.00052440   0.00979673   0.01967224   0.06727770   0.08694994   0.19339462   0.03178076   0.09673332  -0.01953100
  1.32000000   0.07084420   0.01775245  -0.00281664  -0.00019954   0.26692867   0.26199731   1.21860803   0.10957773   0.00007092   0.00881136   0.01961087   0.06733907   0.08694994   0.19352721   0.03178136   0.09675193  -0.01953100
  1.32200000   0.06353194   0.01775809  -0.00245058  -0.00015569   0.26936589   0.26219685   1.21860803   0.08995773  -0.00006871   0.00790656   0.01955958   0.06739036   0.08694994   0.19366158   0.03178136   0.09676865  -0.01220700
  1.32400000   0.07994721   0.01776299  -0.00204704  -0.00016366   0.27180311   0.26235714   1.21860803   0.07033773   0.00008665   0.00708746   0.01951838   0.06743156   0.08694994   0.19380506   0.03178138   0.09678364  -0.01464800
  1.32600000   0.06539731   0.01776708  -0.00160720  -0.00010511   0.27424032   0.26247820   1.21860803   0.05071773   0.00038777   0.00634949   0.01948727   0.06746267   0.08694994   0.19395041   0.03178185   0.09679708  -0.02685500
  1.32800000   0.07450033   0.01777030  -0.00113403  -0.00008449   0.27667754   0.26256001   1.21860803   0.03109773   0.00062474   0.00568363   0.01946624   0.06748370   0.08694994   0.19409030   0.03178286   0.09680911  -0.02441400
  1.33000000   0.06897883   0.01777256  -0.00063112  -0.00004353   0.27911475   0.26260259   1.21860803   0.01147773   0.00062326   0.00508860   0.01945530   0.06749464   0.08694994   0.19423378   0.03178411   0.09681989  -0.03173800
  1.33200000   0.07450033   0.01777383  -0.00010197  -0.00000760   0.28155197   0.26260592   1.21860803  -0.00814227   0.00032275   0.00455700   0.01945444   0.06749550   0.08694994   0.19437726   0.03178506   0.09682953  -0.03173800
  1.33400000   0.07263495   0.01777403   0.00045006   0.00003269   0.28398919   0.26257002   1.21860803  -0.02776227  -0.00019826   0.00408083   0.01946367   0.06748627   0.08694994   0.19452440   0.03178518   0.09683817  -0.03173800
  1.33600000   0.07450033   0.01777313   0.00102165   0.00007611   0.28642640   0.26249488   1.21860803  -0.04738227  -0.00075721   0.00366902   0.01948298   0.06746696   0.08694994   0.19467153   0.03178423   0.09684592  -0.02929700
  1.33800000   0.07808184   0.01777109   0.00160937   0.00012566   0.28886362   0.26238049   1.21860803  -0.06700227  -0.00114529   0.00333030   0.01951238   0.06743756   0.08694994   0.19482411   0.03178233   0.09685292  -0.02441400
  1.34000000   0.07629108   0.01776787   0.00220952   0.00016857   0.29130083   0.26222687   1.21860803  -0.08662227  -0.00121468   0.00306317   0.01955187   0.06739807   0.08694994   0.19497849   0.03177997   0.09685931  -0.02929700
  1.34200000   0.07629108   0.01776345   0.00281820   0.00021500   0.29373805   0.26203400   1.21860803  -0.10624227  -0.00094105   0.00287139   0.01960144   0.06734850   0.08694994   0.19513107   0.03177781   0.09686525  -0.02685500
  1.34400000   0.07263495   0.01775781   0.00343198   0.00024928   0.29617527   0.26180190   1.21860803  -0.12586227  -0.00043484   0.00276019   0.01966109   0.06728885   0.08694994   0.19528000   0.03177643   0.09687088  -0.02685500
  1.34600000   0.07629108   0.01775095   0.00404819   0.00030884   0.29861248   0.26153055   1.21860803  -0.14548227   0.00010486   0.00272964   0.01973084   0.06721911   0.08694994   0.19542892   0.03177610   0.09687637  -0.03418000
  1.34800000   0.07808184   0.01774285   0.00466382   0.00036416   0.30104970   0.26121997   1.21860803  -0.16510227   0.00047257   0.00278491   0.01981066   0.06713928   0.08694994   0.19558329   0.03177668   0.09688188  -0.02685500
  1.35000000   0.07808184   0.01773352   0.00527369   0.00041178   0.30348692   0.26087014   1.21860803  -0.18472227   0.00054044   0.00292722   0.01990057   0.06704937   0.08694994   0.19573946   0.03177769   0.09688760  -0.04394500
  1.35200000   0.07808184   0.01772298   0.00587008   0.00045835   0.30592413   0.26048108   1.21860803  -0.20434227   0.00031085   0.00313568   0.02000057   0.06694937   0.08694994   0.19589562   0.03177855   0.09689366  -0.03662100
  1.35400000   0.07994721   0.01771124   0.00644350   0.00051514   0.30836135   0.26005277   1.21860803  -0.22396227  -0.00008796   0.00337666   0.02011066   0.06683928   0.08694994   0.19605365   0.03177877   0.09690017  -0.02441400
  1.35600000   0.07994721   0.01769835   0.00698397   0.00055835   0.31079856   0.25958523   1.21860803  -0.24358227  -0.00046252   0.00361529   0.02023083   0.06671911   0.08694994   0.19621355   0.03177822   0.09690716  -0.02685500
  1.35800000   0.08173797   0.01768438   0.00748285   0.00061163   0.31323578   0.25907845   1.21860803  -0.26320227  -0.00063943   0.00381274   0.02036108   0.06658886   0.08694994   0.19637523   0.03177712   0.09691459  -0.03173800
  1.36000000   0.08360334   0.01766942   0.00793384   0.00066330   0.31567300   0.25853242   1.21860803  -0.28282227  -0.00053750   0.00393453   0.02050142   0.06644852   0.08694994   0.19654057   0.03177594   0.09692234  -0.02685500
  1.36200000   0.08360334   0.01765355   0.00833176   0.00069656   0.31811021   0.25794716   1.21860803  -0.30244227  -0.00019967   0.00396090   0.02065185   0.06629809   0.08694994   0.19670778   0.03177520   0.09693023  -0.03662100
  1.36400000   0.08725947   0.01763688   0.00867059   0.00075659   0.32054743   0.25732265   1.21860803  -0.32206227   0.00022794   0.00388575   0.02081236   0.06613758   0.08694994   0.19687864   0.03177523   0.09693808  -0.02441400
  1.36600000   0.08360334   0.01761954   0.00894237   0.00074761   0.32298464   0.25665891   1.21860803  -0.34168227   0.00056035   0.00371959   0.02098296   0.06596699   0.08694994   0.19704950   0.03177602   0.09694569  -0.02441400
  1.36800000   0.08725947   0.01760166   0.00913698   0.00079729   0.32542186   0.25595592   1.21860803  -0.36130227   0.00065336   0.00348495   0.02116364   0.06578630   0.08694994   0.19722037   0.03177723   0.09695289  -0.03418000
  1.37000000   0.08539410   0.01758338   0.00924208   0.00078922   0.32785908   0.25521370   1.21860803  -0.38092227   0.00046645   0.00319969   0.02135441   0.06559554   0.08694994   0.19739302   0.03177835   0.09695957  -0.02685500
  1.37200000   0.08360334   0.01756490   0.00924303   0.00077275   0.33029629   0.25443223   1.21860803  -0.40054227   0.00008169   0.00287555   0.02155526   0.06539468   0.08694994   0.19756202   0.03177890   0.09696565  -0.03173800
  1.37400000   0.08539410   0.01754641   0.00912289   0.00077904   0.33273351   0.25361153   1.21860803  -0.42016227  -0.00033084   0.00252412   0.02176620   0.06518374   0.08694994   0.19773102   0.03177865   0.09697105  -0.02197300
  1.37600000   0.08539410   0.01752817   0.00886245   0.00075680   0.33517072   0.25275158   1.21860803  -0.43978227  -0.00058613   0.00215635   0.02198722   0.06496272   0.08694994   0.19790180   0.03177773   0.09697573  -0.02441400
  1.37800000   0.08539410   0.01751044   0.00844053   0.00072077   0.33760794   0.25185240   1.21860803  -0.45940227  -0.00056367   0.00178641   0.02221833   0.06473161   0.08694994   0.19807259   0.03177658   0.09697967  -0.02685500
  1.38000000   0.08539410   0.01749356   0.00783570   0.00066912   0.34004516   0.25091398   1.21860803  -0.47902227  -0.00025909   0.00143131   0.02245953   0.06449041   0.08694994   0.19824338   0.03177576   0.09698289  -0.02929700
  1.38200000   0.09270635   0.01747789   0.00702921   0.00065165   0.34248237   0.24993631   1.21860803  -0.49864227   0.00021454   0.00110312   0.02271081   0.06423913   0.08694994   0.19842148   0.03177572   0.09698542  -0.02441400
  1.38400000   0.08905022   0.01746383   0.00600835   0.00053504   0.34491959   0.24891941   1.21860803  -0.51826227   0.00067392   0.00080856   0.02297218   0.06397776   0.08694994   0.19860324   0.03177661   0.09698734  -0.01953100
  1.38600000   0.09270635   0.01745182   0.00476878   0.00044210   0.34735680   0.24786326   1.21860803  -0.53788227   0.00094119   0.00054664   0.02324363   0.06370631   0.08694994   0.19878499   0.03177822   0.09698869  -0.02929700
  1.38800000   0.08905022   0.01744228   0.00331570   0.00029526   0.34979402   0.24676788   1.21860803  -0.55750227   0.00091805   0.00030796   0.02352517   0.06342477   0.08694994   0.19896675   0.03178008   0.09698955  -0.02929700
  1.39000000   0.07084420   0.01743565   0.00166350   0.00011785   0.35223124   0.24563325   1.21860803  -0.57712227   0.00062677   0.00009065   0.02381679   0.06313315   0.08694994   0.19912664   0.03178162   0.09698994  -0.02685500
  1.39200000   0.05808506   0.01743232  -0.00016515  -0.00000959   0.35466845   0.24445939   1.21860803  -0.59674227   0.00019940  -0.00009685   0.02411850   0.06283144   0.08694994   0.19925557   0.03178245   0.09698994  -0.02197300
  1.39400000   0.04711667   0.01743265  -0.00214005  -0.00010083   0.35710567   0.24324628   1.21860803  -0.61636227  -0.00017899  -0.00025279   0.02443029   0.06251965   0.08694994   0.19936078   0.03178247   0.09698959   0.00488280
  1.39600000   0.04532592   0.01743693  -0.00422402  -0.00019146   0.35954288   0.24199394   1.21860803  -0.63598227  -0.00034903  -0.00038132   0.02475217   0.06219777   0.08694994   0.19945322   0.03178194   0.09698896   0.00732420
  1.39800000   0.05442893   0.01744538  -0.00637380  -0.00034692   0.36198010   0.24070235   1.21860803  -0.65560227  -0.00024584  -0.00048693   0.02508414   0.06186580   0.08694994   0.19955297   0.03178135   0.09698809   0.00976560
  1.40000000   0.06174119   0.01745813  -0.00854161  -0.00052737   0.36441732   0.23937153   1.21860803  -0.67522227   0.00007309  -0.00058195   0.02542619   0.06152375   0.08694994   0.19966914   0.03178118   0.09698702   0.00000000
  1.40200000   0.07450033   0.01747521  -0.01067689  -0.00079543   0.36685453   0.23800147   1.21860803  -0.69484227   0.00045458  -0.00067373   0.02577833   0.06117161   0.08694994   0.19980538   0.03178170   0.09698576  -0.00976560
  1.40400000   0.06897883   0.01749656  -0.01272837  -0.00087799   0.36929175   0.23659216   1.21860803  -0.71446227   0.00071820  -0.00074827   0.02614055   0.06080939   0.08694994   0.19994886   0.03178288   0.09698434  -0.01709000
  1.40600000   0.05263817   0.01752202  -0.01464704  -0.00077099   0.37172896   0.23514362   1.21860803  -0.73408227   0.00073593  -0.00078953   0.02651286   0.06043708   0.08694994   0.20007048   0.03178433   0.09698280  -0.01464800
  1.40800000   0.04532592   0.01755131  -0.01639026  -0.00074290   0.37416618   0.23365583   1.21860803  -0.75370227   0.00048790  -0.00079278   0.02689525   0.06005469   0.08694994   0.20016844   0.03178555   0.09698122  -0.02929700
  1.41000000   0.03443215   0.01758409  -0.01792578  -0.00061722   0.37660340   0.23212881   1.21860803  -0.77332227   0.00006899  -0.00075144   0.02728773   0.05966221   0.08694994   0.20024820   0.03178611   0.09697968  -0.03906300
  1.41200000   0.03622290   0.01761995  -0.01923315  -0.00069668   0.37904061   0.23056254   1.21860803  -0.79294227  -0.00035481  -0.00066266   0.02769029   0.05925965   0.08694994   0.20031886   0.03178582   0.09697826  -0.10254000
  1.41400000   0.03987903   0.01765841  -0.02030174  -0.00080961   0.38147783   0.22895704   1.21860803  -0.81256227  -0.00061817  -0.00053551   0.02810294   0.05884700   0.08694994   0.20039496   0.03178485   0.09697706  -0.03662100
  1.41600000   0.03622290   0.01769902  -0.02112739  -0.00076530   0.38391505   0.22731229   1.21860803  -0.83218227  -0.00062586  -0.00037465   0.02852568   0.05842426   0.08694994   0.20047106   0.03178361   0.09697615  -0.02441400
  1.41800000   0.04532592   0.01774127  -0.02171099  -0.00098407   0.38635226   0.22562831   1.21860803  -0.85180227  -0.00039293  -0.00018275   0.02895850   0.05799144   0.08694994   0.20055261   0.03178259   0.09697560   0.00488280
  1.42000000   0.05629430   0.01778469  -0.02205885  -0.00124179   0.38878948   0.22390509   1.21860803  -0.87142227  -0.00003777   0.00002416   0.02940141   0.05754853   0.08694994   0.20065423   0.03178216   0.09697544   0.02929700
  1.42200000   0.06897883   0.01782881  -0.02218263  -0.00153013   0.39122669   0.22214262   1.21860803  -0.89104227   0.00027003   0.00023063   0.02985440   0.05709554   0.08694994   0.20077950   0.03178239   0.09697569  -0.00732420
  1.42400000   0.04898204   0.01787318  -0.02209834  -0.00108242   0.39366391   0.22034092   1.21860803  -0.91066227   0.00038394   0.00043092   0.03031748   0.05663246   0.08694994   0.20089746   0.03178304   0.09697635  -0.01220700
  1.42600000   0.05077280   0.01791737  -0.02182496  -0.00110811   0.39610113   0.21849997   1.21860803  -0.93028227   0.00024431   0.00061642   0.03079064   0.05615930   0.08694994   0.20099722   0.03178367   0.09697740  -0.01220700
  1.42800000   0.04898204   0.01796102  -0.02138351  -0.00104741   0.39853834   0.21661979   1.21860803  -0.94990227  -0.00009526   0.00077916   0.03127389   0.05567605   0.08694994   0.20109697   0.03178382   0.09697880  -0.00976560
  1.43000000   0.05077280   0.01800379  -0.02079606  -0.00105587   0.40097556   0.21470036   1.21860803  -0.96952227  -0.00049159   0.00091540   0.03176722   0.05518272   0.08694994   0.20119673   0.03178324   0.09698049   0.01220700
  1.43200000   0.05263817   0.01804538  -0.02008490  -0.00105723   0.40341277   0.21274170   1.21860803  -0.98914227  -0.00077415   0.00101452   0.03227064   0.05467930   0.08694994   0.20130014   0.03178197   0.09698242   0.01220700
  1.43400000   0.05263817   0.01808555  -0.01927251  -0.00101447   0.40584999   0.21074379   1.21860803  -1.00876227  -0.00081713   0.00106582   0.03278415   0.05416579   0.08694994   0.20140542   0.03178038   0.09698450   0.01220700
  1.43600000   0.05442893   0.01812410  -0.01838134  -0.00100048   0.40828721   0.20870665   1.21860803  -1.02838227  -0.00059159   0.00106744   0.03330774   0.05364220   0.08694994   0.20151248   0.03177897   0.09698663   0.00244140
  1.43800000   0.05808506   0.01816086  -0.01743224  -0.00101255   0.41072442   0.20663026   1.21860803  -1.04800227  -0.00017766   0.00101133   0.03384142   0.05310852   0.08694994   0.20162500   0.03177820   0.09698871   0.00000000
  1.44000000   0.05808506   0.01819572  -0.01644267  -0.00095507   0.41316164   0.20451464   1.21860803  -1.06762227   0.00026827   0.00087960   0.03438518   0.05256476   0.08694994   0.20174117   0.03177829   0.09699060   0.01953100
  1.44200000   0.05808506   0.01822861  -0.01542647  -0.00089605   0.41559885   0.20235978   1.21860803  -1.08724227   0.00057874   0.00066014   0.03493903   0.05201091   0.08694994   0.20185734   0.03177914   0.09699214   0.00732420
  1.44400000   0.05629430   0.01825946  -0.01439502  -0.00081036   0.41803607   0.20016567   1.21860803  -1.10686227   0.00064538   0.00034969   0.03550296   0.05144698   0.08694994   0.20197172   0.03178036   0.09699315  -0.00488280
  1.44600000   0.05442893   0.01828825  -0.01335876  -0.00072710   0.42047329   0.19793233   1.21860803  -1.12648227   0.00046208  -0.00004838   0.03607698   0.05087296   0.08694994   0.20208244   0.03178147   0.09699346  -0.01464800
  1.44800000   0.05629430   0.01831497  -0.01232788  -0.00069399   0.42291050   0.19565974   1.21860803  -1.14610227   0.00012314  -0.00051662   0.03666108   0.05028886   0.08694994   0.20219316   0.03178205   0.09699289  -0.02197300
  1.45000000   0.05808506   0.01833963  -0.01131178  -0.00065705   0.42534772   0.19334792   1.21860803  -1.16572227  -0.00021885  -0.00102439   0.03725527   0.04969467   0.08694994   0.20230754   0.03178196   0.09699135  -0.00976560
  1.45200000   0.06174119   0.01836225  -0.01031792  -0.00063704   0.42778493   0.19099685   1.21860803  -1.18534227  -0.00041690  -0.00153773   0.03785955   0.04909039   0.08694994   0.20242737   0.03178132   0.09698879  -0.02685500
  1.45400000   0.06174119   0.01838288  -0.00935118  -0.00057735   0.43022215   0.18860655   1.21860803  -1.20496227  -0.00039195  -0.00202041   0.03847391   0.04847603   0.08694994   0.20255085   0.03178051   0.09698523  -0.01709000
  1.45600000   0.05987581   0.01840159  -0.00841382  -0.00050378   0.43265937   0.18617700   1.21860803  -1.22458227  -0.00016673  -0.00243317   0.03909836   0.04785159   0.08694994   0.20267247   0.03177996   0.09698078  -0.01464800
  1.45800000   0.06718807   0.01841841  -0.00750610  -0.00050432   0.43509658   0.18370822   1.21860803  -1.24420227   0.00014594  -0.00273986   0.03973289   0.04721705   0.08694994   0.20279953   0.03177993   0.09697560  -0.01220700
  1.46000000   0.06539731   0.01843343  -0.00662733  -0.00043341   0.43753380   0.18120019   1.21860803  -1.26382227   0.00039442  -0.00291561   0.04037750   0.04657244   0.08694994   0.20293212   0.03178048   0.09696995  -0.00244140
  1.46200000   0.06174119   0.01844668  -0.00577699  -0.00035668   0.43997101   0.17865293   1.21860803  -1.28344227   0.00045453  -0.00295560   0.04103221   0.04591773   0.08694994   0.20305926   0.03178132   0.09696408  -0.02685500
  1.46400000   0.06539731   0.01845824  -0.00495487  -0.00032404   0.44240823   0.17606643   1.21860803  -1.30306227   0.00028226  -0.00287485   0.04169700   0.04525294   0.08694994   0.20318639   0.03178206   0.09695825  -0.02685500
  1.46600000   0.06174119   0.01846815  -0.00416101  -0.00025691   0.44484545   0.17344068   1.21860803  -1.32268227  -0.00006841  -0.00269766   0.04237187   0.04457807   0.08694994   0.20331353   0.03178227   0.09695267  -0.02441400
  1.46800000   0.05987581   0.01847647  -0.00339630  -0.00020336   0.44728266   0.17077570   1.21860803  -1.34230227  -0.00046913  -0.00245043   0.04305683   0.04389311   0.08694994   0.20343515   0.03178174   0.09694752  -0.02197300
  1.47000000   0.07263495   0.01848326  -0.00266255  -0.00019339   0.44971988   0.16807147   1.21860803  -1.36192227  -0.00077210  -0.00215743   0.04375187   0.04319807   0.08694994   0.20356766   0.03178050   0.09694292  -0.00976560
  1.47200000   0.06718807   0.01848858  -0.00196174  -0.00013181   0.45215709   0.16532801   1.21860803  -1.38154227  -0.00087313  -0.00183988   0.04445701   0.04249294   0.08694994   0.20370748   0.03177885   0.09693892  -0.01953100
  1.47400000   0.06897883   0.01849251  -0.00129539  -0.00008935   0.45459431   0.16254530   1.21860803  -1.40116227  -0.00075607  -0.00152208   0.04517222   0.04177772   0.08694994   0.20384365   0.03177722   0.09693556   0.01220700
  1.47600000   0.06718807   0.01849510  -0.00066452  -0.00004465   0.45703153   0.15972336   1.21860803  -1.42078227  -0.00049844  -0.00122460   0.04589752   0.04105242   0.08694994   0.20397982   0.03177597   0.09693281  -0.00732420
  1.47800000   0.06718807   0.01849643  -0.00006983  -0.00000469   0.45946874   0.15686217   1.21860803  -1.44040227  -0.00023631  -0.00095138   0.04663291   0.04031703   0.08694994   0.20411419   0.03177523   0.09693063  -0.00244140
  1.48000000   0.05987581   0.01849657   0.00048817   0.00002923   0.46190596   0.15396175   1.21860803  -1.46002227  -0.00010447  -0.00069894   0.04737838   0.03957156   0.08694994   0.20424126   0.03177489   0.09692898   0.00000000
  1.48200000   0.06718807   0.01849559   0.00100897   0.00006779   0.46434317   0.15102208   1.21860803  -1.47964227  -0.00017769  -0.00046614   0.04813394   0.03881600   0.08694994   0.20436832   0.03177461   0.09692782  -0.01464800
  1.48400000   0.06897883   0.01849357   0.00149195   0.00010291   0.46678039   0.14804318   1.21860803  -1.49926227  -0.00043823  -0.00024779   0.04889959   0.03805035   0.08694994   0.20450449   0.03177399   0.09692711  -0.00976560
  1.48600000   0.07084420   0.01849059   0.00193625   0.00013717   0.46921761   0.14502504   1.21860803  -1.51888227  -0.00078311  -0.00003749   0.04967532   0.03727462   0.08694994   0.20464431   0.03177277   0.09692682  -0.01464800
  1.48800000   0.06718807   0.01848672   0.00234064   0.00015726   0.47165482   0.14196765   1.21860803  -1.53850227  -0.00106770   0.00016842   0.05046113   0.03648881   0.08694994   0.20478234   0.03177092   0.09692695  -0.00488280
  1.49000000   0.06539731   0.01848204   0.00270352   0.00017680   0.47409204   0.13887103   1.21860803  -1.55812227  -0.00116766   0.00037983   0.05125703   0.03569291   0.08694994   0.20491493   0.03176869   0.09692750   0.00488280
  1.49200000   0.06174119   0.01847663   0.00302349   0.00018667   0.47652926   0.13573516   1.21860803  -1.57774227  -0.00103215   0.00060585   0.05206302   0.03488692   0.08694994   0.20504207   0.03176649   0.09692849  -0.01220700
  1.49400000   0.06353194   0.01847058   0.00330020   0.00020967   0.47896647   0.13256006   1.21860803  -1.59736227  -0.00070435   0.00083790   0.05287909   0.03407085   0.08694994   0.20516734   0.03176475   0.09692993  -0.01464800
  1.49600000   0.05987581   0.01846398   0.00353461   0.00021164   0.48140369   0.12934571   1.21860803  -1.61698227  -0.00030147   0.00105808   0.05370525   0.03324469   0.08694994   0.20529075   0.03176374   0.09693182  -0.01220700
  1.49800000   0.05263817   0.01845691   0.00372807   0.00019624   0.48384090   0.12609213   1.21860803  -1.63660227   0.00003442   0.00124993   0.05454149   0.03240845   0.08694994   0.20540326   0.03176348   0.09693413  -0.02441400
  1.50000000   0.05442893   0.01844946   0.00388155   0.00021127   0.48627812   0.12279930   1.21860803  -1.65622227   0.00019440   0.00139325   0.05538782   0.03156212   0.08694994   0.20551033   0.03176371   0.09693678  -0.00488280
  1.50200000   0.05077280   0.01844169   0.00399588   0.00020288   0.48871534   0.11946724   1.21860803  -1.67584227   0.00014714   0.00147142   0.05624423   0.03070571   0.08694994   0.20561553   0.03176405   0.09693964  -0.01464800
  1.50400000   0.04532592   0.01843370   0.00407274   0.00018460   0.49115255   0.11609593   1.21860803  -1.69546227  -0.00004854   0.00147940   0.05711073   0.02983921   0.08694994   0.20571163   0.03176415   0.09694259  -0.00488280
  1.50600000   0.04532592   0.01842556   0.00411485   0.00018651   0.49358977   0.11268539   1.21860803  -1.71508227  -0.00026944   0.00141241   0.05798732   0.02896262   0.08694994   0.20580228   0.03176383   0.09694548  -0.00976560
  1.50800000   0.04166979   0.01841733   0.00412509   0.00017189   0.49602698   0.10923561   1.21860803  -1.73470227  -0.00038253   0.00126770   0.05887399   0.02807595   0.08694994   0.20588928   0.03176318   0.09694816  -0.02685500
  1.51000000   0.03077602   0.01840908   0.00410577   0.00012636   0.49846420   0.10574658   1.21860803  -1.75432227  -0.00030426   0.00105900   0.05977074   0.02717920   0.08694994   0.20596172   0.03176249   0.09695049  -0.01953100
  1.51200000   0.02711989   0.01840086   0.00405900   0.00011008   0.50090142   0.10221832   1.21860803  -1.77394227  -0.00003622   0.00080974   0.06067758   0.02627236   0.08694994   0.20601962   0.03176215   0.09695236  -0.01709000
  1.51400000   0.02711989   0.01839275   0.00398750   0.00010814   0.50333863   0.09865081   1.21860803  -1.79356227   0.00033800   0.00054393   0.06159451   0.02535543   0.08694994   0.20607386   0.03176245   0.09695371  -0.02197300
  1.51600000   0.03443215   0.01838477   0.00389400   0.00013408   0.50577585   0.09504407   1.21860803  -1.81318227   0.00068938   0.00029086   0.06252152   0.02442842   0.08694994   0.20613541   0.03176348   0.09695455  -0.01464800
  1.51800000   0.02711989   0.01837698   0.00377987   0.00010251   0.50821306   0.09139808   1.21860803  -1.83280227   0.00089732   0.00007812   0.06345862   0.02349132   0.08694994   0.20619696   0.03176506   0.09695492  -0.02441400
  1.52000000   0.02891065   0.01836942   0.00364537   0.00010539   0.51065028   0.08771286   1.21860803  -1.85242227   0.00090059  -0.00008038   0.06440581   0.02254413   0.08694994   0.20625299   0.03176686   0.09695491  -0.02685500
  1.52200000   0.02525452   0.01836213   0.00349100   0.00008816   0.51308750   0.08398839   1.21860803  -1.87204227   0.00072291  -0.00017988   0.06536308   0.02158686   0.08694994   0.20630716   0.03176849   0.09695465  -0.02685500
  1.52400000   0.02346376   0.01835515   0.00331793   0.00007785   0.51552471   0.08022469   1.21860803  -1.89166227   0.00046077  -0.00021916   0.06633043   0.02061951   0.08694994   0.20635588   0.03176967   0.09695425  -0.02441400
  1.52600000   0.03077602   0.01834851   0.00312812   0.00009627   0.51796193   0.07642174   1.21860803  -1.91128227   0.00024036  -0.00020083   0.06730787   0.01964207   0.08694994   0.20641012   0.03177037   0.09695383  -0.02197300
  1.52800000   0.02891065   0.01834226   0.00292483   0.00008456   0.52039914   0.07257956   1.21860803  -1.93090227   0.00016373  -0.00012554   0.06829540   0.01865454   0.08694994   0.20646980   0.03177077   0.09695351  -0.01464800
  1.53000000   0.03443215   0.01833641   0.00271239   0.00009339   0.52283636   0.06869814   1.21860803  -1.95052227   0.00026643   0.00000727   0.06929301   0.01765693   0.08694994   0.20653315   0.03177120   0.09695339  -0.01464800
  1.53200000   0.03443215   0.01833098   0.00249524   0.00008592   0.52527358   0.06477747   1.21860803  -1.97014227   0.00050438   0.00018800   0.07030071   0.01664924   0.08694994   0.20660201   0.03177198   0.09695359  -0.01220700
  1.53400000   0.03443215   0.01832599   0.00227729   0.00007841   0.52771079   0.06081757   1.21860803  -1.98976227   0.00077462   0.00039884   0.07131849   0.01563145   0.08694994   0.20667088   0.03177325   0.09695417  -0.02441400
  1.53600000   0.03622290   0.01832144   0.00206183   0.00007469   0.53014801   0.05681842   1.21860803  -2.00938227   0.00095999   0.00062720   0.07234636   0.01460358   0.08694994   0.20674153   0.03177499   0.09695520  -0.02929700
  1.53800000   0.03987903   0.01831732   0.00185157   0.00007384   0.53258522   0.05278004   1.21860803  -2.02900227   0.00098020   0.00086617   0.07338431   0.01356563   0.08694994   0.20681763   0.03177693   0.09695669  -0.01709000
  1.54000000   0.03801366   0.01831361   0.00164870   0.00006267   0.53502244   0.04870241   1.21860803  -2.04862227   0.00082870   0.00110309   0.07443235   0.01251759   0.08694994   0.20689553   0.03177874   0.09695866  -0.02441400
  1.54200000   0.03801366   0.01831031   0.00145497   0.00005531   0.53745966   0.04458555   1.21860803  -2.06824227   0.00057542   0.00131490   0.07549047   0.01145947   0.08694994   0.20697155   0.03178014   0.09696108  -0.02685500
  1.54400000   0.03622290   0.01830741   0.00127168   0.00004606   0.53989687   0.04042944   1.21860803  -2.08786227   0.00033303   0.00147588   0.07655868   0.01039126   0.08694994   0.20704579   0.03178105   0.09696387  -0.01464800
  1.54600000   0.03443215   0.01830486   0.00109979   0.00003787   0.54233409   0.03623410   1.21860803  -2.10748227   0.00020672   0.00156849   0.07763698   0.00931296   0.08694994   0.20711644   0.03178159   0.09696691  -0.00732420
  1.54800000   0.03443215   0.01830266   0.00093993   0.00003236   0.54477130   0.03199952   1.21860803  -2.12710227   0.00025082   0.00158961   0.07872536   0.00822458   0.08694994   0.20718531   0.03178205   0.09697007  -0.00244140
  1.55000000   0.03801366   0.01830078   0.00079245   0.00003012   0.54720852   0.02772569   1.21860803  -2.14672227   0.00044745   0.00155252   0.07982383   0.00712611   0.08694994   0.20725775   0.03178275   0.09697321  -0.00732420
  1.55200000   0.03443215   0.01829920   0.00065747   0.00002264   0.54964574   0.02341263   1.21860803  -2.16634227   0.00071434   0.00148444   0.08093238   0.00601756   0.08694994   0.20733020   0.03178391   0.09697625  -0.03173800
  1.55400000   0.03443215   0.01829788   0.00053491   0.00001842   0.55208295   0.01906032   1.21860803  -2.18596227   0.00094012   0.00141668   0.08205102   0.00489892   0.08694994   0.20739906   0.03178556   0.09697915  -0.00976560
  1.55600000   0.03987903   0.01829681   0.00042451   0.00001693   0.55452017   0.01466878   1.21860803  -2.20558227   0.00103150   0.00137382   0.08317974   0.00377020   0.08694994   0.20747338   0.03178753   0.09698194  -0.00488280
  1.55800000   0.03256677   0.01829596   0.00032588   0.00001061   0.55695739   0.01023799   1.21860803  -2.22520227   0.00095175   0.00136836   0.08431855   0.00263139   0.08694994   0.20754582   0.03178952   0.09698469  -0.02441400
  1.56000000   0.03077602   0.01829531   0.00023855   0.00000734   0.55939460   0.00576797   1.21860803  -2.24482227   0.00073482   0.00139781   0.08546745   0.00148249   0.08694994   0.20760916   0.03179120   0.09698745  -0.00488280
  1.56200000   0.03443215   0.01829483   0.00016192   0.00000558   0.56183182   0.00125870   1.21860803  -2.26444227   0.00047061   0.00144470   0.08662643   0.00032351   0.08694994   0.20767437   0.03179241   0.09699029  -0.02685500
  1.56400000   0.03256677   0.01829451   0.00009537   0.00000311   0.56426903   0.00000000   0.00000000   0.00000000   0.00026672   0.00148328   0.00000000   0.00000000   0.00000000   0.20774137   0.03179315   0.09699322  -0.02197300
  1.56600000   0.03622290   0.01829432   0.00003820   0.00000138   0.56426903   0.00000000   0.00000000   0.00000000   0.00020258   0.00148369   0.00000000   0.00000000   0.00000000   0.20781016   0.03179362   0.09699619  -0.00732420
  1.56800000   0.03256677   0.01829424  -0.00001028  -0.00000033   0.56426903   0.00000000   0.00000000   0.00000000   0.00029696   0.00141250   0.00000000   0.00000000   0.00000000   0.20787895   0.03179412   0.09699909  -0.01709000
  1.57000000   0.03256677   0.01829426  -0.00005078  -0.00000165   0.56426903   0.00000000   0.00000000   0.00000000   0.00050228   0.00124260   0.00000000   0.00000000   0.00000000   0.20794408   0.03179491   0.09700174  -0.01220700
  1.57200000   0.03256677   0.01829437  -0.00008403  -0.00000274   0.56426903   0.00000000   0.00000000   0.00000000   0.00072597   0.00096527   0.00000000   0.00000000   0.00000000   0.20800922   0.03179614   0.09700395  -0.02685500
  1.57400000   0.03077602   0.01829453  -0.00011072  -0.00000341   0.56426903   0.00000000   0.00000000   0.00000000   0.00087009   0.00059211   0.00000000   0.00000000   0.00000000   0.20807256   0.03179774   0.09700551  -0.02197300
  1.57600000   0.02891065   0.01829476  -0.00013154  -0.00000380   0.56426903   0.00000000   0.00000000   0.00000000   0.00087414   0.00015432   0.00000000   0.00000000   0.00000000   0.20813225   0.03179948   0.09700625  -0.01709000
  1.57800000   0.03077602   0.01829502  -0.00014714  -0.00000453   0.56426903   0.00000000   0.00000000   0.00000000   0.00074158  -0.00030265   0.00000000   0.00000000   0.00000000   0.20819193   0.03180110   0.09700610  -0.02685500
  1.58000000   0.03987903   0.01829531  -0.00015815  -0.00000631   0.56426903   0.00000000   0.00000000   0.00000000   0.00053728  -0.00073772   0.00000000   0.00000000   0.00000000   0.20826259   0.03180238   0.09700506  -0.01953100
  1.58200000   0.03077602   0.01829563  -0.00016514  -0.00000508   0.56426903   0.00000000   0.00000000   0.00000000   0.00035756  -0.00113086   0.00000000   0.00000000   0.00000000   0.20833324   0.03180327   0.09700319  -0.03662100
  1.58400000   0.02525452   0.01829596  -0.00016867  -0.00000426   0.56426903   0.00000000   0.00000000   0.00000000   0.00028660  -0.00148204   0.00000000   0.00000000   0.00000000   0.20838927   0.03180392   0.09700058  -0.01709000
  1.58600000   0.03256677   0.01829630  -0.00016925  -0.00000551   0.56426903   0.00000000   0.00000000   0.00000000   0.00035879  -0.00180276   0.00000000   0.00000000   0.00000000   0.20844710   0.03180456   0.09699730  -0.01464800
  1.58800000   0.03256677   0.01829664  -0.00016733  -0.00000545   0.56426903   0.00000000   0.00000000   0.00000000   0.00054423  -0.00210668   0.00000000   0.00000000   0.00000000   0.20851223   0.03180547   0.09699339  -0.01953100
  1.59000000   0.03077602   0.01829697  -0.00016334  -0.00000503   0.56426903   0.00000000   0.00000000   0.00000000   0.00076229  -0.00239776   0.00000000   0.00000000   0.00000000   0.20857557   0.03180677   0.09698888  -0.01709000
  1.59200000   0.02891065   0.01829730  -0.00015765  -0.00000456   0.56426903   0.00000000   0.00000000   0.00000000   0.00091521  -0.00267146   0.00000000   0.00000000   0.00000000   0.20863526   0.03180845   0.09698381  -0.01709000
  1.59400000   0.02711989   0.01829761  -0.00015062  -0.00000408   0.56426903   0.00000000   0.00000000   0.00000000   0.00092886  -0.00292412   0.00000000   0.00000000   0.00000000   0.20869129   0.03181029   0.09697822  -0.02441400
  1.59600000   0.02891065   0.01829791  -0.00014254  -0.00000412   0.56426903   0.00000000   0.00000000   0.00000000   0.00078576  -0.00314681   0.00000000   0.00000000   0.00000000   0.20874732   0.03181201   0.09697215  -0.01220700
  1.59800000   0.02711989   0.01829820  -0.00013366  -0.00000362   0.56426903   0.00000000   0.00000000   0.00000000   0.00053402  -0.00331826   0.00000000   0.00000000   0.00000000   0.20880335   0.03181333   0.09696568  -0.01953100
  1.60000000   0.02167301   0.01829847  -0.00012423  -0.00000269   0.56426903   0.00000000   0.00000000   0.00000000   0.00026692  -0.00341441   0.00000000   0.00000000   0.00000000   0.20885214   0.03181413   0.09695895  -0.01709000
  1.60200000   0.02711989   0.01829871  -0.00011443  -0.00000310   0.56426903   0.00000000   0.00000000   0.00000000   0.00008368  -0.00341825   0.00000000   0.00000000   0.00000000   0.20890094   0.03181448   0.09695212  -0.01464800
  1.60400000   0.02711989   0.01829894  -0.00010442  -0.00000283   0.56426903   0.00000000   0.00000000   0.00000000   0.00004864  -0.00332438   0.00000000   0.00000000   0.00000000   0.20895518   0.03181461   0.09694537  -0.00976560
  1.60600000   0.02525452   0.01829915  -0.00009434  -0.00000238   0.56426903   0.00000000   0.00000000   0.00000000   0.00016472  -0.00314211   0.00000000   0.00000000   0.00000000   0.20900755   0.03181483   0.09693891  -0.00976560
  1.60800000   0.02346376   0.01829934  -0.00008429  -0.00000198   0.56426903   0.00000000   0.00000000   0.00000000   0.00037241  -0.00288656   0.00000000   0.00000000   0.00000000   0.20905627   0.03181536   0.09693288  -0.00488280
  1.61000000   0.02525452   0.01829951  -0.00007437  -0.00000188   0.56426903   0.00000000   0.00000000   0.00000000   0.00057538  -0.00256890   0.00000000   0.00000000   0.00000000   0.20910499   0.03181631   0.09692742  -0.02197300
  1.61200000   0.01980763   0.01829966  -0.00006463  -0.00000128   0.56426903   0.00000000   0.00000000   0.00000000   0.00068109  -0.00220355   0.00000000   0.00000000   0.00000000   0.20915005   0.03181757   0.09692265  -0.01220700
  1.61400000   0.01615151   0.01829979  -0.00005511  -0.00000089   0.56426903   0.00000000   0.00000000   0.00000000   0.00063916  -0.00181497   0.00000000   0.00000000   0.00000000   0.20918601   0.03181889   0.09691863  -0.02441400
  1.61600000   0.01615151   0.01829990  -0.00004585  -0.00000074   0.56426903   0.00000000   0.00000000   0.00000000   0.00046136  -0.00143293   0.00000000   0.00000000   0.00000000   0.20921831   0.03181999   0.09691538  -0.02441400
  1.61800000   0.01801688   0.01829999  -0.00003686  -0.00000066   0.56426903   0.00000000   0.00000000   0.00000000   0.00021468  -0.00109161   0.00000000   0.00000000   0.00000000   0.20925248   0.03182066   0.09691286  -0.02441400
  1.62000000   0.01615151   0.01830006  -0.00002814  -0.00000045   0.56426903   0.00000000   0.00000000   0.00000000  -0.00001013  -0.00082426   0.00000000   0.00000000   0.00000000   0.20928665   0.03182087   0.09691094  -0.01953100
  1.62200000   0.01615151   0.01830012  -0.00001968  -0.00000032   0.56426903   0.00000000   0.00000000   0.00000000  -0.00013883  -0.00064362   0.00000000   0.00000000   0.00000000   0.20931895   0.03182072   0.09690948  -0.01953100
  1.62400000   0.01801688   0.01830016  -0.00001148  -0.00000021   0.56426903   0.00000000   0.00000000   0.00000000  -0.00014417  -0.00053616   0.00000000   0.00000000   0.00000000   0.20935312   0.03182044   0.09690830  -0.02685500
  1.62600000   0.01801688   0.01830018  -0.00000350  -0.00000006   0.56426903   0.00000000   0.00000000   0.00000000  -0.00005516  -0.00047831   0.00000000   0.00000000   0.00000000   0.20938915   0.03182024   0.09690728  -0.00976560
  1.62800000   0.01256999   0.01830019   0.00000426   0.00000005   0.56426903   0.00000000   0.00000000   0.00000000   0.00005679  -0.00044673   0.00000000   0.00000000   0.00000000   0.20941974   0.03182024   0.09690636  -0.01709000
  1.63000000   0.01801688   0.01830018   0.00001184   0.00000021   0.56426903   0.00000000   0.00000000   0.00000000   0.00010927  -0.00041988   0.00000000   0.00000000   0.00000000   0.20945033   0.03182040   0.09690549  -0.01220700
  1.63200000   0.01801688   0.01830016   0.00001925   0.00000035   0.56426903   0.00000000   0.00000000   0.00000000   0.00004545  -0.00038371   0.00000000   0.00000000   0.00000000   0.20948636   0.03182056   0.09690469  -0.01709000
  1.63400000   0.01980763   0.01830012   0.00002651   0.00000053   0.56426903   0.00000000   0.00000000   0.00000000  -0.00014026  -0.00033427   0.00000000   0.00000000   0.00000000   0.20952418   0.03182046   0.09690397  -0.02197300
  1.63600000   0.01615151   0.01830006   0.00003364   0.00000054   0.56426903   0.00000000   0.00000000   0.00000000  -0.00039899  -0.00027169   0.00000000   0.00000000   0.00000000   0.20956014   0.03181992   0.09690336  -0.00488280
  1.63800000   0.01615151   0.01830000   0.00004064   0.00000066   0.56426903   0.00000000   0.00000000   0.00000000  -0.00064700  -0.00019486   0.00000000   0.00000000   0.00000000   0.20959245   0.03181888   0.09690290  -0.01953100
  1.64000000   0.01256999   0.01829992   0.00004751   0.00000060   0.56426903   0.00000000   0.00000000   0.00000000  -0.00080022  -0.00010168   0.00000000   0.00000000   0.00000000   0.20962117   0.03181743   0.09690260  -0.01709000
  1.64200000   0.01615151   0.01829982   0.00005425   0.00000088   0.56426903   0.00000000   0.00000000   0.00000000  -0.00080998   0.00000693   0.00000000   0.00000000   0.00000000   0.20964989   0.03181582   0.09690251  -0.01953100
  1.64400000   0.01436075   0.01829971   0.00006082   0.00000087   0.56426903   0.00000000   0.00000000   0.00000000  -0.00068339   0.00012420   0.00000000   0.00000000   0.00000000   0.20968040   0.03181433   0.09690264  -0.01709000
  1.64600000   0.01256999   0.01829959   0.00006719   0.00000084   0.56426903   0.00000000   0.00000000   0.00000000  -0.00047948   0.00024075   0.00000000   0.00000000   0.00000000   0.20970733   0.03181317   0.09690300  -0.00732420
  1.64800000   0.01615151   0.01829946   0.00007332   0.00000118   0.56426903   0.00000000   0.00000000   0.00000000  -0.00028349   0.00035217   0.00000000   0.00000000   0.00000000   0.20973605   0.03181240   0.09690359  -0.01953100
  1.65000000   0.01980763   0.01829931   0.00007912   0.00000157   0.56426903   0.00000000   0.00000000   0.00000000  -0.00017021   0.00046406   0.00000000   0.00000000   0.00000000   0.20977201   0.03181195   0.09690441  -0.00488280
  1.65200000   0.01615151   0.01829915   0.00008451   0.00000137   0.56426903   0.00000000   0.00000000   0.00000000  -0.00017216   0.00058852   0.00000000   0.00000000   0.00000000   0.20980797   0.03181161   0.09690546  -0.02441400
  1.65400000   0.01436075   0.01829898   0.00008939   0.00000128   0.56426903   0.00000000   0.00000000   0.00000000  -0.00026654   0.00073319   0.00000000   0.00000000   0.00000000   0.20983849   0.03181117   0.09690678  -0.01953100
  1.65600000   0.01070462   0.01829880   0.00009363   0.00000100   0.56426903   0.00000000   0.00000000   0.00000000  -0.00038632   0.00089333   0.00000000   0.00000000   0.00000000   0.20986355   0.03181051   0.09690841  -0.01220700
  1.65800000   0.01256999   0.01829862   0.00009707   0.00000122   0.56426903   0.00000000   0.00000000   0.00000000  -0.00044971   0.00105369   0.00000000   0.00000000   0.00000000   0.20988683   0.03180968   0.09691036  -0.02441400
  1.66000000   0.01256999   0.01829842   0.00009955   0.00000125   0.56426903   0.00000000   0.00000000   0.00000000  -0.00039517   0.00119531   0.00000000   0.00000000   0.00000000   0.20991197   0.03180883   0.09691261  -0.02929700
  1.66200000   0.01256999   0.01829822   0.00010086   0.00000127   0.56426903   0.00000000   0.00000000   0.00000000  -0.00020765   0.00130042   0.00000000   0.00000000   0.00000000   0.20993711   0.03180823   0.09691510  -0.02197300
  1.66400000   0.00891386   0.01829802   0.00010078   0.00000090   0.56426903   0.00000000   0.00000000   0.00000000   0.00007468   0.00135500   0.00000000   0.00000000   0.00000000   0.20995859   0.03180810   0.09691776  -0.01709000
  1.66600000   0.01615151   0.01829782   0.00009907   0.00000160   0.56426903   0.00000000   0.00000000   0.00000000   0.00037700   0.00134961   0.00000000   0.00000000   0.00000000   0.20998365   0.03180855   0.09692046  -0.01953100
  1.66800000   0.01070462   0.01829762   0.00009544   0.00000102   0.56426903   0.00000000   0.00000000   0.00000000   0.00061941   0.00127917   0.00000000   0.00000000   0.00000000   0.21001051   0.03180955   0.09692309  -0.01709000
  1.67000000   0.01615151   0.01829743   0.00008961   0.00000145   0.56426903   0.00000000   0.00000000   0.00000000   0.00074848   0.00114424   0.00000000   0.00000000   0.00000000   0.21003737   0.03181091   0.09692552  -0.03418000
  1.67200000   0.01256999   0.01829725   0.00008125   0.00000102   0.56426903   0.00000000   0.00000000   0.00000000   0.00075740   0.00095131   0.00000000   0.00000000   0.00000000   0.21006609   0.03181242   0.09692761  -0.01464800
  1.67400000   0.01436075   0.01829709   0.00007002   0.00000101   0.56426903   0.00000000   0.00000000   0.00000000   0.00068686   0.00071023   0.00000000   0.00000000   0.00000000   0.21009302   0.03181386   0.09692927  -0.02197300
  1.67600000   0.01256999   0.01829695   0.00005556   0.00000070   0.56426903   0.00000000   0.00000000   0.00000000   0.00060532   0.00043440   0.00000000   0.00000000   0.00000000   0.21011995   0.03181516   0.09693042  -0.00732420
  1.67800000   0.01436075   0.01829684   0.00003748   0.00000054   0.56426903   0.00000000   0.00000000   0.00000000   0.00057772   0.00014230   0.00000000   0.00000000   0.00000000   0.21014688   0.03181634   0.09693099  -0.02197300
  1.68000000   0.02167301   0.01829676   0.00001539   0.00000033   0.56426903   0.00000000   0.00000000   0.00000000   0.00063724  -0.00014570   0.00000000   0.00000000   0.00000000   0.21018291   0.03181755   0.09693099  -0.02441400
  1.68200000   0.01070462   0.01829673  -0.00001112  -0.00000012   0.56426903   0.00000000   0.00000000   0.00000000   0.00077064  -0.00041115   0.00000000   0.00000000   0.00000000   0.21021529   0.03181896   0.09693043  -0.02441400
  1.68400000   0.01801688   0.01829675  -0.00004244  -0.00000076   0.56426903   0.00000000   0.00000000   0.00000000   0.00092333  -0.00063884   0.00000000   0.00000000   0.00000000   0.21024401   0.03182066   0.09692938  -0.02685500
  1.68600000   0.01615151   0.01829684  -0.00007898  -0.00000128   0.56426903   0.00000000   0.00000000   0.00000000   0.00102436  -0.00082127   0.00000000   0.00000000   0.00000000   0.21027818   0.03182260   0.09692792  -0.01464800
  1.68800000   0.01615151   0.01829700  -0.00012114  -0.00000196   0.56426903   0.00000000   0.00000000   0.00000000   0.00102005  -0.00096085   0.00000000   0.00000000   0.00000000   0.21031048   0.03182465   0.09692614  -0.01220700
  1.69000000   0.01070462   0.01829724  -0.00016928  -0.00000181   0.56426903   0.00000000   0.00000000   0.00000000   0.00089942  -0.00106049   0.00000000   0.00000000   0.00000000   0.21033734   0.03182657   0.09692412  -0.01220700
  1.69200000   0.01801688   0.01829758  -0.00022375  -0.00000403   0.56426903   0.00000000   0.00000000   0.00000000   0.00069940  -0.00111447   0.00000000   0.00000000   0.00000000   0.21036606   0.03182817   0.09692194  -0.01709000
  1.69400000   0.02167301   0.01829803  -0.00028484  -0.00000617   0.56426903   0.00000000   0.00000000   0.00000000   0.00048902  -0.00111289   0.00000000   0.00000000   0.00000000   0.21040575   0.03182935   0.09691972  -0.02197300
  1.69600000   0.01801688   0.01829860  -0.00035279  -0.00000636   0.56426903   0.00000000   0.00000000   0.00000000   0.00034151  -0.00105383   0.00000000   0.00000000   0.00000000   0.21044544   0.03183019   0.09691755   0.00244140
  1.69800000   0.02167301   0.01829930  -0.00042776  -0.00000927   0.56426903   0.00000000   0.00000000   0.00000000   0.00030407  -0.00095261   0.00000000   0.00000000   0.00000000   0.21048513   0.03183083   0.09691554  -0.01953100
  1.70000000   0.01980763   0.01830016  -0.00050985  -0.00001010   0.56426903   0.00000000   0.00000000   0.00000000   0.00037731  -0.00083830   0.00000000   0.00000000   0.00000000   0.21052661   0.03183151   0.09691375  -0.01709000
  1.70200000   0.01980763   0.01830118  -0.00059901  -0.00001186   0.56426903   0.00000000   0.00000000   0.00000000   0.00051555  -0.00073371   0.00000000   0.00000000   0.00000000   0.21056623   0.03183241   0.09691218  -0.01464800
  1.70400000   0.02167301   0.01830237  -0.00069509  -0.00001506   0.56426903   0.00000000   0.00000000   0.00000000   0.00064776  -0.00064231   0.00000000   0.00000000   0.00000000   0.21060771   0.03183357   0.09691081  -0.00976560
  1.70600000   0.01615151   0.01830376  -0.00079778  -0.00001289   0.56426903   0.00000000   0.00000000   0.00000000   0.00070854  -0.00055845   0.00000000   0.00000000   0.00000000   0.21064553   0.03183492   0.09690960  -0.00732420
  1.70800000   0.02167301   0.01830536  -0.00090659  -0.00001965   0.56426903   0.00000000   0.00000000   0.00000000   0.00066618  -0.00047766   0.00000000   0.00000000   0.00000000   0.21068336   0.03183630   0.09690857  -0.01220700
  1.71000000   0.02167301   0.01830717  -0.00102085  -0.00002212   0.56426903   0.00000000   0.00000000   0.00000000   0.00053591  -0.00039448   0.00000000   0.00000000   0.00000000   0.21072670   0.03183750   0.09690770  -0.01709000
  1.71200000   0.02167301   0.01830921  -0.00113962  -0.00002470   0.56426903   0.00000000   0.00000000   0.00000000   0.00037248  -0.00030529   0.00000000   0.00000000   0.00000000   0.21077005   0.03183841   0.09690700  -0.01220700
  1.71400000   0.02346376   0.01831149  -0.00126176  -0.00002961   0.56426903   0.00000000   0.00000000   0.00000000   0.00024579  -0.00021484   0.00000000   0.00000000   0.00000000   0.21081519   0.03183903   0.09690648  -0.01709000
  1.71600000   0.02346376   0.01831402  -0.00138579  -0.00003252   0.56426903   0.00000000   0.00000000   0.00000000   0.00021115  -0.00013287   0.00000000   0.00000000   0.00000000   0.21086211   0.03183949   0.09690613  -0.00732420
  1.71800000   0.02711989   0.01831679  -0.00150995  -0.00004095   0.56426903   0.00000000   0.00000000   0.00000000   0.00028645  -0.00006892   0.00000000   0.00000000   0.00000000   0.21091270   0.03183998   0.09690593  -0.01709000
  1.72000000   0.02525452   0.01831981  -0.00163211  -0.00004122   0.56426903   0.00000000   0.00000000   0.00000000   0.00044519  -0.00003266   0.00000000   0.00000000   0.00000000   0.21096507   0.03184071   0.09690583  -0.02197300
  1.72200000   0.02167301   0.01832307  -0.00174979  -0.00003792   0.56426903   0.00000000   0.00000000   0.00000000   0.00062811  -0.00003043   0.00000000   0.00000000   0.00000000   0.21101200   0.03184179   0.09690576  -0.00488280
  1.72400000   0.03256677   0.01832657  -0.00186007  -0.00006058   0.56426903   0.00000000   0.00000000   0.00000000   0.00076786  -0.00005982   0.00000000   0.00000000   0.00000000   0.21106624   0.03184318   0.09690567  -0.01220700
  1.72600000   0.02891065   0.01833029  -0.00195960  -0.00005665   0.56426903   0.00000000   0.00000000   0.00000000   0.00081591  -0.00011280   0.00000000   0.00000000   0.00000000   0.21112772   0.03184477   0.09690550  -0.00732420
  1.72800000   0.02525452   0.01833421  -0.00204458  -0.00005163   0.56426903   0.00000000   0.00000000   0.00000000   0.00076215  -0.00018111   0.00000000   0.00000000   0.00000000   0.21118188   0.03184635   0.09690521  -0.01953100
  1.73000000   0.02711989   0.01833830  -0.00211072  -0.00005724   0.56426903   0.00000000   0.00000000   0.00000000   0.00063834  -0.00025607   0.00000000   0.00000000   0.00000000   0.21123426   0.03184775   0.09690477  -0.01953100
  1.73200000   0.02525452   0.01834252  -0.00215361  -0.00005439   0.56426903   0.00000000   0.00000000   0.00000000   0.00050251  -0.00032838   0.00000000   0.00000000   0.00000000   0.21128663   0.03184889   0.09690418  -0.00488280
  1.73400000   0.03077602   0.01834683  -0.00217033  -0.00006679   0.56426903   0.00000000   0.00000000   0.00000000   0.00041157  -0.00038836   0.00000000   0.00000000   0.00000000   0.21134266   0.03184980   0.09690347  -0.01953100
  1.73600000   0.02891065   0.01835117  -0.00216093  -0.00006247   0.56426903   0.00000000   0.00000000   0.00000000   0.00039533  -0.00042328   0.00000000   0.00000000   0.00000000   0.21140235   0.03185061   0.09690266  -0.00732420
  1.73800000   0.02525452   0.01835549  -0.00212754  -0.00005373   0.56426903   0.00000000   0.00000000   0.00000000   0.00044302  -0.00041772   0.00000000   0.00000000   0.00000000   0.21145651   0.03185145   0.09690181  -0.01709000
  1.74000000   0.02525452   0.01835975  -0.00207237  -0.00005234   0.56426903   0.00000000   0.00000000   0.00000000   0.00050812  -0.00035900   0.00000000   0.00000000   0.00000000   0.21150702   0.03185240   0.09690104  -0.01953100
  1.74200000   0.02525452   0.01836389  -0.00199765  -0.00005045   0.56426903   0.00000000   0.00000000   0.00000000   0.00053002  -0.00024221   0.00000000   0.00000000   0.00000000   0.21155753   0.03185344   0.09690044  -0.01220700
  1.74400000   0.02711989   0.01836789  -0.00190650  -0.00005170   0.56426903   0.00000000   0.00000000   0.00000000   0.00046190  -0.00007470   0.00000000   0.00000000   0.00000000   0.21160991   0.03185443   0.09690012  -0.01953100
  1.74600000   0.02525452   0.01837170  -0.00180264  -0.00004552   0.56426903   0.00000000   0.00000000   0.00000000   0.00029115   0.00012157   0.00000000   0.00000000   0.00000000   0.21166228   0.03185518   0.09690017  -0.00976560
  1.74800000   0.02711989   0.01837531  -0.00168960  -0.00004582   0.56426903   0.00000000   0.00000000   0.00000000   0.00004503   0.00031741   0.00000000   0.00000000   0.00000000   0.21171465   0.03185552   0.09690061  -0.01953100
  1.75000000   0.02346376   0.01837868  -0.00157050  -0.00003685   0.56426903   0.00000000   0.00000000   0.00000000  -0.00021920   0.00049167   0.00000000   0.00000000   0.00000000   0.21176524   0.03185534   0.09690141  -0.01220700
  1.75200000   0.02167301   0.01838183  -0.00144802  -0.00003138   0.56426903   0.00000000   0.00000000   0.00000000  -0.00043745   0.00063789   0.00000000   0.00000000   0.00000000   0.21181037   0.03185469   0.09690254  -0.00976560
  1.75400000   0.01980763   0.01838472  -0.00132445  -0.00002623   0.56426903   0.00000000   0.00000000   0.00000000  -0.00056500   0.00075435   0.00000000   0.00000000   0.00000000   0.21185186   0.03185368   0.09690394  -0.02685500
  1.75600000   0.01436075   0.01838737  -0.00120173  -0.00001726   0.56426903   0.00000000   0.00000000   0.00000000  -0.00059229   0.00083424   0.00000000   0.00000000   0.00000000   0.21188602   0.03185253   0.09690552  -0.01953100
  1.75800000   0.01615151   0.01838977  -0.00108145  -0.00001747   0.56426903   0.00000000   0.00000000   0.00000000  -0.00054586   0.00086829   0.00000000   0.00000000   0.00000000   0.21191654   0.03185139   0.09690723  -0.01220700
  1.76000000   0.01436075   0.01839194  -0.00096491  -0.00001386   0.56426903   0.00000000   0.00000000   0.00000000  -0.00047697   0.00085059   0.00000000   0.00000000   0.00000000   0.21194705   0.03185037   0.09690895  -0.02197300
  1.76200000   0.01256999   0.01839387  -0.00085314  -0.00001072   0.56426903   0.00000000   0.00000000   0.00000000  -0.00044058   0.00078346   0.00000000   0.00000000   0.00000000   0.21197398   0.03184945   0.09691058  -0.02197300
  1.76400000   0.01436075   0.01839557  -0.00074691  -0.00001073   0.56426903   0.00000000   0.00000000   0.00000000  -0.00047165   0.00068236   0.00000000   0.00000000   0.00000000   0.21200091   0.03184854   0.09691205  -0.01220700
  1.76600000   0.01615151   0.01839707  -0.00064681  -0.00001045   0.56426903   0.00000000   0.00000000   0.00000000  -0.00057067   0.00057066   0.00000000   0.00000000   0.00000000   0.21203142   0.03184749   0.09691330  -0.01953100
  1.76800000   0.01256999   0.01839836  -0.00055319  -0.00000695   0.56426903   0.00000000   0.00000000   0.00000000  -0.00070595   0.00046701   0.00000000   0.00000000   0.00000000   0.21206014   0.03184622   0.09691434  -0.02685500
  1.77000000   0.01436075   0.01839947  -0.00046630  -0.00000670   0.56426903   0.00000000   0.00000000   0.00000000  -0.00082905   0.00038336   0.00000000   0.00000000   0.00000000   0.21208707   0.03184468   0.09691519  -0.01709000
  1.77200000   0.01615151   0.01840040  -0.00038619  -0.00000624   0.56426903   0.00000000   0.00000000   0.00000000  -0.00089476   0.00032836   0.00000000   0.00000000   0.00000000   0.21211759   0.03184296   0.09691590  -0.01953100
  1.77400000   0.00891386   0.01840117  -0.00031283  -0.00000279   0.56426903   0.00000000   0.00000000   0.00000000  -0.00087976   0.00030344   0.00000000   0.00000000   0.00000000   0.21214265   0.03184118   0.09691653  -0.02197300
  1.77600000   0.01256999   0.01840180  -0.00024609  -0.00000309   0.56426903   0.00000000   0.00000000   0.00000000  -0.00079525   0.00029745   0.00000000   0.00000000   0.00000000   0.21216414   0.03183951   0.09691713  -0.02197300
  1.77800000   0.01256999   0.01840229  -0.00018575  -0.00000233   0.56426903   0.00000000   0.00000000   0.00000000  -0.00068593   0.00028800   0.00000000   0.00000000   0.00000000   0.21218928   0.03183803   0.09691772  -0.02197300
  1.78000000   0.01256999   0.01840266  -0.00013152  -0.00000165   0.56426903   0.00000000   0.00000000   0.00000000  -0.00061075   0.00024898   0.00000000   0.00000000   0.00000000   0.21221442   0.03183673   0.09691825  -0.01953100
  1.78200000   0.00525774   0.01840292  -0.00008308  -0.00000044   0.56426903   0.00000000   0.00000000   0.00000000  -0.00061400   0.00016231   0.00000000   0.00000000   0.00000000   0.21223224   0.03183551   0.09691867  -0.01220700
  1.78400000   0.01436075   0.01840309  -0.00004007  -0.00000058   0.56426903   0.00000000   0.00000000   0.00000000  -0.00070468   0.00002862   0.00000000   0.00000000   0.00000000   0.21225186   0.03183419   0.09691886  -0.02197300
  1.78600000   0.01256999   0.01840317  -0.00000211  -0.00000003   0.56426903   0.00000000   0.00000000   0.00000000  -0.00085469  -0.00013365   0.00000000   0.00000000   0.00000000   0.21227879   0.03183263   0.09691875  -0.02441400
  1.78800000   0.01070462   0.01840318   0.00003120   0.00000033   0.56426903   0.00000000   0.00000000   0.00000000  -0.00101462  -0.00030063   0.00000000   0.00000000   0.00000000   0.21230207   0.03183076   0.09691832  -0.02441400
  1.79000000   0.00525774   0.01840311   0.00006024   0.00000032   0.56426903   0.00000000   0.00000000   0.00000000  -0.00113630  -0.00045416   0.00000000   0.00000000   0.00000000   0.21231803   0.03182861   0.09691756  -0.01220700
  1.79200000   0.00704849   0.01840299   0.00008541   0.00000060   0.56426903   0.00000000   0.00000000   0.00000000  -0.00119045  -0.00058728   0.00000000   0.00000000   0.00000000   0.21233034   0.03182628   0.09691652  -0.00976560
  1.79400000   0.00891386   0.01840282   0.00010708   0.00000095   0.56426903   0.00000000   0.00000000   0.00000000  -0.00117473  -0.00070609   0.00000000   0.00000000   0.00000000   0.21234630   0.03182392   0.09691523  -0.01464800
  1.79600000   0.01436075   0.01840261   0.00012560   0.00000180   0.56426903   0.00000000   0.00000000   0.00000000  -0.00111237  -0.00082305   0.00000000   0.00000000   0.00000000   0.21236957   0.03182163   0.09691370  -0.01464800
  1.79800000   0.01070462   0.01840236   0.00014128   0.00000151   0.56426903   0.00000000   0.00000000   0.00000000  -0.00104121  -0.00094597   0.00000000   0.00000000   0.00000000   0.21239464   0.03181947   0.09691193  -0.01220700
  1.80000000   0.01070462   0.01840207   0.00015444   0.00000165   0.56426903   0.00000000   0.00000000   0.00000000  -0.00099493  -0.00107322   0.00000000   0.00000000   0.00000000   0.21241605   0.03181744   0.09690991  -0.01464800
  1.80200000   0.01070462   0.01840176   0.00016531   0.00000177   0.56426903   0.00000000   0.00000000   0.00000000  -0.00098583  -0.00119324   0.00000000   0.00000000   0.00000000   0.21243746   0.03181546   0.09690764  -0.01220700
  1.80400000   0.01070462   0.01840143   0.00017414   0.00000186   0.56426903   0.00000000   0.00000000   0.00000000  -0.00099948  -0.00128774   0.00000000   0.00000000   0.00000000   0.21245887   0.03181347   0.09690516  -0.01709000
  1.80600000   0.00891386   0.01840109   0.00018108   0.00000161   0.56426903   0.00000000   0.00000000   0.00000000  -0.00100177  -0.00134109   0.00000000   0.00000000   0.00000000   0.21247848   0.03181147   0.09690253  -0.01220700
  1.80800000   0.00891386   0.01840072   0.00018628   0.00000166   0.56426903   0.00000000   0.00000000   0.00000000  -0.00095343  -0.00134798   0.00000000   0.00000000   0.00000000   0.21249631   0.03180952   0.09689984  -0.00976560
  1.81000000   0.01070462   0.01840035   0.00018983   0.00000203   0.56426903   0.00000000   0.00000000   0.00000000  -0.00082738  -0.00131384   0.00000000   0.00000000   0.00000000   0.21251593   0.03180774   0.09689718  -0.01464800
  1.81200000   0.01070462   0.01839997   0.00019177   0.00000205   0.56426903   0.00000000   0.00000000   0.00000000  -0.00062182  -0.00125292   0.00000000   0.00000000   0.00000000   0.21253734   0.03180629   0.09689462  -0.00488280
  1.81400000   0.00704849   0.01839959   0.00019210   0.00000135   0.56426903   0.00000000   0.00000000   0.00000000  -0.00036260  -0.00118538   0.00000000   0.00000000   0.00000000   0.21255509   0.03180530   0.09689218  -0.01220700
  1.81600000   0.01256999   0.01839920   0.00019077   0.00000240   0.56426903   0.00000000   0.00000000   0.00000000  -0.00009354  -0.00112882   0.00000000   0.00000000   0.00000000   0.21257471   0.03180485   0.09688986  -0.01464800
  1.81800000   0.01256999   0.01839882   0.00018767   0.00000236   0.56426903   0.00000000   0.00000000   0.00000000   0.00014083  -0.00108867   0.00000000   0.00000000   0.00000000   0.21259985   0.03180489   0.09688765  -0.01953100
  1.82000000   0.01070462   0.01839845   0.00018265   0.00000196   0.56426903   0.00000000   0.00000000   0.00000000   0.00031275  -0.00105598   0.00000000   0.00000000   0.00000000   0.21262313   0.03180535   0.09688550  -0.01220700
  1.82200000   0.00704849   0.01839808   0.00017554   0.00000124   0.56426903   0.00000000   0.00000000   0.00000000   0.00042232  -0.00101249   0.00000000   0.00000000   0.00000000   0.21264088   0.03180608   0.09688343  -0.01464800
  1.82400000   0.01070462   0.01839773   0.00016608   0.00000178   0.56426903   0.00000000   0.00000000   0.00000000   0.00049643  -0.00094376   0.00000000   0.00000000   0.00000000   0.21265863   0.03180700   0.09688148  -0.01220700
  1.82600000   0.01256999   0.01839740   0.00015399   0.00000194   0.56426903   0.00000000   0.00000000   0.00000000   0.00057537  -0.00085539   0.00000000   0.00000000   0.00000000   0.21268191   0.03180807   0.09687968  -0.01220700
  1.82800000   0.01070462   0.01839709   0.00013895   0.00000149   0.56426903   0.00000000   0.00000000   0.00000000   0.00069393  -0.00077082   0.00000000   0.00000000   0.00000000   0.21270518   0.03180934   0.09687805  -0.02197300
  1.83000000   0.01256999   0.01839681   0.00012059   0.00000152   0.56426903   0.00000000   0.00000000   0.00000000   0.00086500  -0.00071068   0.00000000   0.00000000   0.00000000   0.21272846   0.03181090   0.09687657  -0.01953100
  1.83200000   0.01801688   0.01839657   0.00009852   0.00000177   0.56426903   0.00000000   0.00000000   0.00000000   0.00107209  -0.00068265   0.00000000   0.00000000   0.00000000   0.21275904   0.03181284   0.09687518  -0.01220700
  1.83400000   0.01801688   0.01839637   0.00007246   0.00000131   0.56426903   0.00000000   0.00000000   0.00000000   0.00127438  -0.00068601   0.00000000   0.00000000   0.00000000   0.21279508   0.03181518   0.09687381  -0.03173800
  1.83600000   0.01615151   0.01839623   0.00004297   0.00000069   0.56426903   0.00000000   0.00000000   0.00000000   0.00142300  -0.00071171   0.00000000   0.00000000   0.00000000   0.21282924   0.03181788   0.09687241  -0.01464800
  1.83800000   0.01436075   0.01839614   0.00001220   0.00000018   0.56426903   0.00000000   0.00000000   0.00000000   0.00148147  -0.00073995   0.00000000   0.00000000   0.00000000   0.21285976   0.03182079   0.09687096  -0.01709000
  1.84000000   0.00891386   0.01839612  -0.00001675  -0.00000015   0.56426903   0.00000000   0.00000000   0.00000000   0.00144056  -0.00074873   0.00000000   0.00000000   0.00000000   0.21288303   0.03182371   0.09686947  -0.00976560
  1.84200000   0.01436075   0.01839615  -0.00004171  -0.00000060   0.56426903   0.00000000   0.00000000   0.00000000   0.00132179  -0.00072547   0.00000000   0.00000000   0.00000000   0.21290631   0.03182647   0.09686800  -0.00976560
  1.84400000   0.01070462   0.01839624  -0.00006213  -0.00000067   0.56426903   0.00000000   0.00000000   0.00000000   0.00116833  -0.00066762   0.00000000   0.00000000   0.00000000   0.21293137   0.03182896   0.09686660  -0.01464800
  1.84600000   0.00525774   0.01839636  -0.00007835  -0.00000041   0.56426903   0.00000000   0.00000000   0.00000000   0.00102688  -0.00057849   0.00000000   0.00000000   0.00000000   0.21294733   0.03183116   0.09686536  -0.01953100
  1.84800000   0.01615151   0.01839652  -0.00009080  -0.00000147   0.56426903   0.00000000   0.00000000   0.00000000   0.00092867  -0.00046493   0.00000000   0.00000000   0.00000000   0.21296874   0.03183311   0.09686431  -0.01464800
  1.85000000   0.01801688   0.01839670  -0.00009992  -0.00000180   0.56426903   0.00000000   0.00000000   0.00000000   0.00087811  -0.00033284   0.00000000   0.00000000   0.00000000   0.21300291   0.03183492   0.09686352  -0.01953100
  1.85200000   0.01615151   0.01839690  -0.00010613  -0.00000171   0.56426903   0.00000000   0.00000000   0.00000000   0.00085274  -0.00018386   0.00000000   0.00000000   0.00000000   0.21303708   0.03183665   0.09686300  -0.00976560
  1.85400000   0.01615151   0.01839711  -0.00010981  -0.00000177   0.56426903   0.00000000   0.00000000   0.00000000   0.00081493  -0.00001842   0.00000000   0.00000000   0.00000000   0.21306938   0.03183832   0.09686280  -0.01953100
  1.85600000   0.01801688   0.01839733  -0.00011133  -0.00000201   0.56426903   0.00000000   0.00000000   0.00000000   0.00073077   0.00016248   0.00000000   0.00000000   0.00000000   0.21310355   0.03183986   0.09686294  -0.02197300
  1.85800000   0.01256999   0.01839755  -0.00011102  -0.00000140   0.56426903   0.00000000   0.00000000   0.00000000   0.00058718   0.00035838   0.00000000   0.00000000   0.00000000   0.21313414   0.03184118   0.09686346  -0.01464800
  1.86000000   0.01801688   0.01839777  -0.00010919  -0.00000197   0.56426903   0.00000000   0.00000000   0.00000000   0.00039872   0.00056685   0.00000000   0.00000000   0.00000000   0.21316473   0.03184217   0.09686439  -0.01709000
  1.86200000   0.00891386   0.01839799  -0.00010611  -0.00000095   0.56426903   0.00000000   0.00000000   0.00000000   0.00020209   0.00078016   0.00000000   0.00000000   0.00000000   0.21319166   0.03184277   0.09686573  -0.01953100
  1.86400000   0.01436075   0.01839821  -0.00010205  -0.00000147   0.56426903   0.00000000   0.00000000   0.00000000   0.00004159   0.00098571   0.00000000   0.00000000   0.00000000   0.21321493   0.03184301   0.09686750  -0.01464800
  1.86600000   0.01980763   0.01839841  -0.00009721  -0.00000193   0.56426903   0.00000000   0.00000000   0.00000000  -0.00004859   0.00116829   0.00000000   0.00000000   0.00000000   0.21324910   0.03184300   0.09686965  -0.00976560
  1.86800000   0.01256999   0.01839860  -0.00009181  -0.00000115   0.56426903   0.00000000   0.00000000   0.00000000  -0.00005732   0.00131602   0.00000000   0.00000000   0.00000000   0.21328148   0.03184290   0.09687214  -0.00732420
  1.87000000   0.01615151   0.01839879  -0.00008602  -0.00000139   0.56426903   0.00000000   0.00000000   0.00000000  -0.00000044   0.00142578   0.00000000   0.00000000   0.00000000   0.21331020   0.03184284   0.09687488  -0.02441400
  1.87200000   0.01980763   0.01839896  -0.00007999  -0.00000158   0.56426903   0.00000000   0.00000000   0.00000000   0.00008519   0.00149895   0.00000000   0.00000000   0.00000000   0.21334616   0.03184292   0.09687780  -0.01464800
  1.87400000   0.01256999   0.01839912  -0.00007385  -0.00000093   0.56426903   0.00000000   0.00000000   0.00000000   0.00015678   0.00153355   0.00000000   0.00000000   0.00000000   0.21337853   0.03184317   0.09688084  -0.02197300
  1.87600000   0.01980763   0.01839927  -0.00006772  -0.00000134   0.56426903   0.00000000   0.00000000   0.00000000   0.00018408   0.00152519   0.00000000   0.00000000   0.00000000   0.21341091   0.03184351   0.09688390  -0.01220700
  1.87800000   0.01436075   0.01839940  -0.00006169  -0.00000089   0.56426903   0.00000000   0.00000000   0.00000000   0.00016166   0.00147368   0.00000000   0.00000000   0.00000000   0.21344508   0.03184385   0.09688689  -0.01220700
  1.88000000   0.02346376   0.01839953  -0.00005582  -0.00000131   0.56426903   0.00000000   0.00000000   0.00000000   0.00010898   0.00138375   0.00000000   0.00000000   0.00000000   0.21348291   0.03184412   0.09688975  -0.02685500
  1.88200000   0.01615151   0.01839964  -0.00005019  -0.00000081   0.56426903   0.00000000   0.00000000   0.00000000   0.00005939   0.00126270   0.00000000   0.00000000   0.00000000   0.21352252   0.03184429   0.09689240  -0.01220700
  1.88400000   0.01615151   0.01839974  -0.00004484  -0.00000072   0.56426903   0.00000000   0.00000000   0.00000000   0.00004418   0.00112451   0.00000000   0.00000000   0.00000000   0.21355482   0.03184440   0.09689479  -0.02197300
  1.88600000   0.01615151   0.01839983  -0.00003980  -0.00000064   0.56426903   0.00000000   0.00000000   0.00000000   0.00007722   0.00099029   0.00000000   0.00000000   0.00000000   0.21358713   0.03184452   0.09689690  -0.02685500
  1.88800000   0.01801688   0.01839991  -0.00003510  -0.00000063   0.56426903   0.00000000   0.00000000   0.00000000   0.00014606   0.00087831   0.00000000   0.00000000   0.00000000   0.21362130   0.03184474   0.09689877  -0.01220700
  1.89000000   0.02525452   0.01839998  -0.00003074  -0.00000078   0.56426903   0.00000000   0.00000000   0.00000000   0.00021541   0.00079715   0.00000000   0.00000000   0.00000000   0.21366457   0.03184510   0.09690044  -0.01709000
  1.89200000   0.01980763   0.01840004  -0.00002674  -0.00000053   0.56426903   0.00000000   0.00000000   0.00000000   0.00024264   0.00074733   0.00000000   0.00000000   0.00000000   0.21370963   0.03184556   0.09690199  -0.01464800
  1.89400000   0.02346376   0.01840009  -0.00002308  -0.00000054   0.56426903   0.00000000   0.00000000   0.00000000   0.00019643   0.00072598   0.00000000   0.00000000   0.00000000   0.21375290   0.03184600   0.09690346  -0.02929700
  1.89600000   0.02891065   0.01840014  -0.00001975  -0.00000057   0.56426903   0.00000000   0.00000000   0.00000000   0.00007071   0.00073198   0.00000000   0.00000000   0.00000000   0.21380527   0.03184627   0.09690492  -0.02685500
  1.89800000   0.01801688   0.01840018  -0.00001674  -0.00000030   0.56426903   0.00000000   0.00000000   0.00000000  -0.00011219   0.00076665   0.00000000   0.00000000   0.00000000   0.21385220   0.03184622   0.09690642  -0.01220700
  1.90000000   0.01436075   0.01840021  -0.00001403  -0.00000020   0.56426903   0.00000000   0.00000000   0.00000000  -0.00031063   0.00082818   0.00000000   0.00000000   0.00000000   0.21388458   0.03184580   0.09690801  -0.01220700
  1.90200000   0.02346376   0.01840024  -0.00001158  -0.00000027   0.56426903   0.00000000   0.00000000   0.00000000  -0.00047901   0.00090965   0.00000000   0.00000000   0.00000000   0.21392240   0.03184501   0.09690975  -0.01953100
  1.90400000   0.02711989   0.01840026  -0.00000938  -0.00000025   0.56426903   0.00000000   0.00000000   0.00000000  -0.00058298   0.00100495   0.00000000   0.00000000   0.00000000   0.21397299   0.03184395   0.09691167  -0.01953100
  1.90600000   0.02346376   0.01840028  -0.00000738  -0.00000017   0.56426903   0.00000000   0.00000000   0.00000000  -0.00061099   0.00111156   0.00000000   0.00000000   0.00000000   0.21402357   0.03184276   0.09691378  -0.01464800
  1.90800000   0.02891065   0.01840030  -0.00000556  -0.00000016   0.56426903   0.00000000   0.00000000   0.00000000  -0.00057757   0.00122581   0.00000000   0.00000000   0.00000000   0.21407595   0.03184157   0.09691612  -0.00488280
  1.91000000   0.02711989   0.01840031  -0.00000387  -0.00000010   0.56426903   0.00000000   0.00000000   0.00000000  -0.00051560   0.00134003   0.00000000   0.00000000   0.00000000   0.21413198   0.03184047   0.09691869  -0.02929700
  1.91200000   0.02891065   0.01840032  -0.00000228  -0.00000007   0.56426903   0.00000000   0.00000000   0.00000000  -0.00046084   0.00144456   0.00000000   0.00000000   0.00000000   0.21418801   0.03183950   0.09692147  -0.01709000
  1.91400000   0.01980763   0.01840032  -0.00000074  -0.00000001   0.56426903   0.00000000   0.00000000   0.00000000  -0.00043624   0.00152973   0.00000000   0.00000000   0.00000000   0.21423673   0.03183860   0.09692444  -0.00732420
  1.91600000   0.01980763   0.01840032   0.00000078   0.00000002   0.56426903   0.00000000   0.00000000   0.00000000  -0.00044319   0.00158736   0.00000000   0.00000000   0.00000000   0.21427634   0.03183772   0.09692756  -0.00976560
  1.91800000   0.02525452   0.01840032   0.00000232   0.00000006   0.56426903   0.00000000   0.00000000   0.00000000  -0.00046301   0.00161222   0.00000000   0.00000000   0.00000000   0.21432140   0.03183682   0.09693076  -0.00732420
  1.92000000   0.02346376   0.01840032   0.00000392   0.00000009   0.56426903   0.00000000   0.00000000   0.00000000  -0.00046823   0.00160064   0.00000000   0.00000000   0.00000000   0.21437012   0.03183588   0.09693397  -0.01220700
  1.92200000   0.02711989   0.01840031   0.00000562   0.00000015   0.56426903   0.00000000   0.00000000   0.00000000  -0.00043593   0.00155035   0.00000000   0.00000000   0.00000000   0.21442070   0.03183498   0.09693712  -0.00488280
  1.92400000   0.02346376   0.01840030   0.00000747   0.00000018   0.56426903   0.00000000   0.00000000   0.00000000  -0.00035734   0.00146487   0.00000000   0.00000000   0.00000000   0.21447129   0.03183419   0.09694014  -0.01464800
  1.92600000   0.01615151   0.01840028   0.00000949   0.00000015   0.56426903   0.00000000   0.00000000   0.00000000  -0.00024332   0.00135188   0.00000000   0.00000000   0.00000000   0.21451090   0.03183359   0.09694296  -0.02929700
  1.92800000   0.01436075   0.01840026   0.00001172   0.00000017   0.56426903   0.00000000   0.00000000   0.00000000  -0.00012132   0.00121737   0.00000000   0.00000000   0.00000000   0.21454142   0.03183322   0.09694553  -0.00732420
  1.93000000   0.02525452   0.01840024   0.00001419   0.00000036   0.56426903   0.00000000   0.00000000   0.00000000  -0.00002242   0.00106794   0.00000000   0.00000000   0.00000000   0.21458103   0.03183308   0.09694781  -0.01464800
  1.93200000   0.02167301   0.01840021   0.00001695   0.00000037   0.56426903   0.00000000   0.00000000   0.00000000   0.00003149   0.00091380   0.00000000   0.00000000   0.00000000   0.21462796   0.03183309   0.09694979  -0.00976560
  1.93400000   0.02167301   0.01840018   0.00002000   0.00000043   0.56426903   0.00000000   0.00000000   0.00000000   0.00003394   0.00076258   0.00000000   0.00000000   0.00000000   0.21467130   0.03183315   0.09695147  -0.02197300
  1.93600000   0.02167301   0.01840014   0.00002337   0.00000051   0.56426903   0.00000000   0.00000000   0.00000000  -0.00000446   0.00061563   0.00000000   0.00000000   0.00000000   0.21471465   0.03183318   0.09695285  -0.01464800
  1.93800000   0.02346376   0.01840009   0.00002708   0.00000064   0.56426903   0.00000000   0.00000000   0.00000000  -0.00005937   0.00047541   0.00000000   0.00000000   0.00000000   0.21475979   0.03183312   0.09695394  -0.01464800
  1.94000000   0.02167301   0.01840004   0.00003114   0.00000067   0.56426903   0.00000000   0.00000000   0.00000000  -0.00010145   0.00034794   0.00000000   0.00000000   0.00000000   0.21480492   0.03183296   0.09695476  -0.01953100
  1.94200000   0.02525452   0.01839997   0.00003555   0.00000090   0.56426903   0.00000000   0.00000000   0.00000000  -0.00010719   0.00023534   0.00000000   0.00000000   0.00000000   0.21485185   0.03183275   0.09695535  -0.01220700
  1.94400000   0.02525452   0.01839990   0.00004031   0.00000102   0.56426903   0.00000000   0.00000000   0.00000000  -0.00006817   0.00013819   0.00000000   0.00000000   0.00000000   0.21490236   0.03183257   0.09695572  -0.01709000
  1.94600000   0.01980763   0.01839982   0.00004541   0.00000090   0.56426903   0.00000000   0.00000000   0.00000000   0.00000566   0.00006154   0.00000000   0.00000000   0.00000000   0.21494742   0.03183251   0.09695592  -0.01709000
  1.94800000   0.01615151   0.01839973   0.00005082   0.00000082   0.56426903   0.00000000   0.00000000   0.00000000   0.00009187   0.00000607   0.00000000   0.00000000   0.00000000   0.21498338   0.03183261   0.09695599  -0.00976560
  1.95000000   0.02346376   0.01839963   0.00005651   0.00000133   0.56426903   0.00000000   0.00000000   0.00000000   0.00016744  -0.00003778   0.00000000   0.00000000   0.00000000   0.21502300   0.03183287   0.09695595  -0.02685500
  1.95200000   0.02346376   0.01839952   0.00006243   0.00000146   0.56426903   0.00000000   0.00000000   0.00000000   0.00021948  -0.00007973   0.00000000   0.00000000   0.00000000   0.21506992   0.03183325   0.09695584  -0.01709000
  1.95400000   0.01801688   0.01839939   0.00006852   0.00000123   0.56426903   0.00000000   0.00000000   0.00000000   0.00025062  -0.00012138   0.00000000   0.00000000   0.00000000   0.21511141   0.03183372   0.09695564  -0.01220700
  1.95600000   0.01980763   0.01839925   0.00007471   0.00000148   0.56426903   0.00000000   0.00000000   0.00000000   0.00027773  -0.00015675   0.00000000   0.00000000   0.00000000   0.21514923   0.03183425   0.09695536  -0.01709000
  1.95800000   0.01436075   0.01839910   0.00008089   0.00000116   0.56426903   0.00000000   0.00000000   0.00000000   0.00032382  -0.00017511   0.00000000   0.00000000   0.00000000   0.21518340   0.03183485   0.09695503  -0.01464800
  1.96000000   0.01980763   0.01839894   0.00008696   0.00000172   0.56426903   0.00000000   0.00000000   0.00000000   0.00040615  -0.00016770   0.00000000   0.00000000   0.00000000   0.21521757   0.03183558   0.09695468  -0.01464800
  1.96200000   0.02525452   0.01839877   0.00009278   0.00000234   0.56426903   0.00000000   0.00000000   0.00000000   0.00052589  -0.00013564   0.00000000   0.00000000   0.00000000   0.21526263   0.03183652   0.09695438  -0.01953100
  1.96400000   0.02346376   0.01839858   0.00009820   0.00000230   0.56426903   0.00000000   0.00000000   0.00000000   0.00066505  -0.00009062   0.00000000   0.00000000   0.00000000   0.21531135   0.03183771   0.09695415  -0.01220700
  1.96600000   0.01980763   0.01839839   0.00010304   0.00000204   0.56426903   0.00000000   0.00000000   0.00000000   0.00079260  -0.00004939   0.00000000   0.00000000   0.00000000   0.21535462   0.03183916   0.09695401  -0.01709000
  1.96800000   0.02346376   0.01839818   0.00010710   0.00000251   0.56426903   0.00000000   0.00000000   0.00000000   0.00087651  -0.00002722   0.00000000   0.00000000   0.00000000   0.21539789   0.03184083   0.09695394  -0.00488280
  1.97000000   0.02346376   0.01839797   0.00011014   0.00000258   0.56426903   0.00000000   0.00000000   0.00000000   0.00089575  -0.00002810   0.00000000   0.00000000   0.00000000   0.21544482   0.03184261   0.09695388  -0.02197300
  1.97200000   0.02167301   0.01839775   0.00011192   0.00000243   0.56426903   0.00000000   0.00000000   0.00000000   0.00084716  -0.00004057   0.00000000   0.00000000   0.00000000   0.21548995   0.03184435   0.09695381  -0.01709000
  1.97400000   0.01980763   0.01839752   0.00011214   0.00000222   0.56426903   0.00000000   0.00000000   0.00000000   0.00074429  -0.00004757   0.00000000   0.00000000   0.00000000   0.21553143   0.03184594   0.09695372  -0.01709000
  1.97600000   0.01980763   0.01839730   0.00011051   0.00000219   0.56426903   0.00000000   0.00000000   0.00000000   0.00060908  -0.00003567   0.00000000   0.00000000   0.00000000   0.21557105   0.03184729   0.09695364  -0.03173800
  1.97800000   0.02525452   0.01839708   0.00010668   0.00000269   0.56426903   0.00000000   0.00000000   0.00000000   0.00046038   0.00000432   0.00000000   0.00000000   0.00000000   0.21561611   0.03184836   0.09695361  -0.00732420
  1.98000000   0.01980763   0.01839686   0.00010028   0.00000199   0.56426903   0.00000000   0.00000000   0.00000000   0.00030353   0.00007484   0.00000000   0.00000000   0.00000000   0.21566117   0.03184913   0.09695369  -0.01220700
  1.98200000   0.03077602   0.01839666   0.00009093   0.00000280   0.56426903   0.00000000   0.00000000   0.00000000   0.00012567   0.00016826   0.00000000   0.00000000   0.00000000   0.21571176   0.03184956   0.09695393  -0.02929700
  1.98400000   0.02346376   0.01839648   0.00007820   0.00000183   0.56426903   0.00000000   0.00000000   0.00000000  -0.00010065   0.00027100   0.00000000   0.00000000   0.00000000   0.21576600   0.03184958   0.09695437  -0.01953100
  1.98600000   0.02346376   0.01839633   0.00006180   0.00000145   0.56426903   0.00000000   0.00000000   0.00000000  -0.00040639   0.00037053   0.00000000   0.00000000   0.00000000   0.21581293   0.03184907   0.09695501  -0.01953100
  1.98800000   0.01615151   0.01839620   0.00004224   0.00000068   0.56426903   0.00000000   0.00000000   0.00000000  -0.00081131   0.00045807   0.00000000   0.00000000   0.00000000   0.21585254   0.03184786   0.09695584  -0.01220700
  1.99000000   0.02525452   0.01839612   0.00002160   0.00000055   0.56426903   0.00000000   0.00000000   0.00000000  -0.00131309   0.00052695   0.00000000   0.00000000   0.00000000   0.21589395   0.03184573   0.09695683  -0.02441400
  1.99200000   0.01615151   0.01839607   0.00000293   0.00000005   0.56426903   0.00000000   0.00000000   0.00000000  -0.00188734   0.00056984   0.00000000   0.00000000   0.00000000   0.21593535   0.03184253   0.09695792  -0.01709000
  1.99400000   0.02167301   0.01839607  -0.00001161  -0.00000025   0.56426903   0.00000000   0.00000000   0.00000000  -0.00249573   0.00057720   0.00000000   0.00000000   0.00000000   0.21597318   0.03183815   0.09695907  -0.01220700
  1.99600000   0.01615151   0.01839609  -0.00002146  -0.00000035   0.56426903   0.00000000   0.00000000   0.00000000  -0.00309638   0.00054087   0.00000000   0.00000000   0.00000000   0.21601100   0.03183256   0.09696019  -0.01464800
  1.99800000   0.01801688   0.01839613  -0.00002694  -0.00000049   0.56426903   0.00000000   0.00000000   0.00000000  -0.00365399   0.00046204   0.00000000   0.00000000   0.00000000   0.21604517   0.03182581   0.09696119  -0.01220700
  2.00000000   0.02346376   0.01839619  -0.00002694  -0.00000063   0.56426903   0.00000000   0.00000000   0.00000000  -0.00414513   0.00035510   0.00000000   0.00000000   0.00000000   0.21608665   0.03181801   0.09696201  -0.01709000
