# Supplementary material for: In vivo muscle force and muscle power during near-maximal frog jumps
Source: PLoS One. 2017 Mar 10;12(3):e0173415. doi: 10.1371/journal.pone.0173415 (PMC5345813; doi:10.1371/journal.pone.0173415)
Supplement: S3 File — Full raw data set of the current study. (ZIP) [file pone.0173415.s003.zip › Frog_jumping_full_dataset2/Extracted_data/Frog1/Jump2/newapr28jump2.all]

  0.00000000   0.00000000   0.01841224   0.00080460   0.00000000   0.00000000   0.00000000   0.00000000   0.00000000  -0.00205710   0.29076592   0.00000000   0.00000000   0.00000000   0.00000000   0.00000000   0.00000000  -0.01953100   0.00000000
  0.00200000   0.00346698   0.01841063   0.00060506   0.00000210   0.00000000   0.00000000   0.00000000   0.00000000  -0.00208444   0.28988627   0.00000000   0.00000000   0.00000000   0.00000000   0.00000000   0.00000000  -0.01709000   0.00000000
  0.00400000   0.00160161   0.01840942   0.00021874   0.00000035   0.00000000   0.00000000   0.00000000   0.00000000  -0.00211005   0.28906299   0.00000000   0.00000000   0.00000000   0.00000000   0.00000000   0.00000000  -0.01709000   0.00000000
  0.00600000   0.00160161   0.01840898  -0.00026381  -0.00000042   0.00000000   0.00000000   0.00000000   0.00000000  -0.00213180   0.28831352   0.00000000   0.00000000   0.00000000   0.00000000   0.00000000   0.00000000  -0.00488280   0.00000000
  0.00800000   0.00000000   0.01840951  -0.00066150   0.00000000   0.00000000   0.00000000   0.00000000   0.00000000  -0.00214997   0.28764900   0.00000000   0.00000000   0.00000000   0.00000000   0.00000000   0.00000000  -0.01464800   0.00000000
  0.01000000   0.00000000   0.01841084  -0.00082475   0.00000000   0.00000000   0.00000000   0.00000000   0.00000000  -0.00216772   0.28708414   0.00000000   0.00000000   0.00000000   0.00000000   0.00000000   0.00000000  -0.01953100   0.00000000
  0.01200000   0.00000000   0.01841248  -0.00074263   0.00000000   0.00000000   0.00000000   0.00000000   0.00000000  -0.00218994   0.28663184   0.00000000   0.00000000   0.00000000   0.00000000   0.00000000   0.00000000  -0.01953100   0.00000000
  0.01400000   0.00160161   0.01841397  -0.00050890  -0.00000082   0.00000000   0.00000000   0.00000000   0.00000000  -0.00222111   0.28629131   0.00000000   0.00000000   0.00000000   0.00000000   0.00000000   0.00000000  -0.01709000   0.00000000
  0.01600000   0.00000000   0.01841499  -0.00021364   0.00000000   0.00000000   0.00000000   0.00000000   0.00000000  -0.00226392   0.28604564   0.00000000   0.00000000   0.00000000   0.00000000   0.00000000   0.00000000  -0.01220700   0.00000000
  0.01800000   0.00000000   0.01841542   0.00010020   0.00000000   0.00000000   0.00000000   0.00000000   0.00000000  -0.00231862   0.28586932   0.00000000   0.00000000   0.00000000   0.00000000   0.00000000   0.00000000  -0.01953100   0.00000000
  0.02000000   0.00000000   0.01841521   0.00038977   0.00000000   0.00000000   0.00000000   0.00000000   0.00000000  -0.00238280   0.28573675   0.00000000   0.00000000   0.00000000   0.00000000   0.00000000   0.00000000  -0.01220700   0.00000000
  0.02200000   0.00160161   0.01841444   0.00059031   0.00000095   0.00000000   0.00000000   0.00000000   0.00000000  -0.00245211   0.28562540   0.00000000   0.00000000   0.00000000   0.00000000   0.00000000   0.00000000  -0.01953100   0.00000000
  0.02400000   0.00000000   0.01841325   0.00065861   0.00000000   0.00000000   0.00000000   0.00000000   0.00000000  -0.00252185   0.28552018   0.00000000   0.00000000   0.00000000   0.00000000   0.00000000   0.00000000  -0.01464800   0.00000000
  0.02600000   0.00000000   0.01841194   0.00059327   0.00000000   0.00000000   0.00000000   0.00000000   0.00000000  -0.00258817   0.28541815   0.00000000   0.00000000   0.00000000   0.00000000   0.00000000   0.00000000  -0.01709000   0.00000000
  0.02800000   0.00346698   0.01841075   0.00042706   0.00000148   0.00000000   0.00000000   0.00000000   0.00000000  -0.00264795   0.28532286   0.00000000   0.00000000   0.00000000   0.00000000   0.00000000   0.00000000  -0.01709000   0.00000000
  0.03000000   0.00000000   0.01840990   0.00023279   0.00000000   0.00000000   0.00000000   0.00000000   0.00000000  -0.00269839   0.28523300   0.00000000   0.00000000   0.00000000   0.00000000   0.00000000   0.00000000  -0.01953100   0.00000000
  0.03200000   0.00000000   0.01840943   0.00009228   0.00000000   0.00000000   0.00000000   0.00000000   0.00000000  -0.00273637   0.28513913   0.00000000   0.00000000   0.00000000   0.00000000   0.00000000   0.00000000  -0.01709000   0.00000000
  0.03400000   0.00000000   0.01840925   0.00002660   0.00000000   0.00000000   0.00000000   0.00000000   0.00000000  -0.00275772   0.28502775   0.00000000   0.00000000   0.00000000   0.00000000   0.00000000   0.00000000  -0.01953100   0.00000000
  0.03600000   0.00000000   0.01840919  -0.00001471   0.00000000   0.00000000   0.00000000   0.00000000   0.00000000  -0.00275762   0.28488540   0.00000000   0.00000000   0.00000000   0.00000000   0.00000000   0.00000000  -0.01220700   0.00000000
  0.03800000   0.00160161   0.01840922  -0.00008136  -0.00000013   0.00000000   0.00000000   0.00000000   0.00000000  -0.00273256   0.28470223   0.00000000   0.00000000   0.00000000   0.00000000   0.00000000   0.00000000  -0.01464800   0.00000000
  0.04000000   0.00160161   0.01840939  -0.00015671  -0.00000025   0.00000000   0.00000000   0.00000000   0.00000000  -0.00268306   0.28447385   0.00000000   0.00000000   0.00000000   0.00000000   0.00000000   0.00000000  -0.01953100   0.00000000
  0.04200000   0.00160161   0.01840970  -0.00018178  -0.00000029   0.00000000   0.00000000   0.00000000   0.00000000  -0.00261547   0.28420083   0.00000000   0.00000000   0.00000000   0.00000000   0.00000000   0.00000000  -0.01709000   0.00000000
  0.04400000   0.00000000   0.01841006  -0.00013177   0.00000000   0.00000000   0.00000000   0.00000000   0.00000000  -0.00254010   0.28389393   0.00000000   0.00000000   0.00000000   0.00000000   0.00000000   0.00000000  -0.00976560   0.00000000
  0.04600000   0.00160161   0.01841033  -0.00004131  -0.00000007   0.00000000   0.00000000   0.00000000   0.00000000  -0.00246656   0.28358017   0.00000000   0.00000000   0.00000000   0.00000000   0.00000000   0.00000000  -0.01709000   0.00000000
  0.04800000   0.00160161   0.01841041   0.00002860   0.00000005   0.00000000   0.00000000   0.00000000   0.00000000  -0.00240069   0.28329351   0.00000000   0.00000000   0.00000000   0.00000000   0.00000000   0.00000000  -0.02929700   0.00000000
  0.05000000   0.00000000   0.01841035   0.00002814   0.00000000   0.00000000   0.00000000   0.00000000   0.00000000  -0.00234525   0.28305756   0.00000000   0.00000000   0.00000000   0.00000000   0.00000000   0.00000000  -0.01709000   0.00000000
  0.05200000   0.00160161   0.01841030  -0.00004383  -0.00000007   0.00000000   0.00000000   0.00000000   0.00000000  -0.00230129   0.28288124   0.00000000   0.00000000   0.00000000   0.00000000   0.00000000   0.00000000  -0.01709000   0.00000000
  0.05400000   0.00704849   0.01841038  -0.00012627  -0.00000089   0.00000000   0.00000000   0.00000000   0.00000000  -0.00226832   0.28277011   0.00000000   0.00000000   0.00000000   0.00000000   0.00000000   0.00000000  -0.01953100   0.00000000
  0.05600000   0.00000000   0.01841064  -0.00014663   0.00000000   0.00000000   0.00000000   0.00000000   0.00000000  -0.00224438   0.28273943   0.00000000   0.00000000   0.00000000   0.00000000   0.00000000   0.00000000  -0.01709000   0.00000000
  0.05800000   0.00000000   0.01841093  -0.00008101   0.00000000   0.00000000   0.00000000   0.00000000   0.00000000  -0.00222650   0.28281212   0.00000000   0.00000000   0.00000000   0.00000000   0.00000000   0.00000000  -0.01464800   0.00000000
  0.06000000   0.00000000   0.01841109   0.00004702   0.00000000   0.00000000   0.00000000   0.00000000   0.00000000  -0.00221154   0.28300098   0.00000000   0.00000000   0.00000000   0.00000000   0.00000000   0.00000000  -0.01464800   0.00000000
  0.06200000   0.00000000   0.01841100   0.00019707   0.00000000   0.00000000   0.00000000   0.00000000   0.00000000  -0.00219703   0.28329726   0.00000000   0.00000000   0.00000000   0.00000000   0.00000000   0.00000000  -0.01464800   0.00000000
  0.06400000   0.00000000   0.01841060   0.00032227   0.00000000   0.00000000   0.00000000   0.00000000   0.00000000  -0.00218194   0.28367792   0.00000000   0.00000000   0.00000000   0.00000000   0.00000000   0.00000000  -0.01953100   0.00000000
  0.06600000   0.00000000   0.01840996   0.00037099   0.00000000   0.00000000   0.00000000   0.00000000   0.00000000  -0.00216657   0.28411555   0.00000000   0.00000000   0.00000000   0.00000000   0.00000000   0.00000000  -0.01709000   0.00000000
  0.06800000   0.00000000   0.01840922   0.00031210   0.00000000   0.00000000   0.00000000   0.00000000   0.00000000  -0.00215153   0.28457936   0.00000000   0.00000000   0.00000000   0.00000000   0.00000000   0.00000000  -0.02685500   0.00000000
  0.07000000   0.00000000   0.01840859   0.00016224   0.00000000   0.00000000   0.00000000   0.00000000   0.00000000  -0.00213721   0.28503406   0.00000000   0.00000000   0.00000000   0.00000000   0.00000000   0.00000000  -0.01464800   0.00000000
  0.07200000   0.00160161   0.01840827  -0.00004288  -0.00000007   0.00000000   0.00000000   0.00000000   0.00000000  -0.00212423   0.28544421   0.00000000   0.00000000   0.00000000   0.00000000   0.00000000   0.00000000  -0.01464800   0.00000000
  0.07400000   0.00000000   0.01840835  -0.00029254   0.00000000   0.00000000   0.00000000   0.00000000   0.00000000  -0.00211387   0.28578413   0.00000000   0.00000000   0.00000000   0.00000000   0.00000000   0.00000000  -0.01220700   0.00000000
  0.07600000   0.00000000   0.01840894  -0.00056696   0.00000000   0.00000000   0.00000000   0.00000000   0.00000000  -0.00210719   0.28604369   0.00000000   0.00000000   0.00000000   0.00000000   0.00000000   0.00000000  -0.01709000   0.00000000
  0.07800000   0.00000000   0.01841007  -0.00077284   0.00000000   0.00000000   0.00000000   0.00000000   0.00000000  -0.00210379   0.28622263   0.00000000   0.00000000   0.00000000   0.00000000   0.00000000   0.00000000  -0.01464800   0.00000000
  0.08000000   0.00000000   0.01841162  -0.00077425   0.00000000   0.00000000   0.00000000   0.00000000   0.00000000  -0.00210147   0.28632208   0.00000000   0.00000000   0.00000000   0.00000000   0.00000000   0.00000000  -0.01709000   0.00000000
  0.08200000   0.00000000   0.01841317  -0.00052562   0.00000000   0.00000000   0.00000000   0.00000000   0.00000000  -0.00209625   0.28634327   0.00000000   0.00000000   0.00000000   0.00000000   0.00000000   0.00000000  -0.01953100   0.00000000
  0.08400000   0.00000000   0.01841422  -0.00014304   0.00000000   0.00000000   0.00000000   0.00000000   0.00000000  -0.00208330   0.28629200   0.00000000   0.00000000   0.00000000   0.00000000   0.00000000   0.00000000  -0.00976560   0.00000000
  0.08600000   0.01070462   0.01841450   0.00020770   0.00000222   0.00000000   0.00000000   0.00000000   0.00000000  -0.00205935   0.28618042   0.00000000   0.00000000   0.00000000   0.00000000   0.00000000   0.00000000  -0.01464800   0.00000000
  0.08800000   0.00000000   0.01841409   0.00045414   0.00000000   0.00000000   0.00000000   0.00000000   0.00000000  -0.00202500   0.28602227   0.00000000   0.00000000   0.00000000   0.00000000   0.00000000   0.00000000  -0.01709000   0.00000000
  0.09000000   0.00000000   0.01841318   0.00061275   0.00000000   0.00000000   0.00000000   0.00000000   0.00000000  -0.00198512   0.28582902   0.00000000   0.00000000   0.00000000   0.00000000   0.00000000   0.00000000  -0.01464800   0.00000000
  0.09200000   0.00000000   0.01841195   0.00070802   0.00000000   0.00000000   0.00000000   0.00000000   0.00000000  -0.00194791   0.28560982   0.00000000   0.00000000   0.00000000   0.00000000   0.00000000   0.00000000  -0.01464800   0.00000000
  0.09400000   0.00000000   0.01841054   0.00072811   0.00000000   0.00000000   0.00000000   0.00000000   0.00000000  -0.00192305   0.28537048   0.00000000   0.00000000   0.00000000   0.00000000   0.00000000   0.00000000  -0.01953100   0.00000000
  0.09600000   0.00000000   0.01840908   0.00063190   0.00000000   0.00000000   0.00000000   0.00000000   0.00000000  -0.00191901   0.28511370   0.00000000   0.00000000   0.00000000   0.00000000   0.00000000   0.00000000  -0.01953100   0.00000000
  0.09800000   0.00000000   0.01840782   0.00041426   0.00000000   0.00000000   0.00000000   0.00000000   0.00000000  -0.00194082   0.28484682   0.00000000   0.00000000   0.00000000   0.00000000   0.00000000   0.00000000  -0.01220700   0.00000000
  0.10000000   0.00000000   0.01840699   0.00016789   0.00000000   0.00000000   0.00000000   0.00000000   0.00000000  -0.00198892   0.28458967   0.00000000   0.00000000   0.00000000   0.00000000   0.00000000   0.00000000  -0.01709000   0.00000000
  0.10200000   0.00704849   0.01840665   0.00001622   0.00000011   0.00000000   0.00000000   0.00000000   0.00000000  -0.00205985   0.28437246   0.00000000   0.00000000   0.00000000   0.00000000   0.00000000   0.00000000  -0.01953100   0.00000000
  0.10400000   0.00160161   0.01840662  -0.00002503  -0.00000004   0.00000000   0.00000000   0.00000000   0.00000000  -0.00214783   0.28422637   0.00000000   0.00000000   0.00000000   0.00000000   0.00000000   0.00000000  -0.01464800   0.00000000
  0.10600000   0.00000000   0.01840667  -0.00005813   0.00000000   0.00000000   0.00000000   0.00000000   0.00000000  -0.00224622   0.28416954   0.00000000   0.00000000   0.00000000   0.00000000   0.00000000   0.00000000  -0.01464800   0.00000000
  0.10800000   0.00000000   0.01840679  -0.00016258   0.00000000   0.00000000   0.00000000   0.00000000   0.00000000  -0.00234858   0.28419719   0.00000000   0.00000000   0.00000000   0.00000000   0.00000000   0.00000000  -0.01709000   0.00000000
  0.11000000   0.00160161   0.01840711  -0.00028492  -0.00000046   0.00000000   0.00000000   0.00000000   0.00000000  -0.00244886   0.28429169   0.00000000   0.00000000   0.00000000   0.00000000   0.00000000   0.00000000  -0.01220700   0.00000000
  0.11200000   0.00160161   0.01840768  -0.00030382  -0.00000049   0.00000000   0.00000000   0.00000000   0.00000000  -0.00254064   0.28444349   0.00000000   0.00000000   0.00000000   0.00000000   0.00000000   0.00000000  -0.00976560   0.00000000
  0.11400000   0.00000000   0.01840829  -0.00017565   0.00000000   0.00000000   0.00000000   0.00000000   0.00000000  -0.00261724   0.28465434   0.00000000   0.00000000   0.00000000   0.00000000   0.00000000   0.00000000  -0.01953100   0.00000000
  0.11600000   0.00000000   0.01840864   0.00003004   0.00000000   0.00000000   0.00000000   0.00000000   0.00000000  -0.00267345   0.28492260   0.00000000   0.00000000   0.00000000   0.00000000   0.00000000   0.00000000  -0.01953100   0.00000000
  0.11800000   0.00000000   0.01840858   0.00019489   0.00000000   0.00000000   0.00000000   0.00000000   0.00000000  -0.00270755   0.28523493   0.00000000   0.00000000   0.00000000   0.00000000   0.00000000   0.00000000  -0.01464800   0.00000000
  0.12000000   0.00000000   0.01840819   0.00020859   0.00000000   0.00000000   0.00000000   0.00000000   0.00000000  -0.00272220   0.28557262   0.00000000   0.00000000   0.00000000   0.00000000   0.00000000   0.00000000  -0.01709000   0.00000000
  0.12200000   0.00160161   0.01840777   0.00001671   0.00000003   0.00000000   0.00000000   0.00000000   0.00000000  -0.00272325   0.28591964   0.00000000   0.00000000   0.00000000   0.00000000   0.00000000   0.00000000  -0.00976560   0.00000000
  0.12400000   0.00160161   0.01840774  -0.00032032  -0.00000051   0.00000000   0.00000000   0.00000000   0.00000000  -0.00271721   0.28626616   0.00000000   0.00000000   0.00000000   0.00000000   0.00000000   0.00000000  -0.01464800   0.00000000
  0.12600000   0.00000000   0.01840838  -0.00061717   0.00000000   0.00000000   0.00000000   0.00000000   0.00000000  -0.00270923   0.28660721   0.00000000   0.00000000   0.00000000   0.00000000   0.00000000   0.00000000  -0.02441400   0.00000000
  0.12800000   0.00000000   0.01840962  -0.00068209   0.00000000   0.00000000   0.00000000   0.00000000   0.00000000  -0.00270242   0.28693450   0.00000000   0.00000000   0.00000000   0.00000000   0.00000000   0.00000000  -0.01709000   0.00000000
  0.13000000   0.00000000   0.01841098  -0.00049007   0.00000000   0.00000000   0.00000000   0.00000000   0.00000000  -0.00269800   0.28723008   0.00000000   0.00000000   0.00000000   0.00000000   0.00000000   0.00000000  -0.01953100   0.00000000
  0.13200000   0.00000000   0.01841196  -0.00020599   0.00000000   0.00000000   0.00000000   0.00000000   0.00000000  -0.00269555   0.28746939   0.00000000   0.00000000   0.00000000   0.00000000   0.00000000   0.00000000  -0.01709000   0.00000000
  0.13400000   0.00704849   0.01841237  -0.00002067  -0.00000015   0.00000000   0.00000000   0.00000000   0.00000000  -0.00269320   0.28763055   0.00000000   0.00000000   0.00000000   0.00000000   0.00000000   0.00000000  -0.01220700   0.00000000
  0.13600000   0.00160161   0.01841241   0.00001307   0.00000002   0.00000000   0.00000000   0.00000000   0.00000000  -0.00268820   0.28770333   0.00000000   0.00000000   0.00000000   0.00000000   0.00000000   0.00000000  -0.01709000   0.00000000
  0.13800000   0.00000000   0.01841239  -0.00001920   0.00000000   0.00000000   0.00000000   0.00000000   0.00000000  -0.00267765   0.28768909   0.00000000   0.00000000   0.00000000   0.00000000   0.00000000   0.00000000  -0.00488280   0.00000000
  0.14000000   0.00000000   0.01841243  -0.00003035   0.00000000   0.00000000   0.00000000   0.00000000   0.00000000  -0.00265874   0.28759434   0.00000000   0.00000000   0.00000000   0.00000000   0.00000000   0.00000000  -0.02197300   0.00000000
  0.14200000   0.00525774   0.01841249  -0.00003625  -0.00000019   0.00000000   0.00000000   0.00000000   0.00000000  -0.00262859   0.28742956   0.00000000   0.00000000   0.00000000   0.00000000   0.00000000   0.00000000  -0.01709000   0.00000000
  0.14400000   0.00000000   0.01841256  -0.00011120   0.00000000   0.00000000   0.00000000   0.00000000   0.00000000  -0.00258545   0.28721136   0.00000000   0.00000000   0.00000000   0.00000000   0.00000000   0.00000000  -0.01709000   0.00000000
  0.14600000   0.00000000   0.01841278  -0.00025668   0.00000000   0.00000000   0.00000000   0.00000000   0.00000000  -0.00253012   0.28695889   0.00000000   0.00000000   0.00000000   0.00000000   0.00000000   0.00000000  -0.01953100   0.00000000
  0.14800000   0.00000000   0.01841330  -0.00036121   0.00000000   0.00000000   0.00000000   0.00000000   0.00000000  -0.00246498   0.28668844   0.00000000   0.00000000   0.00000000   0.00000000   0.00000000   0.00000000  -0.01709000   0.00000000
  0.15000000   0.00000000   0.01841402  -0.00030388   0.00000000   0.00000000   0.00000000   0.00000000   0.00000000  -0.00239225   0.28641386   0.00000000   0.00000000   0.00000000   0.00000000   0.00000000   0.00000000  -0.01464800   0.00000000
  0.15200000   0.00000000   0.01841463  -0.00006178   0.00000000   0.00000000   0.00000000   0.00000000   0.00000000  -0.00231364   0.28614948   0.00000000   0.00000000   0.00000000   0.00000000   0.00000000   0.00000000  -0.00976560   0.00000000
  0.15400000   0.00000000   0.01841475   0.00027450   0.00000000   0.00000000   0.00000000   0.00000000   0.00000000  -0.00223107   0.28591120   0.00000000   0.00000000   0.00000000   0.00000000   0.00000000   0.00000000  -0.01953100   0.00000000
  0.15600000   0.00346698   0.01841420   0.00055719   0.00000193   0.00000000   0.00000000   0.00000000   0.00000000  -0.00214729   0.28571445   0.00000000   0.00000000   0.00000000   0.00000000   0.00000000   0.00000000  -0.00976560   0.00000000
  0.15800000   0.00160161   0.01841309   0.00068321   0.00000109   0.00000000   0.00000000   0.00000000   0.00000000  -0.00206665   0.28556958   0.00000000   0.00000000   0.00000000   0.00000000   0.00000000   0.00000000  -0.01953100   0.00000000
  0.16000000   0.00000000   0.01841172   0.00066666   0.00000000   0.00000000   0.00000000   0.00000000   0.00000000  -0.00199500   0.28547896   0.00000000   0.00000000   0.00000000   0.00000000   0.00000000   0.00000000  -0.01220700   0.00000000
  0.16200000   0.00000000   0.01841039   0.00058529   0.00000000   0.00000000   0.00000000   0.00000000   0.00000000  -0.00193801   0.28543756   0.00000000   0.00000000   0.00000000   0.00000000   0.00000000   0.00000000  -0.01709000   0.00000000
  0.16400000   0.00000000   0.01840922   0.00046344   0.00000000   0.00000000   0.00000000   0.00000000   0.00000000  -0.00189889   0.28543395   0.00000000   0.00000000   0.00000000   0.00000000   0.00000000   0.00000000  -0.01464800   0.00000000
  0.16600000   0.00000000   0.01840829   0.00025234   0.00000000   0.00000000   0.00000000   0.00000000   0.00000000  -0.00187733   0.28545172   0.00000000   0.00000000   0.00000000   0.00000000   0.00000000   0.00000000  -0.01220700   0.00000000
  0.16800000   0.00000000   0.01840778  -0.00006535   0.00000000   0.00000000   0.00000000   0.00000000   0.00000000  -0.00186909   0.28547260   0.00000000   0.00000000   0.00000000   0.00000000   0.00000000   0.00000000  -0.02929700   0.00000000
  0.17000000   0.01070462   0.01840791  -0.00039226  -0.00000420   0.00000000   0.00000000   0.00000000   0.00000000  -0.00186701   0.28547889   0.00000000   0.00000000   0.00000000   0.00000000   0.00000000   0.00000000  -0.01709000   0.00000000
  0.17200000   0.00160161   0.01840870  -0.00058461  -0.00000094   0.00000000   0.00000000   0.00000000   0.00000000  -0.00186569   0.28545466   0.00000000   0.00000000   0.00000000   0.00000000   0.00000000   0.00000000  -0.01953100   0.00000000
  0.17400000   0.00000000   0.01840987  -0.00057617   0.00000000   0.00000000   0.00000000   0.00000000   0.00000000  -0.00186514   0.28538759   0.00000000   0.00000000   0.00000000   0.00000000   0.00000000   0.00000000  -0.01220700   0.00000000
  0.17600000   0.00000000   0.01841102  -0.00039801   0.00000000   0.00000000   0.00000000   0.00000000   0.00000000  -0.00186825   0.28527153   0.00000000   0.00000000   0.00000000   0.00000000   0.00000000   0.00000000  -0.01220700   0.00000000
  0.17800000   0.00000000   0.01841182  -0.00014009   0.00000000   0.00000000   0.00000000   0.00000000   0.00000000  -0.00187635   0.28510870   0.00000000   0.00000000   0.00000000   0.00000000   0.00000000   0.00000000  -0.01464800   0.00000000
  0.18000000   0.00000000   0.01841210   0.00008138   0.00000000   0.00000000   0.00000000   0.00000000   0.00000000  -0.00188882   0.28490890   0.00000000   0.00000000   0.00000000   0.00000000   0.00000000   0.00000000  -0.01953100   0.00000000
  0.18200000   0.00000000   0.01841193   0.00019870   0.00000000   0.00000000   0.00000000   0.00000000   0.00000000  -0.00190494   0.28468642   0.00000000   0.00000000   0.00000000   0.00000000   0.00000000   0.00000000  -0.02441400   0.00000000
  0.18400000   0.00160161   0.01841154   0.00024543   0.00000039   0.00000000   0.00000000   0.00000000   0.00000000  -0.00192362   0.28445904   0.00000000   0.00000000   0.00000000   0.00000000   0.00000000   0.00000000  -0.01464800   0.00000000
  0.18600000   0.00160161   0.01841105   0.00028927   0.00000046   0.00000000   0.00000000   0.00000000   0.00000000  -0.00194205   0.28424640   0.00000000   0.00000000   0.00000000   0.00000000   0.00000000   0.00000000  -0.00976560   0.00000000
  0.18800000   0.00160161   0.01841047   0.00034225   0.00000055   0.00000000   0.00000000   0.00000000   0.00000000  -0.00195694   0.28406533   0.00000000   0.00000000   0.00000000   0.00000000   0.00000000   0.00000000  -0.01464800   0.00000000
  0.19000000   0.00346698   0.01840978   0.00035408   0.00000123   0.00000000   0.00000000   0.00000000   0.00000000  -0.00196718   0.28392823   0.00000000   0.00000000   0.00000000   0.00000000   0.00000000   0.00000000  -0.01709000   0.00000000
  0.19200000   0.00000000   0.01840907   0.00025441   0.00000000   0.00000000   0.00000000   0.00000000   0.00000000  -0.00197343   0.28384690   0.00000000   0.00000000   0.00000000   0.00000000   0.00000000   0.00000000  -0.01709000   0.00000000
  0.19400000   0.00000000   0.01840857   0.00002695   0.00000000   0.00000000   0.00000000   0.00000000   0.00000000  -0.00197570   0.28383669   0.00000000   0.00000000   0.00000000   0.00000000   0.00000000   0.00000000  -0.00488280   0.00000000
  0.19600000   0.00160161   0.01840851  -0.00022435  -0.00000036   0.00000000   0.00000000   0.00000000   0.00000000  -0.00197346   0.28391627   0.00000000   0.00000000   0.00000000   0.00000000   0.00000000   0.00000000  -0.01709000   0.00000000
  0.19800000   0.00346698   0.01840896  -0.00035831  -0.00000124   0.00000000   0.00000000   0.00000000   0.00000000  -0.00196772   0.28409956   0.00000000   0.00000000   0.00000000   0.00000000   0.00000000   0.00000000  -0.01709000   0.00000000
  0.20000000   0.00000000   0.01840968  -0.00036906   0.00000000   0.00000000   0.00000000   0.00000000   0.00000000  -0.00196191   0.28438310   0.00000000   0.00000000   0.00000000   0.00000000   0.00000000   0.00000000  -0.01220700   0.00000000
  0.20200000   0.00160161   0.01841042  -0.00038440  -0.00000062   0.00000000   0.00000000   0.00000000   0.00000000  -0.00196025   0.28474095   0.00000000   0.00000000   0.00000000   0.00000000   0.00000000   0.00000000  -0.02197300   0.00000000
  0.20400000   0.00000000   0.01841118  -0.00049264   0.00000000   0.00000000   0.00000000   0.00000000   0.00000000  -0.00196373   0.28513352   0.00000000   0.00000000   0.00000000   0.00000000   0.00000000   0.00000000  -0.00976560   0.00000000
  0.20600000   0.00000000   0.01841217  -0.00063581   0.00000000   0.00000000   0.00000000   0.00000000   0.00000000  -0.00196808   0.28552213   0.00000000   0.00000000   0.00000000   0.00000000   0.00000000   0.00000000  -0.01709000   0.00000000
  0.20800000   0.00000000   0.01841344  -0.00066332   0.00000000   0.00000000   0.00000000   0.00000000   0.00000000  -0.00196676   0.28587742   0.00000000   0.00000000   0.00000000   0.00000000   0.00000000   0.00000000  -0.02685500   0.00000000
  0.21000000   0.00346698   0.01841477  -0.00047234  -0.00000164   0.00000000   0.00000000   0.00000000   0.00000000  -0.00195472   0.28617653   0.00000000   0.00000000   0.00000000   0.00000000   0.00000000   0.00000000  -0.01953100   0.00000000
  0.21200000   0.00000000   0.01841571  -0.00011178   0.00000000   0.00000000   0.00000000   0.00000000   0.00000000  -0.00192960   0.28640235   0.00000000   0.00000000   0.00000000   0.00000000   0.00000000   0.00000000  -0.01709000   0.00000000
  0.21400000   0.00000000   0.01841594   0.00025703   0.00000000   0.00000000   0.00000000   0.00000000   0.00000000  -0.00189172   0.28655036   0.00000000   0.00000000   0.00000000   0.00000000   0.00000000   0.00000000  -0.00976560   0.00000000
  0.21600000   0.00000000   0.01841542   0.00051072   0.00000000   0.00000000   0.00000000   0.00000000   0.00000000  -0.00184499   0.28662705   0.00000000   0.00000000   0.00000000   0.00000000   0.00000000   0.00000000  -0.01709000   0.00000000
  0.21800000   0.00000000   0.01841440   0.00064343   0.00000000   0.00000000   0.00000000   0.00000000   0.00000000  -0.00179679   0.28663826   0.00000000   0.00000000   0.00000000   0.00000000   0.00000000   0.00000000  -0.01953100   0.00000000
  0.22000000   0.00525774   0.01841311   0.00070655   0.00000371   0.00000000   0.00000000   0.00000000   0.00000000  -0.00175582   0.28658326   0.00000000   0.00000000   0.00000000   0.00000000   0.00000000   0.00000000  -0.00488280   0.00000000
  0.22200000   0.00704849   0.01841170   0.00072948   0.00000514   0.00000000   0.00000000   0.00000000   0.00000000  -0.00173023   0.28646034   0.00000000   0.00000000   0.00000000   0.00000000   0.00000000   0.00000000  -0.02929700   0.00000000
  0.22400000   0.00525774   0.01841024   0.00069498   0.00000365   0.00000000   0.00000000   0.00000000   0.00000000  -0.00172814   0.28627063   0.00000000   0.00000000   0.00000000   0.00000000   0.00000000   0.00000000  -0.01709000   0.00000000
  0.22600000   0.00000000   0.01840885   0.00056162   0.00000000   0.00000000   0.00000000   0.00000000   0.00000000  -0.00175792   0.28601501   0.00000000   0.00000000   0.00000000   0.00000000   0.00000000   0.00000000  -0.01709000   0.00000000
  0.22800000   0.00000000   0.01840773   0.00033630   0.00000000   0.00000000   0.00000000   0.00000000   0.00000000  -0.00182488   0.28569786   0.00000000   0.00000000   0.00000000   0.00000000   0.00000000   0.00000000  -0.02685500   0.00000000
  0.23000000   0.00000000   0.01840706   0.00011694   0.00000000   0.00000000   0.00000000   0.00000000   0.00000000  -0.00192688   0.28533495   0.00000000   0.00000000   0.00000000   0.00000000   0.00000000   0.00000000  -0.02197300   0.00000000
  0.23200000   0.00000000   0.01840682   0.00000234   0.00000000   0.00000000   0.00000000   0.00000000   0.00000000  -0.00205520   0.28494972   0.00000000   0.00000000   0.00000000   0.00000000   0.00000000   0.00000000  -0.01953100   0.00000000
  0.23400000   0.00891386   0.01840682  -0.00002626  -0.00000023   0.00000000   0.00000000   0.00000000   0.00000000  -0.00219927   0.28456424   0.00000000   0.00000000   0.00000000   0.00000000   0.00000000   0.00000000  -0.02197300   0.00000000
  0.23600000   0.00000000   0.01840687  -0.00007775   0.00000000   0.00000000   0.00000000   0.00000000   0.00000000  -0.00234839   0.28419460   0.00000000   0.00000000   0.00000000   0.00000000   0.00000000   0.00000000  -0.01953100   0.00000000
  0.23800000   0.00000000   0.01840703  -0.00020776   0.00000000   0.00000000   0.00000000   0.00000000   0.00000000  -0.00249020   0.28385181   0.00000000   0.00000000   0.00000000   0.00000000   0.00000000   0.00000000  -0.01953100   0.00000000
  0.24000000   0.00000000   0.01840744  -0.00034432   0.00000000   0.00000000   0.00000000   0.00000000   0.00000000  -0.00261090   0.28354638   0.00000000   0.00000000   0.00000000   0.00000000   0.00000000   0.00000000  -0.01220700   0.00000000
  0.24200000   0.00000000   0.01840813  -0.00037986   0.00000000   0.00000000   0.00000000   0.00000000   0.00000000  -0.00269813   0.28328906   0.00000000   0.00000000   0.00000000   0.00000000   0.00000000   0.00000000  -0.02685500   0.00000000
  0.24400000   0.00000000   0.01840889  -0.00029497   0.00000000   0.00000000   0.00000000   0.00000000   0.00000000  -0.00274439   0.28308654   0.00000000   0.00000000   0.00000000   0.00000000   0.00000000   0.00000000  -0.00488280   0.00000000
  0.24600000   0.00000000   0.01840948  -0.00015936   0.00000000   0.00000000   0.00000000   0.00000000   0.00000000  -0.00274872   0.28294185   0.00000000   0.00000000   0.00000000   0.00000000   0.00000000   0.00000000  -0.01464800   0.00000000
  0.24800000   0.00000000   0.01840980  -0.00006221   0.00000000   0.00000000   0.00000000   0.00000000   0.00000000  -0.00271614   0.28286014   0.00000000   0.00000000   0.00000000   0.00000000   0.00000000   0.00000000  -0.02929700   0.00000000
  0.25000000   0.00000000   0.01840992  -0.00005825   0.00000000   0.00000000   0.00000000   0.00000000   0.00000000  -0.00265616   0.28284676   0.00000000   0.00000000   0.00000000   0.00000000   0.00000000   0.00000000  -0.01953100   0.00000000
  0.25200000   0.00160161   0.01841004  -0.00013267  -0.00000021   0.00000000   0.00000000   0.00000000   0.00000000  -0.00258141   0.28290082   0.00000000   0.00000000   0.00000000   0.00000000   0.00000000   0.00000000  -0.01953100   0.00000000
  0.25400000   0.00160161   0.01841030  -0.00021508  -0.00000034   0.00000000   0.00000000   0.00000000   0.00000000  -0.00250511   0.28301586   0.00000000   0.00000000   0.00000000   0.00000000   0.00000000   0.00000000  -0.01709000   0.00000000
  0.25600000   0.00000000   0.01841073  -0.00024902   0.00000000   0.00000000   0.00000000   0.00000000   0.00000000  -0.00243695   0.28317900   0.00000000   0.00000000   0.00000000   0.00000000   0.00000000   0.00000000  -0.01709000   0.00000000
  0.25800000   0.00000000   0.01841123  -0.00023187   0.00000000   0.00000000   0.00000000   0.00000000   0.00000000  -0.00238116   0.28336869   0.00000000   0.00000000   0.00000000   0.00000000   0.00000000   0.00000000  -0.02197300   0.00000000
  0.26000000   0.00000000   0.01841170  -0.00018839   0.00000000   0.00000000   0.00000000   0.00000000   0.00000000  -0.00233881   0.28356513   0.00000000   0.00000000   0.00000000   0.00000000   0.00000000   0.00000000  -0.01220700   0.00000000
  0.26200000   0.00346698   0.01841207  -0.00013757  -0.00000048   0.00000000   0.00000000   0.00000000   0.00000000  -0.00231005   0.28376559   0.00000000   0.00000000   0.00000000   0.00000000   0.00000000   0.00000000  -0.01953100   0.00000000
  0.26400000   0.00704849   0.01841235  -0.00008560  -0.00000060   0.00000000   0.00000000   0.00000000   0.00000000  -0.00229393   0.28398548   0.00000000   0.00000000   0.00000000   0.00000000   0.00000000   0.00000000  -0.02929700   0.00000000
  0.26600000   0.00346698   0.01841252  -0.00002922  -0.00000010   0.00000000   0.00000000   0.00000000   0.00000000  -0.00228793   0.28424206   0.00000000   0.00000000   0.00000000   0.00000000   0.00000000   0.00000000  -0.01953100   0.00000000
  0.26800000   0.00000000   0.01841258   0.00004064   0.00000000   0.00000000   0.00000000   0.00000000   0.00000000  -0.00228809   0.28453445   0.00000000   0.00000000   0.00000000   0.00000000   0.00000000   0.00000000  -0.01953100   0.00000000
  0.27000000   0.00000000   0.01841250   0.00013459   0.00000000   0.00000000   0.00000000   0.00000000   0.00000000  -0.00228935   0.28483949   0.00000000   0.00000000   0.00000000   0.00000000   0.00000000   0.00000000  -0.01709000   0.00000000
  0.27200000   0.00000000   0.01841223   0.00025958   0.00000000   0.00000000   0.00000000   0.00000000   0.00000000  -0.00228670   0.28512846   0.00000000   0.00000000   0.00000000   0.00000000   0.00000000   0.00000000  -0.01220700   0.00000000
  0.27400000   0.00000000   0.01841171   0.00041218   0.00000000   0.00000000   0.00000000   0.00000000   0.00000000  -0.00227628   0.28538314   0.00000000   0.00000000   0.00000000   0.00000000   0.00000000   0.00000000  -0.00488280   0.00000000
  0.27600000   0.00000000   0.01841088   0.00057005   0.00000000   0.00000000   0.00000000   0.00000000   0.00000000  -0.00225575   0.28559590   0.00000000   0.00000000   0.00000000   0.00000000   0.00000000   0.00000000  -0.01953100   0.00000000
  0.27800000   0.00160161   0.01840974   0.00068691   0.00000110   0.00000000   0.00000000   0.00000000   0.00000000  -0.00222508   0.28576685   0.00000000   0.00000000   0.00000000   0.00000000   0.00000000   0.00000000  -0.01464800   0.00000000
  0.28000000   0.00160161   0.01840837   0.00070807   0.00000113   0.00000000   0.00000000   0.00000000   0.00000000  -0.00218813   0.28590664   0.00000000   0.00000000   0.00000000   0.00000000   0.00000000   0.00000000  -0.01709000   0.00000000
  0.28200000   0.00000000   0.01840695   0.00060696   0.00000000   0.00000000   0.00000000   0.00000000   0.00000000  -0.00215180   0.28603392   0.00000000   0.00000000   0.00000000   0.00000000   0.00000000   0.00000000  -0.02685500   0.00000000
  0.28400000   0.00160161   0.01840574   0.00040318   0.00000065   0.00000000   0.00000000   0.00000000   0.00000000  -0.00212271   0.28616426   0.00000000   0.00000000   0.00000000   0.00000000   0.00000000   0.00000000  -0.00488280   0.00000000
  0.28600000   0.00000000   0.01840493   0.00015255   0.00000000   0.00000000   0.00000000   0.00000000   0.00000000  -0.00210661   0.28630218   0.00000000   0.00000000   0.00000000   0.00000000   0.00000000   0.00000000  -0.01709000   0.00000000
  0.28800000   0.00000000   0.01840463  -0.00005124   0.00000000   0.00000000   0.00000000   0.00000000   0.00000000  -0.00211010   0.28644249   0.00000000   0.00000000   0.00000000   0.00000000   0.00000000   0.00000000  -0.02197300   0.00000000
  0.29000000   0.00346698   0.01840473  -0.00009575  -0.00000033   0.00000000   0.00000000   0.00000000   0.00000000  -0.00213924   0.28657650   0.00000000   0.00000000   0.00000000   0.00000000   0.00000000   0.00000000  -0.01709000   0.00000000
  0.29200000   0.00000000   0.01840492   0.00005815   0.00000000   0.00000000   0.00000000   0.00000000   0.00000000  -0.00219658   0.28669457   0.00000000   0.00000000   0.00000000   0.00000000   0.00000000   0.00000000  -0.01220700   0.00000000
  0.29400000   0.00000000   0.01840481   0.00030713   0.00000000   0.00000000   0.00000000   0.00000000   0.00000000  -0.00228140   0.28678615   0.00000000   0.00000000   0.00000000   0.00000000   0.00000000   0.00000000  -0.01709000   0.00000000
  0.29600000   0.00000000   0.01840419   0.00048169   0.00000000   0.00000000   0.00000000   0.00000000   0.00000000  -0.00239169   0.28684677   0.00000000   0.00000000   0.00000000   0.00000000   0.00000000   0.00000000  -0.00976560   0.00000000
  0.29800000   0.00000000   0.01840323   0.00051213   0.00000000   0.00000000   0.00000000   0.00000000   0.00000000  -0.00252417   0.28688439   0.00000000   0.00000000   0.00000000   0.00000000   0.00000000   0.00000000  -0.02197300   0.00000000
  0.30000000   0.00000000   0.01840220   0.00047223   0.00000000   0.00000000   0.00000000   0.00000000   0.00000000  -0.00267310   0.28691549   0.00000000   0.00000000   0.00000000   0.00000000   0.00000000   0.00000000  -0.01953100   0.00000000
  0.30200000   0.00160161   0.01840126   0.00042061   0.00000067   0.00000000   0.00000000   0.00000000   0.00000000  -0.00283089   0.28695808   0.00000000   0.00000000   0.00000000   0.00000000   0.00000000   0.00000000  -0.01953100   0.00000000
  0.30400000   0.00000000   0.01840042   0.00029487   0.00000000   0.00000000   0.00000000   0.00000000   0.00000000  -0.00298966   0.28702782   0.00000000   0.00000000   0.00000000   0.00000000   0.00000000   0.00000000  -0.01953100   0.00000000
  0.30600000   0.00000000   0.01839983   0.00002383   0.00000000   0.00000000   0.00000000   0.00000000   0.00000000  -0.00314123   0.28713600   0.00000000   0.00000000   0.00000000   0.00000000   0.00000000   0.00000000  -0.00732420   0.00000000
  0.30800000   0.00160161   0.01839978  -0.00035861  -0.00000057   0.00000000   0.00000000   0.00000000   0.00000000  -0.00327605   0.28728801   0.00000000   0.00000000   0.00000000   0.00000000   0.00000000   0.00000000  -0.02197300   0.00000000
  0.31000000   0.00000000   0.01840050  -0.00073585   0.00000000   0.00000000   0.00000000   0.00000000   0.00000000  -0.00338359   0.28748161   0.00000000   0.00000000   0.00000000   0.00000000   0.00000000   0.00000000  -0.01220700   0.00000000
  0.31200000   0.00000000   0.01840197  -0.00096723   0.00000000   0.00000000   0.00000000   0.00000000   0.00000000  -0.00345396   0.28770697   0.00000000   0.00000000   0.00000000   0.00000000   0.00000000   0.00000000  -0.01220700   0.00000000
  0.31400000   0.00160161   0.01840390  -0.00095367  -0.00000153   0.00000000   0.00000000   0.00000000   0.00000000  -0.00347954   0.28794773   0.00000000   0.00000000   0.00000000   0.00000000   0.00000000   0.00000000  -0.02441400   0.00000000
  0.31600000   0.00525774   0.01840581  -0.00071053  -0.00000374   0.00000000   0.00000000   0.00000000   0.00000000  -0.00345508   0.28818074   0.00000000   0.00000000   0.00000000   0.00000000   0.00000000   0.00000000  -0.01709000   0.00000000
  0.31800000   0.00000000   0.01840723  -0.00036066   0.00000000   0.00000000   0.00000000   0.00000000   0.00000000  -0.00337778   0.28838131   0.00000000   0.00000000   0.00000000   0.00000000   0.00000000   0.00000000  -0.01464800   0.00000000
  0.32000000   0.00160161   0.01840795  -0.00003355  -0.00000005   0.00000000   0.00000000   0.00000000   0.00000000  -0.00324923   0.28853645   0.00000000   0.00000000   0.00000000   0.00000000   0.00000000   0.00000000  -0.00976560   0.00000000
  0.32200000   0.00346698   0.01840802   0.00021707   0.00000075   0.00000000   0.00000000   0.00000000   0.00000000  -0.00307684   0.28865086   0.00000000   0.00000000   0.00000000   0.00000000   0.00000000   0.00000000  -0.00976560   0.00000000
  0.32400000   0.00704849   0.01840759   0.00039208   0.00000276   0.00000000   0.00000000   0.00000000   0.00000000  -0.00287247   0.28873954   0.00000000   0.00000000   0.00000000   0.00000000   0.00000000   0.00000000  -0.01953100   0.00000000
  0.32600000   0.00000000   0.01840680   0.00048615   0.00000000   0.00000000   0.00000000   0.00000000   0.00000000  -0.00264951   0.28881984   0.00000000   0.00000000   0.00000000   0.00000000   0.00000000   0.00000000  -0.01953100   0.00000000
  0.32800000   0.00000000   0.01840583   0.00050697   0.00000000   0.00000000   0.00000000   0.00000000   0.00000000  -0.00242085   0.28890867   0.00000000   0.00000000   0.00000000   0.00000000   0.00000000   0.00000000  -0.02197300   0.00000000
  0.33000000   0.00160161   0.01840482   0.00050360   0.00000081   0.00000000   0.00000000   0.00000000   0.00000000  -0.00219926   0.28902027   0.00000000   0.00000000   0.00000000   0.00000000   0.00000000   0.00000000  -0.01220700   0.00000000
  0.33200000   0.00000000   0.01840381   0.00049106   0.00000000   0.00000000   0.00000000   0.00000000   0.00000000  -0.00199810   0.28916210   0.00000000   0.00000000   0.00000000   0.00000000   0.00000000   0.00000000  -0.01464800   0.00000000
  0.33400000   0.00346698   0.01840283   0.00041608   0.00000144   0.00000000   0.00000000   0.00000000   0.00000000  -0.00183034   0.28933070   0.00000000   0.00000000   0.00000000   0.00000000   0.00000000   0.00000000  -0.01709000   0.00000000
  0.33600000   0.00000000   0.01840199   0.00024934   0.00000000   0.00000000   0.00000000   0.00000000   0.00000000  -0.00170552   0.28951234   0.00000000   0.00000000   0.00000000   0.00000000   0.00000000   0.00000000  -0.02685500   0.00000000
  0.33800000   0.00346698   0.01840150   0.00002135   0.00000007   0.00000000   0.00000000   0.00000000   0.00000000  -0.00162712   0.28968729   0.00000000   0.00000000   0.00000000   0.00000000   0.00000000   0.00000000  -0.01464800   0.00000000
  0.34000000   0.00000000   0.01840145  -0.00022813   0.00000000   0.00000000   0.00000000   0.00000000   0.00000000  -0.00159356   0.28983406   0.00000000   0.00000000   0.00000000   0.00000000   0.00000000   0.00000000  -0.01709000   0.00000000
  0.34200000   0.00000000   0.01840191  -0.00044667   0.00000000   0.00000000   0.00000000   0.00000000   0.00000000  -0.00160132   0.28993180   0.00000000   0.00000000   0.00000000   0.00000000   0.00000000   0.00000000  -0.01953100   0.00000000
  0.34400000   0.00160161   0.01840280  -0.00055379  -0.00000089   0.00000000   0.00000000   0.00000000   0.00000000  -0.00164657   0.28995914   0.00000000   0.00000000   0.00000000   0.00000000   0.00000000   0.00000000  -0.01709000   0.00000000
  0.34600000   0.00000000   0.01840391  -0.00050110   0.00000000   0.00000000   0.00000000   0.00000000   0.00000000  -0.00172544   0.28989874   0.00000000   0.00000000   0.00000000   0.00000000   0.00000000   0.00000000  -0.01464800   0.00000000
  0.34800000   0.00000000   0.01840491  -0.00033236   0.00000000   0.00000000   0.00000000   0.00000000   0.00000000  -0.00183375   0.28974956   0.00000000   0.00000000   0.00000000   0.00000000   0.00000000   0.00000000  -0.01953100   0.00000000
  0.35000000   0.00000000   0.01840558  -0.00015544   0.00000000   0.00000000   0.00000000   0.00000000   0.00000000  -0.00196535   0.28952833   0.00000000   0.00000000   0.00000000   0.00000000   0.00000000   0.00000000  -0.01220700   0.00000000
  0.35200000   0.00160161   0.01840589  -0.00005489  -0.00000009   0.00000000   0.00000000   0.00000000   0.00000000  -0.00211152   0.28925962   0.00000000   0.00000000   0.00000000   0.00000000   0.00000000   0.00000000  -0.01709000   0.00000000
  0.35400000   0.00000000   0.01840600  -0.00004006   0.00000000   0.00000000   0.00000000   0.00000000   0.00000000  -0.00226304   0.28896872   0.00000000   0.00000000   0.00000000   0.00000000   0.00000000   0.00000000  -0.01953100   0.00000000
  0.35600000   0.00346698   0.01840608  -0.00006547  -0.00000023   0.00000000   0.00000000   0.00000000   0.00000000  -0.00241161   0.28867713   0.00000000   0.00000000   0.00000000   0.00000000   0.00000000   0.00000000  -0.00244140   0.00000000
  0.35800000   0.00000000   0.01840621  -0.00007398   0.00000000   0.00000000   0.00000000   0.00000000   0.00000000  -0.00254910   0.28840061   0.00000000   0.00000000   0.00000000   0.00000000   0.00000000   0.00000000  -0.01953100   0.00000000
  0.36000000   0.00000000   0.01840636  -0.00003884   0.00000000   0.00000000   0.00000000   0.00000000   0.00000000  -0.00266711   0.28814913   0.00000000   0.00000000   0.00000000   0.00000000   0.00000000   0.00000000  -0.01220700   0.00000000
  0.36200000   0.00000000   0.01840643   0.00001052   0.00000000   0.00000000   0.00000000   0.00000000   0.00000000  -0.00275772   0.28792486   0.00000000   0.00000000   0.00000000   0.00000000   0.00000000   0.00000000  -0.01464800   0.00000000
  0.36400000   0.00000000   0.01840641   0.00004423   0.00000000   0.00000000   0.00000000   0.00000000   0.00000000  -0.00281544   0.28772569   0.00000000   0.00000000   0.00000000   0.00000000   0.00000000   0.00000000  -0.01220700   0.00000000
  0.36600000   0.00000000   0.01840633   0.00011355   0.00000000   0.00000000   0.00000000   0.00000000   0.00000000  -0.00283939   0.28755229   0.00000000   0.00000000   0.00000000   0.00000000   0.00000000   0.00000000  -0.01464800   0.00000000
  0.36800000   0.00525774   0.01840610   0.00029501   0.00000155   0.00000000   0.00000000   0.00000000   0.00000000  -0.00283308   0.28740645   0.00000000   0.00000000   0.00000000   0.00000000   0.00000000   0.00000000  -0.01220700   0.00000000
  0.37000000   0.00000000   0.01840551   0.00055311   0.00000000   0.00000000   0.00000000   0.00000000   0.00000000  -0.00280339   0.28728561   0.00000000   0.00000000   0.00000000   0.00000000   0.00000000   0.00000000  -0.01709000   0.00000000
  0.37200000   0.00000000   0.01840440   0.00072760   0.00000000   0.00000000   0.00000000   0.00000000   0.00000000  -0.00275928   0.28718288   0.00000000   0.00000000   0.00000000   0.00000000   0.00000000   0.00000000  -0.00488280   0.00000000
  0.37400000   0.00160161   0.01840295   0.00066382   0.00000106   0.00000000   0.00000000   0.00000000   0.00000000  -0.00270753   0.28708873   0.00000000   0.00000000   0.00000000   0.00000000   0.00000000   0.00000000  -0.01464800   0.00000000
  0.37600000   0.00000000   0.01840162   0.00033410   0.00000000   0.00000000   0.00000000   0.00000000   0.00000000  -0.00264954   0.28699084   0.00000000   0.00000000   0.00000000   0.00000000   0.00000000   0.00000000  -0.01464800   0.00000000
  0.37800000   0.00160161   0.01840095  -0.00015905  -0.00000025   0.00000000   0.00000000   0.00000000   0.00000000  -0.00258302   0.28687573   0.00000000   0.00000000   0.00000000   0.00000000   0.00000000   0.00000000  -0.01709000   0.00000000
  0.38000000   0.00160161   0.01840127  -0.00065226  -0.00000104   0.00000000   0.00000000   0.00000000   0.00000000  -0.00250505   0.28673413   0.00000000   0.00000000   0.00000000   0.00000000   0.00000000   0.00000000  -0.01220700   0.00000000
  0.38200000   0.00000000   0.01840257  -0.00097657   0.00000000   0.00000000   0.00000000   0.00000000   0.00000000  -0.00241428   0.28656393   0.00000000   0.00000000   0.00000000   0.00000000   0.00000000   0.00000000  -0.01709000   0.00000000
  0.38400000   0.00000000   0.01840453  -0.00101837   0.00000000   0.00000000   0.00000000   0.00000000   0.00000000  -0.00231223   0.28636523   0.00000000   0.00000000   0.00000000   0.00000000   0.00000000   0.00000000  -0.01220700   0.00000000
  0.38600000   0.00160161   0.01840656  -0.00078404  -0.00000126   0.00000000   0.00000000   0.00000000   0.00000000  -0.00220330   0.28613174   0.00000000   0.00000000   0.00000000   0.00000000   0.00000000   0.00000000  -0.01953100   0.00000000
  0.38800000   0.00891386   0.01840813  -0.00038517  -0.00000343   0.00000000   0.00000000   0.00000000   0.00000000  -0.00209475   0.28584921   0.00000000   0.00000000   0.00000000   0.00000000   0.00000000   0.00000000  -0.02197300   0.00000000
  0.39000000   0.00000000   0.01840890   0.00003784   0.00000000   0.00000000   0.00000000   0.00000000   0.00000000  -0.00199589   0.28550560   0.00000000   0.00000000   0.00000000   0.00000000   0.00000000   0.00000000  -0.01709000   0.00000000
  0.39200000   0.00000000   0.01840883   0.00036638   0.00000000   0.00000000   0.00000000   0.00000000   0.00000000  -0.00191484   0.28510399   0.00000000   0.00000000   0.00000000   0.00000000   0.00000000   0.00000000  -0.01709000   0.00000000
  0.39400000   0.00160161   0.01840809   0.00053030   0.00000085   0.00000000   0.00000000   0.00000000   0.00000000  -0.00185574   0.28466457   0.00000000   0.00000000   0.00000000   0.00000000   0.00000000   0.00000000  -0.02441400   0.00000000
  0.39600000   0.00000000   0.01840703   0.00052906   0.00000000   0.00000000   0.00000000   0.00000000   0.00000000  -0.00181894   0.28421579   0.00000000   0.00000000   0.00000000   0.00000000   0.00000000   0.00000000  -0.00732420   0.00000000
  0.39800000   0.00160161   0.01840597   0.00041387   0.00000066   0.00000000   0.00000000   0.00000000   0.00000000  -0.00180212   0.28378622   0.00000000   0.00000000   0.00000000   0.00000000   0.00000000   0.00000000  -0.02197300   0.00000000
  0.40000000   0.00000000   0.01840515   0.00024142   0.00000000   0.00000000   0.00000000   0.00000000   0.00000000  -0.00180122   0.28340446   0.00000000   0.00000000   0.00000000   0.00000000   0.00000000   0.00000000  -0.01709000   0.00000000
  0.40200000   0.00160161   0.01840466   0.00005924   0.00000009   0.00000000   0.00000000   0.00000000   0.00000000  -0.00181121   0.28310208   0.00000000   0.00000000   0.00000000   0.00000000   0.00000000   0.00000000  -0.01953100   0.00000000
  0.40400000   0.00704849   0.01840455  -0.00006373  -0.00000045   0.00000000   0.00000000   0.00000000   0.00000000  -0.00182724   0.28290836   0.00000000   0.00000000   0.00000000   0.00000000   0.00000000   0.00000000  -0.02929700   0.00000000
  0.40600000   0.00160161   0.01840467  -0.00004879  -0.00000008   0.00000000   0.00000000   0.00000000   0.00000000  -0.00184587   0.28283478   0.00000000   0.00000000   0.00000000   0.00000000   0.00000000   0.00000000  -0.01709000   0.00000000
  0.40800000   0.00000000   0.01840477   0.00008796   0.00000000   0.00000000   0.00000000   0.00000000   0.00000000  -0.00186576   0.28286476   0.00000000   0.00000000   0.00000000   0.00000000   0.00000000   0.00000000  -0.00976560   0.00000000
  0.41000000   0.00000000   0.01840459   0.00021327   0.00000000   0.00000000   0.00000000   0.00000000   0.00000000  -0.00188814   0.28296318   0.00000000   0.00000000   0.00000000   0.00000000   0.00000000   0.00000000  -0.01464800   0.00000000
  0.41200000   0.00000000   0.01840417   0.00022707   0.00000000   0.00000000   0.00000000   0.00000000   0.00000000  -0.00191637   0.28309667   0.00000000   0.00000000   0.00000000   0.00000000   0.00000000   0.00000000  -0.01464800   0.00000000
  0.41400000   0.00160161   0.01840371   0.00012752   0.00000020   0.00000000   0.00000000   0.00000000   0.00000000  -0.00195383   0.28324436   0.00000000   0.00000000   0.00000000   0.00000000   0.00000000   0.00000000  -0.01709000   0.00000000
  0.41600000   0.00346698   0.01840346  -0.00006937  -0.00000024   0.00000000   0.00000000   0.00000000   0.00000000  -0.00200263   0.28339553   0.00000000   0.00000000   0.00000000   0.00000000   0.00000000   0.00000000  -0.01953100   0.00000000
  0.41800000   0.00000000   0.01840360  -0.00030665   0.00000000   0.00000000   0.00000000   0.00000000   0.00000000  -0.00206394   0.28354164   0.00000000   0.00000000   0.00000000   0.00000000   0.00000000   0.00000000  -0.01709000   0.00000000
  0.42000000   0.00000000   0.01840421  -0.00044312   0.00000000   0.00000000   0.00000000   0.00000000   0.00000000  -0.00213711   0.28367203   0.00000000   0.00000000   0.00000000   0.00000000   0.00000000   0.00000000  -0.01709000   0.00000000
  0.42200000   0.00160161   0.01840510  -0.00039109  -0.00000063   0.00000000   0.00000000   0.00000000   0.00000000  -0.00221860   0.28378014   0.00000000   0.00000000   0.00000000   0.00000000   0.00000000   0.00000000  -0.02441400   0.00000000
  0.42400000   0.00160161   0.01840588  -0.00022856  -0.00000037   0.00000000   0.00000000   0.00000000   0.00000000  -0.00230218   0.28386915   0.00000000   0.00000000   0.00000000   0.00000000   0.00000000   0.00000000  -0.01709000   0.00000000
  0.42600000   0.00346698   0.01840634  -0.00009048  -0.00000031   0.00000000   0.00000000   0.00000000   0.00000000  -0.00238085   0.28394598   0.00000000   0.00000000   0.00000000   0.00000000   0.00000000   0.00000000  -0.01953100   0.00000000
  0.42800000   0.00000000   0.01840652  -0.00000447   0.00000000   0.00000000   0.00000000   0.00000000   0.00000000  -0.00244872   0.28401414   0.00000000   0.00000000   0.00000000   0.00000000   0.00000000   0.00000000  -0.01220700   0.00000000
  0.43000000   0.00000000   0.01840653   0.00011019   0.00000000   0.00000000   0.00000000   0.00000000   0.00000000  -0.00250120   0.28407526   0.00000000   0.00000000   0.00000000   0.00000000   0.00000000   0.00000000  -0.00976560   0.00000000
  0.43200000   0.00000000   0.01840631   0.00029245   0.00000000   0.00000000   0.00000000   0.00000000   0.00000000  -0.00253535   0.28413248   0.00000000   0.00000000   0.00000000   0.00000000   0.00000000   0.00000000  -0.01709000   0.00000000
  0.43400000   0.00525774   0.01840572   0.00044697   0.00000235   0.00000000   0.00000000   0.00000000   0.00000000  -0.00255038   0.28418899   0.00000000   0.00000000   0.00000000   0.00000000   0.00000000   0.00000000  -0.01464800   0.00000000
  0.43600000   0.00000000   0.01840483   0.00042500   0.00000000   0.00000000   0.00000000   0.00000000   0.00000000  -0.00254621   0.28424778   0.00000000   0.00000000   0.00000000   0.00000000   0.00000000   0.00000000  -0.01220700   0.00000000
  0.43800000   0.00346698   0.01840398   0.00017045   0.00000059   0.00000000   0.00000000   0.00000000   0.00000000  -0.00252233   0.28431509   0.00000000   0.00000000   0.00000000   0.00000000   0.00000000   0.00000000  -0.01953100   0.00000000
  0.44000000   0.00346698   0.01840364  -0.00021655  -0.00000075   0.00000000   0.00000000   0.00000000   0.00000000  -0.00247892   0.28439955   0.00000000   0.00000000   0.00000000   0.00000000   0.00000000   0.00000000  -0.02685500   0.00000000
  0.44200000   0.00000000   0.01840407  -0.00054518   0.00000000   0.00000000   0.00000000   0.00000000   0.00000000  -0.00241821   0.28450944   0.00000000   0.00000000   0.00000000   0.00000000   0.00000000   0.00000000  -0.01709000   0.00000000
  0.44400000   0.00000000   0.01840516  -0.00067241   0.00000000   0.00000000   0.00000000   0.00000000   0.00000000  -0.00234578   0.28465229   0.00000000   0.00000000   0.00000000   0.00000000   0.00000000   0.00000000  -0.01953100   0.00000000
  0.44600000   0.00160161   0.01840650  -0.00059788  -0.00000096   0.00000000   0.00000000   0.00000000   0.00000000  -0.00227116   0.28482828   0.00000000   0.00000000   0.00000000   0.00000000   0.00000000   0.00000000  -0.01220700   0.00000000
  0.44800000   0.00160161   0.01840770  -0.00043168  -0.00000069   0.00000000   0.00000000   0.00000000   0.00000000  -0.00220513   0.28502288   0.00000000   0.00000000   0.00000000   0.00000000   0.00000000   0.00000000  -0.01709000   0.00000000
  0.45000000   0.00000000   0.01840856  -0.00027583   0.00000000   0.00000000   0.00000000   0.00000000   0.00000000  -0.00215621   0.28521478   0.00000000   0.00000000   0.00000000   0.00000000   0.00000000   0.00000000  -0.01220700   0.00000000
  0.45200000   0.00346698   0.01840912  -0.00014403  -0.00000050   0.00000000   0.00000000   0.00000000   0.00000000  -0.00213049   0.28538932   0.00000000   0.00000000   0.00000000   0.00000000   0.00000000   0.00000000  -0.02197300   0.00000000
  0.45400000   0.00346698   0.01840940   0.00000494   0.00000002   0.00000000   0.00000000   0.00000000   0.00000000  -0.00213221   0.28553774   0.00000000   0.00000000   0.00000000   0.00000000   0.00000000   0.00000000  -0.01220700   0.00000000
  0.45600000   0.00000000   0.01840939   0.00017777   0.00000000   0.00000000   0.00000000   0.00000000   0.00000000  -0.00216236   0.28564851   0.00000000   0.00000000   0.00000000   0.00000000   0.00000000   0.00000000  -0.01464800   0.00000000
  0.45800000   0.00000000   0.01840904   0.00031930   0.00000000   0.00000000   0.00000000   0.00000000   0.00000000  -0.00221908   0.28570976   0.00000000   0.00000000   0.00000000   0.00000000   0.00000000   0.00000000  -0.01709000   0.00000000
  0.46000000   0.00160161   0.01840840   0.00036996   0.00000059   0.00000000   0.00000000   0.00000000   0.00000000  -0.00229936   0.28571879   0.00000000   0.00000000   0.00000000   0.00000000   0.00000000   0.00000000  -0.01220700   0.00000000
  0.46200000   0.00000000   0.01840766   0.00032986   0.00000000   0.00000000   0.00000000   0.00000000   0.00000000  -0.00239806   0.28568237   0.00000000   0.00000000   0.00000000   0.00000000   0.00000000   0.00000000  -0.01709000   0.00000000
  0.46400000   0.00346698   0.01840700   0.00025946   0.00000090   0.00000000   0.00000000   0.00000000   0.00000000  -0.00250614   0.28561118   0.00000000   0.00000000   0.00000000   0.00000000   0.00000000   0.00000000  -0.00976560   0.00000000
  0.46600000   0.00000000   0.01840648   0.00021384   0.00000000   0.00000000   0.00000000   0.00000000   0.00000000  -0.00261211   0.28551498   0.00000000   0.00000000   0.00000000   0.00000000   0.00000000   0.00000000  -0.01953100   0.00000000
  0.46800000   0.00000000   0.01840605   0.00018356   0.00000000   0.00000000   0.00000000   0.00000000   0.00000000  -0.00270587   0.28539983   0.00000000   0.00000000   0.00000000   0.00000000   0.00000000   0.00000000  -0.01220700   0.00000000
  0.47000000   0.00891386   0.01840569   0.00013478   0.00000120   0.00000000   0.00000000   0.00000000   0.00000000  -0.00278063   0.28526969   0.00000000   0.00000000   0.00000000   0.00000000   0.00000000   0.00000000  -0.01464800   0.00000000
  0.47200000   0.00346698   0.01840542   0.00010127   0.00000035   0.00000000   0.00000000   0.00000000   0.00000000  -0.00283257   0.28513056   0.00000000   0.00000000   0.00000000   0.00000000   0.00000000   0.00000000  -0.00976560   0.00000000
  0.47400000   0.00891386   0.01840521   0.00015268   0.00000136   0.00000000   0.00000000   0.00000000   0.00000000  -0.00286092   0.28499473   0.00000000   0.00000000   0.00000000   0.00000000   0.00000000   0.00000000  -0.01953100   0.00000000
  0.47600000   0.00160161   0.01840491   0.00025651   0.00000041   0.00000000   0.00000000   0.00000000   0.00000000  -0.00286755   0.28487884   0.00000000   0.00000000   0.00000000   0.00000000   0.00000000   0.00000000  -0.01953100   0.00000000
  0.47800000   0.00000000   0.01840440   0.00025826   0.00000000   0.00000000   0.00000000   0.00000000   0.00000000  -0.00285540   0.28479272   0.00000000   0.00000000   0.00000000   0.00000000   0.00000000   0.00000000  -0.02441400   0.00000000
  0.48000000   0.00000000   0.01840388   0.00004534   0.00000000   0.00000000   0.00000000   0.00000000   0.00000000  -0.00282787   0.28473117   0.00000000   0.00000000   0.00000000   0.00000000   0.00000000   0.00000000  -0.01953100   0.00000000
  0.48200000   0.00000000   0.01840379  -0.00030858   0.00000000   0.00000000   0.00000000   0.00000000   0.00000000  -0.00278870   0.28467747   0.00000000   0.00000000   0.00000000   0.00000000   0.00000000   0.00000000  -0.00488280   0.00000000
  0.48400000   0.00000000   0.01840441  -0.00062903   0.00000000   0.00000000   0.00000000   0.00000000   0.00000000  -0.00274170   0.28461345   0.00000000   0.00000000   0.00000000   0.00000000   0.00000000   0.00000000  -0.02441400   0.00000000
  0.48600000   0.00000000   0.01840566  -0.00082775   0.00000000   0.00000000   0.00000000   0.00000000   0.00000000  -0.00269107   0.28452715   0.00000000   0.00000000   0.00000000   0.00000000   0.00000000   0.00000000  -0.01953100   0.00000000
  0.48800000   0.00000000   0.01840732  -0.00091218   0.00000000   0.00000000   0.00000000   0.00000000   0.00000000  -0.00264107   0.28441437   0.00000000   0.00000000   0.00000000   0.00000000   0.00000000   0.00000000  -0.01220700   0.00000000
  0.49000000   0.00000000   0.01840914  -0.00088569   0.00000000   0.00000000   0.00000000   0.00000000   0.00000000  -0.00259489   0.28427962   0.00000000   0.00000000   0.00000000   0.00000000   0.00000000   0.00000000  -0.01220700   0.00000000
  0.49200000   0.00000000   0.01841091  -0.00073638   0.00000000   0.00000000   0.00000000   0.00000000   0.00000000  -0.00255471   0.28413842   0.00000000   0.00000000   0.00000000   0.00000000   0.00000000   0.00000000  -0.01464800   0.00000000
  0.49400000   0.00000000   0.01841239  -0.00046867   0.00000000   0.00000000   0.00000000   0.00000000   0.00000000  -0.00252181   0.28401539   0.00000000   0.00000000   0.00000000   0.00000000   0.00000000   0.00000000  -0.01464800   0.00000000
  0.49600000   0.00160161   0.01841333  -0.00011241  -0.00000018   0.00000000   0.00000000   0.00000000   0.00000000  -0.00249480   0.28393670   0.00000000   0.00000000   0.00000000   0.00000000   0.00000000   0.00000000  -0.01953100   0.00000000
  0.49800000   0.00160161   0.01841355   0.00025806   0.00000041   0.00000000   0.00000000   0.00000000   0.00000000  -0.00246749   0.28392134   0.00000000   0.00000000   0.00000000   0.00000000   0.00000000   0.00000000  -0.01709000   0.00000000
  0.50000000   0.00000000   0.01841303   0.00053091   0.00000000   0.00000000   0.00000000   0.00000000   0.00000000  -0.00243013   0.28397461   0.00000000   0.00000000   0.00000000   0.00000000   0.00000000   0.00000000  -0.01709000   0.00000000
  0.50200000   0.00000000   0.01841197   0.00062616   0.00000000   0.00000000   0.00000000   0.00000000   0.00000000  -0.00237397   0.28408631   0.00000000   0.00000000   0.00000000   0.00000000   0.00000000   0.00000000  -0.01709000   0.00000000
  0.50400000   0.00000000   0.01841072   0.00055366   0.00000000   0.00000000   0.00000000   0.00000000   0.00000000  -0.00229525   0.28423548   0.00000000   0.00000000   0.00000000   0.00000000   0.00000000   0.00000000  -0.01220700   0.00000000
  0.50600000   0.00000000   0.01840961   0.00038502   0.00000000   0.00000000   0.00000000   0.00000000   0.00000000  -0.00219529   0.28440046   0.00000000   0.00000000   0.00000000   0.00000000   0.00000000   0.00000000  -0.01220700   0.00000000
  0.50800000   0.00000000   0.01840884   0.00018215   0.00000000   0.00000000   0.00000000   0.00000000   0.00000000  -0.00207895   0.28456817   0.00000000   0.00000000   0.00000000   0.00000000   0.00000000   0.00000000  -0.01220700   0.00000000
  0.51000000   0.00000000   0.01840848   0.00000396   0.00000000   0.00000000   0.00000000   0.00000000   0.00000000  -0.00195411   0.28473777   0.00000000   0.00000000   0.00000000   0.00000000   0.00000000   0.00000000  -0.02929700   0.00000000
  0.51200000   0.00160161   0.01840847  -0.00003670  -0.00000006   0.00000000   0.00000000   0.00000000   0.00000000  -0.00182975   0.28491817   0.00000000   0.00000000   0.00000000   0.00000000   0.00000000   0.00000000  -0.01220700   0.00000000
  0.51400000   0.00160161   0.01840854   0.00015437   0.00000025   0.00000000   0.00000000   0.00000000   0.00000000  -0.00171313   0.28511803   0.00000000   0.00000000   0.00000000   0.00000000   0.00000000   0.00000000  -0.01220700   0.00000000
  0.51600000   0.00346698   0.01840823   0.00051283   0.00000178   0.00000000   0.00000000   0.00000000   0.00000000  -0.00160897   0.28533522   0.00000000   0.00000000   0.00000000   0.00000000   0.00000000   0.00000000  -0.01953100   0.00000000
  0.51800000   0.00346698   0.01840721   0.00084053   0.00000291   0.00000000   0.00000000   0.00000000   0.00000000  -0.00151998   0.28555719   0.00000000   0.00000000   0.00000000   0.00000000   0.00000000   0.00000000  -0.02929700   0.00000000
  0.52000000   0.00346698   0.01840553   0.00095254   0.00000330   0.00000000   0.00000000   0.00000000   0.00000000  -0.00144702   0.28576935   0.00000000   0.00000000   0.00000000   0.00000000   0.00000000   0.00000000  -0.01220700   0.00000000
  0.52200000   0.00000000   0.01840362   0.00077791   0.00000000   0.00000000   0.00000000   0.00000000   0.00000000  -0.00138914   0.28596162   0.00000000   0.00000000   0.00000000   0.00000000   0.00000000   0.00000000  -0.01220700   0.00000000
  0.52400000   0.00000000   0.01840207   0.00039732   0.00000000   0.00000000   0.00000000   0.00000000   0.00000000  -0.00134405   0.28612875   0.00000000   0.00000000   0.00000000   0.00000000   0.00000000   0.00000000  -0.01220700   0.00000000
  0.52600000   0.00160161   0.01840127   0.00000150   0.00000000   0.00000000   0.00000000   0.00000000   0.00000000  -0.00130964   0.28626468   0.00000000   0.00000000   0.00000000   0.00000000   0.00000000   0.00000000  -0.00488280   0.00000000
  0.52800000   0.00160161   0.01840127  -0.00025522  -0.00000041   0.00000000   0.00000000   0.00000000   0.00000000  -0.00128640   0.28635753   0.00000000   0.00000000   0.00000000   0.00000000   0.00000000   0.00000000  -0.00488280   0.00000000
  0.53000000   0.00000000   0.01840178  -0.00038153   0.00000000   0.00000000   0.00000000   0.00000000   0.00000000  -0.00127880   0.28639281   0.00000000   0.00000000   0.00000000   0.00000000   0.00000000   0.00000000  -0.00976560   0.00000000
  0.53200000   0.00891386   0.01840254  -0.00050107  -0.00000447   0.00000000   0.00000000   0.00000000   0.00000000  -0.00129340   0.28636164   0.00000000   0.00000000   0.00000000   0.00000000   0.00000000   0.00000000  -0.01464800   0.00000000
  0.53400000   0.00160161   0.01840355  -0.00066541  -0.00000107   0.00000000   0.00000000   0.00000000   0.00000000  -0.00133551   0.28626623   0.00000000   0.00000000   0.00000000   0.00000000   0.00000000   0.00000000  -0.01464800   0.00000000
  0.53600000   0.00000000   0.01840488  -0.00076567   0.00000000   0.00000000   0.00000000   0.00000000   0.00000000  -0.00140827   0.28611873   0.00000000   0.00000000   0.00000000   0.00000000   0.00000000   0.00000000  -0.01709000   0.00000000
  0.53800000   0.00346698   0.01840641  -0.00067528  -0.00000234   0.00000000   0.00000000   0.00000000   0.00000000  -0.00151295   0.28593296   0.00000000   0.00000000   0.00000000   0.00000000   0.00000000   0.00000000  -0.01709000   0.00000000
  0.54000000   0.00000000   0.01840776  -0.00040381   0.00000000   0.00000000   0.00000000   0.00000000   0.00000000  -0.00164836   0.28571578   0.00000000   0.00000000   0.00000000   0.00000000   0.00000000   0.00000000  -0.01709000   0.00000000
  0.54200000   0.00000000   0.01840857  -0.00006742   0.00000000   0.00000000   0.00000000   0.00000000   0.00000000  -0.00180904   0.28546842   0.00000000   0.00000000   0.00000000   0.00000000   0.00000000   0.00000000  -0.00976560   0.00000000
  0.54400000   0.00000000   0.01840870   0.00020555   0.00000000   0.00000000   0.00000000   0.00000000   0.00000000  -0.00198503   0.28519475   0.00000000   0.00000000   0.00000000   0.00000000   0.00000000   0.00000000  -0.01709000   0.00000000
  0.54600000   0.00000000   0.01840829   0.00032458   0.00000000   0.00000000   0.00000000   0.00000000   0.00000000  -0.00216496   0.28490535   0.00000000   0.00000000   0.00000000   0.00000000   0.00000000   0.00000000  -0.01464800   0.00000000
  0.54800000   0.00000000   0.01840764   0.00026825   0.00000000   0.00000000   0.00000000   0.00000000   0.00000000  -0.00233951   0.28461741   0.00000000   0.00000000   0.00000000   0.00000000   0.00000000   0.00000000  -0.00976560   0.00000000
  0.55000000   0.00000000   0.01840710   0.00008828   0.00000000   0.00000000   0.00000000   0.00000000   0.00000000  -0.00250099   0.28435461   0.00000000   0.00000000   0.00000000   0.00000000   0.00000000   0.00000000  -0.01464800   0.00000000
  0.55200000   0.00000000   0.01840693  -0.00012520   0.00000000   0.00000000   0.00000000   0.00000000   0.00000000  -0.00264251   0.28414210   0.00000000   0.00000000   0.00000000   0.00000000   0.00000000   0.00000000  -0.02197300   0.00000000
  0.55400000   0.00704849   0.01840718  -0.00027917  -0.00000197   0.00000000   0.00000000   0.00000000   0.00000000  -0.00275893   0.28399895   0.00000000   0.00000000   0.00000000   0.00000000   0.00000000   0.00000000  -0.01953100   0.00000000
  0.55600000   0.00160161   0.01840774  -0.00030797  -0.00000049   0.00000000   0.00000000   0.00000000   0.00000000  -0.00284819   0.28393886   0.00000000   0.00000000   0.00000000   0.00000000   0.00000000   0.00000000  -0.01464800   0.00000000
  0.55800000   0.00000000   0.01840835  -0.00020984   0.00000000   0.00000000   0.00000000   0.00000000   0.00000000  -0.00291174   0.28397022   0.00000000   0.00000000   0.00000000   0.00000000   0.00000000   0.00000000  -0.01709000   0.00000000
  0.56000000   0.00000000   0.01840877  -0.00005280   0.00000000   0.00000000   0.00000000   0.00000000   0.00000000  -0.00295397   0.28408514   0.00000000   0.00000000   0.00000000   0.00000000   0.00000000   0.00000000  -0.01709000   0.00000000
  0.56200000   0.00000000   0.01840888   0.00007725   0.00000000   0.00000000   0.00000000   0.00000000   0.00000000  -0.00298122   0.28425634   0.00000000   0.00000000   0.00000000   0.00000000   0.00000000   0.00000000  -0.01709000   0.00000000
  0.56400000   0.00160161   0.01840872   0.00014164   0.00000023   0.00000000   0.00000000   0.00000000   0.00000000  -0.00300015   0.28445023   0.00000000   0.00000000   0.00000000   0.00000000   0.00000000   0.00000000  -0.01709000   0.00000000
  0.56600000   0.00000000   0.01840844   0.00015189   0.00000000   0.00000000   0.00000000   0.00000000   0.00000000  -0.00301536   0.28463924   0.00000000   0.00000000   0.00000000   0.00000000   0.00000000   0.00000000  -0.01464800   0.00000000
  0.56800000   0.00160161   0.01840814   0.00011020   0.00000018   0.00000000   0.00000000   0.00000000   0.00000000  -0.00302861   0.28480602   0.00000000   0.00000000   0.00000000   0.00000000   0.00000000   0.00000000  -0.01464800   0.00000000
  0.57000000   0.00160161   0.01840791  -0.00000625  -0.00000001   0.00000000   0.00000000   0.00000000   0.00000000  -0.00303930   0.28494211   0.00000000   0.00000000   0.00000000   0.00000000   0.00000000   0.00000000  -0.00976560   0.00000000
  0.57200000   0.00000000   0.01840793  -0.00018385   0.00000000   0.00000000   0.00000000   0.00000000   0.00000000  -0.00304457   0.28504170   0.00000000   0.00000000   0.00000000   0.00000000   0.00000000   0.00000000  -0.01709000   0.00000000
  0.57400000   0.00160161   0.01840830  -0.00034191  -0.00000055   0.00000000   0.00000000   0.00000000   0.00000000  -0.00304097   0.28509740   0.00000000   0.00000000   0.00000000   0.00000000   0.00000000   0.00000000  -0.01709000   0.00000000
  0.57600000   0.00000000   0.01840898  -0.00038503   0.00000000   0.00000000   0.00000000   0.00000000   0.00000000  -0.00302641   0.28510110   0.00000000   0.00000000   0.00000000   0.00000000   0.00000000   0.00000000  -0.01220700   0.00000000
  0.57800000   0.00160161   0.01840975  -0.00027135  -0.00000043   0.00000000   0.00000000   0.00000000   0.00000000  -0.00299912   0.28504805   0.00000000   0.00000000   0.00000000   0.00000000   0.00000000   0.00000000  -0.00244140   0.00000000
  0.58000000   0.00000000   0.01841029  -0.00002728   0.00000000   0.00000000   0.00000000   0.00000000   0.00000000  -0.00295694   0.28494608   0.00000000   0.00000000   0.00000000   0.00000000   0.00000000   0.00000000  -0.01953100   0.00000000
  0.58200000   0.00160161   0.01841035   0.00028487   0.00000046   0.00000000   0.00000000   0.00000000   0.00000000  -0.00290042   0.28481892   0.00000000   0.00000000   0.00000000   0.00000000   0.00000000   0.00000000  -0.01709000   0.00000000
  0.58400000   0.00160161   0.01840978   0.00059048   0.00000095   0.00000000   0.00000000   0.00000000   0.00000000  -0.00283551   0.28469300   0.00000000   0.00000000   0.00000000   0.00000000   0.00000000   0.00000000  -0.01953100   0.00000000
  0.58600000   0.00000000   0.01840860   0.00079504   0.00000000   0.00000000   0.00000000   0.00000000   0.00000000  -0.00277163   0.28458620   0.00000000   0.00000000   0.00000000   0.00000000   0.00000000   0.00000000  -0.00488280   0.00000000
  0.58800000   0.00160161   0.01840701   0.00078695   0.00000126   0.00000000   0.00000000   0.00000000   0.00000000  -0.00271654   0.28450897   0.00000000   0.00000000   0.00000000   0.00000000   0.00000000   0.00000000  -0.00732420   0.00000000
  0.59000000   0.00000000   0.01840543   0.00050223   0.00000000   0.00000000   0.00000000   0.00000000   0.00000000  -0.00267329   0.28446224   0.00000000   0.00000000   0.00000000   0.00000000   0.00000000   0.00000000  -0.01464800   0.00000000
  0.59200000   0.00000000   0.01840443   0.00001016   0.00000000   0.00000000   0.00000000   0.00000000   0.00000000  -0.00264084   0.28443470   0.00000000   0.00000000   0.00000000   0.00000000   0.00000000   0.00000000  -0.01953100   0.00000000
  0.59400000   0.00000000   0.01840441  -0.00049537   0.00000000   0.00000000   0.00000000   0.00000000   0.00000000  -0.00261714   0.28441406   0.00000000   0.00000000   0.00000000   0.00000000   0.00000000   0.00000000  -0.01220700   0.00000000
  0.59600000   0.00000000   0.01840540  -0.00081919   0.00000000   0.00000000   0.00000000   0.00000000   0.00000000  -0.00260202   0.28439954   0.00000000   0.00000000   0.00000000   0.00000000   0.00000000   0.00000000  -0.02685500   0.00000000
  0.59800000   0.00000000   0.01840704  -0.00088866   0.00000000   0.00000000   0.00000000   0.00000000   0.00000000  -0.00259602   0.28439644   0.00000000   0.00000000   0.00000000   0.00000000   0.00000000   0.00000000  -0.01709000   0.00000000
  0.60000000   0.00000000   0.01840881  -0.00076226   0.00000000   0.00000000   0.00000000   0.00000000   0.00000000  -0.00259677   0.28440565   0.00000000   0.00000000   0.00000000   0.00000000   0.00000000   0.00000000  -0.01709000   0.00000000
  0.60200000   0.00000000   0.01841034  -0.00054058   0.00000000   0.00000000   0.00000000   0.00000000   0.00000000  -0.00259848   0.28442492   0.00000000   0.00000000   0.00000000   0.00000000   0.00000000   0.00000000  -0.01709000   0.00000000
  0.60400000   0.00000000   0.01841142  -0.00029572   0.00000000   0.00000000   0.00000000   0.00000000   0.00000000  -0.00259542   0.28445190   0.00000000   0.00000000   0.00000000   0.00000000   0.00000000   0.00000000  -0.01464800   0.00000000
  0.60600000   0.00346698   0.01841201  -0.00006323  -0.00000022   0.00000000   0.00000000   0.00000000   0.00000000  -0.00258559   0.28448221   0.00000000   0.00000000   0.00000000   0.00000000   0.00000000   0.00000000  -0.01464800   0.00000000
  0.60800000   0.00525774   0.01841214   0.00014223   0.00000075   0.00000000   0.00000000   0.00000000   0.00000000  -0.00257206   0.28450874   0.00000000   0.00000000   0.00000000   0.00000000   0.00000000   0.00000000  -0.01953100   0.00000000
  0.61000000   0.00000000   0.01841185   0.00031133   0.00000000   0.00000000   0.00000000   0.00000000   0.00000000  -0.00256112   0.28452275   0.00000000   0.00000000   0.00000000   0.00000000   0.00000000   0.00000000  -0.01464800   0.00000000
  0.61200000   0.00160161   0.01841123   0.00042616   0.00000068   0.00000000   0.00000000   0.00000000   0.00000000  -0.00255760   0.28451811   0.00000000   0.00000000   0.00000000   0.00000000   0.00000000   0.00000000  -0.01464800   0.00000000
  0.61400000   0.00000000   0.01841038   0.00045626   0.00000000   0.00000000   0.00000000   0.00000000   0.00000000  -0.00256191   0.28449678   0.00000000   0.00000000   0.00000000   0.00000000   0.00000000   0.00000000  -0.02197300   0.00000000
  0.61600000   0.00000000   0.01840946   0.00038298   0.00000000   0.00000000   0.00000000   0.00000000   0.00000000  -0.00257194   0.28446640   0.00000000   0.00000000   0.00000000   0.00000000   0.00000000   0.00000000  -0.01709000   0.00000000
  0.61800000   0.00160161   0.01840870   0.00023116   0.00000037   0.00000000   0.00000000   0.00000000   0.00000000  -0.00258558   0.28443543   0.00000000   0.00000000   0.00000000   0.00000000   0.00000000   0.00000000  -0.01464800   0.00000000
  0.62000000   0.00160161   0.01840824   0.00004859   0.00000008   0.00000000   0.00000000   0.00000000   0.00000000  -0.00260235   0.28441755   0.00000000   0.00000000   0.00000000   0.00000000   0.00000000   0.00000000  -0.01220700   0.00000000
  0.62200000   0.00525774   0.01840814  -0.00012284  -0.00000065   0.00000000   0.00000000   0.00000000   0.00000000  -0.00262392   0.28443608   0.00000000   0.00000000   0.00000000   0.00000000   0.00000000   0.00000000  -0.02197300   0.00000000
  0.62400000   0.00000000   0.01840839  -0.00020313   0.00000000   0.00000000   0.00000000   0.00000000   0.00000000  -0.00265141   0.28451600   0.00000000   0.00000000   0.00000000   0.00000000   0.00000000   0.00000000  -0.01709000   0.00000000
  0.62600000   0.00000000   0.01840879  -0.00008149   0.00000000   0.00000000   0.00000000   0.00000000   0.00000000  -0.00268263   0.28467090   0.00000000   0.00000000   0.00000000   0.00000000   0.00000000   0.00000000  -0.01464800   0.00000000
  0.62800000   0.00346698   0.01840895   0.00024212   0.00000084   0.00000000   0.00000000   0.00000000   0.00000000  -0.00271297   0.28489518   0.00000000   0.00000000   0.00000000   0.00000000   0.00000000   0.00000000  -0.01953100   0.00000000
  0.63000000   0.00160161   0.01840847   0.00060434   0.00000097   0.00000000   0.00000000   0.00000000   0.00000000  -0.00273814   0.28516474   0.00000000   0.00000000   0.00000000   0.00000000   0.00000000   0.00000000  -0.01953100   0.00000000
  0.63200000   0.00000000   0.01840726   0.00083144   0.00000000   0.00000000   0.00000000   0.00000000   0.00000000  -0.00275434   0.28544960   0.00000000   0.00000000   0.00000000   0.00000000   0.00000000   0.00000000  -0.01220700   0.00000000
  0.63400000   0.00000000   0.01840560   0.00088445   0.00000000   0.00000000   0.00000000   0.00000000   0.00000000  -0.00275730   0.28573139   0.00000000   0.00000000   0.00000000   0.00000000   0.00000000   0.00000000  -0.01464800   0.00000000
  0.63600000   0.00160161   0.01840383   0.00081021   0.00000130   0.00000000   0.00000000   0.00000000   0.00000000  -0.00274348   0.28600775   0.00000000   0.00000000   0.00000000   0.00000000   0.00000000   0.00000000  -0.01709000   0.00000000
  0.63800000   0.00000000   0.01840221   0.00060153   0.00000000   0.00000000   0.00000000   0.00000000   0.00000000  -0.00271210   0.28628315   0.00000000   0.00000000   0.00000000   0.00000000   0.00000000   0.00000000  -0.01220700   0.00000000
  0.64000000   0.00000000   0.01840101   0.00021733   0.00000000   0.00000000   0.00000000   0.00000000   0.00000000  -0.00266392   0.28656102   0.00000000   0.00000000   0.00000000   0.00000000   0.00000000   0.00000000  -0.01709000   0.00000000
  0.64200000   0.00525774   0.01840057  -0.00026439  -0.00000139   0.00000000   0.00000000   0.00000000   0.00000000  -0.00259821   0.28684013   0.00000000   0.00000000   0.00000000   0.00000000   0.00000000   0.00000000  -0.01709000   0.00000000
  0.64400000   0.00160161   0.01840110  -0.00064348  -0.00000103   0.00000000   0.00000000   0.00000000   0.00000000  -0.00251407   0.28710974   0.00000000   0.00000000   0.00000000   0.00000000   0.00000000   0.00000000  -0.01464800   0.00000000
  0.64600000   0.00000000   0.01840239  -0.00076958   0.00000000   0.00000000   0.00000000   0.00000000   0.00000000  -0.00241514   0.28734853   0.00000000   0.00000000   0.00000000   0.00000000   0.00000000   0.00000000  -0.01464800   0.00000000
  0.64800000   0.00000000   0.01840393  -0.00066794   0.00000000   0.00000000   0.00000000   0.00000000   0.00000000  -0.00230968   0.28753155   0.00000000   0.00000000   0.00000000   0.00000000   0.00000000   0.00000000  -0.01464800   0.00000000
  0.65000000   0.00000000   0.01840526  -0.00050653   0.00000000   0.00000000   0.00000000   0.00000000   0.00000000  -0.00220624   0.28764035   0.00000000   0.00000000   0.00000000   0.00000000   0.00000000   0.00000000  -0.00488280   0.00000000
  0.65200000   0.00000000   0.01840628  -0.00044804   0.00000000   0.00000000   0.00000000   0.00000000   0.00000000  -0.00211169   0.28767215   0.00000000   0.00000000   0.00000000   0.00000000   0.00000000   0.00000000  -0.01709000   0.00000000
  0.65400000   0.00000000   0.01840717  -0.00051138   0.00000000   0.00000000   0.00000000   0.00000000   0.00000000  -0.00203265   0.28764004   0.00000000   0.00000000   0.00000000   0.00000000   0.00000000   0.00000000  -0.01464800   0.00000000
  0.65600000   0.00160161   0.01840819  -0.00058269  -0.00000093   0.00000000   0.00000000   0.00000000   0.00000000  -0.00197616   0.28756111   0.00000000   0.00000000   0.00000000   0.00000000   0.00000000   0.00000000  -0.01709000   0.00000000
  0.65800000   0.00000000   0.01840936  -0.00055973   0.00000000   0.00000000   0.00000000   0.00000000   0.00000000  -0.00194786   0.28744726   0.00000000   0.00000000   0.00000000   0.00000000   0.00000000   0.00000000  -0.01464800   0.00000000
  0.66000000   0.00704849   0.01841048  -0.00043743  -0.00000308   0.00000000   0.00000000   0.00000000   0.00000000  -0.00195026   0.28730617   0.00000000   0.00000000   0.00000000   0.00000000   0.00000000   0.00000000  -0.02685500   0.00000000
  0.66200000   0.00000000   0.01841135  -0.00026093   0.00000000   0.00000000   0.00000000   0.00000000   0.00000000  -0.00198173   0.28714294   0.00000000   0.00000000   0.00000000   0.00000000   0.00000000   0.00000000  -0.01709000   0.00000000
  0.66400000   0.00160161   0.01841188  -0.00006566  -0.00000011   0.00000000   0.00000000   0.00000000   0.00000000  -0.00203738   0.28696005   0.00000000   0.00000000   0.00000000   0.00000000   0.00000000   0.00000000  -0.01464800   0.00000000
  0.66600000   0.00160161   0.01841201   0.00013037   0.00000021   0.00000000   0.00000000   0.00000000   0.00000000  -0.00211156   0.28675682   0.00000000   0.00000000   0.00000000   0.00000000   0.00000000   0.00000000  -0.01953100   0.00000000
  0.66800000   0.00160161   0.01841175   0.00031364   0.00000050   0.00000000   0.00000000   0.00000000   0.00000000  -0.00219835   0.28652705   0.00000000   0.00000000   0.00000000   0.00000000   0.00000000   0.00000000  -0.02197300   0.00000000
  0.67000000   0.00000000   0.01841112   0.00046208   0.00000000   0.00000000   0.00000000   0.00000000   0.00000000  -0.00229129   0.28626234   0.00000000   0.00000000   0.00000000   0.00000000   0.00000000   0.00000000  -0.01464800   0.00000000
  0.67200000   0.00000000   0.01841019   0.00053310   0.00000000   0.00000000   0.00000000   0.00000000   0.00000000  -0.00238539   0.28596473   0.00000000   0.00000000   0.00000000   0.00000000   0.00000000   0.00000000  -0.01953100   0.00000000
  0.67400000   0.00000000   0.01840913   0.00047115   0.00000000   0.00000000   0.00000000   0.00000000   0.00000000  -0.00247884   0.28565645   0.00000000   0.00000000   0.00000000   0.00000000   0.00000000   0.00000000  -0.01220700   0.00000000
  0.67600000   0.00000000   0.01840819   0.00026926   0.00000000   0.00000000   0.00000000   0.00000000   0.00000000  -0.00257183   0.28537239   0.00000000   0.00000000   0.00000000   0.00000000   0.00000000   0.00000000  -0.02685500   0.00000000
  0.67800000   0.00000000   0.01840765   0.00003154   0.00000000   0.00000000   0.00000000   0.00000000   0.00000000  -0.00266514   0.28513855   0.00000000   0.00000000   0.00000000   0.00000000   0.00000000   0.00000000  -0.01464800   0.00000000
  0.68000000   0.00000000   0.01840758  -0.00009156   0.00000000   0.00000000   0.00000000   0.00000000   0.00000000  -0.00275930   0.28495955   0.00000000   0.00000000   0.00000000   0.00000000   0.00000000   0.00000000  -0.02197300   0.00000000
  0.68200000   0.00704849   0.01840777  -0.00004629  -0.00000033   0.00000000   0.00000000   0.00000000   0.00000000  -0.00285340   0.28482632   0.00000000   0.00000000   0.00000000   0.00000000   0.00000000   0.00000000  -0.01709000   0.00000000
  0.68400000   0.00346698   0.01840786   0.00009644   0.00000033   0.00000000   0.00000000   0.00000000   0.00000000  -0.00294442   0.28472925   0.00000000   0.00000000   0.00000000   0.00000000   0.00000000   0.00000000  -0.01953100   0.00000000
  0.68600000   0.00160161   0.01840767   0.00024154   0.00000039   0.00000000   0.00000000   0.00000000   0.00000000  -0.00302913   0.28466546   0.00000000   0.00000000   0.00000000   0.00000000   0.00000000   0.00000000  -0.01709000   0.00000000
  0.68800000   0.00525774   0.01840718   0.00034530   0.00000182   0.00000000   0.00000000   0.00000000   0.00000000  -0.00310554   0.28463554   0.00000000   0.00000000   0.00000000   0.00000000   0.00000000   0.00000000  -0.01220700   0.00000000
  0.69000000   0.00000000   0.01840649   0.00038941   0.00000000   0.00000000   0.00000000   0.00000000   0.00000000  -0.00317162   0.28463335   0.00000000   0.00000000   0.00000000   0.00000000   0.00000000   0.00000000  -0.01220700   0.00000000
  0.69200000   0.00000000   0.01840572   0.00034881   0.00000000   0.00000000   0.00000000   0.00000000   0.00000000  -0.00322409   0.28464614   0.00000000   0.00000000   0.00000000   0.00000000   0.00000000   0.00000000  -0.01464800   0.00000000
  0.69400000   0.00160161   0.01840502   0.00023801   0.00000038   0.00000000   0.00000000   0.00000000   0.00000000  -0.00325966   0.28466440   0.00000000   0.00000000   0.00000000   0.00000000   0.00000000   0.00000000  -0.01220700   0.00000000
  0.69600000   0.00525774   0.01840454   0.00011492   0.00000060   0.00000000   0.00000000   0.00000000   0.00000000  -0.00327714   0.28468680   0.00000000   0.00000000   0.00000000   0.00000000   0.00000000   0.00000000  -0.02197300   0.00000000
  0.69800000   0.00000000   0.01840431  -0.00000669   0.00000000   0.00000000   0.00000000   0.00000000   0.00000000  -0.00327939   0.28471826   0.00000000   0.00000000   0.00000000   0.00000000   0.00000000   0.00000000  -0.01953100   0.00000000
  0.70000000   0.00000000   0.01840432  -0.00014987   0.00000000   0.00000000   0.00000000   0.00000000   0.00000000  -0.00327300   0.28476613   0.00000000   0.00000000   0.00000000   0.00000000   0.00000000   0.00000000  -0.01220700   0.00000000
  0.70200000   0.00000000   0.01840462  -0.00027133   0.00000000   0.00000000   0.00000000   0.00000000   0.00000000  -0.00326464   0.28483698   0.00000000   0.00000000   0.00000000   0.00000000   0.00000000   0.00000000  -0.01464800   0.00000000
  0.70400000   0.00160161   0.01840517  -0.00027032  -0.00000043   0.00000000   0.00000000   0.00000000   0.00000000  -0.00325792   0.28493457   0.00000000   0.00000000   0.00000000   0.00000000   0.00000000   0.00000000  -0.01709000   0.00000000
  0.70600000   0.00000000   0.01840571  -0.00010234   0.00000000   0.00000000   0.00000000   0.00000000   0.00000000  -0.00325417   0.28505829   0.00000000   0.00000000   0.00000000   0.00000000   0.00000000   0.00000000  -0.02197300   0.00000000
  0.70800000   0.00000000   0.01840591   0.00015760   0.00000000   0.00000000   0.00000000   0.00000000   0.00000000  -0.00325466   0.28520030   0.00000000   0.00000000   0.00000000   0.00000000   0.00000000   0.00000000  -0.01464800   0.00000000
  0.71000000   0.00704849   0.01840560   0.00034641   0.00000244   0.00000000   0.00000000   0.00000000   0.00000000  -0.00326134   0.28534448   0.00000000   0.00000000   0.00000000   0.00000000   0.00000000   0.00000000  -0.02929700   0.00000000
  0.71200000   0.00000000   0.01840490   0.00031182   0.00000000   0.00000000   0.00000000   0.00000000   0.00000000  -0.00327520   0.28547441   0.00000000   0.00000000   0.00000000   0.00000000   0.00000000   0.00000000  -0.01709000   0.00000000
  0.71400000   0.00000000   0.01840428   0.00002701   0.00000000   0.00000000   0.00000000   0.00000000   0.00000000  -0.00329327   0.28558709   0.00000000   0.00000000   0.00000000   0.00000000   0.00000000   0.00000000  -0.01464800   0.00000000
  0.71600000   0.00000000   0.01840423  -0.00037280   0.00000000   0.00000000   0.00000000   0.00000000   0.00000000  -0.00330826   0.28569664   0.00000000   0.00000000   0.00000000   0.00000000   0.00000000   0.00000000  -0.02685500   0.00000000
  0.71800000   0.00525774   0.01840497  -0.00067592  -0.00000355   0.00000000   0.00000000   0.00000000   0.00000000  -0.00331246   0.28582218   0.00000000   0.00000000   0.00000000   0.00000000   0.00000000   0.00000000  -0.01953100   0.00000000
  0.72000000   0.00000000   0.01840632  -0.00073247   0.00000000   0.00000000   0.00000000   0.00000000   0.00000000  -0.00330183   0.28597374   0.00000000   0.00000000   0.00000000   0.00000000   0.00000000   0.00000000  -0.01953100   0.00000000
  0.72200000   0.00346698   0.01840779  -0.00053036  -0.00000184   0.00000000   0.00000000   0.00000000   0.00000000  -0.00327553   0.28615238   0.00000000   0.00000000   0.00000000   0.00000000   0.00000000   0.00000000  -0.00976560   0.00000000
  0.72400000   0.00160161   0.01840885  -0.00016044  -0.00000026   0.00000000   0.00000000   0.00000000   0.00000000  -0.00323420   0.28636064   0.00000000   0.00000000   0.00000000   0.00000000   0.00000000   0.00000000  -0.01953100   0.00000000
  0.72600000   0.00000000   0.01840917   0.00025811   0.00000000   0.00000000   0.00000000   0.00000000   0.00000000  -0.00318150   0.28660613   0.00000000   0.00000000   0.00000000   0.00000000   0.00000000   0.00000000  -0.00976560   0.00000000
  0.72800000   0.00000000   0.01840865   0.00060593   0.00000000   0.00000000   0.00000000   0.00000000   0.00000000  -0.00312575   0.28689204   0.00000000   0.00000000   0.00000000   0.00000000   0.00000000   0.00000000  -0.01464800   0.00000000
  0.73000000   0.00000000   0.01840744   0.00075964   0.00000000   0.00000000   0.00000000   0.00000000   0.00000000  -0.00307663   0.28720812   0.00000000   0.00000000   0.00000000   0.00000000   0.00000000   0.00000000  -0.01953100   0.00000000
  0.73200000   0.00891386   0.01840592   0.00062700   0.00000559   0.00000000   0.00000000   0.00000000   0.00000000  -0.00304082   0.28753324   0.00000000   0.00000000   0.00000000   0.00000000   0.00000000   0.00000000  -0.01464800   0.00000000
  0.73400000   0.00000000   0.01840467   0.00022677   0.00000000   0.00000000   0.00000000   0.00000000   0.00000000  -0.00302160   0.28784275   0.00000000   0.00000000   0.00000000   0.00000000   0.00000000   0.00000000  -0.01464800   0.00000000
  0.73600000   0.00000000   0.01840422  -0.00028222   0.00000000   0.00000000   0.00000000   0.00000000   0.00000000  -0.00302047   0.28811093   0.00000000   0.00000000   0.00000000   0.00000000   0.00000000   0.00000000  -0.02197300   0.00000000
  0.73800000   0.00000000   0.01840478  -0.00068485   0.00000000   0.00000000   0.00000000   0.00000000   0.00000000  -0.00303726   0.28831162   0.00000000   0.00000000   0.00000000   0.00000000   0.00000000   0.00000000  -0.01709000   0.00000000
  0.74000000   0.00000000   0.01840615  -0.00084064   0.00000000   0.00000000   0.00000000   0.00000000   0.00000000  -0.00307026   0.28842520   0.00000000   0.00000000   0.00000000   0.00000000   0.00000000   0.00000000  -0.01709000   0.00000000
  0.74200000   0.00525774   0.01840783  -0.00074696  -0.00000393   0.00000000   0.00000000   0.00000000   0.00000000  -0.00311859   0.28844643   0.00000000   0.00000000   0.00000000   0.00000000   0.00000000   0.00000000  -0.01709000   0.00000000
  0.74400000   0.00000000   0.01840933  -0.00049289   0.00000000   0.00000000   0.00000000   0.00000000   0.00000000  -0.00318387   0.28838154   0.00000000   0.00000000   0.00000000   0.00000000   0.00000000   0.00000000  -0.00976560   0.00000000
  0.74600000   0.00000000   0.01841031  -0.00017782   0.00000000   0.00000000   0.00000000   0.00000000   0.00000000  -0.00326989   0.28823948   0.00000000   0.00000000   0.00000000   0.00000000   0.00000000   0.00000000  -0.01709000   0.00000000
  0.74800000   0.00160161   0.01841067   0.00012192   0.00000020   0.00000000   0.00000000   0.00000000   0.00000000  -0.00338188   0.28802912   0.00000000   0.00000000   0.00000000   0.00000000   0.00000000   0.00000000  -0.01709000   0.00000000
  0.75000000   0.00000000   0.01841042   0.00034891   0.00000000   0.00000000   0.00000000   0.00000000   0.00000000  -0.00352623   0.28776224   0.00000000   0.00000000   0.00000000   0.00000000   0.00000000   0.00000000  -0.01220700   0.00000000
  0.75200000   0.00160161   0.01840973   0.00047436   0.00000076   0.00000000   0.00000000   0.00000000   0.00000000  -0.00371019   0.28745621   0.00000000   0.00000000   0.00000000   0.00000000   0.00000000   0.00000000  -0.01709000   0.00000000
  0.75400000   0.00000000   0.01840878   0.00051784   0.00000000   0.00000000   0.00000000   0.00000000   0.00000000  -0.00394177   0.28712829   0.00000000   0.00000000   0.00000000   0.00000000   0.00000000   0.00000000  -0.02441400   0.00000000
  0.75600000   0.00525774   0.01840774   0.00051523   0.00000271   0.00000000   0.00000000   0.00000000   0.00000000  -0.00422903   0.28678574   0.00000000   0.00000000   0.00000000   0.00000000   0.00000000   0.00000000  -0.01220700   0.00000000
  0.75800000   0.00346698   0.01840671   0.00045367   0.00000157   0.00000000   0.00000000   0.00000000   0.00000000  -0.00457762   0.28642840   0.00000000   0.00000000   0.00000000   0.00000000   0.00000000   0.00000000  -0.00976560   0.00000000
  0.76000000   0.00000000   0.01840580   0.00028421   0.00000000   0.00000000   0.00000000   0.00000000   0.00000000  -0.00498795   0.28605866   0.00000000   0.00000000   0.00000000   0.00000000   0.00000000   0.00000000  -0.01953100   0.00000000
  0.76200000   0.00160161   0.01840523   0.00001566   0.00000003   0.00000000   0.00000000   0.00000000   0.00000000  -0.00545360   0.28568295   0.00000000   0.00000000   0.00000000   0.00000000   0.00000000   0.00000000  -0.00976560   0.00000000
  0.76400000   0.00000000   0.01840520  -0.00023821   0.00000000   0.00000000   0.00000000   0.00000000   0.00000000  -0.00596184   0.28530890   0.00000000   0.00000000   0.00000000   0.00000000   0.00000000   0.00000000  -0.01220700   0.00000000
  0.76600000   0.00000000   0.01840568  -0.00034169   0.00000000   0.00000000   0.00000000   0.00000000   0.00000000  -0.00649693   0.28494561   0.00000000   0.00000000   0.00000000   0.00000000   0.00000000   0.00000000  -0.01709000   0.00000000
  0.76800000   0.00525774   0.01840636  -0.00026881  -0.00000141   0.00000000   0.00000000   0.00000000   0.00000000  -0.00704357   0.28460272   0.00000000   0.00000000   0.00000000   0.00000000   0.00000000   0.00000000  -0.01220700   0.00000000
  0.77000000   0.00891386   0.01840690  -0.00012429  -0.00000111   0.00000000   0.00000000   0.00000000   0.00000000  -0.00758734   0.28428693   0.00000000   0.00000000   0.00000000   0.00000000   0.00000000   0.00000000  -0.01220700   0.00000000
  0.77200000   0.00346698   0.01840715  -0.00003934  -0.00000014   0.00000000   0.00000000   0.00000000   0.00000000  -0.00811431   0.28400335   0.00000000   0.00000000   0.00000000   0.00000000   0.00000000   0.00000000  -0.01709000   0.00000000
  0.77400000   0.00000000   0.01840723  -0.00006917   0.00000000   0.00000000   0.00000000   0.00000000   0.00000000  -0.00861312   0.28376488   0.00000000   0.00000000   0.00000000   0.00000000   0.00000000   0.00000000  -0.02197300   0.00000000
  0.77600000   0.00525774   0.01840737  -0.00017584  -0.00000092   0.00000000   0.00000000   0.00000000   0.00000000  -0.00907669   0.28359692   0.00000000   0.00000000   0.00000000   0.00000000   0.00000000   0.00000000  -0.00488280   0.00000000
  0.77800000   0.00160161   0.01840772  -0.00028608  -0.00000046   0.00000000   0.00000000   0.00000000   0.00000000  -0.00950093   0.28352854   0.00000000   0.00000000   0.00000000   0.00000000   0.00000000   0.00000000  -0.01953100   0.00000000
  0.78000000   0.00000000   0.01840829  -0.00035916   0.00000000   0.00000000   0.00000000   0.00000000   0.00000000  -0.00988269   0.28358010   0.00000000   0.00000000   0.00000000   0.00000000   0.00000000   0.00000000  -0.02441400   0.00000000
  0.78200000   0.00000000   0.01840901  -0.00038826   0.00000000   0.00000000   0.00000000   0.00000000   0.00000000  -0.01021913   0.28375674   0.00000000   0.00000000   0.00000000   0.00000000   0.00000000   0.00000000  -0.01709000   0.00000000
  0.78400000   0.00000000   0.01840978  -0.00033938   0.00000000   0.00000000   0.00000000   0.00000000   0.00000000  -0.01050839   0.28404940   0.00000000   0.00000000   0.00000000   0.00000000   0.00000000   0.00000000  -0.01220700   0.00000000
  0.78600000   0.00891386   0.01841046  -0.00014098  -0.00000126   0.00000000   0.00000000   0.00000000   0.00000000  -0.01075022   0.28444394   0.00000000   0.00000000   0.00000000   0.00000000   0.00000000   0.00000000  -0.01709000   0.00000000
  0.78800000   0.00160161   0.01841075   0.00023041   0.00000037   0.00000000   0.00000000   0.00000000   0.00000000  -0.01094502   0.28492861   0.00000000   0.00000000   0.00000000   0.00000000   0.00000000   0.00000000  -0.01709000   0.00000000
  0.79000000   0.00160161   0.01841028   0.00067950   0.00000109   0.00000000   0.00000000   0.00000000   0.00000000  -0.01109243   0.28549063   0.00000000   0.00000000   0.00000000   0.00000000   0.00000000   0.00000000  -0.01709000   0.00000000
  0.79200000   0.00000000   0.01840893   0.00103920   0.00000000   0.00000000   0.00000000   0.00000000   0.00000000  -0.01119263   0.28610931   0.00000000   0.00000000   0.00000000   0.00000000   0.00000000   0.00000000  -0.00976560   0.00000000
  0.79400000   0.00160161   0.01840685   0.00118897   0.00000190   0.00000000   0.00000000   0.00000000   0.00000000  -0.01124863   0.28675627   0.00000000   0.00000000   0.00000000   0.00000000   0.00000000   0.00000000  -0.02197300   0.00000000
  0.79600000   0.00000000   0.01840447   0.00110463   0.00000000   0.00000000   0.00000000   0.00000000   0.00000000  -0.01126714   0.28739852   0.00000000   0.00000000   0.00000000   0.00000000   0.00000000   0.00000000  -0.01464800   0.00000000
  0.79800000   0.00160161   0.01840226   0.00082970   0.00000133   0.00000000   0.00000000   0.00000000   0.00000000  -0.01125853   0.28800208   0.00000000   0.00000000   0.00000000   0.00000000   0.00000000   0.00000000  -0.01953100   0.00000000
  0.80000000   0.00000000   0.01840060   0.00046917   0.00000000   0.00000000   0.00000000   0.00000000   0.00000000  -0.01123510   0.28854603   0.00000000   0.00000000   0.00000000   0.00000000   0.00000000   0.00000000  -0.01709000   0.00000000
  0.80200000   0.00000000   0.01839966   0.00013924   0.00000000   0.00000000   0.00000000   0.00000000   0.00000000  -0.01120772   0.28904105   0.00000000   0.00000000   0.00000000   0.00000000   0.00000000   0.00000000  -0.01953100   0.00000000
  0.80400000   0.00346698   0.01839938  -0.00015190  -0.00000053   0.00000000   0.00000000   0.00000000   0.00000000  -0.01118560   0.28953517   0.00000000   0.00000000   0.00000000   0.00000000   0.00000000   0.00000000  -0.01709000   0.00000000
  0.80600000   0.00160161   0.01839969  -0.00044680  -0.00000072   0.00000000   0.00000000   0.00000000   0.00000000  -0.01117892   0.29010554   0.00000000   0.00000000   0.00000000   0.00000000   0.00000000   0.00000000  -0.01953100   0.00000000
  0.80800000   0.00891386   0.01840058  -0.00065526  -0.00000584   0.00000000   0.00000000   0.00000000   0.00000000  -0.01119819   0.29084266   0.00000000   0.00000000   0.00000000   0.00000000   0.00000000   0.00000000  -0.01464800   0.00000000
  0.81000000   0.00346698   0.01840189  -0.00062602  -0.00000217   0.00000000   0.00000000   0.00000000   0.00000000  -0.01124962   0.29183371   0.00000000   0.00000000   0.00000000   0.00000000   0.00000000   0.00000000  -0.01220700   0.00000000
  0.81200000   0.00000000   0.01840314  -0.00037841   0.00000000   0.00000000   0.00000000   0.00000000   0.00000000  -0.01133251   0.29315075   0.00000000   0.00000000   0.00000000   0.00000000   0.00000000   0.00000000  -0.02929700   0.00000000
  0.81400000   0.00160161   0.01840390  -0.00010463  -0.00000017   0.00000000   0.00000000   0.00000000   0.00000000  -0.01144046   0.29484223   0.00000000   0.00000000   0.00000000   0.00000000   0.00000000   0.00000000  -0.01709000   0.00000000
  0.81600000   0.00000000   0.01840411   0.00002989   0.00000000   0.00000000   0.00000000   0.00000000   0.00000000  -0.01156422   0.29692688   0.00000000   0.00000000   0.00000000   0.00000000   0.00000000   0.00000000  -0.01220700   0.00000000
  0.81800000   0.00346698   0.01840405   0.00001238   0.00000004   0.00000000   0.00000000   0.00000000   0.00000000  -0.01169527   0.29939543   0.00000000   0.00000000   0.00000000   0.00000000   0.00000000   0.00000000  -0.01464800   0.00000000
  0.82000000   0.00000000   0.01840403  -0.00007119   0.00000000   0.00000000   0.00000000   0.00000000   0.00000000  -0.01182975   0.30221695   0.00000000   0.00000000   0.00000000   0.00000000   0.00000000   0.00000000  -0.01464800   0.00000000
  0.82200000   0.00525774   0.01840417  -0.00014936  -0.00000079   0.00000000   0.00000000   0.00000000   0.00000000  -0.01197035   0.30534051   0.00000000   0.00000000   0.00000000   0.00000000   0.00000000   0.00000000  -0.01953100   0.00000000
  0.82400000   0.00000000   0.01840447  -0.00019646   0.00000000   0.00000000   0.00000000   0.00000000   0.00000000  -0.01212590   0.30869308   0.00000000   0.00000000   0.00000000   0.00000000   0.00000000   0.00000000  -0.02685500   0.00000000
  0.82600000   0.00346698   0.01840486  -0.00020423  -0.00000071   0.00000000   0.00000000   0.00000000   0.00000000  -0.01231006   0.31218107   0.00000000   0.00000000   0.00000000   0.00000000   0.00000000   0.00000000  -0.01709000   0.00000000
  0.82800000   0.00160161   0.01840527  -0.00018129  -0.00000029   0.00000000   0.00000000   0.00000000   0.00000000  -0.01253884   0.31569723   0.00000000   0.00000000   0.00000000   0.00000000   0.00000000   0.00000000  -0.00732420   0.00000000
  0.83000000   0.00000000   0.01840563  -0.00017621   0.00000000   0.00000000   0.00000000   0.00000000   0.00000000  -0.01282795   0.31912202   0.00000000   0.00000000   0.00000000   0.00000000   0.00000000   0.00000000  -0.02685500   0.00000000
  0.83200000   0.00000000   0.01840598  -0.00023607   0.00000000   0.00000000   0.00000000   0.00000000   0.00000000  -0.01319150   0.32231884   0.00000000   0.00000000   0.00000000   0.00000000   0.00000000   0.00000000  -0.01953100   0.00000000
  0.83400000   0.00160161   0.01840646  -0.00031447  -0.00000050   0.00000000   0.00000000   0.00000000   0.00000000  -0.01363984   0.32514306   0.00000000   0.00000000   0.00000000   0.00000000   0.00000000   0.00000000  -0.01953100   0.00000000
  0.83600000   0.00000000   0.01840708  -0.00029576   0.00000000   0.00000000   0.00000000   0.00000000   0.00000000  -0.01417552   0.32746693   0.00000000   0.00000000   0.00000000   0.00000000   0.00000000   0.00000000  -0.01464800   0.00000000
  0.83800000   0.00000000   0.01840768  -0.00013483   0.00000000   0.00000000   0.00000000   0.00000000   0.00000000  -0.01478995   0.32920283   0.00000000   0.00000000   0.00000000   0.00000000   0.00000000   0.00000000  -0.01953100   0.00000000
  0.84000000   0.00000000   0.01840795   0.00008943   0.00000000   0.00000000   0.00000000   0.00000000   0.00000000  -0.01546201   0.33032042   0.00000000   0.00000000   0.00000000   0.00000000   0.00000000   0.00000000  -0.02197300   0.00000000
  0.84200000   0.00346698   0.01840777   0.00023672   0.00000082   0.00000000   0.00000000   0.00000000   0.00000000  -0.01615778   0.33085075   0.00000000   0.00000000   0.00000000   0.00000000   0.00000000   0.00000000  -0.00976560   0.00000000
  0.84400000   0.00000000   0.01840729   0.00019085   0.00000000   0.00000000   0.00000000   0.00000000   0.00000000  -0.01683226   0.33087300   0.00000000   0.00000000   0.00000000   0.00000000   0.00000000   0.00000000  -0.01464800   0.00000000
  0.84600000   0.00000000   0.01840691  -0.00003500   0.00000000   0.00000000   0.00000000   0.00000000   0.00000000  -0.01743438   0.33050046   0.00000000   0.00000000   0.00000000   0.00000000   0.00000000   0.00000000  -0.01709000   0.00000000
  0.84800000   0.00160161   0.01840698  -0.00027578  -0.00000044   0.00000000   0.00000000   0.00000000   0.00000000  -0.01791571   0.32986972   0.00000000   0.00000000   0.00000000   0.00000000   0.00000000   0.00000000  -0.00244140   0.00000000
  0.85000000   0.00160161   0.01840753  -0.00039019  -0.00000062   0.00000000   0.00000000   0.00000000   0.00000000  -0.01824096   0.32912160   0.00000000   0.00000000   0.00000000   0.00000000   0.00000000   0.00000000  -0.01709000   0.00000000
  0.85200000   0.00000000   0.01840831  -0.00039598   0.00000000   0.00000000   0.00000000   0.00000000   0.00000000  -0.01839533   0.32838128   0.00000000   0.00000000   0.00000000   0.00000000   0.00000000   0.00000000  -0.01709000   0.00000000
  0.85400000   0.00346698   0.01840911  -0.00035944  -0.00000125   0.00000000   0.00000000   0.00000000   0.00000000  -0.01838536   0.32774934   0.00000000   0.00000000   0.00000000   0.00000000   0.00000000   0.00000000  -0.01464800   0.00000000
  0.85600000   0.00160161   0.01840982  -0.00028118  -0.00000045   0.00000000   0.00000000   0.00000000   0.00000000  -0.01823463   0.32729356   0.00000000   0.00000000   0.00000000   0.00000000   0.00000000   0.00000000  -0.00732420   0.00000000
  0.85800000   0.00000000   0.01841039  -0.00014726   0.00000000   0.00000000   0.00000000   0.00000000   0.00000000  -0.01797678   0.32703591   0.00000000   0.00000000   0.00000000   0.00000000   0.00000000   0.00000000  -0.00488280   0.00000000
  0.86000000   0.00346698   0.01841068   0.00001481   0.00000005   0.00000000   0.00000000   0.00000000   0.00000000  -0.01764689   0.32695003   0.00000000   0.00000000   0.00000000   0.00000000   0.00000000   0.00000000  -0.02197300   0.00000000
  0.86200000   0.00000000   0.01841065   0.00015382   0.00000000   0.00000000   0.00000000   0.00000000   0.00000000  -0.01727230   0.32697469   0.00000000   0.00000000   0.00000000   0.00000000   0.00000000   0.00000000  -0.01953100   0.00000000
  0.86400000   0.00704849   0.01841034   0.00022718   0.00000160   0.00000000   0.00000000   0.00000000   0.00000000  -0.01686845   0.32703396   0.00000000   0.00000000   0.00000000   0.00000000   0.00000000   0.00000000  -0.01953100   0.00000000
  0.86600000   0.00000000   0.01840989   0.00023306   0.00000000   0.00000000   0.00000000   0.00000000   0.00000000  -0.01644382   0.32705694   0.00000000   0.00000000   0.00000000   0.00000000   0.00000000   0.00000000  -0.01220700   0.00000000
  0.86800000   0.00160161   0.01840942   0.00021697   0.00000035   0.00000000   0.00000000   0.00000000   0.00000000  -0.01600950   0.32699129   0.00000000   0.00000000   0.00000000   0.00000000   0.00000000   0.00000000  -0.00976560   0.00000000
  0.87000000   0.00000000   0.01840899   0.00021473   0.00000000   0.00000000   0.00000000   0.00000000   0.00000000  -0.01558506   0.32680871   0.00000000   0.00000000   0.00000000   0.00000000   0.00000000   0.00000000  -0.01709000   0.00000000
  0.87200000   0.00000000   0.01840856   0.00019300   0.00000000   0.00000000   0.00000000   0.00000000   0.00000000  -0.01519741   0.32650779   0.00000000   0.00000000   0.00000000   0.00000000   0.00000000   0.00000000  -0.01464800   0.00000000
  0.87400000   0.00160161   0.01840817   0.00008148   0.00000013   0.00000000   0.00000000   0.00000000   0.00000000  -0.01487583   0.32611594   0.00000000   0.00000000   0.00000000   0.00000000   0.00000000   0.00000000  -0.01464800   0.00000000
  0.87600000   0.00000000   0.01840801  -0.00012004   0.00000000   0.00000000   0.00000000   0.00000000   0.00000000  -0.01464850   0.32568692   0.00000000   0.00000000   0.00000000   0.00000000   0.00000000   0.00000000  -0.02685500   0.00000000
  0.87800000   0.00000000   0.01840825  -0.00029643   0.00000000   0.00000000   0.00000000   0.00000000   0.00000000  -0.01453958   0.32528994   0.00000000   0.00000000   0.00000000   0.00000000   0.00000000   0.00000000  -0.01709000   0.00000000
  0.88000000   0.00346698   0.01840884  -0.00031725  -0.00000110   0.00000000   0.00000000   0.00000000   0.00000000  -0.01456455   0.32499101   0.00000000   0.00000000   0.00000000   0.00000000   0.00000000   0.00000000  -0.01709000   0.00000000
  0.88200000   0.00000000   0.01840948  -0.00015206   0.00000000   0.00000000   0.00000000   0.00000000   0.00000000  -0.01472751   0.32483467   0.00000000   0.00000000   0.00000000   0.00000000   0.00000000   0.00000000  -0.00976560   0.00000000
  0.88400000   0.00000000   0.01840978   0.00012293   0.00000000   0.00000000   0.00000000   0.00000000   0.00000000  -0.01502342   0.32484267   0.00000000   0.00000000   0.00000000   0.00000000   0.00000000   0.00000000  -0.01464800   0.00000000
  0.88600000   0.00525774   0.01840954   0.00036041   0.00000189   0.00000000   0.00000000   0.00000000   0.00000000  -0.01544192   0.32503302   0.00000000   0.00000000   0.00000000   0.00000000   0.00000000   0.00000000  -0.01220700   0.00000000
  0.88800000   0.00160161   0.01840882   0.00040271   0.00000064   0.00000000   0.00000000   0.00000000   0.00000000  -0.01596738   0.32543534   0.00000000   0.00000000   0.00000000   0.00000000   0.00000000   0.00000000  -0.00732420   0.00000000
  0.89000000   0.00000000   0.01840801   0.00020934   0.00000000   0.00000000   0.00000000   0.00000000   0.00000000  -0.01657578   0.32608633   0.00000000   0.00000000   0.00000000   0.00000000   0.00000000   0.00000000  -0.01220700   0.00000000
  0.89200000   0.00000000   0.01840759  -0.00008755   0.00000000   0.00000000   0.00000000   0.00000000   0.00000000  -0.01723278   0.32701509   0.00000000   0.00000000   0.00000000   0.00000000   0.00000000   0.00000000  -0.01220700   0.00000000
  0.89400000   0.00346698   0.01840777  -0.00030150  -0.00000105   0.00000000   0.00000000   0.00000000   0.00000000  -0.01789594   0.32823243   0.00000000   0.00000000   0.00000000   0.00000000   0.00000000   0.00000000  -0.01953100   0.00000000
  0.89600000   0.00525774   0.01840837  -0.00033170  -0.00000174   0.00000000   0.00000000   0.00000000   0.00000000  -0.01852000   0.32973629   0.00000000   0.00000000   0.00000000   0.00000000   0.00000000   0.00000000  -0.01220700   0.00000000
  0.89800000   0.00000000   0.01840903  -0.00019010   0.00000000   0.00000000   0.00000000   0.00000000   0.00000000  -0.01906383   0.33152284   0.00000000   0.00000000   0.00000000   0.00000000   0.00000000   0.00000000  -0.01709000   0.00000000
  0.90000000   0.00525774   0.01840941   0.00004525   0.00000024   0.00000000   0.00000000   0.00000000   0.00000000  -0.01949862   0.33357845   0.00000000   0.00000000   0.00000000   0.00000000   0.00000000   0.00000000  -0.01953100   0.00000000
  0.90200000   0.00346698   0.01840932   0.00027671   0.00000096   0.00000000   0.00000000   0.00000000   0.00000000  -0.01981401   0.33586390   0.00000000   0.00000000   0.00000000   0.00000000   0.00000000   0.00000000  -0.01709000   0.00000000
  0.90400000   0.00346698   0.01840877   0.00041593   0.00000144   0.00000000   0.00000000   0.00000000   0.00000000  -0.02001832   0.33831707   0.00000000   0.00000000   0.00000000   0.00000000   0.00000000   0.00000000  -0.01220700   0.00000000
  0.90600000   0.00000000   0.01840794   0.00041582   0.00000000   0.00000000   0.00000000   0.00000000   0.00000000  -0.02013361   0.34086725   0.00000000   0.00000000   0.00000000   0.00000000   0.00000000   0.00000000  -0.01464800   0.00000000
  0.90800000   0.00346698   0.01840711   0.00029480   0.00000102   0.00000000   0.00000000   0.00000000   0.00000000  -0.02018745   0.34343139   0.00000000   0.00000000   0.00000000   0.00000000   0.00000000   0.00000000  -0.00976560   0.00000000
  0.91000000   0.00160161   0.01840652   0.00012026   0.00000019   0.00000000   0.00000000   0.00000000   0.00000000  -0.02020539   0.34589040   0.00000000   0.00000000   0.00000000   0.00000000   0.00000000   0.00000000  -0.01953100   0.00000000
  0.91200000   0.00000000   0.01840628  -0.00003037   0.00000000   0.00000000   0.00000000   0.00000000   0.00000000  -0.02020906   0.34808073   0.00000000   0.00000000   0.00000000   0.00000000   0.00000000   0.00000000  -0.01709000   0.00000000
  0.91400000   0.00000000   0.01840634  -0.00010192   0.00000000   0.00000000   0.00000000   0.00000000   0.00000000  -0.02021918   0.34982228   0.00000000   0.00000000   0.00000000   0.00000000   0.00000000   0.00000000  -0.01709000   0.00000000
  0.91600000   0.00160161   0.01840654  -0.00009249  -0.00000015   0.00000000   0.00000000   0.00000000   0.00000000  -0.02025896   0.35096591   0.00000000   0.00000000   0.00000000   0.00000000   0.00000000   0.00000000  -0.00976560   0.00000000
  0.91800000   0.00160161   0.01840673  -0.00005318  -0.00000009   0.00000000   0.00000000   0.00000000   0.00000000  -0.02035332   0.35143281   0.00000000   0.00000000   0.00000000   0.00000000   0.00000000   0.00000000  -0.00488280   0.00000000
  0.92000000   0.00000000   0.01840683  -0.00002681   0.00000000   0.00000000   0.00000000   0.00000000   0.00000000  -0.02052093   0.35122483   0.00000000   0.00000000   0.00000000   0.00000000   0.00000000   0.00000000  -0.01464800   0.00000000
  0.92200000   0.00160161   0.01840689   0.00000541   0.00000001   0.00000000   0.00000000   0.00000000   0.00000000  -0.02076241   0.35041085   0.00000000   0.00000000   0.00000000   0.00000000   0.00000000   0.00000000  -0.00488280   0.00000000
  0.92400000   0.00346698   0.01840687   0.00009532   0.00000033   0.00000000   0.00000000   0.00000000   0.00000000  -0.02105211   0.34911147   0.00000000   0.00000000   0.00000000   0.00000000   0.00000000   0.00000000  -0.01709000   0.00000000
  0.92600000   0.00000000   0.01840668   0.00025494   0.00000000   0.00000000   0.00000000   0.00000000   0.00000000  -0.02133865   0.34748421   0.00000000   0.00000000   0.00000000   0.00000000   0.00000000   0.00000000  -0.00976560   0.00000000
  0.92800000   0.00000000   0.01840617   0.00043206   0.00000000   0.00000000   0.00000000   0.00000000   0.00000000  -0.02155453   0.34570388   0.00000000   0.00000000   0.00000000   0.00000000   0.00000000   0.00000000  -0.01220700   0.00000000
  0.93000000   0.00525774   0.01840531   0.00055173   0.00000290   0.00000000   0.00000000   0.00000000   0.00000000  -0.02163174   0.34394538   0.00000000   0.00000000   0.00000000   0.00000000   0.00000000   0.00000000  -0.00244140   0.00000000
  0.93200000   0.00000000   0.01840421   0.00053593   0.00000000   0.00000000   0.00000000   0.00000000   0.00000000  -0.02151984   0.34237708   0.00000000   0.00000000   0.00000000   0.00000000   0.00000000   0.00000000  -0.00732420   0.00000000
  0.93400000   0.00160161   0.01840313   0.00031390   0.00000050   0.00000000   0.00000000   0.00000000   0.00000000  -0.02120148   0.34115595   0.00000000   0.00000000   0.00000000   0.00000000   0.00000000   0.00000000  -0.02685500   0.00000000
  0.93600000   0.00525774   0.01840251  -0.00006893  -0.00000036   0.00000000   0.00000000   0.00000000   0.00000000  -0.02069990   0.34040279   0.00000000   0.00000000   0.00000000   0.00000000   0.00000000   0.00000000  -0.01464800   0.00000000
  0.93800000   0.00346698   0.01840264  -0.00039982  -0.00000139   0.00000000   0.00000000   0.00000000   0.00000000  -0.02007432   0.34016508   0.00000000   0.00000000   0.00000000   0.00000000   0.00000000   0.00000000  -0.01464800   0.00000000
  0.94000000   0.00160161   0.01840344  -0.00049658  -0.00000080   0.00000000   0.00000000   0.00000000   0.00000000  -0.01940398   0.34040706   0.00000000   0.00000000   0.00000000   0.00000000   0.00000000   0.00000000  -0.01953100   0.00000000
  0.94200000   0.00000000   0.01840444  -0.00039645   0.00000000   0.00000000   0.00000000   0.00000000   0.00000000  -0.01876729   0.34103966   0.00000000   0.00000000   0.00000000   0.00000000   0.00000000   0.00000000  -0.01220700   0.00000000
  0.94400000   0.00160161   0.01840523  -0.00026411  -0.00000042   0.00000000   0.00000000   0.00000000   0.00000000  -0.01822283   0.34195055   0.00000000   0.00000000   0.00000000   0.00000000   0.00000000   0.00000000  -0.01709000   0.00000000
  0.94600000   0.00000000   0.01840576  -0.00018653   0.00000000   0.00000000   0.00000000   0.00000000   0.00000000  -0.01779717   0.34300235   0.00000000   0.00000000   0.00000000   0.00000000   0.00000000   0.00000000  -0.01220700   0.00000000
  0.94800000   0.00346698   0.01840613  -0.00012418  -0.00000043   0.00000000   0.00000000   0.00000000   0.00000000  -0.01748410   0.34403603   0.00000000   0.00000000   0.00000000   0.00000000   0.00000000   0.00000000  -0.02929700   0.00000000
  0.95000000   0.00160161   0.01840638  -0.00003079  -0.00000005   0.00000000   0.00000000   0.00000000   0.00000000  -0.01725665   0.34491003   0.00000000   0.00000000   0.00000000   0.00000000   0.00000000   0.00000000  -0.01220700   0.00000000
  0.95200000   0.00000000   0.01840644   0.00006714   0.00000000   0.00000000   0.00000000   0.00000000   0.00000000  -0.01708420   0.34552841   0.00000000   0.00000000   0.00000000   0.00000000   0.00000000   0.00000000  -0.01709000   0.00000000
  0.95400000   0.00000000   0.01840631   0.00011552   0.00000000   0.00000000   0.00000000   0.00000000   0.00000000  -0.01694581   0.34582448   0.00000000   0.00000000   0.00000000   0.00000000   0.00000000   0.00000000  -0.01464800   0.00000000
  0.95600000   0.00160161   0.01840608   0.00007092   0.00000011   0.00000000   0.00000000   0.00000000   0.00000000  -0.01683776   0.34574310   0.00000000   0.00000000   0.00000000   0.00000000   0.00000000   0.00000000  -0.01464800   0.00000000
  0.95800000   0.00000000   0.01840593  -0.00006083   0.00000000   0.00000000   0.00000000   0.00000000   0.00000000  -0.01677517   0.34525739   0.00000000   0.00000000   0.00000000   0.00000000   0.00000000   0.00000000  -0.01220700   0.00000000
  0.96000000   0.00000000   0.01840606  -0.00014852   0.00000000   0.00000000   0.00000000   0.00000000   0.00000000  -0.01678606   0.34439749   0.00000000   0.00000000   0.00000000   0.00000000   0.00000000   0.00000000  -0.01220700   0.00000000
  0.96200000   0.00000000   0.01840635  -0.00003657   0.00000000   0.00000000   0.00000000   0.00000000   0.00000000  -0.01689916   0.34326417   0.00000000   0.00000000   0.00000000   0.00000000   0.00000000   0.00000000  -0.01464800   0.00000000
  0.96400000   0.00346698   0.01840643   0.00023077   0.00000080   0.00000000   0.00000000   0.00000000   0.00000000  -0.01713158   0.34202290   0.00000000   0.00000000   0.00000000   0.00000000   0.00000000   0.00000000  -0.00976560   0.00000000
  0.96600000   0.00346698   0.01840596   0.00046319   0.00000161   0.00000000   0.00000000   0.00000000   0.00000000  -0.01747998   0.34087486   0.00000000   0.00000000   0.00000000   0.00000000   0.00000000   0.00000000  -0.00976560   0.00000000
  0.96800000   0.00000000   0.01840504   0.00054536   0.00000000   0.00000000   0.00000000   0.00000000   0.00000000  -0.01791803   0.34001417   0.00000000   0.00000000   0.00000000   0.00000000   0.00000000   0.00000000  -0.01220700   0.00000000
  0.97000000   0.00160161   0.01840395   0.00044064   0.00000071   0.00000000   0.00000000   0.00000000   0.00000000  -0.01840345   0.33959518   0.00000000   0.00000000   0.00000000   0.00000000   0.00000000   0.00000000  -0.01953100   0.00000000
  0.97200000   0.00160161   0.01840307   0.00014210   0.00000023   0.00000000   0.00000000   0.00000000   0.00000000  -0.01889251   0.33971475   0.00000000   0.00000000   0.00000000   0.00000000   0.00000000   0.00000000  -0.01709000   0.00000000
  0.97400000   0.00000000   0.01840278  -0.00024584   0.00000000   0.00000000   0.00000000   0.00000000   0.00000000  -0.01935374   0.34039830   0.00000000   0.00000000   0.00000000   0.00000000   0.00000000   0.00000000  -0.01220700   0.00000000
  0.97600000   0.00891386   0.01840327  -0.00053270  -0.00000475   0.00000000   0.00000000   0.00000000   0.00000000  -0.01977645   0.34159502   0.00000000   0.00000000   0.00000000   0.00000000   0.00000000   0.00000000  -0.01709000   0.00000000
  0.97800000   0.00160161   0.01840434  -0.00061303  -0.00000098   0.00000000   0.00000000   0.00000000   0.00000000  -0.02017166   0.34319918   0.00000000   0.00000000   0.00000000   0.00000000   0.00000000   0.00000000  -0.01464800   0.00000000
  0.98000000   0.00000000   0.01840557  -0.00053539   0.00000000   0.00000000   0.00000000   0.00000000   0.00000000  -0.02056227   0.34509169   0.00000000   0.00000000   0.00000000   0.00000000   0.00000000   0.00000000  -0.02197300   0.00000000
  0.98200000   0.00525774   0.01840664  -0.00040517  -0.00000213   0.00000000   0.00000000   0.00000000   0.00000000  -0.02096722   0.34717320   0.00000000   0.00000000   0.00000000   0.00000000   0.00000000   0.00000000  -0.01953100   0.00000000
  0.98400000   0.00000000   0.01840745  -0.00026140   0.00000000   0.00000000   0.00000000   0.00000000   0.00000000  -0.02138964   0.34937571   0.00000000   0.00000000   0.00000000   0.00000000   0.00000000   0.00000000  -0.01464800   0.00000000
  0.98600000   0.00000000   0.01840797  -0.00005071   0.00000000   0.00000000   0.00000000   0.00000000   0.00000000  -0.02181184   0.35166408   0.00000000   0.00000000   0.00000000   0.00000000   0.00000000   0.00000000  -0.01464800   0.00000000
  0.98800000   0.00160161   0.01840807   0.00029739   0.00000048   0.00000000   0.00000000   0.00000000   0.00000000  -0.02219639   0.35404560   0.00000000   0.00000000   0.00000000   0.00000000   0.00000000   0.00000000  -0.01464800   0.00000000
  0.99000000   0.00000000   0.01840748   0.00077772   0.00000000   0.00000000   0.00000000   0.00000000   0.00000000  -0.02249258   0.35658775   0.00000000   0.00000000   0.00000000   0.00000000   0.00000000   0.00000000  -0.01709000   0.00000000
  0.99200000   0.00160161   0.01840592   0.00127708   0.00000205   0.00000000   0.00000000   0.00000000   0.00000000  -0.02264337   0.35941211   0.00000000   0.00000000   0.00000000   0.00000000   0.00000000   0.00000000  -0.01953100   0.00000000
  0.99400000   0.00346698   0.01840337   0.00162607   0.00000564   0.00000000   0.00000000   0.00000000   0.00000000  -0.02258819   0.36264367   0.00000000   0.00000000   0.00000000   0.00000000   0.00000000   0.00000000  -0.01464800   0.00000000
  0.99600000   0.00000000   0.01840011   0.00170460   0.00000000   0.00000000   0.00000000   0.00000000   0.00000000  -0.02226170   0.36635349   0.00000000   0.00000000   0.00000000   0.00000000   0.00000000   0.00000000  -0.00488280   0.00000000
  0.99800000   0.00346698   0.01839670   0.00154371   0.00000535   0.00000000   0.00000000   0.00000000   0.00000000  -0.02159027   0.37054417   0.00000000   0.00000000   0.00000000   0.00000000   0.00000000   0.00000000  -0.01220700   0.00000000
  1.00000000   0.00346698   0.01839362   0.00134055   0.00000465   0.00000000   0.00000000   0.00000000   0.00000000  -0.02048892   0.37517169   0.00000000   0.00000000   0.00000000   0.00000000   0.00000000   0.00000000  -0.01464800   0.00000000
  1.00200000   0.00160161   0.01839094   0.00132520   0.00000212   0.00000000   0.00000000   0.00000000   0.00000000  -0.01886308   0.38017277   0.00000000   0.00000000   0.00000000   0.00000000   0.00000000   0.00000000  -0.01709000   0.00000000
  1.00400000   0.00000000   0.01838829   0.00160168   0.00000000   0.00000000   0.00000000   0.00000000   0.00000000  -0.01661787   0.38549361   0.00000000   0.00000000   0.00000000   0.00000000   0.00000000   0.00000000  -0.01953100   0.00000000
  1.00600000   0.00160161   0.01838508   0.00215951   0.00000346   0.00000000   0.00000000   0.00000000   0.00000000  -0.01367284   0.39110902   0.00000000   0.00000000   0.00000000   0.00000000   0.00000000   0.00000000  -0.03662100   0.00000000
  1.00800000   0.00525774   0.01838076   0.00297148   0.00001562   0.00000000   0.00000000   0.00000000   0.00000000  -0.00997970   0.39699527   0.00000000   0.00000000   0.00000000   0.00000000   0.00000000   0.00000000   0.00976560   0.00000000
  1.01000000   0.00525774   0.01837482   0.00399036   0.00002098   0.00000000   0.00000000   0.00000000   0.00000000  -0.00554235   0.40306655   0.00000000   0.00000000   0.00000000   0.00000000   0.00000000   0.00000000  -0.01709000   0.00000000
  1.01200000   0.00704849   0.01836684   0.00510902   0.00003601   0.00000000   0.00000000   0.00000000   0.00000000  -0.00043480   0.40916048   0.00000000   0.00000000   0.00000000   0.00000000   0.00000000   0.00000000  -0.02441400   0.09313838
  1.01400000   0.00346698   0.01835662   0.00617651   0.00002141   0.00000018   0.00001184   0.00018159   0.01184079   0.00519241   0.41511217   0.00000184   0.00000304   0.00000488   0.00001052   0.00000476   0.00082427  -0.01464800   0.28705307
  1.01600000   0.00525774   0.01834427   0.00702248   0.00003692   0.00000117   0.00004781   0.00080439   0.02412703   0.01112502   0.42083147   0.00000763   0.00001229   0.00001992   0.00001924   0.00002108   0.00166022  -0.00488280   0.49354682
  1.01800000   0.01436075   0.01833022   0.00750463   0.00010777   0.00000385   0.00010878   0.00188221   0.03684050   0.01711392   0.42630531   0.00001783   0.00002796   0.00004578   0.00003886   0.00004931   0.00250735   0.01953100   0.71257935
  1.02000000   0.01801688   0.01831521   0.00759968   0.00013692   0.00000915   0.00019558   0.00340989   0.04996358   0.02291108   0.43156338   0.00003285   0.00005027   0.00008312   0.00007124   0.00008934   0.00336522  -0.06103500   0.94412617
  1.02200000   0.02167301   0.01830002   0.00742596   0.00016094   0.00001792   0.00030903   0.00536473   0.06348162   0.02830583   0.43665331   0.00005317   0.00007943   0.00013260   0.00011093   0.00014056   0.00423344  -0.03906300   1.18818387
  1.02400000   0.02525452   0.01828516   0.00714749   0.00018051   0.00003100   0.00044989   0.00771061   0.07738349   0.03315628   0.44161974   0.00007922   0.00011563   0.00019486   0.00015785   0.00020202   0.00511171  -0.01709000   1.44476082
  1.02600000   0.02891065   0.01827087   0.00687465   0.00019875   0.00004911   0.00061894   0.01040388   0.09166134   0.03740746   0.44650387   0.00011148   0.00015908   0.00027056   0.00021202   0.00027258   0.00599984  -0.04882800   1.71396205
  1.02800000   0.03077602   0.01825712   0.00666855   0.00020523   0.00007291   0.00081691   0.01340008   0.10631135   0.04109280   0.45137049   0.00015041   0.00020996   0.00036037   0.00027171   0.00035108   0.00689771  -0.04638700   1.99616511
  1.03000000   0.03443215   0.01824378   0.00660452   0.00022741   0.00010297   0.00104456   0.01666022   0.12133561   0.04432303   0.45630899   0.00019650   0.00026847   0.00046497   0.00033691   0.00043650   0.00780539  -0.02929700   2.29209261
  1.03200000   0.04166979   0.01823057   0.00675277   0.00028139   0.00013979   0.00130263   0.02015609   0.13674247   0.04726883   0.46139480   0.00025027   0.00033481   0.00058508   0.00041302   0.00052809   0.00872309   0.00000000   2.60274553
  1.03400000   0.04898204   0.01821707   0.00708064   0.00034682   0.00018382   0.00159192   0.02387412   0.15254495   0.05014355   0.46667406   0.00031230   0.00040916   0.00072146   0.00050367   0.00062550   0.00965116  -0.04394500   2.92942619
  1.03600000   0.05987581   0.01820291   0.00743628   0.00044525   0.00023551   0.00191323   0.02781798   0.16875960   0.05318541   0.47219398   0.00038322   0.00049174   0.00087496   0.00061253   0.00072883   0.01059003   0.03418000   3.27394757
  1.03800000   0.07084420   0.01818803   0.00764281   0.00054145   0.00029534   0.00226739   0.03200961   0.18540781   0.05663540   0.47803290   0.00046375   0.00058277   0.00104652   0.00074325   0.00083865   0.01154026   0.13184000   3.63879563
  1.04000000   0.07629108   0.01817275   0.00759503   0.00057943   0.00036384   0.00265532   0.03648863   0.20251750   0.06071480   0.48428509   0.00055472   0.00068248   0.00123719   0.00089038   0.00095600   0.01250257  -0.06835900   4.02690340
  1.04200000   0.08539410   0.01815756   0.00730003   0.00062338   0.00044164   0.00307796   0.04131009   0.22012193   0.06560744   0.49099488   0.00065710   0.00079110   0.00144820   0.00105207   0.00108232   0.01347785   0.03173800   4.44091206
  1.04400000   0.09636248   0.01814296   0.00685325   0.00066040   0.00052949   0.00353633   0.04654101   0.23825292   0.07144264   0.49808117   0.00077199   0.00090892   0.00168090   0.00123382   0.00121937   0.01446693   0.06591800   4.88216146
  1.04600000   0.11091238   0.01812925   0.00636644   0.00070612   0.00062829   0.00403152   0.05225552   0.25693002   0.07827761   0.50530290   0.00090054   0.00103619   0.00193673   0.00144110   0.00136909   0.01547031  -0.10498000   5.34986059
  1.04800000   0.13098378   0.01811652   0.00591908   0.00077530   0.00073907   0.00456459   0.05852897   0.27614935   0.08608679   0.51228734   0.00104386   0.00117320   0.00221706   0.00168299   0.00153346   0.01648790  -0.03418000   5.84084442
  1.05000000   0.13822142   0.01810468   0.00556254   0.00076886   0.00086303   0.00513662   0.06543178   0.29587668   0.09476675   0.51861288   0.00120290   0.00132022   0.00252312   0.00195220   0.00171431   0.01751881   0.01220700   6.35014960
  1.05200000   0.14918980   0.01809356   0.00530623   0.00079164   0.00100149   0.00574855   0.07302455   0.31604806   0.10416392   0.52392131   0.00137837   0.00147750   0.00285587   0.00223961   0.00191324   0.01856134  -0.05371100   6.87248311
  1.05400000   0.17284271   0.01808294   0.00508632   0.00087913   0.00115587   0.00640117   0.08135630   0.33657912   0.11412804   0.52803630   0.00157075   0.00164524   0.00321599   0.00256164   0.00213154   0.01961330  -0.08056600   7.40430739
  1.05600000   0.19470487   0.01807277   0.00480310   0.00093519   0.00132769   0.00709513   0.09046717   0.35738181   0.12457676   0.53103821   0.00178037   0.00182361   0.00360397   0.00292919   0.00237024   0.02067237  -0.02929700   7.94554962
  1.05800000   0.21112013   0.01806316   0.00439350   0.00092756   0.00151855   0.00783090   0.10039532   0.37838254   0.13554072   0.53322500   0.00200761   0.00201271   0.00402032   0.00333501   0.00263036   0.02173663  -0.08056600   8.49993181
  1.06000000   0.23663842   0.01805438   0.00385224   0.00091159   0.00173014   0.00860881   0.11118557   0.39953391   0.14716362   0.53498485   0.00225306   0.00221265   0.00446572   0.00378277   0.00291306   0.02280484  -0.04638700   9.07408978
  1.06200000   0.25663520   0.01804667   0.00322150   0.00082675   0.00196422   0.00942917   0.12289596   0.42081733   0.15964874   0.53668477   0.00251770   0.00242350   0.00494120   0.00427605   0.00321987   0.02387651   0.09521500   9.67621116
  1.06400000   0.26939434   0.01804023   0.00258515   0.00069643   0.00222271   0.01029222   0.13559883   0.44223894   0.17316640   0.53860543   0.00280291   0.00264533   0.00544823   0.00480208   0.00355269   0.02495180   0.10010000  10.31455917
  1.06600000   0.29304725   0.01803506   0.00204849   0.00060030   0.00250768   0.01119828   0.14937456   0.46382204   0.18775772   0.54091576   0.00311051   0.00287820   0.00598872   0.00536452   0.00391361   0.02603133  -0.10254000  10.99652190
  1.06800000   0.32766855   0.01803096   0.00169108   0.00055411   0.00282136   0.01214770   0.16429958   0.48560036   0.20327783   0.54372028   0.00344271   0.00312223   0.00656493   0.00598523   0.00430465   0.02711596  -0.11719000  11.72879458
  1.07000000   0.34408382   0.01802758   0.00151589   0.00052159   0.00316609   0.01314092   0.18043269   0.50761637   0.21940961   0.54714302   0.00380202   0.00337751   0.00717952   0.00665699   0.00472734   0.02820682   0.00000000  12.51815860
  1.07200000   0.37683974   0.01802455   0.00143150   0.00053944   0.00354433   0.01417846   0.19780522   0.52992407   0.23575067   0.55136275   0.00419130   0.00364418   0.00783547   0.00737791   0.00518250   0.02930533  -0.05615200  13.37213034
  1.07400000   0.41146103   0.01802169   0.00129909   0.00053453   0.00395855   0.01526098   0.21641934   0.55259265   0.25193945   0.55659800   0.00461377   0.00392241   0.00853617   0.00816621   0.00567019   0.03041329   0.01953100  14.29941575
  1.07600000   0.44063544   0.01801909   0.00104255   0.00045938   0.00441123   0.01638928   0.23625532   0.57570808   0.26776299   0.56307038   0.00507306   0.00421241   0.00928546   0.00901831   0.00618989   0.03153296  -0.08056600  15.30984964
  1.07800000   0.48070362   0.01801700   0.00075734   0.00036406   0.00490477   0.01756436   0.25728418   0.59937097   0.28319333   0.57094144   0.00557327   0.00451443   0.01008770   0.00993965   0.00674085   0.03266697  -0.08544900  16.41338376
  1.08000000   0.51532492   0.01801549   0.00069270   0.00035696   0.00544153   0.01878742   0.27947978   0.62368971   0.29833124   0.58025343   0.00611898   0.00482878   0.01094776   0.01093567   0.00732237   0.03381817  -0.12939000  17.61857166
  1.08200000   0.56083998   0.01801410   0.00104313   0.00058503   0.00602384   0.02005988   0.30282375   0.64877128   0.31328079   0.59092783   0.00671514   0.00515583   0.01187097   0.01201184   0.00793398   0.03498935  -0.34668000  18.93131999
  1.08400000   0.60277353   0.01801202   0.00176501   0.00106390   0.00665396   0.02138337   0.32730073   0.67471411   0.32801608   0.60281823   0.00736698   0.00549600   0.01286298   0.01317545   0.00857528   0.03618309  -0.01464800  20.35400806
  1.08600000   0.65194473   0.01800849   0.00267157   0.00174171   0.00733415   0.02275968   0.35288570   0.70160476   0.34231025   0.61576070   0.00807979   0.00584974   0.01392953   0.01443017   0.00924561   0.03740167  -0.00488280  21.88473351
  1.08800000   0.71566582   0.01800314   0.00363252   0.00259967   0.00806656   0.02419081   0.37952991   0.72951691   0.35576813   0.62958175   0.00885872   0.00621757   0.01507629   0.01579778   0.00994368   0.03864702   0.09765600  23.51698913
  1.09000000   0.77759615   0.01799588   0.00460179   0.00357834   0.00885324   0.02567883   0.40715267   0.75851002   0.36794804   0.64408172   0.00970855   0.00660003   0.01630858   0.01729104   0.01066740   0.03992068  -0.11475000  25.24061795
  1.09200000   0.84318261   0.01798667   0.00554970   0.00467941   0.00969604   0.02722597   0.43564354   0.78862734   0.37851289   0.65903612   0.01063351   0.00699767   0.01763118   0.01891182   0.01141386   0.04122380   0.13672000  27.04426026
  1.09400000   0.92152822   0.01797557   0.00644896   0.00594290   0.01059656   0.02883449   0.46487459   0.81989501   0.38734050   0.67422082   0.01163720   0.00741110   0.01904830   0.02067653   0.01217971   0.04255705  -0.32471000  28.91831388
  1.09600000   1.00532070   0.01796268   0.00729442   0.00733323   0.01155615   0.03050671   0.49471750   0.85232338   0.39454363   0.68944643   0.01272273   0.00784090   0.02056362   0.02260338   0.01296160   0.04392072   0.10010000  30.85684043
  1.09800000   1.09463469   0.01794809   0.00810346   0.00887032   0.01257593   0.03224495   0.52505850   0.88591045   0.40039081   0.70457879   0.01389286   0.00828766   0.02218052   0.02470334   0.01375653   0.04531475  -0.21729000  32.85672372
  1.10000000   1.21297386   0.01793188   0.00889865   0.01079383   0.01365679   0.03405150   0.55580509   0.92064474   0.40516974   0.71950367   0.01515023   0.00875198   0.02390221   0.02701095   0.01456209   0.04673883  -0.06591800  34.91364653
  1.10200000   1.34966828   0.01791408   0.00970112   0.01309330   0.01479948   0.03592865   0.58688276   0.95650384   0.40906516   0.73404873   0.01649724   0.00923445   0.02573169   0.02957359   0.01537633   0.04819238   0.28564000  37.01716950
  1.10400000   1.50262875   0.01789468   0.01053350   0.01582794   0.01600459   0.03787860   0.61822541   0.99344801   0.41211234   0.74793230   0.01793575   0.00973563   0.02767139   0.03242589   0.01619751   0.04967436  -0.10498000  39.14812747
  1.10600000   1.67386985   0.01787361   0.01139976   0.01908171   0.01727258   0.03990346   0.64976577   1.03141204   0.41424508   0.76076942   0.01946668   0.01025607   0.02972275   0.03560238   0.01702386   0.05118306  -0.46387000  41.27959937
  1.10800000   1.83235181   0.01785081   0.01224369   0.02243475   0.01860378   0.04200517   0.68143173   1.07029901   0.41540300   0.77211331   0.02108955   0.01079625   0.03188580   0.03910861   0.01785351   0.05271595   0.41016000  43.37984571
  1.11000000   2.00180216   0.01782633   0.01295500   0.02593335   0.01999836   0.04418545   0.71315048   1.10997655   0.41562826   0.78148225   0.02280227   0.01135663   0.03415891   0.04294276   0.01868454   0.05426954   0.03906300  45.41400643
  1.11200000   2.16394025   0.01780042   0.01346845   0.02914493   0.02145636   0.04644570   0.74485717   1.15027356   0.41508720   0.78834331   0.02460103   0.01193757   0.03653860   0.04710850   0.01951526   0.05583937  -0.13916000  47.34351996
  1.11400000   2.31146129   0.01777348   0.01381755   0.03193872   0.02297772   0.04878695   0.77650150   1.19097676   0.41399415   0.79212452   0.02648008   0.01253932   0.03901940   0.05158390   0.02034434   0.05741984  -0.16357000  49.12555639
  1.11600000   2.45172977   0.01774585   0.01403307   0.03440531   0.02456227   0.05120976   0.80804592   1.23183146   0.41246974   0.79231253   0.02843155   0.01316203   0.04159358   0.05634709   0.02117080   0.05900427   0.01464800  50.71292002
  1.11800000   2.57742596   0.01771778   0.01410733   0.03636061   0.02620977   0.05371414   0.83945330   1.27254896   0.41040342   0.78853003   0.03044522   0.01380571   0.04425094   0.06137625   0.02199368   0.06058511   0.10254000  52.05217714
  1.12000000   2.68308060   0.01768956   0.01412607   0.03790139   0.02791989   0.05629950   0.87066691   1.31281593   0.40739328   0.78050865   0.03250826   0.01447021   0.04697847   0.06663676   0.02281147   0.06215415   0.18311000  53.08153289
  1.12200000   2.77416296   0.01766131   0.01428488   0.03962858   0.02969215   0.05896462   0.90159039   1.35230094   0.40280191   0.76804269   0.03460474   0.01515520   0.04975994   0.07209400   0.02362167   0.06370270   0.10498000  53.73271900
  1.12400000   2.83610076   0.01763274   0.01473342   0.04178545   0.03152581   0.06170758   0.93207563   1.39065888   0.39591122   0.75097913   0.03671533   0.01586021   0.05257554   0.07770426   0.02442038   0.06522173   0.03662100  53.93747367
  1.12600000   2.87617640   0.01760328   0.01548779   0.04454560   0.03341981   0.06452577   0.96192385   1.42753512   0.38611219   0.72922249   0.03881732   0.01658454   0.05540186   0.08341654   0.02520240   0.06670193   0.03662100  53.63706996
  1.12800000   2.87981760   0.01757230   0.01643079   0.04731766   0.03537264   0.06741588   0.99089952   1.46257189   0.37305043   0.70278484   0.04088508   0.01732736   0.05821244   0.08917254   0.02596157   0.06813394   0.01953100  52.79278118
  1.13000000   2.87981760   0.01753944   0.01732180   0.04988364   0.03738229   0.07037387   1.01875163   1.49541929   0.35667492   0.67186093   0.04289115   0.01808763   0.06097878   0.09493217   0.02669129   0.06950858   0.06591800  51.39278625
  1.13200000   2.85067304   0.01750479   0.01788904   0.05099581   0.03944627   0.07339504   1.04523495   1.52575012   0.33718787   0.63685102   0.04480763   0.01886414   0.06367177   0.10066266   0.02738516   0.07081729  -0.00488280  49.45365963
  1.13400000   2.79784572   0.01746902   0.01799367   0.05034350   0.04156163   0.07647407   1.07012520   1.55327581   0.31493673   0.59836597   0.04660762   0.01965552   0.06626314   0.10631118   0.02803728   0.07205251   0.00000000  47.01938304
  1.13600000   2.73044611   0.01743303   0.01769591   0.04831773   0.04372499   0.07960510   1.09322625   1.57776316   0.29031083   0.55724666   0.04826669   0.02046026   0.06872695   0.11183947   0.02864253   0.07320812  -0.01709000  44.15850525
  1.13800000   2.64300496   0.01739764   0.01713296   0.04528251   0.04593258   0.08278192   1.11437168   1.59905001   0.26369956   0.51451267   0.04976409   0.02127677   0.07104086   0.11721292   0.02919654   0.07427988  -0.01220700  40.95836164
  1.14000000   2.53370911   0.01736337   0.01634786   0.04142073   0.04818038   0.08599802   1.13342634   1.61705392   0.23553242   0.47123396   0.05108369   0.02210338   0.07318708   0.12238964   0.02969577   0.07526563  -0.04882800  37.51914024
  1.14200000   2.40801292   0.01733068   0.01527937   0.03679292   0.05046410   0.08924685   1.15029284   1.63177193   0.20636993   0.42842184   0.05221468   0.02293840   0.07515308   0.12733136   0.03013767   0.07616528  -0.07324200  33.95022779
  1.14400000   2.26956505   0.01730012   0.01387957   0.03150058   0.05277932   0.09252189   1.16492443   1.64327382   0.17697766   0.38697163   0.05315191   0.02378016   0.07693207   0.13200894   0.03052102   0.07698068  -0.03173800  30.36739560
  1.14600000   2.11469444   0.01727236   0.01218114   0.02575939   0.05512158   0.09581686   1.17734017   1.65169314   0.14831486   0.34765847   0.05389628   0.02462704   0.07852332   0.13639320   0.03084631   0.07771531  -0.05615200  26.88810390
  1.14800000   1.94897484   0.01724800   0.01030613   0.02008640   0.05748656   0.09912577   1.18763499   1.65721899   0.12140942   0.31116292   0.05445476   0.02547750   0.07993226   0.14045687   0.03111604   0.07837413  -0.04150400  23.62136379
  1.15000000   1.77228685   0.01722738   0.00845957   0.01499279   0.05987017   0.10244308   1.19597708   1.66008746   0.09715328   0.27803506   0.05483990   0.02633012   0.08117002   0.14417813   0.03133460   0.07896333  -0.03906300  20.65234250
  1.15200000   1.59918038   0.01721046   0.00685700   0.01096558   0.06226874   0.10576373   1.20258992   1.66056832   0.07610315   0.24860740   0.05506860   0.02718361   0.08225220   0.14754959   0.03150786   0.07948997  -0.03906300  18.03040940
  1.15400000   1.46442594   0.01719675   0.00561699   0.00822566   0.06467905   0.10908325   1.20772268   1.65894796   0.05837502   0.22298314   0.05516020   0.02803680   0.08319700   0.15061320   0.03164233   0.07996156  -0.04394500  15.76838667
  1.15600000   1.35324980   0.01718552   0.00473327   0.00640529   0.06709839   0.11239771   1.21161784   1.65551454   0.04367823   0.20110534   0.05513458   0.02888869   0.08402326   0.15343088   0.03174439   0.08038565  -0.03418000  13.85104267
  1.15800000   1.26580118   0.01717605   0.00412968   0.00522736   0.06952449   0.11570378   1.21448625   1.65054795   0.03147429   0.18281403   0.05501064   0.02973842   0.08474905   0.15604993   0.03181954   0.08076957  -0.03173800  12.24724493
  1.16000000   1.19663321   0.01716779   0.00372403   0.00445629   0.07195548   0.11899864   1.21649654   1.64431304   0.02119522   0.16787530   0.05480554   0.03058527   0.08539081   0.15851236   0.03187221   0.08112026  -0.01464800  10.92176737
  1.16200000   1.12194373   0.01716034   0.00346639   0.00388909   0.07438975   0.12228000   1.21778020   1.63705444   0.01243650   0.15599342   0.05453446   0.03142865   0.08596311   0.16083094   0.03190584   0.08144413  -0.01464800   9.84347695
  1.16400000   1.04725426   0.01715341   0.00333987   0.00349769   0.07682598   0.12554605   1.21844782   1.62899198   0.00505516   0.14681388   0.05421081   0.03226810   0.08647891   0.16300014   0.03192333   0.08174693  -0.01709000   8.98915265
  1.16600000   0.97435554   0.01714673   0.00332502   0.00323975   0.07926304   0.12879536   1.21860803   1.62031773  -0.00085758   0.13996502   0.05384670   0.03310324   0.08694994   0.16502175   0.03192753   0.08203371  -0.01709000   0.00000000
  1.16800000   0.89966606   0.01714008   0.00336555   0.00302787   0.08170025   0.13201638   1.21860803   1.60069773  -0.00511137   0.13512028   0.05301883   0.03393111   0.08694994   0.16689577   0.03192156   0.08230880  -0.00976560   0.00000000
  1.17000000   0.81952970   0.01713335   0.00338691   0.00277568   0.08413747   0.13519815   1.21860803   1.58107773  -0.00759492   0.13199839   0.05220104   0.03474890   0.08694994   0.16861496   0.03190886   0.08257592  -0.00488280   0.00000000
  1.17200000   0.74484023   0.01712658   0.00336721   0.00250804   0.08657469   0.13834069   1.21860803   1.56145773  -0.00841608   0.13031529   0.05139334   0.03555660   0.08694994   0.17017933   0.03189284   0.08283823   0.00976560   0.00000000
  1.17400000   0.67380688   0.01711984   0.00336012   0.00226407   0.08901190   0.14144398   1.21860803   1.54183773  -0.00794542   0.12975438   0.05059573   0.03635422   0.08694994   0.17159798   0.03187648   0.08309830   0.02197300  -0.00000000
  1.17600000   0.61187655   0.01711312   0.00340672   0.00208449   0.09144912   0.14450804   1.21860803   1.52221773  -0.00674645   0.12997148   0.04980820   0.03714174   0.08694994   0.17288366   0.03186179   0.08335803   0.01953100   0.00000000
  1.17800000   0.56449611   0.01710631   0.00344807   0.00194642   0.09388633   0.14753285   1.21860803   1.50259773  -0.00542142   0.13065205   0.04903075   0.03791919   0.08694994   0.17406004   0.03184962   0.08361865   0.02929700  -0.00000000
  1.18000000   0.51532492   0.01709941   0.00335823   0.00173058   0.09632355   0.15051843   1.21860803   1.48297773  -0.00443478   0.13159046   0.04826339   0.03868655   0.08694994   0.17513986   0.03183977   0.08388089   0.03662100   0.00000000
  1.18200000   0.47525674   0.01709269   0.00305820   0.00145343   0.09876077   0.15346476   1.21860803   1.46335773  -0.00398461   0.13268323   0.04750612   0.03944382   0.08694994   0.17613044   0.03183135   0.08414517   0.05371100   0.00000000
  1.18400000   0.44608233   0.01708658   0.00258806   0.00115449   0.10119798   0.15637186   1.21860803   1.44373773  -0.00397467   0.13386145   0.04675893   0.04019101   0.08694994   0.17705178   0.03182339   0.08441171   0.03906300   0.00000000
  1.18600000   0.40056726   0.01708140   0.00207162   0.00082982   0.10363520   0.15923972   1.21860803   1.42411773  -0.00410073   0.13508207   0.04602183   0.04092811   0.08694994   0.17789843   0.03181531   0.08468065   0.03906300  -0.00000000
  1.18800000   0.36960210   0.01707726   0.00162068   0.00059901   0.10607241   0.16206833   1.21860803   1.40449773  -0.00401454   0.13633188   0.04529481   0.04165513   0.08694994   0.17866860   0.03180720   0.08495207   0.05127000   0.00000000
  1.19000000   0.33863693   0.01707402   0.00126204   0.00042737   0.10850963   0.16485771   1.21860803   1.38487773  -0.00349358   0.13759111   0.04457788   0.04237206   0.08694994   0.17937684   0.03179969   0.08522599   0.03418000  -0.00000000
  1.19200000   0.31311865   0.01707149   0.00093201   0.00029183   0.11094685   0.16760784   1.21860803   1.36525773  -0.00254521   0.13883641   0.04387104   0.04307890   0.08694994   0.18002859   0.03179365   0.08550242   0.03173800   0.00000000
  1.19400000   0.28946574   0.01706963   0.00055366   0.00016026   0.11338406   0.17031874   1.21860803   1.34563773  -0.00140411   0.14005855   0.04317428   0.04377566   0.08694994   0.18063118   0.03178970   0.08578131   0.01953100   0.00000000
  1.19600000   0.26939434   0.01706852   0.00013095   0.00003528   0.11582128   0.17299039   1.21860803   1.32601773  -0.00042626   0.14124012   0.04248760   0.04446234   0.08694994   0.18119004   0.03178787   0.08606261   0.01953100   0.00000000
  1.19800000   0.25118831   0.01706826  -0.00028262  -0.00007099   0.11825849   0.17562281   1.21860803   1.30639773   0.00007034   0.14235305   0.04181102   0.04513893   0.08694994   0.18171062   0.03178751   0.08634621   0.01464800  -0.00000000
  1.20000000   0.23111692   0.01706883  -0.00070032  -0.00016185   0.12069571   0.17821598   1.21860803   1.28677773  -0.00005415   0.14336555   0.04114451   0.04580543   0.08694994   0.18219293   0.03178753   0.08663192   0.01220700   0.00000000
  1.20200000   0.21656702   0.01707023  -0.00120122  -0.00026015   0.12313293   0.18076992   1.21860803   1.26715773  -0.00070015   0.14423458   0.04048809   0.04646185   0.08694994   0.18264061   0.03178678   0.08691952   0.00732420   0.00000000
  1.20400000   0.20559864   0.01707263  -0.00183732  -0.00037775   0.12557014   0.18328461   1.21860803   1.24753773  -0.00157062   0.14493506   0.03984176   0.04710818   0.08694994   0.18306277   0.03178451   0.08720869   0.00732420   0.00000000
  1.20600000   0.19104874   0.01707630  -0.00260399  -0.00049749   0.12800736   0.18576007   1.21860803   1.22791773  -0.00229652   0.14547546   0.03920552   0.04774442   0.08694994   0.18345942   0.03178064   0.08749910  -0.00732420   0.00000000
  1.20800000   0.17649884   0.01708151  -0.00344104  -0.00060734   0.13044458   0.18819629   1.21860803   1.20829773  -0.00258956   0.14585919   0.03857936   0.04837059   0.08694994   0.18382697   0.03177575   0.08779044  -0.00488280  -0.00000000
  1.21000000   0.17105196   0.01708839  -0.00422452  -0.00072261   0.13288179   0.19059326   1.21860803   1.18867773  -0.00235816   0.14607751   0.03796328   0.04898666   0.08694994   0.18417452   0.03177080   0.08808238  -0.01709000   0.00000000
  1.21200000   0.16008357   0.01709684  -0.00482469  -0.00077235   0.13531901   0.19295100   1.21860803   1.16905773  -0.00173950   0.14612641   0.03735729   0.04959265   0.08694994   0.18450566   0.03176671   0.08837458  -0.02197300   0.00000000
  1.21400000   0.15463669   0.01710649  -0.00521014  -0.00080568   0.13775622   0.19526949   1.21860803   1.14943773  -0.00103384   0.14599962   0.03676139   0.05018856   0.08694994   0.18482038   0.03176393   0.08866671  -0.02685500   0.00000000
  1.21600000   0.14732443   0.01711691  -0.00547678  -0.00080686   0.14019344   0.19754875   1.21860803   1.12981773  -0.00057000   0.14570872   0.03617557   0.05077437   0.08694994   0.18512234   0.03176233   0.08895841  -0.02685500  -0.00000000
  1.21800000   0.13643066   0.01712787  -0.00576165  -0.00078607   0.14263066   0.19978876   1.21860803   1.11019773  -0.00056130   0.14530151   0.03559983   0.05135011   0.08694994   0.18540609   0.03176120   0.08924942  -0.02441400   0.00000000
  1.22000000   0.13643066   0.01713939  -0.00613998  -0.00083768   0.14506787   0.20198954   1.21860803   1.09057773  -0.00101467   0.14481320   0.03503419   0.05191576   0.08694994   0.18567895   0.03175962   0.08953954  -0.02685500   0.00000000
  1.22200000   0.12911840   0.01715167  -0.00661238  -0.00085378   0.14750509   0.20415107   1.21860803   1.07095773  -0.00173155   0.14422365   0.03447862   0.05247132   0.08694994   0.18594450   0.03175688   0.08982858  -0.03906300  -0.00000000
  1.22400000   0.12367152   0.01716489  -0.00713621  -0.00088255   0.14994230   0.20627337   1.21860803   1.05133773  -0.00239869   0.14346558   0.03393315   0.05301679   0.08694994   0.18619729   0.03175275   0.09011626  -0.02685500   0.00000000
  1.22600000   0.11456851   0.01717917  -0.00762188  -0.00087323   0.15237952   0.20835642   1.21860803   1.03171773  -0.00272636   0.14244060   0.03339776   0.05355218   0.08694994   0.18643553   0.03174762   0.09040217  -0.02685500  -0.00000000
  1.22800000   0.11456851   0.01719441  -0.00794989  -0.00091081   0.15481674   0.21040024   1.21860803   1.01209773  -0.00257261   0.14105215   0.03287245   0.05407749   0.08694994   0.18666467   0.03174232   0.09068566  -0.02197300   0.00000000
  1.23000000   0.11635926   0.01721031  -0.00804430  -0.00093603   0.15725395   0.21240482   1.21860803   0.99247773  -0.00200176   0.13923508   0.03235723   0.05459271   0.08694994   0.18689560   0.03173775   0.09096595  -0.02685500   0.00000000
  1.23200000   0.11091238   0.01722640  -0.00792224  -0.00087867   0.15969117   0.21437015   1.21860803   0.97285773  -0.00125399   0.13693866   0.03185210   0.05509784   0.08694994   0.18712287   0.03173449   0.09124212  -0.02685500  -0.00000000
  1.23400000   0.10360012   0.01724224  -0.00767390  -0.00079502   0.16212838   0.21629625   1.21860803   0.95323773  -0.00064013   0.13413533   0.03135705   0.05559289   0.08694994   0.18733738   0.03173260   0.09151320  -0.02441400   0.00000000
  1.23600000   0.09636248   0.01725759  -0.00741149  -0.00071419   0.16456560   0.21818310   1.21860803   0.93361773  -0.00040741   0.13086764   0.03087208   0.05607786   0.08694994   0.18753734   0.03173155   0.09177820  -0.02197300  -0.00000000
  1.23800000   0.09449711   0.01727241  -0.00723122  -0.00068333   0.16700282   0.22003072   1.21860803   0.91399773  -0.00063433   0.12722946   0.03039721   0.05655274   0.08694994   0.18772820   0.03173051   0.09203630  -0.02197300   0.00000000
  1.24000000   0.09449711   0.01728688  -0.00718638  -0.00067909   0.16944003   0.22183909   1.21860803   0.89437773  -0.00120024   0.12332175   0.02993241   0.05701753   0.08694994   0.18791720   0.03172867   0.09228685  -0.02685500   0.00000000
  1.24200000   0.09084098   0.01730125  -0.00726070  -0.00065957   0.17187725   0.22360823   1.21860803   0.87475773  -0.00184072   0.11925554   0.02947771   0.05747223   0.08694994   0.18810254   0.03172563   0.09252943  -0.02685500   0.00000000
  1.24400000   0.08905022   0.01731577  -0.00738384  -0.00065753   0.17431446   0.22533812   1.21860803   0.85513773  -0.00226185   0.11512877   0.02903309   0.05791686   0.08694994   0.18828243   0.03172153   0.09276381  -0.02197300   0.00000000
  1.24600000   0.08725947   0.01733054  -0.00750034  -0.00065448   0.17675168   0.22702878   1.21860803   0.83551773  -0.00226441   0.11099460   0.02859855   0.05835139   0.08694994   0.18845874   0.03171700   0.09298993  -0.03662100   0.00000000
  1.24800000   0.08360334   0.01734554  -0.00760747  -0.00063601   0.17918890   0.22868019   1.21860803   0.81589773  -0.00182544   0.10689052   0.02817410   0.05877584   0.08694994   0.18862960   0.03171291   0.09320782  -0.01464800  -0.00000000
  1.25000000   0.08360334   0.01736075  -0.00772373  -0.00064573   0.18162611   0.23029237   1.21860803   0.79627773  -0.00110320   0.10284884   0.02775974   0.05919021   0.08694994   0.18879681   0.03170999   0.09341756  -0.02929700   0.00000000
  1.25200000   0.08905022   0.01737620  -0.00784719  -0.00069879   0.18406333   0.23186531   1.21860803   0.77665773  -0.00036680   0.09888080   0.02735546   0.05959448   0.08694994   0.18896946   0.03170852   0.09361929  -0.02685500   0.00000000
  1.25400000   0.07629108   0.01739189  -0.00793893  -0.00060567   0.18650054   0.23339900   1.21860803   0.75703773   0.00011815   0.09500711   0.02696126   0.05998868   0.08694994   0.18913480   0.03170827   0.09381318  -0.02197300  -0.00000000
  1.25600000   0.07450033   0.01740777  -0.00792906  -0.00059072   0.18893776   0.23489346   1.21860803   0.73741773   0.00020161   0.09126486   0.02657715   0.06037279   0.08694994   0.18928559   0.03170859   0.09399945  -0.02197300   0.00000000
  1.25800000   0.07263495   0.01742363  -0.00775612  -0.00056337   0.19137498   0.23634867   1.21860803   0.71779773  -0.00008888   0.08766716   0.02620313   0.06074681   0.08694994   0.18943273   0.03170870   0.09417838  -0.02441400   0.00000000
  1.26000000   0.07263495   0.01743914  -0.00743012  -0.00053969   0.19381219   0.23776465   1.21860803   0.69817773  -0.00056380   0.08421037   0.02583920   0.06111075   0.08694994   0.18957800   0.03170805   0.09435026  -0.02929700   0.00000000
  1.26200000   0.07084420   0.01745400  -0.00705871  -0.00050007   0.19624941   0.23914138   1.21860803   0.67855773  -0.00095540   0.08089490   0.02548534   0.06146460   0.08694994   0.18972148   0.03170653   0.09451536  -0.01709000   0.00000000
  1.26400000   0.07263495   0.01746812  -0.00677598  -0.00049217   0.19868662   0.24047888   1.21860803   0.65893773  -0.00103123   0.07770419   0.02514158   0.06180836   0.08694994   0.18986496   0.03170454   0.09467396  -0.01953100   0.00000000
  1.26600000   0.06897883   0.01748167  -0.00663261  -0.00045751   0.20112384   0.24177713   1.21860803   0.63931773  -0.00069283   0.07460594   0.02480790   0.06214204   0.08694994   0.19000657   0.03170282   0.09482627  -0.02197300   0.00000000
  1.26800000   0.06718807   0.01749494  -0.00659243  -0.00044293   0.20356106   0.24303615   1.21860803   0.61969773  -0.00001747   0.07157316   0.02448430   0.06246564   0.08694994   0.19014274   0.03170211   0.09497245  -0.01953100   0.00000000
  1.27000000   0.07084420   0.01750812  -0.00659780  -0.00046742   0.20599827   0.24425592   1.21860803   0.60007773   0.00077702   0.06857591   0.02417079   0.06277915   0.08694994   0.19028077   0.03170287   0.09511260  -0.03173800  -0.00000000
  1.27200000   0.06897883   0.01752132  -0.00656183  -0.00045263   0.20843549   0.24543646   1.21860803   0.58045773   0.00142616   0.06558206   0.02386737   0.06308257   0.08694994   0.19042059   0.03170507   0.09524676  -0.01464800   0.00000000
  1.27400000   0.06718807   0.01753444  -0.00637547  -0.00042836   0.21087270   0.24657776   1.21860803   0.56083773   0.00173093   0.06256886   0.02357403   0.06337591   0.08694994   0.19055676   0.03170823   0.09537491  -0.00732420   0.00000000
  1.27600000   0.06897883   0.01754719  -0.00601939  -0.00041521   0.21330992   0.24767981   1.21860803   0.54121773   0.00164171   0.05950692   0.02329078   0.06365916   0.08694994   0.19069293   0.03171160   0.09549699  -0.01464800  -0.00000000
  1.27800000   0.06174119   0.01755923  -0.00561162  -0.00034647   0.21574714   0.24874263   1.21860803   0.52159773   0.00127657   0.05636021   0.02301761   0.06393233   0.08694994   0.19082365   0.03171452   0.09561285  -0.00732420   0.00000000
  1.28000000   0.05987581   0.01757045  -0.00531741  -0.00031838   0.21818435   0.24976620   1.21860803   0.50197773   0.00086795   0.05311523   0.02275453   0.06419541   0.08694994   0.19094526   0.03171666   0.09572233  -0.01953100   0.00000000
  1.28200000   0.06718807   0.01758109  -0.00525140  -0.00035283   0.22062157   0.25075054   1.21860803   0.48235773   0.00066195   0.04978337   0.02250154   0.06444840   0.08694994   0.19107233   0.03171819   0.09582523  -0.01709000   0.00000000
  1.28400000   0.06353194   0.01759159  -0.00540510  -0.00034340   0.22305879   0.25169563   1.21860803   0.46273773   0.00081104   0.04638889   0.02225863   0.06469132   0.08694994   0.19120305   0.03171967   0.09592140  -0.00244140   0.00000000
  1.28600000   0.05987581   0.01760240  -0.00562440  -0.00033677   0.22549600   0.25260149   1.21860803   0.44311773   0.00130745   0.04296948   0.02202580   0.06492414   0.08694994   0.19132645   0.03172178   0.09601076  -0.01464800   0.00000000
  1.28800000   0.06353194   0.01761365  -0.00574956  -0.00036528   0.22793322   0.25346810   1.21860803   0.42349773   0.00198727   0.03956907   0.02180306   0.06514688   0.08694994   0.19144986   0.03172508   0.09609330  -0.00732420  -0.00000000
  1.29000000   0.05987581   0.01762515  -0.00577585  -0.00034583   0.23037043   0.25429548   1.21860803   0.40387773   0.00260138   0.03623259   0.02159041   0.06535953   0.08694994   0.19157327   0.03172967   0.09616910  -0.00732420  -0.00000000
  1.29200000   0.06718807   0.01763670  -0.00577993  -0.00038834   0.23280765   0.25508362   1.21860803   0.38425773   0.00292043   0.03300987   0.02138784   0.06556210   0.08694994   0.19170033   0.03173519   0.09623834  -0.02441400   0.00000000
  1.29400000   0.06539731   0.01764826  -0.00576329  -0.00037690   0.23524487   0.25583251   1.21860803   0.36463773   0.00283073   0.02995125   0.02119536   0.06575458   0.08694994   0.19183292   0.03174094   0.09630130  -0.00488280   0.00000000
  1.29600000   0.06174119   0.01765979  -0.00566844  -0.00034998   0.23768208   0.25654217   1.21860803   0.34501773   0.00238164   0.02711079   0.02101296   0.06593698   0.08694994   0.19196006   0.03174615   0.09635836  -0.01953100   0.00000000
  1.29800000   0.06174119   0.01767113  -0.00547493  -0.00033803   0.24011930   0.25721258   1.21860803   0.32539773   0.00176385   0.02454563   0.02084065   0.06610929   0.08694994   0.19208354   0.03175030   0.09641002  -0.01220700  -0.00000000
  1.30000000   0.06353194   0.01768208  -0.00520274  -0.00033054   0.24255651   0.25784376   1.21860803   0.30577773   0.00122792   0.02228438   0.02067842   0.06627152   0.08694994   0.19220881   0.03175329   0.09645685  -0.01464800   0.00000000
  1.30200000   0.06539731   0.01769248  -0.00485307  -0.00031738   0.24499373   0.25843569   1.21860803   0.28615773   0.00097885   0.02031346   0.02052628   0.06642366   0.08694994   0.19233774   0.03175550   0.09649945  -0.01464800  -0.00000000
  1.30400000   0.06718807   0.01770219  -0.00442534  -0.00029733   0.24743095   0.25898839   1.21860803   0.26653773   0.00109100   0.01859805   0.02038423   0.06656571   0.08694994   0.19247033   0.03175757   0.09653836   0.00000000   0.00000000
  1.30600000   0.06718807   0.01771104  -0.00400251  -0.00026892   0.24986816   0.25950184   1.21860803   0.24691773   0.00147876   0.01708587   0.02025226   0.06669768   0.08694994   0.19260470   0.03176014   0.09657404  -0.00732420  -0.00000000
  1.30800000   0.06353194   0.01771904  -0.00372686  -0.00023677   0.25230538   0.25997606   1.21860803   0.22729773   0.00193581   0.01571183   0.02013037   0.06681957   0.08694994   0.19273542   0.03176355   0.09660684  -0.00732420   0.00000000
  1.31000000   0.06539731   0.01772650  -0.00366302  -0.00023955   0.25474259   0.26041103   1.21860803   0.20767773   0.00222618   0.01442526   0.02001858   0.06693136   0.08694994   0.19286435   0.03176771   0.09663698  -0.01464800  -0.00000000
  1.31200000   0.06897883   0.01773382  -0.00373701  -0.00025777   0.25717981   0.26080677   1.21860803   0.18805773   0.00218659   0.01319497   0.01991686   0.06703308   0.08694994   0.19299873   0.03177213   0.09666460  -0.00488280   0.00000000
  1.31400000   0.06539731   0.01774130  -0.00379741  -0.00024834   0.25961703   0.26116327   1.21860803   0.16843773   0.00179383   0.01200413   0.01982524   0.06712470   0.08694994   0.19313311   0.03177611   0.09668980  -0.00244140  -0.00000000
  1.31600000   0.06718807   0.01774889  -0.00370004  -0.00024860   0.26205424   0.26148052   1.21860803   0.14881773   0.00116931   0.01086329   0.01974369   0.06720625   0.08694994   0.19326569   0.03177907   0.09671266  -0.01220700   0.00000000
  1.31800000   0.06174119   0.01775629  -0.00335821  -0.00020734   0.26449146   0.26175854   1.21860803   0.12919773   0.00052440   0.00979673   0.01967224   0.06727770   0.08694994   0.19339462   0.03178076   0.09673332  -0.01953100   0.00000000
  1.32000000   0.07084420   0.01776301  -0.00276736  -0.00019605   0.26692867   0.26199731   1.21860803   0.10957773   0.00007092   0.00881136   0.01961087   0.06733907   0.08694994   0.19352721   0.03178136   0.09675193  -0.01953100  -0.00000000
  1.32200000   0.06353194   0.01776854  -0.00201236  -0.00012785   0.26936589   0.26219685   1.21860803   0.08995773  -0.00006871   0.00790656   0.01955958   0.06739036   0.08694994   0.19366158   0.03178136   0.09676865  -0.01220700   0.00000000
  1.32400000   0.07994721   0.01777257  -0.00123067  -0.00009839   0.27180311   0.26235714   1.21860803   0.07033773   0.00008665   0.00708746   0.01951838   0.06743156   0.08694994   0.19380506   0.03178138   0.09678364  -0.01464800  -0.00000000
  1.32600000   0.06539731   0.01777503  -0.00054102  -0.00003538   0.27424032   0.26247820   1.21860803   0.05071773   0.00038777   0.00634949   0.01948727   0.06746267   0.08694994   0.19395041   0.03178185   0.09679708  -0.02685500   0.00000000
  1.32800000   0.07450033   0.01777611  -0.00000519  -0.00000039   0.27667754   0.26256001   1.21860803   0.03109773   0.00062474   0.00568363   0.01946624   0.06748370   0.08694994   0.19409030   0.03178286   0.09680911  -0.02441400  -0.00000000
  1.33000000   0.06897883   0.01777612   0.00035517   0.00002450   0.27911475   0.26260259   1.21860803   0.01147773   0.00062326   0.00508860   0.01945530   0.06749464   0.08694994   0.19423378   0.03178411   0.09681989  -0.03173800   0.00000000
  1.33200000   0.07450033   0.01777541   0.00053399   0.00003978   0.28155197   0.26260592   1.21860803  -0.00814227   0.00032275   0.00455700   0.01945444   0.06749550   0.08694994   0.19437726   0.03178506   0.09682953  -0.03173800   0.00000000
  1.33400000   0.07263495   0.01777434   0.00054932   0.00003990   0.28398919   0.26257002   1.21860803  -0.02776227  -0.00019826   0.00408083   0.01946367   0.06748627   0.08694994   0.19452440   0.03178518   0.09683817  -0.03173800   0.00000000
  1.33600000   0.07450033   0.01777324   0.00045538   0.00003393   0.28642640   0.26249488   1.21860803  -0.04738227  -0.00075721   0.00366902   0.01948298   0.06746696   0.08694994   0.19467153   0.03178423   0.09684592  -0.02929700  -0.00000000
  1.33800000   0.07808184   0.01777233   0.00030867   0.00002410   0.28886362   0.26238049   1.21860803  -0.06700227  -0.00114529   0.00333030   0.01951238   0.06743756   0.08694994   0.19482411   0.03178233   0.09685292  -0.02441400   0.00000000
  1.34000000   0.07629108   0.01777172   0.00015524   0.00001184   0.29130083   0.26222687   1.21860803  -0.08662227  -0.00121468   0.00306317   0.01955187   0.06739807   0.08694994   0.19497849   0.03177997   0.09685931  -0.02929700  -0.00000000
  1.34200000   0.07629108   0.01777141   0.00009351   0.00000713   0.29373805   0.26203400   1.21860803  -0.10624227  -0.00094105   0.00287139   0.01960144   0.06734850   0.08694994   0.19513107   0.03177781   0.09686525  -0.02685500   0.00000000
  1.34400000   0.07263495   0.01777122   0.00026808   0.00001947   0.29617527   0.26180190   1.21860803  -0.12586227  -0.00043484   0.00276019   0.01966109   0.06728885   0.08694994   0.19528000   0.03177643   0.09687088  -0.02685500  -0.00000000
  1.34600000   0.07629108   0.01777068   0.00073587   0.00005614   0.29861248   0.26153055   1.21860803  -0.14548227   0.00010486   0.00272964   0.01973084   0.06721911   0.08694994   0.19542892   0.03177610   0.09687637  -0.03418000   0.00000000
  1.34800000   0.07808184   0.01776921   0.00139080   0.00010860   0.30104970   0.26121997   1.21860803  -0.16510227   0.00047257   0.00278491   0.01981066   0.06713928   0.08694994   0.19558329   0.03177668   0.09688188  -0.02685500   0.00000000
  1.35000000   0.07808184   0.01776643   0.00202437   0.00015807   0.30348692   0.26087014   1.21860803  -0.18472227   0.00054044   0.00292722   0.01990057   0.06704937   0.08694994   0.19573946   0.03177769   0.09688760  -0.04394500  -0.00000000
  1.35200000   0.07808184   0.01776238   0.00242376   0.00018925   0.30592413   0.26048108   1.21860803  -0.20434227   0.00031085   0.00313568   0.02000057   0.06694937   0.08694994   0.19589562   0.03177855   0.09689366  -0.03662100   0.00000000
  1.35400000   0.07994721   0.01775753   0.00247098   0.00019755   0.30836135   0.26005277   1.21860803  -0.22396227  -0.00008796   0.00337666   0.02011066   0.06683928   0.08694994   0.19605365   0.03177877   0.09690017  -0.02441400   0.00000000
  1.35600000   0.07994721   0.01775259   0.00220839   0.00017655   0.31079856   0.25958523   1.21860803  -0.24358227  -0.00046252   0.00361529   0.02023083   0.06671911   0.08694994   0.19621355   0.03177822   0.09690716  -0.02685500  -0.00000000
  1.35800000   0.08173797   0.01774817   0.00179027   0.00014633   0.31323578   0.25907845   1.21860803  -0.26320227  -0.00063943   0.00381274   0.02036108   0.06658886   0.08694994   0.19637523   0.03177712   0.09691459  -0.03173800   0.00000000
  1.36000000   0.08360334   0.01774459   0.00137997   0.00011537   0.31567300   0.25853242   1.21860803  -0.28282227  -0.00053750   0.00393453   0.02050142   0.06644852   0.08694994   0.19654057   0.03177594   0.09692234  -0.02685500   0.00000000
  1.36200000   0.08360334   0.01774183   0.00112858   0.00009435   0.31811021   0.25794716   1.21860803  -0.30244227  -0.00019967   0.00396090   0.02065185   0.06629809   0.08694994   0.19670778   0.03177520   0.09693023  -0.03662100   0.00000000
  1.36400000   0.08725947   0.01773958   0.00122770   0.00010713   0.32054743   0.25732265   1.21860803  -0.32206227   0.00022794   0.00388575   0.02081236   0.06613758   0.08694994   0.19687864   0.03177523   0.09693808  -0.02441400  -0.00000000
  1.36600000   0.08360334   0.01773712   0.00196191   0.00016402   0.32298464   0.25665891   1.21860803  -0.34168227   0.00056035   0.00371959   0.02098296   0.06596699   0.08694994   0.19704950   0.03177602   0.09694569  -0.02441400   0.00000000
  1.36800000   0.08725947   0.01773320   0.00373068   0.00032554   0.32542186   0.25595592   1.21860803  -0.36130227   0.00065336   0.00348495   0.02116364   0.06578630   0.08694994   0.19722037   0.03177723   0.09695289  -0.03418000   0.00000000
  1.37000000   0.08539410   0.01772574   0.00698122   0.00059616   0.32785908   0.25521370   1.21860803  -0.38092227   0.00046645   0.00319969   0.02135441   0.06559554   0.08694994   0.19739302   0.03177835   0.09695957  -0.02685500  -0.00000000
  1.37200000   0.08360334   0.01771177   0.01199508   0.00100283   0.33029629   0.25443223   1.21860803  -0.40054227   0.00008169   0.00287555   0.02155526   0.06539468   0.08694994   0.19756202   0.03177890   0.09696565  -0.03173800   0.00000000
  1.37400000   0.08539410   0.01768778   0.01860142   0.00158845   0.33273351   0.25361153   1.21860803  -0.42016227  -0.00033084   0.00252412   0.02176620   0.06518374   0.08694994   0.19773102   0.03177865   0.09697105  -0.02197300  -0.00000000
  1.37600000   0.08539410   0.01765058   0.02604381   0.00222399   0.33517072   0.25275158   1.21860803  -0.43978227  -0.00058613   0.00215635   0.02198722   0.06496272   0.08694994   0.19790180   0.03177773   0.09697573  -0.02441400   0.00000000
  1.37800000   0.08539410   0.01759849   0.03320394   0.00283542   0.33760794   0.25185240   1.21860803  -0.45940227  -0.00056367   0.00178641   0.02221833   0.06473161   0.08694994   0.19807259   0.03177658   0.09697967  -0.02685500   0.00000000
  1.38000000   0.08539410   0.01753208   0.03906378   0.00333582   0.34004516   0.25091398   1.21860803  -0.47902227  -0.00025909   0.00143131   0.02245953   0.06449041   0.08694994   0.19824338   0.03177576   0.09698289  -0.02929700  -0.00000000
  1.38200000   0.09270635   0.01745396   0.04303685   0.00398979   0.34248237   0.24993631   1.21860803  -0.49864227   0.00021454   0.00110312   0.02271081   0.06423913   0.08694994   0.19842148   0.03177572   0.09698542  -0.02441400   0.00000000
  1.38400000   0.08905022   0.01736788   0.04495857   0.00400357   0.34491959   0.24891941   1.21860803  -0.51826227   0.00067392   0.00080856   0.02297218   0.06397776   0.08694994   0.19860324   0.03177661   0.09698734  -0.01953100   0.00000000
  1.38600000   0.09270635   0.01727797   0.04476844   0.00415032   0.34735680   0.24786326   1.21860803  -0.53788227   0.00094119   0.00054664   0.02324363   0.06370631   0.08694994   0.19878499   0.03177822   0.09698869  -0.02929700   0.00000000
  1.38800000   0.08905022   0.01718843   0.04209605   0.00374866   0.34979402   0.24676788   1.21860803  -0.55750227   0.00091805   0.00030796   0.02352517   0.06342477   0.08694994   0.19896675   0.03178008   0.09698955  -0.02929700   0.00000000
  1.39000000   0.07084420   0.01710424   0.03619055   0.00256389   0.35223124   0.24563325   1.21860803  -0.57712227   0.00062677   0.00009065   0.02381679   0.06313315   0.08694994   0.19912664   0.03178162   0.09698994  -0.02685500  -0.00000000
  1.39200000   0.05808506   0.01703186   0.02639561   0.00153319   0.35466845   0.24445939   1.21860803  -0.59674227   0.00019940  -0.00009685   0.02411850   0.06283144   0.08694994   0.19925557   0.03178245   0.09698994  -0.02197300   0.00000000
  1.39400000   0.04711667   0.01697907   0.01273154   0.00059987   0.35710567   0.24324628   1.21860803  -0.61636227  -0.00017899  -0.00025279   0.02443029   0.06251965   0.08694994   0.19936078   0.03178247   0.09698959   0.00488280   0.00000000
  1.39600000   0.04532592   0.01695360  -0.00383105  -0.00017365   0.35954288   0.24199394   1.21860803  -0.63598227  -0.00034903  -0.00038132   0.02475217   0.06219777   0.08694994   0.19945322   0.03178194   0.09698896   0.00732420  -0.00000000
  1.39800000   0.05442893   0.01696126  -0.02141557  -0.00116563   0.36198010   0.24070235   1.21860803  -0.65560227  -0.00024584  -0.00048693   0.02508414   0.06186580   0.08694994   0.19955297   0.03178135   0.09698809   0.00976560   0.00000000
  1.40000000   0.06174119   0.01700410  -0.03763126  -0.00232340   0.36441732   0.23937153   1.21860803  -0.67522227   0.00007309  -0.00058195   0.02542619   0.06152375   0.08694994   0.19966914   0.03178118   0.09698702   0.00000000   0.00000000
  1.40200000   0.07450033   0.01707936  -0.05026478  -0.00374474   0.36685453   0.23800147   1.21860803  -0.69484227   0.00045458  -0.00067373   0.02577833   0.06117161   0.08694994   0.19980538   0.03178170   0.09698576  -0.00976560   0.00000000
  1.40400000   0.06897883   0.01717989  -0.05796947  -0.00399867   0.36929175   0.23659216   1.21860803  -0.71446227   0.00071820  -0.00074827   0.02614055   0.06080939   0.08694994   0.19994886   0.03178288   0.09698434  -0.01709000  -0.00000000
  1.40600000   0.05263817   0.01729583  -0.06063882  -0.00319192   0.37172896   0.23514362   1.21860803  -0.73408227   0.00073593  -0.00078953   0.02651286   0.06043708   0.08694994   0.20007048   0.03178433   0.09698280  -0.01464800   0.00000000
  1.40800000   0.04532592   0.01741710  -0.05928121  -0.00268698   0.37416618   0.23365583   1.21860803  -0.75370227   0.00048790  -0.00079278   0.02689525   0.06005469   0.08694994   0.20016844   0.03178555   0.09698122  -0.02929700   0.00000000
  1.41000000   0.03443215   0.01753567  -0.05546695  -0.00190985   0.37660340   0.23212881   1.21860803  -0.77332227   0.00006899  -0.00075144   0.02728773   0.05966221   0.08694994   0.20024820   0.03178611   0.09697968  -0.03906300   0.00000000
  1.41200000   0.03622290   0.01764660  -0.05067365  -0.00183555   0.37904061   0.23056254   1.21860803  -0.79294227  -0.00035481  -0.00066266   0.02769029   0.05925965   0.08694994   0.20031886   0.03178582   0.09697826  -0.10254000   0.00000000
  1.41400000   0.03987903   0.01774795  -0.04586988  -0.00182925   0.38147783   0.22895704   1.21860803  -0.81256227  -0.00061817  -0.00053551   0.02810294   0.05884700   0.08694994   0.20039496   0.03178485   0.09697706  -0.03662100   0.00000000
  1.41600000   0.03622290   0.01783969  -0.04144567  -0.00150128   0.38391505   0.22731229   1.21860803  -0.83218227  -0.00062586  -0.00037465   0.02852568   0.05842426   0.08694994   0.20047106   0.03178361   0.09697615  -0.02441400   0.00000000
  1.41800000   0.04532592   0.01792258  -0.03736485  -0.00169360   0.38635226   0.22562831   1.21860803  -0.85180227  -0.00039293  -0.00018275   0.02895850   0.05799144   0.08694994   0.20055261   0.03178259   0.09697560   0.00488280  -0.00000000
  1.42000000   0.05629430   0.01799731  -0.03339645  -0.00188003   0.38878948   0.22390509   1.21860803  -0.87142227  -0.00003777   0.00002416   0.02940141   0.05754853   0.08694994   0.20065423   0.03178216   0.09697544   0.02929700   0.00000000
  1.42200000   0.06897883   0.01806410  -0.02934051  -0.00202387   0.39122669   0.22214262   1.21860803  -0.89104227   0.00027003   0.00023063   0.02985440   0.05709554   0.08694994   0.20077950   0.03178239   0.09697569  -0.00732420   0.00000000
  1.42400000   0.04898204   0.01812278  -0.02516102  -0.00123244   0.39366391   0.22034092   1.21860803  -0.91066227   0.00038394   0.00043092   0.03031748   0.05663246   0.08694994   0.20089746   0.03178304   0.09697635  -0.01220700   0.00000000
  1.42600000   0.05077280   0.01817310  -0.02099581  -0.00106602   0.39610113   0.21849997   1.21860803  -0.93028227   0.00024431   0.00061642   0.03079064   0.05615930   0.08694994   0.20099722   0.03178367   0.09697740  -0.01220700  -0.00000000
  1.42800000   0.04898204   0.01821510  -0.01709396  -0.00083730   0.39853834   0.21661979   1.21860803  -0.94990227  -0.00009526   0.00077916   0.03127389   0.05567605   0.08694994   0.20109697   0.03178382   0.09697880  -0.00976560   0.00000000
  1.43000000   0.05077280   0.01824928  -0.01371797  -0.00069650   0.40097556   0.21470036   1.21860803  -0.96952227  -0.00049159   0.00091540   0.03176722   0.05518272   0.08694994   0.20119673   0.03178324   0.09698049   0.01220700   0.00000000
  1.43200000   0.05263817   0.01827672  -0.01106100  -0.00058223   0.40341277   0.21274170   1.21860803  -0.98914227  -0.00077415   0.00101452   0.03227064   0.05467930   0.08694994   0.20130014   0.03178197   0.09698242   0.01220700   0.00000000
  1.43400000   0.05263817   0.01829884  -0.00923840  -0.00048629   0.40584999   0.21074379   1.21860803  -1.00876227  -0.00081713   0.00106582   0.03278415   0.05416579   0.08694994   0.20140542   0.03178038   0.09698450   0.01220700  -0.00000000
  1.43600000   0.05442893   0.01831732  -0.00827807  -0.00045057   0.40828721   0.20870665   1.21860803  -1.02838227  -0.00059159   0.00106744   0.03330774   0.05364220   0.08694994   0.20151248   0.03177897   0.09698663   0.00244140   0.00000000
  1.43800000   0.05808506   0.01833387  -0.00802401  -0.00046608   0.41072442   0.20663026   1.21860803  -1.04800227  -0.00017766   0.00101133   0.03384142   0.05310852   0.08694994   0.20162500   0.03177820   0.09698871   0.00000000   0.00000000
  1.44000000   0.05808506   0.01834992  -0.00810347  -0.00047069   0.41316164   0.20451464   1.21860803  -1.06762227   0.00026827   0.00087960   0.03438518   0.05256476   0.08694994   0.20174117   0.03177829   0.09699060   0.01953100   0.00000000
  1.44200000   0.05808506   0.01836613  -0.00809401  -0.00047014   0.41559885   0.20235978   1.21860803  -1.08724227   0.00057874   0.00066014   0.03493903   0.05201091   0.08694994   0.20185734   0.03177914   0.09699214   0.00732420  -0.00000000
  1.44400000   0.05629430   0.01838232  -0.00772763  -0.00043502   0.41803607   0.20016567   1.21860803  -1.10686227   0.00064538   0.00034969   0.03550296   0.05144698   0.08694994   0.20197172   0.03178036   0.09699315  -0.00488280   0.00000000
  1.44600000   0.05442893   0.01839777  -0.00694819  -0.00037818   0.42047329   0.19793233   1.21860803  -1.12648227   0.00046208  -0.00004838   0.03607698   0.05087296   0.08694994   0.20208244   0.03178147   0.09699346  -0.01464800  -0.00000000
  1.44800000   0.05629430   0.01841167  -0.00585287  -0.00032948   0.42291050   0.19565974   1.21860803  -1.14610227   0.00012314  -0.00051662   0.03666108   0.05028886   0.08694994   0.20219316   0.03178205   0.09699289  -0.02197300   0.00000000
  1.45000000   0.05808506   0.01842338  -0.00463187  -0.00026904   0.42534772   0.19334792   1.21860803  -1.16572227  -0.00021885  -0.00102439   0.03725527   0.04969467   0.08694994   0.20230754   0.03178196   0.09699135  -0.00976560  -0.00000000
  1.45200000   0.06174119   0.01843264  -0.00352807  -0.00021783   0.42778493   0.19099685   1.21860803  -1.18534227  -0.00041690  -0.00153773   0.03785955   0.04909039   0.08694994   0.20242737   0.03178132   0.09698879  -0.02685500   0.00000000
  1.45400000   0.06174119   0.01843970  -0.00274125  -0.00016925   0.43022215   0.18860655   1.21860803  -1.20496227  -0.00039195  -0.00202041   0.03847391   0.04847603   0.08694994   0.20255085   0.03178051   0.09698523  -0.01709000   0.00000000
  1.45600000   0.05987581   0.01844518  -0.00232696  -0.00013933   0.43265937   0.18617700   1.21860803  -1.22458227  -0.00016673  -0.00243317   0.03909836   0.04785159   0.08694994   0.20267247   0.03177996   0.09698078  -0.01464800  -0.00000000
  1.45800000   0.06718807   0.01844983  -0.00222110  -0.00014923   0.43509658   0.18370822   1.21860803  -1.24420227   0.00014594  -0.00273986   0.03973289   0.04721705   0.08694994   0.20279953   0.03177993   0.09697560  -0.01220700   0.00000000
  1.46000000   0.06539731   0.01845427  -0.00229597  -0.00015015   0.43753380   0.18120019   1.21860803  -1.26382227   0.00039442  -0.00291561   0.04037750   0.04657244   0.08694994   0.20293212   0.03178048   0.09696995  -0.00244140   0.00000000
  1.46200000   0.06174119   0.01845887  -0.00235270  -0.00014526   0.43997101   0.17865293   1.21860803  -1.28344227   0.00045453  -0.00295560   0.04103221   0.04591773   0.08694994   0.20305926   0.03178132   0.09696408  -0.02685500  -0.00000000
  1.46400000   0.06539731   0.01846357  -0.00220134  -0.00014396   0.44240823   0.17606643   1.21860803  -1.30306227   0.00028226  -0.00287485   0.04169700   0.04525294   0.08694994   0.20318639   0.03178206   0.09695825  -0.02685500   0.00000000
  1.46600000   0.06174119   0.01846797  -0.00181410  -0.00011200   0.44484545   0.17344068   1.21860803  -1.32268227  -0.00006841  -0.00269766   0.04237187   0.04457807   0.08694994   0.20331353   0.03178227   0.09695267  -0.02441400   0.00000000
  1.46800000   0.05987581   0.01847160  -0.00131835  -0.00007894   0.44728266   0.17077570   1.21860803  -1.34230227  -0.00046913  -0.00245043   0.04305683   0.04389311   0.08694994   0.20343515   0.03178174   0.09694752  -0.02197300  -0.00000000
  1.47000000   0.07263495   0.01847424  -0.00085349  -0.00006199   0.44971988   0.16807147   1.21860803  -1.36192227  -0.00077210  -0.00215743   0.04375187   0.04319807   0.08694994   0.20356766   0.03178050   0.09694292  -0.00976560   0.00000000
  1.47200000   0.06718807   0.01847595  -0.00048969  -0.00003290   0.45215709   0.16532801   1.21860803  -1.38154227  -0.00087313  -0.00183988   0.04445701   0.04249294   0.08694994   0.20370748   0.03177885   0.09693892  -0.01953100  -0.00000000
  1.47400000   0.06897883   0.01847693  -0.00023454  -0.00001618   0.45459431   0.16254530   1.21860803  -1.40116227  -0.00075607  -0.00152208   0.04517222   0.04177772   0.08694994   0.20384365   0.03177722   0.09693556   0.01220700   0.00000000
  1.47600000   0.06718807   0.01847739  -0.00005796  -0.00000389   0.45703153   0.15972336   1.21860803  -1.42078227  -0.00049844  -0.00122460   0.04589752   0.04105242   0.08694994   0.20397982   0.03177597   0.09693281  -0.00732420   0.00000000
  1.47800000   0.06718807   0.01847751   0.00008909   0.00000599   0.45946874   0.15686217   1.21860803  -1.44040227  -0.00023631  -0.00095138   0.04663291   0.04031703   0.08694994   0.20411419   0.03177523   0.09693063  -0.00244140  -0.00000000
  1.48000000   0.05987581   0.01847733   0.00026066   0.00001561   0.46190596   0.15396175   1.21860803  -1.46002227  -0.00010447  -0.00069894   0.04737838   0.03957156   0.08694994   0.20424126   0.03177489   0.09692898   0.00000000   0.00000000
  1.48200000   0.06718807   0.01847681   0.00050383   0.00003385   0.46434317   0.15102208   1.21860803  -1.47964227  -0.00017769  -0.00046614   0.04813394   0.03881600   0.08694994   0.20436832   0.03177461   0.09692782  -0.01464800   0.00000000
  1.48400000   0.06897883   0.01847580   0.00084510   0.00005829   0.46678039   0.14804318   1.21860803  -1.49926227  -0.00043823  -0.00024779   0.04889959   0.03805035   0.08694994   0.20450449   0.03177399   0.09692711  -0.00976560   0.00000000
  1.48600000   0.07084420   0.01847411   0.00127275   0.00009017   0.46921761   0.14502504   1.21860803  -1.51888227  -0.00078311  -0.00003749   0.04967532   0.03727462   0.08694994   0.20464431   0.03177277   0.09692682  -0.01464800   0.00000000
  1.48800000   0.06718807   0.01847157   0.00173036   0.00011626   0.47165482   0.14196765   1.21860803  -1.53850227  -0.00106770   0.00016842   0.05046113   0.03648881   0.08694994   0.20478234   0.03177092   0.09692695  -0.00488280  -0.00000000
  1.49000000   0.06539731   0.01846811   0.00215895   0.00014119   0.47409204   0.13887103   1.21860803  -1.55812227  -0.00116766   0.00037983   0.05125703   0.03569291   0.08694994   0.20491493   0.03176869   0.09692750   0.00488280   0.00000000
  1.49200000   0.06174119   0.01846379   0.00256874   0.00015860   0.47652926   0.13573516   1.21860803  -1.57774227  -0.00103215   0.00060585   0.05206302   0.03488692   0.08694994   0.20504207   0.03176649   0.09692849  -0.01220700   0.00000000
  1.49400000   0.06353194   0.01845865   0.00304998   0.00019377   0.47896647   0.13256006   1.21860803  -1.59736227  -0.00070435   0.00083790   0.05287909   0.03407085   0.08694994   0.20516734   0.03176475   0.09692993  -0.01464800   0.00000000
  1.49600000   0.05987581   0.01845255   0.00368917   0.00022089   0.48140369   0.12934571   1.21860803  -1.61698227  -0.00030147   0.00105808   0.05370525   0.03324469   0.08694994   0.20529075   0.03176374   0.09693182  -0.01220700   0.00000000
  1.49800000   0.05263817   0.01844517   0.00447407   0.00023551   0.48384090   0.12609213   1.21860803  -1.63660227   0.00003442   0.00124993   0.05454149   0.03240845   0.08694994   0.20540326   0.03176348   0.09693413  -0.02441400  -0.00000000
  1.50000000   0.05442893   0.01843622   0.00529418   0.00028816   0.48627812   0.12279930   1.21860803  -1.65622227   0.00019440   0.00139325   0.05538782   0.03156212   0.08694994   0.20551033   0.03176371   0.09693678  -0.00488280   0.00000000
  1.50200000   0.05077280   0.01842564   0.00600865   0.00030508   0.48871534   0.11946724   1.21860803  -1.67584227   0.00014714   0.00147142   0.05624423   0.03070571   0.08694994   0.20561553   0.03176405   0.09693964  -0.01464800   0.00000000
  1.50400000   0.04532592   0.01841362   0.00645510   0.00029258   0.49115255   0.11609593   1.21860803  -1.69546227  -0.00004854   0.00147940   0.05711073   0.02983921   0.08694994   0.20571163   0.03176415   0.09694259  -0.00488280  -0.00000000
  1.50600000   0.04532592   0.01840071   0.00643999   0.00029190   0.49358977   0.11268539   1.21860803  -1.71508227  -0.00026944   0.00141241   0.05798732   0.02896262   0.08694994   0.20580228   0.03176383   0.09694548  -0.00976560   0.00000000
  1.50800000   0.04166979   0.01838783   0.00584632   0.00024362   0.49602698   0.10923561   1.21860803  -1.73470227  -0.00038253   0.00126770   0.05887399   0.02807595   0.08694994   0.20588928   0.03176318   0.09694816  -0.02685500   0.00000000
  1.51000000   0.03077602   0.01837614   0.00477977   0.00014710   0.49846420   0.10574658   1.21860803  -1.75432227  -0.00030426   0.00105900   0.05977074   0.02717920   0.08694994   0.20596172   0.03176249   0.09695049  -0.01953100   0.00000000
  1.51200000   0.02711989   0.01836658   0.00355284   0.00009635   0.50090142   0.10221832   1.21860803  -1.77394227  -0.00003622   0.00080974   0.06067758   0.02627236   0.08694994   0.20601962   0.03176215   0.09695236  -0.01709000   0.00000000
  1.51400000   0.02711989   0.01835947   0.00247383   0.00006709   0.50333863   0.09865081   1.21860803  -1.79356227   0.00033800   0.00054393   0.06159451   0.02535543   0.08694994   0.20607386   0.03176245   0.09695371  -0.02197300   0.00000000
  1.51600000   0.03443215   0.01835452   0.00166294   0.00005726   0.50577585   0.09504407   1.21860803  -1.81318227   0.00068938   0.00029086   0.06252152   0.02442842   0.08694994   0.20613541   0.03176348   0.09695455  -0.01464800  -0.00000000
  1.51800000   0.02711989   0.01835120   0.00109872   0.00002980   0.50821306   0.09139808   1.21860803  -1.83280227   0.00089732   0.00007812   0.06345862   0.02349132   0.08694994   0.20619696   0.03176506   0.09695492  -0.02441400   0.00000000
  1.52000000   0.02891065   0.01834900   0.00075498   0.00002183   0.51065028   0.08771286   1.21860803  -1.85242227   0.00090059  -0.00008038   0.06440581   0.02254413   0.08694994   0.20625299   0.03176686   0.09695491  -0.02685500  -0.00000000
  1.52200000   0.02525452   0.01834749   0.00062266   0.00001573   0.51308750   0.08398839   1.21860803  -1.87204227   0.00072291  -0.00017988   0.06536308   0.02158686   0.08694994   0.20630716   0.03176849   0.09695465  -0.02685500   0.00000000
  1.52400000   0.02346376   0.01834624   0.00066509   0.00001561   0.51552471   0.08022469   1.21860803  -1.89166227   0.00046077  -0.00021916   0.06633043   0.02061951   0.08694994   0.20635588   0.03176967   0.09695425  -0.02441400  -0.00000000
  1.52600000   0.03077602   0.01834491   0.00079925   0.00002460   0.51796193   0.07642174   1.21860803  -1.91128227   0.00024036  -0.00020083   0.06730787   0.01964207   0.08694994   0.20641012   0.03177037   0.09695383  -0.02197300   0.00000000
  1.52800000   0.02891065   0.01834332   0.00091116   0.00002634   0.52039914   0.07257956   1.21860803  -1.93090227   0.00016373  -0.00012554   0.06829540   0.01865454   0.08694994   0.20646980   0.03177077   0.09695351  -0.01464800  -0.00000000
  1.53000000   0.03443215   0.01834149   0.00091681   0.00003157   0.52283636   0.06869814   1.21860803  -1.95052227   0.00026643   0.00000727   0.06929301   0.01765693   0.08694994   0.20653315   0.03177120   0.09695339  -0.01464800  -0.00000000
  1.53200000   0.03443215   0.01833966   0.00080797   0.00002782   0.52527358   0.06477747   1.21860803  -1.97014227   0.00050438   0.00018800   0.07030071   0.01664924   0.08694994   0.20660201   0.03177198   0.09695359  -0.01220700  -0.00000000
  1.53400000   0.03443215   0.01833804   0.00058495   0.00002014   0.52771079   0.06081757   1.21860803  -1.98976227   0.00077462   0.00039884   0.07131849   0.01563145   0.08694994   0.20667088   0.03177325   0.09695417  -0.02441400   0.00000000
  1.53600000   0.03622290   0.01833687   0.00020038   0.00000726   0.53014801   0.05681842   1.21860803  -2.00938227   0.00095999   0.00062720   0.07234636   0.01460358   0.08694994   0.20674153   0.03177499   0.09695520  -0.02929700  -0.00000000
  1.53800000   0.03987903   0.01833647  -0.00033196  -0.00001324   0.53258522   0.05278004   1.21860803  -2.02900227   0.00098020   0.00086617   0.07338431   0.01356563   0.08694994   0.20681763   0.03177693   0.09695669  -0.01709000   0.00000000
  1.54000000   0.03801366   0.01833714  -0.00084576  -0.00003215   0.53502244   0.04870241   1.21860803  -2.04862227   0.00082870   0.00110309   0.07443235   0.01251759   0.08694994   0.20689553   0.03177874   0.09695866  -0.02441400  -0.00000000
  1.54200000   0.03801366   0.01833883  -0.00112838  -0.00004289   0.53745966   0.04458555   1.21860803  -2.06824227   0.00057542   0.00131490   0.07549047   0.01145947   0.08694994   0.20697155   0.03178014   0.09696108  -0.02685500   0.00000000
  1.54400000   0.03622290   0.01834109  -0.00107831  -0.00003906   0.53989687   0.04042944   1.21860803  -2.08786227   0.00033303   0.00147588   0.07655868   0.01039126   0.08694994   0.20704579   0.03178105   0.09696387  -0.01464800  -0.00000000
  1.54600000   0.03443215   0.01834324  -0.00074422  -0.00002562   0.54233409   0.03623410   1.21860803  -2.10748227   0.00020672   0.00156849   0.07763698   0.00931296   0.08694994   0.20711644   0.03178159   0.09696691  -0.00732420   0.00000000
  1.54800000   0.03443215   0.01834473  -0.00025839  -0.00000890   0.54477130   0.03199952   1.21860803  -2.12710227   0.00025082   0.00158961   0.07872536   0.00822458   0.08694994   0.20718531   0.03178205   0.09697007  -0.00244140   0.00000000
  1.55000000   0.03801366   0.01834525   0.00024244   0.00000922   0.54720852   0.02772569   1.21860803  -2.14672227   0.00044745   0.00155252   0.07982383   0.00712611   0.08694994   0.20725775   0.03178275   0.09697321  -0.00732420   0.00000000
  1.55200000   0.03443215   0.01834476   0.00067174   0.00002313   0.54964574   0.02341263   1.21860803  -2.16634227   0.00071434   0.00148444   0.08093238   0.00601756   0.08694994   0.20733020   0.03178391   0.09697625  -0.03173800  -0.00000000
  1.55400000   0.03443215   0.01834342   0.00103906   0.00003578   0.55208295   0.01906032   1.21860803  -2.18596227   0.00094012   0.00141668   0.08205102   0.00489892   0.08694994   0.20739906   0.03178556   0.09697915  -0.00976560  -0.00000000
  1.55600000   0.03987903   0.01834134   0.00141893   0.00005659   0.55452017   0.01466878   1.21860803  -2.20558227   0.00103150   0.00137382   0.08317974   0.00377020   0.08694994   0.20747338   0.03178753   0.09698194  -0.00488280   0.00000000
  1.55800000   0.03256677   0.01833850   0.00181384   0.00005907   0.55695739   0.01023799   1.21860803  -2.22520227   0.00095175   0.00136836   0.08431855   0.00263139   0.08694994   0.20754582   0.03178952   0.09698469  -0.02441400  -0.00000000
  1.56000000   0.03077602   0.01833488   0.00210085   0.00006466   0.55939460   0.00576797   1.21860803  -2.24482227   0.00073482   0.00139781   0.08546745   0.00148249   0.08694994   0.20760916   0.03179120   0.09698745  -0.00488280   0.00000000
  1.56200000   0.03443215   0.01833067   0.00215900   0.00007434   0.56183182   0.00125870   1.21860803  -2.26444227   0.00047061   0.00144470   0.08662643   0.00032351   0.08694994   0.20767437   0.03179241   0.09699029  -0.02685500 -1659.35001533
  1.56400000   0.03256677   0.01832636   0.00199558   0.00006499   0.56426903   0.00000000   0.00000000   0.00000000   0.00026672   0.00148328   0.00000000   0.00000000   0.00000000   0.20774137   0.03179315   0.09699322  -0.02197300   0.00000000
  1.56600000   0.03622290   0.01832236   0.00173344   0.00006279   0.56426903   0.00000000   0.00000000   0.00000000   0.00020258   0.00148369   0.00000000   0.00000000   0.00000000   0.20781016   0.03179362   0.09699619  -0.00732420   0.00000000
  1.56800000   0.03256677   0.01831890   0.00151295   0.00004927   0.56426903   0.00000000   0.00000000   0.00000000   0.00029696   0.00141250   0.00000000   0.00000000   0.00000000   0.20787895   0.03179412   0.09699909  -0.01709000   0.00000000
  1.57000000   0.03256677   0.01831587   0.00140621   0.00004580   0.56426903   0.00000000   0.00000000   0.00000000   0.00050228   0.00124260   0.00000000   0.00000000   0.00000000   0.20794408   0.03179491   0.09700174  -0.01220700   0.00000000
  1.57200000   0.03256677   0.01831306   0.00138475   0.00004510   0.56426903   0.00000000   0.00000000   0.00000000   0.00072597   0.00096527   0.00000000   0.00000000   0.00000000   0.20800922   0.03179614   0.09700395  -0.02685500   0.00000000
  1.57400000   0.03077602   0.01831029   0.00133918   0.00004121   0.56426903   0.00000000   0.00000000   0.00000000   0.00087009   0.00059211   0.00000000   0.00000000   0.00000000   0.20807256   0.03179774   0.09700551  -0.02197300   0.00000000
  1.57600000   0.02891065   0.01830761   0.00117376   0.00003393   0.56426903   0.00000000   0.00000000   0.00000000   0.00087414   0.00015432   0.00000000   0.00000000   0.00000000   0.20813225   0.03179948   0.09700625  -0.01709000   0.00000000
  1.57800000   0.03077602   0.01830526   0.00093599   0.00002881   0.56426903   0.00000000   0.00000000   0.00000000   0.00074158  -0.00030265   0.00000000   0.00000000   0.00000000   0.20819193   0.03180110   0.09700610  -0.02685500   0.00000000
  1.58000000   0.03987903   0.01830339   0.00080976   0.00003229   0.56426903   0.00000000   0.00000000   0.00000000   0.00053728  -0.00073772   0.00000000   0.00000000   0.00000000   0.20826259   0.03180238   0.09700506  -0.01953100   0.00000000
  1.58200000   0.03077602   0.01830177   0.00092623   0.00002851   0.56426903   0.00000000   0.00000000   0.00000000   0.00035756  -0.00113086   0.00000000   0.00000000   0.00000000   0.20833324   0.03180327   0.09700319  -0.03662100   0.00000000
  1.58400000   0.02525452   0.01829992   0.00120321   0.00003039   0.56426903   0.00000000   0.00000000   0.00000000   0.00028660  -0.00148204   0.00000000   0.00000000   0.00000000   0.20838927   0.03180392   0.09700058  -0.01709000   0.00000000
  1.58600000   0.03256677   0.01829751   0.00141969   0.00004623   0.56426903   0.00000000   0.00000000   0.00000000   0.00035879  -0.00180276   0.00000000   0.00000000   0.00000000   0.20844710   0.03180456   0.09699730  -0.01464800   0.00000000
  1.58800000   0.03256677   0.01829467   0.00145841   0.00004750   0.56426903   0.00000000   0.00000000   0.00000000   0.00054423  -0.00210668   0.00000000   0.00000000   0.00000000   0.20851223   0.03180547   0.09699339  -0.01953100   0.00000000
  1.59000000   0.03077602   0.01829176   0.00140763   0.00004332   0.56426903   0.00000000   0.00000000   0.00000000   0.00076229  -0.00239776   0.00000000   0.00000000   0.00000000   0.20857557   0.03180677   0.09698888  -0.01709000   0.00000000
  1.59200000   0.02891065   0.01828894   0.00137683   0.00003981   0.56426903   0.00000000   0.00000000   0.00000000   0.00091521  -0.00267146   0.00000000   0.00000000   0.00000000   0.20863526   0.03180845   0.09698381  -0.01709000   0.00000000
  1.59400000   0.02711989   0.01828619   0.00127540   0.00003459   0.56426903   0.00000000   0.00000000   0.00000000   0.00092886  -0.00292412   0.00000000   0.00000000   0.00000000   0.20869129   0.03181029   0.09697822  -0.02441400   0.00000000
  1.59600000   0.02891065   0.01828364   0.00091537   0.00002646   0.56426903   0.00000000   0.00000000   0.00000000   0.00078576  -0.00314681   0.00000000   0.00000000   0.00000000   0.20874732   0.03181201   0.09697215  -0.01220700   0.00000000
  1.59800000   0.02711989   0.01828181   0.00035610   0.00000966   0.56426903   0.00000000   0.00000000   0.00000000   0.00053402  -0.00331826   0.00000000   0.00000000   0.00000000   0.20880335   0.03181333   0.09696568  -0.01953100   0.00000000
  1.60000000   0.02167301   0.01828109  -0.00008385  -0.00000182   0.56426903   0.00000000   0.00000000   0.00000000   0.00026692  -0.00341441   0.00000000   0.00000000   0.00000000   0.20885214   0.03181413   0.09695895  -0.01709000   0.00000000
  1.60200000   0.02711989   0.01828126  -0.00020923  -0.00000567   0.56426903   0.00000000   0.00000000   0.00000000   0.00008368  -0.00341825   0.00000000   0.00000000   0.00000000   0.20890094   0.03181448   0.09695212  -0.01464800   0.00000000
  1.60400000   0.02711989   0.01828168  -0.00010363  -0.00000281   0.56426903   0.00000000   0.00000000   0.00000000   0.00004864  -0.00332438   0.00000000   0.00000000   0.00000000   0.20895518   0.03181461   0.09694537  -0.00976560   0.00000000
  1.60600000   0.02525452   0.01828189   0.00005653   0.00000143   0.56426903   0.00000000   0.00000000   0.00000000   0.00016472  -0.00314211   0.00000000   0.00000000   0.00000000   0.20900755   0.03181483   0.09693891  -0.00976560   0.00000000
  1.60800000   0.02346376   0.01828178   0.00014177   0.00000333   0.56426903   0.00000000   0.00000000   0.00000000   0.00037241  -0.00288656   0.00000000   0.00000000   0.00000000   0.20905627   0.03181536   0.09693288  -0.00488280   0.00000000
  1.61000000   0.02525452   0.01828149   0.00009403   0.00000237   0.56426903   0.00000000   0.00000000   0.00000000   0.00057538  -0.00256890   0.00000000   0.00000000   0.00000000   0.20910499   0.03181631   0.09692742  -0.02197300   0.00000000
  1.61200000   0.01980763   0.01828130  -0.00005701  -0.00000113   0.56426903   0.00000000   0.00000000   0.00000000   0.00068109  -0.00220355   0.00000000   0.00000000   0.00000000   0.20915005   0.03181757   0.09692265  -0.01220700   0.00000000
  1.61400000   0.01615151   0.01828142  -0.00020997  -0.00000339   0.56426903   0.00000000   0.00000000   0.00000000   0.00063916  -0.00181497   0.00000000   0.00000000   0.00000000   0.20918601   0.03181889   0.09691863  -0.02441400   0.00000000
  1.61600000   0.01615151   0.01828184  -0.00026096  -0.00000421   0.56426903   0.00000000   0.00000000   0.00000000   0.00046136  -0.00143293   0.00000000   0.00000000   0.00000000   0.20921831   0.03181999   0.09691538  -0.02441400   0.00000000
  1.61800000   0.01801688   0.01828236  -0.00017145  -0.00000309   0.56426903   0.00000000   0.00000000   0.00000000   0.00021468  -0.00109161   0.00000000   0.00000000   0.00000000   0.20925248   0.03182066   0.09691286  -0.02441400   0.00000000
  1.62000000   0.01615151   0.01828270   0.00002135   0.00000034   0.56426903   0.00000000   0.00000000   0.00000000  -0.00001013  -0.00082426   0.00000000   0.00000000   0.00000000   0.20928665   0.03182087   0.09691094  -0.01953100   0.00000000
  1.62200000   0.01615151   0.01828266   0.00024122   0.00000390   0.56426903   0.00000000   0.00000000   0.00000000  -0.00013883  -0.00064362   0.00000000   0.00000000   0.00000000   0.20931895   0.03182072   0.09690948  -0.01953100   0.00000000
  1.62400000   0.01801688   0.01828218   0.00040676   0.00000733   0.56426903   0.00000000   0.00000000   0.00000000  -0.00014417  -0.00053616   0.00000000   0.00000000   0.00000000   0.20935312   0.03182044   0.09690830  -0.02685500   0.00000000
  1.62600000   0.01801688   0.01828136   0.00046099   0.00000831   0.56426903   0.00000000   0.00000000   0.00000000  -0.00005516  -0.00047831   0.00000000   0.00000000   0.00000000   0.20938915   0.03182024   0.09690728  -0.00976560   0.00000000
  1.62800000   0.01256999   0.01828044   0.00040605   0.00000510   0.56426903   0.00000000   0.00000000   0.00000000   0.00005679  -0.00044673   0.00000000   0.00000000   0.00000000   0.20941974   0.03182024   0.09690636  -0.01709000   0.00000000
  1.63000000   0.01801688   0.01827963   0.00030052   0.00000541   0.56426903   0.00000000   0.00000000   0.00000000   0.00010927  -0.00041988   0.00000000   0.00000000   0.00000000   0.20945033   0.03182040   0.09690549  -0.01220700   0.00000000
  1.63200000   0.01801688   0.01827903   0.00019714   0.00000355   0.56426903   0.00000000   0.00000000   0.00000000   0.00004545  -0.00038371   0.00000000   0.00000000   0.00000000   0.20948636   0.03182056   0.09690469  -0.01709000   0.00000000
  1.63400000   0.01980763   0.01827863   0.00008440   0.00000167   0.56426903   0.00000000   0.00000000   0.00000000  -0.00014026  -0.00033427   0.00000000   0.00000000   0.00000000   0.20952418   0.03182046   0.09690397  -0.02197300   0.00000000
  1.63600000   0.01615151   0.01827847  -0.00007397  -0.00000119   0.56426903   0.00000000   0.00000000   0.00000000  -0.00039899  -0.00027169   0.00000000   0.00000000   0.00000000   0.20956014   0.03181992   0.09690336  -0.00488280   0.00000000
  1.63800000   0.01615151   0.01827861  -0.00023937  -0.00000387   0.56426903   0.00000000   0.00000000   0.00000000  -0.00064700  -0.00019486   0.00000000   0.00000000   0.00000000   0.20959245   0.03181888   0.09690290  -0.01953100   0.00000000
  1.64000000   0.01256999   0.01827909  -0.00031626  -0.00000398   0.56426903   0.00000000   0.00000000   0.00000000  -0.00080022  -0.00010168   0.00000000   0.00000000   0.00000000   0.20962117   0.03181743   0.09690260  -0.01709000   0.00000000
  1.64200000   0.01615151   0.01827972  -0.00028490  -0.00000460   0.56426903   0.00000000   0.00000000   0.00000000  -0.00080998   0.00000693   0.00000000   0.00000000   0.00000000   0.20964989   0.03181582   0.09690251  -0.01953100   0.00000000
  1.64400000   0.01436075   0.01828029  -0.00023875  -0.00000343   0.56426903   0.00000000   0.00000000   0.00000000  -0.00068339   0.00012420   0.00000000   0.00000000   0.00000000   0.20968040   0.03181433   0.09690264  -0.01709000   0.00000000
  1.64600000   0.01256999   0.01828077  -0.00028292  -0.00000356   0.56426903   0.00000000   0.00000000   0.00000000  -0.00047948   0.00024075   0.00000000   0.00000000   0.00000000   0.20970733   0.03181317   0.09690300  -0.00732420   0.00000000
  1.64800000   0.01615151   0.01828134  -0.00044475  -0.00000718   0.56426903   0.00000000   0.00000000   0.00000000  -0.00028349   0.00035217   0.00000000   0.00000000   0.00000000   0.20973605   0.03181240   0.09690359  -0.01953100   0.00000000
  1.65000000   0.01980763   0.01828223  -0.00069247  -0.00001372   0.56426903   0.00000000   0.00000000   0.00000000  -0.00017021   0.00046406   0.00000000   0.00000000   0.00000000   0.20977201   0.03181195   0.09690441  -0.00488280   0.00000000
  1.65200000   0.01615151   0.01828361  -0.00100424  -0.00001622   0.56426903   0.00000000   0.00000000   0.00000000  -0.00017216   0.00058852   0.00000000   0.00000000   0.00000000   0.20980797   0.03181161   0.09690546  -0.02441400   0.00000000
  1.65400000   0.01436075   0.01828562  -0.00137692  -0.00001977   0.56426903   0.00000000   0.00000000   0.00000000  -0.00026654   0.00073319   0.00000000   0.00000000   0.00000000   0.20983849   0.03181117   0.09690678  -0.01953100   0.00000000
  1.65600000   0.01070462   0.01828837  -0.00177218  -0.00001897   0.56426903   0.00000000   0.00000000   0.00000000  -0.00038632   0.00089333   0.00000000   0.00000000   0.00000000   0.20986355   0.03181051   0.09690841  -0.01220700   0.00000000
  1.65800000   0.01256999   0.01829192  -0.00209026  -0.00002627   0.56426903   0.00000000   0.00000000   0.00000000  -0.00044971   0.00105369   0.00000000   0.00000000   0.00000000   0.20988683   0.03180968   0.09691036  -0.02441400   0.00000000
  1.66000000   0.01256999   0.01829610  -0.00222242  -0.00002794   0.56426903   0.00000000   0.00000000   0.00000000  -0.00039517   0.00119531   0.00000000   0.00000000   0.00000000   0.20991197   0.03180883   0.09691261  -0.02929700   0.00000000
  1.66200000   0.01256999   0.01830054  -0.00212900  -0.00002676   0.56426903   0.00000000   0.00000000   0.00000000  -0.00020765   0.00130042   0.00000000   0.00000000   0.00000000   0.20993711   0.03180823   0.09691510  -0.02197300   0.00000000
  1.66400000   0.00891386   0.01830480  -0.00185811  -0.00001656   0.56426903   0.00000000   0.00000000   0.00000000   0.00007468   0.00135500   0.00000000   0.00000000   0.00000000   0.20995859   0.03180810   0.09691776  -0.01709000   0.00000000
  1.66600000   0.01615151   0.01830852  -0.00151369  -0.00002445   0.56426903   0.00000000   0.00000000   0.00000000   0.00037700   0.00134961   0.00000000   0.00000000   0.00000000   0.20998365   0.03180855   0.09692046  -0.01953100   0.00000000
  1.66800000   0.01070462   0.01831155  -0.00121501  -0.00001301   0.56426903   0.00000000   0.00000000   0.00000000   0.00061941   0.00127917   0.00000000   0.00000000   0.00000000   0.21001051   0.03180955   0.09692309  -0.01709000   0.00000000
  1.67000000   0.01615151   0.01831398  -0.00103241  -0.00001667   0.56426903   0.00000000   0.00000000   0.00000000   0.00074848   0.00114424   0.00000000   0.00000000   0.00000000   0.21003737   0.03181091   0.09692552  -0.03418000   0.00000000
  1.67200000   0.01256999   0.01831604  -0.00093475  -0.00001175   0.56426903   0.00000000   0.00000000   0.00000000   0.00075740   0.00095131   0.00000000   0.00000000   0.00000000   0.21006609   0.03181242   0.09692761  -0.01464800   0.00000000
  1.67400000   0.01436075   0.01831791  -0.00082068  -0.00001179   0.56426903   0.00000000   0.00000000   0.00000000   0.00068686   0.00071023   0.00000000   0.00000000   0.00000000   0.21009302   0.03181386   0.09692927  -0.02197300   0.00000000
  1.67600000   0.01256999   0.01831955  -0.00058380  -0.00000734   0.56426903   0.00000000   0.00000000   0.00000000   0.00060532   0.00043440   0.00000000   0.00000000   0.00000000   0.21011995   0.03181516   0.09693042  -0.00732420   0.00000000
  1.67800000   0.01436075   0.01832072  -0.00015005  -0.00000215   0.56426903   0.00000000   0.00000000   0.00000000   0.00057772   0.00014230   0.00000000   0.00000000   0.00000000   0.21014688   0.03181634   0.09693099  -0.02197300   0.00000000
  1.68000000   0.02167301   0.01832102   0.00046414   0.00001006   0.56426903   0.00000000   0.00000000   0.00000000   0.00063724  -0.00014570   0.00000000   0.00000000   0.00000000   0.21018291   0.03181755   0.09693099  -0.02441400   0.00000000
  1.68200000   0.01070462   0.01832009   0.00109507   0.00001172   0.56426903   0.00000000   0.00000000   0.00000000   0.00077064  -0.00041115   0.00000000   0.00000000   0.00000000   0.21021529   0.03181896   0.09693043  -0.02441400   0.00000000
  1.68400000   0.01801688   0.01831790   0.00146723   0.00002643   0.56426903   0.00000000   0.00000000   0.00000000   0.00092333  -0.00063884   0.00000000   0.00000000   0.00000000   0.21024401   0.03182066   0.09692938  -0.02685500   0.00000000
  1.68600000   0.01615151   0.01831497   0.00127669   0.00002062   0.56426903   0.00000000   0.00000000   0.00000000   0.00102436  -0.00082127   0.00000000   0.00000000   0.00000000   0.21027818   0.03182260   0.09692792  -0.01464800   0.00000000
  1.68800000   0.01615151   0.01831241   0.00033229   0.00000537   0.56426903   0.00000000   0.00000000   0.00000000   0.00102005  -0.00096085   0.00000000   0.00000000   0.00000000   0.21031048   0.03182465   0.09692614  -0.01220700   0.00000000
  1.69000000   0.01070462   0.01831175  -0.00115384  -0.00001235   0.56426903   0.00000000   0.00000000   0.00000000   0.00089942  -0.00106049   0.00000000   0.00000000   0.00000000   0.21033734   0.03182657   0.09692412  -0.01220700   0.00000000
  1.69200000   0.01801688   0.01831406  -0.00250111  -0.00004506   0.56426903   0.00000000   0.00000000   0.00000000   0.00069940  -0.00111447   0.00000000   0.00000000   0.00000000   0.21036606   0.03182817   0.09692194  -0.01709000   0.00000000
  1.69400000   0.02167301   0.01831906  -0.00309522  -0.00006708   0.56426903   0.00000000   0.00000000   0.00000000   0.00048902  -0.00111289   0.00000000   0.00000000   0.00000000   0.21040575   0.03182935   0.09691972  -0.02197300   0.00000000
  1.69600000   0.01801688   0.01832525  -0.00291195  -0.00005246   0.56426903   0.00000000   0.00000000   0.00000000   0.00034151  -0.00105383   0.00000000   0.00000000   0.00000000   0.21044544   0.03183019   0.09691755   0.00244140   0.00000000
  1.69800000   0.02167301   0.01833107  -0.00235748  -0.00005109   0.56426903   0.00000000   0.00000000   0.00000000   0.00030407  -0.00095261   0.00000000   0.00000000   0.00000000   0.21048513   0.03183083   0.09691554  -0.01953100   0.00000000
  1.70000000   0.01980763   0.01833579  -0.00177500  -0.00003516   0.56426903   0.00000000   0.00000000   0.00000000   0.00037731  -0.00083830   0.00000000   0.00000000   0.00000000   0.21052661   0.03183151   0.09691375  -0.01709000   0.00000000
  1.70200000   0.01980763   0.01833934  -0.00123355  -0.00002443   0.56426903   0.00000000   0.00000000   0.00000000   0.00051555  -0.00073371   0.00000000   0.00000000   0.00000000   0.21056623   0.03183241   0.09691218  -0.01464800   0.00000000
  1.70400000   0.02167301   0.01834180  -0.00068709  -0.00001489   0.56426903   0.00000000   0.00000000   0.00000000   0.00064776  -0.00064231   0.00000000   0.00000000   0.00000000   0.21060771   0.03183357   0.09691081  -0.00976560   0.00000000
  1.70600000   0.01615151   0.01834318  -0.00017800  -0.00000287   0.56426903   0.00000000   0.00000000   0.00000000   0.00070854  -0.00055845   0.00000000   0.00000000   0.00000000   0.21064553   0.03183492   0.09690960  -0.00732420   0.00000000
  1.70800000   0.02167301   0.01834353   0.00016390   0.00000355   0.56426903   0.00000000   0.00000000   0.00000000   0.00066618  -0.00047766   0.00000000   0.00000000   0.00000000   0.21068336   0.03183630   0.09690857  -0.01220700   0.00000000
  1.71000000   0.02167301   0.01834321   0.00023895   0.00000518   0.56426903   0.00000000   0.00000000   0.00000000   0.00053591  -0.00039448   0.00000000   0.00000000   0.00000000   0.21072670   0.03183750   0.09690770  -0.01709000   0.00000000
  1.71200000   0.02167301   0.01834273   0.00006173   0.00000134   0.56426903   0.00000000   0.00000000   0.00000000   0.00037248  -0.00030529   0.00000000   0.00000000   0.00000000   0.21077005   0.03183841   0.09690700  -0.01220700   0.00000000
  1.71400000   0.02346376   0.01834261  -0.00023042  -0.00000541   0.56426903   0.00000000   0.00000000   0.00000000   0.00024579  -0.00021484   0.00000000   0.00000000   0.00000000   0.21081519   0.03183903   0.09690648  -0.01709000   0.00000000
  1.71600000   0.02346376   0.01834307  -0.00046829  -0.00001099   0.56426903   0.00000000   0.00000000   0.00000000   0.00021115  -0.00013287   0.00000000   0.00000000   0.00000000   0.21086211   0.03183949   0.09690613  -0.00732420   0.00000000
  1.71800000   0.02711989   0.01834400  -0.00058107  -0.00001576   0.56426903   0.00000000   0.00000000   0.00000000   0.00028645  -0.00006892   0.00000000   0.00000000   0.00000000   0.21091270   0.03183998   0.09690593  -0.01709000   0.00000000
  1.72000000   0.02525452   0.01834517  -0.00062446  -0.00001577   0.56426903   0.00000000   0.00000000   0.00000000   0.00044519  -0.00003266   0.00000000   0.00000000   0.00000000   0.21096507   0.03184071   0.09690583  -0.02197300   0.00000000
  1.72200000   0.02167301   0.01834641  -0.00069921  -0.00001515   0.56426903   0.00000000   0.00000000   0.00000000   0.00062811  -0.00003043   0.00000000   0.00000000   0.00000000   0.21101200   0.03184179   0.09690576  -0.00488280   0.00000000
  1.72400000   0.03256677   0.01834781  -0.00087841  -0.00002861   0.56426903   0.00000000   0.00000000   0.00000000   0.00076786  -0.00005982   0.00000000   0.00000000   0.00000000   0.21106624   0.03184318   0.09690567  -0.01220700   0.00000000
  1.72600000   0.02891065   0.01834957  -0.00118311  -0.00003420   0.56426903   0.00000000   0.00000000   0.00000000   0.00081591  -0.00011280   0.00000000   0.00000000   0.00000000   0.21112772   0.03184477   0.09690550  -0.00732420   0.00000000
  1.72800000   0.02525452   0.01835194  -0.00156920  -0.00003963   0.56426903   0.00000000   0.00000000   0.00000000   0.00076215  -0.00018111   0.00000000   0.00000000   0.00000000   0.21118188   0.03184635   0.09690521  -0.01953100   0.00000000
  1.73000000   0.02711989   0.01835507  -0.00193071  -0.00005236   0.56426903   0.00000000   0.00000000   0.00000000   0.00063834  -0.00025607   0.00000000   0.00000000   0.00000000   0.21123426   0.03184775   0.09690477  -0.01953100   0.00000000
  1.73200000   0.02525452   0.01835894  -0.00218663  -0.00005522   0.56426903   0.00000000   0.00000000   0.00000000   0.00050251  -0.00032838   0.00000000   0.00000000   0.00000000   0.21128663   0.03184889   0.09690418  -0.00488280   0.00000000
  1.73400000   0.03077602   0.01836331  -0.00240561  -0.00007404   0.56426903   0.00000000   0.00000000   0.00000000   0.00041157  -0.00038836   0.00000000   0.00000000   0.00000000   0.21134266   0.03184980   0.09690347  -0.01953100   0.00000000
  1.73600000   0.02891065   0.01836812  -0.00273676  -0.00007912   0.56426903   0.00000000   0.00000000   0.00000000   0.00039533  -0.00042328   0.00000000   0.00000000   0.00000000   0.21140235   0.03185061   0.09690266  -0.00732420   0.00000000
  1.73800000   0.02525452   0.01837359  -0.00317235  -0.00008012   0.56426903   0.00000000   0.00000000   0.00000000   0.00044302  -0.00041772   0.00000000   0.00000000   0.00000000   0.21145651   0.03185145   0.09690181  -0.01709000   0.00000000
  1.74000000   0.02525452   0.01837994  -0.00350904  -0.00008862   0.56426903   0.00000000   0.00000000   0.00000000   0.00050812  -0.00035900   0.00000000   0.00000000   0.00000000   0.21150702   0.03185240   0.09690104  -0.01953100   0.00000000
  1.74200000   0.02525452   0.01838696  -0.00354466  -0.00008952   0.56426903   0.00000000   0.00000000   0.00000000   0.00053002  -0.00024221   0.00000000   0.00000000   0.00000000   0.21155753   0.03185344   0.09690044  -0.01220700   0.00000000
  1.74400000   0.02711989   0.01839405  -0.00320662  -0.00008696   0.56426903   0.00000000   0.00000000   0.00000000   0.00046190  -0.00007470   0.00000000   0.00000000   0.00000000   0.21160991   0.03185443   0.09690012  -0.01953100   0.00000000
  1.74600000   0.02525452   0.01840046  -0.00254433  -0.00006426   0.56426903   0.00000000   0.00000000   0.00000000   0.00029115   0.00012157   0.00000000   0.00000000   0.00000000   0.21166228   0.03185518   0.09690017  -0.00976560   0.00000000
  1.74800000   0.02711989   0.01840555  -0.00169114  -0.00004586   0.56426903   0.00000000   0.00000000   0.00000000   0.00004503   0.00031741   0.00000000   0.00000000   0.00000000   0.21171465   0.03185552   0.09690061  -0.01953100   0.00000000
  1.75000000   0.02346376   0.01840893  -0.00080814  -0.00001896   0.56426903   0.00000000   0.00000000   0.00000000  -0.00021920   0.00049167   0.00000000   0.00000000   0.00000000   0.21176524   0.03185534   0.09690141  -0.01220700   0.00000000
  1.75200000   0.02167301   0.01841055  -0.00002351  -0.00000051   0.56426903   0.00000000   0.00000000   0.00000000  -0.00043745   0.00063789   0.00000000   0.00000000   0.00000000   0.21181037   0.03185469   0.09690254  -0.00976560   0.00000000
  1.75400000   0.01980763   0.01841059   0.00057829   0.00001145   0.56426903   0.00000000   0.00000000   0.00000000  -0.00056500   0.00075435   0.00000000   0.00000000   0.00000000   0.21185186   0.03185368   0.09690394  -0.02685500   0.00000000
  1.75600000   0.01436075   0.01840944   0.00092619   0.00001330   0.56426903   0.00000000   0.00000000   0.00000000  -0.00059229   0.00083424   0.00000000   0.00000000   0.00000000   0.21188602   0.03185253   0.09690552  -0.01953100   0.00000000
  1.75800000   0.01615151   0.01840758   0.00096034   0.00001551   0.56426903   0.00000000   0.00000000   0.00000000  -0.00054586   0.00086829   0.00000000   0.00000000   0.00000000   0.21191654   0.03185139   0.09690723  -0.01220700   0.00000000
  1.76000000   0.01436075   0.01840566   0.00069131   0.00000993   0.56426903   0.00000000   0.00000000   0.00000000  -0.00047697   0.00085059   0.00000000   0.00000000   0.00000000   0.21194705   0.03185037   0.09690895  -0.02197300   0.00000000
  1.76200000   0.01256999   0.01840428   0.00025271   0.00000318   0.56426903   0.00000000   0.00000000   0.00000000  -0.00044058   0.00078346   0.00000000   0.00000000   0.00000000   0.21197398   0.03184945   0.09691058  -0.02197300   0.00000000
  1.76400000   0.01436075   0.01840378  -0.00014554  -0.00000209   0.56426903   0.00000000   0.00000000   0.00000000  -0.00047165   0.00068236   0.00000000   0.00000000   0.00000000   0.21200091   0.03184854   0.09691205  -0.01220700   0.00000000
  1.76600000   0.01615151   0.01840407  -0.00034857  -0.00000563   0.56426903   0.00000000   0.00000000   0.00000000  -0.00057067   0.00057066   0.00000000   0.00000000   0.00000000   0.21203142   0.03184749   0.09691330  -0.01953100   0.00000000
  1.76800000   0.01256999   0.01840476  -0.00034457  -0.00000433   0.56426903   0.00000000   0.00000000   0.00000000  -0.00070595   0.00046701   0.00000000   0.00000000   0.00000000   0.21206014   0.03184622   0.09691434  -0.02685500   0.00000000
  1.77000000   0.01436075   0.01840545  -0.00020950  -0.00000301   0.56426903   0.00000000   0.00000000   0.00000000  -0.00082905   0.00038336   0.00000000   0.00000000   0.00000000   0.21208707   0.03184468   0.09691519  -0.01709000   0.00000000
  1.77200000   0.01615151   0.01840587   0.00001029   0.00000017   0.56426903   0.00000000   0.00000000   0.00000000  -0.00089476   0.00032836   0.00000000   0.00000000   0.00000000   0.21211759   0.03184296   0.09691590  -0.01953100   0.00000000
  1.77400000   0.00891386   0.01840585   0.00032326   0.00000288   0.56426903   0.00000000   0.00000000   0.00000000  -0.00087976   0.00030344   0.00000000   0.00000000   0.00000000   0.21214265   0.03184118   0.09691653  -0.02197300   0.00000000
  1.77600000   0.01256999   0.01840520   0.00071624   0.00000900   0.56426903   0.00000000   0.00000000   0.00000000  -0.00079525   0.00029745   0.00000000   0.00000000   0.00000000   0.21216414   0.03183951   0.09691713  -0.02197300   0.00000000
  1.77800000   0.01256999   0.01840377   0.00108886   0.00001369   0.56426903   0.00000000   0.00000000   0.00000000  -0.00068593   0.00028800   0.00000000   0.00000000   0.00000000   0.21218928   0.03183803   0.09691772  -0.02197300   0.00000000
  1.78000000   0.01256999   0.01840159   0.00128517   0.00001615   0.56426903   0.00000000   0.00000000   0.00000000  -0.00061075   0.00024898   0.00000000   0.00000000   0.00000000   0.21221442   0.03183673   0.09691825  -0.01953100   0.00000000
  1.78200000   0.00525774   0.01839902   0.00120367   0.00000633   0.56426903   0.00000000   0.00000000   0.00000000  -0.00061400   0.00016231   0.00000000   0.00000000   0.00000000   0.21223224   0.03183551   0.09691867  -0.01220700   0.00000000
  1.78400000   0.01436075   0.01839662   0.00088558   0.00001272   0.56426903   0.00000000   0.00000000   0.00000000  -0.00070468   0.00002862   0.00000000   0.00000000   0.00000000   0.21225186   0.03183419   0.09691886  -0.02197300   0.00000000
  1.78600000   0.01256999   0.01839485   0.00049830   0.00000626   0.56426903   0.00000000   0.00000000   0.00000000  -0.00085469  -0.00013365   0.00000000   0.00000000   0.00000000   0.21227879   0.03183263   0.09691875  -0.02441400   0.00000000
  1.78800000   0.01070462   0.01839385   0.00023003   0.00000246   0.56426903   0.00000000   0.00000000   0.00000000  -0.00101462  -0.00030063   0.00000000   0.00000000   0.00000000   0.21230207   0.03183076   0.09691832  -0.02441400   0.00000000
  1.79000000   0.00525774   0.01839339   0.00018887   0.00000099   0.56426903   0.00000000   0.00000000   0.00000000  -0.00113630  -0.00045416   0.00000000   0.00000000   0.00000000   0.21231803   0.03182861   0.09691756  -0.01220700   0.00000000
  1.79200000   0.00704849   0.01839301   0.00037016   0.00000261   0.56426903   0.00000000   0.00000000   0.00000000  -0.00119045  -0.00058728   0.00000000   0.00000000   0.00000000   0.21233034   0.03182628   0.09691652  -0.00976560   0.00000000
  1.79400000   0.00891386   0.01839227   0.00068212   0.00000608   0.56426903   0.00000000   0.00000000   0.00000000  -0.00117473  -0.00070609   0.00000000   0.00000000   0.00000000   0.21234630   0.03182392   0.09691523  -0.01464800   0.00000000
  1.79600000   0.01436075   0.01839091   0.00098486   0.00001414   0.56426903   0.00000000   0.00000000   0.00000000  -0.00111237  -0.00082305   0.00000000   0.00000000   0.00000000   0.21236957   0.03182163   0.09691370  -0.01464800   0.00000000
  1.79800000   0.01070462   0.01838894   0.00113590   0.00001216   0.56426903   0.00000000   0.00000000   0.00000000  -0.00104121  -0.00094597   0.00000000   0.00000000   0.00000000   0.21239464   0.03181947   0.09691193  -0.01220700   0.00000000
  1.80000000   0.01070462   0.01838667   0.00106044   0.00001135   0.56426903   0.00000000   0.00000000   0.00000000  -0.00099493  -0.00107322   0.00000000   0.00000000   0.00000000   0.21241605   0.03181744   0.09690991  -0.01464800   0.00000000
  1.80200000   0.01070462   0.01838454   0.00079186   0.00000848   0.56426903   0.00000000   0.00000000   0.00000000  -0.00098583  -0.00119324   0.00000000   0.00000000   0.00000000   0.21243746   0.03181546   0.09690764  -0.01220700   0.00000000
  1.80400000   0.01070462   0.01838296   0.00042774   0.00000458   0.56426903   0.00000000   0.00000000   0.00000000  -0.00099948  -0.00128774   0.00000000   0.00000000   0.00000000   0.21245887   0.03181347   0.09690516  -0.01709000   0.00000000
  1.80600000   0.00891386   0.01838210   0.00006238   0.00000056   0.56426903   0.00000000   0.00000000   0.00000000  -0.00100177  -0.00134109   0.00000000   0.00000000   0.00000000   0.21247848   0.03181147   0.09690253  -0.01220700   0.00000000
  1.80800000   0.00891386   0.01838198  -0.00023263  -0.00000207   0.56426903   0.00000000   0.00000000   0.00000000  -0.00095343  -0.00134798   0.00000000   0.00000000   0.00000000   0.21249631   0.03180952   0.09689984  -0.00976560   0.00000000
  1.81000000   0.01070462   0.01838245  -0.00039952  -0.00000428   0.56426903   0.00000000   0.00000000   0.00000000  -0.00082738  -0.00131384   0.00000000   0.00000000   0.00000000   0.21251593   0.03180774   0.09689718  -0.01464800   0.00000000
  1.81200000   0.01070462   0.01838324  -0.00040734  -0.00000436   0.56426903   0.00000000   0.00000000   0.00000000  -0.00062182  -0.00125292   0.00000000   0.00000000   0.00000000   0.21253734   0.03180629   0.09689462  -0.00488280   0.00000000
  1.81400000   0.00704849   0.01838406  -0.00028592  -0.00000202   0.56426903   0.00000000   0.00000000   0.00000000  -0.00036260  -0.00118538   0.00000000   0.00000000   0.00000000   0.21255509   0.03180530   0.09689218  -0.01220700   0.00000000
  1.81600000   0.01256999   0.01838463  -0.00012665  -0.00000159   0.56426903   0.00000000   0.00000000   0.00000000  -0.00009354  -0.00112882   0.00000000   0.00000000   0.00000000   0.21257471   0.03180485   0.09688986  -0.01464800   0.00000000
  1.81800000   0.01256999   0.01838488  -0.00002462  -0.00000031   0.56426903   0.00000000   0.00000000   0.00000000   0.00014083  -0.00108867   0.00000000   0.00000000   0.00000000   0.21259985   0.03180489   0.09688765  -0.01953100   0.00000000
  1.82000000   0.01070462   0.01838493  -0.00000729  -0.00000008   0.56426903   0.00000000   0.00000000   0.00000000   0.00031275  -0.00105598   0.00000000   0.00000000   0.00000000   0.21262313   0.03180535   0.09688550  -0.01220700   0.00000000
  1.82200000   0.00704849   0.01838495  -0.00000878  -0.00000006   0.56426903   0.00000000   0.00000000   0.00000000   0.00042232  -0.00101249   0.00000000   0.00000000   0.00000000   0.21264088   0.03180608   0.09688343  -0.01464800   0.00000000
  1.82400000   0.01070462   0.01838497   0.00007766   0.00000083   0.56426903   0.00000000   0.00000000   0.00000000   0.00049643  -0.00094376   0.00000000   0.00000000   0.00000000   0.21265863   0.03180700   0.09688148  -0.01220700   0.00000000
  1.82600000   0.01256999   0.01838481   0.00028628   0.00000360   0.56426903   0.00000000   0.00000000   0.00000000   0.00057537  -0.00085539   0.00000000   0.00000000   0.00000000   0.21268191   0.03180807   0.09687968  -0.01220700   0.00000000
  1.82800000   0.01070462   0.01838424   0.00051787   0.00000554   0.56426903   0.00000000   0.00000000   0.00000000   0.00069393  -0.00077082   0.00000000   0.00000000   0.00000000   0.21270518   0.03180934   0.09687805  -0.02197300   0.00000000
  1.83000000   0.01256999   0.01838320   0.00062752   0.00000789   0.56426903   0.00000000   0.00000000   0.00000000   0.00086500  -0.00071068   0.00000000   0.00000000   0.00000000   0.21272846   0.03181090   0.09687657  -0.01953100   0.00000000
  1.83200000   0.01801688   0.01838195   0.00054609   0.00000984   0.56426903   0.00000000   0.00000000   0.00000000   0.00107209  -0.00068265   0.00000000   0.00000000   0.00000000   0.21275904   0.03181284   0.09687518  -0.01220700   0.00000000
  1.83400000   0.01801688   0.01838085   0.00029322   0.00000528   0.56426903   0.00000000   0.00000000   0.00000000   0.00127438  -0.00068601   0.00000000   0.00000000   0.00000000   0.21279508   0.03181518   0.09687381  -0.03173800   0.00000000
  1.83600000   0.01615151   0.01838027  -0.00005213  -0.00000084   0.56426903   0.00000000   0.00000000   0.00000000   0.00142300  -0.00071171   0.00000000   0.00000000   0.00000000   0.21282924   0.03181788   0.09687241  -0.01464800   0.00000000
  1.83800000   0.01436075   0.01838037  -0.00035944  -0.00000516   0.56426903   0.00000000   0.00000000   0.00000000   0.00148147  -0.00073995   0.00000000   0.00000000   0.00000000   0.21285976   0.03182079   0.09687096  -0.01709000   0.00000000
  1.84000000   0.00891386   0.01838109  -0.00049269  -0.00000439   0.56426903   0.00000000   0.00000000   0.00000000   0.00144056  -0.00074873   0.00000000   0.00000000   0.00000000   0.21288303   0.03182371   0.09686947  -0.00976560   0.00000000
  1.84200000   0.01436075   0.01838208  -0.00039110  -0.00000562   0.56426903   0.00000000   0.00000000   0.00000000   0.00132179  -0.00072547   0.00000000   0.00000000   0.00000000   0.21290631   0.03182647   0.09686800  -0.00976560   0.00000000
  1.84400000   0.01070462   0.01838286  -0.00010770  -0.00000115   0.56426903   0.00000000   0.00000000   0.00000000   0.00116833  -0.00066762   0.00000000   0.00000000   0.00000000   0.21293137   0.03182896   0.09686660  -0.01464800   0.00000000
  1.84600000   0.00525774   0.01838307   0.00022018   0.00000116   0.56426903   0.00000000   0.00000000   0.00000000   0.00102688  -0.00057849   0.00000000   0.00000000   0.00000000   0.21294733   0.03183116   0.09686536  -0.01953100   0.00000000
  1.84800000   0.01615151   0.01838263   0.00043979   0.00000710   0.56426903   0.00000000   0.00000000   0.00000000   0.00092867  -0.00046493   0.00000000   0.00000000   0.00000000   0.21296874   0.03183311   0.09686431  -0.01464800   0.00000000
  1.85000000   0.01801688   0.01838175   0.00045466   0.00000819   0.56426903   0.00000000   0.00000000   0.00000000   0.00087811  -0.00033284   0.00000000   0.00000000   0.00000000   0.21300291   0.03183492   0.09686352  -0.01953100   0.00000000
  1.85200000   0.01615151   0.01838085   0.00027405   0.00000443   0.56426903   0.00000000   0.00000000   0.00000000   0.00085274  -0.00018386   0.00000000   0.00000000   0.00000000   0.21303708   0.03183665   0.09686300  -0.00976560   0.00000000
  1.85400000   0.01615151   0.01838030   0.00001394   0.00000023   0.56426903   0.00000000   0.00000000   0.00000000   0.00081493  -0.00001842   0.00000000   0.00000000   0.00000000   0.21306938   0.03183832   0.09686280  -0.01953100   0.00000000
  1.85600000   0.01801688   0.01838027  -0.00017490  -0.00000315   0.56426903   0.00000000   0.00000000   0.00000000   0.00073077   0.00016248   0.00000000   0.00000000   0.00000000   0.21310355   0.03183986   0.09686294  -0.02197300   0.00000000
  1.85800000   0.01256999   0.01838062  -0.00021471  -0.00000270   0.56426903   0.00000000   0.00000000   0.00000000   0.00058718   0.00035838   0.00000000   0.00000000   0.00000000   0.21313414   0.03184118   0.09686346  -0.01464800   0.00000000
  1.86000000   0.01801688   0.01838105  -0.00015170  -0.00000273   0.56426903   0.00000000   0.00000000   0.00000000   0.00039872   0.00056685   0.00000000   0.00000000   0.00000000   0.21316473   0.03184217   0.09686439  -0.01709000   0.00000000
  1.86200000   0.00891386   0.01838135  -0.00010328  -0.00000092   0.56426903   0.00000000   0.00000000   0.00000000   0.00020209   0.00078016   0.00000000   0.00000000   0.00000000   0.21319166   0.03184277   0.09686573  -0.01953100   0.00000000
  1.86400000   0.01436075   0.01838156  -0.00015735  -0.00000226   0.56426903   0.00000000   0.00000000   0.00000000   0.00004159   0.00098571   0.00000000   0.00000000   0.00000000   0.21321493   0.03184301   0.09686750  -0.01464800   0.00000000
  1.86600000   0.01980763   0.01838187  -0.00032382  -0.00000641   0.56426903   0.00000000   0.00000000   0.00000000  -0.00004859   0.00116829   0.00000000   0.00000000   0.00000000   0.21324910   0.03184300   0.09686965  -0.00976560   0.00000000
  1.86800000   0.01256999   0.01838252  -0.00055525  -0.00000698   0.56426903   0.00000000   0.00000000   0.00000000  -0.00005732   0.00131602   0.00000000   0.00000000   0.00000000   0.21328148   0.03184290   0.09687214  -0.00732420   0.00000000
  1.87000000   0.01615151   0.01838363  -0.00077840  -0.00001257   0.56426903   0.00000000   0.00000000   0.00000000  -0.00000044   0.00142578   0.00000000   0.00000000   0.00000000   0.21331020   0.03184284   0.09687488  -0.02441400   0.00000000
  1.87200000   0.01980763   0.01838519  -0.00092215  -0.00001827   0.56426903   0.00000000   0.00000000   0.00000000   0.00008519   0.00149895   0.00000000   0.00000000   0.00000000   0.21334616   0.03184292   0.09687780  -0.01464800   0.00000000
  1.87400000   0.01256999   0.01838703  -0.00093384  -0.00001174   0.56426903   0.00000000   0.00000000   0.00000000   0.00015678   0.00153355   0.00000000   0.00000000   0.00000000   0.21337853   0.03184317   0.09688084  -0.02197300   0.00000000
  1.87600000   0.01980763   0.01838890  -0.00075299  -0.00001492   0.56426903   0.00000000   0.00000000   0.00000000   0.00018408   0.00152519   0.00000000   0.00000000   0.00000000   0.21341091   0.03184351   0.09688390  -0.01220700   0.00000000
  1.87800000   0.01436075   0.01839041  -0.00033399  -0.00000480   0.56426903   0.00000000   0.00000000   0.00000000   0.00016166   0.00147368   0.00000000   0.00000000   0.00000000   0.21344508   0.03184385   0.09688689  -0.01220700   0.00000000
  1.88000000   0.02346376   0.01839107   0.00022418   0.00000526   0.56426903   0.00000000   0.00000000   0.00000000   0.00010898   0.00138375   0.00000000   0.00000000   0.00000000   0.21348291   0.03184412   0.09688975  -0.02685500   0.00000000
  1.88200000   0.01615151   0.01839063   0.00068231   0.00001102   0.56426903   0.00000000   0.00000000   0.00000000   0.00005939   0.00126270   0.00000000   0.00000000   0.00000000   0.21352252   0.03184429   0.09689240  -0.01220700   0.00000000
  1.88400000   0.01615151   0.01838926   0.00088573   0.00001431   0.56426903   0.00000000   0.00000000   0.00000000   0.00004418   0.00112451   0.00000000   0.00000000   0.00000000   0.21355482   0.03184440   0.09689479  -0.02197300   0.00000000
  1.88600000   0.01615151   0.01838749   0.00086288   0.00001394   0.56426903   0.00000000   0.00000000   0.00000000   0.00007722   0.00099029   0.00000000   0.00000000   0.00000000   0.21358713   0.03184452   0.09689690  -0.02685500   0.00000000
  1.88800000   0.01801688   0.01838576   0.00069681   0.00001255   0.56426903   0.00000000   0.00000000   0.00000000   0.00014606   0.00087831   0.00000000   0.00000000   0.00000000   0.21362130   0.03184474   0.09689877  -0.01220700   0.00000000
  1.89000000   0.02525452   0.01838437   0.00044920   0.00001134   0.56426903   0.00000000   0.00000000   0.00000000   0.00021541   0.00079715   0.00000000   0.00000000   0.00000000   0.21366457   0.03184510   0.09690044  -0.01709000   0.00000000
  1.89200000   0.01980763   0.01838347   0.00019224   0.00000381   0.56426903   0.00000000   0.00000000   0.00000000   0.00024264   0.00074733   0.00000000   0.00000000   0.00000000   0.21370963   0.03184556   0.09690199  -0.01464800   0.00000000
  1.89400000   0.02346376   0.01838309   0.00000283   0.00000007   0.56426903   0.00000000   0.00000000   0.00000000   0.00019643   0.00072598   0.00000000   0.00000000   0.00000000   0.21375290   0.03184600   0.09690346  -0.02929700   0.00000000
  1.89600000   0.02891065   0.01838308  -0.00009104  -0.00000263   0.56426903   0.00000000   0.00000000   0.00000000   0.00007071   0.00073198   0.00000000   0.00000000   0.00000000   0.21380527   0.03184627   0.09690492  -0.02685500   0.00000000
  1.89800000   0.01801688   0.01838326  -0.00012169  -0.00000219   0.56426903   0.00000000   0.00000000   0.00000000  -0.00011219   0.00076665   0.00000000   0.00000000   0.00000000   0.21385220   0.03184622   0.09690642  -0.01220700   0.00000000
  1.90000000   0.01436075   0.01838351  -0.00012643  -0.00000182   0.56426903   0.00000000   0.00000000   0.00000000  -0.00031063   0.00082818   0.00000000   0.00000000   0.00000000   0.21388458   0.03184580   0.09690801  -0.01220700   0.00000000
  1.90200000   0.02346376   0.01838376  -0.00011816  -0.00000277   0.56426903   0.00000000   0.00000000   0.00000000  -0.00047901   0.00090965   0.00000000   0.00000000   0.00000000   0.21392240   0.03184501   0.09690975  -0.01953100   0.00000000
  1.90400000   0.02711989   0.01838400  -0.00011835  -0.00000321   0.56426903   0.00000000   0.00000000   0.00000000  -0.00058298   0.00100495   0.00000000   0.00000000   0.00000000   0.21397299   0.03184395   0.09691167  -0.01953100   0.00000000
  1.90600000   0.02346376   0.01838423  -0.00015154  -0.00000356   0.56426903   0.00000000   0.00000000   0.00000000  -0.00061099   0.00111156   0.00000000   0.00000000   0.00000000   0.21402357   0.03184276   0.09691378  -0.01464800   0.00000000
  1.90800000   0.02891065   0.01838454  -0.00018457  -0.00000534   0.56426903   0.00000000   0.00000000   0.00000000  -0.00057757   0.00122581   0.00000000   0.00000000   0.00000000   0.21407595   0.03184157   0.09691612  -0.00488280   0.00000000
  1.91000000   0.02711989   0.01838491  -0.00012644  -0.00000343   0.56426903   0.00000000   0.00000000   0.00000000  -0.00051560   0.00134003   0.00000000   0.00000000   0.00000000   0.21413198   0.03184047   0.09691869  -0.02929700   0.00000000
  1.91200000   0.02891065   0.01838516   0.00007076   0.00000205   0.56426903   0.00000000   0.00000000   0.00000000  -0.00046084   0.00144456   0.00000000   0.00000000   0.00000000   0.21418801   0.03183950   0.09692147  -0.01709000   0.00000000
  1.91400000   0.01980763   0.01838502   0.00032747   0.00000649   0.56426903   0.00000000   0.00000000   0.00000000  -0.00043624   0.00152973   0.00000000   0.00000000   0.00000000   0.21423673   0.03183860   0.09692444  -0.00732420   0.00000000
  1.91600000   0.01980763   0.01838436   0.00050215   0.00000995   0.56426903   0.00000000   0.00000000   0.00000000  -0.00044319   0.00158736   0.00000000   0.00000000   0.00000000   0.21427634   0.03183772   0.09692756  -0.00976560   0.00000000
  1.91800000   0.02525452   0.01838336   0.00052770   0.00001333   0.56426903   0.00000000   0.00000000   0.00000000  -0.00046301   0.00161222   0.00000000   0.00000000   0.00000000   0.21432140   0.03183682   0.09693076  -0.00732420   0.00000000
  1.92000000   0.02346376   0.01838230   0.00043596   0.00001023   0.56426903   0.00000000   0.00000000   0.00000000  -0.00046823   0.00160064   0.00000000   0.00000000   0.00000000   0.21437012   0.03183588   0.09693397  -0.01220700   0.00000000
  1.92200000   0.02711989   0.01838143   0.00028613   0.00000776   0.56426903   0.00000000   0.00000000   0.00000000  -0.00043593   0.00155035   0.00000000   0.00000000   0.00000000   0.21442070   0.03183498   0.09693712  -0.00488280   0.00000000
  1.92400000   0.02346376   0.01838086   0.00011898   0.00000279   0.56426903   0.00000000   0.00000000   0.00000000  -0.00035734   0.00146487   0.00000000   0.00000000   0.00000000   0.21447129   0.03183419   0.09694014  -0.01464800   0.00000000
  1.92600000   0.01615151   0.01838062  -0.00004393  -0.00000071   0.56426903   0.00000000   0.00000000   0.00000000  -0.00024332   0.00135188   0.00000000   0.00000000   0.00000000   0.21451090   0.03183359   0.09694296  -0.02929700   0.00000000
  1.92800000   0.01436075   0.01838071  -0.00018942  -0.00000272   0.56426903   0.00000000   0.00000000   0.00000000  -0.00012132   0.00121737   0.00000000   0.00000000   0.00000000   0.21454142   0.03183322   0.09694553  -0.00732420   0.00000000
  1.93000000   0.02525452   0.01838109  -0.00030187  -0.00000762   0.56426903   0.00000000   0.00000000   0.00000000  -0.00002242   0.00106794   0.00000000   0.00000000   0.00000000   0.21458103   0.03183308   0.09694781  -0.01464800   0.00000000
  1.93200000   0.02167301   0.01838169  -0.00035600  -0.00000772   0.56426903   0.00000000   0.00000000   0.00000000   0.00003149   0.00091380   0.00000000   0.00000000   0.00000000   0.21462796   0.03183309   0.09694979  -0.00976560   0.00000000
  1.93400000   0.02167301   0.01838240  -0.00032722  -0.00000709   0.56426903   0.00000000   0.00000000   0.00000000   0.00003394   0.00076258   0.00000000   0.00000000   0.00000000   0.21467130   0.03183315   0.09695147  -0.02197300   0.00000000
  1.93600000   0.02167301   0.01838306  -0.00022312  -0.00000484   0.56426903   0.00000000   0.00000000   0.00000000  -0.00000446   0.00061563   0.00000000   0.00000000   0.00000000   0.21471465   0.03183318   0.09695285  -0.01464800   0.00000000
  1.93800000   0.02346376   0.01838350  -0.00008716  -0.00000205   0.56426903   0.00000000   0.00000000   0.00000000  -0.00005937   0.00047541   0.00000000   0.00000000   0.00000000   0.21475979   0.03183312   0.09695394  -0.01464800   0.00000000
  1.94000000   0.02167301   0.01838368   0.00004859   0.00000105   0.56426903   0.00000000   0.00000000   0.00000000  -0.00010145   0.00034794   0.00000000   0.00000000   0.00000000   0.21480492   0.03183296   0.09695476  -0.01953100   0.00000000
  1.94200000   0.02525452   0.01838358   0.00017641   0.00000446   0.56426903   0.00000000   0.00000000   0.00000000  -0.00010719   0.00023534   0.00000000   0.00000000   0.00000000   0.21485185   0.03183275   0.09695535  -0.01220700   0.00000000
  1.94400000   0.02525452   0.01838323   0.00026719   0.00000675   0.56426903   0.00000000   0.00000000   0.00000000  -0.00006817   0.00013819   0.00000000   0.00000000   0.00000000   0.21490236   0.03183257   0.09695572  -0.01709000   0.00000000
  1.94600000   0.01980763   0.01838269   0.00027145   0.00000538   0.56426903   0.00000000   0.00000000   0.00000000   0.00000566   0.00006154   0.00000000   0.00000000   0.00000000   0.21494742   0.03183251   0.09695592  -0.01709000   0.00000000
  1.94800000   0.01615151   0.01838215   0.00017392   0.00000281   0.56426903   0.00000000   0.00000000   0.00000000   0.00009187   0.00000607   0.00000000   0.00000000   0.00000000   0.21498338   0.03183261   0.09695599  -0.00976560   0.00000000
  1.95000000   0.02346376   0.01838180   0.00000630   0.00000015   0.56426903   0.00000000   0.00000000   0.00000000   0.00016744  -0.00003778   0.00000000   0.00000000   0.00000000   0.21502300   0.03183287   0.09695595  -0.02685500   0.00000000
  1.95200000   0.02346376   0.01838179  -0.00018152  -0.00000426   0.56426903   0.00000000   0.00000000   0.00000000   0.00021948  -0.00007973   0.00000000   0.00000000   0.00000000   0.21506992   0.03183325   0.09695584  -0.01709000   0.00000000
  1.95400000   0.01801688   0.01838215  -0.00033499  -0.00000604   0.56426903   0.00000000   0.00000000   0.00000000   0.00025062  -0.00012138   0.00000000   0.00000000   0.00000000   0.21511141   0.03183372   0.09695564  -0.01220700   0.00000000
  1.95600000   0.01980763   0.01838282  -0.00039437  -0.00000781   0.56426903   0.00000000   0.00000000   0.00000000   0.00027773  -0.00015675   0.00000000   0.00000000   0.00000000   0.21514923   0.03183425   0.09695536  -0.01709000   0.00000000
  1.95800000   0.01436075   0.01838361  -0.00031496  -0.00000452   0.56426903   0.00000000   0.00000000   0.00000000   0.00032382  -0.00017511   0.00000000   0.00000000   0.00000000   0.21518340   0.03183485   0.09695503  -0.01464800   0.00000000
  1.96000000   0.01980763   0.01838424  -0.00010858  -0.00000215   0.56426903   0.00000000   0.00000000   0.00000000   0.00040615  -0.00016770   0.00000000   0.00000000   0.00000000   0.21521757   0.03183558   0.09695468  -0.01464800   0.00000000
  1.96200000   0.02525452   0.01838446   0.00014365   0.00000363   0.56426903   0.00000000   0.00000000   0.00000000   0.00052589  -0.00013564   0.00000000   0.00000000   0.00000000   0.21526263   0.03183652   0.09695438  -0.01953100   0.00000000
  1.96400000   0.02346376   0.01838417   0.00033647   0.00000789   0.56426903   0.00000000   0.00000000   0.00000000   0.00066505  -0.00009062   0.00000000   0.00000000   0.00000000   0.21531135   0.03183771   0.09695415  -0.01220700   0.00000000
  1.96600000   0.01980763   0.01838350   0.00040600   0.00000804   0.56426903   0.00000000   0.00000000   0.00000000   0.00079260  -0.00004939   0.00000000   0.00000000   0.00000000   0.21535462   0.03183916   0.09695401  -0.01709000   0.00000000
  1.96800000   0.02346376   0.01838269   0.00035816   0.00000840   0.56426903   0.00000000   0.00000000   0.00000000   0.00087651  -0.00002722   0.00000000   0.00000000   0.00000000   0.21539789   0.03184083   0.09695394  -0.00488280   0.00000000
  1.97000000   0.02346376   0.01838197   0.00024319   0.00000571   0.56426903   0.00000000   0.00000000   0.00000000   0.00089575  -0.00002810   0.00000000   0.00000000   0.00000000   0.21544482   0.03184261   0.09695388  -0.02197300   0.00000000
  1.97200000   0.02167301   0.01838148   0.00011532   0.00000250   0.56426903   0.00000000   0.00000000   0.00000000   0.00084716  -0.00004057   0.00000000   0.00000000   0.00000000   0.21548995   0.03184435   0.09695381  -0.01709000   0.00000000
  1.97400000   0.01980763   0.01838125   0.00001643   0.00000033   0.56426903   0.00000000   0.00000000   0.00000000   0.00074429  -0.00004757   0.00000000   0.00000000   0.00000000   0.21553143   0.03184594   0.09695372  -0.01709000   0.00000000
  1.97600000   0.01980763   0.01838122  -0.00002063  -0.00000041   0.56426903   0.00000000   0.00000000   0.00000000   0.00060908  -0.00003567   0.00000000   0.00000000   0.00000000   0.21557105   0.03184729   0.09695364  -0.03173800   0.00000000
  1.97800000   0.02525452   0.01838126   0.00003375   0.00000085   0.56426903   0.00000000   0.00000000   0.00000000   0.00046038   0.00000432   0.00000000   0.00000000   0.00000000   0.21561611   0.03184836   0.09695361  -0.00732420   0.00000000
  1.98000000   0.01980763   0.01838119   0.00019742   0.00000391   0.56426903   0.00000000   0.00000000   0.00000000   0.00030353   0.00007484   0.00000000   0.00000000   0.00000000   0.21566117   0.03184913   0.09695369  -0.01220700   0.00000000
  1.98200000   0.03077602   0.01838080   0.00043805   0.00001348   0.56426903   0.00000000   0.00000000   0.00000000   0.00012567   0.00016826   0.00000000   0.00000000   0.00000000   0.21571176   0.03184956   0.09695393  -0.02929700   0.00000000
  1.98400000   0.02346376   0.01837992   0.00064116   0.00001504   0.56426903   0.00000000   0.00000000   0.00000000  -0.00010065   0.00027100   0.00000000   0.00000000   0.00000000   0.21576600   0.03184958   0.09695437  -0.01953100   0.00000000
  1.98600000   0.02346376   0.01837864   0.00065752   0.00001543   0.56426903   0.00000000   0.00000000   0.00000000  -0.00040639   0.00037053   0.00000000   0.00000000   0.00000000   0.21581293   0.03184907   0.09695501  -0.01953100   0.00000000
  1.98800000   0.01615151   0.01837733   0.00042479   0.00000686   0.56426903   0.00000000   0.00000000   0.00000000  -0.00081131   0.00045807   0.00000000   0.00000000   0.00000000   0.21585254   0.03184786   0.09695584  -0.01220700   0.00000000
  1.99000000   0.02525452   0.01837648   0.00004613   0.00000116   0.56426903   0.00000000   0.00000000   0.00000000  -0.00131309   0.00052695   0.00000000   0.00000000   0.00000000   0.21589395   0.03184573   0.09695683  -0.02441400   0.00000000
  1.99200000   0.01615151   0.01837638  -0.00029105  -0.00000470   0.56426903   0.00000000   0.00000000   0.00000000  -0.00188734   0.00056984   0.00000000   0.00000000   0.00000000   0.21593535   0.03184253   0.09695792  -0.01709000   0.00000000
  1.99400000   0.02167301   0.01837697  -0.00048038  -0.00001041   0.56426903   0.00000000   0.00000000   0.00000000  -0.00249573   0.00057720   0.00000000   0.00000000   0.00000000   0.21597318   0.03183815   0.09695907  -0.01220700   0.00000000
  1.99600000   0.01615151   0.01837793  -0.00054406  -0.00000879   0.56426903   0.00000000   0.00000000   0.00000000  -0.00309638   0.00054087   0.00000000   0.00000000   0.00000000   0.21601100   0.03183256   0.09696019  -0.01464800   0.00000000
  1.99800000   0.01801688   0.01837901  -0.00055155  -0.00000994   0.56426903   0.00000000   0.00000000   0.00000000  -0.00365399   0.00046204   0.00000000   0.00000000   0.00000000   0.21604517   0.03182581   0.09696119  -0.01220700   0.00000000
  2.00000000   0.02346376   0.01838012  -0.00055155  -0.00001294   0.56426903   0.00000000   0.00000000   0.00000000  -0.00414513   0.00035510   0.00000000   0.00000000   0.00000000   0.21608665   0.03181801   0.09696201  -0.01709000   0.00000000
