# Supplementary material for: In vivo muscle force and muscle power during near-maximal frog jumps
Source: PLoS One. 2017 Mar 10;12(3):e0173415. doi: 10.1371/journal.pone.0173415 (PMC5345813; doi:10.1371/journal.pone.0173415)
Supplement: S3 File — Full raw data set of the current study. (ZIP) [file pone.0173415.s003.zip › Frog_jumping_full_dataset2/Extracted_data/Frog1/Jump2/newapr28jump2.frm]

507.00000000 584.00000000 565.00000000 1061.00000000 1215.00000000 1177.00000000  53.05391837   0.00192634   1.06412276   0.01236935  53.93747367
