# Supplementary material for: In vivo muscle force and muscle power during near-maximal frog jumps
Source: PLoS One. 2017 Mar 10;12(3):e0173415. doi: 10.1371/journal.pone.0173415 (PMC5345813; doi:10.1371/journal.pone.0173415)
Supplement: S3 File — Full raw data set of the current study. (ZIP) [file pone.0173415.s003.zip › Frog_jumping_full_dataset2/Extracted_data/Frog1/Jump6/Apr28jump6(total).xls]

## Sheet: .rms
0	0	0.982	1.108	1.07	0

## Sheet: .frm
492	555	536	1031	1157	1119	56.8129	0.00146659	1.02699	0.0114903	57.5494

## Sheet: Power
Time	Vx	Vz	Fx	Fz	V (total)	F (total)	Power (tot.)	Power/kg	Muscle-mass-specific power	PL power	PL Muscle-mass-specific power
0	0	0	-0.00064769	0.267542	0	0.267543	0	0	0	-2.8e-06	-0.0056
0.002	0	0	-0.00054109	0.268534	0	0.268535	0	0	0	0	0
0.004	0	0	-0.00043383	0.269489	0	0.269489	0	0	0	-4.47e-06	-0.00894
0.006	0	0	-0.00032832	0.270366	0	0.270366	0	0	0	-4.5e-07	-0.0009
0.008	0	0	-0.00022916	0.271153	0	0.271153	0	0	0	2.6e-07	0.00052
0.01	0	0	-0.00014309	0.271858	0	0.271859	0	0	0	3.6e-07	0.00072
0.012	0	0	-7.8e-05	0.272501	0	0.272501	0	0	0	3.8e-07	0.00076
0.014	0	0	-4.17e-05	0.273088	0	0.273088	0	0	0	2.3e-07	0.00046
0.016	0	0	-3.88e-05	0.273616	0	0.273616	0	0	0	-2.2e-07	-0.00044
0.018	0	0	-6.702e-05	0.274077	0	0.274077	0	0	0	0	0
0.02	0	0	-0.00011758	0.274464	0	0.274464	0	0	0	0	0
0.022	0	0	-0.00017947	0.274776	0	0.274776	0	0	0	-1.04e-06	-0.00208
0.024	0	0	-0.00024282	0.275016	0	0.275016	0	0	0	-2.16e-06	-0.00432
0.026	0	0	-0.00029897	0.275186	0	0.275186	0	0	0	0	0
0.028	0	0	-0.00034029	0.275289	0	0.275289	0	0	0	0	0
0.03	0	0	-0.00036304	0.275322	0	0.275323	0	0	0	0	0
0.032	0	0	-0.00036944	0.275287	0	0.275287	0	0	0	0	0
0.034	0	0	-0.0003637	0.275197	0	0.275197	0	0	0	6.1e-07	0.00122
0.036	0	0	-0.00034778	0.275079	0	0.275079	0	0	0	0	0
0.038	0	0	-0.00032232	0.274956	0	0.274956	0	0	0	-6.6e-07	-0.00132
0.04	0	0	-0.00028908	0.274845	0	0.274845	0	0	0	-1.119e-05	-0.02238
0.042	0	0	-0.00025142	0.274757	0	0.274757	0	0	0	-1.125e-05	-0.0225
0.044	0	0	-0.00021315	0.274697	0	0.274697	0	0	0	-8.75e-06	-0.0175
0.046	0	0	-0.00017736	0.274657	0	0.274658	0	0	0	0	0
0.048	0	0	-0.00014715	0.27463	0	0.27463	0	0	0	0	0
0.05	0	0	-0.00012704	0.274603	0	0.274603	0	0	0	0	0
0.052	0	0	-0.00012182	0.274567	0	0.274567	0	0	0	-3.24e-05	-0.0648
0.054	0	0	-0.00013347	0.27452	0	0.27452	0	0	0	0	0
0.056	0	0	-0.00016025	0.274476	0	0.274476	0	0	0	1.087e-05	0.02174
0.058	0	0	-0.00019856	0.274456	0	0.274457	0	0	0	0	0
0.06	0	0	-0.00024459	0.274478	0	0.274478	0	0	0	1.832e-05	0.03664
0.062	0	0	-0.0002946	0.274549	0	0.274549	0	0	0	1.731e-05	0.03462
0.064	0	0	-0.00034472	0.274664	0	0.274664	0	0	0	0	0
0.066	0	0	-0.00039183	0.274811	0	0.274811	0	0	0	0	0
0.068	0	0	-0.00043488	0.274976	0	0.274976	0	0	0	1.233e-05	0.02466
0.07	0	0	-0.00047468	0.275146	0	0.275146	0	0	0	0	0
0.072	0	0	-0.00051223	0.27531	0	0.27531	0	0	0	0	0
0.074	0	0	-0.00054767	0.275457	0	0.275457	0	0	0	0	0
0.076	0	0	-0.00058084	0.275584	0	0.275584	0	0	0	-1.45e-06	-0.0029
0.078	0	0	-0.00061172	0.27569	0	0.275691	0	0	0	0	0
0.08	0	0	-0.00063914	0.275773	0	0.275774	0	0	0	-2.79e-06	-0.00558
0.082	0	0	-0.00065997	0.275827	0	0.275828	0	0	0	0	0
0.084	0	0	-0.00066991	0.275839	0	0.27584	0	0	0	-5.5e-07	-0.0011
0.086	0	0	-0.00066395	0.275796	0	0.275797	0	0	0	0	0
0.088	0	0	-0.00063639	0.275688	0	0.275688	0	0	0	9.1e-07	0.00182
0.09	0	0	-0.00058267	0.275519	0	0.275519	0	0	0	3.49e-06	0.00698
0.092	0	0	-0.00050205	0.275307	0	0.275308	0	0	0	0	0
0.094	0	0	-0.00039825	0.275078	0	0.275078	0	0	0	5.3e-07	0.00106
0.096	0	0	-0.00027863	0.27485	0	0.27485	0	0	0	0	0
0.098	0	0	-0.00015297	0.274633	0	0.274633	0	0	0	2.3e-07	0.00046
0.1	0	0	-3.133e-05	0.27443	0	0.27443	0	0	0	0	0
0.102	0	0	7.764e-05	0.274243	0	0.274243	0	0	0	0	0
0.104	0	0	0.00016748	0.274075	0	0.274075	0	0	0	4.3e-07	0.00086
0.106	0	0	0.00023467	0.273928	0	0.273928	0	0	0	1.1e-07	0.00022
0.108	0	0	0.00027909	0.273811	0	0.273811	0	0	0	0	0
0.11	0	0	0.00030438	0.273736	0	0.273736	0	0	0	0	0
0.112	0	0	0.00031698	0.273722	0	0.273722	0	0	0	0	0
0.114	0	0	0.00032326	0.273783	0	0.273783	0	0	0	0	0
0.116	0	0	0.0003267	0.273918	0	0.273918	0	0	0	-7.3e-07	-0.00146
0.118	0	0	0.00032694	0.274111	0	0.274112	0	0	0	-5e-07	-0.001
0.12	0	0	0.00031997	0.27434	0	0.27434	0	0	0	0	0
0.122	0	0	0.00029921	0.274582	0	0.274583	0	0	0	0	0
0.124	0	0	0.00025813	0.274827	0	0.274828	0	0	0	-2.8e-07	-0.00056
0.126	0	0	0.00019385	0.275065	0	0.275065	0	0	0	0	0
0.128	0	0	0.00010969	0.275285	0	0.275285	0	0	0	-2.8e-06	-0.0056
0.13	0	0	1.434e-05	0.275474	0	0.275474	0	0	0	0	0
0.132	0	0	-8.133e-05	0.275621	0	0.275621	0	0	0	0	0
0.134	0	0	-0.00016719	0.275725	0	0.275725	0	0	0	-9.5e-07	-0.0019
0.136	0	0	-0.00023661	0.275797	0	0.275797	0	0	0	-1.67e-06	-0.00334
0.138	0	0	-0.00028741	0.275854	0	0.275854	0	0	0	-4.7e-07	-0.00094
0.14	0	0	-0.00031957	0.275905	0	0.275905	0	0	0	0	0
0.142	0	0	-0.00033336	0.275949	0	0.27595	0	0	0	0	0
0.144	0	0	-0.00032993	0.275977	0	0.275977	0	0	0	0	0
0.146	0	0	-0.00031219	0.275979	0	0.275979	0	0	0	0	0
0.148	0	0	-0.00028501	0.275954	0	0.275954	0	0	0	6.8e-07	0.00136
0.15	0	0	-0.00025471	0.275903	0	0.275903	0	0	0	0	0
0.152	0	0	-0.00022751	0.275834	0	0.275834	0	0	0	8.1e-07	0.00162
0.154	0	0	-0.00020798	0.275757	0	0.275757	0	0	0	0	0
0.156	0	0	-0.00019881	0.275677	0	0.275677	0	0	0	0	0
0.158	0	0	-0.00020174	0.2756	0	0.275601	0	0	0	0	0
0.16	0	0	-0.0002184	0.275535	0	0.275535	0	0	0	6.2e-07	0.00124
0.162	0	0	-0.00024895	0.275489	0	0.275489	0	0	0	4.2e-07	0.00084
0.164	0	0	-0.00029076	0.275468	0	0.275468	0	0	0	0	0
0.166	0	0	-0.00033902	0.275474	0	0.275474	0	0	0	-2.4e-07	-0.00048
0.168	0	0	-0.00038711	0.275503	0	0.275504	0	0	0	0	0
0.17	0	0	-0.000427	0.27555	0	0.27555	0	0	0	-7e-08	-0.00014
0.172	0	0	-0.00045143	0.27561	0	0.27561	0	0	0	0	0
0.174	0	0	-0.00045617	0.275686	0	0.275687	0	0	0	4e-07	0.0008
0.176	0	0	-0.00044009	0.275785	0	0.275786	0	0	0	0	0
0.178	0	0	-0.00040464	0.275909	0	0.275909	0	0	0	0	0
0.18	0	0	-0.00035494	0.276053	0	0.276053	0	0	0	0	0
0.182	0	0	-0.00029999	0.27621	0	0.27621	0	0	0	0	0
0.184	0	0	-0.00024895	0.276359	0	0.276359	0	0	0	0	0
0.186	0	0	-0.00020804	0.276476	0	0.276476	0	0	0	0	0
0.188	0	0	-0.00018131	0.276529	0	0.276529	0	0	0	-2e-08	-4e-05
0.19	0	0	-0.00017226	0.276496	0	0.276496	0	0	0	3.6e-07	0.00072
0.192	0	0	-0.00018337	0.276369	0	0.276369	0	0	0	0	0
0.194	0	0	-0.00021433	0.276155	0	0.276155	0	0	0	0	0
0.196	0	0	-0.0002614	0.275881	0	0.275881	0	0	0	0	0
0.198	0	0	-0.00031901	0.275585	0	0.275585	0	0	0	3.4e-07	0.00068
0.2	0	0	-0.00038151	0.275301	0	0.275301	0	0	0	0	0
0.202	0	0	-0.00044379	0.275048	0	0.275048	0	0	0	0	0
0.204	0	0	-0.00050165	0.274835	0	0.274836	0	0	0	0	0
0.206	0	0	-0.00055277	0.274667	0	0.274667	0	0	0	-1.78e-06	-0.00356
0.208	0	0	-0.00059531	0.274543	0	0.274543	0	0	0	-3.85e-06	-0.0077
0.21	0	0	-0.00062495	0.274459	0	0.274459	0	0	0	-1.8e-07	-0.00036
0.212	0	0	-0.00063458	0.274408	0	0.274409	0	0	0	5.1e-07	0.00102
0.214	0	0	-0.00061784	0.274385	0	0.274386	0	0	0	0	0
0.216	0	0	-0.00057277	0.274386	0	0.274387	0	0	0	1.59e-06	0.00318
0.218	0	0	-0.00050226	0.274416	0	0.274416	0	0	0	0	0
0.22	0	0	-0.00041218	0.274481	0	0.274481	0	0	0	4.05e-06	0.0081
0.222	0	0	-0.0003093	0.274584	0	0.274584	0	0	0	3.54e-06	0.00708
0.224	0	0	-0.00020018	0.274721	0	0.274722	0	0	0	0	0
0.226	0	0	-9.097e-05	0.274887	0	0.274887	0	0	0	3.7e-07	0.00074
0.228	0	0	1.283e-05	0.275081	0	0.275081	0	0	0	0	0
0.23	0	0	0.00010727	0.275312	0	0.275312	0	0	0	0	0
0.232	0	0	0.00018986	0.275581	0	0.275581	0	0	0	0	0
0.234	0	0	0.00025775	0.27588	0	0.27588	0	0	0	0	0
0.236	0	0	0.00030684	0.276177	0	0.276177	0	0	0	0	0
0.238	0	0	0.00033355	0.276432	0	0.276432	0	0	0	0	0
0.24	0	0	0.00033624	0.276618	0	0.276618	0	0	0	0	0
0.242	0	0	0.00031532	0.27673	0	0.27673	0	0	0	-8.2e-07	-0.00164
0.244	0	0	0.00027415	0.276778	0	0.276778	0	0	0	0	0
0.246	0	0	0.00021893	0.276779	0	0.276779	0	0	0	-2.25e-06	-0.0045
0.248	0	0	0.00015537	0.276748	0	0.276748	0	0	0	0	0
0.25	0	0	8.707e-05	0.276703	0	0.276703	0	0	0	0	0
0.252	0	0	1.76e-05	0.276663	0	0.276663	0	0	0	1.92e-06	0.00384
0.254	0	0	-4.868e-05	0.276639	0	0.276639	0	0	0	1.92e-06	0.00384
0.256	0	0	-0.00010818	0.276631	0	0.276631	0	0	0	0	0
0.258	0	0	-0.00015945	0.27663	0	0.276631	0	0	0	0	0
0.26	0	0	-0.00020336	0.276623	0	0.276623	0	0	0	0	0
0.262	0	0	-0.00024207	0.276606	0	0.276606	0	0	0	0	0
0.264	0	0	-0.00027821	0.276586	0	0.276586	0	0	0	0	0
0.266	0	0	-0.00031411	0.276572	0	0.276573	0	0	0	0	0
0.268	0	0	-0.00035126	0.276559	0	0.276559	0	0	0	-1.3e-07	-0.00026
0.27	0	0	-0.00039077	0.276526	0	0.276526	0	0	0	2.3e-07	0.00046
0.272	0	0	-0.00043299	0.276449	0	0.276449	0	0	0	8.6e-07	0.00172
0.274	0	0	-0.0004759	0.276309	0	0.276309	0	0	0	0	0
0.276	0	0	-0.00051549	0.276098	0	0.276099	0	0	0	-2.2e-07	-0.00044
0.278	0	0	-0.00054795	0.275823	0	0.275823	0	0	0	0	0
0.28	0	0	-0.0005705	0.275503	0	0.275504	0	0	0	0	0
0.282	0	0	-0.0005812	0.275169	0	0.27517	0	0	0	-1.94e-06	-0.00388
0.284	0	0	-0.00057962	0.274853	0	0.274853	0	0	0	-1.89e-06	-0.00378
0.286	0	0	-0.00056718	0.274578	0	0.274578	0	0	0	-1.45e-06	-0.0029
0.288	0	0	-0.00054604	0.274364	0	0.274365	0	0	0	-7.1e-07	-0.00142
0.29	0	0	-0.00051711	0.274228	0	0.274228	0	0	0	0	0
0.292	0	0	-0.00047867	0.27418	0	0.274181	0	0	0	1.01e-06	0.00202
0.294	0	0	-0.00042783	0.274222	0	0.274222	0	0	0	1.89e-06	0.00378
0.296	0	0	-0.00036427	0.274338	0	0.274338	0	0	0	2.59e-06	0.00518
0.298	0	0	-0.00029199	0.274502	0	0.274502	0	0	0	0	0
0.3	0	0	-0.00021735	0.274676	0	0.274676	0	0	0	0	0
0.302	0	0	-0.00014766	0.274815	0	0.274815	0	0	0	8.08e-06	0.01616
0.304	0	0	-9.133e-05	0.27488	0	0.27488	0	0	0	1.75e-06	0.0035
0.306	0	0	-5.571e-05	0.274858	0	0.274858	0	0	0	0	0
0.308	0	0	-4.384e-05	0.274763	0	0.274763	0	0	0	0	0
0.31	0	0	-5.423e-05	0.274624	0	0.274624	0	0	0	0	0
0.312	0	0	-8.307e-05	0.274468	0	0.274468	0	0	0	9e-07	0.0018
0.314	0	0	-0.00012628	0.27432	0	0.27432	0	0	0	7.1e-07	0.00142
0.316	0	0	-0.00018008	0.274191	0	0.274191	0	0	0	0	0
0.318	0	0	-0.00024065	0.274095	0	0.274096	0	0	0	-2.8e-07	-0.00056
0.32	0	0	-0.00030415	0.274048	0	0.274049	0	0	0	-9.2e-07	-0.00184
0.322	0	0	-0.0003677	0.274063	0	0.274063	0	0	0	-1.42e-06	-0.00284
0.324	0	0	-0.00042989	0.274142	0	0.274142	0	0	0	-1.65e-06	-0.0033
0.326	0	0	-0.0004887	0.274281	0	0.274281	0	0	0	0	0
0.328	0	0	-0.00053939	0.274478	0	0.274479	0	0	0	0	0
0.33	0	0	-0.00057613	0.274734	0	0.274734	0	0	0	0	0
0.332	0	0	-0.00059545	0.275046	0	0.275047	0	0	0	0	0
0.334	0	0	-0.00059762	0.275406	0	0.275407	0	0	0	-3.8e-07	-0.00076
0.336	0	0	-0.00058557	0.275797	0	0.275797	0	0	0	0	0
0.338	0	0	-0.00056403	0.27619	0	0.27619	0	0	0	0	0
0.34	0	0	-0.00053901	0.276553	0	0.276553	0	0	0	-9.2e-07	-0.00184
0.342	0	0	-0.00051652	0.276862	0	0.276863	0	0	0	-2.99e-06	-0.00598
0.344	0	0	-0.00050074	0.277112	0	0.277112	0	0	0	0	0
0.346	0	0	-0.00049257	0.277312	0	0.277312	0	0	0	-2.03e-06	-0.00406
0.348	0	0	-0.00049042	0.277489	0	0.277489	0	0	0	0	0
0.35	0	0	-0.00049288	0.277664	0	0.277665	0	0	0	0	0
0.352	0	0	-0.00049993	0.277842	0	0.277842	0	0	0	0	0
0.354	0	0	-0.00051137	0.278004	0	0.278004	0	0	0	-2.5e-07	-0.0005
0.356	0	0	-0.00052487	0.278126	0	0.278127	0	0	0	7.8e-07	0.00156
0.358	0	0	-0.00053654	0.278185	0	0.278186	0	0	0	0	0
0.36	0	0	-0.00054252	0.278161	0	0.278162	0	0	0	0	0
0.362	0	0	-0.00053982	0.278044	0	0.278045	0	0	0	0	0
0.364	0	0	-0.00052638	0.277832	0	0.277832	0	0	0	1.62e-06	0.00324
0.366	0	0	-0.00050138	0.277522	0	0.277522	0	0	0	1.31e-06	0.00262
0.368	0	0	-0.00046717	0.277118	0	0.277118	0	0	0	0	0
0.37	0	0	-0.0004297	0.276633	0	0.276633	0	0	0	0	0
0.372	0	0	-0.00039487	0.276092	0	0.276092	0	0	0	0	0
0.374	0	0	-0.00036414	0.275527	0	0.275527	0	0	0	0	0
0.376	0	0	-0.00033479	0.274977	0	0.274977	0	0	0	-1.4e-07	-0.00028
0.378	0	0	-0.00030365	0.274488	0	0.274488	0	0	0	0	0
0.38	0	0	-0.00026962	0.2741	0	0.2741	0	0	0	0	0
0.382	0	0	-0.00023292	0.27383	0	0.27383	0	0	0	0	0
0.384	0	0	-0.00019335	0.273682	0	0.273682	0	0	0	0	0
0.386	0	0	-0.00015027	0.273649	0	0.273649	0	0	0	-7.4e-07	-0.00148
0.388	0	0	-0.00010426	0.273716	0	0.273716	0	0	0	0	0
0.39	0	0	-5.742e-05	0.27386	0	0.27386	0	0	0	-5.03e-06	-0.01006
0.392	0	0	-1.104e-05	0.274052	0	0.274052	0	0	0	-4.4e-06	-0.0088
0.394	0	0	3.683e-05	0.274263	0	0.274263	0	0	0	0	0
0.396	0	0	9.061e-05	0.274468	0	0.274468	0	0	0	0	0
0.398	0	0	0.0001544	0.274647	0	0.274647	0	0	0	0	0
0.4	0	0	0.00023014	0.274782	0	0.274782	0	0	0	0	0
0.402	0	0	0.00031696	0.274851	0	0.274852	0	0	0	0	0
0.404	0	0	0.00041195	0.274842	0	0.274842	0	0	0	2.27e-06	0.00454
0.406	0	0	0.00051097	0.274751	0	0.274751	0	0	0	4.07e-06	0.00814
0.408	0	0	0.00060747	0.274587	0	0.274587	0	0	0	4.47e-06	0.00894
0.41	0	0	0.00069344	0.274366	0	0.274367	0	0	0	8.38e-06	0.01676
0.412	0	0	0.00076325	0.27411	0	0.274111	0	0	0	9.6e-06	0.0192
0.414	0	0	0.00081509	0.273835	0	0.273836	0	0	0	3.91e-06	0.00782
0.416	0	0	0.00084859	0.273553	0	0.273555	0	0	0	0	0
0.418	0	0	0.00086192	0.273271	0	0.273272	0	0	0	0	0
0.42	0	0	0.00085288	0.272987	0	0.272989	0	0	0	-1.9e-07	-0.00038
0.422	0	0	0.00082204	0.272693	0	0.272694	0	0	0	0	0
0.424	0	0	0.00077341	0.272374	0	0.272375	0	0	0	0	0
0.426	0	0	0.00071232	0.27203	0	0.272031	0	0	0	-8.5e-07	-0.0017
0.428	0	0	0.00064395	0.271677	0	0.271677	0	0	0	0	0
0.43	0	0	0.00057305	0.271341	0	0.271342	0	0	0	0	0
0.432	0	0	0.0005036	0.271058	0	0.271058	0	0	0	-1.11e-06	-0.00222
0.434	0	0	0.00043841	0.270854	0	0.270855	0	0	0	0	0
0.436	0	0	0.00037828	0.270741	0	0.270742	0	0	0	-6.8e-07	-0.00136
0.438	0	0	0.00032096	0.270716	0	0.270717	0	0	0	-8.6e-07	-0.00172
0.44	0	0	0.0002616	0.27078	0	0.27078	0	0	0	0	0
0.442	0	0	0.00019463	0.270942	0	0.270942	0	0	0	1.5e-07	0.0003
0.444	0	0	0.00011535	0.271211	0	0.271211	0	0	0	9.1e-07	0.00182
0.446	0	0	2.123e-05	0.27158	0	0.27158	0	0	0	0	0
0.448	0	0	-8.658e-05	0.272016	0	0.272016	0	0	0	0	0
0.45	0	0	-0.00020329	0.272473	0	0.272473	0	0	0	9.9e-07	0.00198
0.452	0	0	-0.00032184	0.272903	0	0.272903	0	0	0	0	0
0.454	0	0	-0.0004343	0.273277	0	0.273277	0	0	0	0	0
0.456	0	0	-0.00053307	0.273581	0	0.273582	0	0	0	0	0
0.458	0	0	-0.00061313	0.273813	0	0.273813	0	0	0	0	0
0.46	0	0	-0.0006741	0.273973	0	0.273973	0	0	0	0	0
0.462	0	0	-0.000719	0.274065	0	0.274066	0	0	0	3.7e-07	0.00074
0.464	0	0	-0.00075116	0.2741	0	0.274101	0	0	0	0	0
0.466	0	0	-0.00077246	0.27409	0	0.274092	0	0	0	0	0
0.468	0	0	-0.00078282	0.274055	0	0.274056	0	0	0	0	0
0.47	0	0	-0.0007806	0.274014	0	0.274016	0	0	0	1.07e-06	0.00214
0.472	0	0	-0.00076483	0.273987	0	0.273988	0	0	0	8.2e-07	0.00164
0.474	0	0	-0.00073778	0.27398	0	0.273981	0	0	0	0	0
0.476	0	0	-0.00070499	0.273996	0	0.273997	0	0	0	0	0
0.478	0	0	-0.00067339	0.274024	0	0.274025	0	0	0	-1.04e-06	-0.00208
0.48	0	0	-0.00064954	0.27405	0	0.274051	0	0	0	0	0
0.482	0	0	-0.00063868	0.274055	0	0.274056	0	0	0	0	0
0.484	0	0	-0.00064463	0.274034	0	0.274035	0	0	0	0	0
0.486	0	0	-0.00066959	0.273994	0	0.273995	0	0	0	-9.2e-07	-0.00184
0.488	0	0	-0.00071291	0.273955	0	0.273956	0	0	0	0	0
0.49	0	0	-0.00077018	0.273941	0	0.273942	0	0	0	2.8e-07	0.00056
0.492	0	0	-0.00083421	0.273976	0	0.273977	0	0	0	9.1e-07	0.00182
0.494	0	0	-0.00089663	0.274085	0	0.274086	0	0	0	0	0
0.496	0	0	-0.00095005	0.274277	0	0.274278	0	0	0	0	0
0.498	0	0	-0.00099053	0.274545	0	0.274547	0	0	0	3.8e-07	0.00076
0.5	0	0	-0.00101873	0.274868	0	0.27487	0	0	0	0	0
0.502	0	0	-0.0010384	0.275214	0	0.275216	0	0	0	-2.8e-07	-0.00056
0.504	0	0	-0.00105369	0.275543	0	0.275545	0	0	0	-3.7e-07	-0.00074
0.506	0	0	-0.00106781	0.27582	0	0.275822	0	0	0	0	0
0.508	0	0	-0.00108311	0.276026	0	0.276028	0	0	0	-7.6e-07	-0.00152
0.51	0	0	-0.00110068	0.276159	0	0.276161	0	0	0	0	0
0.512	0	0	-0.00111971	0.276237	0	0.276239	0	0	0	0	0
0.514	0	0	-0.00113835	0.276281	0	0.276283	0	0	0	0	0
0.516	0	0	-0.00115547	0.276308	0	0.27631	0	0	0	0	0
0.518	0	0	-0.00117149	0.276327	0	0.276329	0	0	0	0	0
0.52	0	0	-0.00118743	0.276344	0	0.276347	0	0	0	1.7e-06	0.0034
0.522	0	0	-0.00120389	0.276369	0	0.276371	0	0	0	0	0
0.524	0	0	-0.00122156	0.276412	0	0.276414	0	0	0	2e-07	0.0004
0.526	0	0	-0.00124201	0.276479	0	0.276482	0	0	0	-6.3e-07	-0.00126
0.528	0	0	-0.00126864	0.276565	0	0.276568	0	0	0	-2.09e-06	-0.00418
0.53	0	0	-0.00130557	0.276645	0	0.276648	0	0	0	-3.49e-06	-0.00698
0.532	0	0	-0.00135444	0.276681	0	0.276684	0	0	0	-9.12e-06	-0.01824
0.534	0	0	-0.00141354	0.276638	0	0.276641	0	0	0	0	0
0.536	0	0	-0.00147943	0.276494	0	0.276498	0	0	0	0	0
0.538	0	0	-0.00154725	0.27624	0	0.276244	0	0	0	0	0
0.54	0	0	-0.00160993	0.275879	0	0.275884	0	0	0	1.38e-06	0.00276
0.542	0	0	-0.00165957	0.275426	0	0.275431	0	0	0	5.2e-06	0.0104
0.544	0	0	-0.00169142	0.274907	0	0.274912	0	0	0	5.75e-06	0.0115
0.546	0	0	-0.00170518	0.274349	0	0.274354	0	0	0	0	0
0.548	0	0	-0.00170098	0.273771	0	0.273776	0	0	0	0	0
0.55	0	0	-0.00167551	0.27318	0	0.273185	0	0	0	0	0
0.552	0	0	-0.00162218	0.272583	0	0.272588	0	0	0	-1.51e-06	-0.00302
0.554	0	0	-0.00153402	0.271992	0	0.271996	0	0	0	-9.2e-07	-0.00184
0.556	0	0	-0.0014061	0.271421	0	0.271425	0	0	0	0	0
0.558	0	0	-0.00123576	0.270886	0	0.270889	0	0	0	0	0
0.56	0	0	-0.0010238	0.270394	0	0.270396	0	0	0	1.05e-06	0.0021
0.562	0	0	-0.00077871	0.269952	0	0.269953	0	0	0	0	0
0.564	0	0	-0.00051734	0.269573	0	0.269574	0	0	0	0	0
0.566	0	0	-0.00025975	0.269273	0	0.269273	0	0	0	0	0
0.568	0	0	-2.48e-05	0.269071	0	0.269071	0	0	0	1.13e-06	0.00226
0.57	0	0	0.00017186	0.268988	0	0.268988	0	0	0	0	0
0.572	0	0	0.00031955	0.269041	0	0.269041	0	0	0	-1.5e-07	-0.0003
0.574	0	0	0.0004122	0.269239	0	0.269239	0	0	0	0	0
0.576	0	0	0.00044533	0.269594	0	0.269594	0	0	0	0	0
0.578	0	0	0.00041536	0.27012	0	0.27012	0	0	0	-9.9e-07	-0.00198
0.58	0	0	0.00032091	0.270833	0	0.270833	0	0	0	0	0
0.582	0	0	0.00016313	0.27175	0	0.27175	0	0	0	-1.38e-06	-0.00276
0.584	0	0	-5.539e-05	0.272898	0	0.272898	0	0	0	0	0
0.586	0	0	-0.00033329	0.274308	0	0.274308	0	0	0	-3.18e-06	-0.00636
0.588	0	0	-0.00067304	0.27602	0	0.276021	0	0	0	-1.017e-05	-0.02034
0.59	0	0	-0.00108056	0.278078	0	0.27808	0	0	0	-1.377e-05	-0.02754
0.592	0	0	-0.00156229	0.280507	0	0.280512	0	0	0	0	0
0.594	0	0	-0.00212233	0.283309	0	0.283317	0	0	0	0	0
0.596	0	0	-0.00276166	0.286447	0	0.28646	0	0	0	0	0
0.598	0	0	-0.0034805	0.289849	0	0.28987	0	0	0	0	0
0.6	0	0	-0.00427993	0.293409	0	0.29344	0	0	0	0	0
0.602	0	0	-0.0051604	0.296993	0	0.297037	0	0	0	3.59e-06	0.00718
0.604	0	0	-0.00611941	0.300439	0	0.300501	0	0	0	0	0
0.606	0	0	-0.00714978	0.303566	0	0.30365	0	0	0	6.55e-06	0.0131
0.608	0	0	-0.00823794	0.306187	0	0.306298	0	0	0	6.62e-06	0.01324
0.61	0	0	-0.00936286	0.308156	0	0.308299	0	0	0	0	0
0.612	0	0	-0.0104969	0.30941	0	0.309588	0	0	0	5.58e-06	0.01116
0.614	0	0	-0.011606	0.309997	0	0.310214	0	0	0	1.631e-05	0.03262
0.616	0	0	-0.0126485	0.310058	0	0.310316	0	0	0	0	0
0.618	0	0	-0.0135756	0.309767	0	0.310065	0	0	0	5.85e-06	0.0117
0.62	0	0	-0.0143381	0.309261	0	0.309593	0	0	0	0	0
0.622	0	0	-0.0148945	0.308618	0	0.308977	0	0	0	1.93e-06	0.00386
0.624	0	0	-0.0152176	0.307863	0	0.308238	0	0	0	8.4e-07	0.00168
0.626	0	0	-0.015297	0.306984	0	0.307365	0	0	0	2.3e-07	0.00046
0.628	0	0	-0.0151384	0.305957	0	0.306331	0	0	0	0	0
0.63	0	0	-0.0147614	0.304767	0	0.305124	0	0	0	0	0
0.632	0	0	-0.0141981	0.303418	0	0.30375	0	0	0	0	0
0.634	0	0	-0.0134892	0.301911	0	0.302212	0	0	0	0	0
0.636	0	0	-0.0126802	0.300245	0	0.300512	0	0	0	0	0
0.638	0	0	-0.0118201	0.29842	0	0.298654	0	0	0	-2.2e-06	-0.0044
0.64	0	0	-0.010959	0.296454	0	0.296656	0	0	0	0	0
0.642	0	0	-0.010144	0.294392	0	0.294566	0	0	0	-9.9e-07	-0.00198
0.644	0	0	-0.00941398	0.292327	0	0.292478	0	0	0	-2.62e-06	-0.00524
0.646	0	0	-0.00879533	0.290382	0	0.290515	0	0	0	0	0
0.648	0	0	-0.0083005	0.288682	0	0.288802	0	0	0	-4.9e-07	-0.00098
0.65	0	0	-0.00792956	0.287322	0	0.287432	0	0	0	-4.4e-07	-0.00088
0.652	0	0	-0.00767324	0.286348	0	0.286451	0	0	0	-7.4e-07	-0.00148
0.654	0	0	-0.00751706	0.285767	0	0.285865	0	0	0	-3.5e-07	-0.0007
0.656	0	0	-0.00744718	0.285557	0	0.285655	0	0	0	4.3e-07	0.00086
0.658	0	0	-0.00745658	0.285687	0	0.285784	0	0	0	0	0
0.66	0	0	-0.00754625	0.286117	0	0.286217	0	0	0	0	0
0.662	0	0	-0.00772077	0.286811	0	0.286915	0	0	0	2.2e-06	0.0044
0.664	0	0	-0.00798221	0.287736	0	0.287847	0	0	0	0	0
0.666	0	0	-0.00832378	0.288877	0	0.288997	0	0	0	6e-07	0.0012
0.668	0	0	-0.00872539	0.290237	0	0.290368	0	0	0	0	0
0.67	0	0	-0.00915511	0.291833	0	0.291977	0	0	0	0	0
0.672	0	0	-0.00957698	0.293678	0	0.293835	0	0	0	-2.98e-06	-0.00596
0.674	0	0	-0.00996341	0.295771	0	0.295939	0	0	0	0	0
0.676	0	0	-0.0103061	0.298089	0	0.298267	0	0	0	-1.09e-06	-0.00218
0.678	0	0	-0.0106173	0.3006	0	0.300788	0	0	0	0	0
0.68	0	0	-0.0109211	0.30328	0	0.303476	0	0	0	-2.7e-07	-0.00054
0.682	0	0	-0.0112411	0.306124	0	0.30633	0	0	0	-1.7e-07	-0.00034
0.684	0	0	-0.0115899	0.309137	0	0.309354	0	0	0	-2.8e-07	-0.00056
0.686	0	0	-0.0119645	0.312297	0	0.312527	0	0	0	0	0
0.688	0	0	-0.0123477	0.315539	0	0.315781	0	0	0	-3.72e-06	-0.00744
0.69	0	0	-0.012716	0.318766	0	0.31902	0	0	0	0	0
0.692	0	0	-0.0130487	0.32188	0	0.322144	0	0	0	-4e-07	-0.0008
0.694	0	0	-0.0133352	0.32479	0	0.325064	0	0	0	-6e-07	-0.0012
0.696	0	0	-0.0135763	0.327412	0	0.327694	0	0	0	-5.2e-07	-0.00104
0.698	0	0	-0.0137809	0.329687	0	0.329975	0	0	0	0	0
0.7	0	0	-0.0139584	0.331612	0	0.331906	0	0	0	1.2e-07	0.00024
0.702	0	0	-0.0141128	0.333254	0	0.333553	0	0	0	3.2e-07	0.00064
0.704	0	0	-0.0142413	0.334719	0	0.335022	0	0	0	0	0
0.706	0	0	-0.0143397	0.336125	0	0.336431	0	0	0	1.11e-06	0.00222
0.708	0	0	-0.0144111	0.337567	0	0.337874	0	0	0	3.8e-07	0.00076
0.71	0	0	-0.0144729	0.339106	0	0.339414	0	0	0	7.7e-07	0.00154
0.712	0	0	-0.014558	0.340756	0	0.341067	0	0	0	0	0
0.714	0	0	-0.0147087	0.342465	0	0.342781	0	0	0	-2.8e-07	-0.00056
0.716	0	0	-0.0149662	0.344115	0	0.34444	0	0	0	-4e-07	-0.0008
0.718	0	0	-0.0153583	0.34556	0	0.345902	0	0	0	0	0
0.72	0	0	-0.0158932	0.346699	0	0.347063	0	0	0	-3.58e-06	-0.00716
0.722	0	0	-0.0165583	0.347509	0	0.347903	0	0	0	-3.51e-06	-0.00702
0.724	0	0	-0.0173217	0.348074	0	0.348504	0	0	0	-5.9e-07	-0.00118
0.726	0	0	-0.0181352	0.348552	0	0.349024	0	0	0	-5.1e-07	-0.00102
0.728	0	0	-0.0189412	0.349117	0	0.34963	0	0	0	1.57e-06	0.00314
0.73	0	0	-0.0196825	0.349896	0	0.35045	0	0	0	3.76e-06	0.00752
0.732	0	0	-0.0203108	0.350949	0	0.351536	0	0	0	1.33e-06	0.00266
0.734	0	0	-0.0207905	0.352248	0	0.352861	0	0	0	8.17e-06	0.01634
0.736	0	0	-0.0210989	0.353696	0	0.354325	0	0	0	0	0
0.738	0	0	-0.0212289	0.355165	0	0.355799	0	0	0	0	0
0.74	0	0	-0.0211922	0.356552	0	0.357181	0	0	0	0	0
0.742	0	0	-0.0210212	0.357819	0	0.358436	0	0	0	1.038e-05	0.02076
0.744	0	0	-0.0207656	0.358992	0	0.359592	0	0	0	0	0
0.746	0	0	-0.0204807	0.360129	0	0.36071	0	0	0	7.59e-06	0.01518
0.748	0	0	-0.0202137	0.361284	0	0.361849	0	0	0	6.01e-06	0.01202
0.75	0	0	-0.0199909	0.362465	0	0.363016	0	0	0	1.01e-06	0.00202
0.752	0	0	-0.0198142	0.363614	0	0.364153	0	0	0	0	0
0.754	0	0	-0.0196684	0.364631	0	0.365161	0	0	0	-2.78e-06	-0.00556
0.756	0	0	-0.0195361	0.365426	0	0.365948	0	0	0	0	0
0.758	0	0	-0.0194109	0.365976	0	0.36649	0	0	0	0	0
0.76	0	0	-0.0193016	0.366355	0	0.366863	0	0	0	-7.74e-06	-0.01548
0.762	0	0	-0.0192267	0.366698	0	0.367202	0	0	0	-1.43e-06	-0.00286
0.764	0	0	-0.0192025	0.367108	0	0.36761	0	0	0	0	0
0.766	0	0	-0.019234	0.3676	0	0.368103	0	0	0	9e-08	0.00018
0.768	0	0	-0.0193151	0.368122	0	0.368629	0	0	0	0	0
0.77	0	0	-0.0194401	0.368612	0	0.369124	0	0	0	0	0
0.772	0	0	-0.0196107	0.36905	0	0.36957	0	0	0	4.56e-06	0.00912
0.774	0	0	-0.0198301	0.369479	0	0.370011	0	0	0	0	0
0.776	0	0	-0.0200876	0.369966	0	0.370511	0	0	0	6.6e-07	0.00132
0.778	0	0	-0.0203492	0.370547	0	0.371105	0	0	0	6.5e-07	0.0013
0.78	0	0	-0.0205607	0.371195	0	0.371764	0	0	0	0	0
0.782	0	0	-0.0206646	0.371814	0	0.372388	0	0	0	6.2e-07	0.00124
0.784	0	0	-0.0206239	0.372254	0	0.372825	0	0	0	1.54e-06	0.00308
0.786	0	0	-0.0204387	0.372391	0	0.372952	0	0	0	7.5e-07	0.0015
0.788	0	0	-0.0201453	0.372189	0	0.372734	0	0	0	2.12e-06	0.00424
0.79	0	0	-0.0197999	0.371682	0	0.372209	0	0	0	0	0
0.792	0	0	-0.0194548	0.370937	0	0.371447	0	0	0	5e-08	0.0001
0.794	0	0	-0.0191423	0.370036	0	0.37053	0	0	0	-1.4e-07	-0.00028
0.796	0	0	-0.0188689	0.369073	0	0.369555	0	0	0	0	0
0.798	0	0	-0.0186244	0.368182	0	0.368653	0	0	0	0	0
0.8	0	0	-0.0183968	0.367541	0	0.368001	0	0	0	0	0
0.802	0	0	-0.0181854	0.367367	0	0.367817	0	0	0	2.9e-07	0.00058
0.804	0	0	-0.0180003	0.367863	0	0.368303	0	0	0	5.1e-07	0.00102
0.806	0	0	-0.017855	0.369145	0	0.369577	0	0	0	2.85e-06	0.0057
0.808	0	0	-0.0177593	0.371175	0	0.3716	0	0	0	1.16e-06	0.00232
0.81	0	0	-0.0177147	0.373775	0	0.374195	0	0	0	0	0
0.812	0	0	-0.0177158	0.376703	0	0.37712	0	0	0	1.02e-06	0.00204
0.814	0	0	-0.0177564	0.379734	0	0.380149	0	0	0	0	0
0.816	0	0	-0.0178401	0.382712	0	0.383127	0	0	0	-7e-08	-0.00014
0.818	0	0	-0.0179868	0.385566	0	0.385986	0	0	0	0	0
0.82	0	0	-0.018231	0.388284	0	0.388712	0	0	0	-8.7e-07	-0.00174
0.822	0	0	-0.0186105	0.39086	0	0.391303	0	0	0	0	0
0.824	0	0	-0.0191522	0.393271	0	0.393737	0	0	0	-9.9e-07	-0.00198
0.826	0	0	-0.0198599	0.395491	0	0.395989	0	0	0	-7.5e-07	-0.0015
0.828	0	0	-0.0207068	0.397515	0	0.398054	0	0	0	0	0
0.83	0	0	-0.0216393	0.399372	0	0.399958	0	0	0	-3.2e-07	-0.00064
0.832	0	0	-0.0225915	0.40111	0	0.401746	0	0	0	0	0
0.834	0	0	-0.0235047	0.402745	0	0.40343	0	0	0	0	0
0.836	0	0	-0.0243447	0.404225	0	0.404957	0	0	0	-1e-06	-0.002
0.838	0	0	-0.0251094	0.405446	0	0.406222	0	0	0	0	0
0.84	0	0	-0.0258212	0.406329	0	0.407148	0	0	0	-2.48e-06	-0.00496
0.842	0	0	-0.0265059	0.406867	0	0.40773	0	0	0	-7.8e-07	-0.00156
0.844	0	0	-0.0271704	0.407101	0	0.408006	0	0	0	-5.4e-07	-0.00108
0.846	0	0	-0.0277914	0.407073	0	0.408021	0	0	0	6.3e-07	0.00126
0.848	0	0	-0.0283194	0.406818	0	0.407803	0	0	0	6.9e-07	0.00138
0.85	0	0	-0.0286905	0.406339	0	0.40735	0	0	0	0	0
0.852	0	0	-0.0288438	0.405599	0	0.406623	0	0	0	2.05e-06	0.0041
0.854	0	0	-0.0287395	0.404549	0	0.405569	0	0	0	0	0
0.856	0	0	-0.028371	0.403158	0	0.404155	0	0	0	0	0
0.858	0	0	-0.0277654	0.401413	0	0.402372	0	0	0	0	0
0.86	0	0	-0.0269719	0.399334	0	0.400244	0	0	0	0	0
0.862	0	0	-0.0260476	0.39702	0	0.397873	0	0	0	0	0
0.864	0	0	-0.0250456	0.394654	0	0.395447	0	0	0	5e-07	0.001
0.866	0	0	-0.0240072	0.392461	0	0.393195	0	0	0	8.1e-07	0.00162
0.868	0	0	-0.0229586	0.390642	0	0.391316	0	0	0	3.02e-06	0.00604
0.87	0	0	-0.0219157	0.38934	0	0.389956	0	0	0	1.83e-06	0.00366
0.872	0	0	-0.0208953	0.388636	0	0.389197	0	0	0	0	0
0.874	0	0	-0.0199237	0.388525	0	0.389035	0	0	0	0	0
0.876	0	0	-0.0190395	0.388891	0	0.389357	0	0	0	0	0
0.878	0	0	-0.0182876	0.389532	0	0.389961	0	0	0	3.09e-06	0.00618
0.88	0	0	-0.0177084	0.390231	0	0.390633	0	0	0	0	0
0.882	0	0	-0.0173264	0.390838	0	0.391222	0	0	0	0	0
0.884	0	0	-0.0171454	0.3913	0	0.391675	0	0	0	0	0
0.886	0	0	-0.017154	0.391639	0	0.392014	0	0	0	0	0
0.888	0	0	-0.0173382	0.391899	0	0.392282	0	0	0	-1.08e-06	-0.00216
0.89	0	0	-0.0176904	0.39212	0	0.392519	0	0	0	0	0
0.892	0	0	-0.0182098	0.392339	0	0.392761	0	0	0	0	0
0.894	0	0	-0.0188923	0.392564	0	0.393019	0	0	0	0	0
0.896	0	0	-0.0197208	0.392772	0	0.393267	0	0	0	-3.9e-07	-0.00078
0.898	0	0	-0.0206589	0.392943	0	0.393486	0	0	0	0	0
0.9	0	0	-0.0216495	0.393113	0	0.393708	0	0	0	0	0
0.902	0	0	-0.0226195	0.393358	0	0.394008	0	0	0	-2.55e-06	-0.0051
0.904	0	0	-0.0234938	0.393738	0	0.394439	0	0	0	0	0
0.906	0	0	-0.0242141	0.394264	0	0.395007	0	0	0	0	0
0.908	0	0	-0.0247502	0.394921	0	0.395695	0	0	0	-6.98e-06	-0.01396
0.91	0	0	-0.025101	0.3957	0	0.396495	0	0	0	-2.14e-06	-0.00428
0.912	0	0	-0.0252844	0.396607	0	0.397412	0	0	0	2.5e-07	0.0005
0.914	0	0	-0.0253222	0.397644	0	0.39845	0	0	0	2.23e-06	0.00446
0.916	0	0	-0.0252278	0.398791	0	0.399588	0	0	0	0	0
0.918	0	0	-0.0250013	0.399986	0	0.400766	0	0	0	0	0
0.92	0	0	-0.0246354	0.401148	0	0.401904	0	0	0	2.05e-06	0.0041
0.922	0	0	-0.0241273	0.402232	0	0.402955	0	0	0	0	0
0.924	0	0	-0.0234899	0.403255	0	0.403939	0	0	0	0	0
0.926	0	0	-0.022758	0.404279	0	0.404919	0	0	0	2.06e-06	0.00412
0.928	0	0	-0.0219841	0.405376	0	0.405971	0	0	0	4.9e-07	0.00098
0.93	0	0	-0.0212291	0.406609	0	0.407162	0	0	0	1e-07	0.0002
0.932	0	0	-0.0205503	0.408032	0	0.408549	0	0	0	-2.5e-07	-0.0005
0.934	0	0	-0.0199956	0.409688	0	0.410176	0	0	0	0	0
0.936	0	0	-0.0196039	0.411595	0	0.412062	0	0	0	0	0
0.938	0	0	-0.0194084	0.41369	0	0.414145	0	0	0	4.4e-07	0.00088
0.94	0	0	-0.0194378	0.415808	0	0.416262	0	0	0	0	0
0.942	0	0	-0.0197149	0.417728	0	0.418193	0	0	0	0	0
0.944	0	0	-0.020251	0.419241	0	0.41973	0	0	0	0	0
0.946	0	0	-0.0210372	0.420204	0	0.42073	0	0	0	0	0
0.948	0	0	-0.0220413	0.420569	0	0.421146	0	0	0	0	0
0.95	0	0	-0.0232109	0.420421	0	0.421061	0	0	0	0	0
0.952	0	0	-0.0244813	0.419979	0	0.420692	0	0	0	-2.23e-06	-0.00446
0.954	0	0	-0.0257839	0.419562	0	0.420353	0	0	0	0	0
0.956	0	0	-0.0270527	0.419544	0	0.420416	0	0	0	0	0
0.958	0	0	-0.0282277	0.420314	0	0.421261	0	0	0	-2.5e-07	-0.0005
0.96	0	0	-0.0292558	0.422209	0	0.423221	0	0	0	0	0
0.962	0	0	-0.0300855	0.425466	0	0.426528	0	0	0	0	0
0.964	0	0	-0.0306533	0.430188	0	0.431279	0	0	0	0	0
0.966	0	0	-0.0308696	0.436349	0	0.437439	0	0	0	1.798e-05	0.03596
0.968	0	0	-0.0306136	0.44381	0	0.444865	0	0	0	0	0
0.97	0	0	-0.0297401	0.452386	0	0.453362	0	0	0	0	0
0.972	0	0	-0.0280927	0.461886	0	0.46274	0	0	0	0	0
0.974	0	0	-0.0255198	0.472147	0	0.472836	0	0	0	5.8e-06	0.0116
0.976	0	0	-0.0218851	0.483034	0	0.48353	0	0	0	1.451e-05	0.02902
0.978	0	0	-0.0170683	0.494457	0	0.494752	0	0	0	3.372e-05	0.06744
0.98	0	0	-0.0109586	0.506355	0	0.506473	0	0	0	4.534e-05	0.09068
0.982	0	0	-0.0034535	0.518666	0	0.518678	0	0	0	5.672e-05	0.11344
0.984	7.948e-05	0.0204553	0.00553579	0.531306	0.0204554	0.531335	0.0108687	0.414835	2.4402	0.00010901	0.21802
0.986	0.00090423	0.0418832	0.0160727	0.544149	0.0418929	0.544386	0.0228059	0.870456	5.12033	0.00016477	0.32954
0.988	0.00259329	0.0642935	0.0281806	0.557045	0.0643458	0.557758	0.0358894	1.36982	8.05778	0.00019313	0.38626
0.99	0.00526535	0.0876862	0.0418273	0.569887	0.0878441	0.57142	0.0501959	1.91587	11.2698	0.00025948	0.51896
0.992	0.00903396	0.112057	0.0569104	0.58266	0.11242	0.585432	0.0658143	2.512	14.7765	0.00033216	0.66432
0.994	0.0140019	0.137401	0.0732493	0.595404	0.138112	0.599893	0.0828527	3.16232	18.6019	0.00038232	0.76464
0.996	0.0202553	0.163717	0.0905898	0.60813	0.164965	0.614841	0.101427	3.87128	22.7722	0.00055591	1.11182
0.998	0.0278588	0.191001	0.108622	0.620759	0.193022	0.630191	0.121641	4.64279	27.3105	0.00065917	1.31834
1	0.0368522	0.219239	0.127007	0.633112	0.222315	0.645726	0.143554	5.47917	32.2304	0.00072431	1.44862
1.002	0.0472495	0.248399	0.145403	0.644912	0.252853	0.6611	0.167161	6.38018	37.5305	0.00082243	1.64486
1.004	0.0590389	0.278425	0.163479	0.655814	0.284615	0.675882	0.192366	7.34223	43.1896	0.0009962	1.9924
1.006	0.0721837	0.309236	0.180913	0.665482	0.317549	0.689634	0.218993	8.35849	49.1676	0.00104191	2.08382
1.008	0.0866229	0.34073	0.197393	0.673702	0.351568	0.702024	0.246809	9.42021	55.413	0.00117672	2.35344
1.01	0.102273	0.372794	0.212632	0.680436	0.386569	0.712885	0.275579	10.5183	61.8723	0.00132714	2.65428
1.012	0.11903	0.405319	0.226409	0.68577	0.422436	0.722178	0.305074	11.644	68.4944	0.00139459	2.78918
1.014	0.136779	0.438204	0.238609	0.689851	0.459055	0.729951	0.335087	12.7896	75.2329	0.00147156	2.94312
1.016	0.1554	0.47136	0.249268	0.692891	0.496316	0.736364	0.36547	13.9492	82.0542	0.00150924	3.01848
1.018	0.174784	0.50472	0.2586	0.695165	0.534127	0.741706	0.396165	15.1208	88.9459	0.00152862	3.05724
1.02	0.194844	0.538233	0.266971	0.696922	0.572415	0.746307	0.427197	16.3052	95.9131	0.00156931	3.13862
1.022	0.215523	0.571867	0.274822	0.698336	0.611132	0.750467	0.458634	17.5051	102.971	0.00161161	3.22322
1.024	0.236797	0.605602	0.282547	0.699563	0.650251	0.754467	0.490593	18.7249	110.147	0.00167001	3.34002
1.026	0.258665	0.639431	0.290398	0.700816	0.689768	0.7586	0.523258	19.9717	117.481	0.0018361	3.6722
1.028	0.28114	0.673367	0.29844	0.702339	0.7297	0.763116	0.556846	21.2537	125.022	0.00208052	4.16104
1.03	0.304233	0.707437	0.306595	0.704351	0.770081	0.768187	0.591567	22.5789	132.817	0.00237275	4.7455
1.032	0.327948	0.741688	0.314747	0.707046	0.810956	0.773938	0.62763	23.9553	140.914	0.00266656	5.33312
1.034	0.352283	0.776176	0.322835	0.710588	0.85238	0.780486	0.665271	25.392	149.365	0.00284293	5.68586
1.036	0.377235	0.810971	0.330896	0.715089	0.894416	0.787937	0.704743	26.8986	158.227	0.00295691	5.91382
1.038	0.402805	0.846148	0.339028	0.720597	0.937133	0.796367	0.746302	28.4848	167.558	0.00299389	5.98778
1.04	0.429	0.881784	0.347289	0.727097	0.980603	0.805779	0.79015	30.1584	177.402	0.00312653	6.25306
1.042	0.455828	0.917949	0.355613	0.734492	1.0249	0.816051	0.836367	31.9224	187.779	0.00347981	6.95962
1.044	0.483286	0.954708	0.363779	0.742629	1.07006	0.826941	0.884879	33.774	198.671	0.00412395	8.2479
1.046	0.511349	0.992109	0.371486	0.751326	1.11614	0.838148	0.935487	35.7056	210.033	0.00513839	10.2768
1.048	0.539974	1.03019	0.378479	0.760382	1.16312	0.849369	0.987922	37.707	221.806	0.0065423	13.0846
1.05	0.569102	1.06896	0.384662	0.769558	1.21102	0.86034	1.04188	39.7666	233.921	0.00846268	16.9254
1.052	0.598673	1.10843	0.390122	0.778552	1.25977	0.870827	1.09704	41.8719	246.305	0.0111681	22.3362
1.054	0.628642	1.14856	0.395048	0.787005	1.30935	0.880591	1.153	44.0076	258.868	0.0146054	29.2108
1.056	0.658971	1.18931	0.39958	0.794537	1.35967	0.889355	1.20923	46.1538	271.493	0.0185766	37.1531
1.058	0.68963	1.23058	0.403672	0.800752	1.41064	0.896747	1.26499	48.282	284.012	0.0223378	44.6756
1.06	0.720573	1.27225	0.407048	0.805182	1.46214	0.902223	1.31918	50.3503	296.178	0.0257699	51.5399
1.062	0.75173	1.31418	0.409271	0.807272	1.51399	0.905091	1.3703	52.3014	307.656	0.0285237	57.0474
1.064	0.782995	1.35615	0.409866	0.806426	1.56596	0.904607	1.41658	54.0678	318.046	0.0312461	62.4921
1.066	0.814228	1.39792	0.408436	0.802043	1.61776	0.900051	1.45607	55.5751	326.912	0.0338282	67.6565
1.068	0.845264	1.4392	0.404696	0.793548	1.66906	0.890785	1.48678	56.7472	333.807	0.0366419	73.2838
1.07	0.875917	1.47966	0.398419	0.780489	1.71948	0.876299	1.50678	57.5108	338.299	0.0391208	78.2415
1.072	0.905984	1.51893	0.389346	0.76256	1.76861	0.856206	1.51429	57.7974	339.985	0.040678	81.356
1.074	0.935239	1.55665	0.37713	0.73957	1.81599	0.830176	1.50759	57.5416	338.48	0.0414033	82.8066
1.076	0.963427	1.59241	0.361387	0.711422	1.86117	0.797948	1.48512	56.6839	333.435	0.040775	81.55
1.078	0.990267	1.62583	0.34183	0.678177	1.90367	0.759455	1.44575	55.1812	324.596	0.0389405	77.8811
1.08	1.01547	1.65653	0.318444	0.640164	1.943	0.714994	1.38923	53.0242	311.907	0.0363204	72.6408
1.082	1.03875	1.68417	0.291596	0.598076	1.97874	0.665374	1.3166	50.2521	295.601	0.0336972	67.3943
1.084	1.05988	1.70848	0.262039	0.552984	2.01054	0.611928	1.2303	46.9581	276.224	0.0304999	60.9998
1.086	1.07869	1.72929	0.230807	0.506212	2.03814	0.556347	1.13391	43.2792	254.583	0.0271958	54.3915
1.088	1.0951	1.74651	0.199039	0.459154	2.06144	0.500439	1.03163	39.3751	231.618	0.0234415	46.8829
1.09	1.1091	1.76019	0.167807	0.413121	2.08047	0.445902	0.927686	35.4079	208.282	0.0195601	39.1202
1.092	1.12077	1.77043	0.13801	0.36927	2.09536	0.394217	0.826028	31.5278	185.458	0.0159053	31.8106
1.094	1.13025	1.77744	0.110336	0.328594	2.10637	0.346623	0.730116	27.867	163.924	0.0126658	25.3316
1.096	1.13772	1.78151	0.0852862	0.291899	2.11381	0.304104	0.642816	24.535	144.323	0.0100816	20.1633
1.098	1.14339	1.78294	0.0632088	0.259739	2.11807	0.26732	0.566202	21.6107	127.122	0.00817961	16.3592
1.1	1.14749	1.7821	0.0443169	0.232353	2.11958	0.236542	0.501369	19.1362	112.566	0.00670845	13.4169
1.102	1.15028	1.77936	0.0286857	0.209682	2.11878	0.211635	0.448409	17.1149	100.676	0.00568902	11.378
1.104	1.15199	1.77505	0.016237	0.191462	2.1161	0.192149	0.406607	15.5193	91.2902	0.00500596	10.0119
1.106	1.15287	1.7695	0.00673221	0.177319	2.11193	0.177446	0.374754	14.3036	84.1388	0.00452113	9.04226
1.108	1.15312	1.76302	-0.00020309	0.166795	2.10663	0.166795	0.351377	13.4113	78.8901	0.00411083	8.22166
1.11	1.15312	1.7434	-0.00501856	0.159364	2.09024	0.159443	0.333274	12.7204	74.8257	0.00363801	7.27602
1.112	1.15312	1.72378	-0.00816493	0.154498	2.07391	0.154714	0.320862	12.2466	72.039	0.00318335	6.3667
1.114	1.15312	1.70416	-0.0100332	0.151744	2.05763	0.152075	0.312914	11.9433	70.2545	0.00276941	5.53882
1.116	1.15312	1.68454	-0.0109218	0.150729	2.04141	0.151124	0.308507	11.7751	69.265	0.00248026	4.96052
1.118	1.15312	1.66492	-0.0110402	0.15114	2.02525	0.151542	0.306911	11.7141	68.9068	0.00233379	4.66758
1.12	1.15312	1.6453	-0.0105459	0.152671	2.00915	0.153034	0.307469	11.7355	69.0321	0.00218137	4.36274
1.122	1.15312	1.62568	-0.00958885	0.154987	1.99311	0.155284	0.309498	11.8129	69.4877	0.00203515	4.0703
1.124	1.15312	1.60606	-0.00833949	0.157727	1.97714	0.157947	0.312285	11.9193	70.1133	0.00176697	3.53394
1.126	1.15312	1.58644	-0.00698675	0.160561	1.96124	0.160713	0.315196	12.0304	70.767	0.00140578	2.81156
1.128	1.15312	1.56682	-0.00570875	0.163252	1.9454	0.163352	0.317786	12.1292	71.3484	0.00103843	2.07686
1.13	1.15312	1.5472	-0.00463122	0.165652	1.92964	0.165717	0.319774	12.2051	71.7948	0.00075658	1.51316
1.132	1.15312	1.52758	-0.00379815	0.167654	1.91394	0.167697	0.320963	12.2505	72.0617	0.00056315	1.1263
1.134	1.15312	1.50796	-0.00317222	0.169187	1.89832	0.169217	0.321228	12.2606	72.1211	0.00041703	0.83406
1.136	1.15312	1.48834	-0.00266747	0.170234	1.88277	0.170255	0.320552	12.2348	71.9694	0.00031546	0.63092
1.138	1.15312	1.46872	-0.00219886	0.170834	1.8673	0.170849	0.319026	12.1765	71.6267	0.00019117	0.38234
1.14	1.15312	1.4491	-0.00172475	0.171066	1.85191	0.171075	0.316815	12.0922	71.1304	5.046e-05	0.10092
1.142	1.15312	1.42948	-0.00126336	0.171038	1.8366	0.171043	0.314137	11.99	70.5292	-9.978e-05	-0.19956
1.144	1.15312	1.40986	-0.00087673	0.170875	1.82137	0.170877	0.31123	11.879	69.8765	-0.00023899	-0.47798
1.146	1.15312	1.39024	-0.00063145	0.170681	1.80622	0.170683	0.308291	11.7668	69.2166	-0.00034735	-0.6947
1.148	1.15312	1.37062	-0.00055661	0.170515	1.79117	0.170516	0.305422	11.6573	68.5725	-0.00042398	-0.84796
1.15	1.15312	1.351	-0.00061843	0.170386	1.7762	0.170387	0.302641	11.5512	67.9482	-0.00046314	-0.92628
1.152	1.15312	1.33138	-0.00072692	0.170289	1.76132	0.17029	0.299936	11.4479	67.3407	-0.00051206	-1.02412
1.154	1.15312	1.31176	-0.00077454	0.170222	1.74654	0.170223	0.297301	11.3474	66.7493	-0.00053097	-1.06194
1.156	1.15312	1.29214	-0.00068524	0.17019	1.73185	0.170191	0.294746	11.2498	66.1755	-0.00056961	-1.13922
1.158	1.15312	1.27252	-0.00044835	0.170201	1.71726	0.170202	0.29228	11.1557	65.622	-0.00061965	-1.2393
1.16	1.15312	1.2529	-0.00012323	0.17025	1.70277	0.17025	0.289897	11.0648	65.0869	-0.00064677	-1.29354
1.162	1.15312	1.23328	0.00018798	0.170306	1.68839	0.170306	0.287542	10.9749	64.5581	-0.00075729	-1.51458
1.164	1.15312	1.21366	0.00038852	0.170329	1.67411	0.170329	0.28515	10.8836	64.021	-0.00076863	-1.53726
1.166	1.15312	1.19404	0.00043383	0.170287	1.65994	0.170288	0.282668	10.7889	63.4639	-0.00078791	-1.57582
1.168	1.15312	1.17442	0.0003529	0.170134	1.64588	0.170135	0.280022	10.6879	62.8698	-0.00079761	-1.59522
1.17	1.15312	1.1548	0.00023111	0.169809	1.63194	0.169809	0.277119	10.5771	62.2181	-0.00077892	-1.55784
1.172	1.15312	1.13518	0.00016302	0.169279	1.61812	0.169279	0.273914	10.4547	61.4985	-0.00073827	-1.47654
1.174	1.15312	1.11556	0.00020082	0.168555	1.60442	0.168555	0.270433	10.3219	60.7168	-0.00068941	-1.37882
1.176	1.15312	1.09594	0.00032776	0.167698	1.59084	0.167698	0.26678	10.1824	59.8967	-0.00066151	-1.32302
1.178	1.15312	1.07632	0.00046916	0.166821	1.57738	0.166822	0.263142	10.0436	59.08	-0.00059824	-1.19648
1.18	1.15312	1.0567	0.00053176	0.166033	1.56406	0.166034	0.259687	9.91171	58.3042	-0.00054357	-1.08714
1.182	1.15312	1.03708	0.00045221	0.165358	1.55087	0.165359	0.256451	9.78821	57.5777	-0.00052095	-1.0419
1.184	1.15312	1.01746	0.00023381	0.164767	1.53782	0.164767	0.253383	9.67109	56.8888	-0.00042257	-0.84514
1.186	1.15312	0.997836	-4.833e-05	0.164236	1.52491	0.164236	0.250446	9.55902	56.2295	-0.00039044	-0.78088
1.188	1.15312	0.978216	-0.00028078	0.163769	1.51215	0.163769	0.247644	9.45204	55.6002	-0.00029963	-0.59926
1.19	1.15312	0.958596	-0.00036813	0.163372	1.49953	0.163372	0.244981	9.35043	55.0025	-0.00026516	-0.53032
1.192	1.15312	0.938976	-0.00028206	0.16305	1.48706	0.16305	0.242466	9.25444	54.4379	-0.00020931	-0.41862
1.194	1.15312	0.919356	-7.662e-05	0.162783	1.47475	0.162783	0.240064	9.16276	53.8986	-0.00016711	-0.33422
1.196	1.15312	0.899736	0.00013779	0.162477	1.4626	0.162477	0.237639	9.07018	53.354	-0.00013448	-0.26896
1.198	1.15312	0.880116	0.00025071	0.161997	1.45062	0.161997	0.234996	8.9693	52.7606	-0.00011188	-0.22376
1.2	1.15312	0.860496	0.00021073	0.161231	1.4388	0.161231	0.231978	8.85413	52.0831	-8.881e-05	-0.17762
1.202	1.15312	0.840876	5.173e-05	0.160099	1.42715	0.160099	0.228485	8.7208	51.2988	-8.324e-05	-0.16648
1.204	1.15312	0.821256	-0.00012906	0.158554	1.41568	0.158554	0.224462	8.56725	50.3956	-7.53e-05	-0.1506
1.206	1.15312	0.801636	-0.00022478	0.156594	1.40439	0.156595	0.21992	8.39387	49.3757	-7.268e-05	-0.14536
1.208	1.15312	0.782016	-0.00017355	0.15424	1.39328	0.15424	0.214899	8.20227	48.2486	-5.465e-05	-0.1093
1.21	1.15312	0.762396	1.312e-05	0.151518	1.38236	0.151518	0.209453	7.99441	47.0259	-3.515e-05	-0.0703
1.212	1.15312	0.742776	0.00025938	0.148501	1.37164	0.148501	0.20369	7.77444	45.732	-1.861e-05	-0.03722
1.214	1.15312	0.723156	0.00046557	0.145316	1.36112	0.145317	0.197793	7.54935	44.4079	-2.29e-06	-0.00458
1.216	1.15312	0.703536	0.00056155	0.142127	1.35079	0.142129	0.191987	7.32773	43.1043	7.67e-06	0.01534
1.218	1.15312	0.683916	0.00054465	0.139127	1.34068	0.139128	0.186526	7.11931	41.8783	1.162e-05	0.02324
1.22	1.15312	0.664296	0.00048089	0.136492	1.33078	0.136493	0.181641	6.93288	40.7816	8.85e-06	0.0177
1.222	1.15312	0.644676	0.00047005	0.134308	1.32109	0.134309	0.177435	6.77234	39.8373	7.11e-06	0.01422
1.224	1.15312	0.625056	0.00059187	0.132553	1.31163	0.132555	0.173863	6.63598	39.0352	1.271e-05	0.02542
1.226	1.15312	0.605436	0.00086114	0.131123	1.3024	0.131126	0.170778	6.51825	38.3426	3.047e-05	0.06094
1.228	1.15312	0.585816	0.00121613	0.129844	1.29339	0.12985	0.167947	6.41017	37.7069	5.729e-05	0.11458
1.23	1.15312	0.566196	0.00154629	0.128509	1.28463	0.128518	0.165098	6.30143	37.0673	8.132e-05	0.16264
1.232	1.15312	0.546576	0.00174504	0.126949	1.2761	0.126961	0.162014	6.18375	36.375	9.883e-05	0.19766
1.234	1.15312	0.526956	0.0017606	0.125048	1.26782	0.12506	0.158554	6.05167	35.5981	9.61e-05	0.1922
1.236	1.15312	0.507336	0.00161956	0.122749	1.25979	0.12276	0.154651	5.90273	34.7219	0.00010086	0.20172
1.238	1.15312	0.487716	0.00141405	0.12006	1.25202	0.120068	0.150327	5.73769	33.7511	7.918e-05	0.15836
1.24	1.15312	0.468096	0.00125974	0.116999	1.24451	0.117006	0.145614	5.5578	32.693	5.705e-05	0.1141
1.242	1.15312	0.448476	0.00124387	0.113566	1.23726	0.113572	0.140519	5.3633	31.5489	3.593e-05	0.07186
1.244	1.15312	0.428856	0.00138901	0.109792	1.23028	0.109801	0.135087	5.15598	30.3293	1.552e-05	0.03104
1.246	1.15312	0.409236	0.00164843	0.105742	1.22358	0.105755	0.1294	4.93893	29.0526	-6.7e-07	-0.00134
1.248	1.15312	0.389616	0.00193153	0.101454	1.21716	0.101473	0.123509	4.71407	27.7298	-2.351e-05	-0.04702
1.25	1.15312	0.369996	0.00214467	0.0969619	1.21102	0.0969856	0.117452	4.4829	26.37	-5.621e-05	-0.11242
1.252	1.15312	0.350376	0.00222972	0.0923105	1.20518	0.0923374	0.111283	4.24743	24.9849	-0.00010563	-0.21126
1.254	1.15312	0.330756	0.0021851	0.0875361	1.19962	0.0875633	0.105043	4.00926	23.5839	-0.0001772	-0.3544
1.256	1.15312	0.311136	0.00206	0.0826835	1.19436	0.0827092	0.0987843	3.77039	22.1788	-0.00022258	-0.44516
1.258	1.15312	0.291516	0.00192559	0.0778148	1.1894	0.0778386	0.092581	3.53362	20.786	-0.00031251	-0.62502
1.26	1.15312	0.271896	0.00183863	0.0729513	1.18474	0.0729745	0.0864559	3.29984	19.4108	-0.00030978	-0.61956
1.262	1.15312	0.252276	0.00181367	0.0680642	1.18039	0.0680884	0.080371	3.0676	18.0447	-0.00035294	-0.70588
1.264	1.15312	0.232656	0.00181908	0.0631305	1.17636	0.0631567	0.0742947	2.83568	16.6805	-0.00034977	-0.69954
1.266	1.15312	0.213036	0.00180261	0.0581447	1.17263	0.0581726	0.0682151	2.60363	15.3155	-0.00033629	-0.67258
1.268	1.15312	0.193416	0.00172931	0.0531119	1.16923	0.05314	0.0621328	2.37148	13.9499	-0.00030575	-0.6115
1.27	1.15312	0.173796	0.00160498	0.0480851	1.16614	0.0481119	0.0561053	2.14142	12.5966	-0.00031269	-0.62538
1.272	1.15312	0.154176	0.00147262	0.0431705	1.16338	0.0431956	0.0502529	1.91805	11.2826	-0.0002777	-0.5554
1.274	1.15312	0.134556	0.00138784	0.0384847	1.16094	0.0385097	0.0447076	1.7064	10.0376	-0.00023931	-0.47862
1.276	1.15312	0.114936	0.0013881	0.03414	1.15883	0.0341682	0.0395952	1.51127	8.88981	-0.00023225	-0.4645
1.278	1.15312	0.0953164	0.0014707	0.0302338	1.15705	0.0302696	0.0350235	1.33677	7.86337	-0.00018399	-0.36798
1.28	1.15312	0.0756964	0.00158971	0.0268138	1.1556	0.0268609	0.0310404	1.18475	6.96912	-0.00014464	-0.28928
1.282	1.15312	0.0560764	0.00167518	0.0238682	1.15448	0.0239269	0.0276232	1.05432	6.20189	-0.00012178	-0.24356
1.284	1.15312	0.0364564	0.00166785	0.0213427	1.1537	0.0214077	0.024698	0.942671	5.54513	-0.00011319	-0.22638
1.286	1.15312	0.0168364	0.00155151	0.0191562	1.15324	0.019219	0.0221641	0.845958	4.97622	-9.033e-05	-0.18066
1.288	1.15312	-0.0027836	0.00136455	0.0172232	1.15312	0.0172772	0.0199227	0.760407	4.47298	-8.142e-05	-0.16284
1.29	1.15312	-0.0224036	0.00118371	0.0154725	1.15334	0.0155177	0.0178971	0.683096	4.01821	-7.208e-05	-0.14416
1.292	1.15312	-0.0420236	0.00108734	0.0138607	1.15388	0.0139033	0.0160428	0.612321	3.60189	-7.452e-05	-0.14904
1.294	1.15312	-0.0616436	0.00111636	0.0123732	1.15477	0.0124235	0.0143462	0.547566	3.22098	-7.518e-05	-0.15036
1.296	1.15312	-0.0812636	0.00125283	0.0110048	1.15598	0.0110758	0.0128034	0.488681	2.87459	-5.982e-05	-0.11964
1.298	1.15312	-0.100884	0.00142892	0.00974208	1.15752	0.00984632	0.0113973	0.435013	2.5589	-3.69e-05	-0.0738
1.3	1.15312	-0.120504	0.00156101	0.00856051	1.1594	0.00870167	0.0100887	0.385065	2.26509	-7.23e-06	-0.01446
1.302	1.15312	-0.140124	0.00159157	0.00742835	1.1616	0.00759694	0.00882461	0.336817	1.98128	1.881e-05	0.03762
1.304	1.15312	-0.159744	0.00151902	0.00633154	1.16413	0.00651121	0.0075799	0.289309	1.70182	2.726e-05	0.05452
1.306	1.15312	-0.179364	0.00139824	0.00529429	1.16699	0.00547582	0.0063902	0.243901	1.43471	2.562e-05	0.05124
1.308	1.15312	-0.198984	0.00130998	0.00435826	1.17016	0.00455088	0.00532526	0.203254	1.19561	1.268e-05	0.02536
1.31	1.15312	-0.218604	0.00131773	0.00356021	1.17366	0.00379625	0.00445549	0.170057	1.00034	-4.04e-06	-0.00808
1.312	1.15312	-0.238224	0.00143484	0.00293633	1.17747	0.00326815	0.00384815	0.146876	0.863975	-1.045e-05	-0.0209
1.314	1.15312	-0.257844	0.00161843	0.0025039	1.18159	0.00298141	0.00352282	0.134459	0.790935	-5.1e-07	-0.00102
1.316	1.15312	-0.277464	0.00179194	0.00223419	1.18603	0.00286403	0.00339683	0.12965	0.762646	2.738e-05	0.05476
1.318	1.15312	-0.297084	0.00188367	0.00207957	1.19077	0.00280586	0.00334114	0.127524	0.750143	6.801e-05	0.13602
1.32	1.15312	-0.316704	0.0018624	0.00200608	1.19582	0.00273731	0.00327333	0.124936	0.73492	0.00012805	0.2561
1.322	1.15312	-0.336324	0.00175346	0.00198432	1.20116	0.00264805	0.00318074	0.121402	0.714131	0.00020836	0.41672
1.324	1.15312	-0.355944	0.00162677	0.00199901	1.20681	0.00257729	0.00311029	0.118713	0.698313	0.00036882	0.73764
1.326	1.15312	-0.375564	0.00156099	0.00206208	1.21274	0.00258628	0.00313648	0.119713	0.704194	0.00048139	0.96278
1.328	1.15312	-0.395184	0.00160147	0.00217374	1.21896	0.00269997	0.00329115	0.125616	0.738919	0.00065314	1.30628
1.33	1.15312	-0.414804	0.00173573	0.00230686	1.22546	0.00288693	0.00353781	0.135031	0.794299	0.00085131	1.70262
1.332	1.15312	-0.434424	0.00190021	0.00243797	1.23224	0.00309103	0.00380889	0.145377	0.855161	0.00103008	2.06016
1.334	1.15312	-0.454044	0.00201285	0.00254366	1.23929	0.00324373	0.00401992	0.153432	0.902541	0.00113345	2.2669
1.336	1.15312	-0.473664	0.00201451	0.00259154	1.24661	0.00328243	0.00409191	0.15618	0.918705	0.00132052	2.64104
1.338	1.15312	-0.493284	0.00189853	0.00256689	1.2542	0.0031927	0.00400428	0.152835	0.89903	0.0012794	2.5588
1.34	1.15312	-0.512904	0.00171298	0.00247502	1.26204	0.00300999	0.00379873	0.14499	0.852882	0.00091234	1.82468
1.342	1.15312	-0.532524	0.00153512	0.00232533	1.27014	0.00278635	0.00353907	0.135079	0.794581	0.00040603	0.81206
1.344	1.15312	-0.552144	0.00143251	0.0021409	1.27849	0.00257595	0.00329334	0.1257	0.739412	-0.0001098	-0.2196
1.346	1.15312	-0.571764	0.00142922	0.00195043	1.28709	0.00241803	0.00311221	0.118787	0.698746	-0.0005552	-1.1104
1.348	1.15312	-0.591384	0.00149322	0.00175688	1.29592	0.00230572	0.00298803	0.114047	0.670865	-0.00102756	-2.05512
1.35	1.15312	-0.611004	0.00155161	0.00154754	1.30499	0.00219143	0.0028598	0.109153	0.642076	-0.0015824	-3.1648
1.352	1.15312	-0.630624	0.001527	0.00132681	1.31429	0.00202291	0.0026587	0.101477	0.596923	-0.00263456	-5.26912
1.354	1.15312	-0.650244	0.00137661	0.00111523	1.32382	0.00177166	0.00234536	0.0895177	0.526575	-0.00385153	-7.70306
1.356	1.15312	-0.669864	0.00111422	0.00094049	1.33357	0.00145808	0.00194445	0.0742157	0.436563	-0.00352203	-7.04406
1.358	1.15312	-0.689484	0.0008034	0.0008382	1.34353	0.00116105	0.0015599	0.0595382	0.350225	-0.00258904	-5.17808
1.36	1.15312	-0.709104	0.00052625	0.00083224	1.3537	0.000984664	0.00133294	0.0508756	0.299268	-0.00105159	-2.10318
1.362	1.15312	-0.728724	0.00034469	0.00091476	1.36408	0.000977546	0.00133345	0.0508952	0.299383	-0.0003585	-0.717
1.364	1.15312	-0.748344	0.00027391	0.00105796	1.37466	0.00109284	0.00150229	0.0573394	0.337291	-0.00023982	-0.47964
1.366	1.15312	-0.767964	0.00027899	0.00122983	1.38544	0.00126108	0.00174715	0.0666852	0.392266	-0.00077158	-1.54316
1.368	1.15312	-0.787584	0.00029461	0.00139542	1.39641	0.00142618	0.00199154	0.0760129	0.447135	-0.00053134	-1.06268
1.37	1.15312	-0.807204	0.00025872	0.00152245	1.40757	0.00154428	0.00217368	0.0829649	0.488029	-0.00034586	-0.69172
1.372	1.15312	-0.826824	0.0001446	0.0015905	1.41892	0.00159706	0.00226609	0.0864921	0.508777	-0.0001705	-0.341
1.374	1.15312	-0.846444	-2.516e-05	0.00158935	1.43044	0.00158955	0.00227375	0.0867843	0.510496	-1.389e-05	-0.02778
1.376	1.15312	-0.866064	-0.00019095	0.00151434	1.44213	0.00152633	0.00220117	0.0840143	0.494202	9.63e-06	0.01926
1.378	1.15312	-0.885684	-0.00028896	0.00137447	1.454	0.00140452	0.00204217	0.0779453	0.458502	0	0
1.38	1.15312	-0.905304	-0.00028613	0.00119757	1.46603	0.00123128	0.0018051	0.0688968	0.405275	7.1e-06	0.0142
1.382	1.15312	-0.924924	-0.00019776	0.00101359	1.47823	0.0010327	0.00152657	0.0582661	0.342742	6.2e-07	0.00124
1.384	1.15312	-0.944544	-8.058e-05	0.00084353	1.49059	0.00084737	0.00126308	0.0482091	0.283583	-8.98e-06	-0.01796
1.386	1.15312	-0.964164	-5.2e-06	0.00071	1.5031	0.000710019	0.00106723	0.0407338	0.239611	-6.82e-06	-0.01364
1.388	1.15312	-0.983784	-2.14e-05	0.00063545	1.51576	0.00063581	0.000963733	0.0367837	0.216375	6.4e-07	0.00128
1.39	1.15312	-1.0034	-0.00013423	0.00062969	1.52856	0.000643838	0.000984146	0.0375628	0.220958	1.946e-05	0.03892
1.392	1.15312	-1.02302	-0.00030344	0.00069509	1.54151	0.000758437	0.00116914	0.0446236	0.262492	7.997e-05	0.15994
1.394	1.15312	-1.04264	-0.00046599	0.00082849	1.5546	0.000950548	0.00147772	0.0564017	0.331775	6.916e-05	0.13832
1.396	1.15312	-1.06226	-0.00056975	0.00100984	1.56783	0.00115948	0.00181786	0.0693842	0.408142	2.896e-05	0.05792
1.398	1.15312	-1.08188	-0.00059965	0.0012103	1.58119	0.00135071	0.00213572	0.081516	0.479506	5.332e-05	0.10664
1.4	1.15312	-1.1015	-0.00058272	0.00140881	1.59468	0.00152457	0.00243119	0.0927936	0.545845	7.551e-05	0.15102
1.402	1.15312	-1.12112	-0.00057056	0.00158518	1.60829	0.00168474	0.00270955	0.103418	0.60834	9.128e-05	0.18256
1.404	1.15312	-1.14074	-0.00061109	0.00171623	1.62203	0.00182178	0.00295498	0.112785	0.663444	4.677e-05	0.09354
1.406	1.15312	-1.16036	-0.00072308	0.00178928	1.63589	0.00192986	0.00315704	0.120498	0.708809	6.453e-05	0.12906
1.408	1.15312	-1.17998	-0.00088318	0.00179672	1.64986	0.00200205	0.00330311	0.126073	0.741605	4.829e-05	0.09658
1.41	1.15312	-1.1996	-0.00103146	0.00172587	1.66395	0.00201061	0.00334555	0.127693	0.751134	4.692e-05	0.09384
1.412	1.15312	-1.21922	-0.00109669	0.00157745	1.67815	0.00192122	0.00322409	0.123057	0.723865	2.987e-05	0.05974
1.414	1.15312	-1.23884	-0.00103094	0.00137205	1.69246	0.0017162	0.00290461	0.110863	0.652134	1.723e-05	0.03446
1.416	1.15312	-1.25846	-0.00083527	0.00113034	1.70687	0.00140547	0.00239896	0.0915633	0.538607	1.025e-05	0.0205
1.418	1.15312	-1.27808	-0.0005608	0.00087385	1.72139	0.00103832	0.00178735	0.0682196	0.401292	3.6e-07	0.00072
1.42	1.15312	-1.2977	-0.0002836	0.0006303	1.73601	0.000691164	0.00119986	0.0457963	0.26939	-6.32e-06	-0.01264
1.422	1.15312	-1.31732	-6.829e-05	0.00041477	1.75072	0.000420354	0.000735923	0.0280887	0.165227	-1.153e-05	-0.02306
1.424	1.15312	-1.33694	6.137e-05	0.00022766	1.76553	0.000235787	0.000416289	0.0158889	0.093464	-1.946e-05	-0.03892
1.426	1.15312	-1.35656	0.00013041	7.156e-05	1.78043	0.000148753	0.000264846	0.0101086	0.0594625	-1.746e-05	-0.03492
1.428	1.15312	-1.37618	0.00019539	-5.293e-05	1.79543	0.000202432	0.000363453	0.0138722	0.0816014	-1.95e-05	-0.039
1.43	1.15312	-1.3958	0.00031237	-0.00015334	1.81051	0.000347977	0.000630017	0.0240464	0.14145	-1.804e-05	-0.03608
1.432	1.15312	-1.41542	0.00050718	-0.00023184	1.82568	0.000557657	0.0010181	0.0388589	0.228582	-1.866e-05	-0.03732
1.434	1.15312	-1.43504	0.00076183	-0.00028305	1.84093	0.000812713	0.00149615	0.057105	0.335911	-2.178e-05	-0.04356
1.436	1.15312	-1.45466	0.00102384	-0.00030719	1.85627	0.00106893	0.00198422	0.0757337	0.445492	-1.814e-05	-0.03628
1.438	1.15312	-1.47428	0.00123237	-0.00030995	1.87168	0.00127075	0.00237844	0.0907802	0.534001	-1.672e-05	-0.03344
1.44	1.15312	-1.4939	0.00134695	-0.0002968	1.88718	0.00137926	0.00260291	0.0993477	0.584398	-2.312e-05	-0.04624
1.442	1.15312	-1.51352	0.0013668	-0.00027788	1.90274	0.00139476	0.00265387	0.101293	0.595841	-6.06e-06	-0.01212
1.444	1.15312	-1.53314	0.00133164	-0.00026501	1.91839	0.00135775	0.0026047	0.099416	0.5848	-1.43e-06	-0.00286
1.446	1.15312	-1.55276	0.00130109	-0.0002612	1.9341	0.00132705	0.00256665	0.0979638	0.576258	-7e-07	-0.0014
1.448	1.15312	-1.57238	0.0013219	-0.00026507	1.94989	0.00134821	0.00262887	0.100339	0.590227	4.1e-07	0.00082
1.45	1.15312	-1.592	0.00140271	-0.00027698	1.96575	0.00142979	0.00281061	0.107275	0.631031	4.5e-07	0.0009
1.452	1.15312	-1.61162	0.00151166	-0.0002935	1.98167	0.00153989	0.00305155	0.116471	0.685126	0	0
1.454	1.15312	-1.63124	0.00159534	-0.00030797	1.99766	0.00162479	0.00324578	0.123885	0.728734	6.6e-07	0.00132
1.456	1.15312	-1.65086	0.00160806	-0.00031663	2.01371	0.00163894	0.00330034	0.125967	0.740984	5.6e-07	0.00112
1.458	1.15312	-1.67048	0.0015364	-0.00031484	2.02983	0.00156833	0.00318343	0.121505	0.714736	9.9e-07	0.00198
1.46	1.15312	-1.6901	0.00140688	-0.00029397	2.046	0.00143726	0.00294065	0.112239	0.660227	0	0
1.462	1.15312	-1.70972	0.00127375	-0.00024641	2.06224	0.00129737	0.00267548	0.102118	0.600692	0	0
1.464	1.15312	-1.72934	0.00119198	-0.00016622	2.07854	0.00120351	0.00250155	0.0954789	0.561641	0	0
1.466	1.15312	-1.74896	0.00118816	-4.813e-05	2.09489	0.00118913	0.0024911	0.0950803	0.559296	0	0
1.468	1.15312	-1.76858	0.00124644	0.00010593	2.1113	0.00125093	0.00264109	0.100805	0.59297	0	0
1.47	1.15312	-1.7882	0.0013185	0.00028581	2.12776	0.00134912	0.00287061	0.109565	0.6445	0	0
1.472	1.15312	-1.80782	0.00135003	0.000486	2.14427	0.00143484	0.0030767	0.117431	0.690772	0	0
1.474	1.15312	-1.82744	0.00130884	0.00070869	2.16084	0.00148839	0.00321617	0.122755	0.722086	0	0
1.476	1.15312	-1.84706	0.00120136	0.00094809	2.17746	0.00153041	0.00333239	0.127191	0.74818	0	0
1.478	1.15312	-1.86668	0.00106962	0.00118774	2.19413	0.00159838	0.00350704	0.133857	0.787392	0	0
1.48	1.15312	-1.8863	0.0009707	0.00141308	2.21084	0.00171437	0.00379019	0.144664	0.850964	0	0
1.482	1.15312	-1.90592	0.00094848	0.00161115	2.22761	0.0018696	0.00416474	0.15896	0.935056	0	0
1.484	1.15312	-1.92554	0.00101047	0.00176599	2.24442	0.00203464	0.00456658	0.174297	1.02528	0	0
1.486	1.15312	-1.94516	0.0011223	0.00186773	2.26127	0.00217898	0.00492727	0.188064	1.10626	0	0
1.488	1.15312	-1.96478	0.00122491	0.0019169	2.27817	0.00227484	0.00518248	0.197805	1.16356	0	0
1.49	1.15312	-1.9844	0.00126351	0.00191783	2.29511	0.00229663	0.00527103	0.201185	1.18344	2.46e-06	0.00492
1.492	1.15312	-2.00402	0.0012123	0.00188282	2.3121	0.00223935	0.00517759	0.197618	1.16246	0	0
1.494	1.15312	-2.02364	0.0010843	0.00183572	2.32912	0.00213204	0.00496577	0.189533	1.1149	0	0
1.496	1.15312	-2.04326	0.00092303	0.00179424	2.34619	0.00201774	0.00473401	0.180687	1.06287	0	0
1.498	1.15312	-2.06288	0.00078077	0.00175773	2.3633	0.00192333	0.00454541	0.173489	1.02052	0	0
1.5	1.15312	-2.0825	0.00069373	0.001716	2.38044	0.00185092	0.00440602	0.168169	0.989227	0	0
1.502	1.15312	-2.10212	0.00066476	0.00165134	2.39763	0.00178012	0.00426806	0.162903	0.958254	0	0
1.504	1.15312	-2.12174	0.00066256	0.00154054	2.41485	0.00167698	0.00404964	0.154566	0.909214	0	0
1.506	1.15312	-2.14136	0.00064137	0.0013756	2.4321	0.00151777	0.00369138	0.140892	0.828778	0	0
1.508	1.15312	-2.16098	0.00056934	0.00116657	2.44939	0.00129809	0.00317953	0.121356	0.71386	0	0
1.51	1.15312	-2.1806	0.00044635	0.00092197	2.46672	0.00102433	0.00252674	0.0964406	0.567297	0	0
1.512	1.15312	-2.20022	0.00030404	0.00065321	2.48408	0.000720502	0.00178979	0.0683125	0.401838	-7.9e-07	-0.00158
1.514	1.15312	-2.21984	0.00019184	0.00038677	2.50148	0.000431733	0.00107997	0.0412203	0.242472	0	0
1.516	1.15312	-2.23946	0.00015366	0.00014975	2.5189	0.000214561	0.000540459	0.0206282	0.121342	-1.36e-06	-0.00272
1.518	1.15312	-2.25908	0.00020536	-3.769e-05	2.53636	0.00020879	0.000529567	0.0202125	0.118897	-3.76e-06	-0.00752
1.52	1.15312	-2.2787	0.00032547	-0.00015339	2.55385	0.000359804	0.000918888	0.0350721	0.206306	-4.41e-06	-0.00882
1.522	1.15312	-2.29832	0.00046478	-0.00018048	2.57138	0.000498591	0.00128207	0.0489338	0.287846	-7.49e-06	-0.01498
1.524	1.15312	-2.31794	0.00056963	-0.00011743	2.58893	0.000581608	0.00150574	0.0574711	0.338065	-2.27e-06	-0.00454
1.526	1.15312	-2.33756	0.00060773	3.067e-05	2.60651	0.000608503	0.00158607	0.060537	0.3561	-7.84e-06	-0.01568
1.528	0	0	0.0005836	0.00025438	0	0.00063663	0	0	0	-4.91e-06	-0.00982
1.53	0	0	0.00053526	0.00053126	0	0.000754149	0	0	0	-2.13e-06	-0.00426
1.532	0	0	0.0005137	0.00083243	0	0.000978176	0	0	0	0	0
1.534	0	0	0.00055524	0.00113135	0	0.00126026	0	0	0	-1.4e-05	-0.028
1.536	0	0	0.00066112	0.00139955	0	0.00154784	0	0	0	-6.92e-06	-0.01384
1.538	0	0	0.00079664	0.00161412	0	0.00180001	0	0	0	-4.36e-06	-0.00872
1.54	0	0	0.00090988	0.00177329	0	0.0019931	0	0	0	-8.39e-06	-0.01678
1.542	0	0	0.00095805	0.00188938	0	0.0021184	0	0	0	-3.26e-06	-0.00652
1.544	0	0	0.00092938	0.00197273	0	0.00218069	0	0	0	-1.08e-06	-0.00216
1.546	0	0	0.00085009	0.00203064	0	0.0022014	0	0	0	0	0
1.548	0	0	0.00076978	0.00206817	0	0.00220678	0	0	0	0	0
1.55	0	0	0.0007337	0.00208239	0	0.00220786	0	0	0	0	0
1.552	0	0	0.00075986	0.00206781	0	0.002203	0	0	0	-1.9e-07	-0.00038
1.554	0	0	0.00083086	0.00203227	0	0.00219555	0	0	0	0	0
1.556	0	0	0.00090174	0.0019952	0	0.00218951	0	0	0	0	0
1.558	0	0	0.00092146	0.00197108	0	0.00217583	0	0	0	0	0
1.56	0	0	0.00085966	0.00196769	0	0.00214728	0	0	0	0	0
1.562	0	0	0.00072362	0.00199299	0	0.00212029	0	0	0	-6e-07	-0.0012
1.564	0	0	0.00055459	0.00205141	0	0.00212505	0	0	0	0	0
1.566	0	0	0.00040771	0.00214008	0	0.00217857	0	0	0	0	0
1.568	0	0	0.00032647	0.00225098	0	0.00227453	0	0	0	0	0
1.57	0	0	0.00032415	0.0023676	0	0.00238969	0	0	0	0	0
1.572	0	0	0.00038082	0.00246263	0	0.0024919	0	0	0	0	0
1.574	0	0	0.0004531	0.00250802	0	0.00254862	0	0	0	0	0
1.576	0	0	0.00049222	0.00248388	0	0.00253218	0	0	0	0	0
1.578	0	0	0.0004675	0.00237837	0	0.00242388	0	0	0	0	0
1.58	0	0	0.000383	0.00218902	0	0.00222227	0	0	0	0	0
1.582	0	0	0.00027501	0.00192254	0	0.00194211	0	0	0	0	0
1.584	0	0	0.0001916	0.0015864	0	0.00159793	0	0	0	0	0
1.586	0	0	0.00016499	0.00118798	0	0.00119938	0	0	0	0	0
1.588	0	0	0.0001937	0.0007415	0	0.000766382	0	0	0	0	0
1.59	0	0	0.0002461	0.00026407	0	0.000360968	0	0	0	9.01e-06	0.01802
1.592	0	0	0.00028095	-0.00022498	0	0.000359929	0	0	0	8.46e-06	0.01692
1.594	0	0	0.00027025	-0.00069483	0	0.000745536	0	0	0	0	0
1.596	0	0	0.00021252	-0.00110859	0	0.00112878	0	0	0	3.012e-05	0.06024
1.598	0	0	0.0001329	-0.0014363	0	0.00144244	0	0	0	1.22e-05	0.0244
1.6	0	0	7.136e-05	-0.00165818	0	0.00165971	0	0	0	0	0
1.602	0	0	6.364e-05	-0.00177139	0	0.00177253	0	0	0	9.57e-06	0.01914
1.604	0	0	0.00012329	-0.00179462	0	0.00179885	0	0	0	0	0
1.606	0	0	0.00023376	-0.00175595	0	0.00177144	0	0	0	1.394e-05	0.02788
1.608	0	0	0.00035568	-0.00168218	0	0.00171937	0	0	0	8.75e-06	0.0175
1.61	0	0	0.0004464	-0.0016008	0	0.00166188	0	0	0	3.82e-06	0.00764
1.612	0	0	0.00048119	-0.00153592	0	0.00160953	0	0	0	7.55e-06	0.0151
1.614	0	0	0.00046599	-0.001495	0	0.00156594	0	0	0	2.116e-05	0.04232
1.616	0	0	0.00043433	-0.0014691	0	0.00153196	0	0	0	9.11e-06	0.01822
1.618	0	0	0.00042783	-0.00144784	0	0.00150973	0	0	0	8.78e-06	0.01756
1.62	0	0	0.00047292	-0.00142385	0	0.00150033	0	0	0	1.619e-05	0.03238
1.622	0	0	0.00056928	-0.00138856	0	0.00150073	0	0	0	2.228e-05	0.04456
1.624	0	0	0.00069269	-0.0013354	0	0.00150436	0	0	0	3.322e-05	0.06644
1.626	0	0	0.00080765	-0.00126115	0	0.0014976	0	0	0	2.068e-05	0.04136
1.628	0	0	0.00088432	-0.00116561	0	0.0014631	0	0	0	2.177e-05	0.04354
1.63	0	0	0.00091267	-0.00105618	0	0.00139588	0	0	0	1.855e-05	0.0371
1.632	0	0	0.00090657	-0.0009445	0	0.00130918	0	0	0	9.62e-06	0.01924
1.634	0	0	0.00089632	-0.00084081	0	0.00122896	0	0	0	-1.1e-07	-0.00022
1.636	0	0	0.00091224	-0.00076046	0	0.00118764	0	0	0	-7.85e-06	-0.0157
1.638	0	0	0.0009663	-0.00072246	0	0.00120652	0	0	0	-1.068e-05	-0.02136
1.64	0	0	0.00104285	-0.00072888	0	0.00127232	0	0	0	0	0
1.642	0	0	0.00110521	-0.00076064	0	0.00134166	0	0	0	-1.44e-06	-0.00288
1.644	0	0	0.00111383	-0.00080218	0	0.00137263	0	0	0	0	0
1.646	0	0	0.00104572	-0.00085365	0	0.00134991	0	0	0	0	0
1.648	0	0	0.0009059	-0.00091726	0	0.00128919	0	0	0	1.89e-06	0.00378
1.65	0	0	0.00072509	-0.00098776	0	0.00122533	0	0	0	0	0
1.652	0	0	0.00054495	-0.00105222	0	0.00118496	0	0	0	8.02e-06	0.01604
1.654	0	0	0.00039834	-0.00108728	0	0.00115795	0	0	0	0	0
1.656	0	0	0.00029421	-0.00106577	0	0.00110563	0	0	0	1.55e-06	0.0031
1.658	0	0	0.0002158	-0.0009744	0	0.000998011	0	0	0	0	0
1.66	0	0	0.00013336	-0.00082073	0	0.000831494	0	0	0	6.3e-07	0.00126
1.662	0	0	2.239e-05	-0.00062486	0	0.000625261	0	0	0	0	0
1.664	0	0	-0.00012239	-0.00041201	0	0.000429804	0	0	0	9.7e-07	0.00194
1.666	0	0	-0.00028219	-0.00020775	0	0.000350416	0	0	0	1.4e-07	0.00028
1.668	0	0	-0.00042147	-2.892e-05	0	0.000422461	0	0	0	4e-08	8e-05
1.67	0	0	-0.00050555	0.00012109	0	0.00051985	0	0	0	-8.1e-07	-0.00162
1.672	0	0	-0.00051869	0.00024731	0	0.000574632	0	0	0	-2.19e-06	-0.00438
1.674	0	0	-0.00047239	0.00035951	0	0.000593633	0	0	0	-8.03e-06	-0.01606
1.676	0	0	-0.00040072	0.00046916	0	0.000616999	0	0	0	-6.69e-06	-0.01338
1.678	0	0	-0.00034448	0.00058159	0	0.000675954	0	0	0	-1.522e-05	-0.03044
1.68	0	0	-0.00033006	0.00069615	0	0.000770431	0	0	0	-6.39e-06	-0.01278
1.682	0	0	-0.00035499	0.00081189	0	0.000886106	0	0	0	-1.743e-05	-0.03486
1.684	0	0	-0.00038993	0.00092342	0	0.00100237	0	0	0	-6.63e-06	-0.01326
1.686	0	0	-0.00039562	0.00101982	0	0.00109387	0	0	0	-1.501e-05	-0.03002
1.688	0	0	-0.00034388	0.001091	0	0.00114391	0	0	0	-1.273e-05	-0.02546
1.69	0	0	-0.00023199	0.00112361	0	0.00114731	0	0	0	-1.997e-05	-0.03994
1.692	0	0	-8.293e-05	0.00109894	0	0.00110206	0	0	0	-2.308e-05	-0.04616
1.694	0	0	6.75e-05	0.00100762	0	0.00100988	0	0	0	-3.292e-05	-0.06584
1.696	0	0	0.00018769	0.00085589	0	0.000876228	0	0	0	-4.256e-05	-0.08512
1.698	0	0	0.00026427	0.0006524	0	0.000703892	0	0	0	-2.111e-05	-0.04222
1.7	0	0	0.000308	0.00040142	0	0.000505966	0	0	0	-1.325e-05	-0.0265
1.702	0	0	0.00034818	0.00010677	0	0.000364183	0	0	0	-2.724e-05	-0.05448
1.704	0	0	0.00041694	-0.00022969	0	0.000476021	0	0	0	-1.272e-05	-0.02544
1.706	0	0	0.00053192	-0.00060619	0	0.000806477	0	0	0	0	0
1.708	0	0	0.00068717	-0.00100922	0	0.00122095	0	0	0	-4.448e-05	-0.08896
1.71	0	0	0.0008558	-0.00141206	0	0.00165115	0	0	0	-2.363e-05	-0.04726
1.712	0	0	0.00100171	-0.00178731	0	0.00204888	0	0	0	0	0
1.714	0	0	0.00109531	-0.00211337	0	0.00238034	0	0	0	-1.688e-05	-0.03376
1.716	0	0	0.00112716	-0.00237597	0	0.00262978	0	0	0	-1.762e-05	-0.03524
1.718	0	0	0.0011131	-0.00257371	0	0.0028041	0	0	0	-1.931e-05	-0.03862
1.72	0	0	0.00108636	-0.00271324	0	0.00292264	0	0	0	0	0
1.722	0	0	0.00107959	-0.00279371	0	0.00299505	0	0	0	-3.225e-05	-0.0645
1.724	0	0	0.0011074	-0.00280308	0	0.0030139	0	0	0	-2.48e-05	-0.0496
1.726	0	0	0.00115869	-0.00272893	0	0.00296473	0	0	0	-2.362e-05	-0.04724
1.728	0	0	0.00120184	-0.00256582	0	0.00283335	0	0	0	-2.056e-05	-0.04112
1.73	0	0	0.00120153	-0.00231502	0	0.00260825	0	0	0	-1.627e-05	-0.03254
1.732	0	0	0.00113876	-0.00198513	0	0.00228856	0	0	0	-1.566e-05	-0.03132
1.734	0	0	0.00102234	-0.00159435	0	0.00189397	0	0	0	-4.82e-06	-0.00964
1.736	0	0	0.00088487	-0.00116868	0	0.00146588	0	0	0	-6.12e-06	-0.01224
1.738	0	0	0.00076666	-0.00073793	0	0.0010641	0	0	0	-2.75e-06	-0.0055
1.74	0	0	0.00069705	-0.00033002	0	0.000771228	0	0	0	-1.2e-06	-0.0024
1.742	0	0	0.00068217	3.721e-05	0	0.000683184	0	0	0	-9.3e-07	-0.00186
1.744	0	0	0.00070413	0.000355	0	0.000788558	0	0	0	-1.21e-06	-0.00242
1.746	0	0	0.00073142	0.00061474	0	0.000955448	0	0	0	0	0
1.748	0	0	0.00073444	0.00080922	0	0.00109281	0	0	0	4.2e-07	0.00084
1.75	0	0	0.00069889	0.00093894	0	0.00117049	0	0	0	6.4e-07	0.00128
1.752	0	0	0.00063095	0.00101135	0	0.00119203	0	0	0	0	0
1.754	0	0	0.00055151	0.00104026	0	0.00117741	0	0	0	1.3e-07	0.00026
1.756	0	0	0.00048353	0.00104556	0	0.00115195	0	0	0	0	0
1.758	0	0	0.00043931	0.00104442	0	0.00113305	0	0	0	0	0
1.76	0	0	0.00041302	0.00104568	0	0.00112429	0	0	0	0	0
1.762	0	0	0.00038399	0.00105603	0	0.00112368	0	0	0	0	0
1.764	0	0	0.00032994	0.00108302	0	0.00113216	0	0	0	0	0
1.766	0	0	0.00024106	0.0011332	0	0.00115856	0	0	0	0	0
1.768	0	0	0.00012799	0.00121259	0	0.00121933	0	0	0	0	0
1.77	0	0	2.07e-05	0.00132093	0	0.00132109	0	0	0	1.4e-07	0.00028
1.772	0	0	-4.324e-05	0.00144395	0	0.0014446	0	0	0	0	0
1.774	0	0	-3.726e-05	0.00156037	0	0.00156081	0	0	0	0	0
1.776	0	0	3.999e-05	0.00165436	0	0.00165484	0	0	0	0	0
1.778	0	0	0.00016323	0.00171634	0	0.00172408	0	0	0	0	0
1.78	0	0	0.00029119	0.00174139	0	0.00176557	0	0	0	0	0
1.782	0	0	0.00038383	0.00173206	0	0.00177408	0	0	0	5.5e-07	0.0011
1.784	0	0	0.00041948	0.00169277	0	0.00174397	0	0	0	-4e-08	-8e-05
1.786	0	0	0.00040245	0.0016236	0	0.00167274	0	0	0	0	0
1.788	0	0	0.00035699	0.00152733	0	0.0015685	0	0	0	0	0
1.79	0	0	0.00031314	0.00141146	0	0.00144578	0	0	0	0	0
1.792	0	0	0.00029257	0.00127881	0	0.00131185	0	0	0	-1.08e-06	-0.00216
1.794	0	0	0.00030079	0.00112547	0	0.00116497	0	0	0	-4.1e-07	-0.00082
1.796	0	0	0.00032721	0.00094692	0	0.00100186	0	0	0	1.6e-07	0.00032
1.798	0	0	0.00035178	0.00074052	0	0.000819829	0	0	0	0	0
1.8	0	0	0.00035719	0.00050744	0	0.000620548	0	0	0	0	0
1.802	0	0	0.0003404	0.00025536	0	0.000425536	0	0	0	0	0
1.804	0	0	0.00031519	-5.48e-06	0	0.000315238	0	0	0	9.4e-07	0.00188
1.806	0	0	0.00030431	-0.00026752	0	0.000405181	0	0	0	9.5e-07	0.0019
1.808	0	0	0.00032555	-0.0005192	0	0.000612823	0	0	0	3.56e-06	0.00712
1.81	0	0	0.00037984	-0.00073474	0	0.000827116	0	0	0	5.02e-06	0.01004
1.812	0	0	0.00044857	-0.00088299	0	0.000990397	0	0	0	5.96e-06	0.01192
1.814	0	0	0.00050097	-0.00095127	0	0.00107512	0	0	0	2.78e-06	0.00556
1.816	0	0	0.00050723	-0.00095279	0	0.00107939	0	0	0	1.124e-05	0.02248
1.818	0	0	0.00045129	-0.0009091	0	0.00101495	0	0	0	4.08e-06	0.00816
1.82	0	0	0.00033668	-0.00083158	0	0.00089715	0	0	0	2.69e-06	0.00538
1.822	0	0	0.00018361	-0.00072093	0	0.000743944	0	0	0	3.92e-06	0.00784
1.824	0	0	1.931e-05	-0.00057738	0	0.000577703	0	0	0	1.13e-06	0.00226
1.826	0	0	-0.00013405	-0.00040301	0	0.000424719	0	0	0	-2.2e-07	-0.00044
1.828	0	0	-0.00026873	-0.00019609	0	0.000332667	0	0	0	-1.11e-06	-0.00222
1.83	0	0	-0.00039402	4.565e-05	0	0.000396656	0	0	0	-1.31e-06	-0.00262
1.832	0	0	-0.00052989	0.000315	0	0.000616448	0	0	0	-1.23e-06	-0.00246
1.834	0	0	-0.00069295	0.00059551	0	0.00091368	0	0	0	3e-07	0.0006
1.836	0	0	-0.00088306	0.00086902	0	0.00123895	0	0	0	3.44e-06	0.00688
1.838	0	0	-0.00107952	0.00111893	0	0.00155479	0	0	0	5.76e-06	0.01152
1.84	0	0	-0.00125007	0.0013315	0	0.00182635	0	0	0	1.144e-05	0.02288
1.842	0	0	-0.00136633	0.00149619	0	0.00202619	0	0	0	1.198e-05	0.02396
1.844	0	0	-0.00141601	0.00160103	0	0.00213738	0	0	0	3.286e-05	0.06572
1.846	0	0	-0.00140743	0.00163264	0	0.00215554	0	0	0	4.182e-05	0.08364
1.848	0	0	-0.00136471	0.0015869	0	0.00209301	0	0	0	4.501e-05	0.09002
1.85	0	0	-0.00131508	0.00147256	0	0.0019743	0	0	0	6.242e-05	0.12484
1.852	0	0	-0.00127648	0.00129901	0	0.00182122	0	0	0	5.41e-05	0.1082
1.854	0	0	-0.00125172	0.00107065	0	0.00164715	0	0	0	7.297e-05	0.14594
1.856	0	0	-0.00122878	0.00079556	0	0.00146384	0	0	0	6.887e-05	0.13774
1.858	0	0	-0.00118715	0.00048826	0	0.00128364	0	0	0	7.085e-05	0.1417
1.86	0	0	-0.00110889	0.00016464	0	0.00112105	0	0	0	4.984e-05	0.09968
1.862	0	0	-0.00098958	-0.00015743	0	0.00100202	0	0	0	4.077e-05	0.08154
1.864	0	0	-0.00084367	-0.00046112	0	0.000961463	0	0	0	2.808e-05	0.05616
1.866	0	0	-0.00069903	-0.00073985	0	0.00101785	0	0	0	1.91e-05	0.0382
1.868	0	0	-0.00058353	-0.00099237	0	0.00115122	0	0	0	1.772e-05	0.03544
1.87	0	0	-0.00051237	-0.00120869	0	0.0013128	0	0	0	1.089e-05	0.02178
1.872	0	0	-0.00048151	-0.00137028	0	0.00145242	0	0	0	1.087e-05	0.02174
1.874	0	0	-0.00046981	-0.00146036	0	0.00153407	0	0	0	1.554e-05	0.03108
1.876	0	0	-0.00045042	-0.00146877	0	0.00153628	0	0	0	1.562e-05	0.03124
1.878	0	0	-0.00040575	-0.00139597	0	0.00145374	0	0	0	1.501e-05	0.03002
1.88	0	0	-0.0003364	-0.00125793	0	0.00130213	0	0	0	7.52e-06	0.01504
1.882	0	0	-0.00025914	-0.00108206	0	0.00111266	0	0	0	-1e-08	-2e-05
1.884	0	0	-0.00019797	-0.00089665	0	0.000918245	0	0	0	-1.082e-05	-0.02164
1.886	0	0	-0.00017265	-0.00072168	0	0.000742045	0	0	0	-2.264e-05	-0.04528
1.888	0	0	-0.00018731	-0.00056148	0	0.000591899	0	0	0	-2.5e-05	-0.05
1.89	0	0	-0.00022704	-0.00040612	0	0.000465275	0	0	0	-2.501e-05	-0.05002
1.892	0	0	-0.00026638	-0.00024558	0	0.000362309	0	0	0	-2.07e-05	-0.0414
1.894	0	0	-0.00028255	-7.965e-05	0	0.000293562	0	0	0	-1.583e-05	-0.03166
1.896	0	0	-0.00026582	8.571e-05	0	0.000279296	0	0	0	-1.206e-05	-0.02412
1.898	0	0	-0.00022353	0.00024015	0	0.000328082	0	0	0	-7.29e-06	-0.01458
1.9	0	0	-0.00017592	0.0003665	0	0.000406534	0	0	0	-7.51e-06	-0.01502
1.902	0	0	-0.00014463	0.00044749	0	0.000470282	0	0	0	-6e-06	-0.012
1.904	0	0	-0.00014045	0.00047641	0	0.000496682	0	0	0	-1.02e-05	-0.0204
1.906	0	0	-0.00015691	0.00045615	0	0.000482383	0	0	0	-1.02e-05	-0.0204
1.908	0	0	-0.00017295	0.00039293	0	0.000429308	0	0	0	-6.09e-06	-0.01218
1.91	0	0	-0.00016368	0.00029636	0	0.000338556	0	0	0	-3.19e-06	-0.00638
1.912	0	0	-0.00011398	0.00018217	0	0.000214889	0	0	0	9.4e-07	0.00188
1.914	0	0	-2.651e-05	7.437e-05	0	7.89536e-05	0	0	0	2.38e-06	0.00476
1.916	0	0	8.058e-05	5.71e-06	0	8.07821e-05	0	0	0	5.38e-06	0.01076
1.918	0	0	0.00018259	7.56e-06	0	0.000182746	0	0	0	5.02e-06	0.01004
1.92	0	0	0.00025845	9.288e-05	0	0.000274633	0	0	0	1.4e-07	0.00028
1.922	0	0	0.00029907	0.00025311	0	0.0003918	0	0	0	-8.24e-06	-0.01648
1.924	0	0	0.00031136	0.00047201	0	0.000565454	0	0	0	-1.867e-05	-0.03734
1.926	0	0	0.00031415	0.00073427	0	0.000798651	0	0	0	-2.714e-05	-0.05428
1.928	0	0	0.00032781	0.00102157	0	0.00107288	0	0	0	-2.295e-05	-0.0459
1.93	0	0	0.00036283	0.00131219	0	0.00136143	0	0	0	-2.462e-05	-0.04924
1.932	0	0	0.00041165	0.00158724	0	0.00163975	0	0	0	-2.651e-05	-0.05302
1.934	0	0	0.00044999	0.00183262	0	0.00188706	0	0	0	-2.791e-05	-0.05582
1.936	0	0	0.00045088	0.00203544	0	0.00208478	0	0	0	-3.691e-05	-0.07382
1.938	0	0	0.00040123	0.00218062	0	0.00221723	0	0	0	-3.39e-05	-0.0678
1.94	0	0	0.00030832	0.0022556	0	0.00227657	0	0	0	-3.52e-05	-0.0704
1.942	0	0	0.00019408	0.00226087	0	0.00226918	0	0	0	-3.703e-05	-0.07406
1.944	0	0	8.296e-05	0.00220847	0	0.00221003	0	0	0	-3.703e-05	-0.07406
1.946	0	0	-9.99e-06	0.00211018	0	0.0021102	0	0	0	-4.348e-05	-0.08696
1.948	0	0	-8.564e-05	0.0019759	0	0.00197776	0	0	0	-5.4e-05	-0.108
1.95	0	0	-0.00015916	0.0018208	0	0.00182774	0	0	0	-4.969e-05	-0.09938
1.952	0	0	-0.00025157	0.00166337	0	0.00168229	0	0	0	-5.801e-05	-0.11602
1.954	0	0	-0.00037984	0.00151677	0	0.00156361	0	0	0	-5.194e-05	-0.10388
1.956	0	0	-0.00054934	0.00139008	0	0.00149469	0	0	0	-6.388e-05	-0.12776
1.958	0	0	-0.00075017	0.00129252	0	0.00149444	0	0	0	-6.56e-05	-0.1312
1.96	0	0	-0.00095959	0.00122726	0	0.00155788	0	0	0	-5.948e-05	-0.11896
1.962	0	0	-0.00115123	0.00118433	0	0.00165166	0	0	0	-5.745e-05	-0.1149
1.964	0	0	-0.00130578	0.00114219	0	0.00173484	0	0	0	-5.009e-05	-0.10018
1.966	0	0	-0.00141712	0.00107473	0	0.00177856	0	0	0	-4.566e-05	-0.09132
1.968	0	0	-0.00149148	0.00096254	0	0.0017751	0	0	0	-1.706e-05	-0.03412
1.97	0	0	-0.00154091	0.00080189	0	0.00173708	0	0	0	1.16e-06	0.00232
1.972	0	0	-0.00157489	0.00060023	0	0.00168539	0	0	0	1.282e-05	0.02564
1.974	0	0	-0.0015942	0.00036518	0	0.00163549	0	0	0	1.642e-05	0.03284
1.976	0	0	-0.00158936	0.00010218	0	0.00159264	0	0	0	7.62e-06	0.01524
1.978	0	0	-0.00154493	-0.00018079	0	0.00155547	0	0	0	6.09e-06	0.01218
1.98	0	0	-0.00144896	-0.00046914	0	0.00152302	0	0	0	4.86e-06	0.00972
1.982	0	0	-0.00130235	-0.00074048	0	0.00149814	0	0	0	2.22e-06	0.00444
1.984	0	0	-0.0011226	-0.0009722	0	0.00148506	0	0	0	-1.3e-07	-0.00026
1.986	0	0	-0.00093934	-0.00114957	0	0.00148454	0	0	0	-3.5e-06	-0.007
1.988	0	0	-0.00078312	-0.0012587	0	0.00148243	0	0	0	-9.14e-06	-0.01828
1.99	0	0	-0.00067265	-0.00127476	0	0.00144134	0	0	0	-1.348e-05	-0.02696
1.992	0	0	-0.00060809	-0.00116531	0	0.00131443	0	0	0	-2.09e-05	-0.0418
1.994	0	0	-0.00057382	-0.00090623	0	0.00107262	0	0	0	-2.495e-05	-0.0499
1.996	0	0	-0.00054911	-0.00049586	0	0.000739864	0	0	0	-2.967e-05	-0.05934
1.998	0	0	-0.00052017	3.968e-05	0	0.000521681	0	0	0	-2.938e-05	-0.05876
2	0	0	-0.00048617	0.00064362	0	0.000806603	0	0	0	-2.339e-05	-0.04678

## Sheet: Apr28jump6(.all)
0	0.0015158	0.0184123	-0.0018445	-2.8e-06	0	0	0	0	-0.00064769	0.267542	0	0	0	0	0	0	0.51514	0
0.002	0	0.018416	-0.00145978	0	0	0	0	0	-0.00054109	0.268534	0	0	0	0	0	0	0.5127	0
0.004	0.00517193	0.0184189	-0.00086469	-4.47e-06	0	0	0	0	-0.00043383	0.269489	0	0	0	0	0	0	0.51758	0
0.006	0.0015158	0.0184207	-0.00029425	-4.5e-07	0	0	0	0	-0.00032832	0.270366	0	0	0	0	0	0	0.52002	0
0.008	0.00330656	0.0184212	7.86e-05	2.6e-07	0	0	0	0	-0.00022916	0.271153	0	0	0	0	0	0	0.52246	0
0.01	0.0015158	0.0184211	0.00023721	3.6e-07	0	0	0	0	-0.00014309	0.271858	0	0	0	0	0	0	0.50049	0
0.012	0.0015158	0.0184206	0.00025236	3.8e-07	0	0	0	0	-7.8e-05	0.272501	0	0	0	0	0	0	0.51025	0
0.014	0.0015158	0.0184201	0.00015104	2.3e-07	0	0	0	0	-4.17e-05	0.273088	0	0	0	0	0	0	0.51758	0
0.016	0.00330656	0.0184198	-6.609e-05	-2.2e-07	0	0	0	0	-3.88e-05	0.273616	0	0	0	0	0	0	0.5127	0
0.018	0	0.0184199	-0.00033785	0	0	0	0	0	-6.702e-05	0.274077	0	0	0	0	0	0	0.52002	0
0.02	0	0.0184206	-0.0005677	0	0	0	0	0	-0.00011758	0.274464	0	0	0	0	0	0	0.52002	0
0.022	0.0015158	0.0184218	-0.00068574	-1.04e-06	0	0	0	0	-0.00017947	0.274776	0	0	0	0	0	0	0.51758	0
0.024	0.00330656	0.0184231	-0.0006546	-2.16e-06	0	0	0	0	-0.00024282	0.275016	0	0	0	0	0	0	0.51514	0
0.026	0	0.0184244	-0.00047401	0	0	0	0	0	-0.00029897	0.275186	0	0	0	0	0	0	0.52002	0
0.028	0	0.0184254	-0.0001931	0	0	0	0	0	-0.00034029	0.275289	0	0	0	0	0	0	0.5127	0
0.03	0	0.0184258	0.00010722	0	0	0	0	0	-0.00036304	0.275322	0	0	0	0	0	0	0.51025	0
0.032	0	0.0184255	0.00033818	0	0	0	0	0	-0.00036944	0.275287	0	0	0	0	0	0	0.52246	0
0.034	0.0015158	0.0184249	0.00040343	6.1e-07	0	0	0	0	-0.0003637	0.275197	0	0	0	0	0	0	0.50049	0
0.036	0	0.0184241	0.00018895	0	0	0	0	0	-0.00034778	0.275079	0	0	0	0	0	0	0.52002	0
0.038	0.0015158	0.0184237	-0.00043752	-6.6e-07	0	0	0	0	-0.00032232	0.274956	0	0	0	0	0	0	0.51514	0
0.04	0.00696269	0.0184246	-0.00160708	-1.119e-05	0	0	0	0	-0.00028908	0.274845	0	0	0	0	0	0	0.51758	0
0.042	0.00330656	0.0184278	-0.00340172	-1.125e-05	0	0	0	0	-0.00025142	0.274757	0	0	0	0	0	0	0.50781	0
0.044	0.0015158	0.0184346	-0.00577054	-8.75e-06	0	0	0	0	-0.00021315	0.274697	0	0	0	0	0	0	0.51514	0
0.046	0	0.0184461	-0.00842429	0	0	0	0	0	-0.00017736	0.274657	0	0	0	0	0	0	0.51514	0
0.048	0	0.018463	-0.0107465	0	0	0	0	0	-0.00014715	0.27463	0	0	0	0	0	0	0.51758	0
0.05	0	0.0184845	-0.0116861	0	0	0	0	0	-0.00012704	0.274603	0	0	0	0	0	0	0.5249	0
0.052	0.00330656	0.0185078	-0.00979799	-3.24e-05	0	0	0	0	-0.00012182	0.274567	0	0	0	0	0	0	0.5249	0
0.054	0	0.0185274	-0.00428561	0	0	0	0	0	-0.00013347	0.27452	0	0	0	0	0	0	0.51514	0
0.056	0.00330656	0.018536	0.00328664	1.087e-05	0	0	0	0	-0.00016025	0.274476	0	0	0	0	0	0	0.51025	0
0.058	0	0.0185294	0.0094949	0	0	0	0	0	-0.00019856	0.274456	0	0	0	0	0	0	0.51514	0
0.06	0.0015158	0.0185104	0.0120856	1.832e-05	0	0	0	0	-0.00024459	0.274478	0	0	0	0	0	0	0.51514	0
0.062	0.0015158	0.0184863	0.0114208	1.731e-05	0	0	0	0	-0.0002946	0.274549	0	0	0	0	0	0	0.51514	0
0.064	0	0.0184634	0.00905615	0	0	0	0	0	-0.00034472	0.274664	0	0	0	0	0	0	0.52246	0
0.066	0	0.0184453	0.00626223	0	0	0	0	0	-0.00039183	0.274811	0	0	0	0	0	0	0.51514	0
0.068	0.00330656	0.0184328	0.0037293	1.233e-05	0	0	0	0	-0.00043488	0.274976	0	0	0	0	0	0	0.50781	0
0.07	0	0.0184253	0.00172978	0	0	0	0	0	-0.00047468	0.275146	0	0	0	0	0	0	0.51025	0
0.072	0	0.0184219	0.00031384	0	0	0	0	0	-0.00051223	0.27531	0	0	0	0	0	0	0.51514	0
0.074	0	0.0184212	-0.00055305	0	0	0	0	0	-0.00054767	0.275457	0	0	0	0	0	0	0.51514	0
0.076	0.0015158	0.0184224	-0.00095408	-1.45e-06	0	0	0	0	-0.00058084	0.275584	0	0	0	0	0	0	0.51025	0
0.078	0	0.0184243	-0.00101184	0	0	0	0	0	-0.00061172	0.27569	0	0	0	0	0	0	0.51758	0
0.08	0.00330656	0.0184263	-0.00084285	-2.79e-06	0	0	0	0	-0.00063914	0.275773	0	0	0	0	0	0	0.5127	0
0.082	0	0.018428	-0.00052145	0	0	0	0	0	-0.00065997	0.275827	0	0	0	0	0	0	0.5127	0
0.084	0.00517193	0.018429	-0.0001054	-5.5e-07	0	0	0	0	-0.00066991	0.275839	0	0	0	0	0	0	0.50537	0
0.086	0	0.0184292	0.00031022	0	0	0	0	0	-0.00066395	0.275796	0	0	0	0	0	0	0.5127	0
0.088	0.0015158	0.0184286	0.00059809	9.1e-07	0	0	0	0	-0.00063639	0.275688	0	0	0	0	0	0	0.51758	0
0.09	0.00517193	0.0184274	0.00067446	3.49e-06	0	0	0	0	-0.00058267	0.275519	0	0	0	0	0	0	0.52002	0
0.092	0	0.0184261	0.00055639	0	0	0	0	0	-0.00050205	0.275307	0	0	0	0	0	0	0.5127	0
0.094	0.0015158	0.0184249	0.00034916	5.3e-07	0	0	0	0	-0.00039825	0.275078	0	0	0	0	0	0	0.5127	0
0.096	0	0.0184242	0.00018659	0	0	0	0	0	-0.00027863	0.27485	0	0	0	0	0	0	0.5127	0
0.098	0.0015158	0.0184239	0.00015409	2.3e-07	0	0	0	0	-0.00015297	0.274633	0	0	0	0	0	0	0.52734	0
0.1	0	0.0184236	0.00023404	0	0	0	0	0	-3.133e-05	0.27443	0	0	0	0	0	0	0.50293	0
0.102	0	0.0184231	0.0003186	0	0	0	0	0	7.764e-05	0.274243	0	0	0	0	0	0	0.52002	0
0.104	0.0015158	0.0184225	0.00028395	4.3e-07	0	0	0	0	0.00016748	0.274075	0	0	0	0	0	0	0.52002	0
0.106	0.0015158	0.0184219	7.548e-05	1.1e-07	0	0	0	0	0.00023467	0.273928	0	0	0	0	0	0	0.51514	0
0.108	0	0.0184217	-0.00024409	0	0	0	0	0	0.00027909	0.273811	0	0	0	0	0	0	0.51758	0
0.11	0	0.0184222	-0.00052714	0	0	0	0	0	0.00030438	0.273736	0	0	0	0	0	0	0.52002	0
0.112	0	0.0184233	-0.0006534	0	0	0	0	0	0.00031698	0.273722	0	0	0	0	0	0	0.5249	0
0.114	0	0.0184246	-0.00061391	0	0	0	0	0	0.00032326	0.273783	0	0	0	0	0	0	0.51758	0
0.116	0.0015158	0.0184258	-0.00048056	-7.3e-07	0	0	0	0	0.0003267	0.273918	0	0	0	0	0	0	0.51514	0
0.118	0.0015158	0.0184268	-0.00033103	-5e-07	0	0	0	0	0.00032694	0.274111	0	0	0	0	0	0	0.52002	0
0.12	0	0.0184274	-0.00021631	0	0	0	0	0	0.00031997	0.27434	0	0	0	0	0	0	0.51758	0
0.122	0	0.0184279	-0.00016328	0	0	0	0	0	0.00029921	0.274582	0	0	0	0	0	0	0.51758	0
0.124	0.0015158	0.0184282	-0.0001817	-2.8e-07	0	0	0	0	0.00025813	0.274827	0	0	0	0	0	0	0.51514	0
0.126	0	0.0184286	-0.00026755	0	0	0	0	0	0.00019385	0.275065	0	0	0	0	0	0	0.5127	0
0.128	0.00696269	0.0184291	-0.00040192	-2.8e-06	0	0	0	0	0.00010969	0.275285	0	0	0	0	0	0	0.51025	0
0.13	0	0.0184299	-0.00054568	0	0	0	0	0	1.434e-05	0.275474	0	0	0	0	0	0	0.51758	0
0.132	0	0.018431	-0.00063958	0	0	0	0	0	-8.133e-05	0.275621	0	0	0	0	0	0	0.5249	0
0.134	0.0015158	0.0184323	-0.00062969	-9.5e-07	0	0	0	0	-0.00016719	0.275725	0	0	0	0	0	0	0.50781	0
0.136	0.00330656	0.0184335	-0.00050629	-1.67e-06	0	0	0	0	-0.00023661	0.275797	0	0	0	0	0	0	0.51514	0
0.138	0.0015158	0.0184345	-0.0003071	-4.7e-07	0	0	0	0	-0.00028741	0.275854	0	0	0	0	0	0	0.51514	0
0.14	0	0.0184352	-8.205e-05	0	0	0	0	0	-0.00031957	0.275905	0	0	0	0	0	0	0.52246	0
0.142	0	0.0184353	0.00013015	0	0	0	0	0	-0.00033336	0.275949	0	0	0	0	0	0	0.51514	0
0.144	0	0.0184351	0.00029848	0	0	0	0	0	-0.00032993	0.275977	0	0	0	0	0	0	0.51758	0
0.146	0	0.0184345	0.00040115	0	0	0	0	0	-0.00031219	0.275979	0	0	0	0	0	0	0.50781	0
0.148	0.0015158	0.0184337	0.0004491	6.8e-07	0	0	0	0	-0.00028501	0.275954	0	0	0	0	0	0	0.51758	0
0.15	0	0.0184328	0.00048593	0	0	0	0	0	-0.00025471	0.275903	0	0	0	0	0	0	0.52246	0
0.152	0.0015158	0.0184318	0.00053363	8.1e-07	0	0	0	0	-0.00022751	0.275834	0	0	0	0	0	0	0.52002	0
0.154	0	0.0184307	0.0005653	0	0	0	0	0	-0.00020798	0.275757	0	0	0	0	0	0	0.51758	0
0.156	0	0.0184296	0.00055253	0	0	0	0	0	-0.00019881	0.275677	0	0	0	0	0	0	0.52002	0
0.158	0	0.0184285	0.00049806	0	0	0	0	0	-0.00020174	0.2756	0	0	0	0	0	0	0.50781	0
0.16	0.0015158	0.0184275	0.00040874	6.2e-07	0	0	0	0	-0.0002184	0.275535	0	0	0	0	0	0	0.51514	0
0.162	0.0015158	0.0184267	0.00027571	4.2e-07	0	0	0	0	-0.00024895	0.275489	0	0	0	0	0	0	0.5127	0
0.164	0	0.0184261	0.00010546	0	0	0	0	0	-0.00029076	0.275468	0	0	0	0	0	0	0.51025	0
0.166	0.00517193	0.0184259	-4.579e-05	-2.4e-07	0	0	0	0	-0.00033902	0.275474	0	0	0	0	0	0	0.52734	0
0.168	0	0.018426	-0.00010449	0	0	0	0	0	-0.00038711	0.275503	0	0	0	0	0	0	0.52002	0
0.17	0.0015158	0.0184262	-4.512e-05	-7e-08	0	0	0	0	-0.000427	0.27555	0	0	0	0	0	0	0.51025	0
0.172	0	0.0184263	9.8e-05	0	0	0	0	0	-0.00045143	0.27561	0	0	0	0	0	0	0.52002	0
0.174	0.0015158	0.0184261	0.00026228	4e-07	0	0	0	0	-0.00045617	0.275686	0	0	0	0	0	0	0.52002	0
0.176	0	0.0184256	0.00037301	0	0	0	0	0	-0.00044009	0.275785	0	0	0	0	0	0	0.52002	0
0.178	0	0.0184248	0.00035161	0	0	0	0	0	-0.00040464	0.275909	0	0	0	0	0	0	0.52734	0
0.18	0	0.0184241	0.00016853	0	0	0	0	0	-0.00035494	0.276053	0	0	0	0	0	0	0.52002	0
0.182	0	0.0184238	-8.541e-05	0	0	0	0	0	-0.00029999	0.27621	0	0	0	0	0	0	0.51758	0
0.184	0	0.018424	-0.00024244	0	0	0	0	0	-0.00024895	0.276359	0	0	0	0	0	0	0.50781	0
0.186	0	0.0184244	-0.00020603	0	0	0	0	0	-0.00020804	0.276476	0	0	0	0	0	0	0.52734	0
0.188	0.0015158	0.0184249	-1.112e-05	-2e-08	0	0	0	0	-0.00018131	0.276529	0	0	0	0	0	0	0.51514	0
0.19	0.0015158	0.0184249	0.00023837	3.6e-07	0	0	0	0	-0.00017226	0.276496	0	0	0	0	0	0	0.52246	0
0.192	0	0.0184244	0.00043265	0	0	0	0	0	-0.00018337	0.276369	0	0	0	0	0	0	0.52002	0
0.194	0	0.0184235	0.00049487	0	0	0	0	0	-0.00021433	0.276155	0	0	0	0	0	0	0.51514	0
0.196	0	0.0184225	0.00041186	0	0	0	0	0	-0.0002614	0.275881	0	0	0	0	0	0	0.51514	0
0.198	0.0015158	0.0184217	0.00022415	3.4e-07	0	0	0	0	-0.00031901	0.275585	0	0	0	0	0	0	0.51758	0
0.2	0	0.0184213	-1.415e-05	0	0	0	0	0	-0.00038151	0.275301	0	0	0	0	0	0	0.51758	0
0.202	0	0.0184213	-0.00025561	0	0	0	0	0	-0.00044379	0.275048	0	0	0	0	0	0	0.52246	0
0.204	0	0.0184218	-0.00045171	0	0	0	0	0	-0.00050165	0.274835	0	0	0	0	0	0	0.5127	0
0.206	0.00330656	0.0184227	-0.00053781	-1.78e-06	0	0	0	0	-0.00055277	0.274667	0	0	0	0	0	0	0.51514	0
0.208	0.00882806	0.0184238	-0.00043625	-3.85e-06	0	0	0	0	-0.00059531	0.274543	0	0	0	0	0	0	0.50537	0
0.21	0.0015158	0.0184247	-0.00011554	-1.8e-07	0	0	0	0	-0.00062495	0.274459	0	0	0	0	0	0	0.5249	0
0.212	0.0015158	0.0184249	0.000336	5.1e-07	0	0	0	0	-0.00063458	0.274408	0	0	0	0	0	0	0.51758	0
0.214	0	0.0184242	0.00075688	0	0	0	0	0	-0.00061784	0.274385	0	0	0	0	0	0	0.52002	0
0.216	0.0015158	0.0184227	0.00104831	1.59e-06	0	0	0	0	-0.00057277	0.274386	0	0	0	0	0	0	0.51758	0
0.218	0	0.0184206	0.00120436	0	0	0	0	0	-0.00050226	0.274416	0	0	0	0	0	0	0.51025	0
0.22	0.00330656	0.0184182	0.00122465	4.05e-06	0	0	0	0	-0.00041218	0.274481	0	0	0	0	0	0	0.51514	0
0.222	0.00330656	0.0184158	0.00106977	3.54e-06	0	0	0	0	-0.0003093	0.274584	0	0	0	0	0	0	0.51758	0
0.224	0	0.0184136	0.00072154	0	0	0	0	0	-0.00020018	0.274721	0	0	0	0	0	0	0.5127	0
0.226	0.0015158	0.0184122	0.00024586	3.7e-07	0	0	0	0	-9.097e-05	0.274887	0	0	0	0	0	0	0.50781	0
0.228	0	0.0184117	-0.00024971	0	0	0	0	0	1.283e-05	0.275081	0	0	0	0	0	0	0.5127	0
0.23	0	0.0184122	-0.00069428	0	0	0	0	0	0.00010727	0.275312	0	0	0	0	0	0	0.52246	0
0.232	0	0.0184136	-0.00105007	0	0	0	0	0	0.00018986	0.275581	0	0	0	0	0	0	0.50537	0
0.234	0	0.0184157	-0.00126399	0	0	0	0	0	0.00025775	0.27588	0	0	0	0	0	0	0.51758	0
0.236	0	0.0184182	-0.0012758	0	0	0	0	0	0.00030684	0.276177	0	0	0	0	0	0	0.51514	0
0.238	0	0.0184208	-0.00108829	0	0	0	0	0	0.00033355	0.276432	0	0	0	0	0	0	0.5127	0
0.24	0	0.0184229	-0.00080052	0	0	0	0	0	0.00033624	0.276618	0	0	0	0	0	0	0.51758	0
0.242	0.0015158	0.0184245	-0.00054157	-8.2e-07	0	0	0	0	0.00031532	0.27673	0	0	0	0	0	0	0.51514	0
0.244	0	0.0184256	-0.00037137	0	0	0	0	0	0.00027415	0.276778	0	0	0	0	0	0	0.51514	0
0.246	0.00882806	0.0184264	-0.00025445	-2.25e-06	0	0	0	0	0.00021893	0.276779	0	0	0	0	0	0	0.5249	0
0.248	0	0.0184269	-0.00012606	0	0	0	0	0	0.00015537	0.276748	0	0	0	0	0	0	0.5249	0
0.25	0	0.0184271	3.804e-05	0	0	0	0	0	8.707e-05	0.276703	0	0	0	0	0	0	0.52002	0
0.252	0.00882806	0.0184271	0.00021763	1.92e-06	0	0	0	0	1.76e-05	0.276663	0	0	0	0	0	0	0.52002	0
0.254	0.00517193	0.0184266	0.00037181	1.92e-06	0	0	0	0	-4.868e-05	0.276639	0	0	0	0	0	0	0.51758	0
0.256	0	0.0184259	0.00044366	0	0	0	0	0	-0.00010818	0.276631	0	0	0	0	0	0	0.51025	0
0.258	0	0.018425	0.0003713	0	0	0	0	0	-0.00015945	0.27663	0	0	0	0	0	0	0.52002	0
0.26	0	0.0184242	0.00015089	0	0	0	0	0	-0.00020336	0.276623	0	0	0	0	0	0	0.51514	0
0.262	0	0.0184239	-0.00010644	0	0	0	0	0	-0.00024207	0.276606	0	0	0	0	0	0	0.51758	0
0.264	0	0.0184242	-0.00024617	0	0	0	0	0	-0.00027821	0.276586	0	0	0	0	0	0	0.5127	0
0.266	0	0.0184246	-0.00020571	0	0	0	0	0	-0.00031411	0.276572	0	0	0	0	0	0	0.51514	0
0.268	0.00330656	0.018425	-3.865e-05	-1.3e-07	0	0	0	0	-0.00035126	0.276559	0	0	0	0	0	0	0.5127	0
0.27	0.0015158	0.0184251	0.00015306	2.3e-07	0	0	0	0	-0.00039077	0.276526	0	0	0	0	0	0	0.51514	0
0.272	0.00330656	0.0184248	0.00025995	8.6e-07	0	0	0	0	-0.00043299	0.276449	0	0	0	0	0	0	0.51758	0
0.274	0	0.0184243	0.00017699	0	0	0	0	0	-0.0004759	0.276309	0	0	0	0	0	0	0.5127	0
0.276	0.0015158	0.018424	-0.00014307	-2.2e-07	0	0	0	0	-0.00051549	0.276098	0	0	0	0	0	0	0.51514	0
0.278	0	0.0184242	-0.00061351	0	0	0	0	0	-0.00054795	0.275823	0	0	0	0	0	0	0.51514	0
0.28	0	0.0184255	-0.00104553	0	0	0	0	0	-0.0005705	0.275503	0	0	0	0	0	0	0.51514	0
0.282	0.0015158	0.0184276	-0.00128102	-1.94e-06	0	0	0	0	-0.0005812	0.275169	0	0	0	0	0	0	0.51514	0
0.284	0.0015158	0.0184301	-0.0012501	-1.89e-06	0	0	0	0	-0.00057962	0.274853	0	0	0	0	0	0	0.51758	0
0.286	0.0015158	0.0184326	-0.00095372	-1.45e-06	0	0	0	0	-0.00056718	0.274578	0	0	0	0	0	0	0.51514	0
0.288	0.0015158	0.0184345	-0.00047132	-7.1e-07	0	0	0	0	-0.00054604	0.274364	0	0	0	0	0	0	0.52734	0
0.29	0	0.0184355	8.598e-05	0	0	0	0	0	-0.00051711	0.274228	0	0	0	0	0	0	0.51514	0
0.292	0.0015158	0.0184353	0.00066766	1.01e-06	0	0	0	0	-0.00047867	0.27418	0	0	0	0	0	0	0.51514	0
0.294	0.0015158	0.018434	0.00124394	1.89e-06	0	0	0	0	-0.00042783	0.274222	0	0	0	0	0	0	0.52002	0
0.296	0.0015158	0.0184315	0.00171147	2.59e-06	0	0	0	0	-0.00036427	0.274338	0	0	0	0	0	0	0.51758	0
0.298	0	0.0184281	0.00194026	0	0	0	0	0	-0.00029199	0.274502	0	0	0	0	0	0	0.52002	0
0.3	0	0.0184242	0.00187448	0	0	0	0	0	-0.00021735	0.274676	0	0	0	0	0	0	0.52002	0
0.302	0.00517193	0.0184204	0.00156259	8.08e-06	0	0	0	0	-0.00014766	0.274815	0	0	0	0	0	0	0.51758	0
0.304	0.0015158	0.0184173	0.00115332	1.75e-06	0	0	0	0	-9.133e-05	0.27488	0	0	0	0	0	0	0.5127	0
0.306	0	0.018415	0.00083109	0	0	0	0	0	-5.571e-05	0.274858	0	0	0	0	0	0	0.5249	0
0.308	0	0.0184133	0.00067962	0	0	0	0	0	-4.384e-05	0.274763	0	0	0	0	0	0	0.51514	0
0.31	0	0.018412	0.00063807	0	0	0	0	0	-5.423e-05	0.274624	0	0	0	0	0	0	0.52002	0
0.312	0.0015158	0.0184107	0.00059585	9e-07	0	0	0	0	-8.307e-05	0.274468	0	0	0	0	0	0	0.51025	0
0.314	0.0015158	0.0184095	0.00046644	7.1e-07	0	0	0	0	-0.00012628	0.27432	0	0	0	0	0	0	0.5127	0
0.316	0	0.0184086	0.00020114	0	0	0	0	0	-0.00018008	0.274191	0	0	0	0	0	0	0.51514	0
0.318	0.0015158	0.0184082	-0.00018618	-2.8e-07	0	0	0	0	-0.00024065	0.274095	0	0	0	0	0	0	0.51514	0
0.32	0.0015158	0.0184085	-0.00060716	-9.2e-07	0	0	0	0	-0.00030415	0.274048	0	0	0	0	0	0	0.51514	0
0.322	0.0015158	0.0184097	-0.0009401	-1.42e-06	0	0	0	0	-0.0003677	0.274063	0	0	0	0	0	0	0.5127	0
0.324	0.0015158	0.0184116	-0.00109162	-1.65e-06	0	0	0	0	-0.00042989	0.274142	0	0	0	0	0	0	0.52002	0
0.326	0	0.0184138	-0.00103969	0	0	0	0	0	-0.0004887	0.274281	0	0	0	0	0	0	0.51514	0
0.328	0	0.0184159	-0.00083948	0	0	0	0	0	-0.00053939	0.274478	0	0	0	0	0	0	0.52002	0
0.33	0	0.0184176	-0.00058786	0	0	0	0	0	-0.00057613	0.274734	0	0	0	0	0	0	0.52246	0
0.332	0	0.0184188	-0.00037342	0	0	0	0	0	-0.00059545	0.275046	0	0	0	0	0	0	0.52002	0
0.334	0.0015158	0.0184195	-0.00025221	-3.8e-07	0	0	0	0	-0.00059762	0.275406	0	0	0	0	0	0	0.51514	0
0.336	0	0.01842	-0.00025117	0	0	0	0	0	-0.00058557	0.275797	0	0	0	0	0	0	0.51514	0
0.338	0	0.0184205	-0.00037565	0	0	0	0	0	-0.00056403	0.27619	0	0	0	0	0	0	0.5127	0
0.34	0.0015158	0.0184213	-0.00060924	-9.2e-07	0	0	0	0	-0.00053901	0.276553	0	0	0	0	0	0	0.51514	0
0.342	0.00330656	0.0184225	-0.00090577	-2.99e-06	0	0	0	0	-0.00051652	0.276862	0	0	0	0	0	0	0.5127	0
0.344	0	0.0184243	-0.00118315	0	0	0	0	0	-0.00050074	0.277112	0	0	0	0	0	0	0.51514	0
0.346	0.0015158	0.0184266	-0.0013415	-2.03e-06	0	0	0	0	-0.00049257	0.277312	0	0	0	0	0	0	0.5249	0
0.348	0	0.0184293	-0.00130584	0	0	0	0	0	-0.00049042	0.277489	0	0	0	0	0	0	0.51514	0
0.35	0	0.0184319	-0.00105796	0	0	0	0	0	-0.00049288	0.277664	0	0	0	0	0	0	0.51514	0
0.352	0	0.0184341	-0.00062955	0	0	0	0	0	-0.00049993	0.277842	0	0	0	0	0	0	0.51514	0
0.354	0.00330656	0.0184353	-7.707e-05	-2.5e-07	0	0	0	0	-0.00051137	0.278004	0	0	0	0	0	0	0.51758	0
0.356	0.0015158	0.0184355	0.00051167	7.8e-07	0	0	0	0	-0.00052487	0.278126	0	0	0	0	0	0	0.51758	0
0.358	0	0.0184345	0.00099813	0	0	0	0	0	-0.00053654	0.278185	0	0	0	0	0	0	0.52002	0
0.36	0	0.0184324	0.00124853	0	0	0	0	0	-0.00054252	0.278161	0	0	0	0	0	0	0.52002	0
0.362	0	0.01843	0.00123764	0	0	0	0	0	-0.00053982	0.278044	0	0	0	0	0	0	0.51514	0
0.364	0.0015158	0.0184275	0.00106643	1.62e-06	0	0	0	0	-0.00052638	0.277832	0	0	0	0	0	0	0.51758	0
0.366	0.0015158	0.0184254	0.0008623	1.31e-06	0	0	0	0	-0.00050138	0.277522	0	0	0	0	0	0	0.51514	0
0.368	0	0.0184236	0.0006768	0	0	0	0	0	-0.00046717	0.277118	0	0	0	0	0	0	0.52246	0
0.37	0	0.0184223	0.00049165	0	0	0	0	0	-0.0004297	0.276633	0	0	0	0	0	0	0.52002	0
0.372	0	0.0184213	0.00029114	0	0	0	0	0	-0.00039487	0.276092	0	0	0	0	0	0	0.5127	0
0.374	0	0.0184207	8.874e-05	0	0	0	0	0	-0.00036414	0.275527	0	0	0	0	0	0	0.52246	0
0.376	0.0015158	0.0184205	-9.389e-05	-1.4e-07	0	0	0	0	-0.00033479	0.274977	0	0	0	0	0	0	0.51758	0
0.378	0	0.0184207	-0.00023747	0	0	0	0	0	-0.00030365	0.274488	0	0	0	0	0	0	0.52734	0
0.38	0	0.0184212	-0.00032381	0	0	0	0	0	-0.00026962	0.2741	0	0	0	0	0	0	0.51514	0
0.382	0	0.0184218	-0.00035571	0	0	0	0	0	-0.00023292	0.27383	0	0	0	0	0	0	0.51758	0
0.384	0	0.0184225	-0.00038525	0	0	0	0	0	-0.00019335	0.273682	0	0	0	0	0	0	0.51514	0
0.386	0.0015158	0.0184233	-0.00048586	-7.4e-07	0	0	0	0	-0.00015027	0.273649	0	0	0	0	0	0	0.50781	0
0.388	0	0.0184243	-0.00068699	0	0	0	0	0	-0.00010426	0.273716	0	0	0	0	0	0	0.51025	0
0.39	0.00517193	0.0184257	-0.00097352	-5.03e-06	0	0	0	0	-5.742e-05	0.27386	0	0	0	0	0	0	0.5127	0
0.392	0.00330656	0.0184276	-0.00133065	-4.4e-06	0	0	0	0	-1.104e-05	0.274052	0	0	0	0	0	0	0.5127	0
0.394	0	0.0184303	-0.00173369	0	0	0	0	0	3.683e-05	0.274263	0	0	0	0	0	0	0.52002	0
0.396	0	0.0184337	-0.00208634	0	0	0	0	0	9.061e-05	0.274468	0	0	0	0	0	0	0.5127	0
0.398	0	0.0184379	-0.00215396	0	0	0	0	0	0.0001544	0.274647	0	0	0	0	0	0	0.51514	0
0.4	0	0.0184422	-0.00157854	0	0	0	0	0	0.00023014	0.274782	0	0	0	0	0	0	0.52002	0
0.402	0	0.0184454	-0.00020247	0	0	0	0	0	0.00031696	0.274851	0	0	0	0	0	0	0.51758	0
0.404	0.0015158	0.0184458	0.00150055	2.27e-06	0	0	0	0	0.00041195	0.274842	0	0	0	0	0	0	0.52002	0
0.406	0.0015158	0.0184428	0.00268627	4.07e-06	0	0	0	0	0.00051097	0.274751	0	0	0	0	0	0	0.52002	0
0.408	0.0015158	0.0184374	0.00295011	4.47e-06	0	0	0	0	0.00060747	0.274587	0	0	0	0	0	0	0.50781	0
0.41	0.00330656	0.0184315	0.00253453	8.38e-06	0	0	0	0	0.00069344	0.274366	0	0	0	0	0	0	0.51514	0
0.412	0.00517193	0.0184264	0.0018567	9.6e-06	0	0	0	0	0.00076325	0.27411	0	0	0	0	0	0	0.5249	0
0.414	0.00330656	0.0184227	0.00118363	3.91e-06	0	0	0	0	0.00081509	0.273835	0	0	0	0	0	0	0.51758	0
0.416	0	0.0184204	0.00063083	0	0	0	0	0	0.00084859	0.273553	0	0	0	0	0	0	0.51758	0
0.418	0	0.0184191	0.00022462	0	0	0	0	0	0.00086192	0.273271	0	0	0	0	0	0	0.51758	0
0.42	0.00330656	0.0184187	-5.743e-05	-1.9e-07	0	0	0	0	0.00085288	0.272987	0	0	0	0	0	0	0.50781	0
0.422	0	0.0184188	-0.00025761	0	0	0	0	0	0.00082204	0.272693	0	0	0	0	0	0	0.51758	0
0.424	0	0.0184193	-0.00041706	0	0	0	0	0	0.00077341	0.272374	0	0	0	0	0	0	0.52002	0
0.426	0.0015158	0.0184201	-0.0005605	-8.5e-07	0	0	0	0	0.00071232	0.27203	0	0	0	0	0	0	0.50781	0
0.428	0	0.0184212	-0.00068433	0	0	0	0	0	0.00064395	0.271677	0	0	0	0	0	0	0.52002	0
0.43	0	0.0184226	-0.00075479	0	0	0	0	0	0.00057305	0.271341	0	0	0	0	0	0	0.50537	0
0.432	0.0015158	0.0184241	-0.00073374	-1.11e-06	0	0	0	0	0.0005036	0.271058	0	0	0	0	0	0	0.51758	0
0.434	0	0.0184256	-0.00061869	0	0	0	0	0	0.00043841	0.270854	0	0	0	0	0	0	0.51514	0
0.436	0.0015158	0.0184268	-0.00044686	-6.8e-07	0	0	0	0	0.00037828	0.270741	0	0	0	0	0	0	0.52002	0
0.438	0.00330656	0.0184277	-0.00025945	-8.6e-07	0	0	0	0	0.00032096	0.270716	0	0	0	0	0	0	0.51514	0
0.44	0	0.0184282	-7.649e-05	0	0	0	0	0	0.0002616	0.27078	0	0	0	0	0	0	0.51025	0
0.442	0.0015158	0.0184284	0.00010011	1.5e-07	0	0	0	0	0.00019463	0.270942	0	0	0	0	0	0	0.51758	0
0.444	0.00330656	0.0184282	0.00027396	9.1e-07	0	0	0	0	0.00011535	0.271211	0	0	0	0	0	0	0.52002	0
0.446	0	0.0184276	0.00044183	0	0	0	0	0	2.123e-05	0.27158	0	0	0	0	0	0	0.52002	0
0.448	0	0.0184267	0.00058174	0	0	0	0	0	-8.658e-05	0.272016	0	0	0	0	0	0	0.52002	0
0.45	0.0015158	0.0184256	0.00065074	9.9e-07	0	0	0	0	-0.00020329	0.272473	0	0	0	0	0	0	0.52002	0
0.452	0	0.0184243	0.00061129	0	0	0	0	0	-0.00032184	0.272903	0	0	0	0	0	0	0.52002	0
0.454	0	0.0184231	0.00047066	0	0	0	0	0	-0.0004343	0.273277	0	0	0	0	0	0	0.52002	0
0.456	0	0.0184221	0.00028317	0	0	0	0	0	-0.00053307	0.273581	0	0	0	0	0	0	0.51758	0
0.458	0	0.0184215	0.00011499	0	0	0	0	0	-0.00061313	0.273813	0	0	0	0	0	0	0.5127	0
0.46	0	0.0184213	2.052e-05	0	0	0	0	0	-0.0006741	0.273973	0	0	0	0	0	0	0.52246	0
0.462	0.00882806	0.0184213	4.143e-05	3.7e-07	0	0	0	0	-0.000719	0.274065	0	0	0	0	0	0	0.51758	0
0.464	0	0.0184212	0.00019482	0	0	0	0	0	-0.00075116	0.2741	0	0	0	0	0	0	0.5127	0
0.466	0	0.0184208	0.0004367	0	0	0	0	0	-0.00077246	0.27409	0	0	0	0	0	0	0.52002	0
0.468	0	0.0184199	0.0006505	0	0	0	0	0	-0.00078282	0.274055	0	0	0	0	0	0	0.51758	0
0.47	0.0015158	0.0184186	0.00070555	1.07e-06	0	0	0	0	-0.0007806	0.274014	0	0	0	0	0	0	0.52002	0
0.472	0.0015158	0.0184172	0.0005377	8.2e-07	0	0	0	0	-0.00076483	0.273987	0	0	0	0	0	0	0.5249	0
0.474	0	0.0184161	0.00017806	0	0	0	0	0	-0.00073778	0.27398	0	0	0	0	0	0	0.52002	0
0.476	0	0.0184158	-0.00027381	0	0	0	0	0	-0.00070499	0.273996	0	0	0	0	0	0	0.50293	0
0.478	0.0015158	0.0184163	-0.00068575	-1.04e-06	0	0	0	0	-0.00067339	0.274024	0	0	0	0	0	0	0.51514	0
0.48	0	0.0184177	-0.00091957	0	0	0	0	0	-0.00064954	0.27405	0	0	0	0	0	0	0.51758	0
0.482	0	0.0184195	-0.00088837	0	0	0	0	0	-0.00063868	0.274055	0	0	0	0	0	0	0.51514	0
0.484	0	0.0184213	-0.00062717	0	0	0	0	0	-0.00064463	0.274034	0	0	0	0	0	0	0.50781	0
0.486	0.00330656	0.0184226	-0.00027856	-9.2e-07	0	0	0	0	-0.00066959	0.273994	0	0	0	0	0	0	0.5249	0
0.488	0	0.0184231	1.211e-05	0	0	0	0	0	-0.00071291	0.273955	0	0	0	0	0	0	0.52002	0
0.49	0.0015158	0.0184231	0.0001865	2.8e-07	0	0	0	0	-0.00077018	0.273941	0	0	0	0	0	0	0.52002	0
0.492	0.00330656	0.0184227	0.00027578	9.1e-07	0	0	0	0	-0.00083421	0.273976	0	0	0	0	0	0	0.51514	0
0.494	0	0.0184222	0.00032794	0	0	0	0	0	-0.00089663	0.274085	0	0	0	0	0	0	0.51025	0
0.496	0	0.0184215	0.00033401	0	0	0	0	0	-0.00095005	0.274277	0	0	0	0	0	0	0.52002	0
0.498	0.0015158	0.0184209	0.00024994	3.8e-07	0	0	0	0	-0.00099053	0.274545	0	0	0	0	0	0	0.52002	0
0.5	0	0.0184204	8.95e-05	0	0	0	0	0	-0.00101873	0.274868	0	0	0	0	0	0	0.51514	0
0.502	0.00330656	0.0184202	-8.334e-05	-2.8e-07	0	0	0	0	-0.0010384	0.275214	0	0	0	0	0	0	0.5127	0
0.504	0.0015158	0.0184204	-0.00024698	-3.7e-07	0	0	0	0	-0.00105369	0.275543	0	0	0	0	0	0	0.51514	0
0.506	0	0.0184208	-0.00040021	0	0	0	0	0	-0.00106781	0.27582	0	0	0	0	0	0	0.51514	0
0.508	0.0015158	0.0184217	-0.00049822	-7.6e-07	0	0	0	0	-0.00108311	0.276026	0	0	0	0	0	0	0.51758	0
0.51	0	0.0184226	-0.00050938	0	0	0	0	0	-0.00110068	0.276159	0	0	0	0	0	0	0.51514	0
0.512	0	0.0184237	-0.00045556	0	0	0	0	0	-0.00111971	0.276237	0	0	0	0	0	0	0.5127	0
0.514	0	0.0184246	-0.00035031	0	0	0	0	0	-0.00113835	0.276281	0	0	0	0	0	0	0.50293	0
0.516	0	0.0184253	-0.00018477	0	0	0	0	0	-0.00115547	0.276308	0	0	0	0	0	0	0.51758	0
0.518	0	0.0184256	1.876e-05	0	0	0	0	0	-0.00117149	0.276327	0	0	0	0	0	0	0.51514	0
0.52	0.00882806	0.0184256	0.00019309	1.7e-06	0	0	0	0	-0.00118743	0.276344	0	0	0	0	0	0	0.52246	0
0.522	0	0.0184252	0.00025311	0	0	0	0	0	-0.00120389	0.276369	0	0	0	0	0	0	0.5127	0
0.524	0.0015158	0.0184247	0.00012882	2e-07	0	0	0	0	-0.00122156	0.276412	0	0	0	0	0	0	0.51758	0
0.526	0.00330656	0.0184245	-0.00019122	-6.3e-07	0	0	0	0	-0.00124201	0.276479	0	0	0	0	0	0	0.5249	0
0.528	0.00330656	0.0184248	-0.00063202	-2.09e-06	0	0	0	0	-0.00126864	0.276565	0	0	0	0	0	0	0.52002	0
0.53	0.00330656	0.0184261	-0.00105463	-3.49e-06	0	0	0	0	-0.00130557	0.276645	0	0	0	0	0	0	0.5127	0
0.532	0.00696269	0.0184282	-0.0013099	-9.12e-06	0	0	0	0	-0.00135444	0.276681	0	0	0	0	0	0	0.51514	0
0.534	0	0.0184308	-0.0012685	0	0	0	0	0	-0.00141354	0.276638	0	0	0	0	0	0	0.52002	0
0.536	0	0.0184334	-0.00083069	0	0	0	0	0	-0.00147943	0.276494	0	0	0	0	0	0	0.51758	0
0.538	0	0.018435	-1.769e-05	0	0	0	0	0	-0.00154725	0.27624	0	0	0	0	0	0	0.50293	0
0.54	0.0015158	0.0184351	0.0009109	1.38e-06	0	0	0	0	-0.00160993	0.275879	0	0	0	0	0	0	0.51758	0
0.542	0.00330656	0.0184333	0.00157133	5.2e-06	0	0	0	0	-0.00165957	0.275426	0	0	0	0	0	0	0.52246	0
0.544	0.00330656	0.0184301	0.00173764	5.75e-06	0	0	0	0	-0.00169142	0.274907	0	0	0	0	0	0	0.52002	0
0.546	0	0.0184266	0.00143996	0	0	0	0	0	-0.00170518	0.274349	0	0	0	0	0	0	0.52002	0
0.548	0	0.0184237	0.00086336	0	0	0	0	0	-0.00170098	0.273771	0	0	0	0	0	0	0.5127	0
0.55	0	0.018422	0.00025086	0	0	0	0	0	-0.00167551	0.27318	0	0	0	0	0	0	0.52246	0
0.552	0.00882806	0.0184215	-0.00017137	-1.51e-06	0	0	0	0	-0.00162218	0.272583	0	0	0	0	0	0	0.51514	0
0.554	0.00330656	0.0184219	-0.0002772	-9.2e-07	0	0	0	0	-0.00153402	0.271992	0	0	0	0	0	0	0.52246	0
0.556	0	0.0184224	-7.96e-05	0	0	0	0	0	-0.0014061	0.271421	0	0	0	0	0	0	0.51758	0
0.558	0	0.0184226	0.0002989	0	0	0	0	0	-0.00123576	0.270886	0	0	0	0	0	0	0.51758	0
0.56	0.0015158	0.018422	0.0006926	1.05e-06	0	0	0	0	-0.0010238	0.270394	0	0	0	0	0	0	0.51514	0
0.562	0	0.0184206	0.00096249	0	0	0	0	0	-0.00077871	0.269952	0	0	0	0	0	0	0.5249	0
0.564	0	0.0184187	0.00104691	0	0	0	0	0	-0.00051734	0.269573	0	0	0	0	0	0	0.5249	0
0.566	0	0.0184166	0.00096343	0	0	0	0	0	-0.00025975	0.269273	0	0	0	0	0	0	0.52002	0
0.568	0.0015158	0.0184147	0.00074428	1.13e-06	0	0	0	0	-2.48e-05	0.269071	0	0	0	0	0	0	0.5127	0
0.57	0	0.0184132	0.00039147	0	0	0	0	0	0.00017186	0.268988	0	0	0	0	0	0	0.5127	0
0.572	0.00330656	0.0184124	-4.632e-05	-1.5e-07	0	0	0	0	0.00031955	0.269041	0	0	0	0	0	0	0.5127	0
0.574	0	0.0184125	-0.00041881	0	0	0	0	0	0.0004122	0.269239	0	0	0	0	0	0	0.52002	0
0.576	0	0.0184133	-0.0006065	0	0	0	0	0	0.00044533	0.269594	0	0	0	0	0	0	0.51514	0
0.578	0.0015158	0.0184145	-0.00065201	-9.9e-07	0	0	0	0	0.00041536	0.27012	0	0	0	0	0	0	0.51758	0
0.58	0	0.0184158	-0.00070516	0	0	0	0	0	0.00032091	0.270833	0	0	0	0	0	0	0.51758	0
0.582	0.0015158	0.0184172	-0.00091144	-1.38e-06	0	0	0	0	0.00016313	0.27175	0	0	0	0	0	0	0.51025	0
0.584	0	0.0184191	-0.00136472	0	0	0	0	0	-5.539e-05	0.272898	0	0	0	0	0	0	0.51514	0
0.586	0.0015158	0.0184218	-0.00209708	-3.18e-06	0	0	0	0	-0.00033329	0.274308	0	0	0	0	0	0	0.5127	0
0.588	0.00330656	0.018426	-0.00307721	-1.017e-05	0	0	0	0	-0.00067304	0.27602	0	0	0	0	0	0	0.51514	0
0.59	0.00330656	0.0184321	-0.00416311	-1.377e-05	0	0	0	0	-0.00108056	0.278078	0	0	0	0	0	0	0.52002	0
0.592	0	0.0184405	-0.00499843	0	0	0	0	0	-0.00156229	0.280507	0	0	0	0	0	0	0.52002	0
0.594	0	0.0184505	-0.00506682	0	0	0	0	0	-0.00212233	0.283309	0	0	0	0	0	0	0.51758	0
0.596	0	0.0184606	-0.00402921	0	0	0	0	0	-0.00276166	0.286447	0	0	0	0	0	0	0.51758	0
0.598	0	0.0184686	-0.0020366	0	0	0	0	0	-0.0034805	0.289849	0	0	0	0	0	0	0.51758	0
0.6	0	0.0184727	0.00032005	0	0	0	0	0	-0.00427993	0.293409	0	0	0	0	0	0	0.51514	0
0.602	0.0015158	0.0184721	0.0023714	3.59e-06	0	0	0	0	-0.0051604	0.296993	0	0	0	0	0	0	0.52979	0
0.604	0	0.0184673	0.00371883	0	0	0	0	0	-0.00611941	0.300439	0	0	0	0	0	0	0.51758	0
0.606	0.0015158	0.0184599	0.00432101	6.55e-06	0	0	0	0	-0.00714978	0.303566	0	0	0	0	0	0	0.51758	0
0.608	0.0015158	0.0184513	0.00436669	6.62e-06	0	0	0	0	-0.00823794	0.306187	0	0	0	0	0	0	0.51758	0
0.61	0	0.0184425	0.00410065	0	0	0	0	0	-0.00936286	0.308156	0	0	0	0	0	0	0.51025	0
0.612	0.0015158	0.0184343	0.00368416	5.58e-06	0	0	0	0	-0.0104969	0.30941	0	0	0	0	0	0	0.51025	0
0.614	0.00517193	0.018427	0.0031531	1.631e-05	0	0	0	0	-0.011606	0.309997	0	0	0	0	0	0	0.52002	0
0.616	0	0.0184207	0.00249768	0	0	0	0	0	-0.0126485	0.310058	0	0	0	0	0	0	0.52002	0
0.618	0.00330656	0.0184157	0.00176918	5.85e-06	0	0	0	0	-0.0135756	0.309767	0	0	0	0	0	0	0.50537	0
0.62	0	0.0184121	0.00109421	0	0	0	0	0	-0.0143381	0.309261	0	0	0	0	0	0	0.51758	0
0.622	0.00330656	0.0184099	0.00058501	1.93e-06	0	0	0	0	-0.0148945	0.308618	0	0	0	0	0	0	0.5249	0
0.624	0.00330656	0.0184088	0.00025452	8.4e-07	0	0	0	0	-0.0152176	0.307863	0	0	0	0	0	0	0.50293	0
0.626	0.00696269	0.0184083	3.369e-05	2.3e-07	0	0	0	0	-0.015297	0.306984	0	0	0	0	0	0	0.51514	0
0.628	0	0.0184082	-0.00014068	0	0	0	0	0	-0.0151384	0.305957	0	0	0	0	0	0	0.52002	0
0.63	0	0.0184085	-0.00027715	0	0	0	0	0	-0.0147614	0.304767	0	0	0	0	0	0	0.52002	0
0.632	0	0.018409	-0.00036859	0	0	0	0	0	-0.0141981	0.303418	0	0	0	0	0	0	0.52002	0
0.634	0	0.0184098	-0.00044455	0	0	0	0	0	-0.0134892	0.301911	0	0	0	0	0	0	0.52002	0
0.636	0	0.0184106	-0.0005484	0	0	0	0	0	-0.0126802	0.300245	0	0	0	0	0	0	0.52002	0
0.638	0.00330656	0.0184117	-0.00066658	-2.2e-06	0	0	0	0	-0.0118201	0.29842	0	0	0	0	0	0	0.51758	0
0.64	0	0.0184131	-0.00071912	0	0	0	0	0	-0.010959	0.296454	0	0	0	0	0	0	0.52002	0
0.642	0.0015158	0.0184145	-0.00065087	-9.9e-07	0	0	0	0	-0.010144	0.294392	0	0	0	0	0	0	0.5127	0
0.644	0.00517193	0.0184158	-0.00050593	-2.62e-06	0	0	0	0	-0.00941398	0.292327	0	0	0	0	0	0	0.51758	0
0.646	0	0.0184168	-0.00038038	0	0	0	0	0	-0.00879533	0.290382	0	0	0	0	0	0	0.51514	0
0.648	0.0015158	0.0184176	-0.00032025	-4.9e-07	0	0	0	0	-0.0083005	0.288682	0	0	0	0	0	0	0.50049	0
0.65	0.0015158	0.0184182	-0.00028838	-4.4e-07	0	0	0	0	-0.00792956	0.287322	0	0	0	0	0	0	0.51514	0
0.652	0.00330656	0.0184188	-0.00022416	-7.4e-07	0	0	0	0	-0.00767324	0.286348	0	0	0	0	0	0	0.51758	0
0.654	0.00330656	0.0184193	-0.00010637	-3.5e-07	0	0	0	0	-0.00751706	0.285767	0	0	0	0	0	0	0.52002	0
0.656	0.00882806	0.0184195	4.844e-05	4.3e-07	0	0	0	0	-0.00744718	0.285557	0	0	0	0	0	0	0.51758	0
0.658	0	0.0184194	0.00021284	0	0	0	0	0	-0.00745658	0.285687	0	0	0	0	0	0	0.52002	0
0.66	0	0.0184189	0.00035406	0	0	0	0	0	-0.00754625	0.286117	0	0	0	0	0	0	0.51514	0
0.662	0.00517193	0.0184182	0.00042538	2.2e-06	0	0	0	0	-0.00772077	0.286811	0	0	0	0	0	0	0.50293	0
0.664	0	0.0184174	0.00036253	0	0	0	0	0	-0.00798221	0.287736	0	0	0	0	0	0	0.51758	0
0.666	0.00517193	0.0184167	0.00011539	6e-07	0	0	0	0	-0.00832378	0.288877	0	0	0	0	0	0	0.51758	0
0.668	0	0.0184164	-0.00027716	0	0	0	0	0	-0.00872539	0.290237	0	0	0	0	0	0	0.51514	0
0.67	0	0.018417	-0.00066757	0	0	0	0	0	-0.00915511	0.291833	0	0	0	0	0	0	0.52002	0
0.672	0.00330656	0.0184183	-0.0009023	-2.98e-06	0	0	0	0	-0.00957698	0.293678	0	0	0	0	0	0	0.51514	0
0.674	0	0.0184201	-0.0009142	0	0	0	0	0	-0.00996341	0.295771	0	0	0	0	0	0	0.52002	0
0.676	0.0015158	0.0184219	-0.00072038	-1.09e-06	0	0	0	0	-0.0103061	0.298089	0	0	0	0	0	0	0.51514	0
0.678	0	0.0184234	-0.00042074	0	0	0	0	0	-0.0106173	0.3006	0	0	0	0	0	0	0.51025	0
0.68	0.0015158	0.0184242	-0.00017973	-2.7e-07	0	0	0	0	-0.0109211	0.30328	0	0	0	0	0	0	0.51514	0
0.682	0.0015158	0.0184246	-0.0001107	-1.7e-07	0	0	0	0	-0.0112411	0.306124	0	0	0	0	0	0	0.50781	0
0.684	0.0015158	0.0184248	-0.00018675	-2.8e-07	0	0	0	0	-0.0115899	0.309137	0	0	0	0	0	0	0.51758	0
0.686	0	0.0184252	-0.00029598	0	0	0	0	0	-0.0119645	0.312297	0	0	0	0	0	0	0.51514	0
0.688	0.0106188	0.0184258	-0.00034986	-3.72e-06	0	0	0	0	-0.0123477	0.315539	0	0	0	0	0	0	0.51514	0
0.69	0	0.0184265	-0.00032961	0	0	0	0	0	-0.012716	0.318766	0	0	0	0	0	0	0.51758	0
0.692	0.0015158	0.0184271	-0.00026242	-4e-07	0	0	0	0	-0.0130487	0.32188	0	0	0	0	0	0	0.51514	0
0.694	0.00330656	0.0184277	-0.00018008	-6e-07	0	0	0	0	-0.0133352	0.32479	0	0	0	0	0	0	0.52002	0
0.696	0.00517193	0.018428	-0.00010059	-5.2e-07	0	0	0	0	-0.0135763	0.327412	0	0	0	0	0	0	0.52734	0
0.698	0	0.0184282	-2.938e-05	0	0	0	0	0	-0.0137809	0.329687	0	0	0	0	0	0	0.5127	0
0.7	0.00330656	0.0184283	3.537e-05	1.2e-07	0	0	0	0	-0.0139584	0.331612	0	0	0	0	0	0	0.50537	0
0.702	0.00330656	0.0184282	9.775e-05	3.2e-07	0	0	0	0	-0.0141128	0.333254	0	0	0	0	0	0	0.51514	0
0.704	0	0.018428	0.00015946	0	0	0	0	0	-0.0142413	0.334719	0	0	0	0	0	0	0.52002	0
0.706	0.00517193	0.0184277	0.00021547	1.11e-06	0	0	0	0	-0.0143397	0.336125	0	0	0	0	0	0	0.52002	0
0.708	0.0015158	0.0184273	0.00024992	3.8e-07	0	0	0	0	-0.0144111	0.337567	0	0	0	0	0	0	0.52002	0
0.71	0.00330656	0.0184268	0.00023315	7.7e-07	0	0	0	0	-0.0144729	0.339106	0	0	0	0	0	0	0.52246	0
0.712	0	0.0184263	0.00013206	0	0	0	0	0	-0.014558	0.340756	0	0	0	0	0	0	0.51758	0
0.714	0.00517193	0.018426	-5.327e-05	-2.8e-07	0	0	0	0	-0.0147087	0.342465	0	0	0	0	0	0	0.51514	0
0.716	0.0015158	0.0184261	-0.00026574	-4e-07	0	0	0	0	-0.0149662	0.344115	0	0	0	0	0	0	0.5127	0
0.718	0	0.0184267	-0.00043158	0	0	0	0	0	-0.0153583	0.34556	0	0	0	0	0	0	0.51514	0
0.72	0.00696269	0.0184275	-0.00051385	-3.58e-06	0	0	0	0	-0.0158932	0.346699	0	0	0	0	0	0	0.51758	0
0.722	0.00696269	0.0184286	-0.00050467	-3.51e-06	0	0	0	0	-0.0165583	0.347509	0	0	0	0	0	0	0.5127	0
0.724	0.0015158	0.0184296	-0.00038978	-5.9e-07	0	0	0	0	-0.0173217	0.348074	0	0	0	0	0	0	0.51025	0
0.726	0.00330656	0.0184304	-0.00015417	-5.1e-07	0	0	0	0	-0.0181352	0.348552	0	0	0	0	0	0	0.52002	0
0.728	0.00882806	0.0184307	0.00017783	1.57e-06	0	0	0	0	-0.0189412	0.349117	0	0	0	0	0	0	0.50293	0
0.73	0.00696269	0.0184303	0.0005406	3.76e-06	0	0	0	0	-0.0196825	0.349896	0	0	0	0	0	0	0.51758	0
0.732	0.0015158	0.0184292	0.00087902	1.33e-06	0	0	0	0	-0.0203108	0.350949	0	0	0	0	0	0	0.52734	0
0.734	0.00696269	0.0184275	0.00117313	8.17e-06	0	0	0	0	-0.0207905	0.352248	0	0	0	0	0	0	0.5127	0
0.736	0	0.0184251	0.00141534	0	0	0	0	0	-0.0210989	0.353696	0	0	0	0	0	0	0.52002	0
0.738	0	0.0184223	0.00160795	0	0	0	0	0	-0.0212289	0.355165	0	0	0	0	0	0	0.51514	0
0.74	0	0.0184191	0.00178706	0	0	0	0	0	-0.0211922	0.356552	0	0	0	0	0	0	0.52246	0
0.742	0.00517193	0.0184155	0.00200611	1.038e-05	0	0	0	0	-0.0210212	0.357819	0	0	0	0	0	0	0.51025	0
0.744	0	0.0184115	0.00224343	0	0	0	0	0	-0.0207656	0.358992	0	0	0	0	0	0	0.51025	0
0.746	0.00330656	0.018407	0.00229442	7.59e-06	0	0	0	0	-0.0204807	0.360129	0	0	0	0	0	0	0.51025	0
0.748	0.00330656	0.0184024	0.00181675	6.01e-06	0	0	0	0	-0.0202137	0.361284	0	0	0	0	0	0	0.51758	0
0.75	0.0015158	0.0183988	0.00066838	1.01e-06	0	0	0	0	-0.0199909	0.362465	0	0	0	0	0	0	0.51514	0
0.752	0	0.0183974	-0.00076699	0	0	0	0	0	-0.0198142	0.363614	0	0	0	0	0	0	0.52002	0
0.754	0.0015158	0.018399	-0.00183186	-2.78e-06	0	0	0	0	-0.0196684	0.364631	0	0	0	0	0	0	0.51514	0
0.756	0	0.0184026	-0.00218992	0	0	0	0	0	-0.0195361	0.365426	0	0	0	0	0	0	0.51514	0
0.758	0	0.018407	-0.00197922	0	0	0	0	0	-0.0194109	0.365976	0	0	0	0	0	0	0.51514	0
0.76	0.00517193	0.018411	-0.00149735	-7.74e-06	0	0	0	0	-0.0193016	0.366355	0	0	0	0	0	0	0.51514	0
0.762	0.0015158	0.018414	-0.0009423	-1.43e-06	0	0	0	0	-0.0192267	0.366698	0	0	0	0	0	0	0.51758	0
0.764	0	0.0184159	-0.00040077	0	0	0	0	0	-0.0192025	0.367108	0	0	0	0	0	0	0.51514	0
0.766	0.0015158	0.0184167	5.715e-05	9e-08	0	0	0	0	-0.019234	0.3676	0	0	0	0	0	0	0.51758	0
0.768	0	0.0184166	0.00034712	0	0	0	0	0	-0.0193151	0.368122	0	0	0	0	0	0	0.51758	0
0.77	0	0.0184159	0.00044271	0	0	0	0	0	-0.0194401	0.368612	0	0	0	0	0	0	0.51514	0
0.772	0.0106188	0.018415	0.00042966	4.56e-06	0	0	0	0	-0.0196107	0.36905	0	0	0	0	0	0	0.50293	0
0.774	0	0.0184141	0.00042066	0	0	0	0	0	-0.0198301	0.369479	0	0	0	0	0	0	0.51758	0
0.776	0.0015158	0.0184133	0.00043579	6.6e-07	0	0	0	0	-0.0200876	0.369966	0	0	0	0	0	0	0.51758	0
0.778	0.0015158	0.0184124	0.00042923	6.5e-07	0	0	0	0	-0.0203492	0.370547	0	0	0	0	0	0	0.52002	0
0.78	0	0.0184115	0.00040029	0	0	0	0	0	-0.0205607	0.371195	0	0	0	0	0	0	0.52002	0
0.782	0.0015158	0.0184107	0.00040755	6.2e-07	0	0	0	0	-0.0206646	0.371814	0	0	0	0	0	0	0.51514	0
0.784	0.00330656	0.0184099	0.00046584	1.54e-06	0	0	0	0	-0.0206239	0.372254	0	0	0	0	0	0	0.51025	0
0.786	0.0015158	0.018409	0.00049345	7.5e-07	0	0	0	0	-0.0204387	0.372391	0	0	0	0	0	0	0.52734	0
0.788	0.00517193	0.018408	0.00040916	2.12e-06	0	0	0	0	-0.0201453	0.372189	0	0	0	0	0	0	0.51514	0
0.79	0	0.0184072	0.00022789	0	0	0	0	0	-0.0197999	0.371682	0	0	0	0	0	0	0.52002	0
0.792	0.0015158	0.0184067	3.249e-05	5e-08	0	0	0	0	-0.0194548	0.370937	0	0	0	0	0	0	0.51758	0
0.794	0.0015158	0.0184067	-9.218e-05	-1.4e-07	0	0	0	0	-0.0191423	0.370036	0	0	0	0	0	0	0.51514	0
0.796	0	0.0184068	-0.00010247	0	0	0	0	0	-0.0188689	0.369073	0	0	0	0	0	0	0.51514	0
0.798	0	0.0184071	-2.405e-05	0	0	0	0	0	-0.0186244	0.368182	0	0	0	0	0	0	0.51514	0
0.8	0	0.0184071	7.999e-05	0	0	0	0	0	-0.0183968	0.367541	0	0	0	0	0	0	0.51514	0
0.802	0.0015158	0.0184069	0.00018808	2.9e-07	0	0	0	0	-0.0181854	0.367367	0	0	0	0	0	0	0.51514	0
0.804	0.0015158	0.0184066	0.00033779	5.1e-07	0	0	0	0	-0.0180003	0.367863	0	0	0	0	0	0	0.51514	0
0.806	0.00517193	0.0184059	0.00055181	2.85e-06	0	0	0	0	-0.017855	0.369145	0	0	0	0	0	0	0.52002	0
0.808	0.0015158	0.0184048	0.0007626	1.16e-06	0	0	0	0	-0.0177593	0.371175	0	0	0	0	0	0	0.52002	0
0.81	0	0.0184033	0.00083298	0	0	0	0	0	-0.0177147	0.373775	0	0	0	0	0	0	0.5127	0
0.812	0.0015158	0.0184016	0.00067146	1.02e-06	0	0	0	0	-0.0177158	0.376703	0	0	0	0	0	0	0.52002	0
0.814	0	0.0184002	0.00032822	0	0	0	0	0	-0.0177564	0.379734	0	0	0	0	0	0	0.51025	0
0.816	0.0015158	0.0183996	-4.942e-05	-7e-08	0	0	0	0	-0.0178401	0.382712	0	0	0	0	0	0	0.51758	0
0.818	0	0.0183997	-0.00035725	0	0	0	0	0	-0.0179868	0.385566	0	0	0	0	0	0	0.5127	0
0.82	0.0015158	0.0184004	-0.00057507	-8.7e-07	0	0	0	0	-0.018231	0.388284	0	0	0	0	0	0	0.5127	0
0.822	0	0.0184016	-0.00068574	0	0	0	0	0	-0.0186105	0.39086	0	0	0	0	0	0	0.51758	0
0.824	0.0015158	0.0184029	-0.00065334	-9.9e-07	0	0	0	0	-0.0191522	0.393271	0	0	0	0	0	0	0.51514	0
0.826	0.0015158	0.0184042	-0.00049342	-7.5e-07	0	0	0	0	-0.0198599	0.395491	0	0	0	0	0	0	0.5127	0
0.828	0	0.0184052	-0.00030607	0	0	0	0	0	-0.0207068	0.397515	0	0	0	0	0	0	0.51514	0
0.83	0.0015158	0.0184058	-0.00021347	-3.2e-07	0	0	0	0	-0.0216393	0.399372	0	0	0	0	0	0	0.5127	0
0.832	0	0.0184063	-0.00027186	0	0	0	0	0	-0.0225915	0.40111	0	0	0	0	0	0	0.51514	0
0.834	0	0.0184068	-0.00044926	0	0	0	0	0	-0.0235047	0.402745	0	0	0	0	0	0	0.51758	0
0.836	0.0015158	0.0184077	-0.0006583	-1e-06	0	0	0	0	-0.0243447	0.404225	0	0	0	0	0	0	0.52002	0
0.838	0	0.018409	-0.00078917	0	0	0	0	0	-0.0251094	0.405446	0	0	0	0	0	0	0.51025	0
0.84	0.00330656	0.0184106	-0.00074899	-2.48e-06	0	0	0	0	-0.0258212	0.406329	0	0	0	0	0	0	0.51758	0
0.842	0.0015158	0.0184121	-0.00051565	-7.8e-07	0	0	0	0	-0.0265059	0.406867	0	0	0	0	0	0	0.51514	0
0.844	0.00330656	0.0184131	-0.00016212	-5.4e-07	0	0	0	0	-0.0271704	0.407101	0	0	0	0	0	0	0.52246	0
0.846	0.00330656	0.0184135	0.00019081	6.3e-07	0	0	0	0	-0.0277914	0.407073	0	0	0	0	0	0	0.51514	0
0.848	0.0015158	0.0184131	0.00045579	6.9e-07	0	0	0	0	-0.0283194	0.406818	0	0	0	0	0	0	0.52246	0
0.85	0	0.0184122	0.00060349	0	0	0	0	0	-0.0286905	0.406339	0	0	0	0	0	0	0.51025	0
0.852	0.00330656	0.0184109	0.0006186	2.05e-06	0	0	0	0	-0.0288438	0.405599	0	0	0	0	0	0	0.51514	0
0.854	0	0.0184097	0.00047492	0	0	0	0	0	-0.0287395	0.404549	0	0	0	0	0	0	0.51514	0
0.856	0	0.0184088	0.00019221	0	0	0	0	0	-0.028371	0.403158	0	0	0	0	0	0	0.52002	0
0.858	0	0.0184084	-0.00010179	0	0	0	0	0	-0.0277654	0.401413	0	0	0	0	0	0	0.52246	0
0.86	0	0.0184086	-0.00023772	0	0	0	0	0	-0.0269719	0.399334	0	0	0	0	0	0	0.51514	0
0.862	0	0.0184091	-0.0001391	0	0	0	0	0	-0.0260476	0.39702	0	0	0	0	0	0	0.5127	0
0.864	0.00330656	0.0184093	0.00015085	5e-07	0	0	0	0	-0.0250456	0.394654	0	0	0	0	0	0	0.5249	0
0.866	0.0015158	0.018409	0.0005349	8.1e-07	0	0	0	0	-0.0240072	0.392461	0	0	0	0	0	0	0.51514	0
0.868	0.00330656	0.018408	0.00091226	3.02e-06	0	0	0	0	-0.0229586	0.390642	0	0	0	0	0	0	0.51514	0
0.87	0.0015158	0.0184061	0.00120539	1.83e-06	0	0	0	0	-0.0219157	0.38934	0	0	0	0	0	0	0.51514	0
0.872	0	0.0184037	0.00136609	0	0	0	0	0	-0.0208953	0.388636	0	0	0	0	0	0	0.5249	0
0.874	0	0.018401	0.00134752	0	0	0	0	0	-0.0199237	0.388525	0	0	0	0	0	0	0.51514	0
0.876	0	0.0183983	0.00109378	0	0	0	0	0	-0.0190395	0.388891	0	0	0	0	0	0	0.51758	0
0.878	0.00517193	0.0183961	0.00059833	3.09e-06	0	0	0	0	-0.0182876	0.389532	0	0	0	0	0	0	0.50293	0
0.88	0	0.0183949	-1.749e-05	0	0	0	0	0	-0.0177084	0.390231	0	0	0	0	0	0	0.51758	0
0.882	0	0.018395	-0.00052095	0	0	0	0	0	-0.0173264	0.390838	0	0	0	0	0	0	0.51514	0
0.884	0	0.018396	-0.00071534	0	0	0	0	0	-0.0171454	0.3913	0	0	0	0	0	0	0.5127	0
0.886	0	0.0183974	-0.00059128	0	0	0	0	0	-0.017154	0.391639	0	0	0	0	0	0	0.51758	0
0.888	0.00330656	0.0183986	-0.00032685	-1.08e-06	0	0	0	0	-0.0173382	0.391899	0	0	0	0	0	0	0.5249	0
0.89	0	0.0183993	-0.0001293	0	0	0	0	0	-0.0176904	0.39212	0	0	0	0	0	0	0.52002	0
0.892	0	0.0183995	-8.141e-05	0	0	0	0	0	-0.0182098	0.392339	0	0	0	0	0	0	0.51758	0
0.894	0	0.0183997	-0.00014219	0	0	0	0	0	-0.0188923	0.392564	0	0	0	0	0	0	0.52002	0
0.896	0.0015158	0.0184	-0.00025458	-3.9e-07	0	0	0	0	-0.0197208	0.392772	0	0	0	0	0	0	0.5127	0
0.898	0	0.0184005	-0.00040759	0	0	0	0	0	-0.0206589	0.392943	0	0	0	0	0	0	0.51514	0
0.9	0	0.0184013	-0.00059579	0	0	0	0	0	-0.0216495	0.393113	0	0	0	0	0	0	0.51758	0
0.902	0.00330656	0.0184025	-0.00077101	-2.55e-06	0	0	0	0	-0.0226195	0.393358	0	0	0	0	0	0	0.5127	0
0.904	0	0.018404	-0.00086844	0	0	0	0	0	-0.0234938	0.393738	0	0	0	0	0	0	0.52002	0
0.906	0	0.0184058	-0.00084142	0	0	0	0	0	-0.0242141	0.394264	0	0	0	0	0	0	0.51514	0
0.908	0.0106188	0.0184074	-0.00065727	-6.98e-06	0	0	0	0	-0.0247502	0.394921	0	0	0	0	0	0	0.52002	0
0.91	0.00696269	0.0184088	-0.00030767	-2.14e-06	0	0	0	0	-0.025101	0.3957	0	0	0	0	0	0	0.51514	0
0.912	0.0015158	0.0184094	0.00016591	2.5e-07	0	0	0	0	-0.0252844	0.396607	0	0	0	0	0	0	0.5127	0
0.914	0.00330656	0.018409	0.00067514	2.23e-06	0	0	0	0	-0.0253222	0.397644	0	0	0	0	0	0	0.50293	0
0.916	0	0.0184077	0.00110432	0	0	0	0	0	-0.0252278	0.398791	0	0	0	0	0	0	0.50781	0
0.918	0	0.0184055	0.00134394	0	0	0	0	0	-0.0250013	0.399986	0	0	0	0	0	0	0.51025	0
0.92	0.0015158	0.0184028	0.00135192	2.05e-06	0	0	0	0	-0.0246354	0.401148	0	0	0	0	0	0	0.52002	0
0.922	0	0.0184001	0.00118029	0	0	0	0	0	-0.0241273	0.402232	0	0	0	0	0	0	0.51758	0
0.924	0	0.0183977	0.00091797	0	0	0	0	0	-0.0234899	0.403255	0	0	0	0	0	0	0.51758	0
0.926	0.00330656	0.0183959	0.00062248	2.06e-06	0	0	0	0	-0.022758	0.404279	0	0	0	0	0	0	0.51758	0
0.928	0.0015158	0.0183946	0.00032246	4.9e-07	0	0	0	0	-0.0219841	0.405376	0	0	0	0	0	0	0.51758	0
0.93	0.0015158	0.018394	6.6e-05	1e-07	0	0	0	0	-0.0212291	0.406609	0	0	0	0	0	0	0.52002	0
0.932	0.00330656	0.0183939	-7.421e-05	-2.5e-07	0	0	0	0	-0.0205503	0.408032	0	0	0	0	0	0	0.52002	0
0.934	0	0.018394	-5.842e-05	0	0	0	0	0	-0.0199956	0.409688	0	0	0	0	0	0	0.5127	0
0.936	0	0.0183941	8.563e-05	0	0	0	0	0	-0.0196039	0.411595	0	0	0	0	0	0	0.51514	0
0.938	0.0015158	0.018394	0.00028737	4.4e-07	0	0	0	0	-0.0194084	0.41369	0	0	0	0	0	0	0.5127	0
0.94	0	0.0183934	0.00045907	0	0	0	0	0	-0.0194378	0.415808	0	0	0	0	0	0	0.51514	0
0.942	0	0.0183925	0.00049717	0	0	0	0	0	-0.0197149	0.417728	0	0	0	0	0	0	0.51758	0
0.944	0	0.0183915	0.00030385	0	0	0	0	0	-0.020251	0.419241	0	0	0	0	0	0	0.52002	0
0.946	0	0.0183909	-0.00013834	0	0	0	0	0	-0.0210372	0.420204	0	0	0	0	0	0	0.5127	0
0.948	0	0.0183911	-0.00071086	0	0	0	0	0	-0.0220413	0.420569	0	0	0	0	0	0	0.51758	0
0.95	0	0.0183926	-0.00121386	0	0	0	0	0	-0.0232109	0.420421	0	0	0	0	0	0	0.51514	0
0.952	0.0015158	0.018395	-0.00147215	-2.23e-06	0	0	0	0	-0.0244813	0.419979	0	0	0	0	0	0	0.51025	0
0.954	0	0.0183979	-0.00138536	0	0	0	0	0	-0.0257839	0.419562	0	0	0	0	0	0	0.52246	0
0.956	0	0.0184007	-0.00092931	0	0	0	0	0	-0.0270527	0.419544	0	0	0	0	0	0	0.51514	0
0.958	0.0015158	0.0184026	-0.00016294	-2.5e-07	0	0	0	0	-0.0282277	0.420314	0	0	0	0	0	0	0.51514	0
0.96	0	0.0184029	0.00076023	0	0	0	0	0	-0.0292558	0.422209	0	0	0	0	0	0	0.5127	0
0.962	0	0.0184014	0.00162357	0	0	0	0	0	-0.0300855	0.425466	0	0	0	0	0	0	0.5127	0
0.964	0	0.0183981	0.00224414	0	0	0	0	0	-0.0306533	0.430188	0	0	0	0	0	0	0.52002	0
0.966	0.00696269	0.0183936	0.00258236	1.798e-05	0	0	0	0	-0.0308696	0.436349	0	0	0	0	0	0	0.5127	0
0.968	0	0.0183885	0.0027622	0	0	0	0	0	-0.0306136	0.44381	0	0	0	0	0	0	0.5127	0
0.97	0	0.0183829	0.00296612	0	0	0	0	0	-0.0297401	0.452386	0	0	0	0	0	0	0.51514	0
0.972	0	0.018377	0.00331622	0	0	0	0	0	-0.0280927	0.461886	0	0	0	0	0	0	0.52002	0
0.974	0.0015158	0.0183704	0.00382557	5.8e-06	0	0	0	0	-0.0255198	0.472147	0	0	0	0	0	0	0.51758	0
0.976	0.00330656	0.0183627	0.00438718	1.451e-05	0	0	0	0	-0.0218851	0.483034	0	0	0	0	0	0	0.5127	0
0.978	0.00696269	0.018354	0.00484259	3.372e-05	0	0	0	0	-0.0170683	0.494457	0	0	0	0	0	0	0.52002	0
0.98	0.00882806	0.0183443	0.00513601	4.534e-05	0	0	0	0	-0.0109586	0.506355	0	0	0	0	0	0	0.52979	0
0.982	0.0106188	0.018334	0.00534148	5.672e-05	0	0	0	0	-0.0034535	0.518666	0	0	0	0	0	0	0.51758	0.204939
0.984	0.0197218	0.0183233	0.00552731	0.00010901	8e-08	2.046e-05	7.948e-05	0.0204553	0.00553579	0.531306	5.48e-06	5.26e-06	1.074e-05	3.034e-05	2.08e-06	0.00104997	0.50293	0.639918
0.986	0.0288248	0.0183123	0.00571616	0.00016477	1.06e-06	8.279e-05	0.00090423	0.0418832	0.0160727	0.544149	2.299e-05	2.128e-05	4.427e-05	7.889e-05	2.369e-05	0.00212543	0.52002	1.11714
0.988	0.032481	0.0183008	0.00594585	0.00019313	4.56e-06	0.00018897	0.00259329	0.0642935	0.0281806	0.557045	5.424e-05	4.857e-05	0.00010281	0.00014019	6.794e-05	0.00322662	0.51514	1.63951
0.99	0.041584	0.018289	0.00623982	0.00025948	1.242e-05	0.00034095	0.00526535	0.0876862	0.0418273	0.569887	0.00010109	8.763e-05	0.00018872	0.00021426	0.00013795	0.00435355	0.5127	2.21016
0.992	0.050687	0.0182765	0.00655319	0.00033216	2.672e-05	0.00054069	0.00903396	0.112057	0.0569104	0.58266	0.00016556	0.00013897	0.00030453	0.00030653	0.00023669	0.0055061	0.52002	2.83278
0.994	0.0561339	0.0182634	0.00681081	0.00038232	4.975e-05	0.00079015	0.0140019	0.137401	0.0732493	0.595404	0.00024988	0.00020309	0.00045297	0.00041335	0.00036685	0.00668416	0.51758	3.51163
0.996	0.0798614	0.0182497	0.0069609	0.00055591	8.401e-05	0.00109127	0.0202553	0.163717	0.0905898	0.60813	0.0003565	0.00028048	0.00063698	0.00054935	0.00053069	0.0078877	0.52002	4.25091
0.998	0.0944113	0.0182358	0.00698189	0.00065917	0.00013213	0.00144599	0.0278588	0.191001	0.108622	0.620759	0.00048808	0.00037165	0.00085973	0.00072362	0.0007299	0.00911659	0.52002	5.05378
1	0.10538	0.0182219	0.00687336	0.00072431	0.00019684	0.00185623	0.0368522	0.219239	0.127007	0.633112	0.00064745	0.00047709	0.00112454	0.00092341	0.00096553	0.0103705	0.5127	5.9214
1.002	0.123586	0.0182081	0.00665472	0.00082243	0.00028094	0.00232386	0.0472495	0.248399	0.145403	0.644912	0.00083754	0.00059728	0.00143482	0.00115237	0.00123794	0.0116485	0.51514	6.85194
1.004	0.156342	0.0181948	0.00637195	0.0009962	0.00038723	0.00285069	0.0590389	0.278425	0.163479	0.655814	0.00106118	0.00073269	0.00179387	0.0014323	0.00154682	0.0129492	0.51758	7.84031
1.006	0.170892	0.0181821	0.00609689	0.00104191	0.00051845	0.00343835	0.0721837	0.309236	0.180913	0.665482	0.00132097	0.00088373	0.0022047	0.00175953	0.00189121	0.0142705	0.51514	8.87882
1.008	0.200066	0.0181699	0.00588166	0.00117672	0.00067726	0.00408831	0.0866229	0.34073	0.197393	0.673702	0.00161916	0.00105079	0.00266995	0.00213049	0.00226952	0.0156097	0.52979	9.9586
1.01	0.232896	0.0181581	0.00569842	0.00132714	0.00086615	0.00480184	0.102273	0.372794	0.212632	0.680436	0.0019576	0.00123418	0.00319178	0.00256345	0.00267954	0.0169638	0.50781	11.0708
1.012	0.254759	0.0181467	0.00547415	0.00139459	0.00108745	0.00557995	0.11903	0.405319	0.226409	0.68577	0.00233772	0.00143417	0.00377189	0.00305111	0.00311859	0.01833	0.5127	12.2073
1.014	0.283858	0.0181357	0.00518413	0.00147156	0.00134326	0.00642347	0.136779	0.438204	0.238609	0.689851	0.00276058	0.00165097	0.00441155	0.00358973	0.0035836	0.0197057	0.51758	13.3611
1.016	0.311167	0.0181254	0.00485026	0.00150924	0.00163544	0.00733304	0.1554	0.47136	0.249268	0.692891	0.00322692	0.00188475	0.00511167	0.00418475	0.00407148	0.0210884	0.52002	14.5281
1.018	0.340342	0.0181157	0.00449143	0.00152862	0.00196563	0.00830912	0.174784	0.50472	0.2586	0.695165	0.00373732	0.00213563	0.00587295	0.00483626	0.00457935	0.0224764	0.51758	15.7075
1.02	0.378619	0.0181067	0.00414481	0.00156931	0.00233525	0.00935207	0.194844	0.538233	0.266971	0.696922	0.00429233	0.00240369	0.00669602	0.00555522	0.00510492	0.0238685	0.51514	16.9009
1.022	0.415031	0.0180984	0.00388311	0.00161161	0.00274562	0.0104622	0.215523	0.571867	0.274822	0.698336	0.00489261	0.00268901	0.00758162	0.00634887	0.00564671	0.0252638	0.52002	18.1116
1.024	0.44234	0.0180906	0.0037754	0.00167001	0.00319794	0.0116396	0.236797	0.605602	0.282547	0.699563	0.00553903	0.00299164	0.00853067	0.00720625	0.00620408	0.0266617	0.50537	19.3453
1.026	0.475171	0.0180831	0.00386408	0.0018361	0.0036934	0.0128847	0.258665	0.639431	0.290398	0.700816	0.00623272	0.00331164	0.00954436	0.00812376	0.00677703	0.0280621	0.51514	20.6099
1.028	0.50248	0.0180754	0.00414051	0.00208052	0.00423321	0.0141975	0.28114	0.673367	0.29844	0.702339	0.00697526	0.00364906	0.0106243	0.00910141	0.00736586	0.0294652	0.51025	21.9135
1.03	0.527998	0.0180671	0.00449387	0.00237275	0.00481858	0.0155783	0.304233	0.707437	0.306595	0.704351	0.00776863	0.00400396	0.0117726	0.0101319	0.0079709	0.0308719	0.51514	23.2642
1.032	0.56262	0.0180581	0.00473955	0.00266656	0.00545076	0.0170274	0.327948	0.741688	0.314747	0.707046	0.00861522	0.00437642	0.0129916	0.0112225	0.00859224	0.0322833	0.51514	24.6706
1.034	0.599032	0.0180486	0.00474587	0.00284293	0.00613099	0.0185453	0.352283	0.776176	0.322835	0.710588	0.00951784	0.00476654	0.0142844	0.0123842	0.00922982	0.033701	0.5127	26.1419
1.036	0.65365	0.0180391	0.00452369	0.00295691	0.00686051	0.0201324	0.377235	0.810971	0.330896	0.715089	0.0104797	0.00517447	0.0156542	0.0136368	0.00988356	0.0351266	0.5127	27.6877
1.038	0.710133	0.0180301	0.00421595	0.00299389	0.00764055	0.0217895	0.402805	0.846148	0.339028	0.720597	0.0115047	0.00560039	0.017105	0.0150006	0.0105535	0.0365623	0.52979	29.3168
1.04	0.77751	0.0180216	0.00402121	0.00312653	0.00847236	0.0235175	0.429	0.881784	0.347289	0.727097	0.0125967	0.0060445	0.0186412	0.0164883	0.0112398	0.03801	0.5127	31.0345
1.042	0.8522	0.0180136	0.00408333	0.00347981	0.00935718	0.0253172	0.455828	0.917949	0.355613	0.734492	0.0137604	0.00650708	0.0202674	0.018118	0.0119427	0.0394716	0.50293	32.841
1.044	0.934202	0.0180054	0.00441441	0.00412395	0.0102963	0.0271899	0.483286	0.954708	0.363779	0.742629	0.0149999	0.00698839	0.0219883	0.0199044	0.0126621	0.0409487	0.51514	34.7307
1.046	1.04165	0.0179966	0.00493295	0.00513839	0.0112909	0.0291367	0.511349	0.992109	0.371486	0.751326	0.0163194	0.00748876	0.0238082	0.0218802	0.0133974	0.0424427	0.51514	36.6945
1.048	1.16916	0.0179867	0.00559571	0.0065423	0.0123423	0.031159	0.539974	1.03019	0.378479	0.760382	0.0177225	0.00800854	0.025731	0.024091	0.0141473	0.0439544	0.51514	38.721
1.05	1.30765	0.0179755	0.00647167	0.00846268	0.0134513	0.0332581	0.569102	1.06896	0.384662	0.769558	0.0192119	0.00854807	0.02776	0.0265679	0.0149105	0.0454843	0.52002	40.7979
1.052	1.46247	0.0179626	0.00763643	0.0111681	0.0146191	0.0354355	0.598673	1.10843	0.390122	0.778552	0.0207901	0.00910771	0.0298978	0.029338	0.0156853	0.0470324	0.52002	42.9113
1.054	1.62096	0.0179473	0.00901036	0.0146054	0.0158464	0.0376925	0.628642	1.14856	0.395048	0.787005	0.0224585	0.0096878	0.0321463	0.0324214	0.0164704	0.048598	0.52246	45.0441
1.056	1.7922	0.0179293	0.0103652	0.0185766	0.017134	0.0400304	0.658971	1.18931	0.39958	0.794537	0.024218	0.0102887	0.0345066	0.0358346	0.017265	0.0501795	0.51025	47.1726
1.058	1.94523	0.0179086	0.0114833	0.0223378	0.0184826	0.0424503	0.68963	1.23058	0.403672	0.800752	0.0260678	0.0109106	0.0369785	0.039572	0.0180683	0.0517748	0.51758	49.2621
1.06	2.0964	0.0178856	0.0122925	0.0257699	0.0198928	0.0449531	0.720573	1.27225	0.407048	0.805182	0.0280059	0.0115539	0.0395598	0.0436136	0.018879	0.0533807	0.50293	51.2631
1.062	2.213	0.017861	0.0128892	0.0285237	0.0213651	0.0475395	0.75173	1.31418	0.409271	0.807272	0.0300273	0.0122187	0.042246	0.047923	0.0196953	0.0549932	0.51758	53.1131
1.064	2.3223	0.0178353	0.0134548	0.0312461	0.0228999	0.0502099	0.782995	1.35615	0.409866	0.806426	0.0321241	0.012905	0.0450291	0.0524583	0.0205145	0.0566069	0.5127	54.7409
1.066	2.39517	0.0178083	0.0141235	0.0338282	0.0244971	0.0529639	0.814228	1.39792	0.408436	0.802043	0.0342847	0.0136129	0.0478976	0.0571758	0.0213328	0.0582154	0.5127	56.0713
1.068	2.4571	0.0177801	0.0149127	0.0366419	0.0261566	0.055801	0.845264	1.4392	0.404696	0.793548	0.0364936	0.0143421	0.0508357	0.0620281	0.0221459	0.059811	0.51758	57.0296
1.07	2.48442	0.0177503	0.0157464	0.0391208	0.0278778	0.0587199	0.875917	1.47966	0.398419	0.780489	0.0387317	0.0150923	0.053824	0.0669696	0.022949	0.061385	0.50781	57.5448
1.072	2.46621	0.0177188	0.0164941	0.040678	0.0296597	0.0617185	0.905984	1.51893	0.389346	0.76256	0.0409764	0.015863	0.0568394	0.0719202	0.0237368	0.062928	0.51025	57.5494
1.074	2.43524	0.0176858	0.0170017	0.0414033	0.0315009	0.0647941	0.935239	1.55665	0.37713	0.73957	0.0432015	0.0166535	0.059855	0.0768217	0.0245033	0.0644302	0.52002	56.9795
1.076	2.37695	0.0176518	0.0171544	0.040775	0.0333996	0.0679431	0.963427	1.59241	0.361387	0.711422	0.0453778	0.0174629	0.0628407	0.0816338	0.0252418	0.0658812	0.50537	55.7817
1.078	2.29862	0.0176175	0.0169409	0.0389405	0.0353533	0.0711614	0.990267	1.62583	0.34183	0.678177	0.0474736	0.01829	0.0657637	0.0863094	0.025945	0.0672708	0.52246	53.9274
1.08	2.2075	0.0175836	0.0164532	0.0363204	0.037359	0.0744437	1.01547	1.65653	0.318444	0.640164	0.0494558	0.0191337	0.0685895	0.0908155	0.0266053	0.0685891	0.51758	51.4288
1.082	2.13102	0.0175507	0.0158127	0.0336972	0.0394132	0.0777844	1.03875	1.68417	0.291596	0.598076	0.051292	0.0199923	0.0712843	0.0951541	0.0272153	0.0698273	0.52734	48.3494
1.084	2.02171	0.0175191	0.0150862	0.0304999	0.0415118	0.0811771	1.05988	1.70848	0.262039	0.552984	0.0529536	0.0208643	0.0738178	0.0993068	0.027769	0.0709784	0.51758	44.8021
1.086	1.90696	0.0174889	0.0142614	0.0271958	0.0436504	0.0846148	1.07869	1.72929	0.230807	0.506212	0.0544176	0.0217479	0.0761655	0.103235	0.0282618	0.0720376	0.51514	40.9334
1.088	1.76489	0.0174604	0.0132821	0.0234415	0.0458242	0.0880906	1.0951	1.74651	0.199039	0.459154	0.0556692	0.0226412	0.0783104	0.106907	0.0286916	0.073003	0.51514	36.9028
1.09	1.61551	0.0174338	0.0121077	0.0195601	0.0480284	0.0915973	1.1091	1.76019	0.167807	0.413121	0.0567016	0.0235425	0.0802441	0.110288	0.0290585	0.0738753	0.52002	32.865
1.092	1.47702	0.0174096	0.0107685	0.0159053	0.0502583	0.0951279	1.12077	1.77043	0.13801	0.36927	0.0575162	0.02445	0.0819662	0.11338	0.0293643	0.0746576	0.50537	28.9596
1.094	1.34951	0.017388	0.00938549	0.0126658	0.0525093	0.0986758	1.13025	1.77744	0.110336	0.328594	0.0581218	0.0253619	0.0834837	0.116207	0.0296127	0.0753555	0.51514	25.3051
1.096	1.24027	0.0173693	0.00812856	0.0100816	0.0547773	0.102235	1.13772	1.78151	0.0852862	0.291899	0.0585331	0.0262766	0.0848097	0.118797	0.0298083	0.075976	0.50293	21.9945
1.098	1.1473	0.017353	0.00712943	0.00817961	0.0570584	0.105799	1.14339	1.78294	0.0632088	0.259739	0.0587695	0.0271927	0.0859622	0.121184	0.0299568	0.0765276	0.51514	19.0903
1.1	1.0453	0.0173388	0.00641771	0.00670845	0.0593493	0.109364	1.14749	1.7821	0.0443169	0.232353	0.0588535	0.028109	0.0869625	0.123377	0.0300643	0.0770197	0.51514	16.6225
1.102	0.957854	0.0173259	0.00593934	0.00568902	0.0616471	0.112926	1.15028	1.77936	0.0286857	0.209682	0.0588091	0.0290244	0.0878335	0.12538	0.0301373	0.0774618	0.52246	14.5921
1.104	0.892268	0.0173141	0.00561037	0.00500596	0.0639493	0.11648	1.15199	1.77505	0.016237	0.191462	0.0586602	0.029938	0.0885982	0.12723	0.0301822	0.0778629	0.51514	12.9781
1.106	0.846753	0.0173028	0.00533937	0.00452113	0.0662542	0.120025	1.15287	1.7695	0.00673221	0.177319	0.0584292	0.030849	0.0892782	0.128969	0.0302052	0.0782317	0.51025	11.7428
1.108	0.813997	0.0172921	0.00505018	0.00411083	0.0685602	0.123557	1.15312	1.76302	-0.00020309	0.166795	0.0581366	0.0317569	0.0898935	0.13063	0.0302117	0.0785758	0.52246	0
1.11	0.770273	0.0172821	0.00472302	0.00363801	0.0708664	0.127064	1.15312	1.7434	-0.00501856	0.159364	0.0572354	0.0326581	0.0898935	0.132214	0.0302065	0.078902	0.51514	0
1.112	0.722892	0.0172726	0.00440363	0.00318335	0.0731727	0.130531	1.15312	1.72378	-0.00816493	0.154498	0.0563443	0.0335493	0.0898935	0.133707	0.0301933	0.0792158	0.51758	0
1.114	0.662753	0.0172638	0.00417865	0.00276941	0.0754789	0.133959	1.15312	1.70416	-0.0100332	0.151744	0.0554632	0.0344303	0.0898935	0.135093	0.0301751	0.0795221	0.5127	0
1.116	0.599032	0.0172554	0.00414044	0.00248026	0.0777851	0.137347	1.15312	1.68454	-0.0109218	0.150729	0.0545922	0.0353013	0.0898935	0.136355	0.0301542	0.0798245	0.5249	0
1.118	0.540757	0.0172472	0.00431579	0.00233379	0.0800914	0.140697	1.15312	1.66492	-0.0110402	0.15114	0.0537313	0.0361622	0.0898935	0.137494	0.0301322	0.0801264	0.51514	0
1.12	0.475171	0.0172385	0.00459071	0.00218137	0.0823976	0.144007	1.15312	1.6453	-0.0105459	0.152671	0.0528805	0.037013	0.0898935	0.13851	0.0301106	0.0804302	0.51514	0
1.122	0.429581	0.0172294	0.00473751	0.00203515	0.0847038	0.147278	1.15312	1.62568	-0.00958885	0.154987	0.0520398	0.0378537	0.0898935	0.139415	0.0300905	0.0807379	0.5127	0
1.124	0.387722	0.0172199	0.0045573	0.00176697	0.0870101	0.15051	1.15312	1.60606	-0.00833949	0.157727	0.0512092	0.0386843	0.0898935	0.140232	0.0300725	0.0810506	0.51758	0
1.126	0.349445	0.0172108	0.00402289	0.00140578	0.0893163	0.153702	1.15312	1.58644	-0.00698675	0.160561	0.0503887	0.0395049	0.0898935	0.14097	0.0300572	0.0813689	0.51758	0
1.128	0.314824	0.0172027	0.00329844	0.00103843	0.0916226	0.156856	1.15312	1.56682	-0.00570875	0.163252	0.0495782	0.0403153	0.0898935	0.141634	0.0300445	0.0816927	0.51514	0
1.13	0.289305	0.0171961	0.00261517	0.00075658	0.0939288	0.15997	1.15312	1.5472	-0.00463122	0.165652	0.0487778	0.0411157	0.0898935	0.142238	0.0300342	0.0820216	0.51514	0
1.132	0.267443	0.0171909	0.00210568	0.00056315	0.096235	0.163044	1.15312	1.52758	-0.00379815	0.167654	0.0479876	0.041906	0.0898935	0.142795	0.0300258	0.0823549	0.51514	0
1.134	0.240134	0.0171867	0.00173665	0.00041703	0.0985413	0.16608	1.15312	1.50796	-0.00317222	0.169187	0.0472074	0.0426862	0.0898935	0.143302	0.0300188	0.0826917	0.51514	0
1.136	0.22924	0.0171832	0.0013761	0.00031546	0.100848	0.169076	1.15312	1.48834	-0.00266747	0.170234	0.0464372	0.0434563	0.0898935	0.143772	0.0300129	0.0830312	0.52246	0
1.138	0.212825	0.0171804	0.00089826	0.00019117	0.103154	0.172033	1.15312	1.46872	-0.00219886	0.170834	0.0456772	0.0442163	0.0898935	0.144214	0.0300081	0.0833722	0.51758	0
1.14	0.203722	0.0171787	0.00024768	5.046e-05	0.10546	0.174951	1.15312	1.4491	-0.00172475	0.171066	0.0449273	0.0449663	0.0898935	0.14463	0.0300042	0.0837141	0.52002	0
1.142	0.185516	0.0171782	-0.00053785	-9.978e-05	0.107766	0.17783	1.15312	1.42948	-0.00126336	0.171038	0.0441874	0.0457061	0.0898935	0.14502	0.0300012	0.0840562	0.5127	0
1.144	0.176413	0.0171792	-0.00135475	-0.00023899	0.110072	0.180669	1.15312	1.40986	-0.00087673	0.170875	0.0434577	0.0464359	0.0898935	0.145381	0.029999	0.0843982	0.52246	0
1.146	0.165445	0.0171819	-0.00209948	-0.00034735	0.112379	0.183469	1.15312	1.39024	-0.00063145	0.170681	0.042738	0.0471556	0.0898935	0.145723	0.0299975	0.0847397	0.51758	0
1.148	0.156342	0.0171861	-0.00271186	-0.00042398	0.114685	0.18623	1.15312	1.37062	-0.00055661	0.170515	0.0420284	0.0478652	0.0898935	0.146045	0.0299963	0.0850809	0.5249	0
1.15	0.145448	0.0171916	-0.00318421	-0.00046314	0.116991	0.188951	1.15312	1.351	-0.00061843	0.170386	0.0413289	0.0485647	0.0898935	0.146347	0.0299952	0.0854218	0.51758	0
1.152	0.143582	0.0171979	-0.0035663	-0.00051206	0.119297	0.191634	1.15312	1.33138	-0.00072692	0.170289	0.0406394	0.0492541	0.0898935	0.146636	0.0299938	0.0857625	0.52002	0
1.154	0.134479	0.0172051	-0.00394831	-0.00053097	0.121604	0.194277	1.15312	1.31176	-0.00077454	0.170222	0.0399601	0.0499334	0.0898935	0.146914	0.0299923	0.086103	0.5127	0
1.156	0.129033	0.017213	-0.00441447	-0.00056961	0.12391	0.196881	1.15312	1.29214	-0.00068524	0.17019	0.0392908	0.0506027	0.0898935	0.147177	0.0299908	0.0864434	0.52246	0
1.158	0.123586	0.0172218	-0.00501394	-0.00061965	0.126216	0.199446	1.15312	1.27252	-0.00044835	0.170201	0.0386316	0.0512619	0.0898935	0.14743	0.0299897	0.0867838	0.51514	0
1.16	0.112617	0.0172318	-0.00574312	-0.00064677	0.128522	0.201971	1.15312	1.2529	-0.00012323	0.17025	0.0379826	0.051911	0.0898935	0.147666	0.0299891	0.0871242	0.5127	0
1.162	0.116273	0.0172433	-0.00651304	-0.00075729	0.130829	0.204457	1.15312	1.23328	0.00018798	0.170306	0.0373436	0.05255	0.0898935	0.147895	0.0299892	0.0874648	0.50537	0
1.164	0.10717	0.0172563	-0.00717199	-0.00076863	0.133135	0.206904	1.15312	1.21366	0.00038852	0.170329	0.0367147	0.0531789	0.0898935	0.148119	0.0299898	0.0878054	0.51514	0
1.166	0.103514	0.0172707	-0.00761161	-0.00078791	0.135441	0.209312	1.15312	1.19404	0.00043383	0.170287	0.0360958	0.0537977	0.0898935	0.148329	0.0299906	0.0881461	0.52002	0
1.168	0.101724	0.0172859	-0.00784092	-0.00079761	0.137747	0.21168	1.15312	1.17442	0.0003529	0.170134	0.0354871	0.0544065	0.0898935	0.148535	0.0299914	0.0884865	0.51514	0
1.17	0.0980674	0.0173016	-0.00794267	-0.00077892	0.140054	0.214009	1.15312	1.1548	0.00023111	0.169809	0.0348884	0.0550051	0.0898935	0.148734	0.029992	0.0888264	0.51758	0
1.172	0.0926205	0.0173175	-0.00797087	-0.00073827	0.14236	0.216299	1.15312	1.13518	0.00016302	0.169279	0.0342998	0.0555937	0.0898935	0.148925	0.0299924	0.0891655	0.51514	0
1.174	0.087099	0.0173334	-0.00791526	-0.00068941	0.144666	0.21855	1.15312	1.11556	0.00020082	0.168555	0.0337214	0.0561722	0.0898935	0.149105	0.0299927	0.0895033	0.51514	0
1.176	0.0853083	0.0173492	-0.00775433	-0.00066151	0.146972	0.220762	1.15312	1.09594	0.00032776	0.167698	0.033153	0.0567406	0.0898935	0.149277	0.0299933	0.0898396	0.50293	0
1.178	0.0798614	0.0173648	-0.00749096	-0.00059824	0.149279	0.222934	1.15312	1.07632	0.00046916	0.166821	0.0325946	0.0572989	0.0898935	0.149442	0.0299941	0.0901741	0.51514	0
1.18	0.0762053	0.0173797	-0.00713294	-0.00054357	0.151585	0.225067	1.15312	1.0567	0.00053176	0.166033	0.0320464	0.0578471	0.0898935	0.149598	0.0299951	0.090507	0.52734	0
1.182	0.077996	0.017394	-0.00667917	-0.00052095	0.153891	0.227161	1.15312	1.03708	0.00045221	0.165358	0.0315083	0.0583853	0.0898935	0.149753	0.029996	0.0908383	0.5127	0
1.184	0.068893	0.0174073	-0.00613375	-0.00042257	0.156197	0.229215	1.15312	1.01746	0.00023381	0.164767	0.0309802	0.0589133	0.0898935	0.1499	0.0299967	0.0911685	0.52002	0
1.186	0.0707584	0.0174196	-0.00551795	-0.00039044	0.158503	0.23123	1.15312	0.997836	-4.833e-05	0.164236	0.0304622	0.0594313	0.0898935	0.150039	0.0299969	0.0914975	0.51758	0
1.188	0.0616554	0.0174306	-0.00485981	-0.00029963	0.16081	0.233207	1.15312	0.978216	-0.00028078	0.163769	0.0299543	0.0599392	0.0898935	0.150172	0.0299966	0.0918255	0.51758	0
1.19	0.0634461	0.0174404	-0.00417934	-0.00026516	0.163116	0.235143	1.15312	0.958596	-0.00036813	0.163372	0.0294565	0.060437	0.0898935	0.150297	0.0299959	0.0921526	0.52246	0
1.192	0.05979	0.0174487	-0.00350073	-0.00020931	0.165422	0.237041	1.15312	0.938976	-0.00028206	0.16305	0.0289688	0.0609247	0.0898935	0.15042	0.0299953	0.092479	0.51514	0
1.194	0.0579993	0.0174557	-0.00288131	-0.00016711	0.167728	0.238899	1.15312	0.919356	-7.662e-05	0.162783	0.0284912	0.0614024	0.0898935	0.150538	0.0299949	0.0928049	0.5249	0
1.196	0.0561339	0.0174615	-0.00239564	-0.00013448	0.170035	0.240718	1.15312	0.899736	0.00013779	0.162477	0.0280236	0.0618699	0.0898935	0.150652	0.029995	0.0931301	0.52002	0
1.198	0.0543431	0.0174663	-0.00205883	-0.00011188	0.172341	0.242498	1.15312	0.880116	0.00025071	0.161997	0.0275662	0.0623274	0.0898935	0.150762	0.0299954	0.0934546	0.52002	0
1.2	0.0488962	0.0174704	-0.00181629	-8.881e-05	0.174647	0.244239	1.15312	0.860496	0.00021073	0.161231	0.0271188	0.0627747	0.0898935	0.150866	0.0299958	0.0937778	0.52246	0
1.202	0.050687	0.017474	-0.00164219	-8.324e-05	0.176953	0.24594	1.15312	0.840876	5.173e-05	0.160099	0.0266815	0.063212	0.0898935	0.150965	0.0299961	0.0940992	0.51758	0
1.204	0.0488962	0.0174773	-0.00154004	-7.53e-05	0.17926	0.247602	1.15312	0.821256	-0.00012906	0.158554	0.0262543	0.0636392	0.0898935	0.151065	0.029996	0.0944178	0.52246	0
1.206	0.050687	0.0174804	-0.00143389	-7.268e-05	0.181566	0.249225	1.15312	0.801636	-0.00022478	0.156594	0.0258372	0.0640563	0.0898935	0.151164	0.0299957	0.094733	0.51514	0
1.208	0.0452401	0.0174833	-0.00120791	-5.465e-05	0.183872	0.250809	1.15312	0.782016	-0.00017355	0.15424	0.0254301	0.0644634	0.0898935	0.15126	0.0299953	0.0950438	0.52002	0
1.21	0.041584	0.0174857	-0.00084518	-3.515e-05	0.186178	0.252353	1.15312	0.762396	1.312e-05	0.151518	0.0250332	0.0648603	0.0898935	0.151347	0.0299951	0.0953496	0.51758	0
1.212	0.0433747	0.0174874	-0.000429	-1.861e-05	0.188485	0.253858	1.15312	0.742776	0.00025938	0.148501	0.0246463	0.0652472	0.0898935	0.151432	0.0299954	0.0956496	0.5127	0
1.214	0.041584	0.0174882	-5.515e-05	-2.29e-06	0.190791	0.255324	1.15312	0.723156	0.00046557	0.145316	0.0242696	0.065624	0.0898935	0.151517	0.0299961	0.0959434	0.51514	0
1.216	0.0379278	0.0174883	0.00020226	7.67e-06	0.193097	0.256751	1.15312	0.703536	0.00056155	0.142127	0.0239029	0.0659907	0.0898935	0.151596	0.0299971	0.0962309	0.52002	0
1.218	0.0397932	0.0174879	0.0002921	1.162e-05	0.195403	0.258138	1.15312	0.683916	0.00054465	0.139127	0.0235463	0.0663473	0.0898935	0.151674	0.0299983	0.0965121	0.50293	0
1.22	0.0379278	0.0174874	0.00023336	8.85e-06	0.19771	0.259487	1.15312	0.664296	0.00048089	0.136492	0.0231998	0.0666938	0.0898935	0.151752	0.0299993	0.0967877	0.51758	0
1.222	0.041584	0.0174869	0.00017098	7.11e-06	0.200016	0.260796	1.15312	0.644676	0.00047005	0.134308	0.0228633	0.0670302	0.0898935	0.151831	0.0300002	0.0970585	0.51514	0
1.224	0.041584	0.0174866	0.00030571	1.271e-05	0.202322	0.262065	1.15312	0.625056	0.00059187	0.132553	0.022537	0.0673566	0.0898935	0.151915	0.0300013	0.0973254	0.51514	0
1.226	0.041584	0.0174859	0.00073268	3.047e-05	0.204628	0.263296	1.15312	0.605436	0.00086114	0.131123	0.0222207	0.0676728	0.0898935	0.151998	0.0300027	0.0975891	0.51514	0
1.228	0.041584	0.0174845	0.00137768	5.729e-05	0.206934	0.264487	1.15312	0.585816	0.00121613	0.129844	0.0219145	0.067979	0.0898935	0.152081	0.0300048	0.09785	0.52246	0
1.23	0.0397932	0.0174817	0.00204345	8.132e-05	0.209241	0.265639	1.15312	0.566196	0.00154629	0.128509	0.0216184	0.0682751	0.0898935	0.152162	0.0300076	0.0981084	0.52002	0
1.232	0.0397932	0.0174776	0.00248367	9.883e-05	0.211547	0.266752	1.15312	0.546576	0.00174504	0.126949	0.0213324	0.0685611	0.0898935	0.152242	0.0300109	0.0983638	0.51758	0
1.234	0.0379278	0.0174727	0.00253386	9.61e-05	0.213853	0.267825	1.15312	0.526956	0.0017606	0.125048	0.0210565	0.068837	0.0898935	0.15232	0.0300144	0.0986158	0.51514	0
1.236	0.0452401	0.0174676	0.00222941	0.00010086	0.216159	0.26886	1.15312	0.507336	0.00161956	0.122749	0.0207907	0.0691029	0.0898935	0.152403	0.0300177	0.0988636	0.52734	0
1.238	0.0452401	0.0174631	0.00175028	7.918e-05	0.218466	0.269855	1.15312	0.487716	0.00141405	0.12006	0.0205349	0.0693586	0.0898935	0.152493	0.0300208	0.0991064	0.51514	0
1.24	0.0452401	0.0174596	0.00126105	5.705e-05	0.220772	0.270811	1.15312	0.468096	0.00125974	0.116999	0.0202893	0.0696043	0.0898935	0.152584	0.0300235	0.0993435	0.52002	0
1.242	0.0433747	0.0174571	0.00082831	3.593e-05	0.223078	0.271727	1.15312	0.448476	0.00124387	0.113566	0.0200537	0.0698399	0.0898935	0.152672	0.030026	0.0995741	0.5127	0
1.244	0.0361371	0.0174555	0.00042939	1.552e-05	0.225384	0.272605	1.15312	0.428856	0.00138901	0.109792	0.0198282	0.0700654	0.0898935	0.152752	0.0300286	0.0997974	0.51514	0
1.246	0.0397932	0.0174546	-1.691e-05	-6.7e-07	0.227691	0.273443	1.15312	0.409236	0.00164843	0.105742	0.0196128	0.0702808	0.0898935	0.152828	0.0300316	0.100013	0.51758	0
1.248	0.0379278	0.0174546	-0.00061986	-2.351e-05	0.229997	0.274241	1.15312	0.389616	0.00193153	0.101454	0.0194074	0.0704861	0.0898935	0.152906	0.0300352	0.10022	0.52734	0
1.25	0.0379278	0.0174559	-0.00148214	-5.621e-05	0.232303	0.275001	1.15312	0.369996	0.00214467	0.0969619	0.0192122	0.0706813	0.0898935	0.152981	0.0300393	0.100419	0.52002	0
1.252	0.0397932	0.0174588	-0.00265456	-0.00010563	0.234609	0.275721	1.15312	0.350376	0.00222972	0.0923105	0.0190271	0.0708665	0.0898935	0.153059	0.0300437	0.100608	0.52002	0
1.254	0.0433747	0.0174641	-0.00408529	-0.0001772	0.236916	0.276403	1.15312	0.330756	0.0021851	0.0875361	0.018852	0.0710415	0.0898935	0.153142	0.0300481	0.100788	0.52002	0
1.256	0.0397932	0.0174723	-0.00559348	-0.00022258	0.239222	0.277045	1.15312	0.311136	0.00206	0.0826835	0.018687	0.0712065	0.0898935	0.153225	0.0300523	0.100958	0.52002	0
1.258	0.0452401	0.0174835	-0.0069079	-0.00031251	0.241528	0.277647	1.15312	0.291516	0.00192559	0.0778148	0.0185321	0.0713614	0.0898935	0.15331	0.0300563	0.101118	0.51514	0
1.26	0.0397932	0.0174973	-0.00778465	-0.00030978	0.243834	0.278211	1.15312	0.271896	0.00183863	0.0729513	0.0183873	0.0715062	0.0898935	0.153396	0.0300601	0.101269	0.51514	0
1.262	0.0433747	0.0175129	-0.008137	-0.00035294	0.24614	0.278735	1.15312	0.252276	0.00181367	0.0680642	0.0182526	0.071641	0.0898935	0.153479	0.0300637	0.10141	0.51514	0
1.264	0.0433747	0.0175292	-0.00806389	-0.00034977	0.248447	0.27922	1.15312	0.232656	0.00181908	0.0631305	0.0181279	0.0717656	0.0898935	0.153565	0.0300674	0.101541	0.52002	0
1.266	0.0433747	0.0175453	-0.00775313	-0.00033629	0.250753	0.279665	1.15312	0.213036	0.00180261	0.0581447	0.0180134	0.0718802	0.0898935	0.153652	0.030071	0.101663	0.5127	0
1.268	0.041584	0.0175608	-0.00735249	-0.00030575	0.253059	0.280072	1.15312	0.193416	0.00172931	0.0531119	0.0179089	0.0719846	0.0898935	0.153737	0.0300745	0.101774	0.5127	0
1.27	0.0452401	0.0175755	-0.00691181	-0.00031269	0.255365	0.280439	1.15312	0.173796	0.00160498	0.0480851	0.0178145	0.072079	0.0898935	0.153824	0.0300778	0.101875	0.52002	0
1.272	0.0433747	0.0175893	-0.00640244	-0.0002777	0.257672	0.280767	1.15312	0.154176	0.00147262	0.0431705	0.0177302	0.0721633	0.0898935	0.153913	0.0300809	0.101966	0.5127	0
1.274	0.041584	0.0176021	-0.00575485	-0.00023931	0.259978	0.281056	1.15312	0.134556	0.00138784	0.0384847	0.017656	0.0722375	0.0898935	0.153998	0.0300838	0.102048	0.51514	0
1.276	0.0470309	0.0176136	-0.00493821	-0.00023225	0.262284	0.281305	1.15312	0.114936	0.0013881	0.03414	0.0175919	0.0723016	0.0898935	0.154086	0.0300866	0.102121	0.50781	0
1.278	0.0452401	0.0176235	-0.00406686	-0.00018399	0.26459	0.281515	1.15312	0.0953164	0.0014707	0.0302338	0.0175379	0.0723557	0.0898935	0.154178	0.0300894	0.102185	0.5127	0
1.28	0.0433747	0.0176316	-0.00333474	-0.00014464	0.266897	0.281686	1.15312	0.0756964	0.00158971	0.0268138	0.0174939	0.0723996	0.0898935	0.154267	0.0300925	0.102242	0.51514	0
1.282	0.0433747	0.0176383	-0.00280773	-0.00012178	0.269203	0.281818	1.15312	0.0560764	0.00167518	0.0238682	0.01746	0.0724335	0.0898935	0.154354	0.0300958	0.102293	0.51514	0
1.284	0.0470309	0.0176439	-0.00240672	-0.00011319	0.271509	0.281911	1.15312	0.0364564	0.00166785	0.0213427	0.0174363	0.0724573	0.0898935	0.154444	0.0300991	0.102338	0.51514	0
1.286	0.0433747	0.0176488	-0.00208256	-9.033e-05	0.273815	0.281964	1.15312	0.0168364	0.00155151	0.0191562	0.0174226	0.072471	0.0898935	0.154535	0.0301023	0.102378	0.5127	0
1.288	0.0433747	0.0176529	-0.00187702	-8.142e-05	0.276122	0.281978	1.15312	-0.0027836	0.00136455	0.0172232	0.0174189	0.0724746	0.0898935	0.154621	0.0301052	0.102415	0.51514	0
1.29	0.0397932	0.0176567	-0.0018114	-7.208e-05	0.278428	0.281953	1.15312	-0.0224036	0.00118371	0.0154725	0.0174254	0.0724681	0.0898935	0.154705	0.0301078	0.102448	0.51514	0
1.292	0.041584	0.0176603	-0.00179197	-7.452e-05	0.280734	0.281889	1.15312	-0.0420236	0.00108734	0.0138607	0.017442	0.0724516	0.0898935	0.154786	0.03011	0.102477	0.5127	0
1.294	0.0452401	0.0176639	-0.00166191	-7.518e-05	0.28304	0.281785	1.15312	-0.0616436	0.00111636	0.0123732	0.0174686	0.0724249	0.0898935	0.154873	0.0301123	0.102503	0.51514	0
1.296	0.0452401	0.0176672	-0.00132222	-5.982e-05	0.285347	0.281642	1.15312	-0.0812636	0.00125283	0.0110048	0.0175054	0.0723882	0.0898935	0.154963	0.0301146	0.102526	0.51514	0
1.298	0.0470309	0.0176698	-0.00078449	-3.69e-05	0.287653	0.28146	1.15312	-0.100884	0.00142892	0.00974208	0.0175522	0.0723414	0.0898935	0.155055	0.0301173	0.102547	0.51514	0
1.3	0.0452401	0.0176714	-0.00015981	-7.23e-06	0.289959	0.281238	1.15312	-0.120504	0.00156101	0.00856051	0.0176091	0.0722845	0.0898935	0.155148	0.0301203	0.102566	0.5249	0
1.302	0.050687	0.0176717	0.00037102	1.881e-05	0.292265	0.280978	1.15312	-0.140124	0.00159157	0.00742835	0.0176761	0.0722175	0.0898935	0.155244	0.0301234	0.102582	0.52734	0
1.304	0.0433747	0.017671	0.00062838	2.726e-05	0.294571	0.280678	1.15312	-0.159744	0.00151902	0.00633154	0.0177531	0.0721404	0.0898935	0.155338	0.0301265	0.102595	0.51514	0
1.306	0.0470309	0.0176697	0.00054474	2.562e-05	0.296878	0.280339	1.15312	-0.179364	0.00139824	0.00529429	0.0178403	0.0720532	0.0898935	0.155428	0.0301295	0.102607	0.51514	0
1.308	0.0543431	0.0176686	0.00023332	1.268e-05	0.299184	0.27996	1.15312	-0.198984	0.00130998	0.00435826	0.0179375	0.071956	0.0898935	0.155529	0.0301322	0.102617	0.51758	0
1.31	0.0543431	0.0176682	-7.44e-05	-4.04e-06	0.30149	0.279543	1.15312	-0.218604	0.00131773	0.00356021	0.0180449	0.0718487	0.0898935	0.155638	0.0301348	0.102624	0.5127	0
1.312	0.0579993	0.0176683	-0.00018021	-1.045e-05	0.303796	0.279086	1.15312	-0.238224	0.00143484	0.00293633	0.0181623	0.0717313	0.0898935	0.155751	0.0301376	0.102631	0.52002	0
1.314	0.0579993	0.0176687	-8.78e-06	-5.1e-07	0.306103	0.27859	1.15312	-0.257844	0.00161843	0.0025039	0.0182898	0.0716038	0.0898935	0.155867	0.0301406	0.102636	0.52002	0
1.316	0.0634461	0.0176687	0.0004315	2.738e-05	0.308409	0.278055	1.15312	-0.277464	0.00179194	0.00223419	0.0184274	0.0714662	0.0898935	0.155988	0.030144	0.102641	0.5127	0
1.318	0.05979	0.0176678	0.00113752	6.801e-05	0.310715	0.27748	1.15312	-0.297084	0.00188367	0.00207957	0.018575	0.0713185	0.0898935	0.156111	0.0301477	0.102645	0.52002	0
1.32	0.05979	0.0176656	0.00214158	0.00012805	0.313021	0.276866	1.15312	-0.316704	0.0018624	0.00200608	0.0187328	0.0711607	0.0898935	0.156231	0.0301514	0.10265	0.52246	0
1.322	0.05979	0.0176613	0.00348484	0.00020836	0.315328	0.276213	1.15312	-0.336324	0.00175346	0.00198432	0.0189006	0.0709929	0.0898935	0.15635	0.0301551	0.102654	0.51514	0
1.324	0.0707584	0.0176543	0.00521245	0.00036882	0.317634	0.275521	1.15312	-0.355944	0.00162677	0.00199901	0.0190786	0.070815	0.0898935	0.156481	0.0301584	0.102658	0.5127	0
1.326	0.0652369	0.0176439	0.00737906	0.00048139	0.31994	0.27479	1.15312	-0.375564	0.00156099	0.00206208	0.0192666	0.070627	0.0898935	0.156617	0.0301616	0.102662	0.52002	0
1.328	0.0652369	0.0176291	0.0100118	0.00065314	0.322246	0.274019	1.15312	-0.395184	0.00160147	0.00217374	0.0194647	0.0704289	0.0898935	0.156747	0.0301648	0.102666	0.52002	0
1.33	0.0652369	0.0176091	0.0130495	0.00085131	0.324553	0.273209	1.15312	-0.414804	0.00173573	0.00230686	0.0196729	0.0702207	0.0898935	0.156878	0.0301681	0.10267	0.52002	0
1.332	0.0634461	0.017583	0.0162356	0.00103008	0.326859	0.27236	1.15312	-0.434424	0.00190021	0.00243797	0.0198911	0.0700024	0.0898935	0.157007	0.0301718	0.102675	0.51758	0
1.334	0.05979	0.0175505	0.0189572	0.00113345	0.329165	0.271471	1.15312	-0.454044	0.00201285	0.00254366	0.0201195	0.0697741	0.0898935	0.15713	0.0301757	0.10268	0.52002	0
1.336	0.0652369	0.0175126	0.020242	0.00132052	0.331471	0.270543	1.15312	-0.473664	0.00201451	0.00259154	0.0203579	0.0695356	0.0898935	0.157255	0.0301797	0.102685	0.5127	0
1.338	0.0671023	0.0174721	0.0190664	0.0012794	0.333778	0.269576	1.15312	-0.493284	0.00189853	0.00256689	0.0206065	0.0692871	0.0898935	0.157387	0.0301836	0.10269	0.51025	0
1.34	0.0616554	0.017434	0.0147974	0.00091234	0.336084	0.26857	1.15312	-0.512904	0.00171298	0.00247502	0.0208651	0.0690285	0.0898935	0.157516	0.0301872	0.102695	0.51514	0
1.342	0.0543431	0.0174044	0.00747153	0.00040603	0.33839	0.267525	1.15312	-0.532524	0.00153512	0.00232533	0.0211338	0.0687598	0.0898935	0.157632	0.0301905	0.1027	0.52002	0
1.344	0.0488962	0.0173895	-0.00224557	-0.0001098	0.340696	0.26644	1.15312	-0.552144	0.00143251	0.0021409	0.0214125	0.068481	0.0898935	0.157735	0.0301934	0.102705	0.51514	0
1.346	0.041584	0.017394	-0.0133512	-0.0005552	0.343002	0.265316	1.15312	-0.571764	0.00142922	0.00195043	0.0217014	0.0681921	0.0898935	0.157826	0.0301963	0.102709	0.5249	0
1.348	0.041584	0.0174207	-0.0247106	-0.00102756	0.345309	0.264153	1.15312	-0.591384	0.00149322	0.00175688	0.0220004	0.0678932	0.0898935	0.157909	0.0301992	0.102712	0.52002	0
1.35	0.0452401	0.0174701	-0.0349777	-0.0015824	0.347615	0.262951	1.15312	-0.611004	0.00155161	0.00154754	0.0223094	0.0675841	0.0898935	0.157996	0.0302023	0.102716	0.52002	0
1.352	0.0616554	0.01754	-0.0427305	-0.00263456	0.349921	0.261709	1.15312	-0.630624	0.001527	0.00132681	0.0226285	0.067265	0.0898935	0.158103	0.0302053	0.102719	0.51758	0
1.354	0.0816522	0.0176255	-0.04717	-0.00385153	0.352227	0.260428	1.15312	-0.650244	0.00137661	0.00111523	0.0229577	0.0669358	0.0898935	0.158246	0.0302082	0.102721	0.51758	0
1.356	0.0725492	0.0177198	-0.0485468	-0.00352203	0.354534	0.259108	1.15312	-0.669864	0.00111422	0.00094049	0.023297	0.0665965	0.0898935	0.1584	0.0302107	0.102723	0.52246	0
1.358	0.0543431	0.0178169	-0.0476424	-0.00258904	0.35684	0.257749	1.15312	-0.689484	0.0008034	0.0008382	0.0236464	0.0662471	0.0898935	0.158527	0.0302127	0.102725	0.51514	0
1.36	0.023378	0.0179122	-0.0449822	-0.00105159	0.359146	0.25635	1.15312	-0.709104	0.00052625	0.00083224	0.0240059	0.0658876	0.0898935	0.158605	0.030214	0.102727	0.50781	0
1.362	0.00882806	0.0180022	-0.0406095	-0.0003585	0.361452	0.254912	1.15312	-0.728724	0.00034469	0.00091476	0.0243754	0.0655181	0.0898935	0.158637	0.0302149	0.102728	0.52002	0
1.364	0.00696269	0.0180834	-0.0344435	-0.00023982	0.363759	0.253435	1.15312	-0.748344	0.00027391	0.00105796	0.0247551	0.0651385	0.0898935	0.158653	0.0302155	0.10273	0.52246	0
1.366	0.0288248	0.0181523	-0.0267679	-0.00077158	0.366065	0.251919	1.15312	-0.767964	0.00027899	0.00122983	0.0251448	0.0647487	0.0898935	0.158688	0.030216	0.102733	0.51758	0
1.368	0.0288248	0.0182058	-0.0184335	-0.00053134	0.368371	0.250363	1.15312	-0.787584	0.00029461	0.00139542	0.0255446	0.0643489	0.0898935	0.158746	0.0302166	0.102735	0.52002	0
1.37	0.032481	0.0182427	-0.0106481	-0.00034586	0.370677	0.248769	1.15312	-0.807204	0.00025872	0.00152245	0.0259545	0.063939	0.0898935	0.158807	0.0302172	0.102738	0.51758	0
1.372	0.0379278	0.018264	-0.00449546	-0.0001705	0.372984	0.247135	1.15312	-0.826824	0.0001446	0.0015905	0.0263745	0.063519	0.0898935	0.158878	0.0302176	0.102741	0.52002	0
1.374	0.0270341	0.018273	-0.00051368	-1.389e-05	0.37529	0.245461	1.15312	-0.846444	-2.516e-05	0.00158935	0.0268046	0.063089	0.0898935	0.158943	0.0302177	0.102744	0.52002	0
1.376	0.00696269	0.018274	0.00138252	9.63e-06	0.377596	0.243749	1.15312	-0.866064	-0.00019095	0.00151434	0.0272447	0.0626488	0.0898935	0.158977	0.0302175	0.102747	0.51514	0
1.378	0	0.0182712	0.00167966	0	0.379902	0.241997	1.15312	-0.885684	-0.00028896	0.00137447	0.0276949	0.0621986	0.0898935	0.158984	0.030217	0.10275	0.52002	0
1.38	0.00696269	0.0182679	0.00101951	7.1e-06	0.382209	0.240206	1.15312	-0.905304	-0.00028613	0.00119757	0.0281553	0.0617383	0.0898935	0.158991	0.0302164	0.102753	0.51514	0
1.382	0.0106188	0.0182658	5.873e-05	6.2e-07	0.384515	0.238376	1.15312	-0.924924	-0.00019776	0.00101359	0.0286257	0.0612678	0.0898935	0.159008	0.0302159	0.102755	0.5127	0
1.384	0.0142749	0.0182657	-0.00062885	-8.98e-06	0.386821	0.236506	1.15312	-0.944544	-8.058e-05	0.00084353	0.0291062	0.0607874	0.0898935	0.159033	0.0302157	0.102757	0.52734	0
1.386	0.0106188	0.018267	-0.00064204	-6.82e-06	0.389127	0.234598	1.15312	-0.964164	-5.2e-06	0.00071	0.0295968	0.0602968	0.0898935	0.159058	0.0302156	0.102759	0.52734	0
1.388	0.00330656	0.0182683	0.00019408	6.4e-07	0.391433	0.23265	1.15312	-0.983784	-2.14e-05	0.00063545	0.0300974	0.0597961	0.0898935	0.159072	0.0302155	0.10276	0.51514	0
1.39	0.0106188	0.0182679	0.00183293	1.946e-05	0.39374	0.230663	1.15312	-1.0034	-0.00013423	0.00062969	0.0306082	0.0592854	0.0898935	0.159086	0.0302154	0.102761	0.51514	0
1.392	0.0197218	0.0182642	0.00405482	7.997e-05	0.396046	0.228636	1.15312	-1.02302	-0.00030344	0.00069509	0.031129	0.0587645	0.0898935	0.159116	0.030215	0.102763	0.51514	0
1.394	0.0106188	0.0182561	0.00651271	6.916e-05	0.398352	0.226571	1.15312	-1.04264	-0.00046599	0.00082849	0.0316599	0.0582336	0.0898935	0.159147	0.0302142	0.102764	0.51758	0
1.396	0.00330656	0.0182431	0.00875717	2.896e-05	0.400658	0.224466	1.15312	-1.06226	-0.00056975	0.00100984	0.0322009	0.0576926	0.0898935	0.15916	0.0302131	0.102766	0.5127	0
1.398	0.00517193	0.0182256	0.0103102	5.332e-05	0.402965	0.222321	1.15312	-1.08188	-0.00059965	0.0012103	0.032752	0.0571415	0.0898935	0.159169	0.030212	0.102768	0.52734	0
1.4	0.00696269	0.0182049	0.0108449	7.551e-05	0.405271	0.220138	1.15312	-1.1015	-0.00058272	0.00140881	0.0333132	0.0565803	0.0898935	0.159181	0.0302108	0.102771	0.51514	0
1.402	0.00882806	0.0181833	0.0103397	9.128e-05	0.407577	0.217915	1.15312	-1.12112	-0.00057056	0.00158518	0.0338845	0.0560091	0.0898935	0.159197	0.0302096	0.102774	0.52246	0
1.404	0.00517193	0.0181626	0.00904334	4.677e-05	0.409883	0.215654	1.15312	-1.14074	-0.00061109	0.00171623	0.0344658	0.0554277	0.0898935	0.159211	0.0302085	0.102777	0.52246	0
1.406	0.00882806	0.0181445	0.00731009	6.453e-05	0.41219	0.213352	1.15312	-1.16036	-0.00072308	0.00178928	0.0350573	0.0548363	0.0898935	0.159225	0.0302071	0.102781	0.5249	0
1.408	0.00882806	0.0181299	0.00546994	4.829e-05	0.414496	0.211012	1.15312	-1.17998	-0.00088318	0.00179672	0.0356588	0.0542348	0.0898935	0.159243	0.0302055	0.102784	0.52002	0
1.41	0.0124096	0.0181189	0.00378079	4.692e-05	0.416802	0.208633	1.15312	-1.1996	-0.00103146	0.00172587	0.0362704	0.0536232	0.0898935	0.159264	0.0302036	0.102788	0.5249	0
1.412	0.0124096	0.0181114	0.00240704	2.987e-05	0.419108	0.206214	1.15312	-1.21922	-0.00109669	0.00157745	0.0368921	0.0530015	0.0898935	0.159289	0.0302015	0.102791	0.5249	0
1.414	0.0124096	0.0181065	0.00138811	1.723e-05	0.421415	0.203756	1.15312	-1.23884	-0.00103094	0.00137205	0.0375239	0.0523697	0.0898935	0.159313	0.0301993	0.102794	0.5249	0
1.416	0.0160657	0.0181038	0.00063816	1.025e-05	0.423721	0.201258	1.15312	-1.25846	-0.00083527	0.00113034	0.0381657	0.0517278	0.0898935	0.159342	0.0301975	0.102796	0.51514	0
1.418	0.0142749	0.0181025	2.539e-05	3.6e-07	0.426027	0.198722	1.15312	-1.27808	-0.0005608	0.00087385	0.0388177	0.0510759	0.0898935	0.159372	0.0301961	0.102798	0.51514	0
1.42	0.0124096	0.0181024	-0.0005089	-6.32e-06	0.428333	0.196146	1.15312	-1.2977	-0.0002836	0.0006303	0.0394797	0.0504138	0.0898935	0.159399	0.0301952	0.1028	0.51025	0
1.422	0.0124096	0.0181035	-0.00092893	-1.153e-05	0.43064	0.193531	1.15312	-1.31732	-6.829e-05	0.00041477	0.0401518	0.0497417	0.0898935	0.159424	0.0301949	0.102801	0.52002	0
1.424	0.0160657	0.0181053	-0.00121154	-1.946e-05	0.432946	0.190877	1.15312	-1.33694	6.137e-05	0.00022766	0.040834	0.0490595	0.0898935	0.159452	0.0301949	0.102802	0.52002	0
1.426	0.0124096	0.0181077	-0.0014071	-1.746e-05	0.435252	0.188183	1.15312	-1.35656	0.00013041	7.156e-05	0.0415263	0.0483672	0.0898935	0.159481	0.0301951	0.102802	0.52246	0
1.428	0.0124096	0.0181106	-0.00157135	-1.95e-05	0.437558	0.18545	1.15312	-1.37618	0.00019539	-5.293e-05	0.0422287	0.0476648	0.0898935	0.159506	0.0301954	0.102802	0.50537	0
1.43	0.0106188	0.0181137	-0.00169879	-1.804e-05	0.439864	0.182678	1.15312	-1.3958	0.00031237	-0.00015334	0.0429412	0.0469524	0.0898935	0.159529	0.0301959	0.102802	0.52002	0
1.432	0.0106188	0.0181171	-0.00175756	-1.866e-05	0.442171	0.179867	1.15312	-1.41542	0.00050718	-0.00023184	0.0436637	0.0462298	0.0898935	0.15955	0.0301967	0.102801	0.51758	0
1.434	0.0124096	0.0181206	-0.00175497	-2.178e-05	0.444477	0.177017	1.15312	-1.43504	0.00076183	-0.00028305	0.0443963	0.0454972	0.0898935	0.159573	0.030198	0.102801	0.5249	0
1.436	0.0106188	0.0181241	-0.00170857	-1.814e-05	0.446783	0.174127	1.15312	-1.45466	0.00102384	-0.00030719	0.0451391	0.0447545	0.0898935	0.159596	0.0301998	0.1028	0.52734	0
1.438	0.0106188	0.0181275	-0.00157482	-1.672e-05	0.449089	0.171198	1.15312	-1.47428	0.00123237	-0.00030995	0.0458919	0.0440017	0.0898935	0.159617	0.030202	0.1028	0.51514	0
1.44	0.0179311	0.0181307	-0.00128927	-2.312e-05	0.451396	0.16823	1.15312	-1.4939	0.00134695	-0.0002968	0.0466548	0.0432388	0.0898935	0.159646	0.0302046	0.102799	0.51758	0
1.442	0.00696269	0.0181333	-0.0008706	-6.06e-06	0.453702	0.165222	1.15312	-1.51352	0.0013668	-0.00027788	0.0474277	0.0424658	0.0898935	0.159671	0.0302073	0.102798	0.51025	0
1.444	0.00330656	0.018135	-0.00043357	-1.43e-06	0.456008	0.162176	1.15312	-1.53314	0.00133164	-0.00026501	0.0482108	0.0416827	0.0898935	0.159681	0.03021	0.102798	0.51514	0
1.446	0.00696269	0.0181359	-0.00010121	-7e-07	0.458314	0.15909	1.15312	-1.55276	0.00130109	-0.0002612	0.0490039	0.0408896	0.0898935	0.159691	0.0302127	0.102797	0.51514	0
1.448	0.00517193	0.0181361	7.874e-05	4.1e-07	0.460621	0.155965	1.15312	-1.57238	0.0013219	-0.00026507	0.0498072	0.0400864	0.0898935	0.159703	0.0302153	0.102797	0.5127	0
1.45	0.00330656	0.0181359	0.00013676	4.5e-07	0.462927	0.1528	1.15312	-1.592	0.00140271	-0.00027698	0.0506205	0.0392731	0.0898935	0.159712	0.030218	0.102796	0.5127	0
1.452	0	0.0181356	0.00013371	0	0.465233	0.149597	1.15312	-1.61162	0.00151166	-0.0002935	0.0514439	0.0384497	0.0898935	0.159715	0.0302209	0.102796	0.51758	0
1.454	0.00517193	0.0181354	0.00012838	6.6e-07	0.467539	0.146354	1.15312	-1.63124	0.00159534	-0.00030797	0.0522774	0.0376162	0.0898935	0.15972	0.030224	0.102795	0.5127	0
1.456	0.00330656	0.0181351	0.00017041	5.6e-07	0.469846	0.143072	1.15312	-1.65086	0.00160806	-0.00031663	0.0531209	0.0367726	0.0898935	0.159729	0.0302272	0.102794	0.51758	0
1.458	0.00330656	0.0181348	0.00029887	9.9e-07	0.472152	0.13975	1.15312	-1.67048	0.0015364	-0.00031484	0.0539746	0.0359189	0.0898935	0.159735	0.0302304	0.102794	0.52246	0
1.46	0	0.0181342	0.00053806	0	0.474458	0.13639	1.15312	-1.6901	0.00140688	-0.00029397	0.0548384	0.0350552	0.0898935	0.159739	0.0302333	0.102793	0.51514	0
1.462	0	0.0181331	0.00088777	0	0.476764	0.13299	1.15312	-1.70972	0.00127375	-0.00024641	0.0557122	0.0341814	0.0898935	0.159739	0.030236	0.102793	0.52002	0
1.464	0	0.0181313	0.00130668	0	0.479071	0.129551	1.15312	-1.72934	0.00119198	-0.00016622	0.0565961	0.0332974	0.0898935	0.159739	0.0302385	0.102792	0.5127	0
1.466	0	0.0181287	0.00170119	0	0.481377	0.126073	1.15312	-1.74896	0.00118816	-4.813e-05	0.0574901	0.0324034	0.0898935	0.159739	0.0302408	0.102792	0.51758	0
1.468	0	0.0181253	0.0019551	0	0.483683	0.122555	1.15312	-1.76858	0.00124644	0.00010593	0.0583942	0.0314994	0.0898935	0.159739	0.0302433	0.102792	0.51514	0
1.47	0	0.0181214	0.00200317	0	0.485989	0.118998	1.15312	-1.7882	0.0013185	0.00028581	0.0593084	0.0305852	0.0898935	0.159739	0.0302458	0.102792	0.51758	0
1.472	0	0.0181174	0.00187636	0	0.488295	0.115402	1.15312	-1.80782	0.00135003	0.000486	0.0602326	0.0296609	0.0898935	0.159739	0.0302485	0.102793	0.51758	0
1.474	0	0.0181136	0.00166759	0	0.490602	0.111767	1.15312	-1.82744	0.00130884	0.00070869	0.061167	0.0287266	0.0898935	0.159739	0.0302512	0.102794	0.51514	0
1.476	0	0.0181103	0.00146233	0	0.492908	0.108093	1.15312	-1.84706	0.00120136	0.00094809	0.0621114	0.0277821	0.0898935	0.159739	0.0302537	0.102796	0.51514	0
1.478	0	0.0181074	0.00130818	0	0.495214	0.104379	1.15312	-1.86668	0.00106962	0.00118774	0.0630659	0.0268276	0.0898935	0.159739	0.030256	0.102798	0.51514	0
1.48	0	0.0181048	0.00123652	0	0.49752	0.100626	1.15312	-1.8863	0.0009707	0.00141308	0.0640305	0.025863	0.0898935	0.159739	0.030258	0.102801	0.51514	0
1.482	0	0.0181023	0.00127491	0	0.499827	0.0968336	1.15312	-1.90592	0.00094848	0.00161115	0.0650052	0.0248884	0.0898935	0.159739	0.0302599	0.102804	0.51514	0
1.484	0	0.0180998	0.00141328	0	0.502133	0.0930021	1.15312	-1.92554	0.00101047	0.00176599	0.06599	0.0239036	0.0898935	0.159739	0.0302619	0.102807	0.52002	0
1.486	0	0.0180969	0.0015759	0	0.504439	0.0891314	1.15312	-1.94516	0.0011223	0.00186773	0.0669848	0.0229087	0.0898935	0.159739	0.030264	0.102811	0.52002	0
1.488	0	0.0180938	0.00166156	0	0.506745	0.0852214	1.15312	-1.96478	0.00122491	0.0019169	0.0679898	0.0219038	0.0898935	0.159739	0.0302664	0.102815	0.51758	0
1.49	0.0015158	0.0180905	0.001624	2.46e-06	0.509052	0.0812722	1.15312	-1.9844	0.00126351	0.00191783	0.0690048	0.0208888	0.0898935	0.15974	0.0302688	0.102819	0.50537	0
1.492	0	0.0180872	0.00148858	0	0.511358	0.0772838	1.15312	-2.00402	0.0012123	0.00188282	0.0700299	0.0198636	0.0898935	0.159742	0.0302713	0.102822	0.51514	0
1.494	0	0.0180842	0.00129513	0	0.513664	0.0732561	1.15312	-2.02364	0.0010843	0.00183572	0.0710651	0.0188284	0.0898935	0.159742	0.0302736	0.102826	0.51514	0
1.496	0	0.0180816	0.00107047	0	0.51597	0.0691892	1.15312	-2.04326	0.00092303	0.00179424	0.0721104	0.0177832	0.0898935	0.159742	0.0302756	0.10283	0.51025	0
1.498	0	0.0180795	0.00084314	0	0.518277	0.0650831	1.15312	-2.06288	0.00078077	0.00175773	0.0731658	0.0167278	0.0898935	0.159742	0.0302773	0.102833	0.5127	0
1.5	0	0.0180778	0.00063389	0	0.520583	0.0609377	1.15312	-2.0825	0.00069373	0.001716	0.0742312	0.0156623	0.0898935	0.159742	0.0302788	0.102837	0.51514	0
1.502	0	0.0180765	0.00043279	0	0.522889	0.0567531	1.15312	-2.10212	0.00066476	0.00165134	0.0753068	0.0145868	0.0898935	0.159742	0.0302802	0.10284	0.51758	0
1.504	0	0.0180757	0.00021399	0	0.525195	0.0525292	1.15312	-2.12174	0.00066256	0.00154054	0.0763924	0.0135012	0.0898935	0.159742	0.0302815	0.102843	0.51025	0
1.506	0	0.0180752	-1.86e-05	0	0.527502	0.0482661	1.15312	-2.14136	0.00064137	0.0013756	0.0774881	0.0124055	0.0898935	0.159742	0.0302828	0.102846	0.51514	0
1.508	0	0.0180753	-0.00022449	0	0.529808	0.0439638	1.15312	-2.16098	0.00056934	0.00116657	0.0785939	0.0112996	0.0898935	0.159742	0.030284	0.102849	0.51758	0
1.51	0	0.0180757	-0.00038143	0	0.532114	0.0396222	1.15312	-2.1806	0.00044635	0.00092197	0.0797098	0.0101838	0.0898935	0.159742	0.030285	0.102851	0.5127	0
1.512	0.0015158	0.0180765	-0.00051885	-7.9e-07	0.53442	0.0352413	1.15312	-2.20022	0.00030404	0.00065321	0.0808357	0.0090578	0.0898935	0.159743	0.0302858	0.102852	0.52734	0
1.514	0	0.0180775	-0.00068458	0	0.536726	0.0308213	1.15312	-2.21984	0.00019184	0.00038677	0.0819718	0.00792174	0.0898935	0.159745	0.0302863	0.102853	0.51514	0
1.516	0.0015158	0.0180789	-0.00089957	-1.36e-06	0.539033	0.026362	1.15312	-2.23946	0.00015366	0.00014975	0.0831179	0.0067756	0.0898935	0.159746	0.0302866	0.102854	0.52002	0
1.518	0.00330656	0.0180807	-0.00113708	-3.76e-06	0.541339	0.0218634	1.15312	-2.25908	0.00020536	-3.769e-05	0.0842742	0.00561938	0.0898935	0.159751	0.030287	0.102854	0.52002	0
1.52	0.00330656	0.018083	-0.00133355	-4.41e-06	0.543645	0.0173256	1.15312	-2.2787	0.00032547	-0.00015339	0.0854405	0.00445307	0.0898935	0.159758	0.0302875	0.102854	0.50781	0
1.522	0.00517193	0.0180856	-0.00144749	-7.49e-06	0.545951	0.0127486	1.15312	-2.29832	0.00046478	-0.00018048	0.0866169	0.00327667	0.0898935	0.159766	0.0302883	0.102854	0.51514	0
1.524	0.0015158	0.0180885	-0.00149962	-2.27e-06	0.548258	0.00813234	1.15312	-2.31794	0.00056963	-0.00011743	0.0878034	0.00209019	0.0898935	0.159773	0.0302893	0.102853	0.51514	0
1.526	0.00517193	0.0180915	-0.00151659	-7.84e-06	0.550564	0.00347683	1.15312	-2.33756	0.00060773	3.067e-05	0.0889999	0.00089362	0.0898935	0.159779	0.0302905	0.102853	0.51514	-1715.53
1.528	0.00330656	0.0180946	-0.00148407	-4.91e-06	0.55287	0	0	0	0.0005836	0.00025438	0	0	0	0.159788	0.0302917	0.102853	0.51025	0
1.53	0.0015158	0.0180975	-0.00140458	-2.13e-06	0.55287	0	0	0	0.00053526	0.00053126	0	0	0	0.159793	0.0302928	0.102854	0.52002	0
1.532	0	0.0181003	-0.00133398	0	0.55287	0	0	0	0.0005137	0.00083243	0	0	0	0.159794	0.0302939	0.102856	0.51758	0
1.534	0.0106188	0.018103	-0.00131858	-1.4e-05	0.55287	0	0	0	0.00055524	0.00113135	0	0	0	0.159805	0.0302949	0.102858	0.52246	0
1.536	0.00517193	0.0181057	-0.00133731	-6.92e-06	0.55287	0	0	0	0.00066112	0.00139955	0	0	0	0.159821	0.0302961	0.10286	0.52734	0
1.538	0.00330656	0.0181083	-0.00131976	-4.36e-06	0.55287	0	0	0	0.00079664	0.00161412	0	0	0	0.159829	0.0302976	0.102863	0.51025	0
1.54	0.00696269	0.018111	-0.00120528	-8.39e-06	0.55287	0	0	0	0.00090988	0.00177329	0	0	0	0.159839	0.0302993	0.102866	0.51514	0
1.542	0.00330656	0.0181134	-0.00098723	-3.26e-06	0.55287	0	0	0	0.00095805	0.00188938	0	0	0	0.15985	0.0303012	0.10287	0.52002	0
1.544	0.0015158	0.0181153	-0.00071297	-1.08e-06	0.55287	0	0	0	0.00092938	0.00197273	0	0	0	0.159854	0.0303031	0.102874	0.51514	0
1.546	0	0.0181168	-0.00044799	0	0.55287	0	0	0	0.00085009	0.00203064	0	0	0	0.159856	0.0303048	0.102878	0.52002	0
1.548	0	0.0181177	-0.00024026	0	0.55287	0	0	0	0.00076978	0.00206817	0	0	0	0.159856	0.0303065	0.102882	0.51758	0
1.55	0	0.0181181	-0.00011018	0	0.55287	0	0	0	0.0007337	0.00208239	0	0	0	0.159856	0.030308	0.102886	0.51514	0
1.552	0.00330656	0.0181184	-5.885e-05	-1.9e-07	0.55287	0	0	0	0.00075986	0.00206781	0	0	0	0.159859	0.0303095	0.10289	0.50293	0
1.554	0	0.0181185	-7.698e-05	0	0.55287	0	0	0	0.00083086	0.00203227	0	0	0	0.159863	0.030311	0.102895	0.51758	0
1.556	0	0.0181186	-0.00014885	0	0.55287	0	0	0	0.00090174	0.0019952	0	0	0	0.159863	0.0303128	0.102899	0.5127	0
1.558	0	0.0181189	-0.0002515	0	0.55287	0	0	0	0.00092146	0.00197108	0	0	0	0.159863	0.0303146	0.102903	0.50781	0
1.56	0	0.0181194	-0.00035063	0	0.55287	0	0	0	0.00085966	0.00196769	0	0	0	0.159863	0.0303164	0.102906	0.52734	0
1.562	0.0015158	0.0181201	-0.00039465	-6e-07	0.55287	0	0	0	0.00072362	0.00199299	0	0	0	0.159864	0.030318	0.10291	0.51514	0
1.564	0	0.0181209	-0.00030959	0	0.55287	0	0	0	0.00055459	0.00205141	0	0	0	0.159866	0.0303192	0.102914	0.51514	0
1.566	0	0.0181216	-1.707e-05	0	0.55287	0	0	0	0.00040771	0.00214008	0	0	0	0.159866	0.0303202	0.102919	0.52002	0
1.568	0	0.0181216	0.00049306	0	0.55287	0	0	0	0.00032647	0.00225098	0	0	0	0.159866	0.0303209	0.102923	0.51514	0
1.57	0	0.0181206	0.00111017	0	0.55287	0	0	0	0.00032415	0.0023676	0	0	0	0.159866	0.0303216	0.102928	0.51514	0
1.572	0	0.0181184	0.00169751	0	0.55287	0	0	0	0.00038082	0.00246263	0	0	0	0.159866	0.0303223	0.102932	0.52002	0
1.574	0	0.018115	0.00222893	0	0.55287	0	0	0	0.0004531	0.00250802	0	0	0	0.159866	0.0303231	0.102937	0.51514	0
1.576	0	0.0181105	0.0027675	0	0.55287	0	0	0	0.00049222	0.00248388	0	0	0	0.159866	0.0303241	0.102942	0.52246	0
1.578	0	0.018105	0.00335708	0	0.55287	0	0	0	0.0004675	0.00237837	0	0	0	0.159866	0.030325	0.102947	0.51514	0
1.58	0	0.0180983	0.00399212	0	0.55287	0	0	0	0.000383	0.00218902	0	0	0	0.159866	0.0303259	0.102952	0.5127	0
1.582	0	0.0180903	0.00464773	0	0.55287	0	0	0	0.00027501	0.00192254	0	0	0	0.159866	0.0303266	0.102956	0.51758	0
1.584	0	0.018081	0.00527687	0	0.55287	0	0	0	0.0001916	0.0015864	0	0	0	0.159866	0.030327	0.102959	0.51514	0
1.586	0	0.0180704	0.0057763	0	0.55287	0	0	0	0.00016499	0.00118798	0	0	0	0.159866	0.0303274	0.102962	0.50537	0
1.588	0	0.0180589	0.0060186	0	0.55287	0	0	0	0.0001937	0.0007415	0	0	0	0.159866	0.0303277	0.102964	0.51758	0
1.59	0.0015158	0.0180469	0.00594423	9.01e-06	0.55287	0	0	0	0.0002461	0.00026407	0	0	0	0.159867	0.0303282	0.102965	0.5127	0
1.592	0.0015158	0.018035	0.00558151	8.46e-06	0.55287	0	0	0	0.00028095	-0.00022498	0	0	0	0.15987	0.0303287	0.102965	0.51758	0
1.594	0	0.0180238	0.0050044	0	0.55287	0	0	0	0.00027025	-0.00069483	0	0	0	0.159872	0.0303292	0.102964	0.5127	0
1.596	0.00696269	0.0180138	0.00432637	3.012e-05	0.55287	0	0	0	0.00021252	-0.00110859	0	0	0	0.159879	0.0303297	0.102963	0.52002	0
1.598	0.00330656	0.0180051	0.00368855	1.22e-05	0.55287	0	0	0	0.0001329	-0.0014363	0	0	0	0.159889	0.0303301	0.10296	0.5127	0
1.6	0	0.0179978	0.00319916	0	0.55287	0	0	0	7.136e-05	-0.00165818	0	0	0	0.159892	0.0303303	0.102957	0.52002	0
1.602	0.00330656	0.0179914	0.00289402	9.57e-06	0.55287	0	0	0	6.364e-05	-0.00177139	0	0	0	0.159896	0.0303304	0.102953	0.51758	0
1.604	0	0.0179856	0.00274761	0	0.55287	0	0	0	0.00012329	-0.00179462	0	0	0	0.159899	0.0303306	0.10295	0.51025	0
1.606	0.00517193	0.0179801	0.00269474	1.394e-05	0.55287	0	0	0	0.00023376	-0.00175595	0	0	0	0.159904	0.030331	0.102946	0.51514	0
1.608	0.00330656	0.0179747	0.00264682	8.75e-06	0.55287	0	0	0	0.00035568	-0.00168218	0	0	0	0.159913	0.0303315	0.102943	0.52734	0
1.61	0.0015158	0.0179694	0.00252022	3.82e-06	0.55287	0	0	0	0.0004464	-0.0016008	0	0	0	0.159917	0.0303324	0.10294	0.5127	0
1.612	0.00330656	0.0179644	0.00228433	7.55e-06	0.55287	0	0	0	0.00048119	-0.00153592	0	0	0	0.159922	0.0303333	0.102936	0.50537	0
1.614	0.0106188	0.0179598	0.00199305	2.116e-05	0.55287	0	0	0	0.00046599	-0.001495	0	0	0	0.159936	0.0303342	0.102933	0.52734	0
1.616	0.00517193	0.0179558	0.00176119	9.11e-06	0.55287	0	0	0	0.00043433	-0.0014691	0	0	0	0.159952	0.0303351	0.10293	0.51514	0
1.618	0.00517193	0.0179523	0.00169701	8.78e-06	0.55287	0	0	0	0.00042783	-0.00144784	0	0	0	0.159962	0.030336	0.102928	0.51514	0
1.62	0.00882806	0.0179489	0.00183376	1.619e-05	0.55287	0	0	0	0.00047292	-0.00142385	0	0	0	0.159976	0.0303369	0.102925	0.51758	0
1.622	0.0106188	0.0179452	0.00209783	2.228e-05	0.55287	0	0	0	0.00056928	-0.00138856	0	0	0	0.159996	0.0303379	0.102922	0.51758	0
1.624	0.0142749	0.017941	0.00232721	3.322e-05	0.55287	0	0	0	0.00069269	-0.0013354	0	0	0	0.160021	0.0303392	0.102919	0.52734	0
1.626	0.00882806	0.0179364	0.00234198	2.068e-05	0.55287	0	0	0	0.00080765	-0.00126115	0	0	0	0.160044	0.0303407	0.102917	0.51514	0
1.628	0.0106188	0.0179317	0.00205036	2.177e-05	0.55287	0	0	0	0.00088432	-0.00116561	0	0	0	0.160063	0.0303424	0.102914	0.51514	0
1.63	0.0124096	0.0179276	0.0014952	1.855e-05	0.55287	0	0	0	0.00091267	-0.00105618	0	0	0	0.160086	0.0303442	0.102912	0.52002	0
1.632	0.0124096	0.0179246	0.0007752	9.62e-06	0.55287	0	0	0	0.00090657	-0.0009445	0	0	0	0.160111	0.030346	0.10291	0.51514	0
1.634	0.00696269	0.017923	-1.59e-05	-1.1e-07	0.55287	0	0	0	0.00089632	-0.00084081	0	0	0	0.16013	0.0303478	0.102908	0.5127	0
1.636	0.0106188	0.0179231	-0.00073881	-7.85e-06	0.55287	0	0	0	0.00091224	-0.00076046	0	0	0	0.160148	0.0303496	0.102907	0.51514	0
1.638	0.00882806	0.0179246	-0.00121012	-1.068e-05	0.55287	0	0	0	0.0009663	-0.00072246	0	0	0	0.160167	0.0303515	0.102905	0.51758	0
1.64	0	0.017927	-0.0012962	0	0.55287	0	0	0	0.00104285	-0.00072888	0	0	0	0.160176	0.0303535	0.102904	0.51758	0
1.642	0.0015158	0.0179296	-0.00095231	-1.44e-06	0.55287	0	0	0	0.00110521	-0.00076064	0	0	0	0.160178	0.0303557	0.102902	0.52002	0
1.644	0	0.0179315	-0.00024663	0	0.55287	0	0	0	0.00111383	-0.00080218	0	0	0	0.160179	0.0303579	0.102901	0.52002	0
1.646	0	0.017932	0.00058832	0	0.55287	0	0	0	0.00104572	-0.00085365	0	0	0	0.160179	0.03036	0.102899	0.51758	0
1.648	0.0015158	0.0179308	0.00124739	1.89e-06	0.55287	0	0	0	0.0009059	-0.00091726	0	0	0	0.160181	0.030362	0.102897	0.51758	0
1.65	0	0.0179283	0.00155968	0	0.55287	0	0	0	0.00072509	-0.00098776	0	0	0	0.160182	0.0303636	0.102895	0.52246	0
1.652	0.00517193	0.0179252	0.00155123	8.02e-06	0.55287	0	0	0	0.00054495	-0.00105222	0	0	0	0.160187	0.0303649	0.102893	0.51758	0
1.654	0	0.0179221	0.00133663	0	0.55287	0	0	0	0.00039834	-0.00108728	0	0	0	0.160193	0.0303658	0.102891	0.5127	0
1.656	0.0015158	0.0179194	0.0010206	1.55e-06	0.55287	0	0	0	0.00029421	-0.00106577	0	0	0	0.160194	0.0303665	0.102889	0.52002	0
1.658	0	0.0179174	0.00068837	0	0.55287	0	0	0	0.0002158	-0.0009744	0	0	0	0.160196	0.030367	0.102887	0.52002	0
1.66	0.0015158	0.017916	0.00041384	6.3e-07	0.55287	0	0	0	0.00013336	-0.00082073	0	0	0	0.160197	0.0303674	0.102885	0.51514	0
1.662	0	0.0179152	0.00022725	0	0.55287	0	0	0	2.239e-05	-0.00062486	0	0	0	0.160199	0.0303675	0.102884	0.51514	0
1.664	0.00882806	0.0179147	0.00010968	9.7e-07	0.55287	0	0	0	-0.00012239	-0.00041201	0	0	0	0.160207	0.0303674	0.102883	0.50537	0
1.666	0.00330656	0.0179145	4.154e-05	1.4e-07	0.55287	0	0	0	-0.00028219	-0.00020775	0	0	0	0.16022	0.030367	0.102882	0.51025	0
1.668	0.0106188	0.0179144	3.66e-06	4e-08	0.55287	0	0	0	-0.00042147	-2.892e-05	0	0	0	0.160234	0.0303663	0.102882	0.51758	0
1.67	0.0106188	0.0179144	-7.638e-05	-8.1e-07	0.55287	0	0	0	-0.00050555	0.00012109	0	0	0	0.160255	0.0303654	0.102882	0.51758	0
1.672	0.00696269	0.0179145	-0.0003139	-2.19e-06	0.55287	0	0	0	-0.00051869	0.00024731	0	0	0	0.160272	0.0303644	0.102882	0.52002	0
1.674	0.0106188	0.0179152	-0.00075629	-8.03e-06	0.55287	0	0	0	-0.00047239	0.00035951	0	0	0	0.16029	0.0303634	0.102883	0.52002	0
1.676	0.00517193	0.0179167	-0.00129304	-6.69e-06	0.55287	0	0	0	-0.00040072	0.00046916	0	0	0	0.160306	0.0303625	0.102884	0.5127	0
1.678	0.00882806	0.0179193	-0.00172457	-1.522e-05	0.55287	0	0	0	-0.00034448	0.00058159	0	0	0	0.16032	0.0303618	0.102885	0.51025	0
1.68	0.00330656	0.0179227	-0.00193387	-6.39e-06	0.55287	0	0	0	-0.00033006	0.00069615	0	0	0	0.160332	0.0303611	0.102886	0.5249	0
1.682	0.00882806	0.0179266	-0.00197404	-1.743e-05	0.55287	0	0	0	-0.00035499	0.00081189	0	0	0	0.160344	0.0303604	0.102887	0.51514	0
1.684	0.00330656	0.0179305	-0.00200367	-6.63e-06	0.55287	0	0	0	-0.00038993	0.00092342	0	0	0	0.160356	0.0303597	0.102889	0.51514	0
1.686	0.00696269	0.0179345	-0.00215638	-1.501e-05	0.55287	0	0	0	-0.00039562	0.00101982	0	0	0	0.160366	0.0303589	0.102891	0.51514	0
1.688	0.00517193	0.0179388	-0.0024616	-1.273e-05	0.55287	0	0	0	-0.00034388	0.001091	0	0	0	0.160379	0.0303581	0.102893	0.51514	0
1.69	0.00696269	0.0179438	-0.00286849	-1.997e-05	0.55287	0	0	0	-0.00023199	0.00112361	0	0	0	0.160391	0.0303576	0.102895	0.51514	0
1.692	0.00696269	0.0179495	-0.00331439	-2.308e-05	0.55287	0	0	0	-8.293e-05	0.00109894	0	0	0	0.160405	0.0303572	0.102898	0.5127	0
1.694	0.00882806	0.0179561	-0.00372899	-3.292e-05	0.55287	0	0	0	6.75e-05	0.00100762	0	0	0	0.16042	0.0303572	0.1029	0.50537	0
1.696	0.0106188	0.0179636	-0.00400753	-4.256e-05	0.55287	0	0	0	0.00018769	0.00085589	0	0	0	0.16044	0.0303575	0.102902	0.51514	0
1.698	0.00517193	0.0179716	-0.00408113	-2.111e-05	0.55287	0	0	0	0.00026427	0.0006524	0	0	0	0.160456	0.0303579	0.102903	0.51758	0
1.7	0.00330656	0.0179798	-0.00400725	-1.325e-05	0.55287	0	0	0	0.000308	0.00040142	0	0	0	0.160464	0.0303585	0.102904	0.50293	0
1.702	0.00696269	0.0179878	-0.00391212	-2.724e-05	0.55287	0	0	0	0.00034818	0.00010677	0	0	0	0.160474	0.0303592	0.102905	0.51758	0
1.704	0.00330656	0.0179956	-0.00384699	-1.272e-05	0.55287	0	0	0	0.00041694	-0.00022969	0	0	0	0.160485	0.0303599	0.102905	0.52002	0
1.706	0	0.0180033	-0.00375333	0	0.55287	0	0	0	0.00053192	-0.00060619	0	0	0	0.160488	0.0303609	0.102904	0.51514	0
1.708	0.0124096	0.0180108	-0.00358399	-4.448e-05	0.55287	0	0	0	0.00068717	-0.00100922	0	0	0	0.1605	0.0303621	0.102902	0.52246	0
1.71	0.00696269	0.018018	-0.00339371	-2.363e-05	0.55287	0	0	0	0.0008558	-0.00141206	0	0	0	0.16052	0.0303636	0.1029	0.51514	0
1.712	0	0.0180248	-0.00327069	0	0.55287	0	0	0	0.00100171	-0.00178731	0	0	0	0.160527	0.0303655	0.102897	0.52002	0
1.714	0.00517193	0.0180313	-0.00326287	-1.688e-05	0.55287	0	0	0	0.00109531	-0.00211337	0	0	0	0.160532	0.0303676	0.102893	0.51758	0
1.716	0.00517193	0.0180378	-0.00340593	-1.762e-05	0.55287	0	0	0	0.00112716	-0.00237597	0	0	0	0.160542	0.0303698	0.102888	0.50537	0
1.718	0.00517193	0.0180446	-0.00373347	-1.931e-05	0.55287	0	0	0	0.0011131	-0.00257371	0	0	0	0.160553	0.0303721	0.102883	0.51758	0
1.72	0	0.0180521	-0.00420146	0	0.55287	0	0	0	0.00108636	-0.00271324	0	0	0	0.160558	0.0303742	0.102878	0.5127	0
1.722	0.00696269	0.0180605	-0.00463144	-3.225e-05	0.55287	0	0	0	0.00107959	-0.00279371	0	0	0	0.160565	0.0303764	0.102872	0.51758	0
1.724	0.00517193	0.0180698	-0.00479433	-2.48e-05	0.55287	0	0	0	0.0011074	-0.00280308	0	0	0	0.160577	0.0303786	0.102867	0.52002	0
1.726	0.00517193	0.0180794	-0.00456623	-2.362e-05	0.55287	0	0	0	0.00115869	-0.00272893	0	0	0	0.160587	0.0303809	0.102861	0.52246	0
1.728	0.00517193	0.0180885	-0.00397529	-2.056e-05	0.55287	0	0	0	0.00120184	-0.00256582	0	0	0	0.160598	0.0303832	0.102856	0.52002	0
1.73	0.00517193	0.0180965	-0.00314552	-1.627e-05	0.55287	0	0	0	0.00120153	-0.00231502	0	0	0	0.160608	0.0303856	0.102851	0.51514	0
1.732	0.00696269	0.0181028	-0.00224896	-1.566e-05	0.55287	0	0	0	0.00113876	-0.00198513	0	0	0	0.16062	0.030388	0.102847	0.51758	0
1.734	0.00330656	0.0181072	-0.00145755	-4.82e-06	0.55287	0	0	0	0.00102234	-0.00159435	0	0	0	0.16063	0.0303901	0.102843	0.52002	0
1.736	0.00696269	0.0181102	-0.00087896	-6.12e-06	0.55287	0	0	0	0.00088487	-0.00116868	0	0	0	0.160641	0.030392	0.10284	0.50781	0
1.738	0.00517193	0.0181119	-0.00053115	-2.75e-06	0.55287	0	0	0	0.00076666	-0.00073793	0	0	0	0.160653	0.0303937	0.102839	0.50781	0
1.74	0.00330656	0.018113	-0.00036326	-1.2e-06	0.55287	0	0	0	0.00069705	-0.00033002	0	0	0	0.160661	0.0303952	0.102837	0.51514	0
1.742	0.00330656	0.0181137	-0.00028141	-9.3e-07	0.55287	0	0	0	0.00068217	3.721e-05	0	0	0	0.160668	0.0303965	0.102837	0.5127	0
1.744	0.00696269	0.0181143	-0.00017365	-1.21e-06	0.55287	0	0	0	0.00070413	0.000355	0	0	0	0.160678	0.0303979	0.102838	0.5127	0
1.746	0	0.0181146	2.963e-05	0	0.55287	0	0	0	0.00073142	0.00061474	0	0	0	0.160685	0.0303994	0.102839	0.52002	0
1.748	0.0015158	0.0181146	0.00027694	4.2e-07	0.55287	0	0	0	0.00073444	0.00080922	0	0	0	0.160687	0.0304008	0.10284	0.51514	0
1.75	0.0015158	0.018114	0.0004201	6.4e-07	0.55287	0	0	0	0.00069889	0.00093894	0	0	0	0.16069	0.0304023	0.102842	0.51025	0
1.752	0	0.0181132	0.00035272	0	0.55287	0	0	0	0.00063095	0.00101135	0	0	0	0.160691	0.0304036	0.102844	0.52246	0
1.754	0.0015158	0.0181125	8.354e-05	1.3e-07	0.55287	0	0	0	0.00055151	0.00104026	0	0	0	0.160693	0.0304048	0.102846	0.5249	0
1.756	0	0.0181123	-0.00031372	0	0.55287	0	0	0	0.00048353	0.00104556	0	0	0	0.160694	0.0304058	0.102848	0.50537	0
1.758	0	0.0181129	-0.00074948	0	0.55287	0	0	0	0.00043931	0.00104442	0	0	0	0.160694	0.0304067	0.10285	0.51758	0
1.76	0	0.0181144	-0.00111537	0	0.55287	0	0	0	0.00041302	0.00104568	0	0	0	0.160694	0.0304076	0.102852	0.52002	0
1.762	0	0.0181167	-0.00129143	0	0.55287	0	0	0	0.00038399	0.00105603	0	0	0	0.160694	0.0304084	0.102854	0.52002	0
1.764	0	0.0181192	-0.00120509	0	0.55287	0	0	0	0.00032994	0.00108302	0	0	0	0.160694	0.0304091	0.102856	0.51514	0
1.766	0	0.0181216	-0.00088264	0	0.55287	0	0	0	0.00024106	0.0011332	0	0	0	0.160694	0.0304097	0.102858	0.52002	0
1.768	0	0.0181234	-0.00041861	0	0.55287	0	0	0	0.00012799	0.00121259	0	0	0	0.160694	0.03041	0.102861	0.5127	0
1.77	0.0015158	0.0181242	9.05e-05	1.4e-07	0.55287	0	0	0	2.07e-05	0.00132093	0	0	0	0.160696	0.0304102	0.102863	0.51514	0
1.772	0	0.0181241	0.0005662	0	0.55287	0	0	0	-4.324e-05	0.00144395	0	0	0	0.160697	0.0304102	0.102866	0.50537	0
1.774	0	0.0181229	0.00093101	0	0.55287	0	0	0	-3.726e-05	0.00156037	0	0	0	0.160697	0.0304101	0.102869	0.52002	0
1.776	0	0.0181211	0.00110664	0	0.55287	0	0	0	3.999e-05	0.00165436	0	0	0	0.160697	0.0304101	0.102872	0.52002	0
1.778	0	0.0181188	0.00104519	0	0.55287	0	0	0	0.00016323	0.00171634	0	0	0	0.160697	0.0304103	0.102876	0.51514	0
1.78	0	0.0181168	0.00076601	0	0.55287	0	0	0	0.00029119	0.00174139	0	0	0	0.160697	0.0304107	0.102879	0.51514	0
1.782	0.0015158	0.0181152	0.00036385	5.5e-07	0.55287	0	0	0	0.00038383	0.00173206	0	0	0	0.160699	0.0304114	0.102883	0.51514	0
1.784	0.0015158	0.0181145	-2.434e-05	-4e-08	0.55287	0	0	0	0.00041948	0.00169277	0	0	0	0.160702	0.0304122	0.102886	0.52246	0
1.786	0	0.0181146	-0.00028266	0	0.55287	0	0	0	0.00040245	0.0016236	0	0	0	0.160703	0.030413	0.102889	0.52246	0
1.788	0	0.0181151	-0.00037078	0	0.55287	0	0	0	0.00035699	0.00152733	0	0	0	0.160703	0.0304138	0.102892	0.51514	0
1.79	0	0.0181159	-0.0003243	0	0.55287	0	0	0	0.00031314	0.00141146	0	0	0	0.160703	0.0304145	0.102895	0.52979	0
1.792	0.00517193	0.0181165	-0.00020821	-1.08e-06	0.55287	0	0	0	0.00029257	0.00127881	0	0	0	0.160708	0.0304151	0.102898	0.52246	0
1.794	0.00517193	0.0181169	-7.952e-05	-4.1e-07	0.55287	0	0	0	0.00030079	0.00112547	0	0	0	0.160719	0.0304157	0.102901	0.51758	0
1.796	0.00882806	0.0181171	1.834e-05	1.6e-07	0.55287	0	0	0	0.00032721	0.00094692	0	0	0	0.160733	0.0304163	0.102903	0.51758	0
1.798	0	0.018117	5.883e-05	0	0.55287	0	0	0	0.00035178	0.00074052	0	0	0	0.160742	0.030417	0.102904	0.51758	0
1.8	0	0.0181169	6.076e-05	0	0.55287	0	0	0	0.00035719	0.00050744	0	0	0	0.160742	0.0304177	0.102906	0.5127	0
1.802	0	0.0181168	0.00010525	0	0.55287	0	0	0	0.0003404	0.00025536	0	0	0	0.160742	0.0304184	0.102906	0.51514	0
1.804	0.00330656	0.0181166	0.00028436	9.4e-07	0.55287	0	0	0	0.00031519	-5.48e-06	0	0	0	0.160745	0.030419	0.102907	0.5127	0
1.806	0.0015158	0.018116	0.00062647	9.5e-07	0.55287	0	0	0	0.00030431	-0.00026752	0	0	0	0.16075	0.0304197	0.102906	0.52246	0
1.808	0.00330656	0.0181148	0.00107665	3.56e-06	0.55287	0	0	0	0.00032555	-0.0005192	0	0	0	0.160754	0.0304203	0.102905	0.51025	0
1.81	0.00330656	0.0181126	0.00151694	5.02e-06	0.55287	0	0	0	0.00037984	-0.00073474	0	0	0	0.160761	0.030421	0.102904	0.52002	0
1.812	0.00330656	0.0181096	0.0018035	5.96e-06	0.55287	0	0	0	0.00044857	-0.00088299	0	0	0	0.160768	0.0304218	0.102903	0.51514	0
1.814	0.0015158	0.018106	0.00183549	2.78e-06	0.55287	0	0	0	0.00050097	-0.00095127	0	0	0	0.160773	0.0304228	0.102901	0.5127	0
1.816	0.00696269	0.0181023	0.00161467	1.124e-05	0.55287	0	0	0	0.00050723	-0.00095279	0	0	0	0.160781	0.0304238	0.102899	0.52979	0
1.818	0.00330656	0.0180991	0.00123447	4.08e-06	0.55287	0	0	0	0.00045129	-0.0009091	0	0	0	0.160791	0.0304247	0.102897	0.51514	0
1.82	0.00330656	0.0180966	0.00081484	2.69e-06	0.55287	0	0	0	0.00033668	-0.00083158	0	0	0	0.160798	0.0304255	0.102895	0.51514	0
1.822	0.00882806	0.018095	0.00044409	3.92e-06	0.55287	0	0	0	0.00018361	-0.00072093	0	0	0	0.16081	0.030426	0.102894	0.52246	0
1.824	0.00696269	0.0180941	0.00016216	1.13e-06	0.55287	0	0	0	1.931e-05	-0.00057738	0	0	0	0.160826	0.0304262	0.102892	0.52002	0
1.826	0.00882806	0.0180938	-2.482e-05	-2.2e-07	0.55287	0	0	0	-0.00013405	-0.00040301	0	0	0	0.160842	0.0304261	0.102891	0.52002	0
1.828	0.00882806	0.0180938	-0.00012523	-1.11e-06	0.55287	0	0	0	-0.00026873	-0.00019609	0	0	0	0.160859	0.0304257	0.102891	0.5127	0
1.83	0.00882806	0.0180941	-0.00014872	-1.31e-06	0.55287	0	0	0	-0.00039402	4.565e-05	0	0	0	0.160877	0.0304251	0.102891	0.51514	0
1.832	0.0124096	0.0180944	-9.894e-05	-1.23e-06	0.55287	0	0	0	-0.00052989	0.000315	0	0	0	0.160898	0.0304241	0.102891	0.50537	0
1.834	0.0106188	0.0180946	2.82e-05	3e-07	0.55287	0	0	0	-0.00069295	0.00059551	0	0	0	0.160921	0.0304229	0.102892	0.52246	0
1.836	0.0142749	0.0180945	0.00024099	3.44e-06	0.55287	0	0	0	-0.00088306	0.00086902	0	0	0	0.160946	0.0304213	0.102893	0.51758	0
1.838	0.0106188	0.018094	0.00054279	5.76e-06	0.55287	0	0	0	-0.00107952	0.00111893	0	0	0	0.160971	0.0304194	0.102895	0.50781	0
1.84	0.0124096	0.0180929	0.00092208	1.144e-05	0.55287	0	0	0	-0.00125007	0.0013315	0	0	0	0.160994	0.0304171	0.102898	0.52734	0
1.842	0.00882806	0.0180911	0.00135702	1.198e-05	0.55287	0	0	0	-0.00136633	0.00149619	0	0	0	0.161015	0.0304144	0.102901	0.51758	0
1.844	0.0179311	0.0180884	0.00183277	3.286e-05	0.55287	0	0	0	-0.00141601	0.00160103	0	0	0	0.161042	0.0304116	0.102904	0.51514	0
1.846	0.0179311	0.0180847	0.00233203	4.182e-05	0.55287	0	0	0	-0.00140743	0.00163264	0	0	0	0.161078	0.0304088	0.102907	0.52002	0
1.848	0.0160657	0.0180801	0.00280177	4.501e-05	0.55287	0	0	0	-0.00136471	0.0015869	0	0	0	0.161112	0.0304061	0.10291	0.51758	0
1.85	0.0197218	0.0180744	0.0031651	6.242e-05	0.55287	0	0	0	-0.00131508	0.00147256	0	0	0	0.161148	0.0304034	0.102913	0.51514	0
1.852	0.0160657	0.0180681	0.00336721	5.41e-05	0.55287	0	0	0	-0.00127648	0.00129901	0	0	0	0.161183	0.0304008	0.102916	0.51514	0
1.854	0.0215872	0.0180614	0.00338019	7.297e-05	0.55287	0	0	0	-0.00125172	0.00107065	0	0	0	0.161221	0.0303983	0.102918	0.5127	0
1.856	0.0215872	0.0180546	0.00319042	6.887e-05	0.55287	0	0	0	-0.00122878	0.00079556	0	0	0	0.161264	0.0303958	0.10292	0.51758	0
1.858	0.0251687	0.0180482	0.00281506	7.085e-05	0.55287	0	0	0	-0.00118715	0.00048826	0	0	0	0.161311	0.0303934	0.102922	0.5249	0
1.86	0.0215872	0.0180426	0.00230863	4.984e-05	0.55287	0	0	0	-0.00110889	0.00016464	0	0	0	0.161358	0.0303911	0.102922	0.52002	0
1.862	0.023378	0.018038	0.00174387	4.077e-05	0.55287	0	0	0	-0.00098958	-0.00015743	0	0	0	0.161403	0.030389	0.102922	0.52734	0
1.864	0.023378	0.0180345	0.00120117	2.808e-05	0.55287	0	0	0	-0.00084367	-0.00046112	0	0	0	0.161449	0.0303871	0.102922	0.51514	0
1.866	0.0251687	0.0180321	0.00075868	1.91e-05	0.55287	0	0	0	-0.00069903	-0.00073985	0	0	0	0.161498	0.0303856	0.10292	0.51025	0
1.868	0.0379278	0.0180306	0.00046726	1.772e-05	0.55287	0	0	0	-0.00058353	-0.00099237	0	0	0	0.161561	0.0303843	0.102919	0.51514	0
1.87	0.032481	0.0180297	0.00033536	1.089e-05	0.55287	0	0	0	-0.00051237	-0.00120869	0	0	0	0.161632	0.0303832	0.102916	0.51514	0
1.872	0.032481	0.018029	0.0003348	1.087e-05	0.55287	0	0	0	-0.00048151	-0.00137028	0	0	0	0.161696	0.0303822	0.102914	0.51514	0
1.874	0.0379278	0.0180283	0.00040962	1.554e-05	0.55287	0	0	0	-0.00046981	-0.00146036	0	0	0	0.161767	0.0303813	0.102911	0.50537	0
1.876	0.032481	0.0180275	0.00048076	1.562e-05	0.55287	0	0	0	-0.00045042	-0.00146877	0	0	0	0.161837	0.0303804	0.102908	0.51514	0
1.878	0.032481	0.0180265	0.00046206	1.501e-05	0.55287	0	0	0	-0.00040575	-0.00139597	0	0	0	0.161902	0.0303795	0.102905	0.51514	0
1.88	0.0251687	0.0180256	0.00029895	7.52e-06	0.55287	0	0	0	-0.0003364	-0.00125793	0	0	0	0.16196	0.0303787	0.102903	0.51758	0
1.882	0.0270341	0.018025	-5.3e-07	-1e-08	0.55287	0	0	0	-0.00025914	-0.00108206	0	0	0	0.162012	0.0303781	0.1029	0.51758	0
1.884	0.0288248	0.018025	-0.00037532	-1.082e-05	0.55287	0	0	0	-0.00019797	-0.00089665	0	0	0	0.162068	0.0303777	0.102898	0.52246	0
1.886	0.0306902	0.0180258	-0.00073785	-2.264e-05	0.55287	0	0	0	-0.00017265	-0.00072168	0	0	0	0.162128	0.0303773	0.102897	0.5249	0
1.888	0.0251687	0.0180272	-0.00099335	-2.5e-05	0.55287	0	0	0	-0.00018731	-0.00056148	0	0	0	0.162183	0.030377	0.102895	0.52246	0
1.89	0.023378	0.0180292	-0.00106977	-2.501e-05	0.55287	0	0	0	-0.00022704	-0.00040612	0	0	0	0.162232	0.0303765	0.102894	0.51025	0
1.892	0.0215872	0.0180314	-0.00095888	-2.07e-05	0.55287	0	0	0	-0.00026638	-0.00024558	0	0	0	0.162277	0.0303761	0.102894	0.52002	0
1.894	0.0215872	0.0180333	-0.00073352	-1.583e-05	0.55287	0	0	0	-0.00028255	-7.965e-05	0	0	0	0.16232	0.0303755	0.102893	0.5127	0
1.896	0.023378	0.0180347	-0.00051588	-1.206e-05	0.55287	0	0	0	-0.00026582	8.571e-05	0	0	0	0.162365	0.030375	0.102893	0.52002	0
1.898	0.0179311	0.0180358	-0.00040637	-7.29e-06	0.55287	0	0	0	-0.00022353	0.00024015	0	0	0	0.162406	0.0303745	0.102894	0.51514	0
1.9	0.0179311	0.0180366	-0.00041889	-7.51e-06	0.55287	0	0	0	-0.00017592	0.0003665	0	0	0	0.162442	0.0303741	0.102894	0.51025	0
1.902	0.0124096	0.0180374	-0.00048367	-6e-06	0.55287	0	0	0	-0.00014463	0.00044749	0	0	0	0.162473	0.0303738	0.102895	0.5127	0
1.904	0.0197218	0.0180384	-0.00051724	-1.02e-05	0.55287	0	0	0	-0.00014045	0.00047641	0	0	0	0.162505	0.0303735	0.102896	0.51514	0
1.906	0.0215872	0.0180394	-0.0004726	-1.02e-05	0.55287	0	0	0	-0.00015691	0.00045615	0	0	0	0.162546	0.0303732	0.102897	0.52246	0
1.908	0.0179311	0.0180404	-0.00033942	-6.09e-06	0.55287	0	0	0	-0.00017295	0.00039293	0	0	0	0.162585	0.0303728	0.102898	0.51758	0
1.91	0.0215872	0.0180411	-0.00014762	-3.19e-06	0.55287	0	0	0	-0.00016368	0.00029636	0	0	0	0.162625	0.0303725	0.102899	0.50293	0
1.912	0.0215872	0.0180414	4.34e-05	9.4e-07	0.55287	0	0	0	-0.00011398	0.00018217	0	0	0	0.162668	0.0303722	0.102899	0.52246	0
1.914	0.0124096	0.0180413	0.00019167	2.38e-06	0.55287	0	0	0	-2.651e-05	7.437e-05	0	0	0	0.162702	0.0303721	0.102899	0.50293	0
1.916	0.0197218	0.0180409	0.00027284	5.38e-06	0.55287	0	0	0	8.058e-05	5.71e-06	0	0	0	0.162734	0.0303721	0.102899	0.51758	0
1.918	0.0215872	0.0180403	0.00023249	5.02e-06	0.55287	0	0	0	0.00018259	7.56e-06	0	0	0	0.162776	0.0303724	0.102899	0.5249	0
1.92	0.0179311	0.0180399	7.71e-06	1.4e-07	0.55287	0	0	0	0.00025845	9.288e-05	0	0	0	0.162815	0.0303728	0.1029	0.51758	0
1.922	0.0215872	0.0180399	-0.0003818	-8.24e-06	0.55287	0	0	0	0.00029907	0.00025311	0	0	0	0.162855	0.0303734	0.1029	0.52002	0
1.924	0.023378	0.0180406	-0.0007987	-1.867e-05	0.55287	0	0	0	0.00031136	0.00047201	0	0	0	0.1629	0.030374	0.102901	0.52002	0
1.926	0.0251687	0.0180422	-0.0010783	-2.714e-05	0.55287	0	0	0	0.00031415	0.00073427	0	0	0	0.162948	0.0303746	0.102902	0.51758	0
1.928	0.0197218	0.0180444	-0.00116391	-2.295e-05	0.55287	0	0	0	0.00032781	0.00102157	0	0	0	0.162993	0.0303753	0.102904	0.51514	0
1.93	0.0215872	0.0180467	-0.00114031	-2.462e-05	0.55287	0	0	0	0.00036283	0.00131219	0	0	0	0.163034	0.030376	0.102906	0.52002	0
1.932	0.023378	0.018049	-0.00113377	-2.651e-05	0.55287	0	0	0	0.00041165	0.00158724	0	0	0	0.163079	0.0303767	0.102909	0.51758	0
1.934	0.023378	0.0180513	-0.00119366	-2.791e-05	0.55287	0	0	0	0.00044999	0.00183262	0	0	0	0.163126	0.0303776	0.102912	0.51514	0
1.936	0.0288248	0.0180536	-0.00128034	-3.691e-05	0.55287	0	0	0	0.00045088	0.00203544	0	0	0	0.163178	0.0303785	0.102916	0.51514	0
1.938	0.0251687	0.0180562	-0.00134708	-3.39e-05	0.55287	0	0	0	0.00040123	0.00218062	0	0	0	0.163232	0.0303794	0.10292	0.5127	0
1.94	0.0251687	0.0180589	-0.00139866	-3.52e-05	0.55287	0	0	0	0.00030832	0.0022556	0	0	0	0.163283	0.0303801	0.102925	0.52246	0
1.942	0.0251687	0.0180617	-0.00147116	-3.703e-05	0.55287	0	0	0	0.00019408	0.00226087	0	0	0	0.163333	0.0303806	0.102929	0.52002	0
1.944	0.023378	0.0180646	-0.00158388	-3.703e-05	0.55287	0	0	0	8.296e-05	0.00220847	0	0	0	0.163382	0.0303809	0.102934	0.52002	0
1.946	0.0251687	0.0180678	-0.00172744	-4.348e-05	0.55287	0	0	0	-9.99e-06	0.00211018	0	0	0	0.16343	0.0303809	0.102938	0.51514	0
1.948	0.0288248	0.0180713	-0.00187337	-5.4e-05	0.55287	0	0	0	-8.564e-05	0.0019759	0	0	0	0.163484	0.0303808	0.102942	0.51514	0
1.95	0.0251687	0.018075	-0.0019744	-4.969e-05	0.55287	0	0	0	-0.00015916	0.0018208	0	0	0	0.163538	0.0303806	0.102946	0.52002	0
1.952	0.0288248	0.0180789	-0.00201259	-5.801e-05	0.55287	0	0	0	-0.00025157	0.00166337	0	0	0	0.163592	0.0303802	0.102949	0.52002	0
1.954	0.0251687	0.018083	-0.00206353	-5.194e-05	0.55287	0	0	0	-0.00037984	0.00151677	0	0	0	0.163646	0.0303795	0.102953	0.52734	0
1.956	0.0288248	0.0180871	-0.00221621	-6.388e-05	0.55287	0	0	0	-0.00054934	0.00139008	0	0	0	0.1637	0.0303786	0.102956	0.5249	0
1.958	0.0270341	0.0180915	-0.0024267	-6.56e-05	0.55287	0	0	0	-0.00075017	0.00129252	0	0	0	0.163756	0.0303773	0.102958	0.5127	0
1.96	0.023378	0.0180964	-0.00254408	-5.948e-05	0.55287	0	0	0	-0.00095959	0.00122726	0	0	0	0.163806	0.0303756	0.102961	0.51758	0
1.962	0.023378	0.0181015	-0.00245764	-5.745e-05	0.55287	0	0	0	-0.00115123	0.00118433	0	0	0	0.163853	0.0303735	0.102963	0.52002	0
1.964	0.023378	0.0181064	-0.00214267	-5.009e-05	0.55287	0	0	0	-0.00130578	0.00114219	0	0	0	0.1639	0.030371	0.102965	0.51514	0
1.966	0.0288248	0.0181107	-0.00158388	-4.566e-05	0.55287	0	0	0	-0.00141712	0.00107473	0	0	0	0.163952	0.0303683	0.102968	0.52246	0
1.968	0.0215872	0.0181139	-0.0007903	-1.706e-05	0.55287	0	0	0	-0.00149148	0.00096254	0	0	0	0.164002	0.0303654	0.10297	0.52246	0
1.97	0.0251687	0.0181154	4.606e-05	1.16e-06	0.55287	0	0	0	-0.00154091	0.00080189	0	0	0	0.164049	0.0303624	0.102971	0.5127	0
1.972	0.0215872	0.0181153	0.00059371	1.282e-05	0.55287	0	0	0	-0.00157489	0.00060023	0	0	0	0.164096	0.0303593	0.102973	0.52002	0
1.974	0.023378	0.0181141	0.00070252	1.642e-05	0.55287	0	0	0	-0.0015942	0.00036518	0	0	0	0.164141	0.0303561	0.102974	0.52002	0
1.976	0.0142749	0.0181127	0.00053407	7.62e-06	0.55287	0	0	0	-0.00158936	0.00010218	0	0	0	0.164179	0.0303529	0.102974	0.52002	0
1.978	0.0179311	0.0181117	0.00033959	6.09e-06	0.55287	0	0	0	-0.00154493	-0.00018079	0	0	0	0.164211	0.0303498	0.102974	0.5249	0
1.98	0.0215872	0.018111	0.0002252	4.86e-06	0.55287	0	0	0	-0.00144896	-0.00046914	0	0	0	0.16425	0.0303468	0.102974	0.51514	0
1.982	0.0160657	0.0181105	0.0001379	2.22e-06	0.55287	0	0	0	-0.00130235	-0.00074048	0	0	0	0.164288	0.030344	0.102972	0.51758	0
1.984	0.0179311	0.0181103	-7.28e-06	-1.3e-07	0.55287	0	0	0	-0.0011226	-0.0009722	0	0	0	0.164322	0.0303416	0.102971	0.51758	0
1.986	0.0142749	0.0181103	-0.00024531	-3.5e-06	0.55287	0	0	0	-0.00093934	-0.00114957	0	0	0	0.164354	0.0303395	0.102969	0.52002	0
1.988	0.0160657	0.0181108	-0.00056909	-9.14e-06	0.55287	0	0	0	-0.00078312	-0.0012587	0	0	0	0.164384	0.0303378	0.102966	0.51758	0
1.99	0.0142749	0.0181119	-0.00094412	-1.348e-05	0.55287	0	0	0	-0.00067265	-0.00127476	0	0	0	0.164415	0.0303364	0.102964	0.51514	0
1.992	0.0160657	0.0181138	-0.00130113	-2.09e-05	0.55287	0	0	0	-0.00060809	-0.00116531	0	0	0	0.164445	0.0303351	0.102961	0.51758	0
1.994	0.0160657	0.0181164	-0.00155282	-2.495e-05	0.55287	0	0	0	-0.00057382	-0.00090623	0	0	0	0.164477	0.0303339	0.102959	0.5127	0
1.996	0.0179311	0.0181195	-0.00165447	-2.967e-05	0.55287	0	0	0	-0.00054911	-0.00049586	0	0	0	0.164511	0.0303328	0.102958	0.51514	0
1.998	0.0179311	0.0181228	-0.00163826	-2.938e-05	0.55287	0	0	0	-0.00052017	3.968e-05	0	0	0	0.164547	0.0303317	0.102957	0.51514	0
2	0.0142749	0.0181261	-0.00163826	-2.339e-05	0.55287	0	0	0	-0.00048617	0.00064362	0	0	0	0.164579	0.0303307	0.102958	0.5127	0
