# Supplementary material for: In vivo muscle force and muscle power during near-maximal frog jumps
Source: PLoS One. 2017 Mar 10;12(3):e0173415. doi: 10.1371/journal.pone.0173415 (PMC5345813; doi:10.1371/journal.pone.0173415)
Supplement: S3 File — Full raw data set of the current study. (ZIP) [file pone.0173415.s003.zip › Frog_jumping_full_dataset2/Extracted_data/Frog1/Jump6/Apr28jump6.frm]

492.00000000 555.00000000 536.00000000 1031.00000000 1157.00000000 1119.00000000  56.81289683   0.00132965   1.02698746   0.01043137
