# Supplementary material for: In vivo muscle force and muscle power during near-maximal frog jumps
Source: PLoS One. 2017 Mar 10;12(3):e0173415. doi: 10.1371/journal.pone.0173415 (PMC5345813; doi:10.1371/journal.pone.0173415)
Supplement: S3 File — Full raw data set of the current study. (ZIP) [file pone.0173415.s003.zip › Frog_jumping_full_dataset2/Extracted_data/Frog1/Jump6/newapr28jump6.all]

  0.00000000   0.00151580   0.01841232  -0.00184450  -0.00000280   0.00000000   0.00000000   0.00000000   0.00000000  -0.00064769   0.26754192   0.00000000   0.00000000   0.00000000   0.00000000   0.00000000   0.00000000   0.51514000   0.00000000
  0.00200000   0.00000000   0.01841601  -0.00145978   0.00000000   0.00000000   0.00000000   0.00000000   0.00000000  -0.00054109   0.26853410   0.00000000   0.00000000   0.00000000   0.00000000   0.00000000   0.00000000   0.51270000   0.00000000
  0.00400000   0.00517193   0.01841893  -0.00086469  -0.00000447   0.00000000   0.00000000   0.00000000   0.00000000  -0.00043383   0.26948897   0.00000000   0.00000000   0.00000000   0.00000000   0.00000000   0.00000000   0.51758000   0.00000000
  0.00600000   0.00151580   0.01842065  -0.00029425  -0.00000045   0.00000000   0.00000000   0.00000000   0.00000000  -0.00032832   0.27036600   0.00000000   0.00000000   0.00000000   0.00000000   0.00000000   0.00000000   0.52002000   0.00000000
  0.00800000   0.00330656   0.01842124   0.00007860   0.00000026   0.00000000   0.00000000   0.00000000   0.00000000  -0.00022916   0.27115254   0.00000000   0.00000000   0.00000000   0.00000000   0.00000000   0.00000000   0.52246000   0.00000000
  0.01000000   0.00151580   0.01842109   0.00023721   0.00000036   0.00000000   0.00000000   0.00000000   0.00000000  -0.00014309   0.27185848   0.00000000   0.00000000   0.00000000   0.00000000   0.00000000   0.00000000   0.50049000   0.00000000
  0.01200000   0.00151580   0.01842061   0.00025236   0.00000038   0.00000000   0.00000000   0.00000000   0.00000000  -0.00007800   0.27250067   0.00000000   0.00000000   0.00000000   0.00000000   0.00000000   0.00000000   0.51025000   0.00000000
  0.01400000   0.00151580   0.01842011   0.00015104   0.00000023   0.00000000   0.00000000   0.00000000   0.00000000  -0.00004170   0.27308773   0.00000000   0.00000000   0.00000000   0.00000000   0.00000000   0.00000000   0.51758000   0.00000000
  0.01600000   0.00330656   0.01841980  -0.00006609  -0.00000022   0.00000000   0.00000000   0.00000000   0.00000000  -0.00003880   0.27361613   0.00000000   0.00000000   0.00000000   0.00000000   0.00000000   0.00000000   0.51270000   0.00000000
  0.01800000   0.00000000   0.01841994  -0.00033785   0.00000000   0.00000000   0.00000000   0.00000000   0.00000000  -0.00006702   0.27407708   0.00000000   0.00000000   0.00000000   0.00000000   0.00000000   0.00000000   0.52002000   0.00000000
  0.02000000   0.00000000   0.01842061  -0.00056770   0.00000000   0.00000000   0.00000000   0.00000000   0.00000000  -0.00011758   0.27446426   0.00000000   0.00000000   0.00000000   0.00000000   0.00000000   0.00000000   0.52002000   0.00000000
  0.02200000   0.00151580   0.01842175  -0.00068574  -0.00000104   0.00000000   0.00000000   0.00000000   0.00000000  -0.00017947   0.27477622   0.00000000   0.00000000   0.00000000   0.00000000   0.00000000   0.00000000   0.51758000   0.00000000
  0.02400000   0.00330656   0.01842312  -0.00065460  -0.00000216   0.00000000   0.00000000   0.00000000   0.00000000  -0.00024282   0.27501550   0.00000000   0.00000000   0.00000000   0.00000000   0.00000000   0.00000000   0.51514000   0.00000000
  0.02600000   0.00000000   0.01842443  -0.00047401   0.00000000   0.00000000   0.00000000   0.00000000   0.00000000  -0.00029897   0.27518605   0.00000000   0.00000000   0.00000000   0.00000000   0.00000000   0.00000000   0.52002000   0.00000000
  0.02800000   0.00000000   0.01842538  -0.00019310   0.00000000   0.00000000   0.00000000   0.00000000   0.00000000  -0.00034029   0.27528921   0.00000000   0.00000000   0.00000000   0.00000000   0.00000000   0.00000000   0.51270000   0.00000000
  0.03000000   0.00000000   0.01842576   0.00010722   0.00000000   0.00000000   0.00000000   0.00000000   0.00000000  -0.00036304   0.27532239   0.00000000   0.00000000   0.00000000   0.00000000   0.00000000   0.00000000   0.51025000   0.00000000
  0.03200000   0.00000000   0.01842555   0.00033818   0.00000000   0.00000000   0.00000000   0.00000000   0.00000000  -0.00036944   0.27528665   0.00000000   0.00000000   0.00000000   0.00000000   0.00000000   0.00000000   0.52246000   0.00000000
  0.03400000   0.00151580   0.01842487   0.00040343   0.00000061   0.00000000   0.00000000   0.00000000   0.00000000  -0.00036370   0.27519706   0.00000000   0.00000000   0.00000000   0.00000000   0.00000000   0.00000000   0.50049000   0.00000000
  0.03600000   0.00000000   0.01842407   0.00018895   0.00000000   0.00000000   0.00000000   0.00000000   0.00000000  -0.00034778   0.27507908   0.00000000   0.00000000   0.00000000   0.00000000   0.00000000   0.00000000   0.52002000   0.00000000
  0.03800000   0.00151580   0.01842369  -0.00043752  -0.00000066   0.00000000   0.00000000   0.00000000   0.00000000  -0.00032232   0.27495596   0.00000000   0.00000000   0.00000000   0.00000000   0.00000000   0.00000000   0.51514000   0.00000000
  0.04000000   0.00696269   0.01842456  -0.00160708  -0.00001119   0.00000000   0.00000000   0.00000000   0.00000000  -0.00028908   0.27484486   0.00000000   0.00000000   0.00000000   0.00000000   0.00000000   0.00000000   0.51758000   0.00000000
  0.04200000   0.00330656   0.01842778  -0.00340172  -0.00001125   0.00000000   0.00000000   0.00000000   0.00000000  -0.00025142   0.27475733   0.00000000   0.00000000   0.00000000   0.00000000   0.00000000   0.00000000   0.50781000   0.00000000
  0.04400000   0.00151580   0.01843458  -0.00577054  -0.00000875   0.00000000   0.00000000   0.00000000   0.00000000  -0.00021315   0.27469662   0.00000000   0.00000000   0.00000000   0.00000000   0.00000000   0.00000000   0.51514000   0.00000000
  0.04600000   0.00000000   0.01844612  -0.00842429   0.00000000   0.00000000   0.00000000   0.00000000   0.00000000  -0.00017736   0.27465747   0.00000000   0.00000000   0.00000000   0.00000000   0.00000000   0.00000000   0.51514000   0.00000000
  0.04800000   0.00000000   0.01846297  -0.01074652   0.00000000   0.00000000   0.00000000   0.00000000   0.00000000  -0.00014715   0.27463002   0.00000000   0.00000000   0.00000000   0.00000000   0.00000000   0.00000000   0.51758000   0.00000000
  0.05000000   0.00000000   0.01848446  -0.01168614   0.00000000   0.00000000   0.00000000   0.00000000   0.00000000  -0.00012704   0.27460311   0.00000000   0.00000000   0.00000000   0.00000000   0.00000000   0.00000000   0.52490000   0.00000000
  0.05200000   0.00330656   0.01850783  -0.00979799  -0.00003240   0.00000000   0.00000000   0.00000000   0.00000000  -0.00012182   0.27456683   0.00000000   0.00000000   0.00000000   0.00000000   0.00000000   0.00000000   0.52490000   0.00000000
  0.05400000   0.00000000   0.01852743  -0.00428561   0.00000000   0.00000000   0.00000000   0.00000000   0.00000000  -0.00013347   0.27452007   0.00000000   0.00000000   0.00000000   0.00000000   0.00000000   0.00000000   0.51514000   0.00000000
  0.05600000   0.00330656   0.01853600   0.00328664   0.00001087   0.00000000   0.00000000   0.00000000   0.00000000  -0.00016025   0.27447620   0.00000000   0.00000000   0.00000000   0.00000000   0.00000000   0.00000000   0.51025000   0.00000000
  0.05800000   0.00000000   0.01852943   0.00949490   0.00000000   0.00000000   0.00000000   0.00000000   0.00000000  -0.00019856   0.27445645   0.00000000   0.00000000   0.00000000   0.00000000   0.00000000   0.00000000   0.51514000   0.00000000
  0.06000000   0.00151580   0.01851044   0.01208565   0.00001832   0.00000000   0.00000000   0.00000000   0.00000000  -0.00024459   0.27447837   0.00000000   0.00000000   0.00000000   0.00000000   0.00000000   0.00000000   0.51514000   0.00000000
  0.06200000   0.00151580   0.01848627   0.01142082   0.00001731   0.00000000   0.00000000   0.00000000   0.00000000  -0.00029460   0.27454910   0.00000000   0.00000000   0.00000000   0.00000000   0.00000000   0.00000000   0.51514000   0.00000000
  0.06400000   0.00000000   0.01846343   0.00905615   0.00000000   0.00000000   0.00000000   0.00000000   0.00000000  -0.00034472   0.27466402   0.00000000   0.00000000   0.00000000   0.00000000   0.00000000   0.00000000   0.52246000   0.00000000
  0.06600000   0.00000000   0.01844531   0.00626223   0.00000000   0.00000000   0.00000000   0.00000000   0.00000000  -0.00039183   0.27481079   0.00000000   0.00000000   0.00000000   0.00000000   0.00000000   0.00000000   0.51514000   0.00000000
  0.06800000   0.00330656   0.01843279   0.00372930   0.00001233   0.00000000   0.00000000   0.00000000   0.00000000  -0.00043488   0.27497567   0.00000000   0.00000000   0.00000000   0.00000000   0.00000000   0.00000000   0.50781000   0.00000000
  0.07000000   0.00000000   0.01842533   0.00172978   0.00000000   0.00000000   0.00000000   0.00000000   0.00000000  -0.00047468   0.27514604   0.00000000   0.00000000   0.00000000   0.00000000   0.00000000   0.00000000   0.51025000   0.00000000
  0.07200000   0.00000000   0.01842187   0.00031384   0.00000000   0.00000000   0.00000000   0.00000000   0.00000000  -0.00051223   0.27530976   0.00000000   0.00000000   0.00000000   0.00000000   0.00000000   0.00000000   0.51514000   0.00000000
  0.07400000   0.00000000   0.01842124  -0.00055305   0.00000000   0.00000000   0.00000000   0.00000000   0.00000000  -0.00054767   0.27545694   0.00000000   0.00000000   0.00000000   0.00000000   0.00000000   0.00000000   0.51514000   0.00000000
  0.07600000   0.00151580   0.01842235  -0.00095408  -0.00000145   0.00000000   0.00000000   0.00000000   0.00000000  -0.00058084   0.27558361   0.00000000   0.00000000   0.00000000   0.00000000   0.00000000   0.00000000   0.51025000   0.00000000
  0.07800000   0.00000000   0.01842426  -0.00101184   0.00000000   0.00000000   0.00000000   0.00000000   0.00000000  -0.00061172   0.27568993   0.00000000   0.00000000   0.00000000   0.00000000   0.00000000   0.00000000   0.51758000   0.00000000
  0.08000000   0.00330656   0.01842628  -0.00084285  -0.00000279   0.00000000   0.00000000   0.00000000   0.00000000  -0.00063914   0.27577345   0.00000000   0.00000000   0.00000000   0.00000000   0.00000000   0.00000000   0.51270000   0.00000000
  0.08200000   0.00000000   0.01842797  -0.00052145   0.00000000   0.00000000   0.00000000   0.00000000   0.00000000  -0.00065997   0.27582691   0.00000000   0.00000000   0.00000000   0.00000000   0.00000000   0.00000000   0.51270000   0.00000000
  0.08400000   0.00517193   0.01842901  -0.00010540  -0.00000055   0.00000000   0.00000000   0.00000000   0.00000000  -0.00066991   0.27583910   0.00000000   0.00000000   0.00000000   0.00000000   0.00000000   0.00000000   0.50537000   0.00000000
  0.08600000   0.00000000   0.01842922   0.00031022   0.00000000   0.00000000   0.00000000   0.00000000   0.00000000  -0.00066395   0.27579590   0.00000000   0.00000000   0.00000000   0.00000000   0.00000000   0.00000000   0.51270000   0.00000000
  0.08800000   0.00151580   0.01842860   0.00059809   0.00000091   0.00000000   0.00000000   0.00000000   0.00000000  -0.00063639   0.27568766   0.00000000   0.00000000   0.00000000   0.00000000   0.00000000   0.00000000   0.51758000   0.00000000
  0.09000000   0.00517193   0.01842740   0.00067446   0.00000349   0.00000000   0.00000000   0.00000000   0.00000000  -0.00058267   0.27551861   0.00000000   0.00000000   0.00000000   0.00000000   0.00000000   0.00000000   0.52002000   0.00000000
  0.09200000   0.00000000   0.01842606   0.00055639   0.00000000   0.00000000   0.00000000   0.00000000   0.00000000  -0.00050205   0.27530733   0.00000000   0.00000000   0.00000000   0.00000000   0.00000000   0.00000000   0.51270000   0.00000000
  0.09400000   0.00151580   0.01842494   0.00034916   0.00000053   0.00000000   0.00000000   0.00000000   0.00000000  -0.00039825   0.27507813   0.00000000   0.00000000   0.00000000   0.00000000   0.00000000   0.00000000   0.51270000   0.00000000
  0.09600000   0.00000000   0.01842424   0.00018659   0.00000000   0.00000000   0.00000000   0.00000000   0.00000000  -0.00027863   0.27485018   0.00000000   0.00000000   0.00000000   0.00000000   0.00000000   0.00000000   0.51270000   0.00000000
  0.09800000   0.00151580   0.01842387   0.00015409   0.00000023   0.00000000   0.00000000   0.00000000   0.00000000  -0.00015297   0.27463284   0.00000000   0.00000000   0.00000000   0.00000000   0.00000000   0.00000000   0.52734000   0.00000000
  0.10000000   0.00000000   0.01842356   0.00023404   0.00000000   0.00000000   0.00000000   0.00000000   0.00000000  -0.00003133   0.27442971   0.00000000   0.00000000   0.00000000   0.00000000   0.00000000   0.00000000   0.50293000   0.00000000
  0.10200000   0.00000000   0.01842309   0.00031860   0.00000000   0.00000000   0.00000000   0.00000000   0.00000000   0.00007764   0.27424312   0.00000000   0.00000000   0.00000000   0.00000000   0.00000000   0.00000000   0.52002000   0.00000000
  0.10400000   0.00151580   0.01842246   0.00028395   0.00000043   0.00000000   0.00000000   0.00000000   0.00000000   0.00016748   0.27407502   0.00000000   0.00000000   0.00000000   0.00000000   0.00000000   0.00000000   0.52002000   0.00000000
  0.10600000   0.00151580   0.01842189   0.00007548   0.00000011   0.00000000   0.00000000   0.00000000   0.00000000   0.00023467   0.27392831   0.00000000   0.00000000   0.00000000   0.00000000   0.00000000   0.00000000   0.51514000   0.00000000
  0.10800000   0.00000000   0.01842174  -0.00024409   0.00000000   0.00000000   0.00000000   0.00000000   0.00000000   0.00027909   0.27381062   0.00000000   0.00000000   0.00000000   0.00000000   0.00000000   0.00000000   0.51758000   0.00000000
  0.11000000   0.00000000   0.01842223  -0.00052714   0.00000000   0.00000000   0.00000000   0.00000000   0.00000000   0.00030438   0.27373611   0.00000000   0.00000000   0.00000000   0.00000000   0.00000000   0.00000000   0.52002000   0.00000000
  0.11200000   0.00000000   0.01842328  -0.00065340   0.00000000   0.00000000   0.00000000   0.00000000   0.00000000   0.00031698   0.27372223   0.00000000   0.00000000   0.00000000   0.00000000   0.00000000   0.00000000   0.52490000   0.00000000
  0.11400000   0.00000000   0.01842459  -0.00061391   0.00000000   0.00000000   0.00000000   0.00000000   0.00000000   0.00032326   0.27378261   0.00000000   0.00000000   0.00000000   0.00000000   0.00000000   0.00000000   0.51758000   0.00000000
  0.11600000   0.00151580   0.01842582  -0.00048056  -0.00000073   0.00000000   0.00000000   0.00000000   0.00000000   0.00032670   0.27391783   0.00000000   0.00000000   0.00000000   0.00000000   0.00000000   0.00000000   0.51514000   0.00000000
  0.11800000   0.00151580   0.01842678  -0.00033103  -0.00000050   0.00000000   0.00000000   0.00000000   0.00000000   0.00032694   0.27411149   0.00000000   0.00000000   0.00000000   0.00000000   0.00000000   0.00000000   0.52002000   0.00000000
  0.12000000   0.00000000   0.01842744  -0.00021631   0.00000000   0.00000000   0.00000000   0.00000000   0.00000000   0.00031997   0.27433952   0.00000000   0.00000000   0.00000000   0.00000000   0.00000000   0.00000000   0.51758000   0.00000000
  0.12200000   0.00000000   0.01842787  -0.00016328   0.00000000   0.00000000   0.00000000   0.00000000   0.00000000   0.00029921   0.27458241   0.00000000   0.00000000   0.00000000   0.00000000   0.00000000   0.00000000   0.51758000   0.00000000
  0.12400000   0.00151580   0.01842820  -0.00018170  -0.00000028   0.00000000   0.00000000   0.00000000   0.00000000   0.00025813   0.27482738   0.00000000   0.00000000   0.00000000   0.00000000   0.00000000   0.00000000   0.51514000   0.00000000
  0.12600000   0.00000000   0.01842856  -0.00026755   0.00000000   0.00000000   0.00000000   0.00000000   0.00000000   0.00019385   0.27506497   0.00000000   0.00000000   0.00000000   0.00000000   0.00000000   0.00000000   0.51270000   0.00000000
  0.12800000   0.00696269   0.01842910  -0.00040192  -0.00000280   0.00000000   0.00000000   0.00000000   0.00000000   0.00010969   0.27528495   0.00000000   0.00000000   0.00000000   0.00000000   0.00000000   0.00000000   0.51025000   0.00000000
  0.13000000   0.00000000   0.01842990  -0.00054568   0.00000000   0.00000000   0.00000000   0.00000000   0.00000000   0.00001434   0.27547419   0.00000000   0.00000000   0.00000000   0.00000000   0.00000000   0.00000000   0.51758000   0.00000000
  0.13200000   0.00000000   0.01843099  -0.00063958   0.00000000   0.00000000   0.00000000   0.00000000   0.00000000  -0.00008133   0.27562130   0.00000000   0.00000000   0.00000000   0.00000000   0.00000000   0.00000000   0.52490000   0.00000000
  0.13400000   0.00151580   0.01843227  -0.00062969  -0.00000095   0.00000000   0.00000000   0.00000000   0.00000000  -0.00016719   0.27572510   0.00000000   0.00000000   0.00000000   0.00000000   0.00000000   0.00000000   0.50781000   0.00000000
  0.13600000   0.00330656   0.01843353  -0.00050629  -0.00000167   0.00000000   0.00000000   0.00000000   0.00000000  -0.00023661   0.27579715   0.00000000   0.00000000   0.00000000   0.00000000   0.00000000   0.00000000   0.51514000   0.00000000
  0.13800000   0.00151580   0.01843454  -0.00030710  -0.00000047   0.00000000   0.00000000   0.00000000   0.00000000  -0.00028741   0.27585389   0.00000000   0.00000000   0.00000000   0.00000000   0.00000000   0.00000000   0.51514000   0.00000000
  0.14000000   0.00000000   0.01843516  -0.00008205   0.00000000   0.00000000   0.00000000   0.00000000   0.00000000  -0.00031957   0.27590522   0.00000000   0.00000000   0.00000000   0.00000000   0.00000000   0.00000000   0.52246000   0.00000000
  0.14200000   0.00000000   0.01843532   0.00013015   0.00000000   0.00000000   0.00000000   0.00000000   0.00000000  -0.00033336   0.27594934   0.00000000   0.00000000   0.00000000   0.00000000   0.00000000   0.00000000   0.51514000   0.00000000
  0.14400000   0.00000000   0.01843506   0.00029848   0.00000000   0.00000000   0.00000000   0.00000000   0.00000000  -0.00032993   0.27597684   0.00000000   0.00000000   0.00000000   0.00000000   0.00000000   0.00000000   0.51758000   0.00000000
  0.14600000   0.00000000   0.01843446   0.00040115   0.00000000   0.00000000   0.00000000   0.00000000   0.00000000  -0.00031219   0.27597918   0.00000000   0.00000000   0.00000000   0.00000000   0.00000000   0.00000000   0.50781000   0.00000000
  0.14800000   0.00151580   0.01843366   0.00044910   0.00000068   0.00000000   0.00000000   0.00000000   0.00000000  -0.00028501   0.27595350   0.00000000   0.00000000   0.00000000   0.00000000   0.00000000   0.00000000   0.51758000   0.00000000
  0.15000000   0.00000000   0.01843276   0.00048593   0.00000000   0.00000000   0.00000000   0.00000000   0.00000000  -0.00025471   0.27590263   0.00000000   0.00000000   0.00000000   0.00000000   0.00000000   0.00000000   0.52246000   0.00000000
  0.15200000   0.00151580   0.01843179   0.00053363   0.00000081   0.00000000   0.00000000   0.00000000   0.00000000  -0.00022751   0.27583395   0.00000000   0.00000000   0.00000000   0.00000000   0.00000000   0.00000000   0.52002000   0.00000000
  0.15400000   0.00000000   0.01843072   0.00056530   0.00000000   0.00000000   0.00000000   0.00000000   0.00000000  -0.00020798   0.27575650   0.00000000   0.00000000   0.00000000   0.00000000   0.00000000   0.00000000   0.51758000   0.00000000
  0.15600000   0.00000000   0.01842959   0.00055253   0.00000000   0.00000000   0.00000000   0.00000000   0.00000000  -0.00019881   0.27567694   0.00000000   0.00000000   0.00000000   0.00000000   0.00000000   0.00000000   0.52002000   0.00000000
  0.15800000   0.00000000   0.01842849   0.00049806   0.00000000   0.00000000   0.00000000   0.00000000   0.00000000  -0.00020174   0.27560047   0.00000000   0.00000000   0.00000000   0.00000000   0.00000000   0.00000000   0.50781000   0.00000000
  0.16000000   0.00151580   0.01842749   0.00040874   0.00000062   0.00000000   0.00000000   0.00000000   0.00000000  -0.00021840   0.27553484   0.00000000   0.00000000   0.00000000   0.00000000   0.00000000   0.00000000   0.51514000   0.00000000
  0.16200000   0.00151580   0.01842667   0.00027571   0.00000042   0.00000000   0.00000000   0.00000000   0.00000000  -0.00024895   0.27548877   0.00000000   0.00000000   0.00000000   0.00000000   0.00000000   0.00000000   0.51270000   0.00000000
  0.16400000   0.00000000   0.01842612   0.00010546   0.00000000   0.00000000   0.00000000   0.00000000   0.00000000  -0.00029076   0.27546793   0.00000000   0.00000000   0.00000000   0.00000000   0.00000000   0.00000000   0.51025000   0.00000000
  0.16600000   0.00517193   0.01842591  -0.00004579  -0.00000024   0.00000000   0.00000000   0.00000000   0.00000000  -0.00033902   0.27547385   0.00000000   0.00000000   0.00000000   0.00000000   0.00000000   0.00000000   0.52734000   0.00000000
  0.16800000   0.00000000   0.01842600  -0.00010449   0.00000000   0.00000000   0.00000000   0.00000000   0.00000000  -0.00038711   0.27550342   0.00000000   0.00000000   0.00000000   0.00000000   0.00000000   0.00000000   0.52002000   0.00000000
  0.17000000   0.00151580   0.01842621  -0.00004512  -0.00000007   0.00000000   0.00000000   0.00000000   0.00000000  -0.00042700   0.27555008   0.00000000   0.00000000   0.00000000   0.00000000   0.00000000   0.00000000   0.51025000   0.00000000
  0.17200000   0.00000000   0.01842630   0.00009800   0.00000000   0.00000000   0.00000000   0.00000000   0.00000000  -0.00045143   0.27560986   0.00000000   0.00000000   0.00000000   0.00000000   0.00000000   0.00000000   0.52002000   0.00000000
  0.17400000   0.00151580   0.01842611   0.00026228   0.00000040   0.00000000   0.00000000   0.00000000   0.00000000  -0.00045617   0.27568617   0.00000000   0.00000000   0.00000000   0.00000000   0.00000000   0.00000000   0.52002000   0.00000000
  0.17600000   0.00000000   0.01842558   0.00037301   0.00000000   0.00000000   0.00000000   0.00000000   0.00000000  -0.00044009   0.27578517   0.00000000   0.00000000   0.00000000   0.00000000   0.00000000   0.00000000   0.52002000   0.00000000
  0.17800000   0.00000000   0.01842484   0.00035161   0.00000000   0.00000000   0.00000000   0.00000000   0.00000000  -0.00040464   0.27590869   0.00000000   0.00000000   0.00000000   0.00000000   0.00000000   0.00000000   0.52734000   0.00000000
  0.18000000   0.00000000   0.01842413   0.00016853   0.00000000   0.00000000   0.00000000   0.00000000   0.00000000  -0.00035494   0.27605326   0.00000000   0.00000000   0.00000000   0.00000000   0.00000000   0.00000000   0.52002000   0.00000000
  0.18200000   0.00000000   0.01842380  -0.00008541   0.00000000   0.00000000   0.00000000   0.00000000   0.00000000  -0.00029999   0.27620955   0.00000000   0.00000000   0.00000000   0.00000000   0.00000000   0.00000000   0.51758000   0.00000000
  0.18400000   0.00000000   0.01842397  -0.00024244   0.00000000   0.00000000   0.00000000   0.00000000   0.00000000  -0.00024895   0.27635938   0.00000000   0.00000000   0.00000000   0.00000000   0.00000000   0.00000000   0.50781000   0.00000000
  0.18600000   0.00000000   0.01842445  -0.00020603   0.00000000   0.00000000   0.00000000   0.00000000   0.00000000  -0.00020804   0.27647572   0.00000000   0.00000000   0.00000000   0.00000000   0.00000000   0.00000000   0.52734000   0.00000000
  0.18800000   0.00151580   0.01842486  -0.00001112  -0.00000002   0.00000000   0.00000000   0.00000000   0.00000000  -0.00018131   0.27652892   0.00000000   0.00000000   0.00000000   0.00000000   0.00000000   0.00000000   0.51514000   0.00000000
  0.19000000   0.00151580   0.01842489   0.00023837   0.00000036   0.00000000   0.00000000   0.00000000   0.00000000  -0.00017226   0.27649616   0.00000000   0.00000000   0.00000000   0.00000000   0.00000000   0.00000000   0.52246000   0.00000000
  0.19200000   0.00000000   0.01842441   0.00043265   0.00000000   0.00000000   0.00000000   0.00000000   0.00000000  -0.00018337   0.27636861   0.00000000   0.00000000   0.00000000   0.00000000   0.00000000   0.00000000   0.52002000   0.00000000
  0.19400000   0.00000000   0.01842354   0.00049487   0.00000000   0.00000000   0.00000000   0.00000000   0.00000000  -0.00021433   0.27615474   0.00000000   0.00000000   0.00000000   0.00000000   0.00000000   0.00000000   0.51514000   0.00000000
  0.19600000   0.00000000   0.01842255   0.00041186   0.00000000   0.00000000   0.00000000   0.00000000   0.00000000  -0.00026140   0.27588074   0.00000000   0.00000000   0.00000000   0.00000000   0.00000000   0.00000000   0.51514000   0.00000000
  0.19800000   0.00151580   0.01842173   0.00022415   0.00000034   0.00000000   0.00000000   0.00000000   0.00000000  -0.00031901   0.27558463   0.00000000   0.00000000   0.00000000   0.00000000   0.00000000   0.00000000   0.51758000   0.00000000
  0.20000000   0.00000000   0.01842128  -0.00001415   0.00000000   0.00000000   0.00000000   0.00000000   0.00000000  -0.00038151   0.27530065   0.00000000   0.00000000   0.00000000   0.00000000   0.00000000   0.00000000   0.51758000   0.00000000
  0.20200000   0.00000000   0.01842131  -0.00025561   0.00000000   0.00000000   0.00000000   0.00000000   0.00000000  -0.00044379   0.27504804   0.00000000   0.00000000   0.00000000   0.00000000   0.00000000   0.00000000   0.52246000   0.00000000
  0.20400000   0.00000000   0.01842182  -0.00045171   0.00000000   0.00000000   0.00000000   0.00000000   0.00000000  -0.00050165   0.27483530   0.00000000   0.00000000   0.00000000   0.00000000   0.00000000   0.00000000   0.51270000   0.00000000
  0.20600000   0.00330656   0.01842273  -0.00053781  -0.00000178   0.00000000   0.00000000   0.00000000   0.00000000  -0.00055277   0.27466671   0.00000000   0.00000000   0.00000000   0.00000000   0.00000000   0.00000000   0.51514000   0.00000000
  0.20800000   0.00882806   0.01842380  -0.00043625  -0.00000385   0.00000000   0.00000000   0.00000000   0.00000000  -0.00059531   0.27454259   0.00000000   0.00000000   0.00000000   0.00000000   0.00000000   0.00000000   0.50537000   0.00000000
  0.21000000   0.00151580   0.01842467  -0.00011554  -0.00000018   0.00000000   0.00000000   0.00000000   0.00000000  -0.00062495   0.27445876   0.00000000   0.00000000   0.00000000   0.00000000   0.00000000   0.00000000   0.52490000   0.00000000
  0.21200000   0.00151580   0.01842490   0.00033600   0.00000051   0.00000000   0.00000000   0.00000000   0.00000000  -0.00063458   0.27440826   0.00000000   0.00000000   0.00000000   0.00000000   0.00000000   0.00000000   0.51758000   0.00000000
  0.21400000   0.00000000   0.01842423   0.00075688   0.00000000   0.00000000   0.00000000   0.00000000   0.00000000  -0.00061784   0.27438483   0.00000000   0.00000000   0.00000000   0.00000000   0.00000000   0.00000000   0.52002000   0.00000000
  0.21600000   0.00151580   0.01842272   0.00104831   0.00000159   0.00000000   0.00000000   0.00000000   0.00000000  -0.00057277   0.27438614   0.00000000   0.00000000   0.00000000   0.00000000   0.00000000   0.00000000   0.51758000   0.00000000
  0.21800000   0.00000000   0.01842062   0.00120436   0.00000000   0.00000000   0.00000000   0.00000000   0.00000000  -0.00050226   0.27441581   0.00000000   0.00000000   0.00000000   0.00000000   0.00000000   0.00000000   0.51025000   0.00000000
  0.22000000   0.00330656   0.01841821   0.00122465   0.00000405   0.00000000   0.00000000   0.00000000   0.00000000  -0.00041218   0.27448088   0.00000000   0.00000000   0.00000000   0.00000000   0.00000000   0.00000000   0.51514000   0.00000000
  0.22200000   0.00330656   0.01841576   0.00106977   0.00000354   0.00000000   0.00000000   0.00000000   0.00000000  -0.00030930   0.27458427   0.00000000   0.00000000   0.00000000   0.00000000   0.00000000   0.00000000   0.51758000   0.00000000
  0.22400000   0.00000000   0.01841363   0.00072154   0.00000000   0.00000000   0.00000000   0.00000000   0.00000000  -0.00020018   0.27472149   0.00000000   0.00000000   0.00000000   0.00000000   0.00000000   0.00000000   0.51270000   0.00000000
  0.22600000   0.00151580   0.01841218   0.00024586   0.00000037   0.00000000   0.00000000   0.00000000   0.00000000  -0.00009097   0.27488695   0.00000000   0.00000000   0.00000000   0.00000000   0.00000000   0.00000000   0.50781000   0.00000000
  0.22800000   0.00000000   0.01841169  -0.00024971   0.00000000   0.00000000   0.00000000   0.00000000   0.00000000   0.00001283   0.27508147   0.00000000   0.00000000   0.00000000   0.00000000   0.00000000   0.00000000   0.51270000   0.00000000
  0.23000000   0.00000000   0.01841219  -0.00069428   0.00000000   0.00000000   0.00000000   0.00000000   0.00000000   0.00010727   0.27531156   0.00000000   0.00000000   0.00000000   0.00000000   0.00000000   0.00000000   0.52246000   0.00000000
  0.23200000   0.00000000   0.01841358  -0.00105007   0.00000000   0.00000000   0.00000000   0.00000000   0.00000000   0.00018986   0.27558124   0.00000000   0.00000000   0.00000000   0.00000000   0.00000000   0.00000000   0.50537000   0.00000000
  0.23400000   0.00000000   0.01841568  -0.00126399   0.00000000   0.00000000   0.00000000   0.00000000   0.00000000   0.00025775   0.27588001   0.00000000   0.00000000   0.00000000   0.00000000   0.00000000   0.00000000   0.51758000   0.00000000
  0.23600000   0.00000000   0.01841821  -0.00127580   0.00000000   0.00000000   0.00000000   0.00000000   0.00000000   0.00030684   0.27617686   0.00000000   0.00000000   0.00000000   0.00000000   0.00000000   0.00000000   0.51514000   0.00000000
  0.23800000   0.00000000   0.01842076  -0.00108829   0.00000000   0.00000000   0.00000000   0.00000000   0.00000000   0.00033355   0.27643200   0.00000000   0.00000000   0.00000000   0.00000000   0.00000000   0.00000000   0.51270000   0.00000000
  0.24000000   0.00000000   0.01842293  -0.00080052   0.00000000   0.00000000   0.00000000   0.00000000   0.00000000   0.00033624   0.27661796   0.00000000   0.00000000   0.00000000   0.00000000   0.00000000   0.00000000   0.51758000   0.00000000
  0.24200000   0.00151580   0.01842454  -0.00054157  -0.00000082   0.00000000   0.00000000   0.00000000   0.00000000   0.00031532   0.27672968   0.00000000   0.00000000   0.00000000   0.00000000   0.00000000   0.00000000   0.51514000   0.00000000
  0.24400000   0.00000000   0.01842562  -0.00037137   0.00000000   0.00000000   0.00000000   0.00000000   0.00000000   0.00027415   0.27677821   0.00000000   0.00000000   0.00000000   0.00000000   0.00000000   0.00000000   0.51514000   0.00000000
  0.24600000   0.00882806   0.01842636  -0.00025445  -0.00000225   0.00000000   0.00000000   0.00000000   0.00000000   0.00021893   0.27677915   0.00000000   0.00000000   0.00000000   0.00000000   0.00000000   0.00000000   0.52490000   0.00000000
  0.24800000   0.00000000   0.01842687  -0.00012606   0.00000000   0.00000000   0.00000000   0.00000000   0.00000000   0.00015537   0.27674809   0.00000000   0.00000000   0.00000000   0.00000000   0.00000000   0.00000000   0.52490000   0.00000000
  0.25000000   0.00000000   0.01842712   0.00003804   0.00000000   0.00000000   0.00000000   0.00000000   0.00000000   0.00008707   0.27670308   0.00000000   0.00000000   0.00000000   0.00000000   0.00000000   0.00000000   0.52002000   0.00000000
  0.25200000   0.00882806   0.01842705   0.00021763   0.00000192   0.00000000   0.00000000   0.00000000   0.00000000   0.00001760   0.27666282   0.00000000   0.00000000   0.00000000   0.00000000   0.00000000   0.00000000   0.52002000   0.00000000
  0.25400000   0.00517193   0.01842661   0.00037181   0.00000192   0.00000000   0.00000000   0.00000000   0.00000000  -0.00004868   0.27663886   0.00000000   0.00000000   0.00000000   0.00000000   0.00000000   0.00000000   0.51758000   0.00000000
  0.25600000   0.00000000   0.01842587   0.00044366   0.00000000   0.00000000   0.00000000   0.00000000   0.00000000  -0.00010818   0.27663136   0.00000000   0.00000000   0.00000000   0.00000000   0.00000000   0.00000000   0.51025000   0.00000000
  0.25800000   0.00000000   0.01842498   0.00037130   0.00000000   0.00000000   0.00000000   0.00000000   0.00000000  -0.00015945   0.27663049   0.00000000   0.00000000   0.00000000   0.00000000   0.00000000   0.00000000   0.52002000   0.00000000
  0.26000000   0.00000000   0.01842424   0.00015089   0.00000000   0.00000000   0.00000000   0.00000000   0.00000000  -0.00020336   0.27662321   0.00000000   0.00000000   0.00000000   0.00000000   0.00000000   0.00000000   0.51514000   0.00000000
  0.26200000   0.00000000   0.01842394  -0.00010644   0.00000000   0.00000000   0.00000000   0.00000000   0.00000000  -0.00024207   0.27660563   0.00000000   0.00000000   0.00000000   0.00000000   0.00000000   0.00000000   0.51758000   0.00000000
  0.26400000   0.00000000   0.01842415  -0.00024617   0.00000000   0.00000000   0.00000000   0.00000000   0.00000000  -0.00027821   0.27658613   0.00000000   0.00000000   0.00000000   0.00000000   0.00000000   0.00000000   0.51270000   0.00000000
  0.26600000   0.00000000   0.01842464  -0.00020571   0.00000000   0.00000000   0.00000000   0.00000000   0.00000000  -0.00031411   0.27657250   0.00000000   0.00000000   0.00000000   0.00000000   0.00000000   0.00000000   0.51514000   0.00000000
  0.26800000   0.00330656   0.01842505  -0.00003865  -0.00000013   0.00000000   0.00000000   0.00000000   0.00000000  -0.00035126   0.27655905   0.00000000   0.00000000   0.00000000   0.00000000   0.00000000   0.00000000   0.51270000   0.00000000
  0.27000000   0.00151580   0.01842513   0.00015306   0.00000023   0.00000000   0.00000000   0.00000000   0.00000000  -0.00039077   0.27652605   0.00000000   0.00000000   0.00000000   0.00000000   0.00000000   0.00000000   0.51514000   0.00000000
  0.27200000   0.00330656   0.01842482   0.00025995   0.00000086   0.00000000   0.00000000   0.00000000   0.00000000  -0.00043299   0.27644907   0.00000000   0.00000000   0.00000000   0.00000000   0.00000000   0.00000000   0.51758000   0.00000000
  0.27400000   0.00000000   0.01842430   0.00017699   0.00000000   0.00000000   0.00000000   0.00000000   0.00000000  -0.00047590   0.27630904   0.00000000   0.00000000   0.00000000   0.00000000   0.00000000   0.00000000   0.51270000   0.00000000
  0.27600000   0.00151580   0.01842395  -0.00014307  -0.00000022   0.00000000   0.00000000   0.00000000   0.00000000  -0.00051549   0.27609810   0.00000000   0.00000000   0.00000000   0.00000000   0.00000000   0.00000000   0.51514000   0.00000000
  0.27800000   0.00000000   0.01842424  -0.00061351   0.00000000   0.00000000   0.00000000   0.00000000   0.00000000  -0.00054795   0.27582271   0.00000000   0.00000000   0.00000000   0.00000000   0.00000000   0.00000000   0.51514000   0.00000000
  0.28000000   0.00000000   0.01842546  -0.00104553   0.00000000   0.00000000   0.00000000   0.00000000   0.00000000  -0.00057050   0.27550322   0.00000000   0.00000000   0.00000000   0.00000000   0.00000000   0.00000000   0.51514000   0.00000000
  0.28200000   0.00151580   0.01842755  -0.00128102  -0.00000194   0.00000000   0.00000000   0.00000000   0.00000000  -0.00058120   0.27516941   0.00000000   0.00000000   0.00000000   0.00000000   0.00000000   0.00000000   0.51514000   0.00000000
  0.28400000   0.00151580   0.01843012  -0.00125010  -0.00000189   0.00000000   0.00000000   0.00000000   0.00000000  -0.00057962   0.27485251   0.00000000   0.00000000   0.00000000   0.00000000   0.00000000   0.00000000   0.51758000   0.00000000
  0.28600000   0.00151580   0.01843262  -0.00095372  -0.00000145   0.00000000   0.00000000   0.00000000   0.00000000  -0.00056718   0.27457786   0.00000000   0.00000000   0.00000000   0.00000000   0.00000000   0.00000000   0.51514000   0.00000000
  0.28800000   0.00151580   0.01843452  -0.00047132  -0.00000071   0.00000000   0.00000000   0.00000000   0.00000000  -0.00054604   0.27436431   0.00000000   0.00000000   0.00000000   0.00000000   0.00000000   0.00000000   0.52734000   0.00000000
  0.29000000   0.00000000   0.01843547   0.00008598   0.00000000   0.00000000   0.00000000   0.00000000   0.00000000  -0.00051711   0.27422776   0.00000000   0.00000000   0.00000000   0.00000000   0.00000000   0.00000000   0.51514000   0.00000000
  0.29200000   0.00151580   0.01843529   0.00066766   0.00000101   0.00000000   0.00000000   0.00000000   0.00000000  -0.00047867   0.27418015   0.00000000   0.00000000   0.00000000   0.00000000   0.00000000   0.00000000   0.51514000   0.00000000
  0.29400000   0.00151580   0.01843396   0.00124394   0.00000189   0.00000000   0.00000000   0.00000000   0.00000000  -0.00042783   0.27422199   0.00000000   0.00000000   0.00000000   0.00000000   0.00000000   0.00000000   0.52002000   0.00000000
  0.29600000   0.00151580   0.01843147   0.00171147   0.00000259   0.00000000   0.00000000   0.00000000   0.00000000  -0.00036427   0.27433822   0.00000000   0.00000000   0.00000000   0.00000000   0.00000000   0.00000000   0.51758000   0.00000000
  0.29800000   0.00000000   0.01842805   0.00194026   0.00000000   0.00000000   0.00000000   0.00000000   0.00000000  -0.00029199   0.27450178   0.00000000   0.00000000   0.00000000   0.00000000   0.00000000   0.00000000   0.52002000   0.00000000
  0.30000000   0.00000000   0.01842417   0.00187448   0.00000000   0.00000000   0.00000000   0.00000000   0.00000000  -0.00021735   0.27467566   0.00000000   0.00000000   0.00000000   0.00000000   0.00000000   0.00000000   0.52002000   0.00000000
  0.30200000   0.00517193   0.01842042   0.00156259   0.00000808   0.00000000   0.00000000   0.00000000   0.00000000  -0.00014766   0.27481478   0.00000000   0.00000000   0.00000000   0.00000000   0.00000000   0.00000000   0.51758000   0.00000000
  0.30400000   0.00151580   0.01841729   0.00115332   0.00000175   0.00000000   0.00000000   0.00000000   0.00000000  -0.00009133   0.27488015   0.00000000   0.00000000   0.00000000   0.00000000   0.00000000   0.00000000   0.51270000   0.00000000
  0.30600000   0.00000000   0.01841499   0.00083109   0.00000000   0.00000000   0.00000000   0.00000000   0.00000000  -0.00005571   0.27485810   0.00000000   0.00000000   0.00000000   0.00000000   0.00000000   0.00000000   0.52490000   0.00000000
  0.30800000   0.00000000   0.01841332   0.00067962   0.00000000   0.00000000   0.00000000   0.00000000   0.00000000  -0.00004384   0.27476309   0.00000000   0.00000000   0.00000000   0.00000000   0.00000000   0.00000000   0.51514000   0.00000000
  0.31000000   0.00000000   0.01841197   0.00063807   0.00000000   0.00000000   0.00000000   0.00000000   0.00000000  -0.00005423   0.27462364   0.00000000   0.00000000   0.00000000   0.00000000   0.00000000   0.00000000   0.52002000   0.00000000
  0.31200000   0.00151580   0.01841069   0.00059585   0.00000090   0.00000000   0.00000000   0.00000000   0.00000000  -0.00008307   0.27446846   0.00000000   0.00000000   0.00000000   0.00000000   0.00000000   0.00000000   0.51025000   0.00000000
  0.31400000   0.00151580   0.01840950   0.00046644   0.00000071   0.00000000   0.00000000   0.00000000   0.00000000  -0.00012628   0.27431960   0.00000000   0.00000000   0.00000000   0.00000000   0.00000000   0.00000000   0.51270000   0.00000000
  0.31600000   0.00000000   0.01840856   0.00020114   0.00000000   0.00000000   0.00000000   0.00000000   0.00000000  -0.00018008   0.27419117   0.00000000   0.00000000   0.00000000   0.00000000   0.00000000   0.00000000   0.51514000   0.00000000
  0.31800000   0.00151580   0.01840816  -0.00018618  -0.00000028   0.00000000   0.00000000   0.00000000   0.00000000  -0.00024065   0.27409546   0.00000000   0.00000000   0.00000000   0.00000000   0.00000000   0.00000000   0.51514000   0.00000000
  0.32000000   0.00151580   0.01840853  -0.00060716  -0.00000092   0.00000000   0.00000000   0.00000000   0.00000000  -0.00030415   0.27404839   0.00000000   0.00000000   0.00000000   0.00000000   0.00000000   0.00000000   0.51514000   0.00000000
  0.32200000   0.00151580   0.01840975  -0.00094010  -0.00000142   0.00000000   0.00000000   0.00000000   0.00000000  -0.00036770   0.27406304   0.00000000   0.00000000   0.00000000   0.00000000   0.00000000   0.00000000   0.51270000   0.00000000
  0.32400000   0.00151580   0.01841163  -0.00109162  -0.00000165   0.00000000   0.00000000   0.00000000   0.00000000  -0.00042989   0.27414186   0.00000000   0.00000000   0.00000000   0.00000000   0.00000000   0.00000000   0.52002000   0.00000000
  0.32600000   0.00000000   0.01841381  -0.00103969   0.00000000   0.00000000   0.00000000   0.00000000   0.00000000  -0.00048870   0.27428087   0.00000000   0.00000000   0.00000000   0.00000000   0.00000000   0.00000000   0.51514000   0.00000000
  0.32800000   0.00000000   0.01841589  -0.00083948   0.00000000   0.00000000   0.00000000   0.00000000   0.00000000  -0.00053939   0.27447799   0.00000000   0.00000000   0.00000000   0.00000000   0.00000000   0.00000000   0.52002000   0.00000000
  0.33000000   0.00000000   0.01841757  -0.00058786   0.00000000   0.00000000   0.00000000   0.00000000   0.00000000  -0.00057613   0.27473375   0.00000000   0.00000000   0.00000000   0.00000000   0.00000000   0.00000000   0.52246000   0.00000000
  0.33200000   0.00000000   0.01841875  -0.00037342   0.00000000   0.00000000   0.00000000   0.00000000   0.00000000  -0.00059545   0.27504611   0.00000000   0.00000000   0.00000000   0.00000000   0.00000000   0.00000000   0.52002000   0.00000000
  0.33400000   0.00151580   0.01841949  -0.00025221  -0.00000038   0.00000000   0.00000000   0.00000000   0.00000000  -0.00059762   0.27540640   0.00000000   0.00000000   0.00000000   0.00000000   0.00000000   0.00000000   0.51514000   0.00000000
  0.33600000   0.00000000   0.01842000  -0.00025117   0.00000000   0.00000000   0.00000000   0.00000000   0.00000000  -0.00058557   0.27579680   0.00000000   0.00000000   0.00000000   0.00000000   0.00000000   0.00000000   0.51514000   0.00000000
  0.33800000   0.00000000   0.01842050  -0.00037565   0.00000000   0.00000000   0.00000000   0.00000000   0.00000000  -0.00056403   0.27618953   0.00000000   0.00000000   0.00000000   0.00000000   0.00000000   0.00000000   0.51270000   0.00000000
  0.34000000   0.00151580   0.01842125  -0.00060924  -0.00000092   0.00000000   0.00000000   0.00000000   0.00000000  -0.00053901   0.27655273   0.00000000   0.00000000   0.00000000   0.00000000   0.00000000   0.00000000   0.51514000   0.00000000
  0.34200000   0.00330656   0.01842247  -0.00090577  -0.00000299   0.00000000   0.00000000   0.00000000   0.00000000  -0.00051652   0.27686244   0.00000000   0.00000000   0.00000000   0.00000000   0.00000000   0.00000000   0.51270000   0.00000000
  0.34400000   0.00000000   0.01842428  -0.00118315   0.00000000   0.00000000   0.00000000   0.00000000   0.00000000  -0.00050074   0.27711163   0.00000000   0.00000000   0.00000000   0.00000000   0.00000000   0.00000000   0.51514000   0.00000000
  0.34600000   0.00151580   0.01842665  -0.00134150  -0.00000203   0.00000000   0.00000000   0.00000000   0.00000000  -0.00049257   0.27731205   0.00000000   0.00000000   0.00000000   0.00000000   0.00000000   0.00000000   0.52490000   0.00000000
  0.34800000   0.00000000   0.01842933  -0.00130584   0.00000000   0.00000000   0.00000000   0.00000000   0.00000000  -0.00049042   0.27748890   0.00000000   0.00000000   0.00000000   0.00000000   0.00000000   0.00000000   0.51514000   0.00000000
  0.35000000   0.00000000   0.01843194  -0.00105796   0.00000000   0.00000000   0.00000000   0.00000000   0.00000000  -0.00049288   0.27766449   0.00000000   0.00000000   0.00000000   0.00000000   0.00000000   0.00000000   0.51514000   0.00000000
  0.35200000   0.00000000   0.01843406  -0.00062955   0.00000000   0.00000000   0.00000000   0.00000000   0.00000000  -0.00049993   0.27784154   0.00000000   0.00000000   0.00000000   0.00000000   0.00000000   0.00000000   0.51514000   0.00000000
  0.35400000   0.00330656   0.01843532  -0.00007707  -0.00000025   0.00000000   0.00000000   0.00000000   0.00000000  -0.00051137   0.27800367   0.00000000   0.00000000   0.00000000   0.00000000   0.00000000   0.00000000   0.51758000   0.00000000
  0.35600000   0.00151580   0.01843547   0.00051167   0.00000078   0.00000000   0.00000000   0.00000000   0.00000000  -0.00052487   0.27812639   0.00000000   0.00000000   0.00000000   0.00000000   0.00000000   0.00000000   0.51758000   0.00000000
  0.35800000   0.00000000   0.01843445   0.00099813   0.00000000   0.00000000   0.00000000   0.00000000   0.00000000  -0.00053654   0.27818514   0.00000000   0.00000000   0.00000000   0.00000000   0.00000000   0.00000000   0.52002000   0.00000000
  0.36000000   0.00000000   0.01843245   0.00124853   0.00000000   0.00000000   0.00000000   0.00000000   0.00000000  -0.00054252   0.27816098   0.00000000   0.00000000   0.00000000   0.00000000   0.00000000   0.00000000   0.52002000   0.00000000
  0.36200000   0.00000000   0.01842996   0.00123764   0.00000000   0.00000000   0.00000000   0.00000000   0.00000000  -0.00053982   0.27804413   0.00000000   0.00000000   0.00000000   0.00000000   0.00000000   0.00000000   0.51514000   0.00000000
  0.36400000   0.00151580   0.01842748   0.00106643   0.00000162   0.00000000   0.00000000   0.00000000   0.00000000  -0.00052638   0.27783153   0.00000000   0.00000000   0.00000000   0.00000000   0.00000000   0.00000000   0.51758000   0.00000000
  0.36600000   0.00151580   0.01842535   0.00086230   0.00000131   0.00000000   0.00000000   0.00000000   0.00000000  -0.00050138   0.27752188   0.00000000   0.00000000   0.00000000   0.00000000   0.00000000   0.00000000   0.51514000   0.00000000
  0.36800000   0.00000000   0.01842362   0.00067680   0.00000000   0.00000000   0.00000000   0.00000000   0.00000000  -0.00046717   0.27711771   0.00000000   0.00000000   0.00000000   0.00000000   0.00000000   0.00000000   0.52246000   0.00000000
  0.37000000   0.00000000   0.01842227   0.00049165   0.00000000   0.00000000   0.00000000   0.00000000   0.00000000  -0.00042970   0.27663277   0.00000000   0.00000000   0.00000000   0.00000000   0.00000000   0.00000000   0.52002000   0.00000000
  0.37200000   0.00000000   0.01842129   0.00029114   0.00000000   0.00000000   0.00000000   0.00000000   0.00000000  -0.00039487   0.27609184   0.00000000   0.00000000   0.00000000   0.00000000   0.00000000   0.00000000   0.51270000   0.00000000
  0.37400000   0.00000000   0.01842070   0.00008874   0.00000000   0.00000000   0.00000000   0.00000000   0.00000000  -0.00036414   0.27552650   0.00000000   0.00000000   0.00000000   0.00000000   0.00000000   0.00000000   0.52246000   0.00000000
  0.37600000   0.00151580   0.01842053  -0.00009389  -0.00000014   0.00000000   0.00000000   0.00000000   0.00000000  -0.00033479   0.27497657   0.00000000   0.00000000   0.00000000   0.00000000   0.00000000   0.00000000   0.51758000   0.00000000
  0.37800000   0.00000000   0.01842071  -0.00023747   0.00000000   0.00000000   0.00000000   0.00000000   0.00000000  -0.00030365   0.27448812   0.00000000   0.00000000   0.00000000   0.00000000   0.00000000   0.00000000   0.52734000   0.00000000
  0.38000000   0.00000000   0.01842119  -0.00032381   0.00000000   0.00000000   0.00000000   0.00000000   0.00000000  -0.00026962   0.27409956   0.00000000   0.00000000   0.00000000   0.00000000   0.00000000   0.00000000   0.51514000   0.00000000
  0.38200000   0.00000000   0.01842184  -0.00035571   0.00000000   0.00000000   0.00000000   0.00000000   0.00000000  -0.00023292   0.27382996   0.00000000   0.00000000   0.00000000   0.00000000   0.00000000   0.00000000   0.51758000   0.00000000
  0.38400000   0.00000000   0.01842255  -0.00038525   0.00000000   0.00000000   0.00000000   0.00000000   0.00000000  -0.00019335   0.27368191   0.00000000   0.00000000   0.00000000   0.00000000   0.00000000   0.00000000   0.51514000   0.00000000
  0.38600000   0.00151580   0.01842332  -0.00048586  -0.00000074   0.00000000   0.00000000   0.00000000   0.00000000  -0.00015027   0.27364874   0.00000000   0.00000000   0.00000000   0.00000000   0.00000000   0.00000000   0.50781000   0.00000000
  0.38800000   0.00000000   0.01842429  -0.00068699   0.00000000   0.00000000   0.00000000   0.00000000   0.00000000  -0.00010426   0.27371572   0.00000000   0.00000000   0.00000000   0.00000000   0.00000000   0.00000000   0.51025000   0.00000000
  0.39000000   0.00517193   0.01842566  -0.00097352  -0.00000503   0.00000000   0.00000000   0.00000000   0.00000000  -0.00005742   0.27385967   0.00000000   0.00000000   0.00000000   0.00000000   0.00000000   0.00000000   0.51270000   0.00000000
  0.39200000   0.00330656   0.01842761  -0.00133065  -0.00000440   0.00000000   0.00000000   0.00000000   0.00000000  -0.00001104   0.27405178   0.00000000   0.00000000   0.00000000   0.00000000   0.00000000   0.00000000   0.51270000   0.00000000
  0.39400000   0.00000000   0.01843027  -0.00173369   0.00000000   0.00000000   0.00000000   0.00000000   0.00000000   0.00003683   0.27426262   0.00000000   0.00000000   0.00000000   0.00000000   0.00000000   0.00000000   0.52002000   0.00000000
  0.39600000   0.00000000   0.01843374  -0.00208634   0.00000000   0.00000000   0.00000000   0.00000000   0.00000000   0.00009061   0.27446760   0.00000000   0.00000000   0.00000000   0.00000000   0.00000000   0.00000000   0.51270000   0.00000000
  0.39800000   0.00000000   0.01843791  -0.00215396   0.00000000   0.00000000   0.00000000   0.00000000   0.00000000   0.00015440   0.27464736   0.00000000   0.00000000   0.00000000   0.00000000   0.00000000   0.00000000   0.51514000   0.00000000
  0.40000000   0.00000000   0.01844222  -0.00157854   0.00000000   0.00000000   0.00000000   0.00000000   0.00000000   0.00023014   0.27478207   0.00000000   0.00000000   0.00000000   0.00000000   0.00000000   0.00000000   0.52002000   0.00000000
  0.40200000   0.00000000   0.01844538  -0.00020247   0.00000000   0.00000000   0.00000000   0.00000000   0.00000000   0.00031696   0.27485134   0.00000000   0.00000000   0.00000000   0.00000000   0.00000000   0.00000000   0.51758000   0.00000000
  0.40400000   0.00151580   0.01844578   0.00150055   0.00000227   0.00000000   0.00000000   0.00000000   0.00000000   0.00041195   0.27484173   0.00000000   0.00000000   0.00000000   0.00000000   0.00000000   0.00000000   0.52002000   0.00000000
  0.40600000   0.00151580   0.01844278   0.00268627   0.00000407   0.00000000   0.00000000   0.00000000   0.00000000   0.00051097   0.27475079   0.00000000   0.00000000   0.00000000   0.00000000   0.00000000   0.00000000   0.52002000   0.00000000
  0.40800000   0.00151580   0.01843741   0.00295011   0.00000447   0.00000000   0.00000000   0.00000000   0.00000000   0.00060747   0.27458653   0.00000000   0.00000000   0.00000000   0.00000000   0.00000000   0.00000000   0.50781000   0.00000000
  0.41000000   0.00330656   0.01843151   0.00253453   0.00000838   0.00000000   0.00000000   0.00000000   0.00000000   0.00069344   0.27436584   0.00000000   0.00000000   0.00000000   0.00000000   0.00000000   0.00000000   0.51514000   0.00000000
  0.41200000   0.00517193   0.01842644   0.00185670   0.00000960   0.00000000   0.00000000   0.00000000   0.00000000   0.00076325   0.27410968   0.00000000   0.00000000   0.00000000   0.00000000   0.00000000   0.00000000   0.52490000   0.00000000
  0.41400000   0.00330656   0.01842273   0.00118363   0.00000391   0.00000000   0.00000000   0.00000000   0.00000000   0.00081509   0.27383525   0.00000000   0.00000000   0.00000000   0.00000000   0.00000000   0.00000000   0.51758000   0.00000000
  0.41600000   0.00000000   0.01842036   0.00063083   0.00000000   0.00000000   0.00000000   0.00000000   0.00000000   0.00084859   0.27355336   0.00000000   0.00000000   0.00000000   0.00000000   0.00000000   0.00000000   0.51758000   0.00000000
  0.41800000   0.00000000   0.01841910   0.00022462   0.00000000   0.00000000   0.00000000   0.00000000   0.00000000   0.00086192   0.27327070   0.00000000   0.00000000   0.00000000   0.00000000   0.00000000   0.00000000   0.51758000   0.00000000
  0.42000000   0.00330656   0.01841865  -0.00005743  -0.00000019   0.00000000   0.00000000   0.00000000   0.00000000   0.00085288   0.27298730   0.00000000   0.00000000   0.00000000   0.00000000   0.00000000   0.00000000   0.50781000   0.00000000
  0.42200000   0.00000000   0.01841876  -0.00025761   0.00000000   0.00000000   0.00000000   0.00000000   0.00000000   0.00082204   0.27269276   0.00000000   0.00000000   0.00000000   0.00000000   0.00000000   0.00000000   0.51758000   0.00000000
  0.42400000   0.00000000   0.01841928  -0.00041706   0.00000000   0.00000000   0.00000000   0.00000000   0.00000000   0.00077341   0.27237418   0.00000000   0.00000000   0.00000000   0.00000000   0.00000000   0.00000000   0.52002000   0.00000000
  0.42600000   0.00151580   0.01842011  -0.00056050  -0.00000085   0.00000000   0.00000000   0.00000000   0.00000000   0.00071232   0.27203035   0.00000000   0.00000000   0.00000000   0.00000000   0.00000000   0.00000000   0.50781000   0.00000000
  0.42800000   0.00000000   0.01842123  -0.00068433   0.00000000   0.00000000   0.00000000   0.00000000   0.00000000   0.00064395   0.27167672   0.00000000   0.00000000   0.00000000   0.00000000   0.00000000   0.00000000   0.52002000   0.00000000
  0.43000000   0.00000000   0.01842260  -0.00075479   0.00000000   0.00000000   0.00000000   0.00000000   0.00000000   0.00057305   0.27134125   0.00000000   0.00000000   0.00000000   0.00000000   0.00000000   0.00000000   0.50537000   0.00000000
  0.43200000   0.00151580   0.01842411  -0.00073374  -0.00000111   0.00000000   0.00000000   0.00000000   0.00000000   0.00050360   0.27105777   0.00000000   0.00000000   0.00000000   0.00000000   0.00000000   0.00000000   0.51758000   0.00000000
  0.43400000   0.00000000   0.01842558  -0.00061869   0.00000000   0.00000000   0.00000000   0.00000000   0.00000000   0.00043841   0.27085434   0.00000000   0.00000000   0.00000000   0.00000000   0.00000000   0.00000000   0.51514000   0.00000000
  0.43600000   0.00151580   0.01842682  -0.00044686  -0.00000068   0.00000000   0.00000000   0.00000000   0.00000000   0.00037828   0.27074142   0.00000000   0.00000000   0.00000000   0.00000000   0.00000000   0.00000000   0.52002000   0.00000000
  0.43800000   0.00330656   0.01842771  -0.00025945  -0.00000086   0.00000000   0.00000000   0.00000000   0.00000000   0.00032096   0.27071639   0.00000000   0.00000000   0.00000000   0.00000000   0.00000000   0.00000000   0.51514000   0.00000000
  0.44000000   0.00000000   0.01842823  -0.00007649   0.00000000   0.00000000   0.00000000   0.00000000   0.00000000   0.00026160   0.27077997   0.00000000   0.00000000   0.00000000   0.00000000   0.00000000   0.00000000   0.51025000   0.00000000
  0.44200000   0.00151580   0.01842838   0.00010011   0.00000015   0.00000000   0.00000000   0.00000000   0.00000000   0.00019463   0.27094194   0.00000000   0.00000000   0.00000000   0.00000000   0.00000000   0.00000000   0.51758000   0.00000000
  0.44400000   0.00330656   0.01842818   0.00027396   0.00000091   0.00000000   0.00000000   0.00000000   0.00000000   0.00011535   0.27121094   0.00000000   0.00000000   0.00000000   0.00000000   0.00000000   0.00000000   0.52002000   0.00000000
  0.44600000   0.00000000   0.01842763   0.00044183   0.00000000   0.00000000   0.00000000   0.00000000   0.00000000   0.00002123   0.27157968   0.00000000   0.00000000   0.00000000   0.00000000   0.00000000   0.00000000   0.52002000   0.00000000
  0.44800000   0.00000000   0.01842675   0.00058174   0.00000000   0.00000000   0.00000000   0.00000000   0.00000000  -0.00008658   0.27201643   0.00000000   0.00000000   0.00000000   0.00000000   0.00000000   0.00000000   0.52002000   0.00000000
  0.45000000   0.00151580   0.01842559   0.00065074   0.00000099   0.00000000   0.00000000   0.00000000   0.00000000  -0.00020329   0.27247280   0.00000000   0.00000000   0.00000000   0.00000000   0.00000000   0.00000000   0.52002000   0.00000000
  0.45200000   0.00000000   0.01842428   0.00061129   0.00000000   0.00000000   0.00000000   0.00000000   0.00000000  -0.00032184   0.27290306   0.00000000   0.00000000   0.00000000   0.00000000   0.00000000   0.00000000   0.52002000   0.00000000
  0.45400000   0.00000000   0.01842306   0.00047066   0.00000000   0.00000000   0.00000000   0.00000000   0.00000000  -0.00043430   0.27327713   0.00000000   0.00000000   0.00000000   0.00000000   0.00000000   0.00000000   0.52002000   0.00000000
  0.45600000   0.00000000   0.01842212   0.00028317   0.00000000   0.00000000   0.00000000   0.00000000   0.00000000  -0.00053307   0.27358135   0.00000000   0.00000000   0.00000000   0.00000000   0.00000000   0.00000000   0.51758000   0.00000000
  0.45800000   0.00000000   0.01842155   0.00011499   0.00000000   0.00000000   0.00000000   0.00000000   0.00000000  -0.00061313   0.27381268   0.00000000   0.00000000   0.00000000   0.00000000   0.00000000   0.00000000   0.51270000   0.00000000
  0.46000000   0.00000000   0.01842132   0.00002052   0.00000000   0.00000000   0.00000000   0.00000000   0.00000000  -0.00067410   0.27397256   0.00000000   0.00000000   0.00000000   0.00000000   0.00000000   0.00000000   0.52246000   0.00000000
  0.46200000   0.00882806   0.01842128   0.00004143   0.00000037   0.00000000   0.00000000   0.00000000   0.00000000  -0.00071900   0.27406531   0.00000000   0.00000000   0.00000000   0.00000000   0.00000000   0.00000000   0.51758000   0.00000000
  0.46400000   0.00000000   0.01842120   0.00019482   0.00000000   0.00000000   0.00000000   0.00000000   0.00000000  -0.00075116   0.27409997   0.00000000   0.00000000   0.00000000   0.00000000   0.00000000   0.00000000   0.51270000   0.00000000
  0.46600000   0.00000000   0.01842081   0.00043670   0.00000000   0.00000000   0.00000000   0.00000000   0.00000000  -0.00077246   0.27409049   0.00000000   0.00000000   0.00000000   0.00000000   0.00000000   0.00000000   0.52002000   0.00000000
  0.46800000   0.00000000   0.01841994   0.00065050   0.00000000   0.00000000   0.00000000   0.00000000   0.00000000  -0.00078282   0.27405497   0.00000000   0.00000000   0.00000000   0.00000000   0.00000000   0.00000000   0.51758000   0.00000000
  0.47000000   0.00151580   0.01841864   0.00070555   0.00000107   0.00000000   0.00000000   0.00000000   0.00000000  -0.00078060   0.27401441   0.00000000   0.00000000   0.00000000   0.00000000   0.00000000   0.00000000   0.52002000   0.00000000
  0.47200000   0.00151580   0.01841723   0.00053770   0.00000082   0.00000000   0.00000000   0.00000000   0.00000000  -0.00076483   0.27398665   0.00000000   0.00000000   0.00000000   0.00000000   0.00000000   0.00000000   0.52490000   0.00000000
  0.47400000   0.00000000   0.01841615   0.00017806   0.00000000   0.00000000   0.00000000   0.00000000   0.00000000  -0.00073778   0.27398036   0.00000000   0.00000000   0.00000000   0.00000000   0.00000000   0.00000000   0.52002000   0.00000000
  0.47600000   0.00000000   0.01841579  -0.00027381   0.00000000   0.00000000   0.00000000   0.00000000   0.00000000  -0.00070499   0.27399572   0.00000000   0.00000000   0.00000000   0.00000000   0.00000000   0.00000000   0.50293000   0.00000000
  0.47800000   0.00151580   0.01841634  -0.00068575  -0.00000104   0.00000000   0.00000000   0.00000000   0.00000000  -0.00067339   0.27402446   0.00000000   0.00000000   0.00000000   0.00000000   0.00000000   0.00000000   0.51514000   0.00000000
  0.48000000   0.00000000   0.01841771  -0.00091957   0.00000000   0.00000000   0.00000000   0.00000000   0.00000000  -0.00064954   0.27404982   0.00000000   0.00000000   0.00000000   0.00000000   0.00000000   0.00000000   0.51758000   0.00000000
  0.48200000   0.00000000   0.01841955  -0.00088837   0.00000000   0.00000000   0.00000000   0.00000000   0.00000000  -0.00063868   0.27405507   0.00000000   0.00000000   0.00000000   0.00000000   0.00000000   0.00000000   0.51514000   0.00000000
  0.48400000   0.00000000   0.01842133  -0.00062717   0.00000000   0.00000000   0.00000000   0.00000000   0.00000000  -0.00064463   0.27403394   0.00000000   0.00000000   0.00000000   0.00000000   0.00000000   0.00000000   0.50781000   0.00000000
  0.48600000   0.00330656   0.01842258  -0.00027856  -0.00000092   0.00000000   0.00000000   0.00000000   0.00000000  -0.00066959   0.27399430   0.00000000   0.00000000   0.00000000   0.00000000   0.00000000   0.00000000   0.52490000   0.00000000
  0.48800000   0.00000000   0.01842314   0.00001211   0.00000000   0.00000000   0.00000000   0.00000000   0.00000000  -0.00071291   0.27395513   0.00000000   0.00000000   0.00000000   0.00000000   0.00000000   0.00000000   0.52002000   0.00000000
  0.49000000   0.00151580   0.01842312   0.00018650   0.00000028   0.00000000   0.00000000   0.00000000   0.00000000  -0.00077018   0.27394051   0.00000000   0.00000000   0.00000000   0.00000000   0.00000000   0.00000000   0.52002000   0.00000000
  0.49200000   0.00330656   0.01842274   0.00027578   0.00000091   0.00000000   0.00000000   0.00000000   0.00000000  -0.00083421   0.27397605   0.00000000   0.00000000   0.00000000   0.00000000   0.00000000   0.00000000   0.51514000   0.00000000
  0.49400000   0.00000000   0.01842219   0.00032794   0.00000000   0.00000000   0.00000000   0.00000000   0.00000000  -0.00089663   0.27408454   0.00000000   0.00000000   0.00000000   0.00000000   0.00000000   0.00000000   0.51025000   0.00000000
  0.49600000   0.00000000   0.01842154   0.00033401   0.00000000   0.00000000   0.00000000   0.00000000   0.00000000  -0.00095005   0.27427655   0.00000000   0.00000000   0.00000000   0.00000000   0.00000000   0.00000000   0.52002000   0.00000000
  0.49800000   0.00151580   0.01842087   0.00024994   0.00000038   0.00000000   0.00000000   0.00000000   0.00000000  -0.00099053   0.27454503   0.00000000   0.00000000   0.00000000   0.00000000   0.00000000   0.00000000   0.52002000   0.00000000
  0.50000000   0.00000000   0.01842037   0.00008950   0.00000000   0.00000000   0.00000000   0.00000000   0.00000000  -0.00101873   0.27486824   0.00000000   0.00000000   0.00000000   0.00000000   0.00000000   0.00000000   0.51514000   0.00000000
  0.50200000   0.00330656   0.01842019  -0.00008334  -0.00000028   0.00000000   0.00000000   0.00000000   0.00000000  -0.00103840   0.27521362   0.00000000   0.00000000   0.00000000   0.00000000   0.00000000   0.00000000   0.51270000   0.00000000
  0.50400000   0.00151580   0.01842036  -0.00024698  -0.00000037   0.00000000   0.00000000   0.00000000   0.00000000  -0.00105369   0.27554275   0.00000000   0.00000000   0.00000000   0.00000000   0.00000000   0.00000000   0.51514000   0.00000000
  0.50600000   0.00000000   0.01842085  -0.00040021   0.00000000   0.00000000   0.00000000   0.00000000   0.00000000  -0.00106781   0.27582040   0.00000000   0.00000000   0.00000000   0.00000000   0.00000000   0.00000000   0.51514000   0.00000000
  0.50800000   0.00151580   0.01842165  -0.00049822  -0.00000076   0.00000000   0.00000000   0.00000000   0.00000000  -0.00108311   0.27602565   0.00000000   0.00000000   0.00000000   0.00000000   0.00000000   0.00000000   0.51758000   0.00000000
  0.51000000   0.00000000   0.01842265  -0.00050938   0.00000000   0.00000000   0.00000000   0.00000000   0.00000000  -0.00110068   0.27615877   0.00000000   0.00000000   0.00000000   0.00000000   0.00000000   0.00000000   0.51514000   0.00000000
  0.51200000   0.00000000   0.01842366  -0.00045556   0.00000000   0.00000000   0.00000000   0.00000000   0.00000000  -0.00111971   0.27623670   0.00000000   0.00000000   0.00000000   0.00000000   0.00000000   0.00000000   0.51270000   0.00000000
  0.51400000   0.00000000   0.01842458  -0.00035031   0.00000000   0.00000000   0.00000000   0.00000000   0.00000000  -0.00113835   0.27628076   0.00000000   0.00000000   0.00000000   0.00000000   0.00000000   0.00000000   0.50293000   0.00000000
  0.51600000   0.00000000   0.01842528  -0.00018477   0.00000000   0.00000000   0.00000000   0.00000000   0.00000000  -0.00115547   0.27630771   0.00000000   0.00000000   0.00000000   0.00000000   0.00000000   0.00000000   0.51758000   0.00000000
  0.51800000   0.00000000   0.01842565   0.00001876   0.00000000   0.00000000   0.00000000   0.00000000   0.00000000  -0.00117149   0.27632701   0.00000000   0.00000000   0.00000000   0.00000000   0.00000000   0.00000000   0.51514000   0.00000000
  0.52000000   0.00882806   0.01842561   0.00019309   0.00000170   0.00000000   0.00000000   0.00000000   0.00000000  -0.00118743   0.27634444   0.00000000   0.00000000   0.00000000   0.00000000   0.00000000   0.00000000   0.52246000   0.00000000
  0.52200000   0.00000000   0.01842522   0.00025311   0.00000000   0.00000000   0.00000000   0.00000000   0.00000000  -0.00120389   0.27636877   0.00000000   0.00000000   0.00000000   0.00000000   0.00000000   0.00000000   0.51270000   0.00000000
  0.52400000   0.00151580   0.01842472   0.00012882   0.00000020   0.00000000   0.00000000   0.00000000   0.00000000  -0.00122156   0.27641164   0.00000000   0.00000000   0.00000000   0.00000000   0.00000000   0.00000000   0.51758000   0.00000000
  0.52600000   0.00330656   0.01842446  -0.00019122  -0.00000063   0.00000000   0.00000000   0.00000000   0.00000000  -0.00124201   0.27647949   0.00000000   0.00000000   0.00000000   0.00000000   0.00000000   0.00000000   0.52490000   0.00000000
  0.52800000   0.00330656   0.01842484  -0.00063202  -0.00000209   0.00000000   0.00000000   0.00000000   0.00000000  -0.00126864   0.27656531   0.00000000   0.00000000   0.00000000   0.00000000   0.00000000   0.00000000   0.52002000   0.00000000
  0.53000000   0.00330656   0.01842611  -0.00105463  -0.00000349   0.00000000   0.00000000   0.00000000   0.00000000  -0.00130557   0.27664472   0.00000000   0.00000000   0.00000000   0.00000000   0.00000000   0.00000000   0.51270000   0.00000000
  0.53200000   0.00696269   0.01842821  -0.00130990  -0.00000912   0.00000000   0.00000000   0.00000000   0.00000000  -0.00135444   0.27668059   0.00000000   0.00000000   0.00000000   0.00000000   0.00000000   0.00000000   0.51514000   0.00000000
  0.53400000   0.00000000   0.01843083  -0.00126850   0.00000000   0.00000000   0.00000000   0.00000000   0.00000000  -0.00141354   0.27663756   0.00000000   0.00000000   0.00000000   0.00000000   0.00000000   0.00000000   0.52002000   0.00000000
  0.53600000   0.00000000   0.01843337  -0.00083069   0.00000000   0.00000000   0.00000000   0.00000000   0.00000000  -0.00147943   0.27649370   0.00000000   0.00000000   0.00000000   0.00000000   0.00000000   0.00000000   0.51758000   0.00000000
  0.53800000   0.00000000   0.01843503  -0.00001769   0.00000000   0.00000000   0.00000000   0.00000000   0.00000000  -0.00154725   0.27624008   0.00000000   0.00000000   0.00000000   0.00000000   0.00000000   0.00000000   0.50293000   0.00000000
  0.54000000   0.00151580   0.01843507   0.00091090   0.00000138   0.00000000   0.00000000   0.00000000   0.00000000  -0.00160993   0.27587892   0.00000000   0.00000000   0.00000000   0.00000000   0.00000000   0.00000000   0.51758000   0.00000000
  0.54200000   0.00330656   0.01843325   0.00157133   0.00000520   0.00000000   0.00000000   0.00000000   0.00000000  -0.00165957   0.27542583   0.00000000   0.00000000   0.00000000   0.00000000   0.00000000   0.00000000   0.52246000   0.00000000
  0.54400000   0.00330656   0.01843010   0.00173764   0.00000575   0.00000000   0.00000000   0.00000000   0.00000000  -0.00169142   0.27490697   0.00000000   0.00000000   0.00000000   0.00000000   0.00000000   0.00000000   0.52002000   0.00000000
  0.54600000   0.00000000   0.01842663   0.00143996   0.00000000   0.00000000   0.00000000   0.00000000   0.00000000  -0.00170518   0.27434911   0.00000000   0.00000000   0.00000000   0.00000000   0.00000000   0.00000000   0.52002000   0.00000000
  0.54800000   0.00000000   0.01842375   0.00086336   0.00000000   0.00000000   0.00000000   0.00000000   0.00000000  -0.00170098   0.27377065   0.00000000   0.00000000   0.00000000   0.00000000   0.00000000   0.00000000   0.51270000   0.00000000
  0.55000000   0.00000000   0.01842202   0.00025086   0.00000000   0.00000000   0.00000000   0.00000000   0.00000000  -0.00167551   0.27318010   0.00000000   0.00000000   0.00000000   0.00000000   0.00000000   0.00000000   0.52246000   0.00000000
  0.55200000   0.00882806   0.01842152  -0.00017137  -0.00000151   0.00000000   0.00000000   0.00000000   0.00000000  -0.00162218   0.27258343   0.00000000   0.00000000   0.00000000   0.00000000   0.00000000   0.00000000   0.51514000   0.00000000
  0.55400000   0.00330656   0.01842186  -0.00027720  -0.00000092   0.00000000   0.00000000   0.00000000   0.00000000  -0.00153402   0.27199190   0.00000000   0.00000000   0.00000000   0.00000000   0.00000000   0.00000000   0.52246000   0.00000000
  0.55600000   0.00000000   0.01842242  -0.00007960   0.00000000   0.00000000   0.00000000   0.00000000   0.00000000  -0.00140610   0.27142150   0.00000000   0.00000000   0.00000000   0.00000000   0.00000000   0.00000000   0.51758000   0.00000000
  0.55800000   0.00000000   0.01842258   0.00029890   0.00000000   0.00000000   0.00000000   0.00000000   0.00000000  -0.00123576   0.27088599   0.00000000   0.00000000   0.00000000   0.00000000   0.00000000   0.00000000   0.51758000   0.00000000
  0.56000000   0.00151580   0.01842198   0.00069260   0.00000105   0.00000000   0.00000000   0.00000000   0.00000000  -0.00102380   0.27039373   0.00000000   0.00000000   0.00000000   0.00000000   0.00000000   0.00000000   0.51514000   0.00000000
  0.56200000   0.00000000   0.01842059   0.00096249   0.00000000   0.00000000   0.00000000   0.00000000   0.00000000  -0.00077871   0.26995223   0.00000000   0.00000000   0.00000000   0.00000000   0.00000000   0.00000000   0.52490000   0.00000000
  0.56400000   0.00000000   0.01841867   0.00104691   0.00000000   0.00000000   0.00000000   0.00000000   0.00000000  -0.00051734   0.26957328   0.00000000   0.00000000   0.00000000   0.00000000   0.00000000   0.00000000   0.52490000   0.00000000
  0.56600000   0.00000000   0.01841657   0.00096343   0.00000000   0.00000000   0.00000000   0.00000000   0.00000000  -0.00025975   0.26927282   0.00000000   0.00000000   0.00000000   0.00000000   0.00000000   0.00000000   0.52002000   0.00000000
  0.56800000   0.00151580   0.01841465   0.00074428   0.00000113   0.00000000   0.00000000   0.00000000   0.00000000  -0.00002480   0.26907067   0.00000000   0.00000000   0.00000000   0.00000000   0.00000000   0.00000000   0.51270000   0.00000000
  0.57000000   0.00000000   0.01841316   0.00039147   0.00000000   0.00000000   0.00000000   0.00000000   0.00000000   0.00017186   0.26898796   0.00000000   0.00000000   0.00000000   0.00000000   0.00000000   0.00000000   0.51270000   0.00000000
  0.57200000   0.00330656   0.01841238  -0.00004632  -0.00000015   0.00000000   0.00000000   0.00000000   0.00000000   0.00031955   0.26904054   0.00000000   0.00000000   0.00000000   0.00000000   0.00000000   0.00000000   0.51270000   0.00000000
  0.57400000   0.00000000   0.01841247  -0.00041881   0.00000000   0.00000000   0.00000000   0.00000000   0.00000000   0.00041220   0.26923868   0.00000000   0.00000000   0.00000000   0.00000000   0.00000000   0.00000000   0.52002000   0.00000000
  0.57600000   0.00000000   0.01841331  -0.00060650   0.00000000   0.00000000   0.00000000   0.00000000   0.00000000   0.00044533   0.26959361   0.00000000   0.00000000   0.00000000   0.00000000   0.00000000   0.00000000   0.51514000   0.00000000
  0.57800000   0.00151580   0.01841452  -0.00065201  -0.00000099   0.00000000   0.00000000   0.00000000   0.00000000   0.00041536   0.27011974   0.00000000   0.00000000   0.00000000   0.00000000   0.00000000   0.00000000   0.51758000   0.00000000
  0.58000000   0.00000000   0.01841582  -0.00070516   0.00000000   0.00000000   0.00000000   0.00000000   0.00000000   0.00032091   0.27083262   0.00000000   0.00000000   0.00000000   0.00000000   0.00000000   0.00000000   0.51758000   0.00000000
  0.58200000   0.00151580   0.01841723  -0.00091144  -0.00000138   0.00000000   0.00000000   0.00000000   0.00000000   0.00016313   0.27175041   0.00000000   0.00000000   0.00000000   0.00000000   0.00000000   0.00000000   0.51025000   0.00000000
  0.58400000   0.00000000   0.01841906  -0.00136472   0.00000000   0.00000000   0.00000000   0.00000000   0.00000000  -0.00005539   0.27289777   0.00000000   0.00000000   0.00000000   0.00000000   0.00000000   0.00000000   0.51514000   0.00000000
  0.58600000   0.00151580   0.01842179  -0.00209708  -0.00000318   0.00000000   0.00000000   0.00000000   0.00000000  -0.00033329   0.27430756   0.00000000   0.00000000   0.00000000   0.00000000   0.00000000   0.00000000   0.51270000   0.00000000
  0.58800000   0.00330656   0.01842598  -0.00307721  -0.00001017   0.00000000   0.00000000   0.00000000   0.00000000  -0.00067304   0.27602045   0.00000000   0.00000000   0.00000000   0.00000000   0.00000000   0.00000000   0.51514000   0.00000000
  0.59000000   0.00330656   0.01843213  -0.00416311  -0.00001377   0.00000000   0.00000000   0.00000000   0.00000000  -0.00108056   0.27807785   0.00000000   0.00000000   0.00000000   0.00000000   0.00000000   0.00000000   0.52002000   0.00000000
  0.59200000   0.00000000   0.01844046  -0.00499843   0.00000000   0.00000000   0.00000000   0.00000000   0.00000000  -0.00156229   0.28050741   0.00000000   0.00000000   0.00000000   0.00000000   0.00000000   0.00000000   0.52002000   0.00000000
  0.59400000   0.00000000   0.01845046  -0.00506682   0.00000000   0.00000000   0.00000000   0.00000000   0.00000000  -0.00212233   0.28330909   0.00000000   0.00000000   0.00000000   0.00000000   0.00000000   0.00000000   0.51758000   0.00000000
  0.59600000   0.00000000   0.01846059  -0.00402921   0.00000000   0.00000000   0.00000000   0.00000000   0.00000000  -0.00276166   0.28644709   0.00000000   0.00000000   0.00000000   0.00000000   0.00000000   0.00000000   0.51758000   0.00000000
  0.59800000   0.00000000   0.01846865  -0.00203660   0.00000000   0.00000000   0.00000000   0.00000000   0.00000000  -0.00348050   0.28984897   0.00000000   0.00000000   0.00000000   0.00000000   0.00000000   0.00000000   0.51758000   0.00000000
  0.60000000   0.00000000   0.01847272   0.00032005   0.00000000   0.00000000   0.00000000   0.00000000   0.00000000  -0.00427993   0.29340905   0.00000000   0.00000000   0.00000000   0.00000000   0.00000000   0.00000000   0.51514000   0.00000000
  0.60200000   0.00151580   0.01847208   0.00237140   0.00000359   0.00000000   0.00000000   0.00000000   0.00000000  -0.00516040   0.29699263   0.00000000   0.00000000   0.00000000   0.00000000   0.00000000   0.00000000   0.52979000   0.00000000
  0.60400000   0.00000000   0.01846734   0.00371883   0.00000000   0.00000000   0.00000000   0.00000000   0.00000000  -0.00611941   0.30043899   0.00000000   0.00000000   0.00000000   0.00000000   0.00000000   0.00000000   0.51758000   0.00000000
  0.60600000   0.00151580   0.01845990   0.00432101   0.00000655   0.00000000   0.00000000   0.00000000   0.00000000  -0.00714978   0.30356564   0.00000000   0.00000000   0.00000000   0.00000000   0.00000000   0.00000000   0.51758000   0.00000000
  0.60800000   0.00151580   0.01845126   0.00436669   0.00000662   0.00000000   0.00000000   0.00000000   0.00000000  -0.00823794   0.30618726   0.00000000   0.00000000   0.00000000   0.00000000   0.00000000   0.00000000   0.51758000   0.00000000
  0.61000000   0.00000000   0.01844253   0.00410065   0.00000000   0.00000000   0.00000000   0.00000000   0.00000000  -0.00936286   0.30815633   0.00000000   0.00000000   0.00000000   0.00000000   0.00000000   0.00000000   0.51025000   0.00000000
  0.61200000   0.00151580   0.01843433   0.00368416   0.00000558   0.00000000   0.00000000   0.00000000   0.00000000  -0.01049686   0.30941004   0.00000000   0.00000000   0.00000000   0.00000000   0.00000000   0.00000000   0.51025000   0.00000000
  0.61400000   0.00517193   0.01842696   0.00315310   0.00001631   0.00000000   0.00000000   0.00000000   0.00000000  -0.01160601   0.30999687   0.00000000   0.00000000   0.00000000   0.00000000   0.00000000   0.00000000   0.52002000   0.00000000
  0.61600000   0.00000000   0.01842065   0.00249768   0.00000000   0.00000000   0.00000000   0.00000000   0.00000000  -0.01264851   0.31005849   0.00000000   0.00000000   0.00000000   0.00000000   0.00000000   0.00000000   0.52002000   0.00000000
  0.61800000   0.00330656   0.01841566   0.00176918   0.00000585   0.00000000   0.00000000   0.00000000   0.00000000  -0.01357560   0.30976728   0.00000000   0.00000000   0.00000000   0.00000000   0.00000000   0.00000000   0.50537000   0.00000000
  0.62000000   0.00000000   0.01841212   0.00109421   0.00000000   0.00000000   0.00000000   0.00000000   0.00000000  -0.01433807   0.30926110   0.00000000   0.00000000   0.00000000   0.00000000   0.00000000   0.00000000   0.51758000   0.00000000
  0.62200000   0.00330656   0.01840993   0.00058501   0.00000193   0.00000000   0.00000000   0.00000000   0.00000000  -0.01489449   0.30861765   0.00000000   0.00000000   0.00000000   0.00000000   0.00000000   0.00000000   0.52490000   0.00000000
  0.62400000   0.00330656   0.01840876   0.00025452   0.00000084   0.00000000   0.00000000   0.00000000   0.00000000  -0.01521760   0.30786257   0.00000000   0.00000000   0.00000000   0.00000000   0.00000000   0.00000000   0.50293000   0.00000000
  0.62600000   0.00696269   0.01840825   0.00003369   0.00000023   0.00000000   0.00000000   0.00000000   0.00000000  -0.01529704   0.30698430   0.00000000   0.00000000   0.00000000   0.00000000   0.00000000   0.00000000   0.51514000   0.00000000
  0.62800000   0.00000000   0.01840818  -0.00014068   0.00000000   0.00000000   0.00000000   0.00000000   0.00000000  -0.01513840   0.30595694   0.00000000   0.00000000   0.00000000   0.00000000   0.00000000   0.00000000   0.52002000   0.00000000
  0.63000000   0.00000000   0.01840846  -0.00027715   0.00000000   0.00000000   0.00000000   0.00000000   0.00000000  -0.01476144   0.30476722   0.00000000   0.00000000   0.00000000   0.00000000   0.00000000   0.00000000   0.52002000   0.00000000
  0.63200000   0.00000000   0.01840902  -0.00036859   0.00000000   0.00000000   0.00000000   0.00000000   0.00000000  -0.01419814   0.30341756   0.00000000   0.00000000   0.00000000   0.00000000   0.00000000   0.00000000   0.52002000   0.00000000
  0.63400000   0.00000000   0.01840976  -0.00044455   0.00000000   0.00000000   0.00000000   0.00000000   0.00000000  -0.01348916   0.30191054   0.00000000   0.00000000   0.00000000   0.00000000   0.00000000   0.00000000   0.52002000   0.00000000
  0.63600000   0.00000000   0.01841064  -0.00054840   0.00000000   0.00000000   0.00000000   0.00000000   0.00000000  -0.01268023   0.30024453   0.00000000   0.00000000   0.00000000   0.00000000   0.00000000   0.00000000   0.52002000   0.00000000
  0.63800000   0.00330656   0.01841174  -0.00066658  -0.00000220   0.00000000   0.00000000   0.00000000   0.00000000  -0.01182014   0.29842046   0.00000000   0.00000000   0.00000000   0.00000000   0.00000000   0.00000000   0.51758000   0.00000000
  0.64000000   0.00000000   0.01841307  -0.00071912   0.00000000   0.00000000   0.00000000   0.00000000   0.00000000  -0.01095896   0.29645354   0.00000000   0.00000000   0.00000000   0.00000000   0.00000000   0.00000000   0.52002000   0.00000000
  0.64200000   0.00151580   0.01841451  -0.00065087  -0.00000099   0.00000000   0.00000000   0.00000000   0.00000000  -0.01014396   0.29439172   0.00000000   0.00000000   0.00000000   0.00000000   0.00000000   0.00000000   0.51270000   0.00000000
  0.64400000   0.00517193   0.01841581  -0.00050593  -0.00000262   0.00000000   0.00000000   0.00000000   0.00000000  -0.00941398   0.29232673   0.00000000   0.00000000   0.00000000   0.00000000   0.00000000   0.00000000   0.51758000   0.00000000
  0.64600000   0.00000000   0.01841683  -0.00038038   0.00000000   0.00000000   0.00000000   0.00000000   0.00000000  -0.00879533   0.29038195   0.00000000   0.00000000   0.00000000   0.00000000   0.00000000   0.00000000   0.51514000   0.00000000
  0.64800000   0.00151580   0.01841759  -0.00032025  -0.00000049   0.00000000   0.00000000   0.00000000   0.00000000  -0.00830050   0.28868238   0.00000000   0.00000000   0.00000000   0.00000000   0.00000000   0.00000000   0.50049000   0.00000000
  0.65000000   0.00151580   0.01841823  -0.00028838  -0.00000044   0.00000000   0.00000000   0.00000000   0.00000000  -0.00792956   0.28732224   0.00000000   0.00000000   0.00000000   0.00000000   0.00000000   0.00000000   0.51514000   0.00000000
  0.65200000   0.00330656   0.01841880  -0.00022416  -0.00000074   0.00000000   0.00000000   0.00000000   0.00000000  -0.00767324   0.28634832   0.00000000   0.00000000   0.00000000   0.00000000   0.00000000   0.00000000   0.51758000   0.00000000
  0.65400000   0.00330656   0.01841925  -0.00010637  -0.00000035   0.00000000   0.00000000   0.00000000   0.00000000  -0.00751706   0.28576663   0.00000000   0.00000000   0.00000000   0.00000000   0.00000000   0.00000000   0.52002000   0.00000000
  0.65600000   0.00882806   0.01841947   0.00004844   0.00000043   0.00000000   0.00000000   0.00000000   0.00000000  -0.00744718   0.28555747   0.00000000   0.00000000   0.00000000   0.00000000   0.00000000   0.00000000   0.51758000   0.00000000
  0.65800000   0.00000000   0.01841937   0.00021284   0.00000000   0.00000000   0.00000000   0.00000000   0.00000000  -0.00745658   0.28568707   0.00000000   0.00000000   0.00000000   0.00000000   0.00000000   0.00000000   0.52002000   0.00000000
  0.66000000   0.00000000   0.01841894   0.00035406   0.00000000   0.00000000   0.00000000   0.00000000   0.00000000  -0.00754625   0.28611716   0.00000000   0.00000000   0.00000000   0.00000000   0.00000000   0.00000000   0.51514000   0.00000000
  0.66200000   0.00517193   0.01841823   0.00042538   0.00000220   0.00000000   0.00000000   0.00000000   0.00000000  -0.00772077   0.28681066   0.00000000   0.00000000   0.00000000   0.00000000   0.00000000   0.00000000   0.50293000   0.00000000
  0.66400000   0.00000000   0.01841738   0.00036253   0.00000000   0.00000000   0.00000000   0.00000000   0.00000000  -0.00798221   0.28773617   0.00000000   0.00000000   0.00000000   0.00000000   0.00000000   0.00000000   0.51758000   0.00000000
  0.66600000   0.00517193   0.01841666   0.00011539   0.00000060   0.00000000   0.00000000   0.00000000   0.00000000  -0.00832378   0.28887692   0.00000000   0.00000000   0.00000000   0.00000000   0.00000000   0.00000000   0.51758000   0.00000000
  0.66800000   0.00000000   0.01841643  -0.00027716   0.00000000   0.00000000   0.00000000   0.00000000   0.00000000  -0.00872539   0.29023687   0.00000000   0.00000000   0.00000000   0.00000000   0.00000000   0.00000000   0.51514000   0.00000000
  0.67000000   0.00000000   0.01841698  -0.00066757   0.00000000   0.00000000   0.00000000   0.00000000   0.00000000  -0.00915511   0.29183296   0.00000000   0.00000000   0.00000000   0.00000000   0.00000000   0.00000000   0.52002000   0.00000000
  0.67200000   0.00330656   0.01841832  -0.00090230  -0.00000298   0.00000000   0.00000000   0.00000000   0.00000000  -0.00957698   0.29367848   0.00000000   0.00000000   0.00000000   0.00000000   0.00000000   0.00000000   0.51514000   0.00000000
  0.67400000   0.00000000   0.01842012  -0.00091420   0.00000000   0.00000000   0.00000000   0.00000000   0.00000000  -0.00996341   0.29577101   0.00000000   0.00000000   0.00000000   0.00000000   0.00000000   0.00000000   0.52002000   0.00000000
  0.67600000   0.00151580   0.01842195  -0.00072038  -0.00000109   0.00000000   0.00000000   0.00000000   0.00000000  -0.01030607   0.29808918   0.00000000   0.00000000   0.00000000   0.00000000   0.00000000   0.00000000   0.51514000   0.00000000
  0.67800000   0.00000000   0.01842339  -0.00042074   0.00000000   0.00000000   0.00000000   0.00000000   0.00000000  -0.01061726   0.30060022   0.00000000   0.00000000   0.00000000   0.00000000   0.00000000   0.00000000   0.51025000   0.00000000
  0.68000000   0.00151580   0.01842423  -0.00017973  -0.00000027   0.00000000   0.00000000   0.00000000   0.00000000  -0.01092112   0.30327956   0.00000000   0.00000000   0.00000000   0.00000000   0.00000000   0.00000000   0.51514000   0.00000000
  0.68200000   0.00151580   0.01842459  -0.00011070  -0.00000017   0.00000000   0.00000000   0.00000000   0.00000000  -0.01124111   0.30612399   0.00000000   0.00000000   0.00000000   0.00000000   0.00000000   0.00000000   0.50781000   0.00000000
  0.68400000   0.00151580   0.01842481  -0.00018675  -0.00000028   0.00000000   0.00000000   0.00000000   0.00000000  -0.01158993   0.30913715   0.00000000   0.00000000   0.00000000   0.00000000   0.00000000   0.00000000   0.51758000   0.00000000
  0.68600000   0.00000000   0.01842519  -0.00029598   0.00000000   0.00000000   0.00000000   0.00000000   0.00000000  -0.01196450   0.31229749   0.00000000   0.00000000   0.00000000   0.00000000   0.00000000   0.00000000   0.51514000   0.00000000
  0.68800000   0.01061881   0.01842578  -0.00034986  -0.00000372   0.00000000   0.00000000   0.00000000   0.00000000  -0.01234768   0.31553937   0.00000000   0.00000000   0.00000000   0.00000000   0.00000000   0.00000000   0.51514000   0.00000000
  0.69000000   0.00000000   0.01842648  -0.00032961   0.00000000   0.00000000   0.00000000   0.00000000   0.00000000  -0.01271595   0.31876613   0.00000000   0.00000000   0.00000000   0.00000000   0.00000000   0.00000000   0.51758000   0.00000000
  0.69200000   0.00151580   0.01842714  -0.00026242  -0.00000040   0.00000000   0.00000000   0.00000000   0.00000000  -0.01304872   0.32187959   0.00000000   0.00000000   0.00000000   0.00000000   0.00000000   0.00000000   0.51514000   0.00000000
  0.69400000   0.00330656   0.01842766  -0.00018008  -0.00000060   0.00000000   0.00000000   0.00000000   0.00000000  -0.01333519   0.32478993   0.00000000   0.00000000   0.00000000   0.00000000   0.00000000   0.00000000   0.52002000   0.00000000
  0.69600000   0.00517193   0.01842802  -0.00010059  -0.00000052   0.00000000   0.00000000   0.00000000   0.00000000  -0.01357627   0.32741239   0.00000000   0.00000000   0.00000000   0.00000000   0.00000000   0.00000000   0.52734000   0.00000000
  0.69800000   0.00000000   0.01842822  -0.00002938   0.00000000   0.00000000   0.00000000   0.00000000   0.00000000  -0.01378085   0.32968700   0.00000000   0.00000000   0.00000000   0.00000000   0.00000000   0.00000000   0.51270000   0.00000000
  0.70000000   0.00330656   0.01842828   0.00003537   0.00000012   0.00000000   0.00000000   0.00000000   0.00000000  -0.01395840   0.33161243   0.00000000   0.00000000   0.00000000   0.00000000   0.00000000   0.00000000   0.50537000   0.00000000
  0.70200000   0.00330656   0.01842821   0.00009775   0.00000032   0.00000000   0.00000000   0.00000000   0.00000000  -0.01411277   0.33325391   0.00000000   0.00000000   0.00000000   0.00000000   0.00000000   0.00000000   0.51514000   0.00000000
  0.70400000   0.00000000   0.01842802   0.00015946   0.00000000   0.00000000   0.00000000   0.00000000   0.00000000  -0.01424125   0.33471927   0.00000000   0.00000000   0.00000000   0.00000000   0.00000000   0.00000000   0.52002000   0.00000000
  0.70600000   0.00517193   0.01842770   0.00021547   0.00000111   0.00000000   0.00000000   0.00000000   0.00000000  -0.01433968   0.33612496   0.00000000   0.00000000   0.00000000   0.00000000   0.00000000   0.00000000   0.52002000   0.00000000
  0.70800000   0.00151580   0.01842727   0.00024992   0.00000038   0.00000000   0.00000000   0.00000000   0.00000000  -0.01441111   0.33756697   0.00000000   0.00000000   0.00000000   0.00000000   0.00000000   0.00000000   0.52002000   0.00000000
  0.71000000   0.00330656   0.01842677   0.00023315   0.00000077   0.00000000   0.00000000   0.00000000   0.00000000  -0.01447292   0.33910575   0.00000000   0.00000000   0.00000000   0.00000000   0.00000000   0.00000000   0.52246000   0.00000000
  0.71200000   0.00000000   0.01842630   0.00013206   0.00000000   0.00000000   0.00000000   0.00000000   0.00000000  -0.01455795   0.34075582   0.00000000   0.00000000   0.00000000   0.00000000   0.00000000   0.00000000   0.51758000   0.00000000
  0.71400000   0.00517193   0.01842604  -0.00005327  -0.00000028   0.00000000   0.00000000   0.00000000   0.00000000  -0.01470869   0.34246538   0.00000000   0.00000000   0.00000000   0.00000000   0.00000000   0.00000000   0.51514000   0.00000000
  0.71600000   0.00151580   0.01842614  -0.00026574  -0.00000040   0.00000000   0.00000000   0.00000000   0.00000000  -0.01496620   0.34411456   0.00000000   0.00000000   0.00000000   0.00000000   0.00000000   0.00000000   0.51270000   0.00000000
  0.71800000   0.00000000   0.01842667  -0.00043158   0.00000000   0.00000000   0.00000000   0.00000000   0.00000000  -0.01535834   0.34556048   0.00000000   0.00000000   0.00000000   0.00000000   0.00000000   0.00000000   0.51514000   0.00000000
  0.72000000   0.00696269   0.01842754  -0.00051385  -0.00000358   0.00000000   0.00000000   0.00000000   0.00000000  -0.01589322   0.34669856   0.00000000   0.00000000   0.00000000   0.00000000   0.00000000   0.00000000   0.51758000   0.00000000
  0.72200000   0.00696269   0.01842857  -0.00050467  -0.00000351   0.00000000   0.00000000   0.00000000   0.00000000  -0.01655830   0.34750862   0.00000000   0.00000000   0.00000000   0.00000000   0.00000000   0.00000000   0.51270000   0.00000000
  0.72400000   0.00151580   0.01842957  -0.00038978  -0.00000059   0.00000000   0.00000000   0.00000000   0.00000000  -0.01732168   0.34807363   0.00000000   0.00000000   0.00000000   0.00000000   0.00000000   0.00000000   0.51025000   0.00000000
  0.72600000   0.00330656   0.01843035  -0.00015417  -0.00000051   0.00000000   0.00000000   0.00000000   0.00000000  -0.01813523   0.34855228   0.00000000   0.00000000   0.00000000   0.00000000   0.00000000   0.00000000   0.52002000   0.00000000
  0.72800000   0.00882806   0.01843066   0.00017783   0.00000157   0.00000000   0.00000000   0.00000000   0.00000000  -0.01894123   0.34911655   0.00000000   0.00000000   0.00000000   0.00000000   0.00000000   0.00000000   0.50293000   0.00000000
  0.73000000   0.00696269   0.01843031   0.00054060   0.00000376   0.00000000   0.00000000   0.00000000   0.00000000  -0.01968248   0.34989645   0.00000000   0.00000000   0.00000000   0.00000000   0.00000000   0.00000000   0.51758000   0.00000000
  0.73200000   0.00151580   0.01842923   0.00087902   0.00000133   0.00000000   0.00000000   0.00000000   0.00000000  -0.02031081   0.35094914   0.00000000   0.00000000   0.00000000   0.00000000   0.00000000   0.00000000   0.52734000   0.00000000
  0.73400000   0.00696269   0.01842747   0.00117313   0.00000817   0.00000000   0.00000000   0.00000000   0.00000000  -0.02079047   0.35224821   0.00000000   0.00000000   0.00000000   0.00000000   0.00000000   0.00000000   0.51270000   0.00000000
  0.73600000   0.00000000   0.01842512   0.00141534   0.00000000   0.00000000   0.00000000   0.00000000   0.00000000  -0.02109891   0.35369611   0.00000000   0.00000000   0.00000000   0.00000000   0.00000000   0.00000000   0.52002000   0.00000000
  0.73800000   0.00000000   0.01842229   0.00160795   0.00000000   0.00000000   0.00000000   0.00000000   0.00000000  -0.02122891   0.35516464   0.00000000   0.00000000   0.00000000   0.00000000   0.00000000   0.00000000   0.51514000   0.00000000
  0.74000000   0.00000000   0.01841908   0.00178706   0.00000000   0.00000000   0.00000000   0.00000000   0.00000000  -0.02119216   0.35655150   0.00000000   0.00000000   0.00000000   0.00000000   0.00000000   0.00000000   0.52246000   0.00000000
  0.74200000   0.00517193   0.01841550   0.00200611   0.00001038   0.00000000   0.00000000   0.00000000   0.00000000  -0.02102121   0.35781889   0.00000000   0.00000000   0.00000000   0.00000000   0.00000000   0.00000000   0.51025000   0.00000000
  0.74400000   0.00000000   0.01841149   0.00224343   0.00000000   0.00000000   0.00000000   0.00000000   0.00000000  -0.02076557   0.35899164   0.00000000   0.00000000   0.00000000   0.00000000   0.00000000   0.00000000   0.51025000   0.00000000
  0.74600000   0.00330656   0.01840700   0.00229442   0.00000759   0.00000000   0.00000000   0.00000000   0.00000000  -0.02048068   0.36012858   0.00000000   0.00000000   0.00000000   0.00000000   0.00000000   0.00000000   0.51025000   0.00000000
  0.74800000   0.00330656   0.01840241   0.00181675   0.00000601   0.00000000   0.00000000   0.00000000   0.00000000  -0.02021366   0.36128374   0.00000000   0.00000000   0.00000000   0.00000000   0.00000000   0.00000000   0.51758000   0.00000000
  0.75000000   0.00151580   0.01839878   0.00066838   0.00000101   0.00000000   0.00000000   0.00000000   0.00000000  -0.01999090   0.36246466   0.00000000   0.00000000   0.00000000   0.00000000   0.00000000   0.00000000   0.51514000   0.00000000
  0.75200000   0.00000000   0.01839744  -0.00076699   0.00000000   0.00000000   0.00000000   0.00000000   0.00000000  -0.01981419   0.36361351   0.00000000   0.00000000   0.00000000   0.00000000   0.00000000   0.00000000   0.52002000   0.00000000
  0.75400000   0.00151580   0.01839898  -0.00183186  -0.00000278   0.00000000   0.00000000   0.00000000   0.00000000  -0.01966837   0.36463070   0.00000000   0.00000000   0.00000000   0.00000000   0.00000000   0.00000000   0.51514000   0.00000000
  0.75600000   0.00000000   0.01840264  -0.00218992   0.00000000   0.00000000   0.00000000   0.00000000   0.00000000  -0.01953609   0.36542588   0.00000000   0.00000000   0.00000000   0.00000000   0.00000000   0.00000000   0.51514000   0.00000000
  0.75800000   0.00000000   0.01840702  -0.00197922   0.00000000   0.00000000   0.00000000   0.00000000   0.00000000  -0.01941087   0.36597555   0.00000000   0.00000000   0.00000000   0.00000000   0.00000000   0.00000000   0.51514000   0.00000000
  0.76000000   0.00517193   0.01841098  -0.00149735  -0.00000774   0.00000000   0.00000000   0.00000000   0.00000000  -0.01930159   0.36635501   0.00000000   0.00000000   0.00000000   0.00000000   0.00000000   0.00000000   0.51514000   0.00000000
  0.76200000   0.00151580   0.01841397  -0.00094230  -0.00000143   0.00000000   0.00000000   0.00000000   0.00000000  -0.01922665   0.36669835   0.00000000   0.00000000   0.00000000   0.00000000   0.00000000   0.00000000   0.51758000   0.00000000
  0.76400000   0.00000000   0.01841586  -0.00040077   0.00000000   0.00000000   0.00000000   0.00000000   0.00000000  -0.01920251   0.36710799   0.00000000   0.00000000   0.00000000   0.00000000   0.00000000   0.00000000   0.51514000   0.00000000
  0.76600000   0.00151580   0.01841666   0.00005715   0.00000009   0.00000000   0.00000000   0.00000000   0.00000000  -0.01923399   0.36760003   0.00000000   0.00000000   0.00000000   0.00000000   0.00000000   0.00000000   0.51758000   0.00000000
  0.76800000   0.00000000   0.01841655   0.00034712   0.00000000   0.00000000   0.00000000   0.00000000   0.00000000  -0.01931513   0.36812232   0.00000000   0.00000000   0.00000000   0.00000000   0.00000000   0.00000000   0.51758000   0.00000000
  0.77000000   0.00000000   0.01841585   0.00044271   0.00000000   0.00000000   0.00000000   0.00000000   0.00000000  -0.01944008   0.36861163   0.00000000   0.00000000   0.00000000   0.00000000   0.00000000   0.00000000   0.51514000   0.00000000
  0.77200000   0.01061881   0.01841497   0.00042966   0.00000456   0.00000000   0.00000000   0.00000000   0.00000000  -0.01961068   0.36904963   0.00000000   0.00000000   0.00000000   0.00000000   0.00000000   0.00000000   0.50293000   0.00000000
  0.77400000   0.00000000   0.01841411   0.00042066   0.00000000   0.00000000   0.00000000   0.00000000   0.00000000  -0.01983007   0.36947936   0.00000000   0.00000000   0.00000000   0.00000000   0.00000000   0.00000000   0.51758000   0.00000000
  0.77600000   0.00151580   0.01841327   0.00043579   0.00000066   0.00000000   0.00000000   0.00000000   0.00000000  -0.02008765   0.36996642   0.00000000   0.00000000   0.00000000   0.00000000   0.00000000   0.00000000   0.51758000   0.00000000
  0.77800000   0.00151580   0.01841239   0.00042923   0.00000065   0.00000000   0.00000000   0.00000000   0.00000000  -0.02034924   0.37054658   0.00000000   0.00000000   0.00000000   0.00000000   0.00000000   0.00000000   0.52002000   0.00000000
  0.78000000   0.00000000   0.01841153   0.00040029   0.00000000   0.00000000   0.00000000   0.00000000   0.00000000  -0.02056066   0.37119537   0.00000000   0.00000000   0.00000000   0.00000000   0.00000000   0.00000000   0.52002000   0.00000000
  0.78200000   0.00151580   0.01841073   0.00040755   0.00000062   0.00000000   0.00000000   0.00000000   0.00000000  -0.02066460   0.37181408   0.00000000   0.00000000   0.00000000   0.00000000   0.00000000   0.00000000   0.51514000   0.00000000
  0.78400000   0.00330656   0.01840992   0.00046584   0.00000154   0.00000000   0.00000000   0.00000000   0.00000000  -0.02062394   0.37225379   0.00000000   0.00000000   0.00000000   0.00000000   0.00000000   0.00000000   0.51025000   0.00000000
  0.78600000   0.00151580   0.01840899   0.00049345   0.00000075   0.00000000   0.00000000   0.00000000   0.00000000  -0.02043868   0.37239139   0.00000000   0.00000000   0.00000000   0.00000000   0.00000000   0.00000000   0.52734000   0.00000000
  0.78800000   0.00517193   0.01840800   0.00040916   0.00000212   0.00000000   0.00000000   0.00000000   0.00000000  -0.02014535   0.37218906   0.00000000   0.00000000   0.00000000   0.00000000   0.00000000   0.00000000   0.51514000   0.00000000
  0.79000000   0.00000000   0.01840718   0.00022789   0.00000000   0.00000000   0.00000000   0.00000000   0.00000000  -0.01979990   0.37168202   0.00000000   0.00000000   0.00000000   0.00000000   0.00000000   0.00000000   0.52002000   0.00000000
  0.79200000   0.00151580   0.01840673   0.00003249   0.00000005   0.00000000   0.00000000   0.00000000   0.00000000  -0.01945485   0.37093747   0.00000000   0.00000000   0.00000000   0.00000000   0.00000000   0.00000000   0.51758000   0.00000000
  0.79400000   0.00151580   0.01840666  -0.00009218  -0.00000014   0.00000000   0.00000000   0.00000000   0.00000000  -0.01914229   0.37003552   0.00000000   0.00000000   0.00000000   0.00000000   0.00000000   0.00000000   0.51514000   0.00000000
  0.79600000   0.00000000   0.01840685  -0.00010247   0.00000000   0.00000000   0.00000000   0.00000000   0.00000000  -0.01886893   0.36907332   0.00000000   0.00000000   0.00000000   0.00000000   0.00000000   0.00000000   0.51514000   0.00000000
  0.79800000   0.00000000   0.01840705  -0.00002405   0.00000000   0.00000000   0.00000000   0.00000000   0.00000000  -0.01862436   0.36818211   0.00000000   0.00000000   0.00000000   0.00000000   0.00000000   0.00000000   0.51514000   0.00000000
  0.80000000   0.00000000   0.01840710   0.00007999   0.00000000   0.00000000   0.00000000   0.00000000   0.00000000  -0.01839685   0.36754127   0.00000000   0.00000000   0.00000000   0.00000000   0.00000000   0.00000000   0.51514000   0.00000000
  0.80200000   0.00151580   0.01840694   0.00018808   0.00000029   0.00000000   0.00000000   0.00000000   0.00000000  -0.01818544   0.36736687   0.00000000   0.00000000   0.00000000   0.00000000   0.00000000   0.00000000   0.51514000   0.00000000
  0.80400000   0.00151580   0.01840656   0.00033779   0.00000051   0.00000000   0.00000000   0.00000000   0.00000000  -0.01800028   0.36786331   0.00000000   0.00000000   0.00000000   0.00000000   0.00000000   0.00000000   0.51514000   0.00000000
  0.80600000   0.00517193   0.01840589   0.00055181   0.00000285   0.00000000   0.00000000   0.00000000   0.00000000  -0.01785503   0.36914535   0.00000000   0.00000000   0.00000000   0.00000000   0.00000000   0.00000000   0.52002000   0.00000000
  0.80800000   0.00151580   0.01840478   0.00076260   0.00000116   0.00000000   0.00000000   0.00000000   0.00000000  -0.01775932   0.37117550   0.00000000   0.00000000   0.00000000   0.00000000   0.00000000   0.00000000   0.52002000   0.00000000
  0.81000000   0.00000000   0.01840326   0.00083298   0.00000000   0.00000000   0.00000000   0.00000000   0.00000000  -0.01771474   0.37377549   0.00000000   0.00000000   0.00000000   0.00000000   0.00000000   0.00000000   0.51270000   0.00000000
  0.81200000   0.00151580   0.01840159   0.00067146   0.00000102   0.00000000   0.00000000   0.00000000   0.00000000  -0.01771577   0.37670339   0.00000000   0.00000000   0.00000000   0.00000000   0.00000000   0.00000000   0.52002000   0.00000000
  0.81400000   0.00000000   0.01840025   0.00032822   0.00000000   0.00000000   0.00000000   0.00000000   0.00000000  -0.01775640   0.37973405   0.00000000   0.00000000   0.00000000   0.00000000   0.00000000   0.00000000   0.51025000   0.00000000
  0.81600000   0.00151580   0.01839959  -0.00004942  -0.00000007   0.00000000   0.00000000   0.00000000   0.00000000  -0.01784006   0.38271171   0.00000000   0.00000000   0.00000000   0.00000000   0.00000000   0.00000000   0.51758000   0.00000000
  0.81800000   0.00000000   0.01839969  -0.00035725   0.00000000   0.00000000   0.00000000   0.00000000   0.00000000  -0.01798678   0.38556630   0.00000000   0.00000000   0.00000000   0.00000000   0.00000000   0.00000000   0.51270000   0.00000000
  0.82000000   0.00151580   0.01840041  -0.00057507  -0.00000087   0.00000000   0.00000000   0.00000000   0.00000000  -0.01823103   0.38828420   0.00000000   0.00000000   0.00000000   0.00000000   0.00000000   0.00000000   0.51270000   0.00000000
  0.82200000   0.00000000   0.01840156  -0.00068574   0.00000000   0.00000000   0.00000000   0.00000000   0.00000000  -0.01861048   0.39085969   0.00000000   0.00000000   0.00000000   0.00000000   0.00000000   0.00000000   0.51758000   0.00000000
  0.82400000   0.00151580   0.01840293  -0.00065334  -0.00000099   0.00000000   0.00000000   0.00000000   0.00000000  -0.01915218   0.39327092   0.00000000   0.00000000   0.00000000   0.00000000   0.00000000   0.00000000   0.51514000   0.00000000
  0.82600000   0.00151580   0.01840423  -0.00049342  -0.00000075   0.00000000   0.00000000   0.00000000   0.00000000  -0.01985986   0.39549105   0.00000000   0.00000000   0.00000000   0.00000000   0.00000000   0.00000000   0.51270000   0.00000000
  0.82800000   0.00000000   0.01840522  -0.00030607   0.00000000   0.00000000   0.00000000   0.00000000   0.00000000  -0.02070678   0.39751482   0.00000000   0.00000000   0.00000000   0.00000000   0.00000000   0.00000000   0.51514000   0.00000000
  0.83000000   0.00151580   0.01840583  -0.00021347  -0.00000032   0.00000000   0.00000000   0.00000000   0.00000000  -0.02163934   0.39937230   0.00000000   0.00000000   0.00000000   0.00000000   0.00000000   0.00000000   0.51270000   0.00000000
  0.83200000   0.00000000   0.01840626  -0.00027186   0.00000000   0.00000000   0.00000000   0.00000000   0.00000000  -0.02259155   0.40111011   0.00000000   0.00000000   0.00000000   0.00000000   0.00000000   0.00000000   0.51514000   0.00000000
  0.83400000   0.00000000   0.01840680  -0.00044926   0.00000000   0.00000000   0.00000000   0.00000000   0.00000000  -0.02350469   0.40274498   0.00000000   0.00000000   0.00000000   0.00000000   0.00000000   0.00000000   0.51758000   0.00000000
  0.83600000   0.00151580   0.01840770  -0.00065830  -0.00000100   0.00000000   0.00000000   0.00000000   0.00000000  -0.02434467   0.40422456   0.00000000   0.00000000   0.00000000   0.00000000   0.00000000   0.00000000   0.52002000   0.00000000
  0.83800000   0.00000000   0.01840902  -0.00078917   0.00000000   0.00000000   0.00000000   0.00000000   0.00000000  -0.02510942   0.40544558   0.00000000   0.00000000   0.00000000   0.00000000   0.00000000   0.00000000   0.51025000   0.00000000
  0.84000000   0.00330656   0.01841060  -0.00074899  -0.00000248   0.00000000   0.00000000   0.00000000   0.00000000  -0.02582123   0.40632866   0.00000000   0.00000000   0.00000000   0.00000000   0.00000000   0.00000000   0.51758000   0.00000000
  0.84200000   0.00151580   0.01841210  -0.00051565  -0.00000078   0.00000000   0.00000000   0.00000000   0.00000000  -0.02650594   0.40686711   0.00000000   0.00000000   0.00000000   0.00000000   0.00000000   0.00000000   0.51514000   0.00000000
  0.84400000   0.00330656   0.01841313  -0.00016212  -0.00000054   0.00000000   0.00000000   0.00000000   0.00000000  -0.02717036   0.40710056   0.00000000   0.00000000   0.00000000   0.00000000   0.00000000   0.00000000   0.52246000   0.00000000
  0.84600000   0.00330656   0.01841345   0.00019081   0.00000063   0.00000000   0.00000000   0.00000000   0.00000000  -0.02779140   0.40707325   0.00000000   0.00000000   0.00000000   0.00000000   0.00000000   0.00000000   0.51514000   0.00000000
  0.84800000   0.00151580   0.01841307   0.00045579   0.00000069   0.00000000   0.00000000   0.00000000   0.00000000  -0.02831940   0.40681822   0.00000000   0.00000000   0.00000000   0.00000000   0.00000000   0.00000000   0.52246000   0.00000000
  0.85000000   0.00000000   0.01841216   0.00060349   0.00000000   0.00000000   0.00000000   0.00000000   0.00000000  -0.02869049   0.40633884   0.00000000   0.00000000   0.00000000   0.00000000   0.00000000   0.00000000   0.51025000   0.00000000
  0.85200000   0.00330656   0.01841095   0.00061860   0.00000205   0.00000000   0.00000000   0.00000000   0.00000000  -0.02884378   0.40559878   0.00000000   0.00000000   0.00000000   0.00000000   0.00000000   0.00000000   0.51514000   0.00000000
  0.85400000   0.00000000   0.01840971   0.00047492   0.00000000   0.00000000   0.00000000   0.00000000   0.00000000  -0.02873948   0.40454927   0.00000000   0.00000000   0.00000000   0.00000000   0.00000000   0.00000000   0.51514000   0.00000000
  0.85600000   0.00000000   0.01840876   0.00019221   0.00000000   0.00000000   0.00000000   0.00000000   0.00000000  -0.02837105   0.40315808   0.00000000   0.00000000   0.00000000   0.00000000   0.00000000   0.00000000   0.52002000   0.00000000
  0.85800000   0.00000000   0.01840838  -0.00010179   0.00000000   0.00000000   0.00000000   0.00000000   0.00000000  -0.02776540   0.40141265   0.00000000   0.00000000   0.00000000   0.00000000   0.00000000   0.00000000   0.52246000   0.00000000
  0.86000000   0.00000000   0.01840858  -0.00023772   0.00000000   0.00000000   0.00000000   0.00000000   0.00000000  -0.02697190   0.39933439   0.00000000   0.00000000   0.00000000   0.00000000   0.00000000   0.00000000   0.51514000   0.00000000
  0.86200000   0.00000000   0.01840906  -0.00013910   0.00000000   0.00000000   0.00000000   0.00000000   0.00000000  -0.02604763   0.39701965   0.00000000   0.00000000   0.00000000   0.00000000   0.00000000   0.00000000   0.51270000   0.00000000
  0.86400000   0.00330656   0.01840934   0.00015085   0.00000050   0.00000000   0.00000000   0.00000000   0.00000000  -0.02504563   0.39465351   0.00000000   0.00000000   0.00000000   0.00000000   0.00000000   0.00000000   0.52490000   0.00000000
  0.86600000   0.00151580   0.01840904   0.00053490   0.00000081   0.00000000   0.00000000   0.00000000   0.00000000  -0.02400717   0.39246097   0.00000000   0.00000000   0.00000000   0.00000000   0.00000000   0.00000000   0.51514000   0.00000000
  0.86800000   0.00330656   0.01840797   0.00091226   0.00000302   0.00000000   0.00000000   0.00000000   0.00000000  -0.02295856   0.39064157   0.00000000   0.00000000   0.00000000   0.00000000   0.00000000   0.00000000   0.51514000   0.00000000
  0.87000000   0.00151580   0.01840614   0.00120539   0.00000183   0.00000000   0.00000000   0.00000000   0.00000000  -0.02191574   0.38933975   0.00000000   0.00000000   0.00000000   0.00000000   0.00000000   0.00000000   0.51514000   0.00000000
  0.87200000   0.00000000   0.01840373   0.00136609   0.00000000   0.00000000   0.00000000   0.00000000   0.00000000  -0.02089526   0.38863593   0.00000000   0.00000000   0.00000000   0.00000000   0.00000000   0.00000000   0.52490000   0.00000000
  0.87400000   0.00000000   0.01840100   0.00134752   0.00000000   0.00000000   0.00000000   0.00000000   0.00000000  -0.01992370   0.38852455   0.00000000   0.00000000   0.00000000   0.00000000   0.00000000   0.00000000   0.51514000   0.00000000
  0.87600000   0.00000000   0.01839830   0.00109378   0.00000000   0.00000000   0.00000000   0.00000000   0.00000000  -0.01903951   0.38889108   0.00000000   0.00000000   0.00000000   0.00000000   0.00000000   0.00000000   0.51758000   0.00000000
  0.87800000   0.00517193   0.01839612   0.00059833   0.00000309   0.00000000   0.00000000   0.00000000   0.00000000  -0.01828758   0.38953239   0.00000000   0.00000000   0.00000000   0.00000000   0.00000000   0.00000000   0.50293000   0.00000000
  0.88000000   0.00000000   0.01839492  -0.00001749   0.00000000   0.00000000   0.00000000   0.00000000   0.00000000  -0.01770835   0.39023148   0.00000000   0.00000000   0.00000000   0.00000000   0.00000000   0.00000000   0.51758000   0.00000000
  0.88200000   0.00000000   0.01839495  -0.00052095   0.00000000   0.00000000   0.00000000   0.00000000   0.00000000  -0.01732637   0.39083780   0.00000000   0.00000000   0.00000000   0.00000000   0.00000000   0.00000000   0.51514000   0.00000000
  0.88400000   0.00000000   0.01839600  -0.00071534   0.00000000   0.00000000   0.00000000   0.00000000   0.00000000  -0.01714535   0.39129989   0.00000000   0.00000000   0.00000000   0.00000000   0.00000000   0.00000000   0.51270000   0.00000000
  0.88600000   0.00000000   0.01839743  -0.00059128   0.00000000   0.00000000   0.00000000   0.00000000   0.00000000  -0.01715401   0.39163890   0.00000000   0.00000000   0.00000000   0.00000000   0.00000000   0.00000000   0.51758000   0.00000000
  0.88800000   0.00330656   0.01839861  -0.00032685  -0.00000108   0.00000000   0.00000000   0.00000000   0.00000000  -0.01733821   0.39189872   0.00000000   0.00000000   0.00000000   0.00000000   0.00000000   0.00000000   0.52490000   0.00000000
  0.89000000   0.00000000   0.01839926  -0.00012930   0.00000000   0.00000000   0.00000000   0.00000000   0.00000000  -0.01769045   0.39212043   0.00000000   0.00000000   0.00000000   0.00000000   0.00000000   0.00000000   0.52002000   0.00000000
  0.89200000   0.00000000   0.01839952  -0.00008141   0.00000000   0.00000000   0.00000000   0.00000000   0.00000000  -0.01820975   0.39233870   0.00000000   0.00000000   0.00000000   0.00000000   0.00000000   0.00000000   0.51758000   0.00000000
  0.89400000   0.00000000   0.01839968  -0.00014219   0.00000000   0.00000000   0.00000000   0.00000000   0.00000000  -0.01889229   0.39256422   0.00000000   0.00000000   0.00000000   0.00000000   0.00000000   0.00000000   0.52002000   0.00000000
  0.89600000   0.00151580   0.01839997  -0.00025458  -0.00000039   0.00000000   0.00000000   0.00000000   0.00000000  -0.01972084   0.39277228   0.00000000   0.00000000   0.00000000   0.00000000   0.00000000   0.00000000   0.51270000   0.00000000
  0.89800000   0.00000000   0.01840048  -0.00040759   0.00000000   0.00000000   0.00000000   0.00000000   0.00000000  -0.02065891   0.39294320   0.00000000   0.00000000   0.00000000   0.00000000   0.00000000   0.00000000   0.51514000   0.00000000
  0.90000000   0.00000000   0.01840129  -0.00059579   0.00000000   0.00000000   0.00000000   0.00000000   0.00000000  -0.02164945   0.39311261   0.00000000   0.00000000   0.00000000   0.00000000   0.00000000   0.00000000   0.51758000   0.00000000
  0.90200000   0.00330656   0.01840248  -0.00077101  -0.00000255   0.00000000   0.00000000   0.00000000   0.00000000  -0.02261946   0.39335777   0.00000000   0.00000000   0.00000000   0.00000000   0.00000000   0.00000000   0.51270000   0.00000000
  0.90400000   0.00000000   0.01840403  -0.00086844   0.00000000   0.00000000   0.00000000   0.00000000   0.00000000  -0.02349384   0.39373820   0.00000000   0.00000000   0.00000000   0.00000000   0.00000000   0.00000000   0.52002000   0.00000000
  0.90600000   0.00000000   0.01840576  -0.00084142   0.00000000   0.00000000   0.00000000   0.00000000   0.00000000  -0.02421408   0.39426433   0.00000000   0.00000000   0.00000000   0.00000000   0.00000000   0.00000000   0.51514000   0.00000000
  0.90800000   0.01061881   0.01840745  -0.00065727  -0.00000698   0.00000000   0.00000000   0.00000000   0.00000000  -0.02475019   0.39492064   0.00000000   0.00000000   0.00000000   0.00000000   0.00000000   0.00000000   0.52002000   0.00000000
  0.91000000   0.00696269   0.01840876  -0.00030767  -0.00000214   0.00000000   0.00000000   0.00000000   0.00000000  -0.02510098   0.39569985   0.00000000   0.00000000   0.00000000   0.00000000   0.00000000   0.00000000   0.51514000   0.00000000
  0.91200000   0.00151580   0.01840938   0.00016591   0.00000025   0.00000000   0.00000000   0.00000000   0.00000000  -0.02528436   0.39660706   0.00000000   0.00000000   0.00000000   0.00000000   0.00000000   0.00000000   0.51270000   0.00000000
  0.91400000   0.00330656   0.01840904   0.00067514   0.00000223   0.00000000   0.00000000   0.00000000   0.00000000  -0.02532223   0.39764425   0.00000000   0.00000000   0.00000000   0.00000000   0.00000000   0.00000000   0.50293000   0.00000000
  0.91600000   0.00000000   0.01840769   0.00110432   0.00000000   0.00000000   0.00000000   0.00000000   0.00000000  -0.02522778   0.39879053   0.00000000   0.00000000   0.00000000   0.00000000   0.00000000   0.00000000   0.50781000   0.00000000
  0.91800000   0.00000000   0.01840549   0.00134394   0.00000000   0.00000000   0.00000000   0.00000000   0.00000000  -0.02500130   0.39998570   0.00000000   0.00000000   0.00000000   0.00000000   0.00000000   0.00000000   0.51025000   0.00000000
  0.92000000   0.00151580   0.01840280   0.00135192   0.00000205   0.00000000   0.00000000   0.00000000   0.00000000  -0.02463544   0.40114840   0.00000000   0.00000000   0.00000000   0.00000000   0.00000000   0.00000000   0.52002000   0.00000000
  0.92200000   0.00000000   0.01840009   0.00118029   0.00000000   0.00000000   0.00000000   0.00000000   0.00000000  -0.02412726   0.40223187   0.00000000   0.00000000   0.00000000   0.00000000   0.00000000   0.00000000   0.51758000   0.00000000
  0.92400000   0.00000000   0.01839773   0.00091797   0.00000000   0.00000000   0.00000000   0.00000000   0.00000000  -0.02348994   0.40325495   0.00000000   0.00000000   0.00000000   0.00000000   0.00000000   0.00000000   0.51758000   0.00000000
  0.92600000   0.00330656   0.01839590   0.00062248   0.00000206   0.00000000   0.00000000   0.00000000   0.00000000  -0.02275802   0.40427919   0.00000000   0.00000000   0.00000000   0.00000000   0.00000000   0.00000000   0.51758000   0.00000000
  0.92800000   0.00151580   0.01839465   0.00032246   0.00000049   0.00000000   0.00000000   0.00000000   0.00000000  -0.02198414   0.40537562   0.00000000   0.00000000   0.00000000   0.00000000   0.00000000   0.00000000   0.51758000   0.00000000
  0.93000000   0.00151580   0.01839401   0.00006600   0.00000010   0.00000000   0.00000000   0.00000000   0.00000000  -0.02122914   0.40660868   0.00000000   0.00000000   0.00000000   0.00000000   0.00000000   0.00000000   0.52002000   0.00000000
  0.93200000   0.00330656   0.01839388  -0.00007421  -0.00000025   0.00000000   0.00000000   0.00000000   0.00000000  -0.02055035   0.40803170   0.00000000   0.00000000   0.00000000   0.00000000   0.00000000   0.00000000   0.52002000   0.00000000
  0.93400000   0.00000000   0.01839402  -0.00005842   0.00000000   0.00000000   0.00000000   0.00000000   0.00000000  -0.01999558   0.40968845   0.00000000   0.00000000   0.00000000   0.00000000   0.00000000   0.00000000   0.51270000   0.00000000
  0.93600000   0.00000000   0.01839414   0.00008563   0.00000000   0.00000000   0.00000000   0.00000000   0.00000000  -0.01960390   0.41159500   0.00000000   0.00000000   0.00000000   0.00000000   0.00000000   0.00000000   0.51514000   0.00000000
  0.93800000   0.00151580   0.01839397   0.00028737   0.00000044   0.00000000   0.00000000   0.00000000   0.00000000  -0.01940842   0.41368979   0.00000000   0.00000000   0.00000000   0.00000000   0.00000000   0.00000000   0.51270000   0.00000000
  0.94000000   0.00000000   0.01839339   0.00045907   0.00000000   0.00000000   0.00000000   0.00000000   0.00000000  -0.01943779   0.41580812   0.00000000   0.00000000   0.00000000   0.00000000   0.00000000   0.00000000   0.51514000   0.00000000
  0.94200000   0.00000000   0.01839248   0.00049717   0.00000000   0.00000000   0.00000000   0.00000000   0.00000000  -0.01971493   0.41772754   0.00000000   0.00000000   0.00000000   0.00000000   0.00000000   0.00000000   0.51758000   0.00000000
  0.94400000   0.00000000   0.01839148   0.00030385   0.00000000   0.00000000   0.00000000   0.00000000   0.00000000  -0.02025101   0.41924104   0.00000000   0.00000000   0.00000000   0.00000000   0.00000000   0.00000000   0.52002000   0.00000000
  0.94600000   0.00000000   0.01839087  -0.00013834   0.00000000   0.00000000   0.00000000   0.00000000   0.00000000  -0.02103724   0.42020379   0.00000000   0.00000000   0.00000000   0.00000000   0.00000000   0.00000000   0.51270000   0.00000000
  0.94800000   0.00000000   0.01839115  -0.00071086   0.00000000   0.00000000   0.00000000   0.00000000   0.00000000  -0.02204133   0.42056858   0.00000000   0.00000000   0.00000000   0.00000000   0.00000000   0.00000000   0.51758000   0.00000000
  0.95000000   0.00000000   0.01839257  -0.00121386   0.00000000   0.00000000   0.00000000   0.00000000   0.00000000  -0.02321091   0.42042079   0.00000000   0.00000000   0.00000000   0.00000000   0.00000000   0.00000000   0.51514000   0.00000000
  0.95200000   0.00151580   0.01839500  -0.00147215  -0.00000223   0.00000000   0.00000000   0.00000000   0.00000000  -0.02448130   0.41997921   0.00000000   0.00000000   0.00000000   0.00000000   0.00000000   0.00000000   0.51025000   0.00000000
  0.95400000   0.00000000   0.01839794  -0.00138536   0.00000000   0.00000000   0.00000000   0.00000000   0.00000000  -0.02578394   0.41956170   0.00000000   0.00000000   0.00000000   0.00000000   0.00000000   0.00000000   0.52246000   0.00000000
  0.95600000   0.00000000   0.01840072  -0.00092931   0.00000000   0.00000000   0.00000000   0.00000000   0.00000000  -0.02705274   0.41954444   0.00000000   0.00000000   0.00000000   0.00000000   0.00000000   0.00000000   0.51514000   0.00000000
  0.95800000   0.00151580   0.01840257  -0.00016294  -0.00000025   0.00000000   0.00000000   0.00000000   0.00000000  -0.02822771   0.42031419   0.00000000   0.00000000   0.00000000   0.00000000   0.00000000   0.00000000   0.51514000   0.00000000
  0.96000000   0.00000000   0.01840290   0.00076023   0.00000000   0.00000000   0.00000000   0.00000000   0.00000000  -0.02925579   0.42220909   0.00000000   0.00000000   0.00000000   0.00000000   0.00000000   0.00000000   0.51270000   0.00000000
  0.96200000   0.00000000   0.01840138   0.00162357   0.00000000   0.00000000   0.00000000   0.00000000   0.00000000  -0.03008546   0.42546553   0.00000000   0.00000000   0.00000000   0.00000000   0.00000000   0.00000000   0.51270000   0.00000000
  0.96400000   0.00000000   0.01839813   0.00224414   0.00000000   0.00000000   0.00000000   0.00000000   0.00000000  -0.03065328   0.43018839   0.00000000   0.00000000   0.00000000   0.00000000   0.00000000   0.00000000   0.52002000   0.00000000
  0.96600000   0.00696269   0.01839364   0.00258236   0.00001798   0.00000000   0.00000000   0.00000000   0.00000000  -0.03086958   0.43634866   0.00000000   0.00000000   0.00000000   0.00000000   0.00000000   0.00000000   0.51270000   0.00000000
  0.96800000   0.00000000   0.01838848   0.00276220   0.00000000   0.00000000   0.00000000   0.00000000   0.00000000  -0.03061363   0.44381044   0.00000000   0.00000000   0.00000000   0.00000000   0.00000000   0.00000000   0.51270000   0.00000000
  0.97000000   0.00000000   0.01838295   0.00296612   0.00000000   0.00000000   0.00000000   0.00000000   0.00000000  -0.02974015   0.45238557   0.00000000   0.00000000   0.00000000   0.00000000   0.00000000   0.00000000   0.51514000   0.00000000
  0.97200000   0.00000000   0.01837702   0.00331622   0.00000000   0.00000000   0.00000000   0.00000000   0.00000000  -0.02809275   0.46188619   0.00000000   0.00000000   0.00000000   0.00000000   0.00000000   0.00000000   0.52002000   0.00000000
  0.97400000   0.00151580   0.01837039   0.00382557   0.00000580   0.00000000   0.00000000   0.00000000   0.00000000  -0.02551976   0.47214683   0.00000000   0.00000000   0.00000000   0.00000000   0.00000000   0.00000000   0.51758000   0.00000000
  0.97600000   0.00330656   0.01836274   0.00438718   0.00001451   0.00000000   0.00000000   0.00000000   0.00000000  -0.02188513   0.48303414   0.00000000   0.00000000   0.00000000   0.00000000   0.00000000   0.00000000   0.51270000   0.00000000
  0.97800000   0.00696269   0.01835396   0.00484259   0.00003372   0.00000000   0.00000000   0.00000000   0.00000000  -0.01706833   0.49445707   0.00000000   0.00000000   0.00000000   0.00000000   0.00000000   0.00000000   0.52002000   0.00000000
  0.98000000   0.00882806   0.01834428   0.00513601   0.00004534   0.00000000   0.00000000   0.00000000   0.00000000  -0.01095863   0.50635473   0.00000000   0.00000000   0.00000000   0.00000000   0.00000000   0.00000000   0.52979000   0.00000000
  0.98200000   0.01061881   0.01833401   0.00534148   0.00005672   0.00000000   0.00000000   0.00000000   0.00000000  -0.00345350   0.51866602   0.00000000   0.00000000   0.00000000   0.00000000   0.00000000   0.00000000   0.51758000   0.20493908
  0.98400000   0.01972183   0.01832332   0.00552731   0.00010901   0.00000008   0.00002046   0.00007948   0.02045526   0.00553579   0.53130586   0.00000548   0.00000526   0.00001074   0.00003034   0.00000208   0.00104997   0.50293000   0.63991823
  0.98600000   0.02882484   0.01831227   0.00571616   0.00016477   0.00000106   0.00008279   0.00090423   0.04188316   0.01607268   0.54414916   0.00002299   0.00002128   0.00004427   0.00007889   0.00002369   0.00212543   0.52002000   1.11713676
  0.98800000   0.03248097   0.01830084   0.00594585   0.00019313   0.00000456   0.00018897   0.00259329   0.06429349   0.02818064   0.55704541   0.00005424   0.00004857   0.00010281   0.00014019   0.00006794   0.00322662   0.51514000   1.63951293
  0.99000000   0.04158398   0.01828895   0.00623982   0.00025948   0.00001242   0.00034095   0.00526535   0.08768617   0.04182735   0.56988686   0.00010109   0.00008763   0.00018872   0.00021426   0.00013795   0.00435355   0.51270000   2.21015829
  0.99200000   0.05068699   0.01827647   0.00655319   0.00033216   0.00002672   0.00054069   0.00903396   0.11205650   0.05691037   0.58265961   0.00016556   0.00013897   0.00030453   0.00030653   0.00023669   0.00550610   0.52002000   2.83277619
  0.99400000   0.05613388   0.01826336   0.00681081   0.00038232   0.00004975   0.00079015   0.01400189   0.13740077   0.07324926   0.59540433   0.00024988   0.00020309   0.00045297   0.00041335   0.00036685   0.00668416   0.51758000   3.51162730
  0.99600000   0.07986140   0.01824974   0.00696090   0.00055591   0.00008401   0.00109127   0.02025529   0.16371720   0.09058981   0.60813021   0.00035650   0.00028048   0.00063698   0.00054935   0.00053069   0.00788770   0.52002000   4.25090518
  0.99800000   0.09441130   0.01823582   0.00698189   0.00065917   0.00013213   0.00144599   0.02785878   0.19100138   0.10862184   0.62075938   0.00048808   0.00037165   0.00085973   0.00072362   0.00072990   0.00911659   0.52002000   5.05378410
  1.00000000   0.10537969   0.01822185   0.00687336   0.00072431   0.00019684   0.00185623   0.03685224   0.21923908   0.12700659   0.63311211   0.00064745   0.00047709   0.00112454   0.00092341   0.00096553   0.01037046   0.51270000   5.92139573
  1.00200000   0.12358571   0.01820811   0.00665472   0.00082243   0.00028094   0.00232386   0.04724954   0.24839861   0.14540275   0.64491183   0.00083754   0.00059728   0.00143482   0.00115237   0.00123794   0.01164848   0.51514000   6.85193651
  1.00400000   0.15634164   0.01819480   0.00637195   0.00099620   0.00038723   0.00285069   0.05903892   0.27842462   0.16347917   0.65581356   0.00106118   0.00073269   0.00179387   0.00143230   0.00154682   0.01294921   0.51758000   7.84031396
  1.00600000   0.17089153   0.01818205   0.00609689   0.00104191   0.00051845   0.00343835   0.07218368   0.30923574   0.18091346   0.66548163   0.00132097   0.00088373   0.00220470   0.00175953   0.00189121   0.01427050   0.51514000   8.87881976
  1.00800000   0.20006594   0.01816986   0.00588166   0.00117672   0.00067726   0.00408831   0.08662285   0.34072961   0.19739289   0.67370176   0.00161916   0.00105079   0.00266995   0.00213049   0.00226952   0.01560969   0.52979000   9.95860087
  1.01000000   0.23289648   0.01815810   0.00569842   0.00132714   0.00086615   0.00480184   0.10227267   0.37279425   0.21263234   0.68043579   0.00195760   0.00123418   0.00319178   0.00256345   0.00267954   0.01696383   0.50781000  11.07084327
  1.01200000   0.25475864   0.01814670   0.00547415   0.00139459   0.00108745   0.00557995   0.11902999   0.40531949   0.22640930   0.68576974   0.00233772   0.00143417   0.00377189   0.00305111   0.00311859   0.01833003   0.51270000  12.20728846
  1.01400000   0.28385843   0.01813575   0.00518413   0.00147156   0.00134326   0.00642347   0.13677877   0.43820408   0.23860881   0.68985052   0.00276058   0.00165097   0.00441155   0.00358973   0.00358360   0.01970565   0.51758000  13.36106750
  1.01600000   0.31116747   0.01812538   0.00485026   0.00150924   0.00163544   0.00733304   0.15540002   0.47136048   0.24926784   0.69289098   0.00322692   0.00188475   0.00511167   0.00418475   0.00407148   0.02108839   0.52002000  14.52808505
  1.01800000   0.34034188   0.01811568   0.00449143   0.00152862   0.00196563   0.00830912   0.17478427   0.50471970   0.25859953   0.69516456   0.00373732   0.00213563   0.00587295   0.00483626   0.00457935   0.02247645   0.51758000  15.70750017
  1.02000000   0.37861930   0.01810670   0.00414481   0.00156931   0.00233525   0.00935207   0.19484420   0.53823278   0.26697085   0.69692212   0.00429233   0.00240369   0.00669602   0.00555522   0.00510492   0.02386853   0.51514000  16.90085458
  1.02200000   0.41503136   0.01809841   0.00388311   0.00161161   0.00274562   0.01046217   0.21552330   0.57186690   0.27482156   0.69833597   0.00489261   0.00268901   0.00758162   0.00634887   0.00564671   0.02526379   0.52002000  18.11155625
  1.02400000   0.44234039   0.01809064   0.00377540   0.00167001   0.00319794   0.01163964   0.23679693   0.60560181   0.28254749   0.69956257   0.00553903   0.00299164   0.00853067   0.00720625   0.00620408   0.02666169   0.50537000  19.34533042
  1.02600000   0.47517093   0.01808309   0.00386408   0.00183610   0.00369340   0.01288467   0.25866510   0.63943137   0.29039849   0.70081589   0.00623272   0.00331164   0.00954436   0.00812376   0.00677703   0.02806207   0.51514000  20.60989939
  1.02800000   0.50247997   0.01807536   0.00414051   0.00208052   0.00423321   0.01419747   0.28113984   0.67336691   0.29843984   0.70233922   0.00697526   0.00364906   0.01062432   0.00910141   0.00736586   0.02946522   0.51025000  21.91350817
  1.03000000   0.52799825   0.01806708   0.00449387   0.00237275   0.00481858   0.01557828   0.30423279   0.70743739   0.30659541   0.70435149   0.00776863   0.00400396   0.01177259   0.01013189   0.00797090   0.03087192   0.51514000  23.26424219
  1.03200000   0.56261955   0.01805810   0.00473955   0.00266656   0.00545076   0.01702740   0.32794817   0.74168753   0.31474736   0.70704616   0.00861522   0.00437642   0.01299164   0.01122250   0.00859224   0.03228331   0.51514000  24.67059886
  1.03400000   0.59903160   0.01804862   0.00474587   0.00284293   0.00613099   0.01854526   0.35228337   0.77617571   0.32283500   0.71058822   0.00951784   0.00476654   0.01428438   0.01238416   0.00922982   0.03370095   0.51270000  26.14186197
  1.03600000   0.65364968   0.01803912   0.00452369   0.00295691   0.00686051   0.02013241   0.37723495   0.81097086   0.33089628   0.71508867   0.01047974   0.00517447   0.01565421   0.01363684   0.00988356   0.03512662   0.51270000  27.68768747
  1.03800000   0.71013313   0.01803008   0.00421595   0.00299389   0.00764055   0.02178953   0.40280457   0.84614803   0.33902796   0.72059725   0.01150466   0.00560039   0.01710504   0.01500062   0.01055348   0.03656231   0.52979000  29.31677959
  1.04000000   0.77751034   0.01802164   0.00402121   0.00312653   0.00847236   0.02351746   0.42899990   0.88178354   0.34728945   0.72709700   0.01259674   0.00604450   0.01864124   0.01648826   0.01123980   0.03801000   0.51270000  31.03452060
  1.04200000   0.85219982   0.01801360   0.00408333   0.00347981   0.00935718   0.02531719   0.45582821   0.91794939   0.35561253   0.73449226   0.01376038   0.00650708   0.02026745   0.01811797   0.01194270   0.03947159   0.50293000  32.84095160
  1.04400000   0.93420155   0.01800544   0.00441441   0.00412395   0.01029630   0.02718985   0.48328589   0.95470805   0.36377856   0.74262862   0.01499993   0.00698839   0.02198832   0.01990437   0.01266209   0.04094871   0.51514000  34.73069413
  1.04600000   1.04164695   0.01799661   0.00493295   0.00513839   0.01129093   0.02913667   0.51134943   0.99210921   0.37148621   0.75132589   0.01631944   0.00748876   0.02380821   0.02188022   0.01339736   0.04244267   0.51514000  36.69446494
  1.04800000   1.16916375   0.01798674   0.00559571   0.00654230   0.01234226   0.03115897   0.53997408   1.03018800   0.37847947   0.76038235   0.01772246   0.00800854   0.02573100   0.02409103   0.01414732   0.04395438   0.51514000  38.72096405
  1.05000000   1.30764893   0.01797555   0.00647167   0.00846268   0.01345133   0.03325812   0.56910161   1.06896268   0.38466180   0.76955813   0.01921191   0.00854807   0.02775998   0.02656785   0.01491046   0.04548432   0.52002000  40.79788988
  1.05200000   1.46247476   0.01796261   0.00763643   0.01116809   0.01461911   0.03543551   0.59867350   1.10843087   0.39012177   0.77855241   0.02079008   0.00910771   0.02989778   0.02933797   0.01568525   0.04703243   0.52002000  42.91133123
  1.05400000   1.62095672   0.01794733   0.00901036   0.01460541   0.01584642   0.03769251   0.62864182   1.14856496   0.39504841   0.78700482   0.02245854   0.00968780   0.03214634   0.03242140   0.01647042   0.04859799   0.52246000  45.04407296
  1.05600000   1.79219783   0.01792931   0.01036525   0.01857657   0.01713404   0.04003038   0.65897117   1.18930913   0.39958033   0.79453654   0.02421796   0.01028869   0.03450665   0.03583456   0.01726504   0.05017953   0.51025000  47.17257118
  1.05800000   1.94523290   0.01790858   0.01148335   0.02233780   0.01848264   0.04245027   0.68962964   1.23057802   0.40367171   0.80075236   0.02606784   0.01091065   0.03697849   0.03957199   0.01806830   0.05177482   0.51758000  49.26205404
  1.06000000   2.09640261   0.01788562   0.01229246   0.02576995   0.01989284   0.04495310   0.72057315   1.27225324   0.40704812   0.80518247   0.02800589   0.01155394   0.03955982   0.04361362   0.01887902   0.05338075   0.50293000  51.26307447
  1.06200000   2.21299579   0.01786103   0.01288918   0.02852369   0.02136514   0.04753953   0.75173037   1.31417729   0.40927109   0.80727164   0.03002730   0.01221870   0.04224601   0.04792302   0.01969534   0.05499321   0.51758000  53.11307964
  1.06400000   2.32229910   0.01783525   0.01345480   0.03124607   0.02289987   0.05020986   0.78299515   1.35614882   0.40986614   0.80642637   0.03212410   0.01290504   0.04502913   0.05245832   0.02051447   0.05660690   0.51270000  54.74090588
  1.06600000   2.39516797   0.01780834   0.01412354   0.03382825   0.02449709   0.05296392   0.81422805   1.39792077   0.40843606   0.80204268   0.03428466   0.01361289   0.04789756   0.05717578   0.02133278   0.05821537   0.51270000  56.07129972
  1.06800000   2.45709830   0.01778010   0.01491268   0.03664192   0.02615658   0.05580105   0.84526363   1.43920119   0.40469590   0.79354840   0.03649360   0.01434210   0.05083569   0.06202805   0.02214591   0.05981096   0.51758000  57.02958421
  1.07000000   2.48442227   0.01775027   0.01574642   0.03912076   0.02787776   0.05871991   0.87591688   1.47965895   0.39841931   0.78048871   0.03873173   0.01509231   0.05382404   0.06696957   0.02294902   0.06138500   0.50781000  57.54481080
  1.07200000   2.46620878   0.01771878   0.01649415   0.04067802   0.02965967   0.06171850   0.90598426   1.51893395   0.38934607   0.76256041   0.04097638   0.01586301   0.05683939   0.07192020   0.02373679   0.06292805   0.51025000  57.54941892
  1.07400000   2.43524361   0.01768579   0.01700170   0.04140329   0.03150089   0.06479408   0.93523908   1.55664718   0.37713028   0.73957032   0.04320148   0.01665350   0.05985498   0.07682165   0.02450326   0.06443018   0.52002000  56.97950485
  1.07600000   2.37694702   0.01765179   0.01715436   0.04077500   0.03339956   0.06794314   0.96342675   1.59240856   0.36138669   0.71142183   0.04537783   0.01746288   0.06284071   0.08163384   0.02524178   0.06588117   0.50537000  55.78174970
  1.07800000   2.29861634   0.01761748   0.01694086   0.03894054   0.03535325   0.07116137   0.99026709   1.62582670   0.34183012   0.67817734   0.04747363   0.01829004   0.06576367   0.08630941   0.02594500   0.06727077   0.52246000  53.92744483
  1.08000000   2.20750414   0.01758360   0.01645316   0.03632041   0.03735898   0.07444372   1.01546840   1.65652508   0.31844419   0.64016418   0.04945579   0.01913367   0.06858947   0.09081553   0.02660527   0.06858911   0.51758000  51.42877097
  1.08200000   2.13102391   0.01755069   0.01581266   0.03369715   0.03941321   0.07778442   1.03875236   1.68416616   0.29159573   0.59807613   0.05129203   0.01999231   0.07128434   0.09515406   0.02721531   0.06982735   0.52734000  48.34939551
  1.08400000   2.02171314   0.01751906   0.01508618   0.03049992   0.04151184   0.08117706   1.05988346   1.70847975   0.26203891   0.55298393   0.05295355   0.02086429   0.07381784   0.09930679   0.02776895   0.07097841   0.51758000  44.80208095
  1.08600000   1.90695548   0.01748889   0.01426136   0.02719577   0.04365042   0.08461483   1.07869437   1.72928707   0.23080709   0.50621199   0.05441760   0.02174787   0.07616547   0.10323546   0.02826179   0.07203761   0.51514000  40.93336584
  1.08800000   1.76488879   0.01746037   0.01328212   0.02344146   0.04582421   0.08809063   1.09510071   1.74651311   0.19903887   0.45915413   0.05566915   0.02264123   0.07831038   0.10690731   0.02869164   0.07300298   0.51514000  36.90277833
  1.09000000   1.61550984   0.01743380   0.01210769   0.01956009   0.04802842   0.09159733   1.10910247   1.76018606   0.16780746   0.41312124   0.05670156   0.02354253   0.08024409   0.11028770   0.02905848   0.07387525   0.52002000  32.86504801
  1.09200000   1.47702466   0.01740959   0.01076848   0.01590531   0.05025829   0.09512794   1.12077491   1.77042831   0.13801026   0.36926979   0.05751624   0.02444997   0.08196622   0.11338024   0.02936430   0.07465764   0.50537000  28.95958773
  1.09400000   1.34950786   0.01738805   0.00938549   0.01266579   0.05250932   0.09867581   1.13025377   1.77744432   0.11033605   0.32859352   0.05812184   0.02536186   0.08348370   0.11620677   0.02961265   0.07535551   0.51514000  25.30506057
  1.09600000   1.24027171   0.01736928   0.00812856   0.01008163   0.05477730   0.10223477   1.13772027   1.78150725   0.08528623   0.29189935   0.05853310   0.02627658   0.08480968   0.11879655   0.02980827   0.07597600   0.50293000  21.99447284
  1.09800000   1.14730159   0.01735302   0.00712943   0.00817961   0.05705841   0.10579922   1.14338802   1.78294216   0.06320881   0.25973913   0.05876947   0.02719273   0.08596219   0.12118412   0.02995677   0.07652764   0.51514000  19.09026455
  1.10000000   1.04530308   0.01733877   0.00641771   0.00670845   0.05934929   0.10936426   1.14749206   1.78210430   0.04431691   0.23235296   0.05885350   0.02810902   0.08696252   0.12337673   0.03006429   0.07701973   0.51514000  16.62245440
  1.10200000   0.95785446   0.01732593   0.00593934   0.00568902   0.06164706   0.11292572   1.15027842   1.77935586   0.02868570   0.20968202   0.05880915   0.02902439   0.08783354   0.12537989   0.03013729   0.07746176   0.52246000  14.59208840
  1.10400000   0.89226800   0.01731405   0.00561037   0.00500596   0.06394933   0.11648012   1.15199302   1.77504669   0.01623699   0.19146180   0.05866021   0.02993795   0.08859817   0.12723001   0.03018222   0.07786291   0.51514000  12.97806706
  1.10600000   0.84675293   0.01730283   0.00533937   0.00452113   0.06625419   0.12002467   1.15286971   1.76950229   0.00673221   0.17731870   0.05842923   0.03084898   0.08927822   0.12896903   0.03020519   0.07823169   0.51025000  11.74279148
  1.10800000   0.81399701   0.01729215   0.00505018   0.00411083   0.06856018   0.12355719   1.15311891   1.76301640  -0.00020309   0.16679511   0.05813662   0.03175692   0.08989354   0.13062978   0.03021172   0.07857580   0.52246000  -0.00000000
  1.11000000   0.77027270   0.01728205   0.00472302   0.00363801   0.07086642   0.12706360   1.15311891   1.74339640  -0.00501856   0.15936361   0.05723540   0.03265814   0.08989354   0.13221405   0.03020649   0.07890196   0.51514000   0.00000000
  1.11200000   0.72289227   0.01727261   0.00440363   0.00318335   0.07317265   0.13053078   1.15311891   1.72377640  -0.00816493   0.15449804   0.05634426   0.03354928   0.08989354   0.13370721   0.03019331   0.07921582   0.51758000  -0.00000000
  1.11400000   0.66275269   0.01726380   0.00417865   0.00276941   0.07547889   0.13395871   1.15311891   1.70415640  -0.01003322   0.15174365   0.05546320   0.03443034   0.08989354   0.13509286   0.03017511   0.07952206   0.51270000  -0.00000000
  1.11600000   0.59903160   0.01725544   0.00414044   0.00248026   0.07778513   0.13734740   1.15311891   1.68453640  -0.01092182   0.15072921   0.05459223   0.03530130   0.08989354   0.13635464   0.03015416   0.07982454   0.52490000   0.00000000
  1.11800000   0.54075739   0.01724716   0.00431579   0.00233379   0.08009137   0.14069686   1.15311891   1.66491640  -0.01104025   0.15113957   0.05373135   0.03616219   0.08989354   0.13749443   0.03013220   0.08012641   0.51514000   0.00000000
  1.12000000   0.47517093   0.01723853   0.00459071   0.00218137   0.08239761   0.14400707   1.15311891   1.64529640  -0.01054588   0.15267056   0.05288055   0.03701298   0.08989354   0.13851036   0.03011061   0.08043022   0.51514000   0.00000000
  1.12200000   0.42958125   0.01722935   0.00473751   0.00203515   0.08470384   0.14727804   1.15311891   1.62567640  -0.00958885   0.15498726   0.05203984   0.03785370   0.08989354   0.13941511   0.03009047   0.08073787   0.51270000   0.00000000
  1.12400000   0.38772232   0.01721987   0.00455730   0.00176697   0.08701008   0.15050977   1.15311891   1.60605640  -0.00833949   0.15772709   0.05120922   0.03868432   0.08989354   0.14023242   0.03007255   0.08105059   0.51758000   0.00000000
  1.12600000   0.34944489   0.01721076   0.00402289   0.00140578   0.08931632   0.15370227   1.15311891   1.58643640  -0.00698675   0.16056070   0.05038867   0.03950486   0.08989354   0.14096958   0.03005722   0.08136888   0.51758000   0.00000000
  1.12800000   0.31482360   0.01720271   0.00329844   0.00103843   0.09162256   0.15685552   1.15311891   1.56681640  -0.00570875   0.16325231   0.04957822   0.04031532   0.08989354   0.14163385   0.03004452   0.08169269   0.51514000  -0.00000000
  1.13000000   0.28930532   0.01719611   0.00261517   0.00075658   0.09392880   0.15996953   1.15311891   1.54719640  -0.00463122   0.16565238   0.04877785   0.04111569   0.08989354   0.14223798   0.03003418   0.08202159   0.51514000   0.00000000
  1.13200000   0.26744316   0.01719088   0.00210568   0.00056315   0.09623503   0.16304431   1.15311891   1.52757640  -0.00379815   0.16765426   0.04798756   0.04190597   0.08989354   0.14279473   0.03002575   0.08235490   0.51514000   0.00000000
  1.13400000   0.24013412   0.01718667   0.00173665   0.00041703   0.09854127   0.16607984   1.15311891   1.50795640  -0.00317222   0.16918711   0.04720737   0.04268617   0.08989354   0.14330231   0.03001878   0.08269174   0.51514000   0.00000000
  1.13600000   0.22924035   0.01718320   0.00137610   0.00031546   0.10084751   0.16907613   1.15311891   1.48833640  -0.00266747   0.17023438   0.04643725   0.04345629   0.08989354   0.14377168   0.03001294   0.08303116   0.52246000   0.00000000
  1.13800000   0.21282508   0.01718045   0.00089826   0.00019117   0.10315375   0.17203318   1.15311891   1.46871640  -0.00219886   0.17083437   0.04567723   0.04421631   0.08989354   0.14421375   0.03000808   0.08337223   0.51758000   0.00000000
  1.14000000   0.20372207   0.01717865   0.00024768   0.00005046   0.10545998   0.17495100   1.15311891   1.44909640  -0.00172475   0.17106601   0.04492728   0.04496626   0.08989354   0.14463029   0.03000415   0.08371413   0.52002000   0.00000000
  1.14200000   0.18551605   0.01717816  -0.00053785  -0.00009978   0.10776622   0.17782957   1.15311891   1.42947640  -0.00126336   0.17103830   0.04418743   0.04570611   0.08989354   0.14501953   0.03000117   0.08405624   0.51270000   0.00000000
  1.14400000   0.17641303   0.01717923  -0.00135475  -0.00023899   0.11007246   0.18066890   1.15311891   1.40985640  -0.00087673   0.17087489   0.04345766   0.04643588   0.08989354   0.14538146   0.02999903   0.08439815   0.52246000   0.00000000
  1.14600000   0.16544465   0.01718194  -0.00209948  -0.00034735   0.11237870   0.18346900   1.15311891   1.39023640  -0.00063145   0.17068139   0.04273797   0.04715557   0.08989354   0.14572332   0.02999752   0.08473971   0.51758000   0.00000000
  1.14800000   0.15634164   0.01718614  -0.00271186  -0.00042398   0.11468494   0.18622985   1.15311891   1.37061640  -0.00055661   0.17051494   0.04202837   0.04786517   0.08989354   0.14604510   0.02999633   0.08508090   0.52490000   0.00000000
  1.15000000   0.14544787   0.01719156  -0.00318421  -0.00046314   0.11699117   0.18895146   1.15311891   1.35099640  -0.00061843   0.17038616   0.04132886   0.04856468   0.08989354   0.14634689   0.02999516   0.08542180   0.51758000   0.00000000
  1.15200000   0.14358249   0.01719793  -0.00356630  -0.00051206   0.11929741   0.19163383   1.15311891   1.33137640  -0.00072692   0.17028877   0.04063943   0.04925411   0.08989354   0.14663592   0.02999381   0.08576248   0.52002000   0.00000000
  1.15400000   0.13447948   0.01720506  -0.00394831  -0.00053097   0.12160365   0.19427697   1.15311891   1.31175640  -0.00077454   0.17022168   0.03996008   0.04993345   0.08989354   0.14691399   0.02999231   0.08610299   0.51270000   0.00000000
  1.15600000   0.12903260   0.01721296  -0.00441447  -0.00056961   0.12390989   0.19688086   1.15311891   1.29213640  -0.00068524   0.17018998   0.03929083   0.05060271   0.08989354   0.14717750   0.02999085   0.08644340   0.52246000   0.00000000
  1.15800000   0.12358571   0.01722179  -0.00501394  -0.00061965   0.12621612   0.19944551   1.15311891   1.27251640  -0.00044835   0.17020094   0.03863165   0.05126188   0.08989354   0.14743012   0.02998972   0.08678379   0.51514000  -0.00000000
  1.16000000   0.11261733   0.01723182  -0.00574312  -0.00064677   0.12852236   0.20197092   1.15311891   1.25289640  -0.00012323   0.17024991   0.03798257   0.05191097   0.08989354   0.14766632   0.02998914   0.08712424   0.51270000   0.00000000
  1.16200000   0.11627346   0.01724330  -0.00651304  -0.00075729   0.13082860   0.20445710   1.15311891   1.23327640   0.00018798   0.17030551   0.03734357   0.05254997   0.08989354   0.14789521   0.02998921   0.08746480   0.50537000   0.00000000
  1.16400000   0.10717044   0.01725633  -0.00717199  -0.00076863   0.13313484   0.20690403   1.15311891   1.21365640   0.00038852   0.17032857   0.03671465   0.05317889   0.08989354   0.14811865   0.02998978   0.08780543   0.51514000   0.00000000
  1.16600000   0.10351431   0.01727067  -0.00761161  -0.00078791   0.13544108   0.20931172   1.15311891   1.19403640   0.00043383   0.17028741   0.03609582   0.05379772   0.08989354   0.14832934   0.02999061   0.08814605   0.52002000   0.00000000
  1.16800000   0.10172356   0.01728590  -0.00784092  -0.00079761   0.13774731   0.21168018   1.15311891   1.17441640   0.00035290   0.17013440   0.03548708   0.05440646   0.08989354   0.14853458   0.02999139   0.08848647   0.51514000   0.00000000
  1.17000000   0.09806743   0.01730158  -0.00794267  -0.00077892   0.14005355   0.21400939   1.15311891   1.15479640   0.00023111   0.16980928   0.03488842   0.05500512   0.08989354   0.14873437   0.02999198   0.08882641   0.51758000   0.00000000
  1.17200000   0.09262054   0.01731746  -0.00797087  -0.00073827   0.14235979   0.21629936   1.15311891   1.13517640   0.00016302   0.16927938   0.03429984   0.05559369   0.08989354   0.14892506   0.02999237   0.08916550   0.51514000   0.00000000
  1.17400000   0.08709905   0.01733341  -0.00791526  -0.00068941   0.14466603   0.21855009   1.15311891   1.11555640   0.00020082   0.16855511   0.03372136   0.05617218   0.08989354   0.14910478   0.02999274   0.08950334   0.51514000   0.00000000
  1.17600000   0.08530829   0.01734924  -0.00775433  -0.00066151   0.14697227   0.22076159   1.15311891   1.09593640   0.00032776   0.16769772   0.03315295   0.05674058   0.08989354   0.14927718   0.02999326   0.08983959   0.50293000   0.00000000
  1.17800000   0.07986140   0.01736475  -0.00749096  -0.00059824   0.14927850   0.22293384   1.15311891   1.07631640   0.00046916   0.16682143   0.03259464   0.05729890   0.08989354   0.14944235   0.02999406   0.09017411   0.51514000   0.00000000
  1.18000000   0.07620528   0.01737973  -0.00713294  -0.00054357   0.15158474   0.22506685   1.15311891   1.05669640   0.00053176   0.16603271   0.03204641   0.05784713   0.08989354   0.14959842   0.02999506   0.09050696   0.52734000   0.00000000
  1.18200000   0.07799603   0.01739399  -0.00667917  -0.00052095   0.15389098   0.22716063   1.15311891   1.03707640   0.00045221   0.16535840   0.03150826   0.05838528   0.08989354   0.14975262   0.02999605   0.09083835   0.51270000   0.00000000
  1.18400000   0.06889302   0.01740735  -0.00613375  -0.00042257   0.15619722   0.22921516   1.15311891   1.01745640   0.00023381   0.16476681   0.03098020   0.05891334   0.08989354   0.14989951   0.02999673   0.09116848   0.52002000   0.00000000
  1.18600000   0.07075839   0.01741962  -0.00551795  -0.00039044   0.15850345   0.23123045   1.15311891   0.99783640  -0.00004833   0.16423635   0.03046223   0.05943131   0.08989354   0.15003916   0.02999692   0.09149748   0.51758000   0.00000000
  1.18800000   0.06165538   0.01743065  -0.00485981  -0.00029963   0.16080969   0.23320650   1.15311891   0.97821640  -0.00028078   0.16376915   0.02995434   0.05993920   0.08989354   0.15017158   0.02999659   0.09182549   0.51758000   0.00000000
  1.19000000   0.06344613   0.01744037  -0.00417934  -0.00026516   0.16311593   0.23514332   1.15311891   0.95859640  -0.00036813   0.16337161   0.02945653   0.06043701   0.08989354   0.15029668   0.02999594   0.09215263   0.52246000   0.00000000
  1.19200000   0.05979001   0.01744873  -0.00350073  -0.00020931   0.16542217   0.23704089   1.15311891   0.93897640  -0.00028206   0.16305014   0.02896881   0.06092472   0.08989354   0.15041991   0.02999529   0.09247905   0.51514000   0.00000000
  1.19400000   0.05799925   0.01745573  -0.00288131  -0.00016711   0.16772841   0.23889922   1.15311891   0.91935640  -0.00007662   0.16278260   0.02849118   0.06140236   0.08989354   0.15053770   0.02999493   0.09280488   0.52490000   0.00000000
  1.19600000   0.05613388   0.01746150  -0.00239564  -0.00013448   0.17003464   0.24071832   1.15311891   0.89973640   0.00013779   0.16247653   0.02802364   0.06186990   0.08989354   0.15065184   0.02999499   0.09313014   0.52002000   0.00000000
  1.19800000   0.05434312   0.01746629  -0.00205883  -0.00011188   0.17234088   0.24249817   1.15311891   0.88011640   0.00025071   0.16199693   0.02756617   0.06232736   0.08989354   0.15076231   0.02999538   0.09345461   0.52002000   0.00000000
  1.20000000   0.04889624   0.01747041  -0.00181629  -0.00008881   0.17464712   0.24423878   1.15311891   0.86049640   0.00021073   0.16123059   0.02711880   0.06277474   0.08989354   0.15086555   0.02999584   0.09377784   0.52246000   0.00000000
  1.20200000   0.05068699   0.01747404  -0.00164219  -0.00008324   0.17695336   0.24594015   1.15311891   0.84087640   0.00005173   0.16009878   0.02668151   0.06321203   0.08989354   0.15096513   0.02999610   0.09409917   0.51758000   0.00000000
  1.20400000   0.04889624   0.01747732  -0.00154004  -0.00007530   0.17925959   0.24760229   1.15311891   0.82125640  -0.00012906   0.15855435   0.02625430   0.06363923   0.08989354   0.15106472   0.02999603   0.09441782   0.52246000   0.00000000
  1.20600000   0.05068699   0.01748040  -0.00143389  -0.00007268   0.18156583   0.24922518   1.15311891   0.80163640  -0.00022478   0.15659446   0.02583718   0.06405635   0.08989354   0.15116430   0.02999567   0.09473297   0.51514000  -0.00000000
  1.20800000   0.04524011   0.01748327  -0.00120791  -0.00005465   0.18387207   0.25080883   1.15311891   0.78201640  -0.00017355   0.15423973   0.02543015   0.06446339   0.08989354   0.15126023   0.02999527   0.09504381   0.52002000   0.00000000
  1.21000000   0.04158398   0.01748569  -0.00084518  -0.00003515   0.18617831   0.25235324   1.15311891   0.76239640   0.00001312   0.15151824   0.02503320   0.06486034   0.08989354   0.15134705   0.02999511   0.09534957   0.51758000   0.00000000
  1.21200000   0.04337474   0.01748738  -0.00042900  -0.00001861   0.18848455   0.25385842   1.15311891   0.74277640   0.00025938   0.14850086   0.02464634   0.06524720   0.08989354   0.15143201   0.02999539   0.09564959   0.51270000   0.00000000
  1.21400000   0.04158398   0.01748824  -0.00005515  -0.00000229   0.19079078   0.25532435   1.15311891   0.72315640   0.00046557   0.14531594   0.02426956   0.06562398   0.08989354   0.15151697   0.02999611   0.09594340   0.51514000   0.00000000
  1.21600000   0.03792785   0.01748835   0.00020226   0.00000767   0.19309702   0.25675104   1.15311891   0.70353640   0.00056155   0.14212744   0.02390287   0.06599067   0.08989354   0.15159648   0.02999714   0.09623085   0.52002000   0.00000000
  1.21800000   0.03979322   0.01748794   0.00029210   0.00001162   0.19540326   0.25813850   1.15311891   0.68391640   0.00054465   0.13912662   0.02354627   0.06634727   0.08989354   0.15167420   0.02999825   0.09651210   0.50293000  -0.00000000
  1.22000000   0.03792785   0.01748736   0.00023336   0.00000885   0.19770950   0.25948671   1.15311891   0.66429640   0.00048089   0.13649169   0.02319975   0.06669379   0.08989354   0.15175192   0.02999927   0.09678772   0.51758000   0.00000000
  1.22200000   0.04158398   0.01748689   0.00017098   0.00000711   0.20001574   0.26079568   1.15311891   0.64467640   0.00047005   0.13430846   0.02286331   0.06703023   0.08989354   0.15183144   0.03000022   0.09705852   0.51514000   0.00000000
  1.22400000   0.04158398   0.01748655   0.00030571   0.00001271   0.20232197   0.26206541   1.15311891   0.62505640   0.00059187   0.13255320   0.02253696   0.06735658   0.08989354   0.15191460   0.03000128   0.09732538   0.51514000  -0.00000000
  1.22600000   0.04158398   0.01748594   0.00073268   0.00003047   0.20462821   0.26329591   1.15311891   0.60543640   0.00086114   0.13112317   0.02222070   0.06767284   0.08989354   0.15199777   0.03000274   0.09758906   0.51514000   0.00000000
  1.22800000   0.04158398   0.01748447   0.00137768   0.00005729   0.20693445   0.26448716   1.15311891   0.58581640   0.00121613   0.12984393   0.02191452   0.06797902   0.08989354   0.15208094   0.03000481   0.09785002   0.52246000   0.00000000
  1.23000000   0.03979322   0.01748172   0.00204345   0.00008132   0.20924069   0.26563917   1.15311891   0.56619640   0.00154629   0.12850881   0.02161843   0.06827511   0.08989354   0.15216232   0.03000758   0.09810838   0.52002000   0.00000000
  1.23200000   0.03979322   0.01747763   0.00248367   0.00009883   0.21154692   0.26675195   1.15311891   0.54657640   0.00174504   0.12694862   0.02133242   0.06856112   0.08989354   0.15224190   0.03001087   0.09836383   0.51758000  -0.00000000
  1.23400000   0.03792785   0.01747266   0.00253386   0.00009610   0.21385316   0.26782548   1.15311891   0.52695640   0.00176060   0.12504785   0.02105650   0.06883704   0.08989354   0.15231962   0.03001437   0.09861583   0.51514000   0.00000000
  1.23600000   0.04524011   0.01746759   0.00222941   0.00010086   0.21615940   0.26885977   1.15311891   0.50733640   0.00161956   0.12274888   0.02079066   0.06910288   0.08989354   0.15240279   0.03001775   0.09886363   0.52734000   0.00000000
  1.23800000   0.04524011   0.01746314   0.00175028   0.00007918   0.21846564   0.26985482   1.15311891   0.48771640   0.00141405   0.12005976   0.02053491   0.06935863   0.08989354   0.15249327   0.03002079   0.09910643   0.51514000   0.00000000
  1.24000000   0.04524011   0.01745963   0.00126105   0.00005705   0.22077188   0.27081064   1.15311891   0.46809640   0.00125974   0.11699894   0.02028925   0.06960429   0.08989354   0.15258375   0.03002346   0.09934349   0.52002000   0.00000000
  1.24200000   0.04337474   0.01745711   0.00082831   0.00003593   0.22307811   0.27172721   1.15311891   0.44847640   0.00124387   0.11356551   0.02005367   0.06983987   0.08989354   0.15267237   0.03002596   0.09957406   0.51270000   0.00000000
  1.24400000   0.03613710   0.01745546   0.00042939   0.00001552   0.22538435   0.27260454   1.15311891   0.42885640   0.00138901   0.10979233   0.01982817   0.07006536   0.08989354   0.15275188   0.03002860   0.09979742   0.51514000   0.00000000
  1.24600000   0.03979322   0.01745460  -0.00001691  -0.00000067   0.22769059   0.27344264   1.15311891   0.40923640   0.00164843   0.10574211   0.01961277   0.07028077   0.08989354   0.15282781   0.03003163   0.10001295   0.51758000   0.00000000
  1.24800000   0.03792785   0.01745463  -0.00061986  -0.00002351   0.22999683   0.27424149   1.15311891   0.38961640   0.00193153   0.10145424   0.01940744   0.07048610   0.08989354   0.15290553   0.03003521   0.10022015   0.52734000   0.00000000
  1.25000000   0.03792785   0.01745587  -0.00148214  -0.00005621   0.23230306   0.27500110   1.15311891   0.36999640   0.00214467   0.09696186   0.01921221   0.07068133   0.08989354   0.15298139   0.03003929   0.10041856   0.52002000   0.00000000
  1.25200000   0.03979322   0.01745883  -0.00265456  -0.00010563   0.23460930   0.27572147   1.15311891   0.35037640   0.00222972   0.09231046   0.01902705   0.07086648   0.08989354   0.15305911   0.03004367   0.10060784   0.52002000  -0.00000000
  1.25400000   0.04337474   0.01746414  -0.00408529  -0.00017720   0.23691554   0.27640261   1.15311891   0.33075640   0.00218510   0.08753607   0.01885199   0.07104155   0.08989354   0.15314228   0.03004808   0.10078768   0.52002000  -0.00000000
  1.25600000   0.03979322   0.01747231  -0.00559348  -0.00022258   0.23922178   0.27704450   1.15311891   0.31113640   0.00206000   0.08268354   0.01868701   0.07120653   0.08989354   0.15322544   0.03005233   0.10095790   0.52002000   0.00000000
  1.25800000   0.04524011   0.01748350  -0.00690790  -0.00031251   0.24152802   0.27764715   1.15311891   0.29151640   0.00192559   0.07781476   0.01853211   0.07136143   0.08989354   0.15331048   0.03005631   0.10111840   0.51514000   0.00000000
  1.26000000   0.03979322   0.01749732  -0.00778465  -0.00030978   0.24383425   0.27821057   1.15311891   0.27189640   0.00183863   0.07295135   0.01838730   0.07150624   0.08989354   0.15339551   0.03006008   0.10126917   0.51514000   0.00000000
  1.26200000   0.04337474   0.01751289  -0.00813700  -0.00035294   0.24614049   0.27873474   1.15311891   0.25227640   0.00181367   0.06806424   0.01825258   0.07164096   0.08989354   0.15347868   0.03006373   0.10141018   0.51514000   0.00000000
  1.26400000   0.04337474   0.01752916  -0.00806389  -0.00034977   0.24844673   0.27921967   1.15311891   0.23265640   0.00181908   0.06313051   0.01812794   0.07176560   0.08989354   0.15356543   0.03006736   0.10154138   0.52002000  -0.00000000
  1.26600000   0.04337474   0.01754529  -0.00775313  -0.00033629   0.25075297   0.27966536   1.15311891   0.21303640   0.00180261   0.05814470   0.01801339   0.07188015   0.08989354   0.15365218   0.03007098   0.10166265   0.51270000  -0.00000000
  1.26800000   0.04158398   0.01756079  -0.00735249  -0.00030575   0.25305921   0.28007182   1.15311891   0.19341640   0.00172931   0.05311187   0.01790892   0.07198462   0.08989354   0.15373714   0.03007451   0.10177391   0.51270000   0.00000000
  1.27000000   0.04524011   0.01757550  -0.00691181  -0.00031269   0.25536544   0.28043903   1.15311891   0.17379640   0.00160498   0.04808509   0.01781454   0.07207900   0.08989354   0.15382396   0.03007785   0.10187510   0.52002000  -0.00000000
  1.27200000   0.04337474   0.01758932  -0.00640244  -0.00027770   0.25767168   0.28076700   1.15311891   0.15417640   0.00147262   0.04317050   0.01773024   0.07216330   0.08989354   0.15391257   0.03008093   0.10196636   0.51270000   0.00000000
  1.27400000   0.04158398   0.01760213  -0.00575485  -0.00023931   0.25997792   0.28105573   1.15311891   0.13455640   0.00138784   0.03848468   0.01765603   0.07223751   0.08989354   0.15399753   0.03008379   0.10204802   0.51514000   0.00000000
  1.27600000   0.04703087   0.01761364  -0.00493821  -0.00023225   0.26228416   0.28130523   1.15311891   0.11493640   0.00138810   0.03413999   0.01759191   0.07230163   0.08989354   0.15408615   0.03008656   0.10212064   0.50781000  -0.00000000
  1.27800000   0.04524011   0.01762351  -0.00406686  -0.00018399   0.26459039   0.28151548   1.15311891   0.09531640   0.00147070   0.03023383   0.01753787   0.07235567   0.08989354   0.15417842   0.03008942   0.10218501   0.51270000  -0.00000000
  1.28000000   0.04337474   0.01763165  -0.00333474  -0.00014464   0.26689663   0.28168649   1.15311891   0.07569640   0.00158971   0.02681379   0.01749391   0.07239963   0.08989354   0.15426703   0.03009248   0.10224206   0.51514000   0.00000000
  1.28200000   0.04337474   0.01763832  -0.00280773  -0.00012178   0.26920287   0.28181827   1.15311891   0.05607640   0.00167518   0.02386823   0.01746004   0.07243349   0.08989354   0.15435378   0.03009575   0.10229274   0.51514000  -0.00000000
  1.28400000   0.04703087   0.01764393  -0.00240672  -0.00011319   0.27150911   0.28191080   1.15311891   0.03645640   0.00166785   0.02134266   0.01743626   0.07245728   0.08989354   0.15444419   0.03009909   0.10233795   0.51514000   0.00000000
  1.28600000   0.04337474   0.01764875  -0.00208256  -0.00009033   0.27381535   0.28196409   1.15311891   0.01683640   0.00155151   0.01915623   0.01742256   0.07247097   0.08989354   0.15453459   0.03010231   0.10237845   0.51270000  -0.00000000
  1.28800000   0.04337474   0.01765291  -0.00187702  -0.00008142   0.27612158   0.28197814   1.15311891  -0.00278360   0.00136455   0.01722318   0.01741895   0.07247459   0.08989354   0.15462134   0.03010522   0.10241483   0.51514000   0.00000000
  1.29000000   0.03979322   0.01765667  -0.00181140  -0.00007208   0.27842782   0.28195296   1.15311891  -0.02240360   0.00118371   0.01547248   0.01742543   0.07246811   0.08989354   0.15470451   0.03010777   0.10244753   0.51514000   0.00000000
  1.29200000   0.04158398   0.01766029  -0.00179197  -0.00007452   0.28073406   0.28188853   1.15311891  -0.04202360   0.00108734   0.01386073   0.01744198   0.07245155   0.08989354   0.15478589   0.03011004   0.10247686   0.51270000   0.00000000
  1.29400000   0.04524011   0.01766387  -0.00166191  -0.00007518   0.28304030   0.28178486   1.15311891  -0.06164360   0.00111636   0.01237324   0.01746863   0.07242491   0.08989354   0.15487271   0.03011225   0.10250310   0.51514000  -0.00000000
  1.29600000   0.04524011   0.01766720  -0.00132222  -0.00005982   0.28534653   0.28164196   1.15311891  -0.08126360   0.00125283   0.01100475   0.01750536   0.07238818   0.08989354   0.15496319   0.03011462   0.10252647   0.51514000   0.00000000
  1.29800000   0.04703087   0.01766984  -0.00078449  -0.00003690   0.28765277   0.28145981   1.15311891  -0.10088360   0.00142892   0.00974208   0.01755218   0.07234136   0.08989354   0.15505546   0.03011730   0.10254722   0.51514000  -0.00000000
  1.30000000   0.04524011   0.01767141  -0.00015981  -0.00000723   0.28995901   0.28123842   1.15311891  -0.12050360   0.00156101   0.00856051   0.01760908   0.07228446   0.08989354   0.15514774   0.03012029   0.10256552   0.52490000   0.00000000
  1.30200000   0.05068699   0.01767173   0.00037102   0.00001881   0.29226525   0.28097779   1.15311891  -0.14012360   0.00159157   0.00742835   0.01767606   0.07221747   0.08989354   0.15524366   0.03012344   0.10258151   0.52734000   0.00000000
  1.30400000   0.04337474   0.01767099   0.00062838   0.00002726   0.29457149   0.28067793   1.15311891  -0.15974360   0.00151902   0.00633154   0.01775314   0.07214040   0.08989354   0.15533772   0.03012655   0.10259527   0.51514000   0.00000000
  1.30600000   0.04703087   0.01766973   0.00054474   0.00002562   0.29687772   0.28033882   1.15311891  -0.17936360   0.00139824   0.00529429   0.01784029   0.07205324   0.08989354   0.15542813   0.03012947   0.10260690   0.51514000  -0.00000000
  1.30800000   0.05434312   0.01766864   0.00023332   0.00001268   0.29918396   0.27996047   1.15311891  -0.19898360   0.00130998   0.00435826   0.01793754   0.07195600   0.08989354   0.15552950   0.03013218   0.10261655   0.51758000   0.00000000
  1.31000000   0.05434312   0.01766817  -0.00007440  -0.00000404   0.30149020   0.27954289   1.15311891  -0.21860360   0.00131773   0.00356021   0.01804487   0.07184867   0.08989354   0.15563819   0.03013480   0.10262447   0.51270000  -0.00000000
  1.31200000   0.05799925   0.01766832  -0.00018021  -0.00001045   0.30379644   0.27908606   1.15311891  -0.23822360   0.00143484   0.00293633   0.01816228   0.07173126   0.08989354   0.15575053   0.03013756   0.10263097   0.52002000   0.00000000
  1.31400000   0.05799925   0.01766868  -0.00000878  -0.00000051   0.30610268   0.27858999   1.15311891  -0.25784360   0.00161843   0.00250390   0.01828978   0.07160376   0.08989354   0.15586653   0.03014061   0.10263641   0.52002000  -0.00000000
  1.31600000   0.06344613   0.01766870   0.00043150   0.00002738   0.30840891   0.27805468   1.15311891  -0.27746360   0.00179194   0.00223419   0.01842737   0.07146617   0.08989354   0.15598798   0.03014402   0.10264114   0.51270000   0.00000000
  1.31800000   0.05979001   0.01766784   0.00113752   0.00006801   0.31071515   0.27748014   1.15311891  -0.29708360   0.00188367   0.00207957   0.01857504   0.07131850   0.08989354   0.15611121   0.03014770   0.10264546   0.52002000   0.00000000
  1.32000000   0.05979001   0.01766556   0.00214158   0.00012805   0.31302139   0.27686635   1.15311891  -0.31670360   0.00186240   0.00200608   0.01873280   0.07116074   0.08989354   0.15623079   0.03015144   0.10264954   0.52246000   0.00000000
  1.32200000   0.05979001   0.01766128   0.00348484   0.00020836   0.31532763   0.27621332   1.15311891  -0.33632360   0.00175346   0.00198432   0.01890064   0.07099290   0.08989354   0.15635037   0.03015506   0.10265353   0.51514000   0.00000000
  1.32400000   0.07075839   0.01765431   0.00521245   0.00036882   0.31763386   0.27552105   1.15311891  -0.35594360   0.00162677   0.00199901   0.01907857   0.07081497   0.08989354   0.15648092   0.03015844   0.10265752   0.51270000   0.00000000
  1.32600000   0.06523689   0.01764389   0.00737906   0.00048139   0.31994010   0.27478955   1.15311891  -0.37556360   0.00156099   0.00206208   0.01926658   0.07062696   0.08989354   0.15661692   0.03016163   0.10266158   0.52002000   0.00000000
  1.32800000   0.06523689   0.01762913   0.01001179   0.00065314   0.32224634   0.27401880   1.15311891  -0.39518360   0.00160147   0.00217374   0.01946468   0.07042886   0.08989354   0.15674739   0.03016479   0.10266581   0.52002000  -0.00000000
  1.33000000   0.06523689   0.01760910   0.01304952   0.00085131   0.32455258   0.27320881   1.15311891  -0.41480360   0.00173573   0.00230686   0.01967286   0.07022068   0.08989354   0.15687786   0.03016813   0.10267029   0.52002000   0.00000000
  1.33200000   0.06344613   0.01758300   0.01623557   0.00103008   0.32685882   0.27235959   1.15311891  -0.43442360   0.00190021   0.00243797   0.01989113   0.07000241   0.08989354   0.15700655   0.03017176   0.10267504   0.51758000  -0.00000000
  1.33400000   0.05979001   0.01755053   0.01895724   0.00113345   0.32916505   0.27147112   1.15311891  -0.45404360   0.00201285   0.00254366   0.02011949   0.06977405   0.08989354   0.15712978   0.03017568   0.10268002   0.52002000   0.00000000
  1.33600000   0.06523689   0.01751262   0.02024200   0.00132052   0.33147129   0.27054341   1.15311891  -0.47366360   0.00201451   0.00259154   0.02035793   0.06953561   0.08989354   0.15725481   0.03017970   0.10268516   0.51270000   0.00000000
  1.33800000   0.06710226   0.01747213   0.01906643   0.00127940   0.33377753   0.26957646   1.15311891  -0.49328360   0.00189853   0.00256689   0.02060646   0.06928708   0.08989354   0.15738715   0.03018362   0.10269031   0.51025000  -0.00000000
  1.34000000   0.06165538   0.01743400   0.01479741   0.00091234   0.33608377   0.26857028   1.15311891  -0.51290360   0.00171298   0.00247502   0.02086507   0.06902847   0.08989354   0.15751591   0.03018723   0.10269536   0.51514000   0.00000000
  1.34200000   0.05434312   0.01740441   0.00747153   0.00040603   0.33839000   0.26752485   1.15311891  -0.53252360   0.00153512   0.00232533   0.02113377   0.06875977   0.08989354   0.15763191   0.03019048   0.10270016   0.52002000   0.00000000
  1.34400000   0.04889624   0.01738946  -0.00224557  -0.00010980   0.34069624   0.26644018   1.15311891  -0.55214360   0.00143251   0.00214090   0.02141255   0.06848099   0.08989354   0.15773514   0.03019344   0.10270462   0.51514000  -0.00000000
  1.34600000   0.04158398   0.01739396  -0.01335118  -0.00055520   0.34300248   0.26531628   1.15311891  -0.57176360   0.00142922   0.00195043   0.02170142   0.06819212   0.08989354   0.15782562   0.03019630   0.10270871   0.52490000   0.00000000
  1.34800000   0.04158398   0.01742066  -0.02471056  -0.00102756   0.34530872   0.26415313   1.15311891  -0.59138360   0.00149322   0.00175688   0.02200037   0.06789317   0.08989354   0.15790879   0.03019923   0.10271242   0.52002000   0.00000000
  1.35000000   0.04524011   0.01747008  -0.03497770  -0.00158240   0.34761496   0.26295074   1.15311891  -0.61100360   0.00155161   0.00154754   0.02230941   0.06758413   0.08989354   0.15799562   0.03020227   0.10271573   0.52002000  -0.00000000
  1.35200000   0.06165538   0.01754003  -0.04273049  -0.00263456   0.34992119   0.26170911   1.15311891  -0.63062360   0.00152700   0.00132681   0.02262854   0.06726500   0.08989354   0.15810251   0.03020535   0.10271860   0.51758000  -0.00000000
  1.35400000   0.08165216   0.01762549  -0.04716996  -0.00385153   0.35222743   0.26042825   1.15311891  -0.65024360   0.00137661   0.00111523   0.02295775   0.06693579   0.08989354   0.15824582   0.03020825   0.10272104   0.51758000  -0.00000000
  1.35600000   0.07254915   0.01771983  -0.04854678  -0.00352203   0.35453367   0.25910814   1.15311891  -0.66986360   0.00111422   0.00094049   0.02329705   0.06659649   0.08989354   0.15840002   0.03021074   0.10272310   0.52246000   0.00000000
  1.35800000   0.05434312   0.01781693  -0.04764238  -0.00258904   0.35683991   0.25774879   1.15311891  -0.68948360   0.00080340   0.00083820   0.02364643   0.06624711   0.08989354   0.15852691   0.03021266   0.10272488   0.51514000  -0.00000000
  1.36000000   0.02337795   0.01791221  -0.04498221  -0.00105159   0.35914615   0.25635021   1.15311891  -0.70910360   0.00052625   0.00083224   0.02400590   0.06588764   0.08989354   0.15860463   0.03021399   0.10272655   0.50781000   0.00000000
  1.36200000   0.00882806   0.01800218  -0.04060953  -0.00035850   0.36145238   0.25491238   1.15311891  -0.72872360   0.00034469   0.00091476   0.02437545   0.06551809   0.08989354   0.15863684   0.03021486   0.10272829   0.52002000   0.00000000
  1.36400000   0.00696269   0.01808340  -0.03444348  -0.00023982   0.36375862   0.25343531   1.15311891  -0.74834360   0.00027391   0.00105796   0.02475509   0.06513845   0.08989354   0.15865263   0.03021548   0.10273027   0.52246000   0.00000000
  1.36600000   0.02882484   0.01815228  -0.02676786  -0.00077158   0.36606486   0.25191900   1.15311891  -0.76796360   0.00027899   0.00122983   0.02514481   0.06474873   0.08989354   0.15868842   0.03021603   0.10273255   0.51758000   0.00000000
  1.36800000   0.02882484   0.01820582  -0.01843355  -0.00053134   0.36837110   0.25036346   1.15311891  -0.78758360   0.00029461   0.00139542   0.02554462   0.06434892   0.08989354   0.15874607   0.03021661   0.10273518   0.52002000   0.00000000
  1.37000000   0.03248097   0.01824269  -0.01064812  -0.00034586   0.37067733   0.24876867   1.15311891  -0.80720360   0.00025872   0.00152245   0.02595452   0.06393902   0.08989354   0.15880737   0.03021716   0.10273810   0.51758000   0.00000000
  1.37200000   0.03792785   0.01826398  -0.00449546  -0.00017050   0.37298357   0.24713464   1.15311891  -0.82682360   0.00014460   0.00159050   0.02637450   0.06351904   0.08989354   0.15887778   0.03021756   0.10274121   0.52002000  -0.00000000
  1.37400000   0.02703408   0.01827297  -0.00051368  -0.00001389   0.37528981   0.24546137   1.15311891  -0.84644360  -0.00002516   0.00158935   0.02680456   0.06308897   0.08989354   0.15894275   0.03021768   0.10274439   0.52002000   0.00000000
  1.37600000   0.00696269   0.01827400   0.00138252   0.00000963   0.37759605   0.24374887   1.15311891  -0.86606360  -0.00019095   0.00151434   0.02724472   0.06264882   0.08989354   0.15897674   0.03021747   0.10274749   0.51514000   0.00000000
  1.37800000   0.00000000   0.01827124   0.00167966   0.00000000   0.37990229   0.24199712   1.15311891  -0.88568360  -0.00028896   0.00137447   0.02769495   0.06219858   0.08989354   0.15898370   0.03021699   0.10275038   0.52002000   0.00000000
  1.38000000   0.00696269   0.01826788   0.00101951   0.00000710   0.38220852   0.24020613   1.15311891  -0.90530360  -0.00028613   0.00119757   0.02815528   0.06173826   0.08989354   0.15899067   0.03021641   0.10275295   0.51514000   0.00000000
  1.38200000   0.01061881   0.01826584   0.00005873   0.00000062   0.38451476   0.23837591   1.15311891  -0.92492360  -0.00019776   0.00101359   0.02862569   0.06126785   0.08989354   0.15900825   0.03021593   0.10275517   0.51270000   0.00000000
  1.38400000   0.01427494   0.01826572  -0.00062885  -0.00000898   0.38682100   0.23650644   1.15311891  -0.94454360  -0.00008058   0.00084353   0.02910618   0.06078736   0.08989354   0.15903314   0.03021565   0.10275702   0.52734000   0.00000000
  1.38600000   0.01061881   0.01826698  -0.00064204  -0.00000682   0.38912724   0.23459773   1.15311891  -0.96416360  -0.00000520   0.00071000   0.02959676   0.06029678   0.08989354   0.15905804   0.03021557   0.10275858   0.52734000   0.00000000
  1.38800000   0.00330656   0.01826826   0.00019408   0.00000064   0.39143348   0.23264978   1.15311891  -0.98378360  -0.00002140   0.00063545   0.03009743   0.05979611   0.08989354   0.15907196   0.03021554   0.10275992   0.51514000  -0.00000000
  1.39000000   0.01061881   0.01826787   0.00183293   0.00001946   0.39373971   0.23066260   1.15311891  -1.00340360  -0.00013423   0.00062969   0.03060818   0.05928536   0.08989354   0.15908589   0.03021538   0.10276119   0.51514000   0.00000000
  1.39200000   0.01972183   0.01826421   0.00405482   0.00007997   0.39604595   0.22863617   1.15311891  -1.02302360  -0.00030344   0.00069509   0.03112901   0.05876453   0.08989354   0.15911623   0.03021495   0.10276251   0.51514000   0.00000000
  1.39400000   0.01061881   0.01825610   0.00651271   0.00006916   0.39835219   0.22657050   1.15311891  -1.04264360  -0.00046599   0.00082849   0.03165993   0.05823360   0.08989354   0.15914657   0.03021418   0.10276404   0.51758000  -0.00000000
  1.39600000   0.00330656   0.01824307   0.00875717   0.00002896   0.40065843   0.22446560   1.15311891  -1.06226360  -0.00056975   0.00100984   0.03220094   0.05769260   0.08989354   0.15916049   0.03021314   0.10276587   0.51270000   0.00000000
  1.39800000   0.00517193   0.01822556   0.01031021   0.00005332   0.40296466   0.22232145   1.15311891  -1.08188360  -0.00059965   0.00121030   0.03275204   0.05714150   0.08989354   0.15916897   0.03021197   0.10276809   0.52734000   0.00000000
  1.40000000   0.00696269   0.01820494   0.01084490   0.00007551   0.40527090   0.22013806   1.15311891  -1.10150360  -0.00058272   0.00140881   0.03331321   0.05658032   0.08989354   0.15918111   0.03021079   0.10277071   0.51514000   0.00000000
  1.40200000   0.00882806   0.01818325   0.01033975   0.00009128   0.40757714   0.21791543   1.15311891  -1.12112360  -0.00057056   0.00158518   0.03388448   0.05600906   0.08989354   0.15919690   0.03020964   0.10277371   0.52246000   0.00000000
  1.40400000   0.00517193   0.01816257   0.00904334   0.00004677   0.40988338   0.21565357   1.15311891  -1.14074360  -0.00061109   0.00171623   0.03446583   0.05542771   0.08989354   0.15921090   0.03020845   0.10277701   0.52246000   0.00000000
  1.40600000   0.00882806   0.01814448   0.00731009   0.00006453   0.41218962   0.21335246   1.15311891  -1.16036360  -0.00072308   0.00178928   0.03505726   0.05483628   0.08989354   0.15922490   0.03020712   0.10278051   0.52490000  -0.00000000
  1.40800000   0.00882806   0.01812986   0.00546994   0.00004829   0.41449585   0.21101211   1.15311891  -1.17998360  -0.00088318   0.00179672   0.03565878   0.05423476   0.08989354   0.15924255   0.03020551   0.10278410   0.52002000   0.00000000
  1.41000000   0.01240957   0.01811892   0.00378079   0.00004692   0.41680209   0.20863253   1.15311891  -1.19960360  -0.00103146   0.00172587   0.03627039   0.05362315   0.08989354   0.15926379   0.03020360   0.10278762   0.52490000  -0.00000000
  1.41200000   0.01240957   0.01811136   0.00240704   0.00002987   0.41910833   0.20621370   1.15311891  -1.21922360  -0.00109669   0.00157745   0.03689208   0.05300146   0.08989354   0.15928861   0.03020147   0.10279093   0.52490000   0.00000000
  1.41400000   0.01240957   0.01810655   0.00138811   0.00001723   0.42141457   0.20375563   1.15311891  -1.23884360  -0.00103094   0.00137205   0.03752386   0.05236968   0.08989354   0.15931343   0.03019934   0.10279388   0.52490000   0.00000000
  1.41600000   0.01606570   0.01810377   0.00063816   0.00001025   0.42372080   0.20125832   1.15311891  -1.25846360  -0.00083527   0.00113034   0.03816572   0.05172782   0.08989354   0.15934190   0.03019748   0.10279638   0.51514000  -0.00000000
  1.41800000   0.01427494   0.01810249   0.00002539   0.00000036   0.42602704   0.19872178   1.15311891  -1.27808360  -0.00056080   0.00087385   0.03881767   0.05107587   0.08989354   0.15937225   0.03019608   0.10279838   0.51514000   0.00000000
  1.42000000   0.01240957   0.01810244  -0.00050890  -0.00000632   0.42833328   0.19614599   1.15311891  -1.29770360  -0.00028360   0.00063030   0.03947970   0.05041383   0.08989354   0.15939893   0.03019524   0.10279989   0.51025000   0.00000000
  1.42200000   0.01240957   0.01810346  -0.00092893  -0.00001153   0.43063952   0.19353096   1.15311891  -1.31732360  -0.00006829   0.00041477   0.04015182   0.04974171   0.08989354   0.15942375   0.03019488   0.10280093   0.52002000   0.00000000
  1.42400000   0.01606570   0.01810532  -0.00121154  -0.00001946   0.43294576   0.19087669   1.15311891  -1.33694360   0.00006137   0.00022766   0.04083403   0.04905951   0.08989354   0.15945222   0.03019488   0.10280157   0.52002000   0.00000000
  1.42600000   0.01240957   0.01810774  -0.00140710  -0.00001746   0.43525199   0.18818319   1.15311891  -1.35656360   0.00013041   0.00007156   0.04152632   0.04836722   0.08989354   0.15948070   0.03019507   0.10280187   0.52246000  -0.00000000
  1.42800000   0.01240957   0.01811056  -0.00157135  -0.00001950   0.43755823   0.18545044   1.15311891  -1.37618360   0.00019539  -0.00005293   0.04222870   0.04766484   0.08989354   0.15950552   0.03019539   0.10280189   0.50537000   0.00000000
  1.43000000   0.01061881   0.01811370  -0.00169879  -0.00001804   0.43986447   0.18267845   1.15311891  -1.39580360   0.00031237  -0.00015334   0.04294116   0.04695238   0.08989354   0.15952855   0.03019590   0.10280169   0.52002000   0.00000000
  1.43200000   0.01061881   0.01811710  -0.00175756  -0.00001866   0.44217071   0.17986723   1.15311891  -1.41542360   0.00050718  -0.00023184   0.04366370   0.04622983   0.08989354   0.15954978   0.03019672   0.10280130   0.51758000   0.00000000
  1.43400000   0.01240957   0.01812061  -0.00175497  -0.00002178   0.44447695   0.17701676   1.15311891  -1.43504360   0.00076183  -0.00028305   0.04439634   0.04549720   0.08989354   0.15957281   0.03019799   0.10280079   0.52490000  -0.00000000
  1.43600000   0.01061881   0.01812412  -0.00170857  -0.00001814   0.44678318   0.17412705   1.15311891  -1.45466360   0.00102384  -0.00030719   0.04513906   0.04475448   0.08989354   0.15959584   0.03019978   0.10280020   0.52734000   0.00000000
  1.43800000   0.01061881   0.01812754  -0.00157482  -0.00001672   0.44908942   0.17119810   1.15311891  -1.47428360   0.00123237  -0.00030995   0.04589186   0.04400168   0.08989354   0.15961708   0.03020203   0.10279958   0.51514000   0.00000000
  1.44000000   0.01793107   0.01813069  -0.00128927  -0.00002312   0.45139566   0.16822992   1.15311891  -1.49390360   0.00134695  -0.00029680   0.04665475   0.04323879   0.08989354   0.15964563   0.03020461   0.10279897   0.51758000   0.00000000
  1.44200000   0.00696269   0.01813327  -0.00087060  -0.00000606   0.45370190   0.16522249   1.15311891  -1.51352360   0.00136680  -0.00027788   0.04742772   0.04246581   0.08989354   0.15967052   0.03020733   0.10279840   0.51025000  -0.00000000
  1.44400000   0.00330656   0.01813501  -0.00043357  -0.00000143   0.45600813   0.16217582   1.15311891  -1.53314360   0.00133164  -0.00026501   0.04821078   0.04168275   0.08989354   0.15968079   0.03021002   0.10279785   0.51514000   0.00000000
  1.44600000   0.00696269   0.01813587  -0.00010121  -0.00000070   0.45831437   0.15908992   1.15311891  -1.55276360   0.00130109  -0.00026120   0.04900393   0.04088961   0.08989354   0.15969106   0.03021266   0.10279733   0.51514000   0.00000000
  1.44800000   0.00517193   0.01813608   0.00007874   0.00000041   0.46062061   0.15596477   1.15311891  -1.57238360   0.00132190  -0.00026507   0.04980716   0.04008638   0.08989354   0.15970320   0.03021528   0.10279680   0.51270000   0.00000000
  1.45000000   0.00330656   0.01813592   0.00013676   0.00000045   0.46292685   0.15280038   1.15311891  -1.59200360   0.00140271  -0.00027698   0.05062048   0.03927306   0.08989354   0.15971167   0.03021800   0.10279626   0.51270000   0.00000000
  1.45200000   0.00000000   0.01813565   0.00013371   0.00000000   0.46523309   0.14959675   1.15311891  -1.61162360   0.00151166  -0.00029350   0.05144388   0.03844966   0.08989354   0.15971498   0.03022092   0.10279569   0.51758000  -0.00000000
  1.45400000   0.00517193   0.01813538   0.00012838   0.00000066   0.46753932   0.14635389   1.15311891  -1.63124360   0.00159534  -0.00030797   0.05227737   0.03761617   0.08989354   0.15972015   0.03022403   0.10279509   0.51270000   0.00000000
  1.45600000   0.00330656   0.01813512   0.00017041   0.00000056   0.46984556   0.14307178   1.15311891  -1.65086360   0.00160806  -0.00031663   0.05312094   0.03677259   0.08989354   0.15972863   0.03022723   0.10279446   0.51758000  -0.00000000
  1.45800000   0.00330656   0.01813478   0.00029887   0.00000099   0.47215180   0.13975043   1.15311891  -1.67048360   0.00153640  -0.00031484   0.05397460   0.03591894   0.08989354   0.15973524   0.03023037   0.10279383   0.52246000   0.00000000
  1.46000000   0.00000000   0.01813418   0.00053806   0.00000000   0.47445804   0.13638985   1.15311891  -1.69010360   0.00140688  -0.00029397   0.05483835   0.03505519   0.08989354   0.15973855   0.03023332   0.10279322   0.51514000   0.00000000
  1.46200000   0.00000000   0.01813311   0.00088777   0.00000000   0.47676427   0.13299002   1.15311891  -1.70972360   0.00127375  -0.00024641   0.05571218   0.03418136   0.08989354   0.15973855   0.03023600   0.10279268   0.52002000   0.00000000
  1.46400000   0.00000000   0.01813133   0.00130668   0.00000000   0.47907051   0.12955095   1.15311891  -1.72934360   0.00119198  -0.00016622   0.05659609   0.03329744   0.08989354   0.15973855   0.03023846   0.10279227   0.51270000   0.00000000
  1.46600000   0.00000000   0.01812872   0.00170119   0.00000000   0.48137675   0.12607264   1.15311891  -1.74896360   0.00118816  -0.00004813   0.05749010   0.03240344   0.08989354   0.15973855   0.03024084   0.10279205   0.51758000  -0.00000000
  1.46800000   0.00000000   0.01812532   0.00195510   0.00000000   0.48368299   0.12255510   1.15311891  -1.76858360   0.00124644   0.00010593   0.05839418   0.03149936   0.08989354   0.15973855   0.03024328   0.10279211   0.51514000   0.00000000
  1.47000000   0.00000000   0.01812141   0.00200317   0.00000000   0.48598923   0.11899831   1.15311891  -1.78820360   0.00131850   0.00028581   0.05930835   0.03058518   0.08989354   0.15973855   0.03024584   0.10279250   0.51758000  -0.00000000
  1.47200000   0.00000000   0.01811740   0.00187636   0.00000000   0.48829546   0.11540228   1.15311891  -1.80782360   0.00135003   0.00048600   0.06023261   0.02966093   0.08989354   0.15973855   0.03024851   0.10279328   0.51758000   0.00000000
  1.47400000   0.00000000   0.01811365   0.00166759   0.00000000   0.49060170   0.11176701   1.15311891  -1.82744360   0.00130884   0.00070869   0.06116696   0.02872658   0.08989354   0.15973855   0.03025117   0.10279447   0.51514000   0.00000000
  1.47600000   0.00000000   0.01811031   0.00146233   0.00000000   0.49290794   0.10809251   1.15311891  -1.84706360   0.00120136   0.00094809   0.06211139   0.02778215   0.08989354   0.15973855   0.03025368   0.10279613   0.51514000   0.00000000
  1.47800000   0.00000000   0.01810739   0.00130818   0.00000000   0.49521418   0.10437876   1.15311891  -1.86668360   0.00106962   0.00118774   0.06306590   0.02682764   0.08989354   0.15973855   0.03025595   0.10279826   0.51514000  -0.00000000
  1.48000000   0.00000000   0.01810477   0.00123652   0.00000000   0.49752042   0.10062577   1.15311891  -1.88630360   0.00097070   0.00141308   0.06403050   0.02586304   0.08989354   0.15973855   0.03025799   0.10280086   0.51514000   0.00000000
  1.48200000   0.00000000   0.01810230   0.00127491   0.00000000   0.49982665   0.09683355   1.15311891  -1.90592360   0.00094848   0.00161115   0.06500519   0.02488835   0.08989354   0.15973855   0.03025991   0.10280389   0.51514000  -0.00000000
  1.48400000   0.00000000   0.01809975   0.00141328   0.00000000   0.50213289   0.09300208   1.15311891  -1.92554360   0.00101047   0.00176599   0.06598996   0.02390358   0.08989354   0.15973855   0.03026187   0.10280727   0.52002000  -0.00000000
  1.48600000   0.00000000   0.01809692   0.00157590   0.00000000   0.50443913   0.08913137   1.15311891  -1.94516360   0.00112230   0.00186773   0.06698481   0.02290872   0.08989354   0.15973855   0.03026400   0.10281090   0.52002000   0.00000000
  1.48800000   0.00000000   0.01809377   0.00166156   0.00000000   0.50674537   0.08522142   1.15311891  -1.96478360   0.00122491   0.00191690   0.06798976   0.02190378   0.08989354   0.15973855   0.03026635   0.10281468   0.51758000   0.00000000
  1.49000000   0.00151580   0.01809045   0.00162400   0.00000246   0.50905160   0.08127224   1.15311891  -1.98440360   0.00126351   0.00191783   0.06900479   0.02088875   0.08989354   0.15974007   0.03026884   0.10281852   0.50537000  -0.00000000
  1.49200000   0.00000000   0.01808720   0.00148858   0.00000000   0.51135784   0.07728381   1.15311891  -2.00402360   0.00121230   0.00188282   0.07002990   0.01986364   0.08989354   0.15974158   0.03027131   0.10282232   0.51514000   0.00000000
  1.49400000   0.00000000   0.01808422   0.00129513   0.00000000   0.51366408   0.07325614   1.15311891  -2.02364360   0.00108430   0.00183572   0.07106510   0.01882844   0.08989354   0.15974158   0.03027361   0.10282604   0.51514000   0.00000000
  1.49600000   0.00000000   0.01808163   0.00107047   0.00000000   0.51597032   0.06918924   1.15311891  -2.04326360   0.00092303   0.00179424   0.07211038   0.01778316   0.08989354   0.15974158   0.03027562   0.10282967   0.51025000   0.00000000
  1.49800000   0.00000000   0.01807949   0.00084314   0.00000000   0.51827656   0.06508309   1.15311891  -2.06288360   0.00078077   0.00175773   0.07316575   0.01672779   0.08989354   0.15974158   0.03027732   0.10283322   0.51270000  -0.00000000
  1.50000000   0.00000000   0.01807780   0.00063389   0.00000000   0.52058279   0.06093770   1.15311891  -2.08250360   0.00069373   0.00171600   0.07423121   0.01566233   0.08989354   0.15974158   0.03027880   0.10283669   0.51514000  -0.00000000
  1.50200000   0.00000000   0.01807654   0.00043279   0.00000000   0.52288903   0.05675307   1.15311891  -2.10212360   0.00066476   0.00165134   0.07530675   0.01458679   0.08989354   0.15974158   0.03028016   0.10284006   0.51758000   0.00000000
  1.50400000   0.00000000   0.01807567   0.00021399   0.00000000   0.52519527   0.05252921   1.15311891  -2.12174360   0.00066256   0.00154054   0.07639238   0.01350116   0.08989354   0.15974158   0.03028148   0.10284325   0.51025000   0.00000000
  1.50600000   0.00000000   0.01807524  -0.00001860   0.00000000   0.52750151   0.04826610   1.15311891  -2.14136360   0.00064137   0.00137560   0.07748809   0.01240545   0.08989354   0.15974158   0.03028279   0.10284617   0.51514000   0.00000000
  1.50800000   0.00000000   0.01807528  -0.00022449   0.00000000   0.52980774   0.04396375   1.15311891  -2.16098360   0.00056934   0.00116657   0.07859389   0.01129965   0.08989354   0.15974158   0.03028400   0.10284871   0.51758000  -0.00000000
  1.51000000   0.00000000   0.01807573  -0.00038143   0.00000000   0.53211398   0.03962217   1.15311891  -2.18060360   0.00044635   0.00092197   0.07970977   0.01018377   0.08989354   0.15974158   0.03028501   0.10285080   0.51270000  -0.00000000
  1.51200000   0.00151580   0.01807649  -0.00051885  -0.00000079   0.53442022   0.03524134   1.15311891  -2.20022360   0.00030404   0.00065321   0.08083574   0.00905780   0.08989354   0.15974310   0.03028576   0.10285237   0.52734000   0.00000000
  1.51400000   0.00000000   0.01807753  -0.00068458   0.00000000   0.53672646   0.03082127   1.15311891  -2.21984360   0.00019184   0.00038677   0.08197179   0.00792174   0.08989354   0.15974461   0.03028626   0.10285341   0.51514000  -0.00000000
  1.51600000   0.00151580   0.01807890  -0.00089957  -0.00000136   0.53903270   0.02636196   1.15311891  -2.23946360   0.00015366   0.00014975   0.08311793   0.00677560   0.08989354   0.15974613   0.03028660   0.10285395   0.52002000   0.00000000
  1.51800000   0.00330656   0.01808070  -0.00113708  -0.00000376   0.54133893   0.02186342   1.15311891  -2.25908360   0.00020536  -0.00003769   0.08427416   0.00561938   0.08989354   0.15975095   0.03028696   0.10285406   0.52002000   0.00000000
  1.52000000   0.00330656   0.01808297  -0.00133355  -0.00000441   0.54364517   0.01732563   1.15311891  -2.27870360   0.00032547  -0.00015339   0.08544047   0.00445307   0.08989354   0.15975757   0.03028749   0.10285387   0.50781000  -0.00000000
  1.52200000   0.00517193   0.01808564  -0.00144749  -0.00000749   0.54595141   0.01274860   1.15311891  -2.29832360   0.00046478  -0.00018048   0.08661687   0.00327667   0.08989354   0.15976604   0.03028828   0.10285354   0.51514000  -0.00000000
  1.52400000   0.00151580   0.01808853  -0.00149962  -0.00000227   0.54825765   0.00813234   1.15311891  -2.31794360   0.00056963  -0.00011743   0.08780335   0.00209019   0.08989354   0.15977273   0.03028932   0.10285324   0.51514000   0.00000000
  1.52600000   0.00517193   0.01809153  -0.00151659  -0.00000784   0.55056389   0.00347683   1.15311891  -2.33756360   0.00060773   0.00003067   0.08899992   0.00089362   0.08989354   0.15977942   0.03029050   0.10285315   0.51514000 -1715.52554250
  1.52800000   0.00330656   0.01809457  -0.00148407  -0.00000491   0.55287012   0.00000000   0.00000000   0.00000000   0.00058360   0.00025438   0.00000000   0.00000000   0.00000000   0.15978790   0.03029169   0.10285344   0.51025000   0.00000000
  1.53000000   0.00151580   0.01809753  -0.00140458  -0.00000213   0.55287012   0.00000000   0.00000000   0.00000000   0.00053526   0.00053126   0.00000000   0.00000000   0.00000000   0.15979272   0.03029281   0.10285422   0.52002000   0.00000000
  1.53200000   0.00000000   0.01810034  -0.00133398   0.00000000   0.55287012   0.00000000   0.00000000   0.00000000   0.00051370   0.00083243   0.00000000   0.00000000   0.00000000   0.15979424   0.03029386   0.10285559   0.51758000   0.00000000
  1.53400000   0.01061881   0.01810301  -0.00131858  -0.00001400   0.55287012   0.00000000   0.00000000   0.00000000   0.00055524   0.00113135   0.00000000   0.00000000   0.00000000   0.15980486   0.03029492   0.10285755   0.52246000   0.00000000
  1.53600000   0.00517193   0.01810565  -0.00133731  -0.00000692   0.55287012   0.00000000   0.00000000   0.00000000   0.00066112   0.00139955   0.00000000   0.00000000   0.00000000   0.15982065   0.03029614   0.10286008   0.52734000   0.00000000
  1.53800000   0.00330656   0.01810832  -0.00131976  -0.00000436   0.55287012   0.00000000   0.00000000   0.00000000   0.00079664   0.00161412   0.00000000   0.00000000   0.00000000   0.15982912   0.03029760   0.10286310   0.51025000   0.00000000
  1.54000000   0.00696269   0.01811096  -0.00120528  -0.00000839   0.55287012   0.00000000   0.00000000   0.00000000   0.00090988   0.00177329   0.00000000   0.00000000   0.00000000   0.15983939   0.03029931   0.10286648   0.51514000   0.00000000
  1.54200000   0.00330656   0.01811337  -0.00098723  -0.00000326   0.55287012   0.00000000   0.00000000   0.00000000   0.00095805   0.00188938   0.00000000   0.00000000   0.00000000   0.15984966   0.03030117   0.10287015   0.52002000   0.00000000
  1.54400000   0.00151580   0.01811535  -0.00071297  -0.00000108   0.55287012   0.00000000   0.00000000   0.00000000   0.00092938   0.00197273   0.00000000   0.00000000   0.00000000   0.15985449   0.03030306   0.10287401   0.51514000   0.00000000
  1.54600000   0.00000000   0.01811677  -0.00044799   0.00000000   0.55287012   0.00000000   0.00000000   0.00000000   0.00085009   0.00203064   0.00000000   0.00000000   0.00000000   0.15985600   0.03030484   0.10287801   0.52002000   0.00000000
  1.54800000   0.00000000   0.01811767  -0.00024026   0.00000000   0.55287012   0.00000000   0.00000000   0.00000000   0.00076978   0.00206817   0.00000000   0.00000000   0.00000000   0.15985600   0.03030646   0.10288211   0.51758000   0.00000000
  1.55000000   0.00000000   0.01811815  -0.00011018   0.00000000   0.55287012   0.00000000   0.00000000   0.00000000   0.00073370   0.00208239   0.00000000   0.00000000   0.00000000   0.15985600   0.03030796   0.10288626   0.51514000   0.00000000
  1.55200000   0.00330656   0.01811837  -0.00005885  -0.00000019   0.55287012   0.00000000   0.00000000   0.00000000   0.00075986   0.00206781   0.00000000   0.00000000   0.00000000   0.15985931   0.03030946   0.10289041   0.50293000   0.00000000
  1.55400000   0.00000000   0.01811849  -0.00007698   0.00000000   0.55287012   0.00000000   0.00000000   0.00000000   0.00083086   0.00203227   0.00000000   0.00000000   0.00000000   0.15986261   0.03031105   0.10289451   0.51758000   0.00000000
  1.55600000   0.00000000   0.01811864  -0.00014885   0.00000000   0.55287012   0.00000000   0.00000000   0.00000000   0.00090174   0.00199520   0.00000000   0.00000000   0.00000000   0.15986261   0.03031278   0.10289854   0.51270000   0.00000000
  1.55800000   0.00000000   0.01811894  -0.00025150   0.00000000   0.55287012   0.00000000   0.00000000   0.00000000   0.00092146   0.00197108   0.00000000   0.00000000   0.00000000   0.15986261   0.03031460   0.10290251   0.50781000   0.00000000
  1.56000000   0.00000000   0.01811944  -0.00035063   0.00000000   0.55287012   0.00000000   0.00000000   0.00000000   0.00085966   0.00196769   0.00000000   0.00000000   0.00000000   0.15986261   0.03031638   0.10290644   0.52734000   0.00000000
  1.56200000   0.00151580   0.01812014  -0.00039465  -0.00000060   0.55287012   0.00000000   0.00000000   0.00000000   0.00072362   0.00199299   0.00000000   0.00000000   0.00000000   0.15986413   0.03031797   0.10291040   0.51514000   0.00000000
  1.56400000   0.00000000   0.01812093  -0.00030959   0.00000000   0.55287012   0.00000000   0.00000000   0.00000000   0.00055459   0.00205141   0.00000000   0.00000000   0.00000000   0.15986565   0.03031925   0.10291445   0.51514000   0.00000000
  1.56600000   0.00000000   0.01812155  -0.00001707   0.00000000   0.55287012   0.00000000   0.00000000   0.00000000   0.00040771   0.00214008   0.00000000   0.00000000   0.00000000   0.15986565   0.03032021   0.10291864   0.52002000   0.00000000
  1.56800000   0.00000000   0.01812159   0.00049306   0.00000000   0.55287012   0.00000000   0.00000000   0.00000000   0.00032647   0.00225098   0.00000000   0.00000000   0.00000000   0.15986565   0.03032094   0.10292303   0.51514000   0.00000000
  1.57000000   0.00000000   0.01812060   0.00111017   0.00000000   0.55287012   0.00000000   0.00000000   0.00000000   0.00032415   0.00236760   0.00000000   0.00000000   0.00000000   0.15986565   0.03032159   0.10292765   0.51514000   0.00000000
  1.57200000   0.00000000   0.01811838   0.00169751   0.00000000   0.55287012   0.00000000   0.00000000   0.00000000   0.00038082   0.00246263   0.00000000   0.00000000   0.00000000   0.15986565   0.03032230   0.10293248   0.52002000   0.00000000
  1.57400000   0.00000000   0.01811499   0.00222893   0.00000000   0.55287012   0.00000000   0.00000000   0.00000000   0.00045310   0.00250802   0.00000000   0.00000000   0.00000000   0.15986565   0.03032313   0.10293745   0.51514000   0.00000000
  1.57600000   0.00000000   0.01811053   0.00276750   0.00000000   0.55287012   0.00000000   0.00000000   0.00000000   0.00049222   0.00248388   0.00000000   0.00000000   0.00000000   0.15986565   0.03032408   0.10294244   0.52246000   0.00000000
  1.57800000   0.00000000   0.01810499   0.00335708   0.00000000   0.55287012   0.00000000   0.00000000   0.00000000   0.00046750   0.00237837   0.00000000   0.00000000   0.00000000   0.15986565   0.03032504   0.10294731   0.51514000   0.00000000
  1.58000000   0.00000000   0.01809828   0.00399212   0.00000000   0.55287012   0.00000000   0.00000000   0.00000000   0.00038300   0.00218902   0.00000000   0.00000000   0.00000000   0.15986565   0.03032589   0.10295187   0.51270000   0.00000000
  1.58200000   0.00000000   0.01809029   0.00464773   0.00000000   0.55287012   0.00000000   0.00000000   0.00000000   0.00027501   0.00192254   0.00000000   0.00000000   0.00000000   0.15986565   0.03032655   0.10295598   0.51758000   0.00000000
  1.58400000   0.00000000   0.01808100   0.00527687   0.00000000   0.55287012   0.00000000   0.00000000   0.00000000   0.00019160   0.00158640   0.00000000   0.00000000   0.00000000   0.15986565   0.03032701   0.10295949   0.51514000   0.00000000
  1.58600000   0.00000000   0.01807044   0.00577630   0.00000000   0.55287012   0.00000000   0.00000000   0.00000000   0.00016499   0.00118798   0.00000000   0.00000000   0.00000000   0.15986565   0.03032737   0.10296227   0.50537000   0.00000000
  1.58800000   0.00000000   0.01805889   0.00601860   0.00000000   0.55287012   0.00000000   0.00000000   0.00000000   0.00019370   0.00074150   0.00000000   0.00000000   0.00000000   0.15986565   0.03032773   0.10296420   0.51758000   0.00000000
  1.59000000   0.00151580   0.01804686   0.00594423   0.00000901   0.55287012   0.00000000   0.00000000   0.00000000   0.00024610   0.00026407   0.00000000   0.00000000   0.00000000   0.15986716   0.03032817   0.10296520   0.51270000   0.00000000
  1.59200000   0.00151580   0.01803497   0.00558151   0.00000846   0.55287012   0.00000000   0.00000000   0.00000000   0.00028095  -0.00022498   0.00000000   0.00000000   0.00000000   0.15987019   0.03032869   0.10296524   0.51758000   0.00000000
  1.59400000   0.00000000   0.01802380   0.00500440   0.00000000   0.55287012   0.00000000   0.00000000   0.00000000   0.00027025  -0.00069483   0.00000000   0.00000000   0.00000000   0.15987171   0.03032925   0.10296432   0.51270000   0.00000000
  1.59600000   0.00696269   0.01801379   0.00432637   0.00003012   0.55287012   0.00000000   0.00000000   0.00000000   0.00021252  -0.00110859   0.00000000   0.00000000   0.00000000   0.15987867   0.03032973   0.10296252   0.52002000   0.00000000
  1.59800000   0.00330656   0.01800514   0.00368855   0.00001220   0.55287012   0.00000000   0.00000000   0.00000000   0.00013290  -0.00143630   0.00000000   0.00000000   0.00000000   0.15988894   0.03033007   0.10295997   0.51270000   0.00000000
  1.60000000   0.00000000   0.01799776   0.00319916   0.00000000   0.55287012   0.00000000   0.00000000   0.00000000   0.00007136  -0.00165818   0.00000000   0.00000000   0.00000000   0.15989225   0.03033028   0.10295688   0.52002000   0.00000000
  1.60200000   0.00330656   0.01799137   0.00289402   0.00000957   0.55287012   0.00000000   0.00000000   0.00000000   0.00006364  -0.00177139   0.00000000   0.00000000   0.00000000   0.15989555   0.03033041   0.10295345   0.51758000   0.00000000
  1.60400000   0.00000000   0.01798558   0.00274761   0.00000000   0.55287012   0.00000000   0.00000000   0.00000000   0.00012329  -0.00179462   0.00000000   0.00000000   0.00000000   0.15989886   0.03033060   0.10294988   0.51025000   0.00000000
  1.60600000   0.00517193   0.01798008   0.00269474   0.00001394   0.55287012   0.00000000   0.00000000   0.00000000   0.00023376  -0.00175595   0.00000000   0.00000000   0.00000000   0.15990403   0.03033096   0.10294633   0.51514000   0.00000000
  1.60800000   0.00330656   0.01797469   0.00264682   0.00000875   0.55287012   0.00000000   0.00000000   0.00000000   0.00035568  -0.00168218   0.00000000   0.00000000   0.00000000   0.15991251   0.03033155   0.10294290   0.52734000   0.00000000
  1.61000000   0.00151580   0.01796940   0.00252022   0.00000382   0.55287012   0.00000000   0.00000000   0.00000000   0.00044640  -0.00160080   0.00000000   0.00000000   0.00000000   0.15991733   0.03033235   0.10293961   0.51270000   0.00000000
  1.61200000   0.00330656   0.01796436   0.00228433   0.00000755   0.55287012   0.00000000   0.00000000   0.00000000   0.00048119  -0.00153592   0.00000000   0.00000000   0.00000000   0.15992216   0.03033328   0.10293648   0.50537000   0.00000000
  1.61400000   0.01061881   0.01795979   0.00199305   0.00002116   0.55287012   0.00000000   0.00000000   0.00000000   0.00046599  -0.00149500   0.00000000   0.00000000   0.00000000   0.15993608   0.03033422   0.10293344   0.52734000   0.00000000
  1.61600000   0.00517193   0.01795581   0.00176119   0.00000911   0.55287012   0.00000000   0.00000000   0.00000000   0.00043433  -0.00146910   0.00000000   0.00000000   0.00000000   0.15995187   0.03033512   0.10293048   0.51514000   0.00000000
  1.61800000   0.00517193   0.01795228   0.00169701   0.00000878   0.55287012   0.00000000   0.00000000   0.00000000   0.00042783  -0.00144784   0.00000000   0.00000000   0.00000000   0.15996222   0.03033599   0.10292756   0.51514000   0.00000000
  1.62000000   0.00882806   0.01794889   0.00183376   0.00001619   0.55287012   0.00000000   0.00000000   0.00000000   0.00047292  -0.00142385   0.00000000   0.00000000   0.00000000   0.15997622   0.03033689   0.10292469   0.51758000   0.00000000
  1.62200000   0.01061881   0.01794522   0.00209783   0.00002228   0.55287012   0.00000000   0.00000000   0.00000000   0.00056928  -0.00138856   0.00000000   0.00000000   0.00000000   0.15999566   0.03033793   0.10292188   0.51758000   0.00000000
  1.62400000   0.01427494   0.01794103   0.00232721   0.00003322   0.55287012   0.00000000   0.00000000   0.00000000   0.00069269  -0.00133540   0.00000000   0.00000000   0.00000000   0.16002056   0.03033919   0.10291916   0.52734000   0.00000000
  1.62600000   0.00882806   0.01793637   0.00234198   0.00002068   0.55287012   0.00000000   0.00000000   0.00000000   0.00080765  -0.00126115   0.00000000   0.00000000   0.00000000   0.16004366   0.03034069   0.10291656   0.51514000   0.00000000
  1.62800000   0.01061881   0.01793169   0.00205036   0.00002177   0.55287012   0.00000000   0.00000000   0.00000000   0.00088432  -0.00116561   0.00000000   0.00000000   0.00000000   0.16006311   0.03034238   0.10291413   0.51514000   0.00000000
  1.63000000   0.01240957   0.01792759   0.00149520   0.00001855   0.55287012   0.00000000   0.00000000   0.00000000   0.00091267  -0.00105618   0.00000000   0.00000000   0.00000000   0.16008613   0.03034418   0.10291191   0.52002000   0.00000000
  1.63200000   0.01240957   0.01792460   0.00077520   0.00000962   0.55287012   0.00000000   0.00000000   0.00000000   0.00090657  -0.00094450   0.00000000   0.00000000   0.00000000   0.16011095   0.03034600   0.10290991   0.51514000   0.00000000
  1.63400000   0.00696269   0.01792305  -0.00001590  -0.00000011   0.55287012   0.00000000   0.00000000   0.00000000   0.00089632  -0.00084081   0.00000000   0.00000000   0.00000000   0.16013033   0.03034780   0.10290812   0.51270000   0.00000000
  1.63600000   0.01061881   0.01792308  -0.00073881  -0.00000785   0.55287012   0.00000000   0.00000000   0.00000000   0.00091224  -0.00076046   0.00000000   0.00000000   0.00000000   0.16014791   0.03034961   0.10290652   0.51514000   0.00000000
  1.63800000   0.00882806   0.01792456  -0.00121012  -0.00001068   0.55287012   0.00000000   0.00000000   0.00000000   0.00096630  -0.00072246   0.00000000   0.00000000   0.00000000   0.16016735   0.03035149   0.10290504   0.51758000   0.00000000
  1.64000000   0.00000000   0.01792698  -0.00129620   0.00000000   0.55287012   0.00000000   0.00000000   0.00000000   0.00104285  -0.00072888   0.00000000   0.00000000   0.00000000   0.16017618   0.03035350   0.10290359   0.51758000   0.00000000
  1.64200000   0.00151580   0.01792957  -0.00095231  -0.00000144   0.55287012   0.00000000   0.00000000   0.00000000   0.00110521  -0.00076064   0.00000000   0.00000000   0.00000000   0.16017770   0.03035565   0.10290210   0.52002000   0.00000000
  1.64400000   0.00000000   0.01793147  -0.00024663   0.00000000   0.55287012   0.00000000   0.00000000   0.00000000   0.00111383  -0.00080218   0.00000000   0.00000000   0.00000000   0.16017921   0.03035787   0.10290054   0.52002000   0.00000000
  1.64600000   0.00000000   0.01793197   0.00058832   0.00000000   0.55287012   0.00000000   0.00000000   0.00000000   0.00104572  -0.00085365   0.00000000   0.00000000   0.00000000   0.16017921   0.03036003   0.10289888   0.51758000   0.00000000
  1.64800000   0.00151580   0.01793079   0.00124739   0.00000189   0.55287012   0.00000000   0.00000000   0.00000000   0.00090590  -0.00091726   0.00000000   0.00000000   0.00000000   0.16018073   0.03036198   0.10289711   0.51758000   0.00000000
  1.65000000   0.00000000   0.01792829   0.00155968   0.00000000   0.55287012   0.00000000   0.00000000   0.00000000   0.00072509  -0.00098776   0.00000000   0.00000000   0.00000000   0.16018225   0.03036361   0.10289520   0.52246000   0.00000000
  1.65200000   0.00517193   0.01792517   0.00155123   0.00000802   0.55287012   0.00000000   0.00000000   0.00000000   0.00054495  -0.00105222   0.00000000   0.00000000   0.00000000   0.16018742   0.03036488   0.10289316   0.51758000   0.00000000
  1.65400000   0.00000000   0.01792207   0.00133663   0.00000000   0.55287012   0.00000000   0.00000000   0.00000000   0.00039834  -0.00108728   0.00000000   0.00000000   0.00000000   0.16019259   0.03036582   0.10289103   0.51270000   0.00000000
  1.65600000   0.00151580   0.01791940   0.00102060   0.00000155   0.55287012   0.00000000   0.00000000   0.00000000   0.00029421  -0.00106577   0.00000000   0.00000000   0.00000000   0.16019411   0.03036651   0.10288887   0.52002000   0.00000000
  1.65800000   0.00000000   0.01791736   0.00068837   0.00000000   0.55287012   0.00000000   0.00000000   0.00000000   0.00021580  -0.00097440   0.00000000   0.00000000   0.00000000   0.16019562   0.03036702   0.10288683   0.52002000   0.00000000
  1.66000000   0.00151580   0.01791598   0.00041384   0.00000063   0.55287012   0.00000000   0.00000000   0.00000000   0.00013336  -0.00082073   0.00000000   0.00000000   0.00000000   0.16019714   0.03036737   0.10288504   0.51514000   0.00000000
  1.66200000   0.00000000   0.01791515   0.00022725   0.00000000   0.55287012   0.00000000   0.00000000   0.00000000   0.00002239  -0.00062486   0.00000000   0.00000000   0.00000000   0.16019865   0.03036753   0.10288359   0.51514000   0.00000000
  1.66400000   0.00882806   0.01791470   0.00010968   0.00000097   0.55287012   0.00000000   0.00000000   0.00000000  -0.00012239  -0.00041201   0.00000000   0.00000000   0.00000000   0.16020748   0.03036743   0.10288255   0.50537000   0.00000000
  1.66600000   0.00330656   0.01791448   0.00004154   0.00000014   0.55287012   0.00000000   0.00000000   0.00000000  -0.00028219  -0.00020775   0.00000000   0.00000000   0.00000000   0.16021962   0.03036702   0.10288193   0.51025000   0.00000000
  1.66800000   0.01061881   0.01791440   0.00000366   0.00000004   0.55287012   0.00000000   0.00000000   0.00000000  -0.00042147  -0.00002892   0.00000000   0.00000000   0.00000000   0.16023354   0.03036632   0.10288170   0.51758000   0.00000000
  1.67000000   0.01061881   0.01791439  -0.00007638  -0.00000081   0.55287012   0.00000000   0.00000000   0.00000000  -0.00050555   0.00012109   0.00000000   0.00000000   0.00000000   0.16025478   0.03036539   0.10288179   0.51758000   0.00000000
  1.67200000   0.00696269   0.01791454  -0.00031390  -0.00000219   0.55287012   0.00000000   0.00000000   0.00000000  -0.00051869   0.00024731   0.00000000   0.00000000   0.00000000   0.16027236   0.03036437   0.10288216   0.52002000   0.00000000
  1.67400000   0.01061881   0.01791517  -0.00075629  -0.00000803   0.55287012   0.00000000   0.00000000   0.00000000  -0.00047239   0.00035951   0.00000000   0.00000000   0.00000000   0.16028994   0.03036338   0.10288277   0.52002000   0.00000000
  1.67600000   0.00517193   0.01791668  -0.00129304  -0.00000669   0.55287012   0.00000000   0.00000000   0.00000000  -0.00040072   0.00046916   0.00000000   0.00000000   0.00000000   0.16030573   0.03036250   0.10288359   0.51270000   0.00000000
  1.67800000   0.00882806   0.01791927  -0.00172457  -0.00001522   0.55287012   0.00000000   0.00000000   0.00000000  -0.00034448   0.00058159   0.00000000   0.00000000   0.00000000   0.16031973   0.03036176   0.10288464   0.51025000   0.00000000
  1.68000000   0.00330656   0.01792272  -0.00193387  -0.00000639   0.55287012   0.00000000   0.00000000   0.00000000  -0.00033006   0.00069615   0.00000000   0.00000000   0.00000000   0.16033187   0.03036109   0.10288592   0.52490000   0.00000000
  1.68200000   0.00882806   0.01792659  -0.00197404  -0.00001743   0.55287012   0.00000000   0.00000000   0.00000000  -0.00035499   0.00081189   0.00000000   0.00000000   0.00000000   0.16034400   0.03036040   0.10288743   0.51514000   0.00000000
  1.68400000   0.00330656   0.01793053  -0.00200367  -0.00000663   0.55287012   0.00000000   0.00000000   0.00000000  -0.00038993   0.00092342   0.00000000   0.00000000   0.00000000   0.16035614   0.03035966   0.10288917   0.51514000   0.00000000
  1.68600000   0.00696269   0.01793454  -0.00215638  -0.00001501   0.55287012   0.00000000   0.00000000   0.00000000  -0.00039562   0.00101982   0.00000000   0.00000000   0.00000000   0.16036640   0.03035887   0.10289111   0.51514000   0.00000000
  1.68800000   0.00517193   0.01793885  -0.00246160  -0.00001273   0.55287012   0.00000000   0.00000000   0.00000000  -0.00034388   0.00109100   0.00000000   0.00000000   0.00000000   0.16037854   0.03035813   0.10289322   0.51514000   0.00000000
  1.69000000   0.00696269   0.01794378  -0.00286849  -0.00001997   0.55287012   0.00000000   0.00000000   0.00000000  -0.00023199   0.00112361   0.00000000   0.00000000   0.00000000   0.16039067   0.03035755   0.10289543   0.51514000   0.00000000
  1.69200000   0.00696269   0.01794951  -0.00331439  -0.00002308   0.55287012   0.00000000   0.00000000   0.00000000  -0.00008293   0.00109894   0.00000000   0.00000000   0.00000000   0.16040460   0.03035724   0.10289766   0.51270000   0.00000000
  1.69400000   0.00882806   0.01795614  -0.00372899  -0.00003292   0.55287012   0.00000000   0.00000000   0.00000000   0.00006750   0.00100762   0.00000000   0.00000000   0.00000000   0.16042039   0.03035722   0.10289976   0.50537000   0.00000000
  1.69600000   0.01061881   0.01796360  -0.00400753  -0.00004256   0.55287012   0.00000000   0.00000000   0.00000000   0.00018769   0.00085589   0.00000000   0.00000000   0.00000000   0.16043984   0.03035748   0.10290163   0.51514000   0.00000000
  1.69800000   0.00517193   0.01797162  -0.00408113  -0.00002111   0.55287012   0.00000000   0.00000000   0.00000000   0.00026427   0.00065240   0.00000000   0.00000000   0.00000000   0.16045563   0.03035793   0.10290314   0.51758000   0.00000000
  1.70000000   0.00330656   0.01797978  -0.00400725  -0.00001325   0.55287012   0.00000000   0.00000000   0.00000000   0.00030800   0.00040142   0.00000000   0.00000000   0.00000000   0.16046411   0.03035850   0.10290419   0.50293000   0.00000000
  1.70200000   0.00696269   0.01798779  -0.00391212  -0.00002724   0.55287012   0.00000000   0.00000000   0.00000000   0.00034818   0.00010677   0.00000000   0.00000000   0.00000000   0.16047438   0.03035916   0.10290470   0.51758000   0.00000000
  1.70400000   0.00330656   0.01799562  -0.00384699  -0.00001272   0.55287012   0.00000000   0.00000000   0.00000000   0.00041694  -0.00022969   0.00000000   0.00000000   0.00000000   0.16048464   0.03035992   0.10290457   0.52002000   0.00000000
  1.70600000   0.00000000   0.01800331  -0.00375333   0.00000000   0.55287012   0.00000000   0.00000000   0.00000000   0.00053192  -0.00060619   0.00000000   0.00000000   0.00000000   0.16048795   0.03036087   0.10290374   0.51514000   0.00000000
  1.70800000   0.01240957   0.01801082  -0.00358399  -0.00004448   0.55287012   0.00000000   0.00000000   0.00000000   0.00068717  -0.00100922   0.00000000   0.00000000   0.00000000   0.16050036   0.03036209   0.10290212   0.52246000   0.00000000
  1.71000000   0.00696269   0.01801799  -0.00339371  -0.00002363   0.55287012   0.00000000   0.00000000   0.00000000   0.00085580  -0.00141206   0.00000000   0.00000000   0.00000000   0.16051973   0.03036364   0.10289970   0.51514000   0.00000000
  1.71200000   0.00000000   0.01802477  -0.00327069   0.00000000   0.55287012   0.00000000   0.00000000   0.00000000   0.00100171  -0.00178731   0.00000000   0.00000000   0.00000000   0.16052670   0.03036549   0.10289650   0.52002000   0.00000000
  1.71400000   0.00517193   0.01803131  -0.00326287  -0.00001688   0.55287012   0.00000000   0.00000000   0.00000000   0.00109531  -0.00211337   0.00000000   0.00000000   0.00000000   0.16053187   0.03036759   0.10289260   0.51758000   0.00000000
  1.71600000   0.00517193   0.01803784  -0.00340593  -0.00001762   0.55287012   0.00000000   0.00000000   0.00000000   0.00112716  -0.00237597   0.00000000   0.00000000   0.00000000   0.16054221   0.03036981   0.10288811   0.50537000   0.00000000
  1.71800000   0.00517193   0.01804465  -0.00373347  -0.00001931   0.55287012   0.00000000   0.00000000   0.00000000   0.00111310  -0.00257371   0.00000000   0.00000000   0.00000000   0.16055256   0.03037205   0.10288316   0.51758000   0.00000000
  1.72000000   0.00000000   0.01805212  -0.00420146   0.00000000   0.55287012   0.00000000   0.00000000   0.00000000   0.00108636  -0.00271324   0.00000000   0.00000000   0.00000000   0.16055773   0.03037425   0.10287788   0.51270000   0.00000000
  1.72200000   0.00696269   0.01806052  -0.00463144  -0.00003225   0.55287012   0.00000000   0.00000000   0.00000000   0.00107959  -0.00279371   0.00000000   0.00000000   0.00000000   0.16056469   0.03037642   0.10287237   0.51758000   0.00000000
  1.72400000   0.00517193   0.01806978  -0.00479433  -0.00002480   0.55287012   0.00000000   0.00000000   0.00000000   0.00110740  -0.00280308   0.00000000   0.00000000   0.00000000   0.16057682   0.03037861   0.10286677   0.52002000   0.00000000
  1.72600000   0.00517193   0.01807937  -0.00456623  -0.00002362   0.55287012   0.00000000   0.00000000   0.00000000   0.00115869  -0.00272893   0.00000000   0.00000000   0.00000000   0.16058717   0.03038087   0.10286124   0.52246000   0.00000000
  1.72800000   0.00517193   0.01808851  -0.00397529  -0.00002056   0.55287012   0.00000000   0.00000000   0.00000000   0.00120184  -0.00256582   0.00000000   0.00000000   0.00000000   0.16059751   0.03038323   0.10285595   0.52002000   0.00000000
  1.73000000   0.00517193   0.01809646  -0.00314552  -0.00001627   0.55287012   0.00000000   0.00000000   0.00000000   0.00120153  -0.00231502   0.00000000   0.00000000   0.00000000   0.16060786   0.03038564   0.10285106   0.51514000   0.00000000
  1.73200000   0.00696269   0.01810275  -0.00224896  -0.00001566   0.55287012   0.00000000   0.00000000   0.00000000   0.00113876  -0.00198513   0.00000000   0.00000000   0.00000000   0.16061999   0.03038798   0.10284676   0.51758000   0.00000000
  1.73400000   0.00330656   0.01810724  -0.00145755  -0.00000482   0.55287012   0.00000000   0.00000000   0.00000000   0.00102234  -0.00159435   0.00000000   0.00000000   0.00000000   0.16063026   0.03039014   0.10284318   0.52002000   0.00000000
  1.73600000   0.00696269   0.01811016  -0.00087896  -0.00000612   0.55287012   0.00000000   0.00000000   0.00000000   0.00088487  -0.00116868   0.00000000   0.00000000   0.00000000   0.16064053   0.03039204   0.10284042   0.50781000   0.00000000
  1.73800000   0.00517193   0.01811192  -0.00053115  -0.00000275   0.55287012   0.00000000   0.00000000   0.00000000   0.00076666  -0.00073793   0.00000000   0.00000000   0.00000000   0.16065266   0.03039370   0.10283852   0.50781000   0.00000000
  1.74000000   0.00330656   0.01811298  -0.00036326  -0.00000120   0.55287012   0.00000000   0.00000000   0.00000000   0.00069705  -0.00033002   0.00000000   0.00000000   0.00000000   0.16066114   0.03039516   0.10283745   0.51514000   0.00000000
  1.74200000   0.00330656   0.01811371  -0.00028141  -0.00000093   0.55287012   0.00000000   0.00000000   0.00000000   0.00068217   0.00003721   0.00000000   0.00000000   0.00000000   0.16066776   0.03039654   0.10283715   0.51270000   0.00000000
  1.74400000   0.00696269   0.01811427  -0.00017365  -0.00000121   0.55287012   0.00000000   0.00000000   0.00000000   0.00070413   0.00035500   0.00000000   0.00000000   0.00000000   0.16067802   0.03039792   0.10283755   0.51270000   0.00000000
  1.74600000   0.00000000   0.01811462   0.00002963   0.00000000   0.55287012   0.00000000   0.00000000   0.00000000   0.00073142   0.00061474   0.00000000   0.00000000   0.00000000   0.16068499   0.03039936   0.10283852   0.52002000   0.00000000
  1.74800000   0.00151580   0.01811456   0.00027694   0.00000042   0.55287012   0.00000000   0.00000000   0.00000000   0.00073444   0.00080922   0.00000000   0.00000000   0.00000000   0.16068650   0.03040083   0.10283994   0.51514000   0.00000000
  1.75000000   0.00151580   0.01811400   0.00042010   0.00000064   0.55287012   0.00000000   0.00000000   0.00000000   0.00069889   0.00093894   0.00000000   0.00000000   0.00000000   0.16068954   0.03040226   0.10284169   0.51025000   0.00000000
  1.75200000   0.00000000   0.01811316   0.00035272   0.00000000   0.55287012   0.00000000   0.00000000   0.00000000   0.00063095   0.00101135   0.00000000   0.00000000   0.00000000   0.16069105   0.03040359   0.10284364   0.52246000   0.00000000
  1.75400000   0.00151580   0.01811246   0.00008354   0.00000013   0.55287012   0.00000000   0.00000000   0.00000000   0.00055151   0.00104026   0.00000000   0.00000000   0.00000000   0.16069257   0.03040477   0.10284569   0.52490000   0.00000000
  1.75600000   0.00000000   0.01811229  -0.00031372   0.00000000   0.55287012   0.00000000   0.00000000   0.00000000   0.00048353   0.00104556   0.00000000   0.00000000   0.00000000   0.16069408   0.03040581   0.10284778   0.50537000   0.00000000
  1.75800000   0.00000000   0.01811292  -0.00074948   0.00000000   0.55287012   0.00000000   0.00000000   0.00000000   0.00043931   0.00104442   0.00000000   0.00000000   0.00000000   0.16069408   0.03040673   0.10284987   0.51758000   0.00000000
  1.76000000   0.00000000   0.01811442  -0.00111537   0.00000000   0.55287012   0.00000000   0.00000000   0.00000000   0.00041302   0.00104568   0.00000000   0.00000000   0.00000000   0.16069408   0.03040758   0.10285196   0.52002000   0.00000000
  1.76200000   0.00000000   0.01811665  -0.00129143   0.00000000   0.55287012   0.00000000   0.00000000   0.00000000   0.00038399   0.00105603   0.00000000   0.00000000   0.00000000   0.16069408   0.03040838   0.10285406   0.52002000   0.00000000
  1.76400000   0.00000000   0.01811923  -0.00120509   0.00000000   0.55287012   0.00000000   0.00000000   0.00000000   0.00032994   0.00108302   0.00000000   0.00000000   0.00000000   0.16069408   0.03040909   0.10285620   0.51514000   0.00000000
  1.76600000   0.00000000   0.01812164  -0.00088264   0.00000000   0.55287012   0.00000000   0.00000000   0.00000000   0.00024106   0.00113320   0.00000000   0.00000000   0.00000000   0.16069408   0.03040966   0.10285841   0.52002000   0.00000000
  1.76800000   0.00000000   0.01812341  -0.00041861   0.00000000   0.55287012   0.00000000   0.00000000   0.00000000   0.00012799   0.00121259   0.00000000   0.00000000   0.00000000   0.16069408   0.03041003   0.10286076   0.51270000   0.00000000
  1.77000000   0.00151580   0.01812424   0.00009050   0.00000014   0.55287012   0.00000000   0.00000000   0.00000000   0.00002070   0.00132093   0.00000000   0.00000000   0.00000000   0.16069560   0.03041018   0.10286329   0.51514000   0.00000000
  1.77200000   0.00000000   0.01812406   0.00056620   0.00000000   0.55287012   0.00000000   0.00000000   0.00000000  -0.00004324   0.00144395   0.00000000   0.00000000   0.00000000   0.16069711   0.03041016   0.10286606   0.50537000   0.00000000
  1.77400000   0.00000000   0.01812293   0.00093101   0.00000000   0.55287012   0.00000000   0.00000000   0.00000000  -0.00003726   0.00156037   0.00000000   0.00000000   0.00000000   0.16069711   0.03041008   0.10286906   0.52002000   0.00000000
  1.77600000   0.00000000   0.01812107   0.00110664   0.00000000   0.55287012   0.00000000   0.00000000   0.00000000   0.00003999   0.00165436   0.00000000   0.00000000   0.00000000   0.16069711   0.03041008   0.10287228   0.52002000   0.00000000
  1.77800000   0.00000000   0.01811885   0.00104519   0.00000000   0.55287012   0.00000000   0.00000000   0.00000000   0.00016323   0.00171634   0.00000000   0.00000000   0.00000000   0.16069711   0.03041028   0.10287565   0.51514000   0.00000000
  1.78000000   0.00000000   0.01811676   0.00076601   0.00000000   0.55287012   0.00000000   0.00000000   0.00000000   0.00029119   0.00174139   0.00000000   0.00000000   0.00000000   0.16069711   0.03041074   0.10287910   0.51514000   0.00000000
  1.78200000   0.00151580   0.01811523   0.00036385   0.00000055   0.55287012   0.00000000   0.00000000   0.00000000   0.00038383   0.00173206   0.00000000   0.00000000   0.00000000   0.16069863   0.03041141   0.10288258   0.51514000   0.00000000
  1.78400000   0.00151580   0.01811450  -0.00002434  -0.00000004   0.55287012   0.00000000   0.00000000   0.00000000   0.00041948   0.00169277   0.00000000   0.00000000   0.00000000   0.16070166   0.03041222   0.10288600   0.52246000   0.00000000
  1.78600000   0.00000000   0.01811455  -0.00028266   0.00000000   0.55287012   0.00000000   0.00000000   0.00000000   0.00040245   0.00162360   0.00000000   0.00000000   0.00000000   0.16070318   0.03041304   0.10288932   0.52246000   0.00000000
  1.78800000   0.00000000   0.01811512  -0.00037078   0.00000000   0.55287012   0.00000000   0.00000000   0.00000000   0.00035699   0.00152733   0.00000000   0.00000000   0.00000000   0.16070318   0.03041380   0.10289247   0.51514000   0.00000000
  1.79000000   0.00000000   0.01811586  -0.00032430   0.00000000   0.55287012   0.00000000   0.00000000   0.00000000   0.00031314   0.00141146   0.00000000   0.00000000   0.00000000   0.16070318   0.03041447   0.10289541   0.52979000   0.00000000
  1.79200000   0.00517193   0.01811651  -0.00020821  -0.00000108   0.55287012   0.00000000   0.00000000   0.00000000   0.00029257   0.00127881   0.00000000   0.00000000   0.00000000   0.16070835   0.03041507   0.10289810   0.52246000   0.00000000
  1.79400000   0.00517193   0.01811693  -0.00007952  -0.00000041   0.55287012   0.00000000   0.00000000   0.00000000   0.00030079   0.00112547   0.00000000   0.00000000   0.00000000   0.16071869   0.03041567   0.10290050   0.51758000   0.00000000
  1.79600000   0.00882806   0.01811708   0.00001834   0.00000016   0.55287012   0.00000000   0.00000000   0.00000000   0.00032721   0.00094692   0.00000000   0.00000000   0.00000000   0.16073269   0.03041630   0.10290258   0.51758000   0.00000000
  1.79800000   0.00000000   0.01811705   0.00005883   0.00000000   0.55287012   0.00000000   0.00000000   0.00000000   0.00035178   0.00074052   0.00000000   0.00000000   0.00000000   0.16074152   0.03041697   0.10290426   0.51758000   0.00000000
  1.80000000   0.00000000   0.01811693   0.00006076   0.00000000   0.55287012   0.00000000   0.00000000   0.00000000   0.00035719   0.00050744   0.00000000   0.00000000   0.00000000   0.16074152   0.03041768   0.10290551   0.51270000   0.00000000
  1.80200000   0.00000000   0.01811681   0.00010525   0.00000000   0.55287012   0.00000000   0.00000000   0.00000000   0.00034040   0.00025536   0.00000000   0.00000000   0.00000000   0.16074152   0.03041838   0.10290627   0.51514000   0.00000000
  1.80400000   0.00330656   0.01811660   0.00028436   0.00000094   0.55287012   0.00000000   0.00000000   0.00000000   0.00031519  -0.00000548   0.00000000   0.00000000   0.00000000   0.16074483   0.03041904   0.10290652   0.51270000   0.00000000
  1.80600000   0.00151580   0.01811603   0.00062647   0.00000095   0.55287012   0.00000000   0.00000000   0.00000000   0.00030431  -0.00026752   0.00000000   0.00000000   0.00000000   0.16074965   0.03041966   0.10290625   0.52246000   0.00000000
  1.80800000   0.00330656   0.01811478   0.00107665   0.00000356   0.55287012   0.00000000   0.00000000   0.00000000   0.00032555  -0.00051920   0.00000000   0.00000000   0.00000000   0.16075447   0.03042029   0.10290546   0.51025000   0.00000000
  1.81000000   0.00330656   0.01811262   0.00151694   0.00000502   0.55287012   0.00000000   0.00000000   0.00000000   0.00037984  -0.00073474   0.00000000   0.00000000   0.00000000   0.16076109   0.03042099   0.10290421   0.52002000   0.00000000
  1.81200000   0.00330656   0.01810959   0.00180350   0.00000596   0.55287012   0.00000000   0.00000000   0.00000000   0.00044857  -0.00088299   0.00000000   0.00000000   0.00000000   0.16076770   0.03042182   0.10290259   0.51514000   0.00000000
  1.81400000   0.00151580   0.01810598   0.00183549   0.00000278   0.55287012   0.00000000   0.00000000   0.00000000   0.00050097  -0.00095127   0.00000000   0.00000000   0.00000000   0.16077252   0.03042277   0.10290076   0.51270000   0.00000000
  1.81600000   0.00696269   0.01810231   0.00161467   0.00001124   0.55287012   0.00000000   0.00000000   0.00000000   0.00050723  -0.00095279   0.00000000   0.00000000   0.00000000   0.16078100   0.03042378   0.10289885   0.52979000   0.00000000
  1.81800000   0.00330656   0.01809908   0.00123447   0.00000408   0.55287012   0.00000000   0.00000000   0.00000000   0.00045129  -0.00090910   0.00000000   0.00000000   0.00000000   0.16079127   0.03042474   0.10289699   0.51514000   0.00000000
  1.82000000   0.00330656   0.01809661   0.00081484   0.00000269   0.55287012   0.00000000   0.00000000   0.00000000   0.00033668  -0.00083158   0.00000000   0.00000000   0.00000000   0.16079788   0.03042552   0.10289525   0.51514000   0.00000000
  1.82200000   0.00882806   0.01809498   0.00044409   0.00000392   0.55287012   0.00000000   0.00000000   0.00000000   0.00018361  -0.00072093   0.00000000   0.00000000   0.00000000   0.16081002   0.03042604   0.10289370   0.52246000   0.00000000
  1.82400000   0.00696269   0.01809410   0.00016216   0.00000113   0.55287012   0.00000000   0.00000000   0.00000000   0.00001931  -0.00057738   0.00000000   0.00000000   0.00000000   0.16082581   0.03042625   0.10289240   0.52002000   0.00000000
  1.82600000   0.00882806   0.01809377  -0.00002482  -0.00000022   0.55287012   0.00000000   0.00000000   0.00000000  -0.00013405  -0.00040301   0.00000000   0.00000000   0.00000000   0.16084160   0.03042613   0.10289142   0.52002000   0.00000000
  1.82800000   0.00882806   0.01809382  -0.00012523  -0.00000111   0.55287012   0.00000000   0.00000000   0.00000000  -0.00026873  -0.00019609   0.00000000   0.00000000   0.00000000   0.16085925   0.03042573   0.10289082   0.51270000   0.00000000
  1.83000000   0.00882806   0.01809407  -0.00014872  -0.00000131   0.55287012   0.00000000   0.00000000   0.00000000  -0.00039402   0.00004565   0.00000000   0.00000000   0.00000000   0.16087691   0.03042507   0.10289067   0.51514000   0.00000000
  1.83200000   0.01240957   0.01809437  -0.00009894  -0.00000123   0.55287012   0.00000000   0.00000000   0.00000000  -0.00052989   0.00031500   0.00000000   0.00000000   0.00000000   0.16089815   0.03042414   0.10289103   0.50537000   0.00000000
  1.83400000   0.01061881   0.01809457   0.00002820   0.00000030   0.55287012   0.00000000   0.00000000   0.00000000  -0.00069295   0.00059551   0.00000000   0.00000000   0.00000000   0.16092118   0.03042292   0.10289194   0.52246000   0.00000000
  1.83600000   0.01427494   0.01809451   0.00024099   0.00000344   0.55287012   0.00000000   0.00000000   0.00000000  -0.00088306   0.00086902   0.00000000   0.00000000   0.00000000   0.16094607   0.03042134   0.10289341   0.51758000   0.00000000
  1.83800000   0.01061881   0.01809403   0.00054279   0.00000576   0.55287012   0.00000000   0.00000000   0.00000000  -0.00107952   0.00111893   0.00000000   0.00000000   0.00000000   0.16097096   0.03041938   0.10289539   0.50781000   0.00000000
  1.84000000   0.01240957   0.01809294   0.00092208   0.00001144   0.55287012   0.00000000   0.00000000   0.00000000  -0.00125007   0.00133150   0.00000000   0.00000000   0.00000000   0.16099399   0.03041705   0.10289785   0.52734000   0.00000000
  1.84200000   0.00882806   0.01809110   0.00135702   0.00001198   0.55287012   0.00000000   0.00000000   0.00000000  -0.00136633   0.00149619   0.00000000   0.00000000   0.00000000   0.16101523   0.03041444   0.10290067   0.51758000   0.00000000
  1.84400000   0.01793107   0.01808838   0.00183277   0.00003286   0.55287012   0.00000000   0.00000000   0.00000000  -0.00141601   0.00160103   0.00000000   0.00000000   0.00000000   0.16104199   0.03041165   0.10290377   0.51514000   0.00000000
  1.84600000   0.01793107   0.01808472   0.00233203   0.00004182   0.55287012   0.00000000   0.00000000   0.00000000  -0.00140743   0.00163264   0.00000000   0.00000000   0.00000000   0.16107785   0.03040883   0.10290700   0.52002000   0.00000000
  1.84800000   0.01606570   0.01808005   0.00280177   0.00004501   0.55287012   0.00000000   0.00000000   0.00000000  -0.00136471   0.00158690   0.00000000   0.00000000   0.00000000   0.16111185   0.03040606   0.10291022   0.51758000   0.00000000
  1.85000000   0.01972183   0.01807445   0.00316510   0.00006242   0.55287012   0.00000000   0.00000000   0.00000000  -0.00131508   0.00147256   0.00000000   0.00000000   0.00000000   0.16114764   0.03040338   0.10291328   0.51514000   0.00000000
  1.85200000   0.01606570   0.01806812   0.00336721   0.00005410   0.55287012   0.00000000   0.00000000   0.00000000  -0.00127648   0.00129901   0.00000000   0.00000000   0.00000000   0.16118342   0.03040079   0.10291605   0.51514000   0.00000000
  1.85400000   0.02158720   0.01806139   0.00338019   0.00007297   0.55287012   0.00000000   0.00000000   0.00000000  -0.00125172   0.00107065   0.00000000   0.00000000   0.00000000   0.16122108   0.03039826   0.10291842   0.51270000   0.00000000
  1.85600000   0.02158720   0.01805463   0.00319042   0.00006887   0.55287012   0.00000000   0.00000000   0.00000000  -0.00122878   0.00079556   0.00000000   0.00000000   0.00000000   0.16126425   0.03039578   0.10292029   0.51758000   0.00000000
  1.85800000   0.02516871   0.01804825   0.00281506   0.00007085   0.55287012   0.00000000   0.00000000   0.00000000  -0.00118715   0.00048826   0.00000000   0.00000000   0.00000000   0.16131101   0.03039336   0.10292157   0.52490000   0.00000000
  1.86000000   0.02158720   0.01804262   0.00230863   0.00004984   0.55287012   0.00000000   0.00000000   0.00000000  -0.00110889   0.00016464   0.00000000   0.00000000   0.00000000   0.16135776   0.03039107   0.10292223   0.52002000   0.00000000
  1.86200000   0.02337795   0.01803800   0.00174387   0.00004077   0.55287012   0.00000000   0.00000000   0.00000000  -0.00098958  -0.00015743   0.00000000   0.00000000   0.00000000   0.16140273   0.03038897   0.10292223   0.52734000   0.00000000
  1.86400000   0.02337795   0.01803451   0.00120117   0.00002808   0.55287012   0.00000000   0.00000000   0.00000000  -0.00084367  -0.00046112   0.00000000   0.00000000   0.00000000   0.16144948   0.03038713   0.10292162   0.51514000   0.00000000
  1.86600000   0.02516871   0.01803211   0.00075868   0.00001910   0.55287012   0.00000000   0.00000000   0.00000000  -0.00069903  -0.00073985   0.00000000   0.00000000   0.00000000   0.16149803   0.03038559   0.10292041   0.51025000   0.00000000
  1.86800000   0.03792785   0.01803059   0.00046726   0.00001772   0.55287012   0.00000000   0.00000000   0.00000000  -0.00058353  -0.00099237   0.00000000   0.00000000   0.00000000   0.16156113   0.03038431   0.10291868   0.51514000   0.00000000
  1.87000000   0.03248097   0.01802966   0.00033536   0.00001089   0.55287012   0.00000000   0.00000000   0.00000000  -0.00051237  -0.00120869   0.00000000   0.00000000   0.00000000   0.16163153   0.03038321   0.10291648   0.51514000   0.00000000
  1.87200000   0.03248097   0.01802899   0.00033480   0.00001087   0.55287012   0.00000000   0.00000000   0.00000000  -0.00048151  -0.00137028   0.00000000   0.00000000   0.00000000   0.16169650   0.03038222   0.10291390   0.51514000   0.00000000
  1.87400000   0.03792785   0.01802832   0.00040962   0.00001554   0.55287012   0.00000000   0.00000000   0.00000000  -0.00046981  -0.00146036   0.00000000   0.00000000   0.00000000   0.16176691   0.03038127   0.10291107   0.50537000   0.00000000
  1.87600000   0.03248097   0.01802750   0.00048076   0.00001562   0.55287012   0.00000000   0.00000000   0.00000000  -0.00045042  -0.00146877   0.00000000   0.00000000   0.00000000   0.16183731   0.03038035   0.10290814   0.51514000   0.00000000
  1.87800000   0.03248097   0.01802653   0.00046206   0.00001501   0.55287012   0.00000000   0.00000000   0.00000000  -0.00040575  -0.00139597   0.00000000   0.00000000   0.00000000   0.16190228   0.03037949   0.10290528   0.51514000   0.00000000
  1.88000000   0.02516871   0.01802561   0.00029895   0.00000752   0.55287012   0.00000000   0.00000000   0.00000000  -0.00033640  -0.00125793   0.00000000   0.00000000   0.00000000   0.16195993   0.03037875   0.10290262   0.51758000   0.00000000
  1.88200000   0.02703408   0.01802501  -0.00000053  -0.00000001   0.55287012   0.00000000   0.00000000   0.00000000  -0.00025914  -0.00108206   0.00000000   0.00000000   0.00000000   0.16201213   0.03037815   0.10290028   0.51758000   0.00000000
  1.88400000   0.02882484   0.01802501  -0.00037532  -0.00001082   0.55287012   0.00000000   0.00000000   0.00000000  -0.00019797  -0.00089665   0.00000000   0.00000000   0.00000000   0.16206799   0.03037770   0.10289831   0.52246000   0.00000000
  1.88600000   0.03069021   0.01802576  -0.00073785  -0.00002264   0.55287012   0.00000000   0.00000000   0.00000000  -0.00017265  -0.00072168   0.00000000   0.00000000   0.00000000   0.16212750   0.03037733   0.10289669   0.52490000   0.00000000
  1.88800000   0.02516871   0.01802724  -0.00099335  -0.00002500   0.55287012   0.00000000   0.00000000   0.00000000  -0.00018731  -0.00056148   0.00000000   0.00000000   0.00000000   0.16218336   0.03037697   0.10289540   0.52246000   0.00000000
  1.89000000   0.02337795   0.01802923  -0.00106977  -0.00002501   0.55287012   0.00000000   0.00000000   0.00000000  -0.00022704  -0.00040612   0.00000000   0.00000000   0.00000000   0.16223191   0.03037655   0.10289444   0.51025000   0.00000000
  1.89200000   0.02158720   0.01803137  -0.00095888  -0.00002070   0.55287012   0.00000000   0.00000000   0.00000000  -0.00026638  -0.00024558   0.00000000   0.00000000   0.00000000   0.16227687   0.03037606   0.10289378   0.52002000   0.00000000
  1.89400000   0.02158720   0.01803328  -0.00073352  -0.00001583   0.55287012   0.00000000   0.00000000   0.00000000  -0.00028255  -0.00007965   0.00000000   0.00000000   0.00000000   0.16232005   0.03037551   0.10289346   0.51270000   0.00000000
  1.89600000   0.02337795   0.01803475  -0.00051588  -0.00001206   0.55287012   0.00000000   0.00000000   0.00000000  -0.00026582   0.00008571   0.00000000   0.00000000   0.00000000   0.16236501   0.03037496   0.10289347   0.52002000   0.00000000
  1.89800000   0.01793107   0.01803578  -0.00040637  -0.00000729   0.55287012   0.00000000   0.00000000   0.00000000  -0.00022353   0.00024015   0.00000000   0.00000000   0.00000000   0.16240632   0.03037447   0.10289379   0.51514000   0.00000000
  1.90000000   0.01793107   0.01803660  -0.00041889  -0.00000751   0.55287012   0.00000000   0.00000000   0.00000000  -0.00017592   0.00036650   0.00000000   0.00000000   0.00000000   0.16244218   0.03037407   0.10289440   0.51025000   0.00000000
  1.90200000   0.01240957   0.01803743  -0.00048367  -0.00000600   0.55287012   0.00000000   0.00000000   0.00000000  -0.00014463   0.00044749   0.00000000   0.00000000   0.00000000   0.16247253   0.03037375   0.10289521   0.51270000   0.00000000
  1.90400000   0.01972183   0.01803840  -0.00051724  -0.00001020   0.55287012   0.00000000   0.00000000   0.00000000  -0.00014045   0.00047641   0.00000000   0.00000000   0.00000000   0.16250466   0.03037347   0.10289614   0.51514000   0.00000000
  1.90600000   0.02158720   0.01803944  -0.00047260  -0.00001020   0.55287012   0.00000000   0.00000000   0.00000000  -0.00015691   0.00045615   0.00000000   0.00000000   0.00000000   0.16254597   0.03037317   0.10289707   0.52246000   0.00000000
  1.90800000   0.01793107   0.01804038  -0.00033942  -0.00000609   0.55287012   0.00000000   0.00000000   0.00000000  -0.00017295   0.00039293   0.00000000   0.00000000   0.00000000   0.16258548   0.03037284   0.10289792   0.51758000   0.00000000
  1.91000000   0.02158720   0.01804106  -0.00014762  -0.00000319   0.55287012   0.00000000   0.00000000   0.00000000  -0.00016368   0.00029636   0.00000000   0.00000000   0.00000000   0.16262500   0.03037250   0.10289861   0.50293000   0.00000000
  1.91200000   0.02158720   0.01804135   0.00004340   0.00000094   0.55287012   0.00000000   0.00000000   0.00000000  -0.00011398   0.00018217   0.00000000   0.00000000   0.00000000   0.16266818   0.03037222   0.10289909   0.52246000   0.00000000
  1.91400000   0.01240957   0.01804127   0.00019167   0.00000238   0.55287012   0.00000000   0.00000000   0.00000000  -0.00002651   0.00007437   0.00000000   0.00000000   0.00000000   0.16270217   0.03037208   0.10289934   0.50293000   0.00000000
  1.91600000   0.01972183   0.01804088   0.00027284   0.00000538   0.55287012   0.00000000   0.00000000   0.00000000   0.00008058   0.00000571   0.00000000   0.00000000   0.00000000   0.16273430   0.03037214   0.10289942   0.51758000   0.00000000
  1.91800000   0.02158720   0.01804034   0.00023249   0.00000502   0.55287012   0.00000000   0.00000000   0.00000000   0.00018259   0.00000756   0.00000000   0.00000000   0.00000000   0.16277561   0.03037240   0.10289944   0.52490000   0.00000000
  1.92000000   0.01793107   0.01803987   0.00000771   0.00000014   0.55287012   0.00000000   0.00000000   0.00000000   0.00025845   0.00009288   0.00000000   0.00000000   0.00000000   0.16281513   0.03037284   0.10289954   0.51758000   0.00000000
  1.92200000   0.02158720   0.01803986  -0.00038180  -0.00000824   0.55287012   0.00000000   0.00000000   0.00000000   0.00029907   0.00025311   0.00000000   0.00000000   0.00000000   0.16285465   0.03037340   0.10289988   0.52002000   0.00000000
  1.92400000   0.02337795   0.01804062  -0.00079870  -0.00001867   0.55287012   0.00000000   0.00000000   0.00000000   0.00031136   0.00047201   0.00000000   0.00000000   0.00000000   0.16289962   0.03037401   0.10290061   0.52002000   0.00000000
  1.92600000   0.02516871   0.01804222  -0.00107830  -0.00002714   0.55287012   0.00000000   0.00000000   0.00000000   0.00031415   0.00073427   0.00000000   0.00000000   0.00000000   0.16294816   0.03037464   0.10290181   0.51758000   0.00000000
  1.92800000   0.01972183   0.01804438  -0.00116391  -0.00002295   0.55287012   0.00000000   0.00000000   0.00000000   0.00032781   0.00102157   0.00000000   0.00000000   0.00000000   0.16299305   0.03037528   0.10290357   0.51514000   0.00000000
  1.93000000   0.02158720   0.01804670  -0.00114031  -0.00002462   0.55287012   0.00000000   0.00000000   0.00000000   0.00036283   0.00131219   0.00000000   0.00000000   0.00000000   0.16303436   0.03037597   0.10290590   0.52002000   0.00000000
  1.93200000   0.02337795   0.01804898  -0.00113377  -0.00002651   0.55287012   0.00000000   0.00000000   0.00000000   0.00041165   0.00158724   0.00000000   0.00000000   0.00000000   0.16307933   0.03037674   0.10290880   0.51758000   0.00000000
  1.93400000   0.02337795   0.01805125  -0.00119366  -0.00002791   0.55287012   0.00000000   0.00000000   0.00000000   0.00044999   0.00183262   0.00000000   0.00000000   0.00000000   0.16312608   0.03037760   0.10291222   0.51514000   0.00000000
  1.93600000   0.02882484   0.01805364  -0.00128034  -0.00003691   0.55287012   0.00000000   0.00000000   0.00000000   0.00045088   0.00203544   0.00000000   0.00000000   0.00000000   0.16317829   0.03037851   0.10291609   0.51514000   0.00000000
  1.93800000   0.02516871   0.01805620  -0.00134708  -0.00003390   0.55287012   0.00000000   0.00000000   0.00000000   0.00040123   0.00218062   0.00000000   0.00000000   0.00000000   0.16323228   0.03037936   0.10292031   0.51270000   0.00000000
  1.94000000   0.02516871   0.01805889  -0.00139866  -0.00003520   0.55287012   0.00000000   0.00000000   0.00000000   0.00030832   0.00225560   0.00000000   0.00000000   0.00000000   0.16328262   0.03038007   0.10292474   0.52246000   0.00000000
  1.94200000   0.02516871   0.01806169  -0.00147116  -0.00003703   0.55287012   0.00000000   0.00000000   0.00000000   0.00019408   0.00226087   0.00000000   0.00000000   0.00000000   0.16333295   0.03038057   0.10292926   0.52002000   0.00000000
  1.94400000   0.02337795   0.01806463  -0.00158388  -0.00003703   0.55287012   0.00000000   0.00000000   0.00000000   0.00008296   0.00220847   0.00000000   0.00000000   0.00000000   0.16338150   0.03038085   0.10293373   0.52002000   0.00000000
  1.94600000   0.02516871   0.01806780  -0.00172744  -0.00004348   0.55287012   0.00000000   0.00000000   0.00000000  -0.00000999   0.00211018   0.00000000   0.00000000   0.00000000   0.16343005   0.03038092   0.10293805   0.51514000   0.00000000
  1.94800000   0.02882484   0.01807126  -0.00187337  -0.00005400   0.55287012   0.00000000   0.00000000   0.00000000  -0.00008564   0.00197590   0.00000000   0.00000000   0.00000000   0.16348404   0.03038082   0.10294213   0.51514000   0.00000000
  1.95000000   0.02516871   0.01807500  -0.00197440  -0.00004969   0.55287012   0.00000000   0.00000000   0.00000000  -0.00015916   0.00182080   0.00000000   0.00000000   0.00000000   0.16353803   0.03038058   0.10294593   0.52002000   0.00000000
  1.95200000   0.02882484   0.01807895  -0.00201259  -0.00005801   0.55287012   0.00000000   0.00000000   0.00000000  -0.00025157   0.00166337   0.00000000   0.00000000   0.00000000   0.16359203   0.03038017   0.10294941   0.52002000   0.00000000
  1.95400000   0.02516871   0.01808298  -0.00206353  -0.00005194   0.55287012   0.00000000   0.00000000   0.00000000  -0.00037984   0.00151677   0.00000000   0.00000000   0.00000000   0.16364602   0.03037954   0.10295259   0.52734000   0.00000000
  1.95600000   0.02882484   0.01808710  -0.00221621  -0.00006388   0.55287012   0.00000000   0.00000000   0.00000000  -0.00054934   0.00139008   0.00000000   0.00000000   0.00000000   0.16370001   0.03037861   0.10295550   0.52490000   0.00000000
  1.95800000   0.02703408   0.01809154  -0.00242670  -0.00006560   0.55287012   0.00000000   0.00000000   0.00000000  -0.00075017   0.00129252   0.00000000   0.00000000   0.00000000   0.16375587   0.03037731   0.10295818   0.51270000   0.00000000
  1.96000000   0.02337795   0.01809639  -0.00254408  -0.00005948   0.55287012   0.00000000   0.00000000   0.00000000  -0.00095959   0.00122726   0.00000000   0.00000000   0.00000000   0.16380629   0.03037560   0.10296070   0.51758000   0.00000000
  1.96200000   0.02337795   0.01810148  -0.00245764  -0.00005745   0.55287012   0.00000000   0.00000000   0.00000000  -0.00115123   0.00118433   0.00000000   0.00000000   0.00000000   0.16385304   0.03037349   0.10296311   0.52002000   0.00000000
  1.96400000   0.02337795   0.01810639  -0.00214267  -0.00005009   0.55287012   0.00000000   0.00000000   0.00000000  -0.00130578   0.00114219   0.00000000   0.00000000   0.00000000   0.16389980   0.03037103   0.10296544   0.51514000   0.00000000
  1.96600000   0.02882484   0.01811068  -0.00158388  -0.00004566   0.55287012   0.00000000   0.00000000   0.00000000  -0.00141712   0.00107473   0.00000000   0.00000000   0.00000000   0.16395200   0.03036831   0.10296766   0.52246000   0.00000000
  1.96800000   0.02158720   0.01811385  -0.00079030  -0.00001706   0.55287012   0.00000000   0.00000000   0.00000000  -0.00149148   0.00096254   0.00000000   0.00000000   0.00000000   0.16400241   0.03036540   0.10296970   0.52246000   0.00000000
  1.97000000   0.02516871   0.01811543   0.00004606   0.00000116   0.55287012   0.00000000   0.00000000   0.00000000  -0.00154091   0.00080189   0.00000000   0.00000000   0.00000000   0.16404917   0.03036237   0.10297146   0.51270000   0.00000000
  1.97200000   0.02158720   0.01811534   0.00059371   0.00001282   0.55287012   0.00000000   0.00000000   0.00000000  -0.00157489   0.00060023   0.00000000   0.00000000   0.00000000   0.16409592   0.03035925   0.10297286   0.52002000   0.00000000
  1.97400000   0.02337795   0.01811415   0.00070252   0.00001642   0.55287012   0.00000000   0.00000000   0.00000000  -0.00159420   0.00036518   0.00000000   0.00000000   0.00000000   0.16414089   0.03035608   0.10297383   0.52002000   0.00000000
  1.97600000   0.01427494   0.01811274   0.00053407   0.00000762   0.55287012   0.00000000   0.00000000   0.00000000  -0.00158936   0.00010218   0.00000000   0.00000000   0.00000000   0.16417854   0.03035290   0.10297429   0.52002000   0.00000000
  1.97800000   0.01793107   0.01811167   0.00033959   0.00000609   0.55287012   0.00000000   0.00000000   0.00000000  -0.00154493  -0.00018079   0.00000000   0.00000000   0.00000000   0.16421075   0.03034976   0.10297422   0.52490000   0.00000000
  1.98000000   0.02158720   0.01811100   0.00022520   0.00000486   0.55287012   0.00000000   0.00000000   0.00000000  -0.00144896  -0.00046914   0.00000000   0.00000000   0.00000000   0.16425027   0.03034677   0.10297357   0.51514000   0.00000000
  1.98200000   0.01606570   0.01811054   0.00013790   0.00000222   0.55287012   0.00000000   0.00000000   0.00000000  -0.00130235  -0.00074048   0.00000000   0.00000000   0.00000000   0.16428792   0.03034402   0.10297236   0.51758000   0.00000000
  1.98400000   0.01793107   0.01811027  -0.00000728  -0.00000013   0.55287012   0.00000000   0.00000000   0.00000000  -0.00112260  -0.00097220   0.00000000   0.00000000   0.00000000   0.16432192   0.03034159   0.10297064   0.51758000   0.00000000
  1.98600000   0.01427494   0.01811028  -0.00024531  -0.00000350   0.55287012   0.00000000   0.00000000   0.00000000  -0.00093934  -0.00114957   0.00000000   0.00000000   0.00000000   0.16435412   0.03033953   0.10296852   0.52002000   0.00000000
  1.98800000   0.01606570   0.01811077  -0.00056909  -0.00000914   0.55287012   0.00000000   0.00000000   0.00000000  -0.00078312  -0.00125870   0.00000000   0.00000000   0.00000000   0.16438446   0.03033781   0.10296611   0.51758000   0.00000000
  1.99000000   0.01427494   0.01811191  -0.00094412  -0.00001348   0.55287012   0.00000000   0.00000000   0.00000000  -0.00067265  -0.00127476   0.00000000   0.00000000   0.00000000   0.16441480   0.03033635   0.10296358   0.51514000   0.00000000
  1.99200000   0.01606570   0.01811380  -0.00130113  -0.00002090   0.55287012   0.00000000   0.00000000   0.00000000  -0.00060809  -0.00116531   0.00000000   0.00000000   0.00000000   0.16444514   0.03033507   0.10296114   0.51758000   0.00000000
  1.99400000   0.01606570   0.01811640  -0.00155282  -0.00002495   0.55287012   0.00000000   0.00000000   0.00000000  -0.00057382  -0.00090623   0.00000000   0.00000000   0.00000000   0.16447728   0.03033389   0.10295907   0.51270000   0.00000000
  1.99600000   0.01793107   0.01811951  -0.00165447  -0.00002967   0.55287012   0.00000000   0.00000000   0.00000000  -0.00054911  -0.00049586   0.00000000   0.00000000   0.00000000   0.16451127   0.03033277   0.10295767   0.51514000   0.00000000
  1.99800000   0.01793107   0.01812282  -0.00163826  -0.00002938   0.55287012   0.00000000   0.00000000   0.00000000  -0.00052017   0.00003968   0.00000000   0.00000000   0.00000000   0.16454713   0.03033170   0.10295721   0.51514000   0.00000000
  2.00000000   0.01427494   0.01812609  -0.00163826  -0.00002339   0.55287012   0.00000000   0.00000000   0.00000000  -0.00048617   0.00064362   0.00000000   0.00000000   0.00000000   0.16457934   0.03033069   0.10295789   0.51270000   0.00000000
