# Supplementary material for: In vivo muscle force and muscle power during near-maximal frog jumps
Source: PLoS One. 2017 Mar 10;12(3):e0173415. doi: 10.1371/journal.pone.0173415 (PMC5345813; doi:10.1371/journal.pone.0173415)
Supplement: S3 File — Full raw data set of the current study. (ZIP) [file pone.0173415.s003.zip › Frog_jumping_full_dataset2/Extracted_data/Frog1/Jump8/Apr28jump8(total).xls]

## Sheet: .rms
0	0	0.954	1.076	1.038	0

## Sheet: .frm
478	539	520	1003	1125	1087	58.6427	0.00181737	1.39905	0.014753	62.3816

## Sheet: Power
Time	Vx	Vz	Fx	Fz	V (total)	F (total)	Power (tot.)	Power/kg	Muscle-mass-specific power	PL power	PL Muscle-mass-specific power
0	0	0	-0.00068898	0.279512	0	0.279513	0	0	0	-1.601e-05	-0.03202
0.002	0	0	-0.0004662	0.278987	0	0.278987	0	0	0	0	0
0.004	0	0	-0.0002348	0.278457	0	0.278457	0	0	0	0	0
0.006	0	0	3.1e-06	0.277947	0	0.277947	0	0	0	0	0
0.008	0	0	0.00024511	0.277472	0	0.277472	0	0	0	0	0
0.01	0	0	0.00048745	0.277052	0	0.277052	0	0	0	0	0
0.012	0	0	0.00072356	0.276706	0	0.276707	0	0	0	0	0
0.014	0	0	0.00094575	0.276451	0	0.276452	0	0	0	0	0
0.016	0	0	0.00114695	0.276291	0	0.276294	0	0	0	-4e-08	-8e-05
0.018	0	0	0.00132135	0.276216	0	0.276219	0	0	0	0	0
0.02	0	0	0.0014652	0.276202	0	0.276206	0	0	0	0	0
0.022	0	0	0.00157668	0.276231	0	0.276236	0	0	0	0	0
0.024	0	0	0.0016542	0.276288	0	0.276293	0	0	0	4e-08	8e-05
0.026	0	0	0.00169559	0.276356	0	0.276361	0	0	0	3e-07	0.0006
0.028	0	0	0.00169909	0.276413	0	0.276418	0	0	0	1.4e-07	0.00028
0.03	0	0	0.00166445	0.276437	0	0.276442	0	0	0	0	0
0.032	0	0	0.00159292	0.276415	0	0.27642	0	0	0	0	0
0.034	0	0	0.00148609	0.276348	0	0.276352	0	0	0	-7e-08	-0.00014
0.036	0	0	0.00134494	0.276245	0	0.276248	0	0	0	-6e-08	-0.00012
0.038	0	0	0.0011704	0.27612	0	0.276122	0	0	0	0	0
0.04	0	0	0.00096468	0.275985	0	0.275986	0	0	0	0	0
0.042	0	0	0.00073182	0.275848	0	0.275849	0	0	0	0	0
0.044	0	0	0.00047811	0.275712	0	0.275713	0	0	0	-6e-08	-0.00012
0.046	0	0	0.00021266	0.275575	0	0.275575	0	0	0	0	0
0.048	0	0	-5.374e-05	0.275437	0	0.275437	0	0	0	9e-08	0.00018
0.05	0	0	-0.00031091	0.275306	0	0.275306	0	0	0	1.6e-07	0.00032
0.052	0	0	-0.00055006	0.275198	0	0.275199	0	0	0	0	0
0.054	0	0	-0.00076456	0.27514	0	0.275141	0	0	0	0	0
0.056	0	0	-0.00095267	0.27516	0	0.275162	0	0	0	0	0
0.058	0	0	-0.00111945	0.275274	0	0.275276	0	0	0	0	0
0.06	0	0	-0.00127446	0.275474	0	0.275477	0	0	0	-9.7e-07	-0.00194
0.062	0	0	-0.00142653	0.275748	0	0.275751	0	0	0	0	0
0.064	0	0	-0.0015803	0.276074	0	0.276078	0	0	0	-9.5e-07	-0.0019
0.066	0	0	-0.00173691	0.276427	0	0.276433	0	0	0	-1e-07	-0.0002
0.068	0	0	-0.00189577	0.27678	0	0.276786	0	0	0	-5e-07	-0.001
0.07	0	0	-0.00205498	0.277099	0	0.277107	0	0	0	0	0
0.072	0	0	-0.00221163	0.277363	0	0.277372	0	0	0	0	0
0.074	0	0	-0.00236285	0.277567	0	0.277577	0	0	0	0	0
0.076	0	0	-0.00250582	0.277717	0	0.277729	0	0	0	2e-08	4e-05
0.078	0	0	-0.00263727	0.277821	0	0.277833	0	0	0	0	0
0.08	0	0	-0.00275334	0.277876	0	0.27789	0	0	0	0	0
0.082	0	0	-0.00284953	0.277878	0	0.277893	0	0	0	0	0
0.084	0	0	-0.00292126	0.277828	0	0.277843	0	0	0	6e-08	0.00012
0.086	0	0	-0.00296536	0.27774	0	0.277755	0	0	0	0	0
0.088	0	0	-0.00298032	0.277633	0	0.277649	0	0	0	9e-08	0.00018
0.09	0	0	-0.0029665	0.277525	0	0.277541	0	0	0	0	0
0.092	0	0	-0.00292715	0.277419	0	0.277434	0	0	0	6.9e-07	0.00138
0.094	0	0	-0.00286827	0.277315	0	0.27733	0	0	0	1e-07	0.0002
0.096	0	0	-0.00279642	0.277217	0	0.277231	0	0	0	0	0
0.098	0	0	-0.00271595	0.277134	0	0.277147	0	0	0	5.8e-07	0.00116
0.1	0	0	-0.00262781	0.277071	0	0.277084	0	0	0	4e-08	8e-05
0.102	0	0	-0.00253032	0.277038	0	0.277049	0	0	0	0	0
0.104	0	0	-0.00242056	0.277045	0	0.277055	0	0	0	-2e-08	-4e-05
0.106	0	0	-0.00229588	0.277099	0	0.277108	0	0	0	-7e-08	-0.00014
0.108	0	0	-0.00215551	0.277191	0	0.277199	0	0	0	0	0
0.11	0	0	-0.00200119	0.277303	0	0.27731	0	0	0	0	0
0.112	0	0	-0.00183631	0.277416	0	0.277422	0	0	0	1.6e-07	0.00032
0.114	0	0	-0.00166469	0.277515	0	0.27752	0	0	0	2e-06	0.004
0.116	0	0	-0.00149028	0.27759	0	0.277594	0	0	0	0	0
0.118	0	0	-0.00131756	0.277639	0	0.277642	0	0	0	2e-07	0.0004
0.12	0	0	-0.00115182	0.277663	0	0.277665	0	0	0	0	0
0.122	0	0	-0.0009993	0.277667	0	0.277669	0	0	0	1.36e-06	0.00272
0.124	0	0	-0.0008657	0.277658	0	0.277659	0	0	0	0	0
0.126	0	0	-0.00075286	0.277634	0	0.277636	0	0	0	0	0
0.128	0	0	-0.0006577	0.277596	0	0.277596	0	0	0	-9.7e-07	-0.00194
0.13	0	0	-0.00057434	0.277542	0	0.277543	0	0	0	-2.2e-07	-0.00044
0.132	0	0	-0.00049665	0.277484	0	0.277485	0	0	0	-1.6e-06	-0.0032
0.134	0	0	-0.00042088	0.277436	0	0.277437	0	0	0	-2.7e-07	-0.00054
0.136	0	0	-0.00034685	0.277412	0	0.277412	0	0	0	0	0
0.138	0	0	-0.00027568	0.277421	0	0.277421	0	0	0	-1.3e-07	-0.00026
0.14	0	0	-0.00020741	0.277469	0	0.27747	0	0	0	-6e-08	-0.00012
0.142	0	0	-0.00014174	0.277557	0	0.277557	0	0	0	-2e-08	-4e-05
0.144	0	0	-7.985e-05	0.277674	0	0.277674	0	0	0	0	0
0.146	0	0	-2.445e-05	0.277801	0	0.277801	0	0	0	0	0
0.148	0	0	2.124e-05	0.277909	0	0.277909	0	0	0	0	0
0.15	0	0	5.403e-05	0.27797	0	0.27797	0	0	0	0	0
0.152	0	0	7.002e-05	0.277969	0	0.277969	0	0	0	0	0
0.154	0	0	6.482e-05	0.277902	0	0.277902	0	0	0	0	0
0.156	0	0	3.627e-05	0.277782	0	0.277782	0	0	0	2e-07	0.0004
0.158	0	0	-1.313e-05	0.277621	0	0.277621	0	0	0	2.6e-07	0.00052
0.16	0	0	-7.597e-05	0.277434	0	0.277434	0	0	0	2.8e-07	0.00056
0.162	0	0	-0.00014081	0.277238	0	0.277238	0	0	0	2.4e-07	0.00048
0.164	0	0	-0.00019471	0.277057	0	0.277057	0	0	0	1e-07	0.0002
0.166	0	0	-0.00022722	0.27691	0	0.27691	0	0	0	-9e-08	-0.00018
0.168	0	0	-0.00023257	0.276802	0	0.276802	0	0	0	0	0
0.17	0	0	-0.00020883	0.276727	0	0.276727	0	0	0	-1.88e-06	-0.00376
0.172	0	0	-0.00015712	0.27668	0	0.27668	0	0	0	0	0
0.174	0	0	-8.267e-05	0.27666	0	0.27666	0	0	0	-2.7e-07	-0.00054
0.176	0	0	5.58e-06	0.276656	0	0.276656	0	0	0	0	0
0.178	0	0	9.816e-05	0.276643	0	0.276643	0	0	0	-1.5e-07	-0.0003
0.18	0	0	0.00018728	0.276593	0	0.276593	0	0	0	-8e-08	-0.00016
0.182	0	0	0.00026669	0.276489	0	0.276489	0	0	0	-9e-08	-0.00018
0.184	0	0	0.00033132	0.276335	0	0.276335	0	0	0	3e-08	6e-05
0.186	0	0	0.00037731	0.276152	0	0.276152	0	0	0	0	0
0.188	0	0	0.00040162	0.275963	0	0.275963	0	0	0	0	0
0.19	0	0	0.00040069	0.275788	0	0.275788	0	0	0	-2.4e-07	-0.00048
0.192	0	0	0.00037112	0.275637	0	0.275637	0	0	0	-6e-08	-0.00012
0.194	0	0	0.00031278	0.275507	0	0.275507	0	0	0	-5e-08	-0.0001
0.196	0	0	0.00022952	0.275388	0	0.275388	0	0	0	4.4e-07	0.00088
0.198	0	0	0.00012678	0.275276	0	0.275276	0	0	0	0	0
0.2	0	0	1.01e-05	0.275169	0	0.275169	0	0	0	0	0
0.202	0	0	-0.00011443	0.275071	0	0.275071	0	0	0	2.5e-06	0.005
0.204	0	0	-0.00023943	0.274985	0	0.274985	0	0	0	0	0
0.206	0	0	-0.00035712	0.274923	0	0.274924	0	0	0	2.7e-07	0.00054
0.208	0	0	-0.00046181	0.274899	0	0.2749	0	0	0	1.4e-07	0.00028
0.21	0	0	-0.00055108	0.274926	0	0.274926	0	0	0	1.1e-07	0.00022
0.212	0	0	-0.00062572	0.275005	0	0.275006	0	0	0	-8e-08	-0.00016
0.214	0	0	-0.00068955	0.275128	0	0.275129	0	0	0	-1.5e-07	-0.0003
0.216	0	0	-0.00074746	0.275274	0	0.275275	0	0	0	0	0
0.218	0	0	-0.00080238	0.275417	0	0.275418	0	0	0	0	0
0.22	0	0	-0.00085502	0.275531	0	0.275532	0	0	0	0	0
0.222	0	0	-0.00090572	0.2756	0	0.275602	0	0	0	-3e-07	-0.0006
0.224	0	0	-0.00095508	0.275629	0	0.27563	0	0	0	0	0
0.226	0	0	-0.00100455	0.275638	0	0.27564	0	0	0	0	0
0.228	0	0	-0.00105821	0.275652	0	0.275654	0	0	0	0	0
0.23	0	0	-0.00112366	0.275681	0	0.275683	0	0	0	-3e-08	-6e-05
0.232	0	0	-0.00120963	0.275725	0	0.275727	0	0	0	-5e-08	-0.0001
0.234	0	0	-0.00132194	0.275784	0	0.275787	0	0	0	-5e-08	-0.0001
0.236	0	0	-0.00146194	0.275869	0	0.275873	0	0	0	-8e-08	-0.00016
0.238	0	0	-0.00162782	0.275999	0	0.276004	0	0	0	0	0
0.24	0	0	-0.00181683	0.27619	0	0.276196	0	0	0	5.9e-07	0.00118
0.242	0	0	-0.00202663	0.276448	0	0.276455	0	0	0	1e-07	0.0002
0.244	0	0	-0.00225524	0.276765	0	0.276774	0	0	0	0	0
0.246	0	0	-0.00250022	0.277122	0	0.277134	0	0	0	-8.7e-07	-0.00174
0.248	0	0	-0.00275789	0.277491	0	0.277505	0	0	0	0	0
0.25	0	0	-0.00302256	0.277844	0	0.27786	0	0	0	-1.9e-07	-0.00038
0.252	0	0	-0.00328565	0.278161	0	0.27818	0	0	0	0	0
0.254	0	0	-0.00353556	0.278428	0	0.27845	0	0	0	0	0
0.256	0	0	-0.00375863	0.278636	0	0.278661	0	0	0	0	0
0.258	0	0	-0.00394131	0.278773	0	0.278801	0	0	0	-7.6e-07	-0.00152
0.26	0	0	-0.00407325	0.278827	0	0.278856	0	0	0	-5.9e-07	-0.00118
0.262	0	0	-0.00414903	0.278783	0	0.278814	0	0	0	-5e-08	-0.0001
0.264	0	0	-0.00416633	0.278635	0	0.278666	0	0	0	1.2e-07	0.00024
0.266	0	0	-0.00412431	0.278391	0	0.278422	0	0	0	6e-07	0.0012
0.268	0	0	-0.00402395	0.278078	0	0.278107	0	0	0	0	0
0.27	0	0	-0.00386728	0.277729	0	0.277756	0	0	0	0	0
0.272	0	0	-0.0036565	0.277376	0	0.2774	0	0	0	1.3e-07	0.00026
0.274	0	0	-0.00339534	0.277037	0	0.277057	0	0	0	0	0
0.276	0	0	-0.00309159	0.276713	0	0.276731	0	0	0	-1e-08	-2e-05
0.278	0	0	-0.00275813	0.2764	0	0.276414	0	0	0	-2.9e-07	-0.00058
0.28	0	0	-0.00241082	0.276089	0	0.276099	0	0	0	0	0
0.282	0	0	-0.00206418	0.275776	0	0.275784	0	0	0	-9e-08	-0.00018
0.284	0	0	-0.00172905	0.275465	0	0.27547	0	0	0	-1.2e-07	-0.00024
0.286	0	0	-0.0014151	0.275162	0	0.275166	0	0	0	0	0
0.288	0	0	-0.00113275	0.27488	0	0.274882	0	0	0	0	0
0.29	0	0	-0.00089089	0.274638	0	0.274639	0	0	0	-8e-07	-0.0016
0.292	0	0	-0.00069513	0.274462	0	0.274463	0	0	0	-7e-07	-0.0014
0.294	0	0	-0.00054781	0.27437	0	0.274371	0	0	0	0	0
0.296	0	0	-0.00044808	0.274365	0	0.274366	0	0	0	1e-08	2e-05
0.298	0	0	-0.00039139	0.274439	0	0.274439	0	0	0	3.7e-07	0.00074
0.3	0	0	-0.00036863	0.274574	0	0.274574	0	0	0	1.02e-06	0.00204
0.302	0	0	-0.00036674	0.274747	0	0.274748	0	0	0	6.1e-07	0.00122
0.304	0	0	-0.00037121	0.274946	0	0.274946	0	0	0	0	0
0.306	0	0	-0.00036945	0.27517	0	0.27517	0	0	0	6.6e-07	0.00132
0.308	0	0	-0.00035297	0.275429	0	0.275429	0	0	0	1.91e-06	0.00382
0.31	0	0	-0.00031668	0.275732	0	0.275732	0	0	0	0	0
0.312	0	0	-0.00025844	0.276079	0	0.276079	0	0	0	0	0
0.314	0	0	-0.00017971	0.276449	0	0.276449	0	0	0	7.9e-07	0.00158
0.316	0	0	-8.383e-05	0.276814	0	0.276814	0	0	0	3e-08	6e-05
0.318	0	0	2.593e-05	0.277146	0	0.277146	0	0	0	-1e-07	-0.0002
0.32	0	0	0.00014447	0.277428	0	0.277428	0	0	0	-7.3e-07	-0.00146
0.322	0	0	0.00026353	0.277653	0	0.277653	0	0	0	0	0
0.324	0	0	0.00037472	0.277815	0	0.277815	0	0	0	0	0
0.326	0	0	0.00047233	0.27791	0	0.27791	0	0	0	-1.21e-06	-0.00242
0.328	0	0	0.00055292	0.277931	0	0.277931	0	0	0	-2.77e-06	-0.00554
0.33	0	0	0.000616	0.277875	0	0.277876	0	0	0	-2.4e-07	-0.00048
0.332	0	0	0.00066633	0.277745	0	0.277745	0	0	0	-9.4e-07	-0.00188
0.334	0	0	0.00071227	0.277548	0	0.277549	0	0	0	-1e-07	-0.0002
0.336	0	0	0.00076108	0.277306	0	0.277307	0	0	0	1.3e-07	0.00026
0.338	0	0	0.0008155	0.277044	0	0.277045	0	0	0	2.2e-07	0.00044
0.34	0	0	0.00087361	0.276781	0	0.276782	0	0	0	1.34e-06	0.00268
0.342	0	0	0.00093096	0.276527	0	0.276529	0	0	0	1.7e-07	0.00034
0.344	0	0	0.00098296	0.276288	0	0.27629	0	0	0	1.21e-06	0.00242
0.346	0	0	0.00102513	0.276072	0	0.276074	0	0	0	7e-08	0.00014
0.348	0	0	0.00105242	0.275891	0	0.275893	0	0	0	2e-08	4e-05
0.35	0	0	0.00105921	0.275763	0	0.275765	0	0	0	-8e-08	-0.00016
0.352	0	0	0.00103975	0.275701	0	0.275703	0	0	0	-2e-07	-0.0004
0.354	0	0	0.00098778	0.275713	0	0.275714	0	0	0	-4.83e-06	-0.00966
0.356	0	0	0.00089515	0.275796	0	0.275798	0	0	0	-2.9e-07	-0.00058
0.358	0	0	0.00075206	0.275938	0	0.275939	0	0	0	-1.26e-06	-0.00252
0.36	0	0	0.00055095	0.276122	0	0.276122	0	0	0	-1.59e-06	-0.00318
0.362	0	0	0.00029056	0.276337	0	0.276337	0	0	0	0	0
0.364	0	0	-2.34e-05	0.276582	0	0.276582	0	0	0	5.2e-07	0.00104
0.366	0	0	-0.00037978	0.276857	0	0.276857	0	0	0	2.15e-06	0.0043
0.368	0	0	-0.00076406	0.277154	0	0.277155	0	0	0	1.83e-06	0.00366
0.37	0	0	-0.00116021	0.277462	0	0.277464	0	0	0	3.8e-07	0.00076
0.372	0	0	-0.00155099	0.277763	0	0.277768	0	0	0	0	0
0.374	0	0	-0.00191844	0.278039	0	0.278046	0	0	0	3.44e-06	0.00688
0.376	0	0	-0.00224702	0.278272	0	0.278281	0	0	0	1.11e-06	0.00222
0.378	0	0	-0.00252626	0.278447	0	0.278459	0	0	0	3e-08	6e-05
0.38	0	0	-0.00274922	0.278556	0	0.27857	0	0	0	-9e-08	-0.00018
0.382	0	0	-0.00291047	0.278604	0	0.278619	0	0	0	-1.63e-06	-0.00326
0.384	0	0	-0.00300699	0.278604	0	0.27862	0	0	0	-1e-07	-0.0002
0.386	0	0	-0.00303996	0.278567	0	0.278583	0	0	0	-6.7e-07	-0.00134
0.388	0	0	-0.0030147	0.278503	0	0.278519	0	0	0	1.8e-07	0.00036
0.39	0	0	-0.00293978	0.278418	0	0.278434	0	0	0	-1.7e-07	-0.00034
0.392	0	0	-0.00282623	0.278318	0	0.278332	0	0	0	-1.3e-07	-0.00026
0.394	0	0	-0.00268667	0.278205	0	0.278218	0	0	0	-1.37e-06	-0.00274
0.396	0	0	-0.00253467	0.278085	0	0.278097	0	0	0	-2.96e-06	-0.00592
0.398	0	0	-0.00238384	0.277964	0	0.277974	0	0	0	-1.39e-06	-0.00278
0.4	0	0	-0.002246	0.277846	0	0.277855	0	0	0	-1.5e-07	-0.0003
0.402	0	0	-0.00212884	0.277735	0	0.277743	0	0	0	-4e-08	-8e-05
0.404	0	0	-0.00203501	0.277636	0	0.277644	0	0	0	5e-08	0.0001
0.406	0	0	-0.00196405	0.277558	0	0.277565	0	0	0	0	0
0.408	0	0	-0.00191535	0.277512	0	0.277519	0	0	0	0	0
0.41	0	0	-0.00188899	0.277505	0	0.277511	0	0	0	2.37e-06	0.00474
0.412	0	0	-0.00188427	0.277531	0	0.277537	0	0	0	0	0
0.414	0	0	-0.00189856	0.277577	0	0.277583	0	0	0	1.2e-07	0.00024
0.416	0	0	-0.00192769	0.277626	0	0.277633	0	0	0	5.2e-07	0.00104
0.418	0	0	-0.0019677	0.277663	0	0.27767	0	0	0	2.4e-07	0.00048
0.42	0	0	-0.00201698	0.277677	0	0.277685	0	0	0	8e-08	0.00016
0.422	0	0	-0.00207627	0.277659	0	0.277667	0	0	0	0	0
0.424	0	0	-0.00214644	0.277602	0	0.277611	0	0	0	5e-08	0.0001
0.426	0	0	-0.00222585	0.277502	0	0.277511	0	0	0	1e-08	2e-05
0.428	0	0	-0.00230861	0.277356	0	0.277366	0	0	0	0	0
0.43	0	0	-0.00238485	0.277168	0	0.277178	0	0	0	3.9e-07	0.00078
0.432	0	0	-0.0024427	0.27694	0	0.276951	0	0	0	2.6e-07	0.00052
0.434	0	0	-0.0024716	0.276686	0	0.276697	0	0	0	9.4e-07	0.00188
0.436	0	0	-0.00246606	0.27643	0	0.276441	0	0	0	1.1e-07	0.00022
0.438	0	0	-0.00242703	0.2762	0	0.27621	0	0	0	1.16e-06	0.00232
0.44	0	0	-0.00235884	0.276027	0	0.276037	0	0	0	4.4e-07	0.00088
0.442	0	0	-0.00226526	0.275938	0	0.275947	0	0	0	2.3e-07	0.00046
0.444	0	0	-0.00214886	0.27595	0	0.275958	0	0	0	-8.1e-07	-0.00162
0.446	0	0	-0.00201288	0.27606	0	0.276067	0	0	0	-9.2e-07	-0.00184
0.448	0	0	-0.00186187	0.276252	0	0.276258	0	0	0	-1.15e-06	-0.0023
0.45	0	0	-0.00170021	0.276496	0	0.276501	0	0	0	-1.05e-06	-0.0021
0.452	0	0	-0.00153051	0.276758	0	0.276762	0	0	0	-7.4e-07	-0.00148
0.454	0	0	-0.00135298	0.277006	0	0.277009	0	0	0	-6e-08	-0.00012
0.456	0	0	-0.00116703	0.277214	0	0.277217	0	0	0	0	0
0.458	0	0	-0.00097386	0.277372	0	0.277374	0	0	0	0	0
0.46	0	0	-0.00077591	0.277483	0	0.277484	0	0	0	4.3e-07	0.00086
0.462	0	0	-0.0005745	0.277559	0	0.277559	0	0	0	0	0
0.464	0	0	-0.00037013	0.277617	0	0.277617	0	0	0	1.4e-07	0.00028
0.466	0	0	-0.00016455	0.277672	0	0.277672	0	0	0	0	0
0.468	0	0	3.916e-05	0.277729	0	0.277729	0	0	0	-7e-08	-0.00014
0.47	0	0	0.00023846	0.277783	0	0.277783	0	0	0	0	0
0.472	0	0	0.00043204	0.277822	0	0.277822	0	0	0	-4.3e-07	-0.00086
0.474	0	0	0.00061844	0.27783	0	0.277831	0	0	0	-8.9e-07	-0.00178
0.476	0	0	0.00079529	0.277799	0	0.2778	0	0	0	-2.1e-07	-0.00042
0.478	0	0	0.00096052	0.277726	0	0.277728	0	0	0	-2e-08	-4e-05
0.48	0	0	0.00111337	0.277613	0	0.277616	0	0	0	3e-08	6e-05
0.482	0	0	0.00125293	0.277468	0	0.27747	0	0	0	3.1e-07	0.00062
0.484	0	0	0.00137679	0.277295	0	0.277299	0	0	0	0	0
0.486	0	0	0.0014818	0.277104	0	0.277108	0	0	0	8e-08	0.00016
0.488	0	0	0.00156572	0.276899	0	0.276904	0	0	0	6.3e-07	0.00126
0.49	0	0	0.00162832	0.276688	0	0.276693	0	0	0	1.1e-07	0.00022
0.492	0	0	0.00167062	0.27648	0	0.276485	0	0	0	1.17e-06	0.00234
0.494	0	0	0.00169397	0.276293	0	0.276298	0	0	0	4.2e-07	0.00084
0.496	0	0	0.00169996	0.276144	0	0.27615	0	0	0	9.1e-07	0.00182
0.498	0	0	0.00168949	0.276041	0	0.276046	0	0	0	0	0
0.5	0	0	0.00166179	0.275968	0	0.275973	0	0	0	-4.6e-07	-0.00092
0.502	0	0	0.00161591	0.275905	0	0.27591	0	0	0	-3e-07	-0.0006
0.504	0	0	0.00155237	0.275842	0	0.275846	0	0	0	2e-08	4e-05
0.506	0	0	0.00147327	0.275776	0	0.275779	0	0	0	1.12e-06	0.00224
0.508	0	0	0.00138095	0.275709	0	0.275713	0	0	0	1.2e-06	0.0024
0.51	0	0	0.00127424	0.275642	0	0.275645	0	0	0	4.4e-06	0.0088
0.512	0	0	0.00114624	0.275571	0	0.275574	0	0	0	4.4e-06	0.0088
0.514	0	0	0.00098651	0.275494	0	0.275495	0	0	0	1.08e-06	0.00216
0.516	0	0	0.00078389	0.275412	0	0.275413	0	0	0	2.9e-07	0.00058
0.518	0	0	0.00052964	0.275338	0	0.275338	0	0	0	-7.6e-07	-0.00152
0.52	0	0	0.00022211	0.275283	0	0.275283	0	0	0	-1.34e-06	-0.00268
0.522	0	0	-0.00013056	0.275254	0	0.275254	0	0	0	-2.5e-07	-0.0005
0.524	0	0	-0.00051325	0.275249	0	0.27525	0	0	0	0	0
0.526	0	0	-0.00090943	0.275261	0	0.275262	0	0	0	-5.39e-06	-0.01078
0.528	0	0	-0.00130459	0.275281	0	0.275284	0	0	0	-8.4e-07	-0.00168
0.53	0	0	-0.00168651	0.27531	0	0.275315	0	0	0	-7.3e-07	-0.00146
0.532	0	0	-0.00204494	0.275355	0	0.275363	0	0	0	0	0
0.534	0	0	-0.00237264	0.275421	0	0.275432	0	0	0	1.6e-07	0.00032
0.536	0	0	-0.00266616	0.275507	0	0.27552	0	0	0	0	0
0.538	0	0	-0.00292393	0.275605	0	0.275621	0	0	0	-1.3e-07	-0.00026
0.54	0	0	-0.0031438	0.275706	0	0.275724	0	0	0	-3e-07	-0.0006
0.542	0	0	-0.00332328	0.275802	0	0.275822	0	0	0	-3.1e-07	-0.00062
0.544	0	0	-0.00346176	0.275891	0	0.275912	0	0	0	-1.5e-07	-0.0003
0.546	0	0	-0.00356256	0.275979	0	0.276002	0	0	0	8e-08	0.00016
0.548	0	0	-0.00363379	0.276073	0	0.276097	0	0	0	5e-08	0.0001
0.55	0	0	-0.00368777	0.276175	0	0.2762	0	0	0	4.4e-07	0.00088
0.552	0	0	-0.00373814	0.276283	0	0.276308	0	0	0	4e-07	0.0008
0.554	0	0	-0.0037952	0.276387	0	0.276413	0	0	0	2.4e-07	0.00048
0.556	0	0	-0.00386292	0.276472	0	0.276499	0	0	0	1e-08	2e-05
0.558	0	0	-0.00393925	0.276519	0	0.276547	0	0	0	-1e-08	-2e-05
0.56	0	0	-0.00401752	0.276516	0	0.276545	0	0	0	-1e-08	-2e-05
0.562	0	0	-0.00408853	0.27646	0	0.27649	0	0	0	-2.8e-07	-0.00056
0.564	0	0	-0.00414352	0.276358	0	0.276389	0	0	0	-6.2e-07	-0.00124
0.566	0	0	-0.00417541	0.276228	0	0.276259	0	0	0	-4.6e-07	-0.00092
0.568	0	0	-0.00417783	0.276093	0	0.276125	0	0	0	0	0
0.57	0	0	-0.00414502	0.275979	0	0.27601	0	0	0	-2.3e-07	-0.00046
0.572	0	0	-0.00407293	0.275902	0	0.275932	0	0	0	7e-08	0.00014
0.574	0	0	-0.00395915	0.275869	0	0.275898	0	0	0	3.9e-07	0.00078
0.576	0	0	-0.00380198	0.275884	0	0.27591	0	0	0	6.5e-07	0.0013
0.578	0	0	-0.00360104	0.275942	0	0.275965	0	0	0	1.99e-06	0.00398
0.58	0	0	-0.00335881	0.276034	0	0.276055	0	0	0	1.17e-06	0.00234
0.582	0	0	-0.0030815	0.276153	0	0.27617	0	0	0	7e-07	0.0014
0.584	0	0	-0.00278	0.276296	0	0.27631	0	0	0	1e-07	0.0002
0.586	0	0	-0.00246948	0.276462	0	0.276473	0	0	0	-5.6e-07	-0.00112
0.588	0	0	-0.00216605	0.27665	0	0.276659	0	0	0	-6.5e-07	-0.0013
0.59	0	0	-0.00188321	0.276854	0	0.27686	0	0	0	-8.9e-07	-0.00178
0.592	0	0	-0.00162971	0.277065	0	0.27707	0	0	0	-2.64e-06	-0.00528
0.594	0	0	-0.00140797	0.277278	0	0.277281	0	0	0	-9.4e-07	-0.00188
0.596	0	0	-0.00121418	0.277489	0	0.277491	0	0	0	-3.08e-06	-0.00616
0.598	0	0	-0.00104084	0.277695	0	0.277697	0	0	0	-7.5e-07	-0.0015
0.6	0	0	-0.00087944	0.277892	0	0.277893	0	0	0	-1.06e-06	-0.00212
0.602	0	0	-0.00072246	0.27807	0	0.278071	0	0	0	-7.7e-07	-0.00154
0.604	0	0	-0.00056584	0.27822	0	0.27822	0	0	0	4e-08	8e-05
0.606	0	0	-0.00041006	0.278334	0	0.278334	0	0	0	0	0
0.608	0	0	-0.00025815	0.278413	0	0.278413	0	0	0	5.2e-07	0.00104
0.61	0	0	-0.0001134	0.278469	0	0.278469	0	0	0	4.2e-07	0.00084
0.612	0	0	2.22e-05	0.278516	0	0.278516	0	0	0	9.1e-07	0.00182
0.614	0	0	0.00014966	0.27856	0	0.27856	0	0	0	6.4e-07	0.00128
0.616	0	0	0.0002729	0.278597	0	0.278597	0	0	0	1.65e-06	0.0033
0.618	0	0	0.00039606	0.278614	0	0.278614	0	0	0	8.8e-07	0.00176
0.62	0	0	0.00052115	0.278586	0	0.278586	0	0	0	1.2e-07	0.00024
0.622	0	0	0.00064829	0.278489	0	0.27849	0	0	0	9e-08	0.00018
0.624	0	0	0.00077644	0.278315	0	0.278316	0	0	0	1.33e-06	0.00266
0.626	0	0	0.0009037	0.278074	0	0.278076	0	0	0	-1.3e-07	-0.00026
0.628	0	0	0.00102834	0.27779	0	0.277792	0	0	0	-1.49e-06	-0.00298
0.63	0	0	0.00115004	0.27749	0	0.277492	0	0	0	-3.77e-06	-0.00754
0.632	0	0	0.00126802	0.277197	0	0.2772	0	0	0	-1.74e-06	-0.00348
0.634	0	0	0.00137875	0.27693	0	0.276933	0	0	0	-1.3e-07	-0.00026
0.636	0	0	0.00147751	0.276708	0	0.276712	0	0	0	-6e-08	-0.00012
0.638	0	0	0.00156174	0.27655	0	0.276554	0	0	0	0	0
0.64	0	0	0.00163219	0.276468	0	0.276473	0	0	0	2.48e-06	0.00496
0.642	0	0	0.00169086	0.27646	0	0.276465	0	0	0	1.5e-06	0.003
0.644	0	0	0.00173857	0.276513	0	0.276519	0	0	0	1.67e-06	0.00334
0.646	0	0	0.00177428	0.276614	0	0.27662	0	0	0	1.32e-06	0.00264
0.648	0	0	0.00179494	0.276752	0	0.276758	0	0	0	1.84e-06	0.00368
0.65	0	0	0.00179516	0.276919	0	0.276924	0	0	0	1e-07	0.0002
0.652	0	0	0.00176917	0.277103	0	0.277109	0	0	0	-4e-08	-8e-05
0.654	0	0	0.00171411	0.277295	0	0.2773	0	0	0	-1.65e-06	-0.0033
0.656	0	0	0.00163125	0.277486	0	0.277491	0	0	0	-5.1e-07	-0.00102
0.658	0	0	0.00152367	0.277678	0	0.277683	0	0	0	1e-07	0.0002
0.66	0	0	0.00139288	0.277875	0	0.277879	0	0	0	2e-07	0.0004
0.662	0	0	0.00123853	0.278078	0	0.278081	0	0	0	1.5e-07	0.0003
0.664	0	0	0.00106079	0.278285	0	0.278287	0	0	0	-2.6e-07	-0.00052
0.666	0	0	0.0008632	0.278491	0	0.278492	0	0	0	-5.3e-07	-0.00106
0.668	0	0	0.00065444	0.278691	0	0.278691	0	0	0	-1.06e-06	-0.00212
0.67	0	0	0.00044566	0.278877	0	0.278877	0	0	0	0	0
0.672	0	0	0.00024434	0.279038	0	0.279038	0	0	0	-2.7e-07	-0.00054
0.674	0	0	5.196e-05	0.279157	0	0.279157	0	0	0	-2e-08	-4e-05
0.676	0	0	-0.0001333	0.279218	0	0.279218	0	0	0	9e-08	0.00018
0.678	0	0	-0.00031379	0.279211	0	0.279211	0	0	0	8.1e-07	0.00162
0.68	0	0	-0.0004905	0.279137	0	0.279138	0	0	0	2.13e-06	0.00426
0.682	0	0	-0.00066123	0.279012	0	0.279013	0	0	0	9.9e-07	0.00198
0.684	0	0	-0.00082062	0.278853	0	0.278855	0	0	0	5.88e-06	0.01176
0.686	0	0	-0.00096386	0.278673	0	0.278675	0	0	0	0	0
0.688	0	0	-0.0010899	0.27848	0	0.278482	0	0	0	0	0
0.69	0	0	-0.00120036	0.278284	0	0.278286	0	0	0	-2.37e-06	-0.00474
0.692	0	0	-0.00129803	0.278093	0	0.278096	0	0	0	-1.6e-06	-0.0032
0.694	0	0	-0.00138684	0.277909	0	0.277912	0	0	0	-1.74e-06	-0.00348
0.696	0	0	-0.0014705	0.27773	0	0.277734	0	0	0	-3.39e-06	-0.00678
0.698	0	0	-0.00155141	0.277558	0	0.277562	0	0	0	0	0
0.7	0	0	-0.0016307	0.277396	0	0.277401	0	0	0	3.9e-07	0.00078
0.702	0	0	-0.0017082	0.277251	0	0.277256	0	0	0	5.3e-07	0.00106
0.704	0	0	-0.00178313	0.277124	0	0.27713	0	0	0	5.5e-07	0.0011
0.706	0	0	-0.00185463	0.277012	0	0.277018	0	0	0	1.25e-06	0.0025
0.708	0	0	-0.00192147	0.276907	0	0.276914	0	0	0	6.7e-07	0.00134
0.71	0	0	-0.00198181	0.276806	0	0.276813	0	0	0	4.9e-07	0.00098
0.712	0	0	-0.0020334	0.276704	0	0.276712	0	0	0	-1.8e-07	-0.00036
0.714	0	0	-0.00207471	0.2766	0	0.276608	0	0	0	-7.2e-07	-0.00144
0.716	0	0	-0.00210613	0.276494	0	0.276502	0	0	0	0	0
0.718	0	0	-0.0021291	0.276391	0	0.276399	0	0	0	0	0
0.72	0	0	-0.00214356	0.276298	0	0.276306	0	0	0	0	0
0.722	0	0	-0.00214717	0.276217	0	0.276225	0	0	0	-1.67e-06	-0.00334
0.724	0	0	-0.00213576	0.276147	0	0.276155	0	0	0	-9e-07	-0.0018
0.726	0	0	-0.00210371	0.276089	0	0.276098	0	0	0	-1e-08	-2e-05
0.728	0	0	-0.00204566	0.276052	0	0.27606	0	0	0	1e-07	0.0002
0.73	0	0	-0.00195941	0.276044	0	0.276051	0	0	0	0	0
0.732	0	0	-0.00184671	0.276074	0	0.27608	0	0	0	0	0
0.734	0	0	-0.00171123	0.276147	0	0.276152	0	0	0	7.5e-07	0.0015
0.736	0	0	-0.00155659	0.276269	0	0.276274	0	0	0	4.2e-07	0.00084
0.738	0	0	-0.00138639	0.276439	0	0.276443	0	0	0	1.1e-07	0.00022
0.74	0	0	-0.00120592	0.276648	0	0.27665	0	0	0	0	0
0.742	0	0	-0.00102414	0.276881	0	0.276883	0	0	0	1.95e-06	0.0039
0.744	0	0	-0.00085178	0.277126	0	0.277127	0	0	0	0	0
0.746	0	0	-0.00069608	0.277368	0	0.277369	0	0	0	1.6e-07	0.00032
0.748	0	0	-0.00055901	0.2776	0	0.2776	0	0	0	1.09e-06	0.00218
0.75	0	0	-0.00044032	0.277813	0	0.277814	0	0	0	1.9e-07	0.00038
0.752	0	0	-0.00033978	0.278003	0	0.278003	0	0	0	1.8e-07	0.00036
0.754	0	0	-0.00025723	0.278165	0	0.278165	0	0	0	0	0
0.756	0	0	-0.00019325	0.278303	0	0.278303	0	0	0	1.7e-07	0.00034
0.758	0	0	-0.00014979	0.278424	0	0.278424	0	0	0	-4.5e-07	-0.0009
0.76	0	0	-0.00012829	0.278528	0	0.278528	0	0	0	0	0
0.762	0	0	-0.00012649	0.278599	0	0.278599	0	0	0	-1.29e-06	-0.00258
0.764	0	0	-0.00013783	0.278619	0	0.278619	0	0	0	-4.8e-07	-0.00096
0.766	0	0	-0.00015365	0.278583	0	0.278583	0	0	0	3.4e-07	0.00068
0.768	0	0	-0.0001672	0.278498	0	0.278498	0	0	0	4.87e-06	0.00974
0.77	0	0	-0.00017655	0.278377	0	0.278377	0	0	0	2.48e-06	0.00496
0.772	0	0	-0.0001827	0.278236	0	0.278236	0	0	0	0	0
0.774	0	0	-0.00018565	0.278089	0	0.278089	0	0	0	1.85e-06	0.0037
0.776	0	0	-0.00018422	0.277947	0	0.277947	0	0	0	0	0
0.778	0	0	-0.00017825	0.277817	0	0.277817	0	0	0	-2.5e-07	-0.0005
0.78	0	0	-0.00016877	0.277705	0	0.277705	0	0	0	0	0
0.782	0	0	-0.00015693	0.277622	0	0.277622	0	0	0	-7.5e-07	-0.0015
0.784	0	0	-0.00014459	0.277577	0	0.277577	0	0	0	0	0
0.786	0	0	-0.00013563	0.27757	0	0.27757	0	0	0	-1.1e-06	-0.0022
0.788	0	0	-0.00013456	0.277599	0	0.277599	0	0	0	-4.1e-07	-0.00082
0.79	0	0	-0.00014339	0.277663	0	0.277663	0	0	0	-2.3e-07	-0.00046
0.792	0	0	-0.0001611	0.277763	0	0.277763	0	0	0	-1e-08	-2e-05
0.794	0	0	-0.00018506	0.277898	0	0.277898	0	0	0	0	0
0.796	0	0	-0.00021244	0.27807	0	0.27807	0	0	0	0	0
0.798	0	0	-0.00024142	0.27829	0	0.27829	0	0	0	8.3e-07	0.00166
0.8	0	0	-0.00027179	0.278578	0	0.278578	0	0	0	9e-08	0.00018
0.802	0	0	-0.00030539	0.278954	0	0.278954	0	0	0	5.5e-07	0.0011
0.804	0	0	-0.00034527	0.279433	0	0.279433	0	0	0	7.9e-07	0.00158
0.806	0	0	-0.0003924	0.280023	0	0.280023	0	0	0	4e-08	8e-05
0.808	0	0	-0.00044366	0.280724	0	0.280725	0	0	0	5e-08	0.0001
0.81	0	0	-0.00049316	0.281533	0	0.281533	0	0	0	-1.5e-07	-0.0003
0.812	0	0	-0.00053385	0.282436	0	0.282437	0	0	0	-7e-08	-0.00014
0.814	0	0	-0.000559	0.28341	0	0.28341	0	0	0	-1.28e-06	-0.00256
0.816	0	0	-0.00056462	0.284423	0	0.284424	0	0	0	-6.2e-07	-0.00124
0.818	0	0	-0.00055119	0.285458	0	0.285458	0	0	0	0	0
0.82	0	0	-0.00052382	0.286512	0	0.286513	0	0	0	1.67e-06	0.00334
0.822	0	0	-0.00049178	0.2876	0	0.2876	0	0	0	0	0
0.824	0	0	-0.00046669	0.28875	0	0.28875	0	0	0	0	0
0.826	0	0	-0.00045957	0.290016	0	0.290016	0	0	0	1.41e-06	0.00282
0.828	0	0	-0.00047904	0.291472	0	0.291472	0	0	0	1.1e-07	0.00022
0.83	0	0	-0.00053208	0.29321	0	0.29321	0	0	0	-1.7e-07	-0.00034
0.832	0	0	-0.00062505	0.295328	0	0.295329	0	0	0	-8e-07	-0.0016
0.834	0	0	-0.00076269	0.297909	0	0.29791	0	0	0	-1e-06	-0.002
0.836	0	0	-0.00094778	0.301002	0	0.301004	0	0	0	-2.98e-06	-0.00596
0.838	0	0	-0.00118496	0.304636	0	0.304638	0	0	0	-6.1e-07	-0.00122
0.84	0	0	-0.00148545	0.308825	0	0.308829	0	0	0	-3.7e-06	-0.0074
0.842	0	0	-0.00186666	0.313587	0	0.313592	0	0	0	-2.41e-06	-0.00482
0.844	0	0	-0.00234632	0.31894	0	0.318948	0	0	0	-5.49e-06	-0.01098
0.846	0	0	-0.00293517	0.324893	0	0.324906	0	0	0	-4.5e-06	-0.009
0.848	0	0	-0.00363117	0.331423	0	0.331443	0	0	0	-6.01e-06	-0.01202
0.85	0	0	-0.00441541	0.338453	0	0.338482	0	0	0	-3.25e-06	-0.0065
0.852	0	0	-0.00524972	0.345842	0	0.345881	0	0	0	-2.4e-06	-0.0048
0.854	0	0	-0.00607831	0.353398	0	0.35345	0	0	0	0	0
0.856	0	0	-0.00683842	0.360908	0	0.360972	0	0	0	-5.1e-07	-0.00102
0.858	0	0	-0.00747898	0.368147	0	0.368223	0	0	0	4e-07	0.0008
0.86	0	0	-0.0079767	0.374898	0	0.374983	0	0	0	0	0
0.862	0	0	-0.00834247	0.380966	0	0.381057	0	0	0	0	0
0.864	0	0	-0.00861827	0.386196	0	0.386292	0	0	0	6.15e-06	0.0123
0.866	0	0	-0.00886362	0.390476	0	0.390577	0	0	0	4.01e-06	0.00802
0.868	0	0	-0.00913323	0.393748	0	0.393854	0	0	0	0	0
0.87	0	0	-0.00945529	0.396006	0	0.396119	0	0	0	4.54e-06	0.00908
0.872	0	0	-0.00982188	0.397318	0	0.397439	0	0	0	4.11e-06	0.00822
0.874	0	0	-0.0101956	0.39783	0	0.397961	0	0	0	3.15e-06	0.0063
0.876	0	0	-0.0105273	0.397749	0	0.397888	0	0	0	1.8e-06	0.0036
0.878	0	0	-0.0107757	0.397278	0	0.397424	0	0	0	7e-08	0.00014
0.88	0	0	-0.0109196	0.396597	0	0.396747	0	0	0	-1.08e-06	-0.00216
0.882	0	0	-0.0109601	0.395877	0	0.396028	0	0	0	-1.6e-07	-0.00032
0.884	0	0	-0.0109123	0.395268	0	0.395419	0	0	0	0	0
0.886	0	0	-0.0107954	0.39488	0	0.395027	0	0	0	-3.5e-07	-0.0007
0.888	0	0	-0.0106288	0.394782	0	0.394925	0	0	0	8e-08	0.00016
0.89	0	0	-0.0104337	0.395023	0	0.395161	0	0	0	1.6e-07	0.00032
0.892	0	0	-0.0102354	0.395606	0	0.395738	0	0	0	0	0
0.894	0	0	-0.0100599	0.396444	0	0.396571	0	0	0	1.1e-07	0.00022
0.896	0	0	-0.00992958	0.397391	0	0.397515	0	0	0	-1e-08	-2e-05
0.898	0	0	-0.00985689	0.398315	0	0.398437	0	0	0	-3.82e-06	-0.00764
0.9	0	0	-0.00983975	0.399128	0	0.39925	0	0	0	0	0
0.902	0	0	-0.00986162	0.399788	0	0.39991	0	0	0	-3.24e-06	-0.00648
0.904	0	0	-0.00989734	0.400296	0	0.400419	0	0	0	-6.4e-07	-0.00128
0.906	0	0	-0.00991944	0.400708	0	0.400831	0	0	0	-6.4e-07	-0.00128
0.908	0	0	-0.00990236	0.401115	0	0.401237	0	0	0	-5.3e-07	-0.00106
0.91	0	0	-0.00982695	0.401618	0	0.401738	0	0	0	-2.04e-06	-0.00408
0.912	0	0	-0.00968757	0.40229	0	0.402406	0	0	0	-6.6e-07	-0.00132
0.914	0	0	-0.00949923	0.403137	0	0.403249	0	0	0	0	0
0.916	0	0	-0.0093003	0.404113	0	0.40422	0	0	0	0	0
0.918	0	0	-0.00914714	0.405168	0	0.405272	0	0	0	0	0
0.92	0	0	-0.00910032	0.406299	0	0.406401	0	0	0	2.6e-07	0.00052
0.922	0	0	-0.00920908	0.407534	0	0.407638	0	0	0	0	0
0.924	0	0	-0.00950212	0.408941	0	0.409051	0	0	0	0	0
0.926	0	0	-0.00998576	0.410655	0	0.410777	0	0	0	3.1e-07	0.00062
0.928	0	0	-0.0106473	0.41288	0	0.413017	0	0	0	0	0
0.93	0	0	-0.011461	0.415831	0	0.415989	0	0	0	7.6e-07	0.00152
0.932	0	0	-0.0123915	0.419665	0	0.419848	0	0	0	6.11e-06	0.01222
0.934	0	0	-0.0133914	0.424434	0	0.424646	0	0	0	2.614e-05	0.05228
0.936	0	0	-0.0143926	0.430086	0	0.430327	0	0	0	8.08e-06	0.01616
0.938	0	0	-0.0152968	0.436518	0	0.436786	0	0	0	0	0
0.94	0	0	-0.0159706	0.443641	0	0.443928	0	0	0	2.343e-05	0.04686
0.942	0	0	-0.0162458	0.45141	0	0.451703	0	0	0	2.469e-05	0.04938
0.944	0	0	-0.0159266	0.459821	0	0.460097	0	0	0	5.148e-05	0.10296
0.946	0	0	-0.0148007	0.468889	0	0.469123	0	0	0	8.023e-05	0.16046
0.948	0	0	-0.0126548	0.478646	0	0.478814	0	0	0	9.528e-05	0.19056
0.95	0	0	-0.00928697	0.489151	0	0.489239	0	0	0	0.00010243	0.20486
0.952	0	0	-0.00451528	0.500475	0	0.500496	0	0	0	0.00012295	0.2459
0.954	0	0	0.00181677	0.512679	0	0.512683	0	0	0	0.00011326	0.22652
0.956	0.00044471	0.0200152	0.00983456	0.525762	0.0200201	0.525854	0.0105277	0.401819	2.36364	0.0001485	0.297
0.958	0.00156911	0.0410589	0.0196248	0.539626	0.0410888	0.539983	0.0221873	0.846842	4.98142	0.00019009	0.38018
0.96	0.00351002	0.0631826	0.0312272	0.554059	0.06328	0.554939	0.0351165	1.34032	7.88426	0.00021993	0.43986
0.962	0.00640515	0.0864179	0.044625	0.568751	0.086655	0.570499	0.0494366	1.88689	11.0994	0.00031742	0.63484
0.964	0.0103883	0.11077	0.0597334	0.583328	0.111256	0.586379	0.0652384	2.49002	14.6471	0.00041526	0.83052
0.966	0.0155839	0.136216	0.0763925	0.597396	0.137105	0.60226	0.0825728	3.15163	18.539	0.00054106	1.08212
0.968	0.0221016	0.162702	0.0943707	0.610563	0.164196	0.617813	0.101442	3.87185	22.7756	0.00063327	1.26654
0.97	0.0300307	0.190144	0.113371	0.622469	0.192501	0.632709	0.121797	4.64874	27.3455	0.00077564	1.55128
0.972	0.0394354	0.218436	0.133032	0.632833	0.221967	0.646664	0.143538	5.47856	32.2268	0.00095679	1.91358
0.974	0.0503499	0.247454	0.152929	0.641487	0.252525	0.659464	0.166531	6.35615	37.3891	0.00118296	2.36592
0.976	0.0627736	0.277066	0.172571	0.648388	0.284088	0.67096	0.190612	7.27527	42.7957	0.00148023	2.96046
0.978	0.0766671	0.307141	0.191438	0.653629	0.316566	0.681087	0.215609	8.22933	48.4078	0.00176589	3.53178
0.98	0.0919526	0.337563	0.209043	0.657467	0.349863	0.6899	0.241371	9.21262	54.1919	0.0020763	4.1526
0.982	0.10852	0.36824	0.225029	0.660296	0.383897	0.697588	0.267802	10.2214	60.1262	0.00229514	4.59028
0.984	0.126241	0.399111	0.239241	0.662582	0.4186	0.704451	0.294883	11.2551	66.2064	0.00237401	4.74802
0.986	0.144981	0.430155	0.25176	0.664818	0.453931	0.710891	0.322695	12.3166	72.4507	0.00252264	5.04528
0.988	0.164623	0.461387	0.262863	0.667496	0.489876	0.717389	0.351432	13.4134	78.9025	0.00260192	5.20384
0.99	0.185073	0.492857	0.27292	0.671067	0.52646	0.724442	0.38139	14.5569	85.6285	0.00285361	5.70722
0.992	0.206264	0.524648	0.282283	0.675903	0.563738	0.732482	0.412928	15.7606	92.7094	0.00312958	6.25916
0.994	0.228153	0.556866	0.291202	0.682259	0.601792	0.741806	0.446413	17.0387	100.227	0.00358007	7.16014
0.996	0.25071	0.589632	0.299799	0.690245	0.640719	0.752541	0.482168	18.4033	108.255	0.00414156	8.28312
0.998	0.273913	0.62307	0.308111	0.699867	0.68062	0.764687	0.520461	19.8649	116.853	0.00467925	9.3585
1	0.29774	0.657303	0.316159	0.711089	0.721593	0.778206	0.561548	21.4331	126.077	0.00516565	10.3313
1.002	0.322173	0.692453	0.324	0.72388	0.763732	0.793082	0.605702	23.1184	135.991	0.00563416	11.2683
1.004	0.347201	0.728638	0.331726	0.738203	0.807131	0.809312	0.653221	24.9321	146.659	0.00619833	12.3967
1.006	0.372817	0.76597	0.339412	0.753963	0.851882	0.826838	0.704368	26.8843	158.143	0.00700472	14.0094
1.008	0.399018	0.804554	0.347049	0.770962	0.898066	0.845473	0.75929	28.9805	170.474	0.00815166	16.3033
1.01	0.425795	0.84447	0.354513	0.788879	0.945743	0.864875	0.81795	31.2194	183.644	0.0094785	18.957
1.012	0.453127	0.885772	0.361594	0.807282	0.994945	0.884564	0.880093	33.5913	197.596	0.0110208	22.0416
1.014	0.480977	0.928478	0.368076	0.825659	1.04566	0.903987	0.945266	36.0788	212.228	0.0128899	25.7798
1.016	0.509294	0.972564	0.373833	0.843449	1.09784	0.922582	1.01285	38.6584	227.403	0.0148776	29.7552
1.018	0.538024	1.01796	0.378883	0.860073	1.1514	0.939829	1.08212	41.3022	242.954	0.0170844	34.1688
1.02	0.567118	1.06457	0.383375	0.874967	1.2062	0.955271	1.15225	43.9791	258.7	0.0193942	38.7884
1.022	0.596541	1.11222	0.387505	0.887621	1.2621	0.96852	1.22237	46.6553	274.443	0.0219796	43.9592
1.024	0.62627	1.16074	0.391408	0.89759	1.31891	0.979218	1.2915	49.294	289.965	0.0247125	49.4249
1.026	0.656288	1.2099	0.395072	0.90447	1.37643	0.98699	1.35853	51.8522	305.013	0.0276253	55.2506
1.028	0.68657	1.25945	0.398318	0.907889	1.43443	0.991423	1.42213	54.2799	319.293	0.030769	61.538
1.03	0.717073	1.30912	0.400835	0.907501	1.49265	0.992082	1.48083	56.5202	332.472	0.0339631	67.9262
1.032	0.747724	1.35861	0.402239	0.902997	1.55078	0.988534	1.53299	58.5112	344.184	0.0370902	74.1805
1.034	0.778425	1.40758	0.40212	0.89412	1.60849	0.980383	1.57693	60.1882	354.048	0.0397839	79.5678
1.036	0.809042	1.4557	0.400044	0.880681	1.66542	0.967282	1.61093	61.4858	361.681	0.0415849	83.1697
1.038	0.839408	1.50261	0.395543	0.862545	1.72118	0.948914	1.63325	62.3378	366.693	0.0422217	84.4435
1.04	0.869318	1.54796	0.388117	0.839623	1.77536	0.924987	1.64219	62.6788	368.699	0.0417593	83.5186
1.042	0.898532	1.59138	0.377287	0.81183	1.82752	0.895216	1.63603	62.4438	367.317	0.0408189	81.6377
1.044	0.926775	1.63248	0.362675	0.779063	1.8772	0.859345	1.61316	61.5712	362.183	0.0398589	79.7178
1.046	0.953751	1.67088	0.344096	0.741276	1.92393	0.817247	1.57232	60.0123	353.014	0.0389062	77.8124
1.048	0.97916	1.70622	0.321613	0.698597	1.96722	0.769073	1.51293	57.7456	339.68	0.037193	74.3859
1.05	1.00272	1.73813	0.295556	0.651451	2.00662	0.715361	1.43546	54.7886	322.286	0.0346037	69.2074
1.052	1.02417	1.7663	0.266511	0.60067	2.04175	0.65714	1.34171	51.2105	301.238	0.0307006	61.4013
1.054	1.04332	1.79051	0.235284	0.547539	2.0723	0.595951	1.23499	47.137	277.277	0.0267636	53.5272
1.056	1.06004	1.81063	0.202864	0.493663	2.09811	0.53372	1.1198	42.7406	251.415	0.023043	46.086
1.058	1.07429	1.82667	0.170381	0.440747	2.11916	0.472533	1.00137	38.2203	224.825	0.0198659	39.7319
1.06	1.0861	1.83877	0.13902	0.390396	2.13558	0.41441	0.885006	33.7789	198.699	0.0173591	34.7181
1.062	1.0956	1.84718	0.109896	0.343945	2.14766	0.361075	0.775465	29.5979	174.105	0.0155615	31.123
1.064	1.103	1.85223	0.0838988	0.302359	2.15577	0.313783	0.676446	25.8185	151.874	0.0143502	28.7004
1.066	1.10855	1.85431	0.0615518	0.26621	2.16041	0.273233	0.590295	22.5303	132.531	0.0137378	27.4757
1.068	1.11254	1.85385	0.04296	0.235671	2.16206	0.239555	0.517931	19.7683	116.284	0.0134501	26.9002
1.07	1.11524	1.85126	0.0278745	0.210578	2.16123	0.212415	0.459077	17.522	103.071	0.0133078	26.6155
1.072	1.11691	1.84695	0.0158473	0.190568	2.15841	0.191226	0.412743	15.7536	92.668	0.0131597	26.3194
1.074	1.11776	1.84129	0.00641172	0.175162	2.154	0.175279	0.377552	14.4104	84.767	0.0127313	25.4627
1.076	1.11797	1.83461	-0.00078767	0.16379	2.14841	0.163792	0.351892	13.431	79.0059	0.011892	23.784
1.078	1.11797	1.81499	-0.00596465	0.155864	2.13168	0.155978	0.332495	12.6907	74.6509	0.0107333	21.4666
1.08	1.11797	1.79537	-0.0092585	0.150806	2.115	0.15109	0.319555	12.1967	71.7456	0.00932723	18.6545
1.082	1.11797	1.77575	-0.0108497	0.148044	2.09837	0.148441	0.311484	11.8887	69.9336	0.00789848	15.797
1.084	1.11797	1.75613	-0.01105	0.147033	2.08179	0.147448	0.306956	11.7159	68.9169	0.00648262	12.9652
1.086	1.11797	1.73651	-0.0103075	0.147287	2.06527	0.147647	0.304931	11.6386	68.4622	0.00519906	10.3981
1.088	1.11797	1.71689	-0.00911791	0.148413	2.0488	0.148693	0.304641	11.6275	68.3973	0.00402964	8.05928
1.09	1.11797	1.69727	-0.00789166	0.150148	2.03238	0.150355	0.305579	11.6633	68.6078	0.00312791	6.25582
1.092	1.11797	1.67765	-0.00684801	0.152324	2.01603	0.152478	0.307399	11.7328	69.0164	0.00233839	4.67678
1.094	1.11797	1.65803	-0.00598989	0.154793	1.99973	0.154909	0.309776	11.8235	69.55	0.00173926	3.47852
1.096	1.11797	1.63841	-0.00517283	0.157404	1.98349	0.157489	0.312379	11.9229	70.1345	0.00126024	2.52048
1.098	1.11797	1.61879	-0.00423332	0.160023	1.96732	0.160079	0.314925	12.0201	70.7062	0.00096659	1.93318
1.1	1.11797	1.59917	-0.00311055	0.162546	1.95121	0.162576	0.317219	12.1076	71.2212	0.00080602	1.61204
1.102	1.11797	1.57955	-0.00189999	0.164915	1.93516	0.164926	0.319157	12.1816	71.6564	0.00071067	1.42134
1.104	1.11797	1.55993	-0.00081346	0.16708	1.91918	0.167082	0.320661	12.239	71.9938	0.00064321	1.28642
1.106	1.11797	1.54031	-6.999e-05	0.168973	1.90326	0.168973	0.3216	12.2748	72.2047	0.00055023	1.10046
1.108	1.11797	1.52069	0.00022078	0.170515	1.88742	0.170515	0.321833	12.2837	72.2571	0.00036191	0.72382
1.11	1.11797	1.50107	0.00011836	0.171634	1.87165	0.171634	0.321238	12.261	72.1236	9.263e-05	0.18526
1.112	1.11797	1.48145	-0.00017631	0.172262	1.85595	0.172262	0.31971	12.2027	71.7804	-0.00023657	-0.47314
1.114	1.11797	1.46183	-0.00042134	0.172366	1.84033	0.172366	0.31721	12.1073	71.2192	-0.00056062	-1.12124
1.116	1.11797	1.44221	-0.00045404	0.171977	1.82478	0.171977	0.313821	11.9779	70.4583	-0.00083715	-1.6743
1.118	1.11797	1.42259	-0.00026723	0.171187	1.80931	0.171187	0.309732	11.8218	69.5401	-0.00103805	-2.0761
1.12	1.11797	1.40297	-1.42e-06	0.170151	1.79393	0.170151	0.305239	11.6504	68.5315	-0.00117611	-2.35222
1.122	1.11797	1.38335	0.00014294	0.169041	1.77863	0.169041	0.300662	11.4756	67.5037	-0.00133291	-2.66582
1.124	1.11797	1.36373	2.392e-05	0.16795	1.76341	0.16795	0.296166	11.304	66.4943	-0.00145113	-2.90226
1.126	1.11797	1.34411	-0.00035834	0.166858	1.74828	0.166858	0.291715	11.1342	65.495	-0.00149143	-2.98286
1.128	1.11797	1.32449	-0.0008583	0.165674	1.73324	0.165677	0.287158	10.9602	64.4719	-0.001481	-2.962
1.13	1.11797	1.30487	-0.00126248	0.164311	1.7183	0.164316	0.282343	10.7765	63.3909	-0.00147979	-2.95958
1.132	1.11797	1.28525	-0.00140417	0.162743	1.70345	0.162749	0.277234	10.5814	62.2438	-0.00135846	-2.71692
1.134	1.11797	1.26563	-0.00125212	0.161024	1.68869	0.161029	0.271927	10.3789	61.0524	-0.00138255	-2.7651
1.136	1.11797	1.24601	-0.00092677	0.159213	1.67404	0.159216	0.266533	10.173	59.8413	-0.00130935	-2.6187
1.138	1.11797	1.22639	-0.00063611	0.157335	1.65949	0.157336	0.261096	9.96551	58.6207	-0.0012666	-2.5332
1.14	1.11797	1.20677	-0.0005651	0.155417	1.64504	0.155418	0.255669	9.75836	57.4021	-0.00133239	-2.66478
1.142	1.11797	1.18715	-0.00077766	0.153524	1.6307	0.153526	0.250356	9.55555	56.2091	-0.00137353	-2.74706
1.144	1.11797	1.16753	-0.00118413	0.151726	1.61647	0.151731	0.245269	9.3614	55.0671	-0.00139709	-2.79418
1.146	1.11797	1.14791	-0.00159015	0.150069	1.60236	0.150078	0.240479	9.17858	53.9917	-0.00133795	-2.6759
1.148	1.11797	1.12829	-0.0017987	0.148558	1.58836	0.148568	0.235981	9.0069	52.9818	-0.00135386	-2.70772
1.15	1.11797	1.10867	-0.00171146	0.147135	1.57449	0.147145	0.231678	8.84266	52.0156	-0.00131214	-2.62428
1.152	1.11797	1.08905	-0.00137779	0.145698	1.56073	0.145704	0.227405	8.67959	51.0564	-0.00116695	-2.3339
1.154	1.11797	1.06943	-0.00096559	0.144118	1.54711	0.144121	0.222971	8.51032	50.0607	-0.00096737	-1.93474
1.156	1.11797	1.04981	-0.00066939	0.142278	1.53361	0.142279	0.218201	8.32829	48.9899	-0.00082486	-1.64972
1.158	1.11797	1.03019	-0.0006056	0.140113	1.52025	0.140115	0.213009	8.13011	47.8242	-0.0006925	-1.385
1.16	1.11797	1.01057	-0.0007529	0.137607	1.50702	0.137609	0.20738	7.91528	46.5605	-0.00056851	-1.13702
1.162	1.11797	0.990947	-0.0009689	0.13475	1.49394	0.134753	0.201313	7.6837	45.1982	-0.00050079	-1.00158
1.164	1.11797	0.971327	-0.00107114	0.131521	1.48099	0.131526	0.194789	7.43469	43.7335	-0.00045912	-0.91824
1.166	1.11797	0.951707	-0.0009377	0.127893	1.4682	0.127897	0.187778	7.16709	42.1594	-0.00044401	-0.88802
1.168	1.11797	0.932087	-0.00057344	0.123838	1.45556	0.123839	0.180255	6.87997	40.4704	-0.00043483	-0.86966
1.17	1.11797	0.912467	-0.00010766	0.119359	1.44307	0.119359	0.172244	6.57418	38.6717	-0.00044247	-0.88494
1.172	1.11797	0.892847	0.00027469	0.114488	1.43075	0.114488	0.163804	6.25207	36.7769	-0.00044481	-0.88962
1.174	1.11797	0.873227	0.00043032	0.10927	1.41859	0.109271	0.155011	5.91644	34.8026	-0.00044224	-0.88448
1.176	1.11797	0.853607	0.00033182	0.103776	1.4066	0.103777	0.145972	5.57145	32.7732	-0.00042554	-0.85108
1.178	1.11797	0.833987	8.196e-05	0.0981052	1.39478	0.0981052	0.136835	5.2227	30.7218	-0.00040888	-0.81776
1.18	1.11797	0.814367	-0.00013901	0.0923527	1.38313	0.0923528	0.127736	4.87543	28.679	-0.00042542	-0.85084
1.182	1.11797	0.794747	-0.00016716	0.0865946	1.37167	0.0865948	0.11878	4.53358	26.6681	-0.00034498	-0.68996
1.184	1.11797	0.775127	6.052e-05	0.0808839	1.3604	0.080884	0.110035	4.19979	24.7047	-0.00031761	-0.63522
1.186	1.11797	0.755507	0.00047628	0.0752481	1.34932	0.0752496	0.101536	3.8754	22.7965	-0.00028476	-0.56952
1.188	1.11797	0.735887	0.0009211	0.0697113	1.33843	0.0697173	0.0933118	3.56152	20.9501	-0.00026018	-0.52036
1.19	1.11797	0.716267	0.00123144	0.0643108	1.32774	0.0643226	0.085404	3.25969	19.1747	-0.00025848	-0.51696
1.192	1.11797	0.696647	0.00132671	0.0590805	1.31726	0.0590954	0.0778443	2.97116	17.4774	-0.00028403	-0.56806
1.194	1.11797	0.677027	0.00125005	0.0540448	1.30699	0.0540593	0.0706552	2.69676	15.8633	-0.00034818	-0.69636
1.196	1.11797	0.657407	0.00114174	0.0492258	1.29694	0.049239	0.06386	2.4374	14.3377	-0.00037349	-0.74698
1.198	1.11797	0.637787	0.00116005	0.0446321	1.2871	0.0446472	0.0574656	2.19334	12.902	-0.00043619	-0.87238
1.2	1.11797	0.618167	0.00139198	0.0402679	1.2775	0.040292	0.0514729	1.96461	11.5565	-0.00045995	-0.9199
1.202	1.11797	0.598547	0.00180259	0.0361586	1.26812	0.0362035	0.0459103	1.7523	10.3077	-0.00050476	-1.00952
1.204	1.11797	0.578927	0.0022518	0.0323415	1.25898	0.0324198	0.0408158	1.55786	9.16386	-0.00053425	-1.0685
1.206	1.11797	0.559307	0.00257071	0.0288514	1.25008	0.0289657	0.0362093	1.38203	8.12961	-0.0005465	-1.093
1.208	1.11797	0.539687	0.00265433	0.0257243	1.24142	0.0258608	0.0321042	1.22535	7.20795	-0.00057015	-1.1403
1.21	1.11797	0.520067	0.00251836	0.0229834	1.23302	0.0231209	0.0285085	1.08811	6.40066	-0.00064637	-1.29274
1.212	1.11797	0.500447	0.00229109	0.0206296	1.22487	0.0207564	0.025424	0.970382	5.70813	-0.00060181	-1.20362
1.214	1.11797	0.480827	0.00214521	0.0186605	1.21699	0.0187834	0.0228592	0.87249	5.13229	-0.00056336	-1.12672
1.216	1.11797	0.461207	0.0022054	0.0170613	1.20937	0.0172032	0.0208051	0.794087	4.6711	-0.00059644	-1.19288
1.218	1.11797	0.441587	0.00248291	0.015783	1.20203	0.0159771	0.0192049	0.733013	4.31184	-0.0006174	-1.2348
1.22	1.11797	0.421967	0.00287093	0.014759	1.19496	0.0150357	0.017967	0.685762	4.03389	-0.00058504	-1.17008
1.222	1.11797	0.402347	0.00320076	0.0139177	1.18817	0.014281	0.0169683	0.647646	3.80968	-0.00056297	-1.12594
1.224	1.11797	0.382727	0.0033304	0.0131787	1.18167	0.013593	0.0160624	0.61307	3.60629	-0.0005506	-1.1012
1.226	1.11797	0.363107	0.00322011	0.0124707	1.17546	0.0128798	0.0151397	0.57785	3.39912	-0.00054592	-1.09184
1.228	1.11797	0.343487	0.00295326	0.0117489	1.16955	0.0121143	0.0141684	0.540777	3.18104	-0.00048104	-0.96208
1.23	1.11797	0.323867	0.00268978	0.0109817	1.16394	0.0113063	0.0131599	0.502285	2.95462	-0.00041871	-0.83742
1.232	1.11797	0.304247	0.00257874	0.0101503	1.15863	0.0104727	0.0121341	0.463132	2.7243	-0.00038794	-0.77588
1.234	1.11797	0.284627	0.00267849	0.00926153	1.15364	0.00964107	0.0111223	0.424515	2.49715	-0.00033806	-0.67612
1.236	1.11797	0.265007	0.00292538	0.00833949	1.14895	0.0088377	0.0101541	0.387561	2.27977	-0.00029943	-0.59886
1.238	1.11797	0.245387	0.00316676	0.00741034	1.14459	0.00805863	0.00922381	0.352054	2.0709	-0.00025172	-0.50344
1.24	1.11797	0.225767	0.0032422	0.00650116	1.14054	0.00726477	0.00828578	0.316251	1.8603	-0.00026008	-0.52016
1.242	1.11797	0.206147	0.00307006	0.00563133	1.13682	0.00641382	0.00729137	0.278297	1.63704	-0.00026452	-0.52904
1.244	1.11797	0.186527	0.00269093	0.00480762	1.13343	0.00550947	0.00624459	0.238343	1.40202	-0.00021054	-0.42108
1.246	1.11797	0.166907	0.00224414	0.00403571	1.13036	0.0046177	0.00521968	0.199224	1.17191	-0.00018972	-0.37944
1.248	1.11797	0.147287	0.00189227	0.00332041	1.12763	0.00382175	0.00430954	0.164486	0.967567	-0.00018317	-0.36634
1.25	1.11797	0.127667	0.00173481	0.00265963	1.12524	0.00317541	0.00357309	0.136378	0.802221	-0.00015404	-0.30808
1.252	1.11797	0.108047	0.00175763	0.00205217	1.12318	0.00270197	0.00303481	0.115833	0.681368	-0.00016639	-0.33278
1.254	1.11797	0.0884271	0.00184479	0.00150041	1.12147	0.00237792	0.00266675	0.101784	0.598732	-0.00014031	-0.28062
1.256	1.11797	0.0688071	0.00184398	0.0010036	1.12009	0.0020994	0.00235151	0.0897525	0.527956	-0.00013933	-0.27866
1.258	1.11797	0.0491871	0.00164961	0.00055942	1.11906	0.00174189	0.00194927	0.0743995	0.437644	-0.00012105	-0.2421
1.26	1.11797	0.0295671	0.00126109	0.00016731	1.11837	0.00127214	0.00142272	0.0543022	0.319425	-0.00011001	-0.22002
1.262	1.11797	0.00994713	0.00078493	-0.00017471	1.11802	0.000804138	0.000899042	0.0343146	0.20185	-0.00010587	-0.21174
1.264	1.11797	-0.00967287	0.00037881	-0.00047148	1.11802	0.000604806	0.000676183	0.0258085	0.151815	-0.00011904	-0.23808
1.266	1.11797	-0.0292929	0.00016862	-0.00072991	1.11836	0.000749134	0.0008378	0.0319771	0.188101	-0.00013352	-0.26704
1.268	1.11797	-0.0489129	0.00018329	-0.00095719	1.11904	0.000974581	0.0010906	0.0416259	0.244858	-0.00014809	-0.29618
1.27	1.11797	-0.0685329	0.00034009	-0.00115779	1.12007	0.00120671	0.0013516	0.0515877	0.303457	-0.00018378	-0.36756
1.272	1.11797	-0.0881529	0.00048863	-0.00133693	1.12144	0.00142343	0.00159629	0.0609272	0.358395	-0.00019136	-0.38272
1.274	1.11797	-0.107773	0.00049141	-0.00150523	1.12316	0.00158341	0.00177842	0.0678787	0.399287	-0.00021291	-0.42582
1.276	1.11797	-0.127393	0.00029637	-0.0016712	1.12521	0.00169728	0.00190979	0.0728927	0.428781	-0.0002198	-0.4396
1.278	1.11797	-0.147013	-3.82e-05	-0.00183253	1.1276	0.00183293	0.00206681	0.0788858	0.464034	-0.00023628	-0.47256
1.28	1.11797	-0.166633	-0.00037883	-0.00197977	1.13032	0.00201569	0.00227838	0.0869611	0.511536	-0.00024466	-0.48932
1.282	1.11797	-0.186253	-0.0005914	-0.00210115	1.13338	0.00218279	0.00247394	0.0944252	0.555442	-0.00028634	-0.57268
1.284	1.11797	-0.205873	-0.00061336	-0.00218762	1.13677	0.00227198	0.00258272	0.0985772	0.579866	-0.00034111	-0.68222
1.286	1.11797	-0.225493	-0.00048606	-0.00224222	1.14049	0.0022943	0.00261662	0.099871	0.587477	-0.00034261	-0.68522
1.288	1.11797	-0.245113	-0.00033176	-0.00228031	1.14453	0.00230432	0.00263736	0.100663	0.592133	-0.00040576	-0.81152
1.29	1.11797	-0.264733	-0.00028651	-0.00232317	1.14889	0.00234077	0.00268929	0.102645	0.603792	-0.0004666	-0.9332
1.292	1.11797	-0.284353	-0.00042447	-0.00239164	1.15357	0.00242902	0.00280204	0.106948	0.629106	-0.00051961	-1.03922
1.294	1.11797	-0.303973	-0.00071569	-0.00249053	1.15856	0.00259132	0.00300221	0.114588	0.674048	-0.000552	-1.104
1.296	1.11797	-0.323593	-0.001041	-0.00260397	1.16386	0.00280434	0.00326387	0.124575	0.732796	-0.00061559	-1.23118
1.298	1.11797	-0.343213	-0.00125633	-0.00271849	1.16947	0.00299475	0.00350228	0.133675	0.786322	-0.00066054	-1.32108
1.3	1.11797	-0.362833	-0.00126989	-0.00283363	1.17538	0.00310517	0.00364975	0.139303	0.819432	-0.00069019	-1.38038
1.302	1.11797	-0.382453	-0.00109019	-0.00294737	1.18158	0.00314253	0.00371316	0.141724	0.833669	-0.00072787	-1.45574
1.304	1.11797	-0.402073	-0.00082114	-0.00305682	1.18808	0.00316519	0.00376049	0.14353	0.844295	-0.00066514	-1.33028
1.306	1.11797	-0.421693	-0.00060751	-0.00316767	1.19486	0.0032254	0.0038539	0.147096	0.865268	-0.00054184	-1.08368
1.308	1.11797	-0.441313	-0.00055876	-0.00328265	1.20192	0.00332987	0.00400225	0.152758	0.898574	-0.00042939	-0.85878
1.31	1.11797	-0.460933	-0.00069237	-0.00339241	1.20927	0.00346234	0.0041869	0.159805	0.940031	-0.00021338	-0.42676
1.312	1.11797	-0.480553	-0.00092719	-0.00347878	1.21688	0.00360022	0.00438104	0.167215	0.983619	4.73e-05	0.0946
1.314	1.11797	-0.500173	-0.00112846	-0.00351316	1.22476	0.00368995	0.0045193	0.172493	1.01466	0.00030664	0.61328
1.316	1.11797	-0.519793	-0.00117911	-0.00346851	1.2329	0.00366345	0.00451668	0.172392	1.01407	0.00056061	1.12122
1.318	1.11797	-0.539413	-0.00104039	-0.00334452	1.2413	0.0035026	0.00434779	0.165946	0.976154	0.00077264	1.54528
1.32	1.11797	-0.559033	-0.00077095	-0.00316291	1.24995	0.00325551	0.00406924	0.155315	0.913615	0.00099237	1.98474
1.322	1.11797	-0.578653	-0.00049521	-0.00294071	1.25885	0.00298211	0.00375404	0.143284	0.842846	0.0012232	2.4464
1.324	1.11797	-0.598273	-0.00033733	-0.00268366	1.26799	0.00270478	0.00342963	0.130902	0.770011	0.00146547	2.93094
1.326	1.11797	-0.617893	-0.00035648	-0.00239012	1.27736	0.00241656	0.00308682	0.117818	0.693045	0.00184741	3.69482
1.328	1.11797	-0.637513	-0.00051708	-0.00205215	1.28697	0.00211629	0.0027236	0.103954	0.611496	0.00206691	4.13382
1.33	1.11797	-0.657133	-0.00070823	-0.00166842	1.2968	0.00181252	0.00235047	0.0897126	0.527721	0.00233319	4.66638
1.332	1.11797	-0.676753	-0.00080431	-0.00125419	1.30685	0.00148994	0.00194712	0.0743177	0.437163	0.0024622	4.9244
1.334	1.11797	-0.696373	-0.00073535	-0.00083304	1.31712	0.00111117	0.00146354	0.0558603	0.32859	0.00213695	4.2739
1.336	1.11797	-0.715993	-0.00052659	-0.00043168	1.3276	0.000680915	0.00090398	0.034503	0.202959	0.0017859	3.5718
1.338	1.11797	-0.735613	-0.00028464	-8.102e-05	1.33828	0.000295946	0.000396059	0.0151168	0.0889221	0.00106801	2.13602
1.34	1.11797	-0.755233	-0.00013838	0.0001915	1.34916	0.000236265	0.000318761	0.0121664	0.0715673	0.00026342	0.52684
1.342	1.11797	-0.774853	-0.00016766	0.00036916	1.36024	0.000405449	0.00055151	0.02105	0.123823	-0.00055296	-1.10592
1.344	1.11797	-0.794473	-0.00035967	0.00044427	1.37152	0.00057161	0.000783972	0.0299226	0.176015	-0.00133922	-2.67844
1.346	1.11797	-0.814093	-0.00061676	0.00041808	1.38297	0.000745107	0.00103046	0.0393306	0.231357	-0.00189292	-3.78584
1.348	1.11797	-0.833713	-0.0008091	0.00030539	1.39461	0.000864816	0.00120608	0.0460337	0.270786	-0.00220025	-4.4005
1.35	1.11797	-0.853333	-0.00084278	0.00013219	1.40643	0.000853084	0.0011998	0.045794	0.269376	-0.00231449	-4.62898
1.352	1.11797	-0.872953	-0.00070903	-7.569e-05	1.41842	0.000713059	0.00101142	0.0386037	0.22708	-0.00242833	-4.85666
1.354	1.11797	-0.892573	-0.00048844	-0.0002974	1.43058	0.000571857	0.000818086	0.0312247	0.183674	-0.00123332	-2.46664
1.356	1.11797	-0.912193	-0.00030625	-0.00051141	1.4429	0.000596095	0.000860106	0.0328285	0.193109	-0.00049745	-0.9949
1.358	1.11797	-0.931813	-0.00026273	-0.00069336	1.45538	0.000741468	0.00107912	0.0411878	0.242281	-0.00017661	-0.35322
1.36	1.11797	-0.951433	-0.00037777	-0.00082392	1.46802	0.000906396	0.00133061	0.0507867	0.298745	-7.84e-06	-0.01568
1.362	1.11797	-0.971053	-0.00057958	-0.0008948	1.48081	0.00106611	0.0015787	0.0602559	0.354446	0	0
1.364	1.11797	-0.990673	-0.0007435	-0.00090643	1.49375	0.00117235	0.0017512	0.0668398	0.393176	0	0
1.366	1.11797	-1.01029	-0.00075925	-0.00086888	1.50684	0.00115387	0.00173869	0.0663623	0.390366	0	0
1.368	1.11797	-1.02991	-0.00058975	-0.00080614	1.52006	0.000998833	0.00151829	0.0579499	0.340882	0	0
1.37	1.11797	-1.04953	-0.0002903	-0.00074817	1.53342	0.000802516	0.0012306	0.0469693	0.27629	0	0
1.372	1.11797	-1.06915	2.155e-05	-0.00071509	1.54692	0.000715415	0.00110669	0.04224	0.24847	0	0
1.374	1.11797	-1.08877	0.00022783	-0.00070878	1.56054	0.000744497	0.00116182	0.0443442	0.260848	0	0
1.376	1.11797	-1.10839	0.00027049	-0.00071422	1.57429	0.000763724	0.00120233	0.0458903	0.269943	0	0
1.378	1.11797	-1.12801	0.00017894	-0.00070817	1.58817	0.000730427	0.00116004	0.0442764	0.260449	0	0
1.38	1.11797	-1.14763	5.073e-05	-0.00067088	1.60216	0.000672795	0.00107793	0.0411423	0.242013	0	0
1.382	1.11797	-1.16725	-3.39e-06	-0.00059238	1.61628	0.00059239	0.000957465	0.0365445	0.214967	1.471e-05	0.02942
1.384	1.11797	-1.18687	7.949e-05	-0.00047566	1.6305	0.000482256	0.000786319	0.0300122	0.176542	4.153e-05	0.08306
1.386	1.11797	-1.20649	0.00027997	-0.00033949	1.64484	0.000440042	0.000723797	0.0276258	0.162505	1.63e-05	0.0326
1.388	1.11797	-1.22611	0.00050874	-0.00020897	1.65928	0.000549986	0.000912583	0.0348314	0.204891	2.78e-06	0.00556
1.39	1.11797	-1.24573	0.00065721	-0.0001013	1.67383	0.000664971	0.00111305	0.0424829	0.249899	5.761e-05	0.11522
1.392	1.11797	-1.26535	0.00065608	-2.744e-05	1.68849	0.000656654	0.00110875	0.0423187	0.248934	6.194e-05	0.12388
1.394	1.11797	-1.28497	0.0005133	1.24e-06	1.70324	0.000513301	0.000874275	0.0333693	0.19629	4.838e-05	0.09676
1.396	1.11797	-1.30459	0.00031315	-2.109e-05	1.71809	0.000313859	0.000539238	0.0205816	0.121068	6.039e-05	0.12078
1.398	1.11797	-1.32421	0.00017436	-9.18e-05	1.73303	0.00019705	0.000341494	0.0130341	0.0766713	3.115e-05	0.0623
1.4	1.11797	-1.34383	0.00018829	-0.00020459	1.74807	0.000278047	0.000486046	0.0185514	0.109126	1.523e-05	0.03046
1.402	1.11797	-1.36345	0.00037148	-0.00034559	1.7632	0.000507375	0.000894604	0.0341452	0.200854	1.665e-05	0.0333
1.404	1.11797	-1.38307	0.00065902	-0.00049161	1.77841	0.000822185	0.00146219	0.0558086	0.328286	1.368e-05	0.02736
1.406	1.11797	-1.40269	0.00094007	-0.00062139	1.79372	0.00112688	0.0020213	0.0771489	0.453817	7.56e-06	0.01512
1.408	1.11797	-1.42231	0.0011157	-0.00071809	1.8091	0.00132682	0.00240034	0.0916161	0.538918	1.31e-05	0.0262
1.41	1.11797	-1.44193	0.00115069	-0.00076388	1.82456	0.00138116	0.00252001	0.0961837	0.565787	1.275e-05	0.0255
1.412	1.11797	-1.46155	0.00109215	-0.00074819	1.84011	0.00132385	0.00243603	0.0929782	0.546931	2.48e-06	0.00496
1.414	1.11797	-1.48117	0.00104157	-0.00067805	1.85573	0.00124283	0.00230635	0.0880288	0.517816	9.65e-06	0.0193
1.416	1.11797	-1.50079	0.00109456	-0.0005744	1.87143	0.00123612	0.00231331	0.0882944	0.519379	3.08e-06	0.00616
1.418	1.11797	-1.52041	0.00128487	-0.00046685	1.8872	0.00136706	0.00257991	0.0984697	0.579233	4.5e-07	0.0009
1.42	1.11797	-1.54003	0.00156501	-0.00038904	1.90304	0.00161264	0.00306892	0.117134	0.689026	-4e-08	-8e-05
1.422	1.11797	-1.55965	0.00183126	-0.00036737	1.91895	0.00186775	0.00358412	0.136798	0.804696	-1.6e-07	-0.00032
1.424	1.11797	-1.57927	0.0019762	-0.00041444	1.93493	0.00201919	0.003907	0.149122	0.877189	0	0
1.426	1.11797	-1.59889	0.00194222	-0.00053406	1.95098	0.00201431	0.00392988	0.149995	0.882325	0	0
1.428	1.11797	-1.61851	0.00175064	-0.00072478	1.96709	0.00189474	0.00372713	0.142257	0.836805	0	0
1.43	1.11797	-1.63813	0.00148926	-0.00097625	1.98327	0.00178072	0.00353164	0.134795	0.792914	0	0
1.432	1.11797	-1.65775	0.00126344	-0.0012673	1.9995	0.00178951	0.00357812	0.13657	0.80335	0	0
1.434	1.11797	-1.67737	0.00113829	-0.00156985	2.0158	0.00193911	0.00390885	0.149193	0.877604	0	0
1.436	1.11797	-1.69699	0.00110496	-0.00185582	2.03215	0.00215986	0.00438917	0.167526	0.985445	0	0
1.438	1.11797	-1.71661	0.00108813	-0.00210516	2.04857	0.00236975	0.0048546	0.18529	1.08994	0	0
1.44	1.11797	-1.73623	0.00098929	-0.00231028	2.06504	0.00251318	0.00518981	0.198084	1.1652	0	0
1.442	1.11797	-1.75585	0.00074342	-0.00247075	2.08156	0.00258017	0.00537078	0.204991	1.20583	0	0
1.444	1.11797	-1.77547	0.0003586	-0.00258446	2.09813	0.00260922	0.0054745	0.20895	1.22912	0	0
1.446	1.11797	-1.79509	-8.406e-05	-0.00264448	2.11476	0.00264582	0.00559527	0.21356	1.25624	0	0
1.448	1.11797	-1.81471	-0.00047108	-0.00264356	2.13144	0.0026852	0.00572336	0.218449	1.28499	0	0
1.45	1.11797	-1.83433	-0.00071627	-0.00258437	2.14817	0.00268179	0.00576095	0.219884	1.29343	0	0
1.452	1.11797	-1.85395	-0.00080626	-0.00248381	2.16495	0.00261139	0.00565353	0.215784	1.26932	0	0
1.454	1.11797	-1.87357	-0.00080694	-0.00236582	2.18177	0.00249965	0.00545368	0.208156	1.22444	0	0
1.456	1.11797	-1.89319	-0.00082713	-0.00225557	2.19865	0.00240244	0.00528213	0.201608	1.18593	0	0
1.458	1.11797	-1.91281	-0.00095955	-0.00217684	2.21556	0.00237894	0.0052707	0.201172	1.18336	0	0
1.46	1.11797	-1.93243	-0.0012319	-0.00214624	2.23252	0.00247466	0.00552473	0.210868	1.2404	0	0
1.462	1.11797	-1.95205	-0.00159322	-0.00217041	2.24953	0.0026924	0.00605663	0.231169	1.35982	0	0
1.464	1.11797	-1.97167	-0.00194041	-0.002248	2.26657	0.00296963	0.00673089	0.256904	1.5112	0	0
1.466	1.11797	-1.99129	-0.00217045	-0.00237263	2.28366	0.00321562	0.0073434	0.280282	1.64872	0	0
1.468	1.11797	-2.01091	-0.00223228	-0.00253447	2.30079	0.00337737	0.00777062	0.296588	1.74464	0	0
1.47	1.11797	-2.03053	-0.00215238	-0.0027154	2.31796	0.00346499	0.0080317	0.306553	1.80325	0	0
1.472	1.11797	-2.05015	-0.00201909	-0.00288718	2.33516	0.00352314	0.00822712	0.314012	1.84713	0	0
1.474	1.11797	-2.06977	-0.0019322	-0.00302124	2.35241	0.00358626	0.00843636	0.321998	1.89411	0	0
1.476	1.11797	-2.08939	-0.00194785	-0.0030948	2.36969	0.00365676	0.00866539	0.33074	1.94553	0	0
1.478	1.11797	-2.10901	-0.00205025	-0.00309103	2.38701	0.00370918	0.00885383	0.337932	1.98784	0	0
1.48	1.11797	-2.12863	-0.00216346	-0.00300548	2.40436	0.00370317	0.00890375	0.339838	1.99905	-7.26e-06	-0.01452
1.482	1.11797	-2.14825	-0.00219571	-0.00284928	2.42175	0.00359716	0.0087114	0.332496	1.95586	-9.42e-06	-0.01884
1.484	1.11797	-2.16787	-0.00209209	-0.00264139	2.43917	0.00336954	0.00821887	0.313697	1.84528	-2.395e-05	-0.0479
1.486	1.11797	-2.18749	-0.0018655	-0.00240365	2.45662	0.00304263	0.0074746	0.28529	1.67818	-1.203e-05	-0.02406
1.488	1.11797	-2.20711	-0.00159033	-0.00216103	2.47411	0.00268313	0.00663836	0.253373	1.49043	-8.79e-06	-0.01758
1.49	1.11797	-2.22673	-0.00136439	-0.00193818	2.49163	0.00237025	0.00590579	0.225412	1.32595	-1.615e-05	-0.0323
1.492	1.11797	-2.24635	-0.00125975	-0.0017536	2.50918	0.00215919	0.00541778	0.206785	1.21638	-1.536e-05	-0.03072
1.494	1.11797	-2.26597	-0.00128602	-0.00161314	2.52676	0.00206302	0.00521276	0.19896	1.17035	-1.881e-05	-0.03762
1.496	1.11797	-2.28559	-0.00138541	-0.00150579	2.54437	0.00204616	0.00520618	0.198709	1.16888	-2.552e-05	-0.05104
1.498	1.11797	-2.30521	-0.00146456	-0.00141292	2.56201	0.00203501	0.00521372	0.198997	1.17057	-2.341e-05	-0.04682
1.5	1.11797	-2.32483	-0.0014457	-0.00132412	2.57967	0.00196044	0.00505731	0.193027	1.13545	-1.845e-05	-0.0369
1.502	1.11797	-2.34445	-0.00130789	-0.00123887	2.59737	0.00180149	0.00467914	0.178593	1.05055	-1.068e-05	-0.02136
1.504	1.11797	-2.36407	-0.0010957	-0.0011595	2.61509	0.00159531	0.00417187	0.159232	0.936657	-9.7e-06	-0.0194
1.506	1.11797	-2.38369	-0.00089273	-0.00109152	2.63284	0.0014101	0.00371257	0.141701	0.833536	-7.86e-06	-0.01572
1.508	0	0	-0.00077542	-0.00104332	0	0.00129992	0	0	0	-7.61e-06	-0.01522
1.51	0	0	-0.00077116	-0.00102335	0	0.00128138	0	0	0	-1.165e-05	-0.0233
1.512	0	0	-0.00084269	-0.00104526	0	0.00134264	0	0	0	-1.271e-05	-0.02542
1.514	0	0	-0.00090804	-0.0011248	0	0.00144558	0	0	0	-1.128e-05	-0.02256
1.516	0	0	-0.00088504	-0.00126191	0	0.00154133	0	0	0	-1.35e-05	-0.027
1.518	0	0	-0.00073624	-0.0014379	0	0.00161543	0	0	0	-1.865e-05	-0.0373
1.52	0	0	-0.00048927	-0.00163155	0	0.00170333	0	0	0	-2.471e-05	-0.04942
1.522	0	0	-0.00022142	-0.00182769	0	0.00184105	0	0	0	-4.379e-05	-0.08758
1.524	0	0	-1.859e-05	-0.00201646	0	0.00201655	0	0	0	-1.449e-05	-0.02898
1.526	0	0	6.896e-05	-0.00219187	0	0.00219295	0	0	0	-3.76e-05	-0.0752
1.528	0	0	5.217e-05	-0.00234616	0	0.00234674	0	0	0	-1.826e-05	-0.03652
1.53	0	0	-3.84e-06	-0.00246477	0	0.00246477	0	0	0	-2.505e-05	-0.0501
1.532	0	0	-1.597e-05	-0.00253313	0	0.00253318	0	0	0	-2.472e-05	-0.04944
1.534	0	0	7.185e-05	-0.00254974	0	0.00255075	0	0	0	-2.305e-05	-0.0461
1.536	0	0	0.00025964	-0.00252781	0	0.00254111	0	0	0	-1.943e-05	-0.03886
1.538	0	0	0.00049243	-0.00248091	0	0.00252931	0	0	0	-1.938e-05	-0.03876
1.54	0	0	0.00069031	-0.00241016	0	0.00250707	0	0	0	-5.56e-06	-0.01112
1.542	0	0	0.00079282	-0.00230748	0	0.00243988	0	0	0	7.61e-06	0.01522
1.544	0	0	0.0007939	-0.00217004	0	0.0023107	0	0	0	2.275e-05	0.0455
1.546	0	0	0.00074554	-0.00200811	0	0.00214204	0	0	0	3.741e-05	0.07482
1.548	0	0	0.00072827	-0.00183943	0	0.00197835	0	0	0	2.195e-05	0.0439
1.55	0	0	0.00080747	-0.00168119	0	0.00186505	0	0	0	1.256e-05	0.02512
1.552	0	0	0.00099879	-0.00154454	0	0.00183934	0	0	0	-3.21e-06	-0.00642
1.554	0	0	0.0012597	-0.00143212	0	0.0019073	0	0	0	-1.336e-05	-0.02672
1.556	0	0	0.0015125	-0.0013411	0	0.00202144	0	0	0	-4.482e-05	-0.08964
1.558	0	0	0.00168621	-0.00126793	0	0.00210973	0	0	0	-5.142e-05	-0.10284
1.56	0	0	0.00175369	-0.00121302	0	0.00213233	0	0	0	-4.444e-05	-0.08888
1.562	0	0	0.00174573	-0.00118232	0	0.00210842	0	0	0	-2.965e-05	-0.0593
1.564	0	0	0.00173562	-0.00118193	0	0.00209984	0	0	0	-3.811e-05	-0.07622
1.566	0	0	0.00180099	-0.00121394	0	0.00217192	0	0	0	-3.009e-05	-0.06018
1.568	0	0	0.00198276	-0.00128073	0	0.00236043	0	0	0	-3.163e-05	-0.06326
1.57	0	0	0.00226367	-0.00138914	0	0.00265592	0	0	0	-3.434e-05	-0.06868
1.572	0	0	0.00257766	-0.00154523	0	0.00300534	0	0	0	-2.477e-05	-0.04954
1.574	0	0	0.00284469	-0.00174836	0	0.00333902	0	0	0	-2.918e-05	-0.05836
1.576	0	0	0.00301258	-0.00199109	0	0.0036111	0	0	0	-2.971e-05	-0.05942
1.578	0	0	0.00308345	-0.00225839	0	0.00382204	0	0	0	-4.004e-05	-0.08008
1.58	0	0	0.00310967	-0.00252857	0	0.00400796	0	0	0	-4.212e-05	-0.08424
1.582	0	0	0.00316302	-0.00278018	0	0.00421119	0	0	0	-3.313e-05	-0.06626
1.584	0	0	0.00329509	-0.00299593	0	0.00445345	0	0	0	-3.279e-05	-0.06558
1.586	0	0	0.00350906	-0.0031623	0	0.00472373	0	0	0	-2.588e-05	-0.05176
1.588	0	0	0.00375766	-0.00326992	0	0.0049812	0	0	0	-2.528e-05	-0.05056
1.59	0	0	0.00396909	-0.00331104	0	0.00516882	0	0	0	-2.074e-05	-0.04148
1.592	0	0	0.00408556	-0.00328041	0	0.00523955	0	0	0	-1.669e-05	-0.03338
1.594	0	0	0.00409475	-0.00318364	0	0.00518677	0	0	0	-1.691e-05	-0.03382
1.596	0	0	0.00403818	-0.00303743	0	0.00505301	0	0	0	-1.064e-05	-0.02128
1.598	0	0	0.00398992	-0.00285999	0	0.00490907	0	0	0	-1.93e-06	-0.00386
1.6	0	0	0.00401668	-0.00266792	0	0.00482198	0	0	0	7.85e-06	0.0157
1.602	0	0	0.00414254	-0.00247755	0	0.00482689	0	0	0	1.245e-05	0.0249
1.604	0	0	0.00433601	-0.00230318	0	0.00490975	0	0	0	1.586e-05	0.03172
1.606	0	0	0.00452328	-0.00215541	0	0.00501057	0	0	0	1.643e-05	0.03286
1.608	0	0	0.00462384	-0.00203807	0	0.00505308	0	0	0	8.66e-06	0.01732
1.61	0	0	0.00459189	-0.00194457	0	0.00498666	0	0	0	1.8e-06	0.0036
1.612	0	0	0.00443864	-0.00186141	0	0.00481315	0	0	0	-3.9e-07	-0.00078
1.614	0	0	0.00422268	-0.00177604	0	0.00458098	0	0	0	1.74e-06	0.00348
1.616	0	0	0.00401542	-0.00167901	0	0.00435232	0	0	0	5.04e-06	0.01008
1.618	0	0	0.00386136	-0.00156441	0	0.00416623	0	0	0	9.36e-06	0.01872
1.62	0	0	0.00375631	-0.00143573	0	0.00402134	0	0	0	1.155e-05	0.0231
1.622	0	0	0.00365332	-0.00130765	0	0.0038803	0	0	0	6.96e-06	0.01392
1.624	0	0	0.0034904	-0.00119659	0	0.00368981	0	0	0	1.174e-05	0.02348
1.626	0	0	0.00322559	-0.0011145	0	0.0034127	0	0	0	7.69e-06	0.01538
1.628	0	0	0.00286106	-0.00106798	0	0.00305389	0	0	0	6.81e-06	0.01362
1.63	0	0	0.00244303	-0.00105499	0	0.00266109	0	0	0	8.39e-06	0.01678
1.632	0	0	0.00203771	-0.00106495	0	0.00229921	0	0	0	8.19e-06	0.01638
1.634	0	0	0.00169569	-0.0010832	0	0.00201213	0	0	0	9.12e-06	0.01824
1.636	0	0	0.00142467	-0.00109529	0	0.00179704	0	0	0	5.8e-06	0.0116
1.638	0	0	0.00118536	-0.00109244	0	0.00161199	0	0	0	7.36e-06	0.01472
1.64	0	0	0.00091282	-0.00107338	0	0.00140904	0	0	0	8.22e-06	0.01644
1.642	0	0	0.00055233	-0.00103946	0	0.00117709	0	0	0	7.34e-06	0.01468
1.644	0	0	8.958e-05	-0.00098974	0	0.000993786	0	0	0	1.442e-05	0.02884
1.646	0	0	-0.00044078	-0.00092244	0	0.00102234	0	0	0	1.598e-05	0.03196
1.648	0	0	-0.00097176	-0.00083876	0	0.00128368	0	0	0	1.419e-05	0.02838
1.65	0	0	-0.00143651	-0.00074198	0	0.00161682	0	0	0	7.33e-06	0.01466
1.652	0	0	-0.00180044	-0.00063345	0	0.00190862	0	0	0	6.49e-06	0.01298
1.654	0	0	-0.00207709	-0.00051238	0	0.00213935	0	0	0	4.73e-06	0.00946
1.656	0	0	-0.00231773	-0.00037937	0	0.00234857	0	0	0	4.96e-06	0.00992
1.658	0	0	-0.00257969	-0.00023811	0	0.00259066	0	0	0	9.17e-06	0.01834
1.66	0	0	-0.00289328	-9.409e-05	0	0.00289481	0	0	0	1.835e-05	0.0367
1.662	0	0	-0.00324505	4.486e-05	0	0.00324536	0	0	0	2e-05	0.04
1.664	0	0	-0.00358369	0.00016919	0	0.00358768	0	0	0	2.269e-05	0.04538
1.666	0	0	-0.00384649	0.00027453	0	0.00385627	0	0	0	2.654e-05	0.05308
1.668	0	0	-0.00399327	0.00036361	0	0.00400979	0	0	0	1.463e-05	0.02926
1.67	0	0	-0.00402899	0.00044093	0	0.00405305	0	0	0	1.268e-05	0.02536
1.672	0	0	-0.00400197	0.00051113	0	0.00403448	0	0	0	6.45e-06	0.0129
1.674	0	0	-0.00397836	0.00057806	0	0.00402014	0	0	0	3.84e-06	0.00768
1.676	0	0	-0.00400569	0.00064327	0	0.00405701	0	0	0	-4.9e-07	-0.00098
1.678	0	0	-0.00408663	0.00070878	0	0.00414764	0	0	0	-5.87e-06	-0.01174
1.68	0	0	-0.00417888	0.00077623	0	0.00425036	0	0	0	-9.19e-06	-0.01838
1.682	0	0	-0.00422043	0.00083982	0	0.00430318	0	0	0	-1.1e-05	-0.022
1.684	0	0	-0.00416407	0.00088295	0	0.00425665	0	0	0	-8.37e-06	-0.01674
1.686	0	0	-0.00400078	0.00088109	0	0.00409665	0	0	0	-3.09e-06	-0.00618
1.688	0	0	-0.00376221	0.00080782	0	0.00384796	0	0	0	1.82e-06	0.00364
1.69	0	0	-0.0035044	0.00064474	0	0.00356322	0	0	0	6.63e-06	0.01326
1.692	0	0	-0.00327921	0.00039228	0	0.00330259	0	0	0	9.72e-06	0.01944
1.694	0	0	-0.00310642	7.159e-05	0	0.00310724	0	0	0	9.78e-06	0.01956
1.696	0	0	-0.00296364	-0.00028371	0	0.00297719	0	0	0	5.54e-06	0.01108
1.698	0	0	-0.00280025	-0.00063552	0	0.00287146	0	0	0	2e-08	4e-05
1.7	0	0	-0.00256709	-0.00094792	0	0.00273651	0	0	0	-7.99e-06	-0.01598
1.702	0	0	-0.0022461	-0.00119813	0	0.00254568	0	0	0	-1.642e-05	-0.03284
1.704	0	0	-0.00186322	-0.00138142	0	0.00231946	0	0	0	-1.717e-05	-0.03434
1.706	0	0	-0.00147645	-0.00150148	0	0.00210579	0	0	0	-2.222e-05	-0.04444
1.708	0	0	-0.00114583	-0.00156047	0	0.00193597	0	0	0	-9.88e-06	-0.01976
1.71	0	0	-0.00090262	-0.00155845	0	0.00180097	0	0	0	-5.58e-06	-0.01116
1.712	0	0	-0.00073386	-0.00149507	0	0.00166547	0	0	0	-3.18e-06	-0.00636
1.714	0	0	-0.00059012	-0.00136767	0	0.00148955	0	0	0	-7.52e-06	-0.01504
1.716	0	0	-0.0004119	-0.00117217	0	0.00124243	0	0	0	-1.588e-05	-0.03176
1.718	0	0	-0.00016043	-0.00091226	0	0.000926259	0	0	0	-2.31e-05	-0.0462
1.72	0	0	0.00016297	-0.00060322	0	0.000624847	0	0	0	-2.513e-05	-0.05026
1.722	0	0	0.00052049	-0.00026251	0	0.000582942	0	0	0	-1.821e-05	-0.03642
1.724	0	0	0.00086042	9.582e-05	0	0.000865739	0	0	0	-1.641e-05	-0.03282
1.726	0	0	0.00114373	0.00045725	0	0.00123175	0	0	0	-1.135e-05	-0.0227
1.728	0	0	0.00136412	0.00080665	0	0.00158477	0	0	0	-9.17e-06	-0.01834
1.73	0	0	0.00155158	0.00113295	0	0.00192119	0	0	0	-1.237e-05	-0.02474
1.732	0	0	0.00175349	0.00143147	0	0.00226359	0	0	0	-1.908e-05	-0.03816
1.734	0	0	0.00200471	0.0017026	0	0.00263015	0	0	0	-2.984e-05	-0.05968
1.736	0	0	0.00230574	0.00194932	0	0.00301932	0	0	0	-2.407e-05	-0.04814
1.738	0	0	0.00262043	0.00217796	0	0.00340737	0	0	0	-1.942e-05	-0.03884
1.74	0	0	0.00289393	0.00240088	0	0.00376019	0	0	0	-1.028e-05	-0.02056
1.742	0	0	0.00308088	0.0026312	0	0.00405155	0	0	0	-9.93e-06	-0.01986
1.744	0	0	0.00316941	0.00286952	0	0.00427543	0	0	0	-6.69e-06	-0.01338
1.746	0	0	0.00318844	0.00309501	0	0.00444356	0	0	0	-4.25e-06	-0.0085
1.748	0	0	0.0031941	0.00326939	0	0.00457069	0	0	0	-3.1e-06	-0.0062
1.75	0	0	0.00324171	0.00335087	0	0.0046623	0	0	0	7e-07	0.0014
1.752	0	0	0.00335801	0.0033071	0	0.00471308	0	0	0	6.66e-06	0.01332
1.754	0	0	0.00352815	0.00312349	0	0.00471212	0	0	0	7.96e-06	0.01592
1.756	0	0	0.00370522	0.0028096	0	0.00465	0	0	0	5.82e-06	0.01164
1.758	0	0	0.00383754	0.00239803	0	0.00452518	0	0	0	2.29e-06	0.00458
1.76	0	0	0.00389821	0.00193268	0	0.00435101	0	0	0	-7.1e-06	-0.0142
1.762	0	0	0.00389889	0.00145493	0	0.00416151	0	0	0	-1.848e-05	-0.03696
1.764	0	0	0.00388151	0.00099624	0	0.00400732	0	0	0	-2.778e-05	-0.05556
1.766	0	0	0.00389444	0.00057816	0	0.00393712	0	0	0	-2.736e-05	-0.05472
1.768	0	0	0.00396496	0.00021479	0	0.00397077	0	0	0	-2.801e-05	-0.05602
1.77	0	0	0.00408145	-8.743e-05	0	0.00408239	0	0	0	-3.578e-05	-0.07156
1.772	0	0	0.00419686	-0.00033066	0	0.00420987	0	0	0	-2.174e-05	-0.04348
1.774	0	0	0.00425217	-0.00052201	0	0.00428409	0	0	0	-1.242e-05	-0.02484
1.776	0	0	0.00420656	-0.00066636	0	0.00425901	0	0	0	-9.48e-06	-0.01896
1.778	0	0	0.00405765	-0.00076247	0	0.00412867	0	0	0	-1.122e-05	-0.02244
1.78	0	0	0.00384114	-0.00080364	0	0.00392431	0	0	0	-5.88e-06	-0.01176
1.782	0	0	0.00361037	-0.00078105	0	0.00369389	0	0	0	-8.06e-06	-0.01612
1.784	0	0	0.00340721	-0.00068913	0	0.0034762	0	0	0	-6.54e-06	-0.01308
1.786	0	0	0.00323956	-0.00052996	0	0.00328262	0	0	0	-6.67e-06	-0.01334
1.788	0	0	0.00307773	-0.00031369	0	0.00309367	0	0	0	-3.69e-06	-0.00738
1.79	0	0	0.00287213	-5.479e-05	0	0.00287265	0	0	0	-6.24e-06	-0.01248
1.792	0	0	0.00258153	0.00023134	0	0.00259187	0	0	0	-5.13e-06	-0.01026
1.794	0	0	0.00219608	0.00052678	0	0.00225838	0	0	0	-3.03e-06	-0.00606
1.796	0	0	0.00174323	0.00080809	0	0.00192142	0	0	0	-1e-07	-0.0002
1.798	0	0	0.00127407	0.00105011	0	0.00165106	0	0	0	3.5e-07	0.0007
1.8	0	0	0.00083689	0.00123467	0	0.00149157	0	0	0	-1.75e-06	-0.0035
1.802	0	0	0.00045224	0.00135277	0	0.00142636	0	0	0	-5.22e-06	-0.01044
1.804	0	0	0.00010359	0.00139952	0	0.00140335	0	0	0	-1.031e-05	-0.02062
1.806	0	0	-0.00025147	0.00137427	0	0.00139709	0	0	0	-1.064e-05	-0.02128
1.808	0	0	-0.00065658	0.00128476	0	0.00144281	0	0	0	-1.03e-05	-0.0206
1.81	0	0	-0.00113033	0.00114409	0	0.00160829	0	0	0	-1.012e-05	-0.02024
1.812	0	0	-0.00165203	0.00096309	0	0.00191226	0	0	0	-1.233e-05	-0.02466
1.814	0	0	-0.00216955	0.00075024	0	0.00229561	0	0	0	-6.18e-06	-0.01236
1.816	0	0	-0.00262565	0.00051977	0	0.0026766	0	0	0	-4.24e-06	-0.00848
1.818	0	0	-0.00298676	0.00029372	0	0.00300117	0	0	0	-7.19e-06	-0.01438
1.82	0	0	-0.003258	9.304e-05	0	0.00325933	0	0	0	-2.56e-06	-0.00512
1.822	0	0	-0.0034774	-7.209e-05	0	0.00347815	0	0	0	-4.4e-07	-0.00088
1.824	0	0	-0.00369381	-0.00020387	0	0.00369943	0	0	0	2.24e-06	0.00448
1.826	0	0	-0.00393982	-0.00031251	0	0.00395219	0	0	0	4.24e-06	0.00848
1.828	0	0	-0.00421391	-0.000412	0	0.004234	0	0	0	3.18e-06	0.00636
1.83	0	0	-0.00448072	-0.00051531	0	0.00451025	0	0	0	4.06e-06	0.00812
1.832	0	0	-0.00468953	-0.00062844	0	0.00473145	0	0	0	1.94e-06	0.00388
1.834	0	0	-0.00480168	-0.00074994	0	0.00485989	0	0	0	1.7e-06	0.0034
1.836	0	0	-0.00481114	-0.00087602	0	0.00489024	0	0	0	6.3e-07	0.00126
1.838	0	0	-0.00474665	-0.00100193	0	0.00485124	0	0	0	3.5e-07	0.0007
1.84	0	0	-0.00465654	-0.00111835	0	0.00478895	0	0	0	5.4e-07	0.00108
1.842	0	0	-0.00458408	-0.00121153	0	0.00474148	0	0	0	1.32e-06	0.00264
1.844	0	0	-0.00454392	-0.00126835	0	0.00471762	0	0	0	2.41e-06	0.00482
1.846	0	0	-0.00451371	-0.00128034	0	0.00469179	0	0	0	4.1e-06	0.0082
1.848	0	0	-0.00444824	-0.00124711	0	0.00461975	0	0	0	5.94e-06	0.01188
1.85	0	0	-0.00430669	-0.00117818	0	0.00446494	0	0	0	8.3e-06	0.0166
1.852	0	0	-0.00407538	-0.00108691	0	0.00421783	0	0	0	4.72e-06	0.00944
1.854	0	0	-0.00377389	-0.000984	0	0.00390006	0	0	0	5.17e-06	0.01034
1.856	0	0	-0.00344289	-0.0008797	0	0.0035535	0	0	0	5.6e-07	0.00112
1.858	0	0	-0.00312202	-0.00078662	0	0.00321959	0	0	0	-4.8e-06	-0.0096
1.86	0	0	-0.00283014	-0.00071648	0	0.00291942	0	0	0	-1.027e-05	-0.02054
1.862	0	0	-0.00255694	-0.00067616	0	0.00264483	0	0	0	-1.199e-05	-0.02398
1.864	0	0	-0.00226774	-0.00066669	0	0.00236371	0	0	0	-1.548e-05	-0.03096
1.866	0	0	-0.00192149	-0.00068407	0	0.00203963	0	0	0	-1.233e-05	-0.02466
1.868	0	0	-0.00149582	-0.00072239	0	0.00166112	0	0	0	-1.148e-05	-0.02296
1.87	0	0	-0.00100379	-0.00077869	0	0.00127041	0	0	0	-4.47e-06	-0.00894
1.872	0	0	-0.00049007	-0.00085342	0	0.000984121	0	0	0	5.6e-07	0.00112
1.874	0	0	-1.028e-05	-0.00094468	0	0.000944736	0	0	0	5.16e-06	0.01032
1.876	0	0	0.00039534	-0.00104239	0	0.00111484	0	0	0	9.07e-06	0.01814
1.878	0	0	0.00072136	-0.00112481	0	0.00133625	0	0	0	6.62e-06	0.01324
1.88	0	0	0.00099809	-0.00116255	0	0.00153222	0	0	0	8.5e-06	0.017
1.882	0	0	0.00127272	-0.0011355	0	0.00170563	0	0	0	2.63e-06	0.00526
1.884	0	0	0.00158186	-0.00104691	0	0.00189692	0	0	0	-4.5e-07	-0.0009
1.886	0	0	0.00193067	-0.00091795	0	0.00213778	0	0	0	-1.73e-06	-0.00346
1.888	0	0	0.00229033	-0.00077323	0	0.00241733	0	0	0	-3.19e-06	-0.00638
1.89	0	0	0.00261446	-0.00063268	0	0.00268992	0	0	0	-2.22e-06	-0.00444
1.892	0	0	0.00286403	-0.00050897	0	0.0029089	0	0	0	-7.25e-06	-0.0145
1.894	0	0	0.00302691	-0.00040564	0	0.00305397	0	0	0	-1.363e-05	-0.02726
1.896	0	0	0.00312232	-0.00031819	0	0.00313849	0	0	0	-8.28e-06	-0.01656
1.898	0	0	0.00318881	-0.00023882	0	0.00319774	0	0	0	-1.621e-05	-0.03242
1.9	0	0	0.0032626	-0.00015989	0	0.00326652	0	0	0	-1.384e-05	-0.02768
1.902	0	0	0.00335876	-7.49e-05	0	0.0033596	0	0	0	-1.657e-05	-0.03314
1.904	0	0	0.0034642	2.124e-05	0	0.00346427	0	0	0	-1.26e-05	-0.0252
1.906	0	0	0.00354522	0.00013056	0	0.00354762	0	0	0	-9.21e-06	-0.01842
1.908	0	0	0.00356666	0.00024858	0	0.00357531	0	0	0	-9.84e-06	-0.01968
1.91	0	0	0.00351325	0.00036386	0	0.00353204	0	0	0	-6.31e-06	-0.01262
1.912	0	0	0.003401	0.00046373	0	0.00343247	0	0	0	-1.15e-06	-0.0023
1.914	0	0	0.00327129	0.00054246	0	0.00331596	0	0	0	3.41e-06	0.00682
1.916	0	0	0.00317032	0.00060639	0	0.00322779	0	0	0	7.16e-06	0.01432
1.918	0	0	0.00312492	0.00066682	0	0.00319527	0	0	0	5.81e-06	0.01162
1.92	0	0	0.00312912	0.00072437	0	0.00321187	0	0	0	5.4e-06	0.0108
1.922	0	0	0.00314917	0.00076314	0	0.00324032	0	0	0	2.28e-06	0.00456
1.924	0	0	0.00314207	0.00075792	0	0.00323219	0	0	0	6.7e-07	0.00134
1.926	0	0	0.00307769	0.00068701	0	0.00315344	0	0	0	-7e-07	-0.0014
1.928	0	0	0.00295314	0.0005434	0	0.00300272	0	0	0	-1.03e-06	-0.00206
1.93	0	0	0.00279158	0.00033565	0	0.00281169	0	0	0	-2.18e-06	-0.00436
1.932	0	0	0.00262784	8.232e-05	0	0.00262913	0	0	0	-7.1e-07	-0.00142
1.934	0	0	0.00248873	-0.00019152	0	0.00249609	0	0	0	5.4e-07	0.00108
1.936	0	0	0.00237736	-0.00045641	0	0.00242077	0	0	0	6e-07	0.0012
1.938	0	0	0.00227038	-0.00068362	0	0.00237107	0	0	0	1.54e-06	0.00308
1.94	0	0	0.00212986	-0.00085394	0	0.00229467	0	0	0	4.5e-07	0.0009
1.942	0	0	0.00192273	-0.00096298	0	0.0021504	0	0	0	-9.1e-07	-0.00182
1.944	0	0	0.00163888	-0.00101681	0	0.00192869	0	0	0	-1.94e-06	-0.00388
1.946	0	0	0.00129935	-0.00102529	0	0.00165515	0	0	0	-3.76e-06	-0.00752
1.948	0	0	0.00094791	-0.00100064	0	0.00137834	0	0	0	-5.14e-06	-0.01028
1.95	0	0	0.00062864	-0.00095554	0	0.00114379	0	0	0	-1.72e-06	-0.00344
1.952	0	0	0.00036324	-0.00089947	0	0.000970046	0	0	0	-3.5e-06	-0.007
1.954	0	0	0.00014252	-0.00083889	0	0.00085091	0	0	0	-5.23e-06	-0.01046
1.956	0	0	-6.403e-05	-0.000775	0	0.000777641	0	0	0	-3.16e-06	-0.00632
1.958	0	0	-0.00028874	-0.00069906	0	0.000756344	0	0	0	-2.12e-06	-0.00424
1.96	0	0	-0.00054723	-0.00059819	0	0.000810735	0	0	0	5.4e-07	0.00108
1.962	0	0	-0.00082932	-0.00046621	0	0.00095138	0	0	0	2.42e-06	0.00484
1.964	0	0	-0.00110378	-0.00030587	0	0.00114538	0	0	0	1.46e-06	0.00292
1.966	0	0	-0.00133426	-0.00012633	0	0.00134023	0	0	0	4.24e-06	0.00848
1.968	0	0	-0.00149922	5.802e-05	0	0.00150034	0	0	0	3.32e-06	0.00664
1.97	0	0	-0.00160552	0.00023127	0	0.00162209	0	0	0	1.44e-06	0.00288
1.972	0	0	-0.00168721	0.00038378	0	0.00173031	0	0	0	-1.13e-06	-0.00226
1.974	0	0	-0.00178977	0.00051589	0	0.00186264	0	0	0	-1.45e-06	-0.0029
1.976	0	0	-0.00194929	0.00063294	0	0.00204947	0	0	0	-4.78e-06	-0.00956
1.978	0	0	-0.00217877	0.00074104	0	0.00230134	0	0	0	-4.87e-06	-0.00974
1.98	0	0	-0.00246961	0.00084845	0	0.00261129	0	0	0	-4.15e-06	-0.0083
1.982	0	0	-0.00280691	0.00096877	0	0.00296939	0	0	0	-3.06e-06	-0.00612
1.984	0	0	-0.00318849	0.0011236	0	0.00338067	0	0	0	-9.1e-07	-0.00182
1.986	0	0	-0.00363636	0.00134013	0	0.00387544	0	0	0	2.66e-06	0.00532
1.988	0	0	-0.00419407	0.00164308	0	0.00450444	0	0	0	4.32e-06	0.00864
1.99	0	0	-0.00490987	0.00204759	0	0.00531972	0	0	0	5.01e-06	0.01002
1.992	0	0	-0.00581305	0.00255614	0	0.00635023	0	0	0	5.83e-06	0.01166
1.994	0	0	-0.00689629	0.00315991	0	0.00758577	0	0	0	6.84e-06	0.01368
1.996	0	0	-0.00811288	0.0038405	0	0.00897598	0	0	0	9.53e-06	0.01906
1.998	0	0	-0.00938747	0.004565	0	0.0104386	0	0	0	7.81e-06	0.01562
2	0	0	-0.010633	0.00528268	0	0.0118729	0	0	0	5.63e-06	0.01126

## Sheet: Apr28jump8(.all)
0	0.00580168	0.0182847	-0.00275972	-1.601e-05	0	0	0	0	-0.00068898	0.279512	0	0	0	0	0	0	0.52734	0
0.002	0	0.0182902	-0.00231876	0	0	0	0	0	-0.0004662	0.278987	0	0	0	0	0	0	0.52734	0
0.004	0	0.0182949	-0.00156493	0	0	0	0	0	-0.0002348	0.278457	0	0	0	0	0	0	0.52979	0
0.006	0	0.018298	-0.00073037	0	0	0	0	0	3.1e-06	0.277947	0	0	0	0	0	0	0.5249	0
0.008	0	0.0182995	-6.804e-05	0	0	0	0	0	0.00024511	0.277472	0	0	0	0	0	0	0.51758	0
0.01	0	0.0182996	0.00025189	0	0	0	0	0	0.00048745	0.277052	0	0	0	0	0	0	0.53223	0
0.012	0	0.0182991	0.00023217	0	0	0	0	0	0.00072356	0.276706	0	0	0	0	0	0	0.5249	0
0.014	0	0.0182986	4.316e-05	0	0	0	0	0	0.00094575	0.276451	0	0	0	0	0	0	0.5249	0
0.016	0.00035479	0.0182986	-0.00011489	-4e-08	0	0	0	0	0.00114695	0.276291	0	0	0	0	0	0	0.52734	0
0.018	0	0.0182988	-0.00015071	0	0	0	0	0	0.00132135	0.276216	0	0	0	0	0	0	0.52979	0
0.02	0	0.0182991	-8.415e-05	0	0	0	0	0	0.0014652	0.276202	0	0	0	0	0	0	0.52979	0
0.022	0	0.0182992	2.582e-05	0	0	0	0	0	0.00157668	0.276231	0	0	0	0	0	0	0.52734	0
0.024	0.00035479	0.0182992	0.00011819	4e-08	0	0	0	0	0.0016542	0.276288	0	0	0	0	0	0	0.51514	0
0.026	0.00214555	0.018299	0.00013816	3e-07	0	0	0	0	0.00169559	0.276356	0	0	0	0	0	0	0.5249	0
0.028	0.00214555	0.0182987	6.402e-05	1.4e-07	0	0	0	0	0.00169909	0.276413	0	0	0	0	0	0	0.52246	0
0.03	0	0.0182986	-6.115e-05	0	0	0	0	0	0.00166445	0.276437	0	0	0	0	0	0	0.52979	0
0.032	0	0.0182987	-0.00015929	0	0	0	0	0	0.00159292	0.276415	0	0	0	0	0	0	0.52979	0
0.034	0.00035479	0.018299	-0.00019184	-7e-08	0	0	0	0	0.00148609	0.276348	0	0	0	0	0	0	0.52734	0
0.036	0.00035479	0.0182994	-0.00018157	-6e-08	0	0	0	0	0.00134494	0.276245	0	0	0	0	0	0	0.52734	0
0.038	0	0.0182997	-0.00017443	0	0	0	0	0	0.0011704	0.27612	0	0	0	0	0	0	0.53223	0
0.04	0	0.0183001	-0.00019688	0	0	0	0	0	0.00096468	0.275985	0	0	0	0	0	0	0.52734	0
0.042	0	0.0183005	-0.00021902	0	0	0	0	0	0.00073182	0.275848	0	0	0	0	0	0	0.53467	0
0.044	0.00035479	0.0183009	-0.00016205	-6e-08	0	0	0	0	0.00047811	0.275712	0	0	0	0	0	0	0.5249	0
0.046	0	0.0183013	1.351e-05	0	0	0	0	0	0.00021266	0.275575	0	0	0	0	0	0	0.5249	0
0.048	0.00035479	0.0183012	0.00025052	9e-08	0	0	0	0	-5.374e-05	0.275437	0	0	0	0	0	0	0.5249	0
0.05	0.00035479	0.0183007	0.00045615	1.6e-07	0	0	0	0	-0.00031091	0.275306	0	0	0	0	0	0	0.52979	0
0.052	0	0.0182998	0.00056716	0	0	0	0	0	-0.00055006	0.275198	0	0	0	0	0	0	0.5249	0
0.054	0	0.0182987	0.00053242	0	0	0	0	0	-0.00076456	0.27514	0	0	0	0	0	0	0.52979	0
0.056	0	0.0182976	0.00029968	0	0	0	0	0	-0.00095267	0.27516	0	0	0	0	0	0	0.52246	0
0.058	0	0.018297	-9.595e-05	0	0	0	0	0	-0.00111945	0.275274	0	0	0	0	0	0	0.52734	0
0.06	0.00214555	0.0182972	-0.00045322	-9.7e-07	0	0	0	0	-0.00127446	0.275474	0	0	0	0	0	0	0.53223	0
0.062	0	0.0182981	-0.00056126	0	0	0	0	0	-0.00142653	0.275748	0	0	0	0	0	0	0.52979	0
0.064	0.00214555	0.0182992	-0.00044146	-9.5e-07	0	0	0	0	-0.0015803	0.276074	0	0	0	0	0	0	0.5249	0
0.066	0.00035479	0.0183001	-0.00029294	-1e-07	0	0	0	0	-0.00173691	0.276427	0	0	0	0	0	0	0.52979	0
0.068	0.00214555	0.0183007	-0.00023537	-5e-07	0	0	0	0	-0.00189577	0.27678	0	0	0	0	0	0	0.51758	0
0.07	0	0.0183012	-0.00021989	0	0	0	0	0	-0.00205498	0.277099	0	0	0	0	0	0	0.52734	0
0.072	0	0.0183016	-0.00015751	0	0	0	0	0	-0.00221163	0.277363	0	0	0	0	0	0	0.52979	0
0.074	0	0.0183019	-4.618e-05	0	0	0	0	0	-0.00236285	0.277567	0	0	0	0	0	0	0.52734	0
0.076	0.00035479	0.018302	5.337e-05	2e-08	0	0	0	0	-0.00250582	0.277717	0	0	0	0	0	0	0.52734	0
0.078	0	0.0183019	0.00010771	0	0	0	0	0	-0.00263727	0.277821	0	0	0	0	0	0	0.52734	0
0.08	0	0.0183017	0.00012891	0	0	0	0	0	-0.00275334	0.277876	0	0	0	0	0	0	0.52246	0
0.082	0	0.0183014	0.00014161	0	0	0	0	0	-0.00284953	0.277878	0	0	0	0	0	0	0.5249	0
0.084	0.00035479	0.0183012	0.00016396	6e-08	0	0	0	0	-0.00292126	0.277828	0	0	0	0	0	0	0.52734	0
0.086	0	0.0183008	0.00020396	0	0	0	0	0	-0.00296536	0.27774	0	0	0	0	0	0	0.52979	0
0.088	0.00035479	0.0183004	0.00025767	9e-08	0	0	0	0	-0.00298032	0.277633	0	0	0	0	0	0	0.5249	0
0.09	0	0.0182999	0.00030652	0	0	0	0	0	-0.0029665	0.277525	0	0	0	0	0	0	0.5249	0
0.092	0.00214555	0.0182993	0.00031935	6.9e-07	0	0	0	0	-0.00292715	0.277419	0	0	0	0	0	0	0.53467	0
0.094	0.00035479	0.0182986	0.00027561	1e-07	0	0	0	0	-0.00286827	0.277315	0	0	0	0	0	0	0.52979	0
0.096	0	0.0182981	0.00019956	0	0	0	0	0	-0.00279642	0.277217	0	0	0	0	0	0	0.52734	0
0.098	0.00401092	0.0182977	0.00014414	5.8e-07	0	0	0	0	-0.00271595	0.277134	0	0	0	0	0	0	0.52734	0
0.1	0.00035479	0.0182974	0.000119	4e-08	0	0	0	0	-0.00262781	0.277071	0	0	0	0	0	0	0.52002	0
0.102	0	0.0182972	6.469e-05	0	0	0	0	0	-0.00253032	0.277038	0	0	0	0	0	0	0.52734	0
0.104	0.00035479	0.018297	-6.426e-05	-2e-08	0	0	0	0	-0.00242056	0.277045	0	0	0	0	0	0	0.51514	0
0.106	0.00035479	0.0182972	-0.00020123	-7e-08	0	0	0	0	-0.00229588	0.277099	0	0	0	0	0	0	0.52979	0
0.108	0	0.0182976	-0.00022231	0	0	0	0	0	-0.00215551	0.277191	0	0	0	0	0	0	0.53955	0
0.11	0	0.018298	-0.00010396	0	0	0	0	0	-0.00200119	0.277303	0	0	0	0	0	0	0.53223	0
0.112	0.00214555	0.0182982	7.446e-05	1.6e-07	0	0	0	0	-0.00183631	0.277416	0	0	0	0	0	0	0.53955	0
0.114	0.00766705	0.0182981	0.00026122	2e-06	0	0	0	0	-0.00166469	0.277515	0	0	0	0	0	0	0.52734	0
0.116	0	0.0182976	0.00044457	0	0	0	0	0	-0.00149028	0.27759	0	0	0	0	0	0	0.52979	0
0.118	0.00035479	0.0182967	0.00056972	2e-07	0	0	0	0	-0.00131756	0.277639	0	0	0	0	0	0	0.53467	0
0.12	0	0.0182955	0.00054476	0	0	0	0	0	-0.00115182	0.277663	0	0	0	0	0	0	0.52734	0
0.122	0.00401092	0.0182944	0.00033901	1.36e-06	0	0	0	0	-0.0009993	0.277667	0	0	0	0	0	0	0.52002	0
0.124	0	0.0182938	3.523e-05	0	0	0	0	0	-0.0008657	0.277658	0	0	0	0	0	0	0.52979	0
0.126	0	0.0182937	-0.00024472	0	0	0	0	0	-0.00075286	0.277634	0	0	0	0	0	0	0.52246	0
0.128	0.00214555	0.0182942	-0.00045279	-9.7e-07	0	0	0	0	-0.0006577	0.277596	0	0	0	0	0	0	0.52246	0
0.13	0.00035479	0.0182951	-0.00061993	-2.2e-07	0	0	0	0	-0.00057434	0.277542	0	0	0	0	0	0	0.52734	0
0.132	0.00214555	0.0182963	-0.00074597	-1.6e-06	0	0	0	0	-0.00049665	0.277484	0	0	0	0	0	0	0.53955	0
0.134	0.00035479	0.0182978	-0.00075305	-2.7e-07	0	0	0	0	-0.00042088	0.277436	0	0	0	0	0	0	0.52734	0
0.136	0	0.0182993	-0.00060301	0	0	0	0	0	-0.00034685	0.277412	0	0	0	0	0	0	0.52734	0
0.138	0.00035479	0.0183005	-0.00037696	-1.3e-07	0	0	0	0	-0.00027568	0.277421	0	0	0	0	0	0	0.52979	0
0.14	0.00035479	0.0183013	-0.00018166	-6e-08	0	0	0	0	-0.00020741	0.277469	0	0	0	0	0	0	0.52734	0
0.142	0.00035479	0.0183016	-5.63e-05	-2e-08	0	0	0	0	-0.00014174	0.277557	0	0	0	0	0	0	0.5249	0
0.144	0	0.0183018	1.269e-05	0	0	0	0	0	-7.985e-05	0.277674	0	0	0	0	0	0	0.52979	0
0.146	0	0.0183017	5.264e-05	0	0	0	0	0	-2.445e-05	0.277801	0	0	0	0	0	0	0.52734	0
0.148	0	0.0183016	9.105e-05	0	0	0	0	0	2.124e-05	0.277909	0	0	0	0	0	0	0.52979	0
0.15	0	0.0183015	0.00015179	0	0	0	0	0	5.403e-05	0.27797	0	0	0	0	0	0	0.5249	0
0.152	0	0.0183011	0.00025167	0	0	0	0	0	7.002e-05	0.277969	0	0	0	0	0	0	0.5249	0
0.154	0	0.0183006	0.00039563	0	0	0	0	0	6.482e-05	0.277902	0	0	0	0	0	0	0.5249	0
0.156	0.00035479	0.0182998	0.00056969	2e-07	0	0	0	0	3.627e-05	0.277782	0	0	0	0	0	0	0.5249	0
0.158	0.00035479	0.0182987	0.00073138	2.6e-07	0	0	0	0	-1.313e-05	0.277621	0	0	0	0	0	0	0.53223	0
0.16	0.00035479	0.0182973	0.00079927	2.8e-07	0	0	0	0	-7.597e-05	0.277434	0	0	0	0	0	0	0.53223	0
0.162	0.00035479	0.0182957	0.0006633	2.4e-07	0	0	0	0	-0.00014081	0.277238	0	0	0	0	0	0	0.52734	0
0.164	0.00035479	0.0182943	0.00027132	1e-07	0	0	0	0	-0.00019471	0.277057	0	0	0	0	0	0	0.5249	0
0.166	0.00035479	0.0182938	-0.00025647	-9e-08	0	0	0	0	-0.00022722	0.27691	0	0	0	0	0	0	0.5249	0
0.168	0	0.0182943	-0.00068493	0	0	0	0	0	-0.00023257	0.276802	0	0	0	0	0	0	0.53223	0
0.17	0.00214555	0.0182957	-0.0008761	-1.88e-06	0	0	0	0	-0.00020883	0.276727	0	0	0	0	0	0	0.52734	0
0.172	0	0.0182974	-0.0008657	0	0	0	0	0	-0.00015712	0.27668	0	0	0	0	0	0	0.52734	0
0.174	0.00035479	0.0182992	-0.00075249	-2.7e-07	0	0	0	0	-8.267e-05	0.27666	0	0	0	0	0	0	0.52734	0
0.176	0	0.0183007	-0.00060116	0	0	0	0	0	5.58e-06	0.276656	0	0	0	0	0	0	0.53223	0
0.178	0.00035479	0.0183019	-0.00042872	-1.5e-07	0	0	0	0	9.816e-05	0.276643	0	0	0	0	0	0	0.5249	0
0.18	0.00035479	0.0183027	-0.00023401	-8e-08	0	0	0	0	0.00018728	0.276593	0	0	0	0	0	0	0.52246	0
0.182	0.00214555	0.0183032	-4.411e-05	-9e-08	0	0	0	0	0.00026669	0.276489	0	0	0	0	0	0	0.53223	0
0.184	0.00035479	0.0183033	7.753e-05	3e-08	0	0	0	0	0.00033132	0.276335	0	0	0	0	0	0	0.52734	0
0.186	0	0.0183031	8.718e-05	0	0	0	0	0	0.00037731	0.276152	0	0	0	0	0	0	0.52979	0
0.188	0	0.0183029	3.74e-06	0	0	0	0	0	0.00040162	0.275963	0	0	0	0	0	0	0.53467	0
0.19	0.00214555	0.0183029	-0.00011097	-2.4e-07	0	0	0	0	0.00040069	0.275788	0	0	0	0	0	0	0.52979	0
0.192	0.00035479	0.0183032	-0.00018299	-6e-08	0	0	0	0	0.00037112	0.275637	0	0	0	0	0	0	0.53467	0
0.194	0.00035479	0.0183035	-0.00013192	-5e-08	0	0	0	0	0.00031278	0.275507	0	0	0	0	0	0	0.5249	0
0.196	0.00401092	0.0183038	0.00011048	4.4e-07	0	0	0	0	0.00022952	0.275388	0	0	0	0	0	0	0.52734	0
0.198	0	0.0183036	0.00052574	0	0	0	0	0	0.00012678	0.275276	0	0	0	0	0	0	0.53223	0
0.2	0	0.0183025	0.00095122	0	0	0	0	0	1.01e-05	0.275169	0	0	0	0	0	0	0.5249	0
0.202	0.00214555	0.0183006	0.00116711	2.5e-06	0	0	0	0	-0.00011443	0.275071	0	0	0	0	0	0	0.52734	0
0.204	0	0.0182983	0.00107403	0	0	0	0	0	-0.00023943	0.274985	0	0	0	0	0	0	0.52246	0
0.206	0.00035479	0.0182961	0.00076308	2.7e-07	0	0	0	0	-0.00035712	0.274923	0	0	0	0	0	0	0.5249	0
0.208	0.00035479	0.0182946	0.00039481	1.4e-07	0	0	0	0	-0.00046181	0.274899	0	0	0	0	0	0	0.5249	0
0.21	0.00214555	0.0182938	5.218e-05	1.1e-07	0	0	0	0	-0.00055108	0.274926	0	0	0	0	0	0	0.5127	0
0.212	0.00035479	0.0182937	-0.00023508	-8e-08	0	0	0	0	-0.00062572	0.275005	0	0	0	0	0	0	0.53467	0
0.214	0.00035479	0.0182942	-0.00041528	-1.5e-07	0	0	0	0	-0.00068955	0.275128	0	0	0	0	0	0	0.52246	0
0.216	0	0.018295	-0.00046341	0	0	0	0	0	-0.00074746	0.275274	0	0	0	0	0	0	0.52979	0
0.218	0	0.0182959	-0.00041576	0	0	0	0	0	-0.00080238	0.275417	0	0	0	0	0	0	0.52979	0
0.22	0	0.0182968	-0.00030423	0	0	0	0	0	-0.00085502	0.275531	0	0	0	0	0	0	0.53223	0
0.222	0.00214555	0.0182974	-0.00014038	-3e-07	0	0	0	0	-0.00090572	0.2756	0	0	0	0	0	0	0.53223	0
0.224	0	0.0182976	3.104e-05	0	0	0	0	0	-0.00095508	0.275629	0	0	0	0	0	0	0.52979	0
0.226	0	0.0182976	0.00012991	0	0	0	0	0	-0.00100455	0.275638	0	0	0	0	0	0	0.52734	0
0.228	0	0.0182973	0.00010435	0	0	0	0	0	-0.00105821	0.275652	0	0	0	0	0	0	0.53223	0
0.23	0.00214555	0.0182971	-1.576e-05	-3e-08	0	0	0	0	-0.00112366	0.275681	0	0	0	0	0	0	0.52979	0
0.232	0.00035479	0.0182972	-0.00013167	-5e-08	0	0	0	0	-0.00120963	0.275725	0	0	0	0	0	0	0.51758	0
0.234	0.00035479	0.0182974	-0.00014733	-5e-08	0	0	0	0	-0.00132194	0.275784	0	0	0	0	0	0	0.52979	0
0.236	0.00214555	0.0182977	-3.84e-05	-8e-08	0	0	0	0	-0.00146194	0.275869	0	0	0	0	0	0	0.53955	0
0.238	0	0.0182978	0.00013709	0	0	0	0	0	-0.00162782	0.275999	0	0	0	0	0	0	0.52734	0
0.24	0.00214555	0.0182975	0.00027504	5.9e-07	0	0	0	0	-0.00181683	0.27619	0	0	0	0	0	0	0.52734	0
0.242	0.00035479	0.018297	0.00026871	1e-07	0	0	0	0	-0.00202663	0.276448	0	0	0	0	0	0	0.52734	0
0.244	0	0.0182964	7.592e-05	0	0	0	0	0	-0.00225524	0.276765	0	0	0	0	0	0	0.5249	0
0.246	0.00401092	0.0182963	-0.00021653	-8.7e-07	0	0	0	0	-0.00250022	0.277122	0	0	0	0	0	0	0.52734	0
0.248	0	0.0182967	-0.00045222	0	0	0	0	0	-0.00275789	0.277491	0	0	0	0	0	0	0.52979	0
0.25	0.00035479	0.0182976	-0.00054897	-1.9e-07	0	0	0	0	-0.00302256	0.277844	0	0	0	0	0	0	0.5249	0
0.252	0	0.0182987	-0.00053602	0	0	0	0	0	-0.00328565	0.278161	0	0	0	0	0	0	0.52979	0
0.254	0	0.0182998	-0.00047756	0	0	0	0	0	-0.00353556	0.278428	0	0	0	0	0	0	0.53223	0
0.256	0	0.0183007	-0.00041435	0	0	0	0	0	-0.00375863	0.278636	0	0	0	0	0	0	0.53223	0
0.258	0.00214555	0.0183016	-0.00035425	-7.6e-07	0	0	0	0	-0.00394131	0.278773	0	0	0	0	0	0	0.53223	0
0.26	0.00214555	0.0183023	-0.00027631	-5.9e-07	0	0	0	0	-0.00407325	0.278827	0	0	0	0	0	0	0.53223	0
0.262	0.00035479	0.0183028	-0.00014367	-5e-08	0	0	0	0	-0.00414903	0.278783	0	0	0	0	0	0	0.52979	0
0.264	0.00214555	0.0183031	5.775e-05	1.2e-07	0	0	0	0	-0.00416633	0.278635	0	0	0	0	0	0	0.53711	0
0.266	0.00214555	0.018303	0.00027977	6e-07	0	0	0	0	-0.00412431	0.278391	0	0	0	0	0	0	0.52979	0
0.268	0	0.0183024	0.00043617	0	0	0	0	0	-0.00402395	0.278078	0	0	0	0	0	0	0.5249	0
0.27	0	0.0183016	0.00046829	0	0	0	0	0	-0.00386728	0.277729	0	0	0	0	0	0	0.52979	0
0.272	0.00035479	0.0183006	0.00036732	1.3e-07	0	0	0	0	-0.0036565	0.277376	0	0	0	0	0	0	0.53223	0
0.274	0	0.0182999	0.00017018	0	0	0	0	0	-0.00339534	0.277037	0	0	0	0	0	0	0.51514	0
0.276	0.00035479	0.0182996	-3.307e-05	-1e-08	0	0	0	0	-0.00309159	0.276713	0	0	0	0	0	0	0.53467	0
0.278	0.00214555	0.0182996	-0.00013667	-2.9e-07	0	0	0	0	-0.00275813	0.2764	0	0	0	0	0	0	0.52979	0
0.28	0	0.0182999	-0.0001108	0	0	0	0	0	-0.00241082	0.276089	0	0	0	0	0	0	0.5249	0
0.282	0.00214555	0.0183001	-4.327e-05	-9e-08	0	0	0	0	-0.00206418	0.275776	0	0	0	0	0	0	0.52246	0
0.284	0.00214555	0.0183002	-5.479e-05	-1.2e-07	0	0	0	0	-0.00172905	0.275465	0	0	0	0	0	0	0.52246	0
0.286	0	0.0183003	-0.00016968	0	0	0	0	0	-0.0014151	0.275162	0	0	0	0	0	0	0.52979	0
0.288	0	0.0183007	-0.00030589	0	0	0	0	0	-0.00113275	0.27488	0	0	0	0	0	0	0.53711	0
0.29	0.00214555	0.0183013	-0.00037281	-8e-07	0	0	0	0	-0.00089089	0.274638	0	0	0	0	0	0	0.52979	0
0.292	0.00214555	0.018302	-0.00032687	-7e-07	0	0	0	0	-0.00069513	0.274462	0	0	0	0	0	0	0.53467	0
0.294	0	0.0183027	-0.00017547	0	0	0	0	0	-0.00054781	0.27437	0	0	0	0	0	0	0.52979	0
0.296	0.00035479	0.018303	1.878e-05	1e-08	0	0	0	0	-0.00044808	0.274365	0	0	0	0	0	0	0.52979	0
0.298	0.00214555	0.018303	0.00017424	3.7e-07	0	0	0	0	-0.00039139	0.274439	0	0	0	0	0	0	0.5249	0
0.3	0.00401092	0.0183026	0.0002555	1.02e-06	0	0	0	0	-0.00036863	0.274574	0	0	0	0	0	0	0.5249	0
0.302	0.00214555	0.0183021	0.00028322	6.1e-07	0	0	0	0	-0.00036674	0.274747	0	0	0	0	0	0	0.52979	0
0.304	0	0.0183015	0.00029334	0	0	0	0	0	-0.00037121	0.274946	0	0	0	0	0	0	0.5249	0
0.306	0.00214555	0.018301	0.00030798	6.6e-07	0	0	0	0	-0.00036945	0.27517	0	0	0	0	0	0	0.52979	0
0.308	0.00580168	0.0183003	0.00032881	1.91e-06	0	0	0	0	-0.00035297	0.275429	0	0	0	0	0	0	0.52734	0
0.31	0	0.0182997	0.00033598	0	0	0	0	0	-0.00031668	0.275732	0	0	0	0	0	0	0.51514	0
0.312	0	0.018299	0.00029615	0	0	0	0	0	-0.00025844	0.276079	0	0	0	0	0	0	0.52734	0
0.314	0.00401092	0.0182984	0.00019611	7.9e-07	0	0	0	0	-0.00017971	0.276449	0	0	0	0	0	0	0.52734	0
0.316	0.00035479	0.018298	7.237e-05	3e-08	0	0	0	0	-8.383e-05	0.276814	0	0	0	0	0	0	0.53223	0
0.318	0.00401092	0.0182979	-2.401e-05	-1e-07	0	0	0	0	2.593e-05	0.277146	0	0	0	0	0	0	0.52734	0
0.32	0.00766705	0.0182979	-9.519e-05	-7.3e-07	0	0	0	0	0.00014447	0.277428	0	0	0	0	0	0	0.52979	0
0.322	0	0.0182981	-0.00019769	0	0	0	0	0	0.00026353	0.277653	0	0	0	0	0	0	0.52979	0
0.324	0	0.0182985	-0.00036802	0	0	0	0	0	0.00037472	0.277815	0	0	0	0	0	0	0.5249	0
0.326	0.00214555	0.0182993	-0.00056372	-1.21e-06	0	0	0	0	0.00047233	0.27791	0	0	0	0	0	0	0.5249	0
0.328	0.00401092	0.0183004	-0.00068986	-2.77e-06	0	0	0	0	0.00055292	0.277931	0	0	0	0	0	0	0.53467	0
0.33	0.00035479	0.0183018	-0.00066267	-2.4e-07	0	0	0	0	0.000616	0.277875	0	0	0	0	0	0	0.52979	0
0.332	0.00214555	0.0183031	-0.00043776	-9.4e-07	0	0	0	0	0.00066633	0.277745	0	0	0	0	0	0	0.52246	0
0.334	0.00214555	0.018304	-4.562e-05	-1e-07	0	0	0	0	0.00071227	0.277548	0	0	0	0	0	0	0.52734	0
0.336	0.00035479	0.0183041	0.00036821	1.3e-07	0	0	0	0	0.00076108	0.277306	0	0	0	0	0	0	0.52734	0
0.338	0.00035479	0.0183033	0.00061666	2.2e-07	0	0	0	0	0.0008155	0.277044	0	0	0	0	0	0	0.52246	0
0.34	0.00214555	0.0183021	0.00062322	1.34e-06	0	0	0	0	0.00087361	0.276781	0	0	0	0	0	0	0.51025	0
0.342	0.00035479	0.0183008	0.00047072	1.7e-07	0	0	0	0	0.00093096	0.276527	0	0	0	0	0	0	0.52734	0
0.344	0.00401092	0.0182999	0.00030286	1.21e-06	0	0	0	0	0.00098296	0.276288	0	0	0	0	0	0	0.53223	0
0.346	0.00035479	0.0182993	0.00018562	7e-08	0	0	0	0	0.00102513	0.276072	0	0	0	0	0	0	0.53223	0
0.348	0.00035479	0.0182989	4.938e-05	2e-08	0	0	0	0	0.00105242	0.275891	0	0	0	0	0	0	0.52979	0
0.35	0.00035479	0.0182988	-0.00021363	-8e-08	0	0	0	0	0.00105921	0.275763	0	0	0	0	0	0	0.52734	0
0.352	0.00035479	0.0182992	-0.00057194	-2e-07	0	0	0	0	0.00103975	0.275701	0	0	0	0	0	0	0.5249	0
0.354	0.00580168	0.0183004	-0.00083208	-4.83e-06	0	0	0	0	0.00098778	0.275713	0	0	0	0	0	0	0.52979	0
0.356	0.00035479	0.0183021	-0.00082945	-2.9e-07	0	0	0	0	0.00089515	0.275796	0	0	0	0	0	0	0.51514	0
0.358	0.00214555	0.0183037	-0.00058924	-1.26e-06	0	0	0	0	0.00075206	0.275938	0	0	0	0	0	0	0.52734	0
0.36	0.00580168	0.0183049	-0.00027416	-1.59e-06	0	0	0	0	0.00055095	0.276122	0	0	0	0	0	0	0.5249	0
0.362	0	0.0183055	-3.75e-06	0	0	0	0	0	0.00029056	0.276337	0	0	0	0	0	0	0.5249	0
0.364	0.00214555	0.0183055	0.00024226	5.2e-07	0	0	0	0	-2.34e-05	0.276582	0	0	0	0	0	0	0.52246	0
0.366	0.00401092	0.018305	0.00053644	2.15e-06	0	0	0	0	-0.00037978	0.276857	0	0	0	0	0	0	0.5249	0
0.368	0.00214555	0.0183039	0.00085287	1.83e-06	0	0	0	0	-0.00076406	0.277154	0	0	0	0	0	0	0.53467	0
0.37	0.00035479	0.0183022	0.00105743	3.8e-07	0	0	0	0	-0.00116021	0.277462	0	0	0	0	0	0	0.52979	0
0.372	0	0.0183001	0.0010548	0	0	0	0	0	-0.00155099	0.277763	0	0	0	0	0	0	0.53223	0
0.374	0.00401092	0.018298	0.00085871	3.44e-06	0	0	0	0	-0.00191844	0.278039	0	0	0	0	0	0	0.52979	0
0.376	0.00214555	0.0182963	0.00051702	1.11e-06	0	0	0	0	-0.00224702	0.278272	0	0	0	0	0	0	0.52734	0
0.378	0.00035479	0.0182952	9.681e-05	3e-08	0	0	0	0	-0.00252626	0.278447	0	0	0	0	0	0	0.5249	0
0.38	0.00035479	0.018295	-0.00026313	-9e-08	0	0	0	0	-0.00274922	0.278556	0	0	0	0	0	0	0.53467	0
0.382	0.00401092	0.0182956	-0.00040642	-1.63e-06	0	0	0	0	-0.00291047	0.278604	0	0	0	0	0	0	0.52979	0
0.384	0.00035479	0.0182964	-0.00029572	-1e-07	0	0	0	0	-0.00300699	0.278604	0	0	0	0	0	0	0.52979	0
0.386	0.00945781	0.0182969	-7.11e-05	-6.7e-07	0	0	0	0	-0.00303996	0.278567	0	0	0	0	0	0	0.5249	0
0.388	0.00401092	0.0182971	4.37e-05	1.8e-07	0	0	0	0	-0.0030147	0.278503	0	0	0	0	0	0	0.52979	0
0.39	0.00214555	0.018297	-8.007e-05	-1.7e-07	0	0	0	0	-0.00293978	0.278418	0	0	0	0	0	0	0.5249	0
0.392	0.00035479	0.0182972	-0.00037058	-1.3e-07	0	0	0	0	-0.00282623	0.278318	0	0	0	0	0	0	0.52979	0
0.394	0.00214555	0.0182979	-0.00063641	-1.37e-06	0	0	0	0	-0.00268667	0.278205	0	0	0	0	0	0	0.5249	0
0.396	0.00401092	0.0182992	-0.00073826	-2.96e-06	0	0	0	0	-0.00253467	0.278085	0	0	0	0	0	0	0.52246	0
0.398	0.00214555	0.0183007	-0.00064908	-1.39e-06	0	0	0	0	-0.00238384	0.277964	0	0	0	0	0	0	0.5249	0
0.4	0.00035479	0.018302	-0.00041111	-1.5e-07	0	0	0	0	-0.002246	0.277846	0	0	0	0	0	0	0.52979	0
0.402	0.00035479	0.0183028	-0.00011288	-4e-08	0	0	0	0	-0.00212884	0.277735	0	0	0	0	0	0	0.52979	0
0.404	0.00035479	0.018303	0.00014248	5e-08	0	0	0	0	-0.00203501	0.277636	0	0	0	0	0	0	0.52979	0
0.406	0	0.0183027	0.00030248	0	0	0	0	0	-0.00196405	0.277558	0	0	0	0	0	0	0.52979	0
0.408	0	0.0183021	0.00038007	0	0	0	0	0	-0.00191535	0.277512	0	0	0	0	0	0	0.52734	0
0.41	0.00580168	0.0183014	0.0004077	2.37e-06	0	0	0	0	-0.00188899	0.277505	0	0	0	0	0	0	0.52979	0
0.412	0	0.0183005	0.00040005	0	0	0	0	0	-0.00188427	0.277531	0	0	0	0	0	0	0.51514	0
0.414	0.00035479	0.0182997	0.00034851	1.2e-07	0	0	0	0	-0.00189856	0.277577	0	0	0	0	0	0	0.53223	0
0.416	0.00214555	0.018299	0.0002435	5.2e-07	0	0	0	0	-0.00192769	0.277626	0	0	0	0	0	0	0.52246	0
0.418	0.00214555	0.0182986	0.00011281	2.4e-07	0	0	0	0	-0.0019677	0.277663	0	0	0	0	0	0	0.51758	0
0.42	0.00401092	0.0182983	1.889e-05	8e-08	0	0	0	0	-0.00201698	0.277677	0	0	0	0	0	0	0.52734	0
0.422	0.00035479	0.0182983	-4.24e-06	0	0	0	0	0	-0.00207627	0.277659	0	0	0	0	0	0	0.52734	0
0.424	0.00401092	0.0182983	1.171e-05	5e-08	0	0	0	0	-0.00214644	0.277602	0	0	0	0	0	0	0.52979	0
0.426	0.00035479	0.0182983	1.585e-05	1e-08	0	0	0	0	-0.00222585	0.277502	0	0	0	0	0	0	0.53223	0
0.428	0	0.0182982	7.21e-06	0	0	0	0	0	-0.00230861	0.277356	0	0	0	0	0	0	0.52734	0
0.43	0.0112486	0.0182982	3.432e-05	3.9e-07	0	0	0	0	-0.00238485	0.277168	0	0	0	0	0	0	0.52246	0
0.432	0.00214555	0.0182982	0.0001234	2.6e-07	0	0	0	0	-0.0024427	0.27694	0	0	0	0	0	0	0.52734	0
0.434	0.00401092	0.0182979	0.000234	9.4e-07	0	0	0	0	-0.0024716	0.276686	0	0	0	0	0	0	0.5249	0
0.436	0.00035479	0.0182974	0.00029932	1.1e-07	0	0	0	0	-0.00246606	0.27643	0	0	0	0	0	0	0.52734	0
0.438	0.00401092	0.0182968	0.00028913	1.16e-06	0	0	0	0	-0.00242703	0.2762	0	0	0	0	0	0	0.52734	0
0.44	0.00214555	0.0182963	0.00020611	4.4e-07	0	0	0	0	-0.00235884	0.276027	0	0	0	0	0	0	0.53223	0
0.442	0.00580168	0.0182959	4.02e-05	2.3e-07	0	0	0	0	-0.00226526	0.275938	0	0	0	0	0	0	0.53223	0
0.444	0.00401092	0.0182958	-0.0002013	-8.1e-07	0	0	0	0	-0.00214886	0.27595	0	0	0	0	0	0	0.5249	0
0.446	0.00214555	0.0182962	-0.00043015	-9.2e-07	0	0	0	0	-0.00201288	0.27606	0	0	0	0	0	0	0.52734	0
0.448	0.00214555	0.018297	-0.00053528	-1.15e-06	0	0	0	0	-0.00186187	0.276252	0	0	0	0	0	0	0.5249	0
0.45	0.00214555	0.0182981	-0.00048948	-1.05e-06	0	0	0	0	-0.00170021	0.276496	0	0	0	0	0	0	0.52734	0
0.452	0.00214555	0.0182991	-0.00034412	-7.4e-07	0	0	0	0	-0.00153051	0.276758	0	0	0	0	0	0	0.53467	0
0.454	0.00035479	0.0182998	-0.00016176	-6e-08	0	0	0	0	-0.00135298	0.277006	0	0	0	0	0	0	0.53223	0
0.456	0	0.0183001	1.235e-05	0	0	0	0	0	-0.00116703	0.277214	0	0	0	0	0	0	0.5249	0
0.458	0	0.0183001	0.00014446	0	0	0	0	0	-0.00097386	0.277372	0	0	0	0	0	0	0.52734	0
0.46	0.00214555	0.0182998	0.00020247	4.3e-07	0	0	0	0	-0.00077591	0.277483	0	0	0	0	0	0	0.52734	0
0.462	0	0.0182994	0.00016148	0	0	0	0	0	-0.0005745	0.277559	0	0	0	0	0	0	0.52246	0
0.464	0.00401092	0.0182991	3.501e-05	1.4e-07	0	0	0	0	-0.00037013	0.277617	0	0	0	0	0	0	0.52979	0
0.466	0	0.018299	-0.00011076	0	0	0	0	0	-0.00016455	0.277672	0	0	0	0	0	0	0.52734	0
0.468	0.00035479	0.0182992	-0.0002054	-7e-08	0	0	0	0	3.916e-05	0.277729	0	0	0	0	0	0	0.5249	0
0.47	0	0.0182996	-0.00022862	0	0	0	0	0	0.00023846	0.277783	0	0	0	0	0	0	0.52246	0
0.472	0.00214555	0.0183001	-0.00020223	-4.3e-07	0	0	0	0	0.00043204	0.277822	0	0	0	0	0	0	0.52979	0
0.474	0.00580168	0.0183005	-0.00015335	-8.9e-07	0	0	0	0	0.00061844	0.27783	0	0	0	0	0	0	0.5127	0
0.476	0.00214555	0.0183008	-9.818e-05	-2.1e-07	0	0	0	0	0.00079529	0.277799	0	0	0	0	0	0	0.52734	0
0.478	0.00035479	0.018301	-4.248e-05	-2e-08	0	0	0	0	0.00096052	0.277726	0	0	0	0	0	0	0.52979	0
0.48	0.00214555	0.0183011	1.472e-05	3e-08	0	0	0	0	0.00111337	0.277613	0	0	0	0	0	0	0.52734	0
0.482	0.00401092	0.018301	7.732e-05	3.1e-07	0	0	0	0	0.00125293	0.277468	0	0	0	0	0	0	0.53711	0
0.484	0	0.0183009	0.00014799	0	0	0	0	0	0.00137679	0.277295	0	0	0	0	0	0	0.52979	0
0.486	0.00035479	0.0183006	0.00022379	8e-08	0	0	0	0	0.0014818	0.277104	0	0	0	0	0	0	0.52979	0
0.488	0.00214555	0.0183001	0.00029133	6.3e-07	0	0	0	0	0.00156572	0.276899	0	0	0	0	0	0	0.53955	0
0.49	0.00035479	0.0182996	0.00032362	1.1e-07	0	0	0	0	0.00162832	0.276688	0	0	0	0	0	0	0.52734	0
0.492	0.00401092	0.0182989	0.00029139	1.17e-06	0	0	0	0	0.00167062	0.27648	0	0	0	0	0	0	0.5249	0
0.494	0.00214555	0.0182983	0.00019628	4.2e-07	0	0	0	0	0.00169397	0.276293	0	0	0	0	0	0	0.52734	0
0.496	0.0112486	0.0182979	8.073e-05	9.1e-07	0	0	0	0	0.00169996	0.276144	0	0	0	0	0	0	0.52979	0
0.498	0	0.0182978	-1.624e-05	0	0	0	0	0	0.00168949	0.276041	0	0	0	0	0	0	0.53955	0
0.5	0.00580168	0.0182978	-7.87e-05	-4.6e-07	0	0	0	0	0.00166179	0.275968	0	0	0	0	0	0	0.52734	0
0.502	0.00401092	0.018298	-7.394e-05	-3e-07	0	0	0	0	0.00161591	0.275905	0	0	0	0	0	0	0.5249	0
0.504	0.00035479	0.0182981	4.548e-05	2e-08	0	0	0	0	0.00155237	0.275842	0	0	0	0	0	0	0.52734	0
0.506	0.00401092	0.018298	0.00027987	1.12e-06	0	0	0	0	0.00147327	0.275776	0	0	0	0	0	0	0.53223	0
0.508	0.00214555	0.0182975	0.00055729	1.2e-06	0	0	0	0	0.00138095	0.275709	0	0	0	0	0	0	0.51514	0
0.51	0.00580168	0.0182963	0.00075809	4.4e-06	0	0	0	0	0.00127424	0.275642	0	0	0	0	0	0	0.52246	0
0.512	0.00580168	0.0182948	0.00075769	4.4e-06	0	0	0	0	0.00114624	0.275571	0	0	0	0	0	0	0.5249	0
0.514	0.00214555	0.0182933	0.00050178	1.08e-06	0	0	0	0	0.00098651	0.275494	0	0	0	0	0	0	0.5249	0
0.516	0.00401092	0.0182923	7.148e-05	2.9e-07	0	0	0	0	0.00078389	0.275412	0	0	0	0	0	0	0.52734	0
0.518	0.00214555	0.0182922	-0.00035297	-7.6e-07	0	0	0	0	0.00052964	0.275338	0	0	0	0	0	0	0.52734	0
0.52	0.00214555	0.0182929	-0.00062238	-1.34e-06	0	0	0	0	0.00022211	0.275283	0	0	0	0	0	0	0.51758	0
0.522	0.00035479	0.0182941	-0.00071327	-2.5e-07	0	0	0	0	-0.00013056	0.275254	0	0	0	0	0	0	0.52979	0
0.524	0	0.0182956	-0.00068277	0	0	0	0	0	-0.00051325	0.275249	0	0	0	0	0	0	0.51514	0
0.526	0.00945781	0.0182969	-0.00056998	-5.39e-06	0	0	0	0	-0.00090943	0.275261	0	0	0	0	0	0	0.51514	0
0.528	0.00214555	0.018298	-0.00039045	-8.4e-07	0	0	0	0	-0.00130459	0.275281	0	0	0	0	0	0	0.52734	0
0.53	0.00401092	0.0182988	-0.00018271	-7.3e-07	0	0	0	0	-0.00168651	0.27531	0	0	0	0	0	0	0.52734	0
0.532	0.00035479	0.0182992	-8.95e-06	0	0	0	0	0	-0.00204494	0.275355	0	0	0	0	0	0	0.52734	0
0.534	0.00214555	0.0182992	7.293e-05	1.6e-07	0	0	0	0	-0.00237264	0.275421	0	0	0	0	0	0	0.52734	0
0.536	0	0.0182991	4.107e-05	0	0	0	0	0	-0.00266616	0.275507	0	0	0	0	0	0	0.52979	0
0.538	0.00214555	0.018299	-5.962e-05	-1.3e-07	0	0	0	0	-0.00292393	0.275605	0	0	0	0	0	0	0.52734	0
0.54	0.00214555	0.0182991	-0.00014022	-3e-07	0	0	0	0	-0.0031438	0.275706	0	0	0	0	0	0	0.52979	0
0.542	0.00214555	0.0182994	-0.0001422	-3.1e-07	0	0	0	0	-0.00332328	0.275802	0	0	0	0	0	0	0.52734	0
0.544	0.00214555	0.0182997	-7.003e-05	-1.5e-07	0	0	0	0	-0.00346176	0.275891	0	0	0	0	0	0	0.52979	0
0.546	0.00214555	0.0182998	3.922e-05	8e-08	0	0	0	0	-0.00356256	0.275979	0	0	0	0	0	0	0.52734	0
0.548	0.00035479	0.0182997	0.00014411	5e-08	0	0	0	0	-0.00363379	0.276073	0	0	0	0	0	0	0.5249	0
0.55	0.00214555	0.0182994	0.00020328	4.4e-07	0	0	0	0	-0.00368777	0.276175	0	0	0	0	0	0	0.52979	0
0.552	0.00214555	0.018299	0.00018777	4e-07	0	0	0	0	-0.00373814	0.276283	0	0	0	0	0	0	0.52979	0
0.554	0.00214555	0.0182987	0.00011236	2.4e-07	0	0	0	0	-0.0037952	0.276387	0	0	0	0	0	0	0.52246	0
0.556	0.00035479	0.0182984	3.557e-05	1e-08	0	0	0	0	-0.00386292	0.276472	0	0	0	0	0	0	0.5249	0
0.558	0.0112486	0.0182984	-1.27e-06	-1e-08	0	0	0	0	-0.00393925	0.276519	0	0	0	0	0	0	0.52979	0
0.56	0.00035479	0.0182984	-2.014e-05	-1e-08	0	0	0	0	-0.00401752	0.276516	0	0	0	0	0	0	0.52979	0
0.562	0.00401092	0.0182984	-6.967e-05	-2.8e-07	0	0	0	0	-0.00408853	0.27646	0	0	0	0	0	0	0.53223	0
0.564	0.00401092	0.0182986	-0.00015342	-6.2e-07	0	0	0	0	-0.00414352	0.276358	0	0	0	0	0	0	0.52734	0
0.566	0.00214555	0.0182989	-0.00021563	-4.6e-07	0	0	0	0	-0.00417541	0.276228	0	0	0	0	0	0	0.5249	0
0.568	0	0.0182993	-0.0002019	0	0	0	0	0	-0.00417783	0.276093	0	0	0	0	0	0	0.52734	0
0.57	0.00214555	0.0182997	-0.0001084	-2.3e-07	0	0	0	0	-0.00414502	0.275979	0	0	0	0	0	0	0.52979	0
0.572	0.00214555	0.0182999	3.29e-05	7e-08	0	0	0	0	-0.00407293	0.275902	0	0	0	0	0	0	0.52734	0
0.574	0.00214555	0.0182998	0.00018337	3.9e-07	0	0	0	0	-0.00395915	0.275869	0	0	0	0	0	0	0.5249	0
0.576	0.00214555	0.0182995	0.00030119	6.5e-07	0	0	0	0	-0.00380198	0.275884	0	0	0	0	0	0	0.5249	0
0.578	0.00580168	0.0182989	0.00034299	1.99e-06	0	0	0	0	-0.00360104	0.275942	0	0	0	0	0	0	0.5249	0
0.58	0.00401092	0.0182982	0.00029116	1.17e-06	0	0	0	0	-0.00335881	0.276034	0	0	0	0	0	0	0.53467	0
0.582	0.00401092	0.0182976	0.00017348	7e-07	0	0	0	0	-0.0030815	0.276153	0	0	0	0	0	0	0.52734	0
0.584	0.00401092	0.0182973	2.582e-05	1e-07	0	0	0	0	-0.00278	0.276296	0	0	0	0	0	0	0.53223	0
0.586	0.00401092	0.0182972	-0.00014065	-5.6e-07	0	0	0	0	-0.00246948	0.276462	0	0	0	0	0	0	0.53223	0
0.588	0.00214555	0.0182975	-0.0003042	-6.5e-07	0	0	0	0	-0.00216605	0.27665	0	0	0	0	0	0	0.52979	0
0.59	0.00214555	0.0182981	-0.00041684	-8.9e-07	0	0	0	0	-0.00188321	0.276854	0	0	0	0	0	0	0.52734	0
0.592	0.00580168	0.0182989	-0.00045477	-2.64e-06	0	0	0	0	-0.00162971	0.277065	0	0	0	0	0	0	0.52002	0
0.594	0.00214555	0.0182998	-0.00043966	-9.4e-07	0	0	0	0	-0.00140797	0.277278	0	0	0	0	0	0	0.52734	0
0.596	0.00766705	0.0183007	-0.00040168	-3.08e-06	0	0	0	0	-0.00121418	0.277489	0	0	0	0	0	0	0.53467	0
0.598	0.00214555	0.0183015	-0.0003484	-7.5e-07	0	0	0	0	-0.00104084	0.277695	0	0	0	0	0	0	0.5249	0
0.6	0.00401092	0.0183022	-0.00026359	-1.06e-06	0	0	0	0	-0.00087944	0.277892	0	0	0	0	0	0	0.51758	0
0.602	0.00580168	0.0183027	-0.00013223	-7.7e-07	0	0	0	0	-0.00072246	0.27807	0	0	0	0	0	0	0.52734	0
0.604	0.00214555	0.018303	1.868e-05	4e-08	0	0	0	0	-0.00056584	0.27822	0	0	0	0	0	0	0.52002	0
0.606	0	0.018303	0.00011939	0	0	0	0	0	-0.00041006	0.278334	0	0	0	0	0	0	0.52979	0
0.608	0.00401092	0.0183027	0.00012918	5.2e-07	0	0	0	0	-0.00025815	0.278413	0	0	0	0	0	0	0.5249	0
0.61	0.00401092	0.0183025	0.00010559	4.2e-07	0	0	0	0	-0.0001134	0.278469	0	0	0	0	0	0	0.5249	0
0.612	0.00580168	0.0183023	0.00015755	9.1e-07	0	0	0	0	2.22e-05	0.278516	0	0	0	0	0	0	0.52246	0
0.614	0.00214555	0.018302	0.00029809	6.4e-07	0	0	0	0	0.00014966	0.27856	0	0	0	0	0	0	0.5249	0
0.616	0.00401092	0.0183014	0.00041058	1.65e-06	0	0	0	0	0.0002729	0.278597	0	0	0	0	0	0	0.5249	0
0.618	0.00214555	0.0183005	0.00041041	8.8e-07	0	0	0	0	0.00039606	0.278614	0	0	0	0	0	0	0.5249	0
0.62	0.00035479	0.0182997	0.00033581	1.2e-07	0	0	0	0	0.00052115	0.278586	0	0	0	0	0	0	0.53955	0
0.622	0.00035479	0.018299	0.00024211	9e-08	0	0	0	0	0.00064829	0.278489	0	0	0	0	0	0	0.53223	0
0.624	0.0112486	0.0182986	0.00011853	1.33e-06	0	0	0	0	0.00077644	0.278315	0	0	0	0	0	0	0.53223	0
0.626	0.00214555	0.0182983	-5.922e-05	-1.3e-07	0	0	0	0	0.0009037	0.278074	0	0	0	0	0	0	0.52734	0
0.628	0.00580168	0.0182984	-0.00025712	-1.49e-06	0	0	0	0	0.00102834	0.27779	0	0	0	0	0	0	0.53467	0
0.63	0.00945781	0.018299	-0.00039847	-3.77e-06	0	0	0	0	0.00115004	0.27749	0	0	0	0	0	0	0.52734	0
0.632	0.00401092	0.0182998	-0.00043345	-1.74e-06	0	0	0	0	0.00126802	0.277197	0	0	0	0	0	0	0.52734	0
0.634	0.00035479	0.0183006	-0.00035851	-1.3e-07	0	0	0	0	0.00137875	0.27693	0	0	0	0	0	0	0.5249	0
0.636	0.00035479	0.0183013	-0.00018037	-6e-08	0	0	0	0	0.00147751	0.276708	0	0	0	0	0	0	0.5249	0
0.638	0	0.0183017	9.615e-05	0	0	0	0	0	0.00156174	0.27655	0	0	0	0	0	0	0.51514	0
0.64	0.00580168	0.0183015	0.00042797	2.48e-06	0	0	0	0	0.00163219	0.276468	0	0	0	0	0	0	0.5249	0
0.642	0.00214555	0.0183007	0.00070091	1.5e-06	0	0	0	0	0.00169086	0.27646	0	0	0	0	0	0	0.53467	0
0.644	0.00214555	0.0182992	0.00077841	1.67e-06	0	0	0	0	0.00173857	0.276513	0	0	0	0	0	0	0.52246	0
0.646	0.00214555	0.0182977	0.00061532	1.32e-06	0	0	0	0	0.00177428	0.276614	0	0	0	0	0	0	0.51514	0
0.648	0.00580168	0.0182965	0.00031738	1.84e-06	0	0	0	0	0.00179494	0.276752	0	0	0	0	0	0	0.5249	0
0.65	0.00214555	0.0182958	4.875e-05	1e-07	0	0	0	0	0.00179516	0.276919	0	0	0	0	0	0	0.5249	0
0.652	0.00035479	0.0182957	-0.00010646	-4e-08	0	0	0	0	0.00176917	0.277103	0	0	0	0	0	0	0.53223	0
0.654	0.0112486	0.0182959	-0.00014703	-1.65e-06	0	0	0	0	0.00171411	0.277295	0	0	0	0	0	0	0.5249	0
0.656	0.00580168	0.0182962	-8.84e-05	-5.1e-07	0	0	0	0	0.00163125	0.277486	0	0	0	0	0	0	0.53711	0
0.658	0.00401092	0.0182964	2.501e-05	1e-07	0	0	0	0	0.00152367	0.277678	0	0	0	0	0	0	0.53955	0
0.66	0.00214555	0.0182964	9.488e-05	2e-07	0	0	0	0	0.00139288	0.277875	0	0	0	0	0	0	0.52979	0
0.662	0.00401092	0.0182962	3.668e-05	1.5e-07	0	0	0	0	0.00123853	0.278078	0	0	0	0	0	0	0.52734	0
0.664	0.00214555	0.0182961	-0.00012004	-2.6e-07	0	0	0	0	0.00106079	0.278285	0	0	0	0	0	0	0.52734	0
0.666	0.00214555	0.0182963	-0.00024834	-5.3e-07	0	0	0	0	0.0008632	0.278491	0	0	0	0	0	0	0.5249	0
0.668	0.00401092	0.0182968	-0.0002637	-1.06e-06	0	0	0	0	0.00065444	0.278691	0	0	0	0	0	0	0.52979	0
0.67	0	0.0182974	-0.00019855	0	0	0	0	0	0.00044566	0.278877	0	0	0	0	0	0	0.53711	0
0.672	0.00214555	0.0182978	-0.00012562	-2.7e-07	0	0	0	0	0.00024434	0.279038	0	0	0	0	0	0	0.52734	0
0.674	0.00035479	0.018298	-5.906e-05	-2e-08	0	0	0	0	5.196e-05	0.279157	0	0	0	0	0	0	0.5249	0
0.676	0.00214555	0.0182981	4.365e-05	9e-08	0	0	0	0	-0.0001333	0.279218	0	0	0	0	0	0	0.53467	0
0.678	0.00401092	0.018298	0.00020177	8.1e-07	0	0	0	0	-0.00031379	0.279211	0	0	0	0	0	0	0.53711	0
0.68	0.00580168	0.0182976	0.00036669	2.13e-06	0	0	0	0	-0.0004905	0.279137	0	0	0	0	0	0	0.5249	0
0.682	0.00214555	0.0182969	0.00046325	9.9e-07	0	0	0	0	-0.00066123	0.279012	0	0	0	0	0	0	0.52734	0
0.684	0.0131139	0.018296	0.00044844	5.88e-06	0	0	0	0	-0.00082062	0.278853	0	0	0	0	0	0	0.5249	0
0.686	0	0.0182951	0.00030279	0	0	0	0	0	-0.00096386	0.278673	0	0	0	0	0	0	0.52734	0
0.688	0.00035479	0.0182945	2.26e-06	0	0	0	0	0	-0.0010899	0.27848	0	0	0	0	0	0	0.53467	0
0.69	0.00580168	0.0182945	-0.00040849	-2.37e-06	0	0	0	0	-0.00120036	0.278284	0	0	0	0	0	0	0.52002	0
0.692	0.00214555	0.0182953	-0.00074569	-1.6e-06	0	0	0	0	-0.00129803	0.278093	0	0	0	0	0	0	0.53223	0
0.694	0.00214555	0.0182968	-0.00081254	-1.74e-06	0	0	0	0	-0.00138684	0.277909	0	0	0	0	0	0	0.53223	0
0.696	0.00580168	0.0182984	-0.00058459	-3.39e-06	0	0	0	0	-0.0014705	0.27773	0	0	0	0	0	0	0.52002	0
0.698	0	0.0182996	-0.00021622	0	0	0	0	0	-0.00155141	0.277558	0	0	0	0	0	0	0.52734	0
0.7	0.00401092	0.0183	9.659e-05	3.9e-07	0	0	0	0	-0.0016307	0.277396	0	0	0	0	0	0	0.5127	0
0.702	0.00214555	0.0182998	0.00024671	5.3e-07	0	0	0	0	-0.0017082	0.277251	0	0	0	0	0	0	0.51758	0
0.704	0.00214555	0.0182993	0.00025688	5.5e-07	0	0	0	0	-0.00178313	0.277124	0	0	0	0	0	0	0.53223	0
0.706	0.00580168	0.0182988	0.00021483	1.25e-06	0	0	0	0	-0.00185463	0.277012	0	0	0	0	0	0	0.5249	0
0.708	0.00401092	0.0182984	0.00016774	6.7e-07	0	0	0	0	-0.00192147	0.276907	0	0	0	0	0	0	0.52734	0
0.71	0.00580168	0.018298	8.465e-05	4.9e-07	0	0	0	0	-0.00198181	0.276806	0	0	0	0	0	0	0.53467	0
0.712	0.00214555	0.0182979	-8.5e-05	-1.8e-07	0	0	0	0	-0.0020334	0.276704	0	0	0	0	0	0	0.52246	0
0.714	0.00214555	0.018298	-0.0003369	-7.2e-07	0	0	0	0	-0.00207471	0.2766	0	0	0	0	0	0	0.52979	0
0.716	0	0.0182987	-0.00061029	0	0	0	0	0	-0.00210613	0.276494	0	0	0	0	0	0	0.52734	0
0.718	0	0.0182999	-0.00083279	0	0	0	0	0	-0.0021291	0.276391	0	0	0	0	0	0	0.5249	0
0.72	0	0.0183016	-0.00091886	0	0	0	0	0	-0.00214356	0.276298	0	0	0	0	0	0	0.52979	0
0.722	0.00214555	0.0183034	-0.00077876	-1.67e-06	0	0	0	0	-0.00214717	0.276217	0	0	0	0	0	0	0.52734	0
0.724	0.00214555	0.018305	-0.00042174	-9e-07	0	0	0	0	-0.00213576	0.276147	0	0	0	0	0	0	0.52002	0
0.726	0.00214555	0.0183058	-3.03e-06	-1e-08	0	0	0	0	-0.00210371	0.276089	0	0	0	0	0	0	0.5249	0
0.728	0.00035479	0.0183058	0.00029568	1e-07	0	0	0	0	-0.00204566	0.276052	0	0	0	0	0	0	0.52979	0
0.73	0	0.0183052	0.00039469	0	0	0	0	0	-0.00195941	0.276044	0	0	0	0	0	0	0.5249	0
0.732	0	0.0183045	0.00032797	0	0	0	0	0	-0.00184671	0.276074	0	0	0	0	0	0	0.53223	0
0.734	0.00401092	0.0183038	0.00018755	7.5e-07	0	0	0	0	-0.00171123	0.276147	0	0	0	0	0	0	0.52246	0
0.736	0.00580168	0.0183034	7.186e-05	4.2e-07	0	0	0	0	-0.00155659	0.276269	0	0	0	0	0	0	0.52734	0
0.738	0.00214555	0.0183033	5.028e-05	1.1e-07	0	0	0	0	-0.00138639	0.276439	0	0	0	0	0	0	0.52734	0
0.74	0	0.0183032	0.0001297	0	0	0	0	0	-0.00120592	0.276648	0	0	0	0	0	0	0.53223	0
0.742	0.00766705	0.0183029	0.00025442	1.95e-06	0	0	0	0	-0.00102414	0.276881	0	0	0	0	0	0	0.52734	0
0.744	0	0.0183024	0.00036526	0	0	0	0	0	-0.00085178	0.277126	0	0	0	0	0	0	0.53467	0
0.746	0.00035479	0.0183017	0.00044714	1.6e-07	0	0	0	0	-0.00069608	0.277368	0	0	0	0	0	0	0.52979	0
0.748	0.00214555	0.0183008	0.00050931	1.09e-06	0	0	0	0	-0.00055901	0.2776	0	0	0	0	0	0	0.52734	0
0.75	0.00035479	0.0182998	0.00054497	1.9e-07	0	0	0	0	-0.00044032	0.277813	0	0	0	0	0	0	0.5249	0
0.752	0.00035479	0.0182987	0.00051392	1.8e-07	0	0	0	0	-0.00033978	0.278003	0	0	0	0	0	0	0.5249	0
0.754	0	0.0182977	0.00035966	0	0	0	0	0	-0.00025723	0.278165	0	0	0	0	0	0	0.53467	0
0.756	0.00214555	0.0182969	8.074e-05	1.7e-07	0	0	0	0	-0.00019325	0.278303	0	0	0	0	0	0	0.52979	0
0.758	0.00214555	0.0182968	-0.00021147	-4.5e-07	0	0	0	0	-0.00014979	0.278424	0	0	0	0	0	0	0.52734	0
0.76	0	0.0182972	-0.0003663	0	0	0	0	0	-0.00012829	0.278528	0	0	0	0	0	0	0.52979	0
0.762	0.00401092	0.0182979	-0.00032196	-1.29e-06	0	0	0	0	-0.00012649	0.278599	0	0	0	0	0	0	0.53711	0
0.764	0.00401092	0.0182986	-0.00012077	-4.8e-07	0	0	0	0	-0.00013783	0.278619	0	0	0	0	0	0	0.53223	0
0.766	0.00214555	0.0182988	0.0001581	3.4e-07	0	0	0	0	-0.00015365	0.278583	0	0	0	0	0	0	0.53223	0
0.768	0.0112486	0.0182985	0.00043287	4.87e-06	0	0	0	0	-0.0001672	0.278498	0	0	0	0	0	0	0.5249	0
0.77	0.00401092	0.0182976	0.00061738	2.48e-06	0	0	0	0	-0.00017655	0.278377	0	0	0	0	0	0	0.5249	0
0.772	0	0.0182964	0.00063457	0	0	0	0	0	-0.0001827	0.278236	0	0	0	0	0	0	0.53467	0
0.774	0.00401092	0.0182951	0.0004606	1.85e-06	0	0	0	0	-0.00018565	0.278089	0	0	0	0	0	0	0.52734	0
0.776	0	0.0182942	0.00016463	0	0	0	0	0	-0.00018422	0.277947	0	0	0	0	0	0	0.52734	0
0.778	0.00214555	0.0182939	-0.0001179	-2.5e-07	0	0	0	0	-0.00017825	0.277817	0	0	0	0	0	0	0.52734	0
0.78	0	0.0182941	-0.00028851	0	0	0	0	0	-0.00016877	0.277705	0	0	0	0	0	0	0.5249	0
0.782	0.00214555	0.0182947	-0.00034726	-7.5e-07	0	0	0	0	-0.00015693	0.277622	0	0	0	0	0	0	0.5249	0
0.784	0	0.0182954	-0.00033415	0	0	0	0	0	-0.00014459	0.277577	0	0	0	0	0	0	0.52734	0
0.786	0.00401092	0.0182961	-0.00027331	-1.1e-06	0	0	0	0	-0.00013563	0.27757	0	0	0	0	0	0	0.52979	0
0.788	0.00214555	0.0182966	-0.00019099	-4.1e-07	0	0	0	0	-0.00013456	0.277599	0	0	0	0	0	0	0.52979	0
0.79	0.00214555	0.018297	-0.00010915	-2.3e-07	0	0	0	0	-0.00014339	0.277663	0	0	0	0	0	0	0.5249	0
0.792	0.00035479	0.0182972	-2.262e-05	-1e-08	0	0	0	0	-0.0001611	0.277763	0	0	0	0	0	0	0.52979	0
0.794	0	0.0182973	6.865e-05	0	0	0	0	0	-0.00018506	0.277898	0	0	0	0	0	0	0.5249	0
0.796	0	0.0182971	0.00014595	0	0	0	0	0	-0.00021244	0.27807	0	0	0	0	0	0	0.53955	0
0.798	0.00401092	0.0182968	0.00020645	8.3e-07	0	0	0	0	-0.00024142	0.27829	0	0	0	0	0	0	0.52734	0
0.8	0.00035479	0.0182964	0.00025137	9e-08	0	0	0	0	-0.00027179	0.278578	0	0	0	0	0	0	0.52734	0
0.802	0.00214555	0.0182959	0.00025453	5.5e-07	0	0	0	0	-0.00030539	0.278954	0	0	0	0	0	0	0.52979	0
0.804	0.00401092	0.0182954	0.00019793	7.9e-07	0	0	0	0	-0.00034527	0.279433	0	0	0	0	0	0	0.52979	0
0.806	0.00035479	0.018295	0.00010969	4e-08	0	0	0	0	-0.0003924	0.280023	0	0	0	0	0	0	0.52734	0
0.808	0.00214555	0.0182948	2.527e-05	5e-08	0	0	0	0	-0.00044366	0.280724	0	0	0	0	0	0	0.52734	0
0.81	0.00214555	0.0182947	-6.931e-05	-1.5e-07	0	0	0	0	-0.00049316	0.281533	0	0	0	0	0	0	0.53467	0
0.812	0.00035479	0.0182949	-0.0002025	-7e-08	0	0	0	0	-0.00053385	0.282436	0	0	0	0	0	0	0.51758	0
0.814	0.00401092	0.0182953	-0.0003179	-1.28e-06	0	0	0	0	-0.000559	0.28341	0	0	0	0	0	0	0.52734	0
0.816	0.00214555	0.0182959	-0.00029002	-6.2e-07	0	0	0	0	-0.00056462	0.284423	0	0	0	0	0	0	0.52979	0
0.818	0	0.0182965	-6.355e-05	0	0	0	0	0	-0.00055119	0.285458	0	0	0	0	0	0	0.53223	0
0.82	0.00580168	0.0182966	0.00028773	1.67e-06	0	0	0	0	-0.00052382	0.286512	0	0	0	0	0	0	0.53955	0
0.822	0	0.018296	0.00061735	0	0	0	0	0	-0.00049178	0.2876	0	0	0	0	0	0	0.53223	0
0.824	0	0.0182948	0.00077049	0	0	0	0	0	-0.00046669	0.28875	0	0	0	0	0	0	0.52734	0
0.826	0.00214555	0.0182933	0.00065638	1.41e-06	0	0	0	0	-0.00045957	0.290016	0	0	0	0	0	0	0.52979	0
0.828	0.00035479	0.018292	0.00031916	1.1e-07	0	0	0	0	-0.00047904	0.291472	0	0	0	0	0	0	0.52734	0
0.83	0.00214555	0.0182913	-8.132e-05	-1.7e-07	0	0	0	0	-0.00053208	0.29321	0	0	0	0	0	0	0.53711	0
0.832	0.00214555	0.0182915	-0.00037302	-8e-07	0	0	0	0	-0.00062505	0.295328	0	0	0	0	0	0	0.53955	0
0.834	0.00214555	0.0182922	-0.00046553	-1e-06	0	0	0	0	-0.00076269	0.297909	0	0	0	0	0	0	0.52979	0
0.836	0.00766705	0.0182932	-0.00038902	-2.98e-06	0	0	0	0	-0.00094778	0.301002	0	0	0	0	0	0	0.53955	0
0.838	0.00214555	0.0182939	-0.00028332	-6.1e-07	0	0	0	0	-0.00118496	0.304636	0	0	0	0	0	0	0.53223	0
0.84	0.0112486	0.0182945	-0.00032886	-3.7e-06	0	0	0	0	-0.00148545	0.308825	0	0	0	0	0	0	0.5249	0
0.842	0.00401092	0.0182952	-0.00059964	-2.41e-06	0	0	0	0	-0.00186666	0.313587	0	0	0	0	0	0	0.52979	0
0.844	0.00580168	0.0182964	-0.00094685	-5.49e-06	0	0	0	0	-0.00234632	0.31894	0	0	0	0	0	0	0.5249	0
0.846	0.00401092	0.0182982	-0.00112172	-4.5e-06	0	0	0	0	-0.00293517	0.324893	0	0	0	0	0	0	0.52734	0
0.848	0.00580168	0.0183005	-0.00103594	-6.01e-06	0	0	0	0	-0.00363117	0.331423	0	0	0	0	0	0	0.5249	0
0.85	0.00401092	0.0183026	-0.00081084	-3.25e-06	0	0	0	0	-0.00441541	0.338453	0	0	0	0	0	0	0.52734	0
0.852	0.00401092	0.0183042	-0.00059919	-2.4e-06	0	0	0	0	-0.00524972	0.345842	0	0	0	0	0	0	0.52246	0
0.854	0	0.0183054	-0.00043712	0	0	0	0	0	-0.00607831	0.353398	0	0	0	0	0	0	0.52979	0
0.856	0.00214555	0.0183063	-0.00023882	-5.1e-07	0	0	0	0	-0.00683842	0.360908	0	0	0	0	0	0	0.52734	0
0.858	0.00401092	0.0183067	9.981e-05	4e-07	0	0	0	0	-0.00747898	0.368147	0	0	0	0	0	0	0.52246	0
0.86	0	0.0183065	0.00057896	0	0	0	0	0	-0.0079767	0.374898	0	0	0	0	0	0	0.52979	0
0.862	0	0.0183054	0.00109011	0	0	0	0	0	-0.00834247	0.380966	0	0	0	0	0	0	0.51514	0
0.864	0.00401092	0.0183032	0.00153233	6.15e-06	0	0	0	0	-0.00861827	0.386196	0	0	0	0	0	0	0.53223	0
0.866	0.00214555	0.0183001	0.00187085	4.01e-06	0	0	0	0	-0.00886362	0.390476	0	0	0	0	0	0	0.52979	0
0.868	0	0.0182964	0.0020823	0	0	0	0	0	-0.00913323	0.393748	0	0	0	0	0	0	0.5249	0
0.87	0.00214555	0.0182922	0.00211612	4.54e-06	0	0	0	0	-0.00945529	0.396006	0	0	0	0	0	0	0.52979	0
0.872	0.00214555	0.018288	0.00191739	4.11e-06	0	0	0	0	-0.00982188	0.397318	0	0	0	0	0	0	0.5249	0
0.874	0.00214555	0.0182842	0.00146806	3.15e-06	0	0	0	0	-0.0101956	0.39783	0	0	0	0	0	0	0.51514	0
0.876	0.00214555	0.0182812	0.0008368	1.8e-06	0	0	0	0	-0.0105273	0.397749	0	0	0	0	0	0	0.52734	0
0.878	0.00035479	0.0182795	0.00019313	7e-08	0	0	0	0	-0.0107757	0.397278	0	0	0	0	0	0	0.5249	0
0.88	0.00401092	0.0182792	-0.00027009	-1.08e-06	0	0	0	0	-0.0109196	0.396597	0	0	0	0	0	0	0.52734	0
0.882	0.00035479	0.0182797	-0.00044587	-1.6e-07	0	0	0	0	-0.0109601	0.395877	0	0	0	0	0	0	0.52979	0
0.884	0	0.0182806	-0.00035132	0	0	0	0	0	-0.0109123	0.395268	0	0	0	0	0	0	0.52734	0
0.886	0.00401092	0.0182813	-8.729e-05	-3.5e-07	0	0	0	0	-0.0107954	0.39488	0	0	0	0	0	0	0.52734	0
0.888	0.00035479	0.0182815	0.00021787	8e-08	0	0	0	0	-0.0106288	0.394782	0	0	0	0	0	0	0.5249	0
0.89	0.00035479	0.018281	0.00043995	1.6e-07	0	0	0	0	-0.0104337	0.395023	0	0	0	0	0	0	0.51514	0
0.892	0	0.0182802	0.00048515	0	0	0	0	0	-0.0102354	0.395606	0	0	0	0	0	0	0.53223	0
0.894	0.00035479	0.0182792	0.00032104	1.1e-07	0	0	0	0	-0.0100599	0.396444	0	0	0	0	0	0	0.52979	0
0.896	0.00035479	0.0182786	-2.487e-05	-1e-08	0	0	0	0	-0.00992958	0.397391	0	0	0	0	0	0	0.52002	0
0.898	0.00766705	0.0182786	-0.00049758	-3.82e-06	0	0	0	0	-0.00985689	0.398315	0	0	0	0	0	0	0.52002	0
0.9	0	0.0182796	-0.00102724	0	0	0	0	0	-0.00983975	0.399128	0	0	0	0	0	0	0.52979	0
0.902	0.00214555	0.0182816	-0.00151116	-3.24e-06	0	0	0	0	-0.00986162	0.399788	0	0	0	0	0	0	0.52979	0
0.904	0.00035479	0.0182847	-0.00181212	-6.4e-07	0	0	0	0	-0.00989734	0.400296	0	0	0	0	0	0	0.5249	0
0.906	0.00035479	0.0182883	-0.00181433	-6.4e-07	0	0	0	0	-0.00991944	0.400708	0	0	0	0	0	0	0.52734	0
0.908	0.00035479	0.0182919	-0.00149749	-5.3e-07	0	0	0	0	-0.00990236	0.401115	0	0	0	0	0	0	0.52979	0
0.91	0.00214555	0.0182949	-0.00094853	-2.04e-06	0	0	0	0	-0.00982695	0.401618	0	0	0	0	0	0	0.53223	0
0.912	0.00214555	0.0182968	-0.00030946	-6.6e-07	0	0	0	0	-0.00968757	0.40229	0	0	0	0	0	0	0.52979	0
0.914	0	0.0182974	0.00027416	0	0	0	0	0	-0.00949923	0.403137	0	0	0	0	0	0	0.52734	0
0.916	0	0.0182969	0.00067452	0	0	0	0	0	-0.0093003	0.404113	0	0	0	0	0	0	0.52734	0
0.918	0	0.0182955	0.00081407	0	0	0	0	0	-0.00914714	0.405168	0	0	0	0	0	0	0.53467	0
0.92	0.00035479	0.0182939	0.00072881	2.6e-07	0	0	0	0	-0.00910032	0.406299	0	0	0	0	0	0	0.52979	0
0.922	0	0.0182924	0.00058306	0	0	0	0	0	-0.00920908	0.407534	0	0	0	0	0	0	0.52734	0
0.924	0	0.0182913	0.00058416	0	0	0	0	0	-0.00950212	0.408941	0	0	0	0	0	0	0.52734	0
0.926	0.00035479	0.0182901	0.0008668	3.1e-07	0	0	0	0	-0.00998576	0.410655	0	0	0	0	0	0	0.5249	0
0.928	0	0.0182884	0.00142874	0	0	0	0	0	-0.0106473	0.41288	0	0	0	0	0	0	0.5249	0
0.93	0.00035479	0.0182855	0.00214452	7.6e-07	0	0	0	0	-0.011461	0.415831	0	0	0	0	0	0	0.53467	0
0.932	0.00214555	0.0182812	0.00284686	6.11e-06	0	0	0	0	-0.0123915	0.419665	0	0	0	0	0	0	0.53223	0
0.934	0.00766705	0.0182755	0.00340957	2.614e-05	0	0	0	0	-0.0133914	0.424434	0	0	0	0	0	0	0.53955	0
0.936	0.00214555	0.0182687	0.003767	8.08e-06	0	0	0	0	-0.0143926	0.430086	0	0	0	0	0	0	0.52734	0
0.938	0	0.0182612	0.00393122	0	0	0	0	0	-0.0152968	0.436518	0	0	0	0	0	0	0.52979	0
0.94	0.00580168	0.0182533	0.00403793	2.343e-05	0	0	0	0	-0.0159706	0.443641	0	0	0	0	0	0	0.53223	0
0.942	0.00580168	0.0182453	0.00425633	2.469e-05	0	0	0	0	-0.0162458	0.45141	0	0	0	0	0	0	0.52734	0
0.944	0.0112486	0.0182367	0.00457626	5.148e-05	0	0	0	0	-0.0159266	0.459821	0	0	0	0	0	0	0.53711	0
0.946	0.0167701	0.0182276	0.00478412	8.023e-05	0	0	0	0	-0.0148007	0.468889	0	0	0	0	0	0	0.52979	0
0.948	0.0203516	0.018218	0.00468151	9.528e-05	0	0	0	0	-0.0126548	0.478646	0	0	0	0	0	0	0.5249	0
0.95	0.0240077	0.0182086	0.0042664	0.00010243	0	0	0	0	-0.00928697	0.489151	0	0	0	0	0	0	0.5249	0
0.952	0.0331107	0.0182001	0.00371332	0.00012295	0	0	0	0	-0.00451528	0.500475	0	0	0	0	0	0	0.52734	0
0.954	0.0349761	0.0181927	0.0032383	0.00011326	0	0	0	0	0.00181677	0.512679	0	0	0	0	0	0	0.52734	0.198376
0.956	0.049526	0.0181862	0.00299847	0.0001485	4.4e-07	2.002e-05	0.00044471	0.0200152	0.00983456	0.525762	5.25e-06	5.14e-06	1.039e-05	8.45e-05	1.165e-05	0.00103844	0.5249	0.62144
0.958	0.0622851	0.0181802	0.0030519	0.00019009	2.46e-06	8.109e-05	0.00156911	0.0410589	0.0196248	0.539626	2.212e-05	2.084e-05	4.296e-05	0.00019631	4.111e-05	0.00210383	0.5249	1.09032
0.96	0.0659413	0.0181741	0.00333517	0.00021993	7.54e-06	0.00018533	0.00351002	0.0631826	0.0312272	0.554059	5.246e-05	4.763e-05	0.00010009	0.00032454	9.196e-05	0.00319752	0.52734	1.60997
0.962	0.085938	0.0181675	0.00369363	0.00031742	1.745e-05	0.00033493	0.00640515	0.0864179	0.044625	0.568751	9.837e-05	8.608e-05	0.00018445	0.00047642	0.00016781	0.00432033	0.53955	2.18444
0.964	0.104219	0.0181601	0.00398453	0.00041526	3.425e-05	0.00053212	0.0103883	0.11077	0.0597334	0.583328	0.00016215	0.00013677	0.00029892	0.00066658	0.00027217	0.0054724	0.53467	2.8164
0.966	0.129662	0.0181521	0.00417286	0.00054106	6.022e-05	0.00077911	0.0155839	0.136216	0.0763925	0.597396	0.00024625	0.00020025	0.0004465	0.00090046	0.0004083	0.00665313	0.52979	3.50683
0.968	0.146078	0.0181437	0.00433514	0.00063327	9.79e-05	0.00107802	0.0221016	0.162702	0.0943707	0.610563	0.00035318	0.00027708	0.00063026	0.0011762	0.00057906	0.00786109	0.5249	4.25477
0.97	0.169731	0.0181351	0.00456984	0.00077564	0.00015004	0.00143087	0.0300307	0.190144	0.113371	0.622469	0.00048544	0.00036776	0.00085321	0.001492	0.0007868	0.00909412	0.52734	5.05733
0.972	0.195249	0.0181259	0.00490037	0.00095679	0.0002195	0.00183945	0.0394354	0.218436	0.133032	0.632833	0.00064543	0.00047278	0.00111821	0.00185698	0.00103321	0.0103494	0.52979	5.91001
0.974	0.224423	0.0181161	0.00527111	0.00118296	0.00030929	0.00230534	0.0503499	0.247454	0.152929	0.641487	0.00083537	0.00059252	0.00142789	0.00227666	0.00131917	0.0116237	0.52734	6.80714
0.976	0.262701	0.0181056	0.00563467	0.00148023	0.00042241	0.00282986	0.0627736	0.277066	0.172571	0.648388	0.00105725	0.00072734	0.00178459	0.00276378	0.00164467	0.0129136	0.52734	7.74242
0.978	0.295457	0.0180943	0.0059768	0.00176589	0.00056185	0.00341407	0.0766671	0.307141	0.191438	0.653629	0.0013128	0.00087749	0.00219029	0.00332194	0.00200868	0.0142156	0.52734	8.70991
0.98	0.333734	0.0180824	0.00622143	0.0020763	0.00073047	0.00405877	0.0919526	0.337563	0.209043	0.657467	0.0016035	0.00104319	0.00264669	0.00395113	0.00240916	0.0155267	0.52734	9.70516
0.982	0.368355	0.0180699	0.00623078	0.00229514	0.00093094	0.00476458	0.10852	0.36824	0.225029	0.660296	0.00193064	0.0012246	0.00315524	0.00465322	0.00284323	0.0168445	0.52246	10.7262
0.984	0.397455	0.0180575	0.00597302	0.00237401	0.00116571	0.00553193	0.126241	0.399111	0.239241	0.662582	0.00229546	0.00142183	0.00371729	0.00541903	0.0033075	0.0181674	0.52734	11.7742
0.986	0.450282	0.0180455	0.00560235	0.00252264	0.00143693	0.00636119	0.144981	0.430155	0.25176	0.664818	0.00269929	0.00163497	0.00433426	0.00626676	0.0037985	0.0194948	0.53223	12.8544
0.988	0.48856	0.0180343	0.0053257	0.00260192	0.00174653	0.00725273	0.164623	0.461387	0.262863	0.667496	0.00314372	0.00186411	0.00500783	0.00720561	0.00431313	0.0208271	0.5249	13.9759
0.99	0.545043	0.0180237	0.00523557	0.00285361	0.00209623	0.00820698	0.185073	0.492857	0.27292	0.671067	0.0036308	0.00210937	0.00574017	0.00823921	0.00484891	0.0221656	0.53467	15.151
0.992	0.588768	0.0180132	0.00531548	0.00312958	0.00248756	0.00922448	0.206264	0.524648	0.282283	0.675903	0.00416319	0.0023709	0.00653408	0.00937302	0.00540411	0.0235126	0.53223	16.3932
0.994	0.645251	0.0180026	0.00554834	0.00358007	0.00292198	0.010306	0.228153	0.556866	0.291202	0.682259	0.00474421	0.00264887	0.00739308	0.010607	0.0059776	0.0248708	0.53711	17.7155
0.996	0.70166	0.0179915	0.00590251	0.00414156	0.00340084	0.0114525	0.25071	0.589632	0.299799	0.690245	0.00537783	0.00294354	0.00832137	0.0119539	0.0065686	0.0262433	0.52979	19.129
0.998	0.74725	0.0179797	0.00626197	0.00467925	0.00392547	0.0126652	0.273913	0.62307	0.308111	0.699867	0.0060685	0.00325523	0.00932373	0.0134029	0.00717651	0.0276334	0.51514	20.6433
1	0.794555	0.0179671	0.00650131	0.00516565	0.00449712	0.0139456	0.29774	0.657303	0.316159	0.711089	0.00682112	0.00358432	0.0104054	0.0149447	0.00780078	0.0290444	0.5249	22.2681
1.002	0.851039	0.0179541	0.00662034	0.00563416	0.00511703	0.0152953	0.322173	0.692453	0.324	0.72388	0.00764105	0.00393124	0.0115723	0.0165903	0.00844094	0.0304793	0.52734	24.0141
1.004	0.918491	0.0179409	0.00674838	0.00619833	0.0057864	0.0167164	0.347201	0.728638	0.331726	0.738203	0.00853414	0.00429649	0.0128306	0.0183598	0.00909667	0.0319414	0.52002	25.8915
1.006	0.998627	0.0179274	0.00701435	0.00700472	0.00650642	0.018211	0.372817	0.76597	0.339412	0.753963	0.00950671	0.00468063	0.0141873	0.0202769	0.0097678	0.0334336	0.53467	27.9081
1.008	1.09697	0.0179134	0.00743108	0.00815166	0.00727826	0.0197815	0.399018	0.804554	0.347049	0.770962	0.0105654	0.00508429	0.0156497	0.0223725	0.0104543	0.0349585	0.52734	30.0656
1.01	1.19897	0.0178985	0.00790555	0.0094785	0.00810307	0.0214306	0.425795	0.84447	0.354513	0.788879	0.011717	0.00550813	0.0172252	0.0246684	0.0111558	0.0365183	0.53223	32.3582
1.012	1.3229	0.0178827	0.00833075	0.0110208	0.00898199	0.0231608	0.453127	0.885772	0.361594	0.807282	0.0129679	0.00595284	0.0189207	0.0271903	0.0118719	0.0381145	0.52734	34.7724
1.014	1.48862	0.017866	0.00865893	0.0128899	0.0099161	0.0249751	0.480977	0.928478	0.368076	0.825659	0.0143237	0.00641914	0.0207428	0.0300018	0.0126016	0.0397474	0.52734	37.2876
1.016	1.66897	0.0178487	0.00891427	0.0148776	0.0109064	0.0268761	0.509294	0.972564	0.373833	0.843449	0.0157889	0.00690775	0.0226967	0.0331594	0.0133435	0.0414165	0.52734	39.8783
1.018	1.86752	0.0178309	0.0091482	0.0170844	0.0119537	0.0288666	0.538024	1.01796	0.378883	0.860073	0.0173669	0.00741936	0.0247863	0.0366959	0.0140962	0.0431201	0.53955	42.516
1.02	2.06607	0.0178126	0.009387	0.0193942	0.0130588	0.0309492	0.567118	1.06457	0.383375	0.874967	0.0190595	0.00795462	0.0270141	0.0406295	0.0148585	0.0448551	0.53223	45.1701
1.022	2.27923	0.0177938	0.00964342	0.0219796	0.0142225	0.033126	0.596541	1.11222	0.387505	0.887621	0.0208669	0.0085141	0.029381	0.0449748	0.0156294	0.0466177	0.5249	47.807
1.024	2.48144	0.0177745	0.00995891	0.0247125	0.0154453	0.0353989	0.62627	1.16074	0.391408	0.89759	0.0227878	0.0090983	0.0318861	0.0497355	0.0164083	0.0484029	0.52734	50.3887
1.026	2.66178	0.0177546	0.0103785	0.0276253	0.0167279	0.0377695	0.656288	1.2099	0.395072	0.90447	0.0248189	0.00970761	0.0345265	0.0548787	0.0171948	0.050205	0.53467	52.8699
1.028	2.82209	0.0177338	0.0109029	0.030769	0.0180707	0.0402389	0.68657	1.25945	0.398318	0.907889	0.0269546	0.0103423	0.0372969	0.0603626	0.0179882	0.0520173	0.52734	55.1975
1.03	2.95325	0.0177121	0.0115003	0.0339631	0.0194744	0.0428075	0.717073	1.30912	0.400835	0.907501	0.0291868	0.0110025	0.0401892	0.0661379	0.0187873	0.0538327	0.52979	57.3116
1.032	3.06073	0.017689	0.0121181	0.0370902	0.0209392	0.0454752	0.747724	1.35861	0.402239	0.902997	0.0315042	0.0116881	0.0431924	0.0721519	0.0195904	0.0556432	0.53467	59.1482
1.034	3.14088	0.0176648	0.0126665	0.0397839	0.0224653	0.0482414	0.778425	1.40758	0.40212	0.89412	0.0338926	0.0123991	0.0462917	0.0783535	0.0203947	0.0574403	0.5249	60.6408
1.036	3.18824	0.0176395	0.0130432	0.0415849	0.0240528	0.0511047	0.809042	1.4557	0.400044	0.880681	0.0363343	0.013135	0.0494693	0.0846826	0.0211969	0.0592151	0.5249	61.7223
1.038	3.19917	0.0176134	0.0131977	0.0422217	0.0257012	0.054063	0.839408	1.50261	0.395543	0.862545	0.0388082	0.0138954	0.0527036	0.09107	0.0219925	0.0609584	0.52979	62.325
1.04	3.17184	0.017587	0.0131656	0.0417593	0.0274099	0.0571136	0.869318	1.54796	0.388117	0.839623	0.0412899	0.0146794	0.0559694	0.097441	0.0227761	0.0626605	0.52246	62.3816
1.042	3.12631	0.0175607	0.0130566	0.0408189	0.0291778	0.0602529	0.898532	1.59138	0.377287	0.81183	0.0437519	0.0154863	0.0592382	0.103739	0.0235416	0.064312	0.52246	61.8269
1.044	3.06983	0.0175345	0.0129841	0.0398589	0.0310031	0.0634768	0.926775	1.63248	0.362675	0.779063	0.046163	0.0163149	0.0624779	0.109935	0.0242815	0.0659029	0.5249	60.6043
1.046	3.00425	0.0175086	0.0129504	0.0389062	0.0328836	0.0667801	0.953751	1.67088	0.344096	0.741276	0.0484896	0.017164	0.0656536	0.116009	0.0249883	0.0674232	0.5249	58.6771
1.048	2.90042	0.0174827	0.0128233	0.037193	0.0348165	0.0701572	0.97916	1.70622	0.321613	0.698597	0.0506963	0.018032	0.0687283	0.121914	0.025654	0.0688631	0.53467	56.0419
1.05	2.77473	0.017457	0.012471	0.0346037	0.0367984	0.0736016	1.00272	1.73813	0.295556	0.651451	0.0527476	0.0189172	0.0716649	0.127589	0.0262712	0.0702131	0.52734	52.7406
1.052	2.58163	0.0174321	0.0118919	0.0307006	0.0388253	0.077106	1.02417	1.7663	0.266511	0.60067	0.0546105	0.0198179	0.0744285	0.132946	0.0268332	0.0714652	0.53467	48.8685
1.054	2.38854	0.0174083	0.011205	0.0267636	0.0408928	0.0806628	1.04332	1.79051	0.235284	0.547539	0.0562571	0.0207321	0.0769892	0.137916	0.027335	0.0726135	0.52979	44.5715
1.056	2.18269	0.0173859	0.0105571	0.023043	0.0429962	0.084264	1.06004	1.81063	0.202864	0.493663	0.057667	0.0216577	0.0793247	0.142487	0.0277732	0.0736547	0.52734	40.0321
1.058	1.97683	0.0173648	0.0100494	0.0198659	0.0451305	0.0879013	1.07429	1.82667	0.170381	0.440747	0.0588299	0.0225926	0.0814224	0.146647	0.0281464	0.0745891	0.52979	35.4479
1.06	1.78559	0.0173447	0.00972175	0.0173591	0.0472909	0.0915667	1.0861	1.83877	0.13902	0.390396	0.0597452	0.0235347	0.0832799	0.150409	0.0284558	0.0754202	0.5249	31.0096
1.062	1.62524	0.0173252	0.00957487	0.0155615	0.0494726	0.0952527	1.0956	1.84718	0.109896	0.343945	0.0604227	0.024482	0.0849048	0.15382	0.0287047	0.0761546	0.53467	26.88
1.064	1.49594	0.0173061	0.00959279	0.0143502	0.0516712	0.0989521	1.103	1.85223	0.0838988	0.302359	0.0608804	0.0254329	0.0863133	0.156941	0.0288985	0.0768009	0.52734	23.1784
1.066	1.40849	0.0172869	0.00975362	0.0137378	0.0538827	0.102659	1.10855	1.85431	0.0615518	0.26621	0.0611423	0.0263855	0.0875278	0.159845	0.029044	0.0773694	0.5249	19.9731
1.068	1.34111	0.0172674	0.0100291	0.0134501	0.0561038	0.106367	1.11254	1.85385	0.04296	0.235671	0.0612358	0.0273386	0.0885744	0.162595	0.0291485	0.0778713	0.53955	17.2825
1.07	1.28276	0.0172473	0.0103743	0.0133078	0.0583316	0.110072	1.11524	1.85126	0.0278745	0.210578	0.0611891	0.0282909	0.08948	0.165219	0.0292193	0.0783176	0.5249	15.087
1.072	1.22814	0.0172266	0.0107151	0.0131597	0.0605637	0.11377	1.11691	1.84695	0.0158473	0.190568	0.0610292	0.0292414	0.0902706	0.16773	0.029263	0.0787187	0.5249	13.3458
1.074	1.16256	0.0172052	0.0109512	0.0127313	0.0627984	0.117458	1.11776	1.84129	0.00641172	0.175162	0.0607805	0.0301894	0.0909699	0.17012	0.0292853	0.0790844	0.52734	12.0088
1.076	1.08242	0.0171833	0.0109865	0.011892	0.0650341	0.121134	1.11797	1.83461	-0.00078767	0.16379	0.060465	0.0311342	0.0915992	0.172365	0.0292909	0.0794234	0.5249	0
1.078	0.996762	0.0171613	0.0107682	0.0107333	0.0672701	0.124784	1.11797	1.81499	-0.00596465	0.155864	0.059527	0.0320722	0.0915992	0.174445	0.0292842	0.079743	0.5249	0
1.08	0.905732	0.0171397	0.010298	0.00932723	0.069506	0.128394	1.11797	1.79537	-0.0092585	0.150806	0.058599	0.0330001	0.0915992	0.176347	0.0292689	0.0800497	0.52979	0
1.082	0.821939	0.0171191	0.00960957	0.00789848	0.071742	0.131965	1.11797	1.77575	-0.0108497	0.148044	0.0576812	0.033918	0.0915992	0.178075	0.0292488	0.0803486	0.52979	0
1.084	0.741728	0.0170999	0.00873989	0.00648262	0.0739779	0.135497	1.11797	1.75613	-0.01105	0.147033	0.0567734	0.0348258	0.0915992	0.179638	0.0292269	0.0806436	0.52979	0
1.086	0.67256	0.0170825	0.00773025	0.00519906	0.0762139	0.13899	1.11797	1.73651	-0.0103075	0.147287	0.0558757	0.0357234	0.0915992	0.181053	0.0292056	0.080938	0.53467	0
1.088	0.606974	0.017067	0.0066389	0.00402964	0.0784498	0.142443	1.11797	1.71689	-0.00911791	0.148413	0.0549881	0.036611	0.0915992	0.182332	0.0291862	0.0812337	0.5249	0
1.09	0.56504	0.0170537	0.00553573	0.00312791	0.0806858	0.145857	1.11797	1.69727	-0.00789166	0.150148	0.0541106	0.0374886	0.0915992	0.183504	0.0291692	0.0815322	0.5249	0
1.092	0.521316	0.0170426	0.00448555	0.00233839	0.0829217	0.149232	1.11797	1.67765	-0.00684801	0.152324	0.0532432	0.038356	0.0915992	0.184591	0.0291544	0.0818347	0.52979	0
1.094	0.490351	0.0170337	0.00354698	0.00173926	0.0851577	0.152568	1.11797	1.65803	-0.00598989	0.154793	0.0523859	0.0392133	0.0915992	0.185602	0.0291416	0.0821418	0.52734	0
1.096	0.452148	0.0170266	0.00278724	0.00126024	0.0873936	0.155864	1.11797	1.63841	-0.00517283	0.157404	0.0515386	0.0400606	0.0915992	0.186545	0.0291304	0.082454	0.52734	0
1.098	0.426629	0.017021	0.00226564	0.00096659	0.0896296	0.159122	1.11797	1.61879	-0.00423332	0.160023	0.0507014	0.0408977	0.0915992	0.187424	0.029121	0.0827714	0.52734	0
1.1	0.406558	0.0170165	0.00198255	0.00080602	0.0918655	0.16234	1.11797	1.59917	-0.00311055	0.162546	0.0498743	0.0417248	0.0915992	0.188257	0.0291137	0.083094	0.5249	0
1.102	0.38104	0.0170125	0.00186507	0.00071067	0.0941015	0.165518	1.11797	1.57955	-0.00189999	0.164915	0.0490573	0.0425418	0.0915992	0.189044	0.0291086	0.0834215	0.53955	0
1.104	0.359252	0.0170088	0.00179043	0.00064321	0.0963374	0.168658	1.11797	1.55993	-0.00081346	0.16708	0.0482504	0.0433487	0.0915992	0.189785	0.0291059	0.0837535	0.53467	0
1.106	0.344628	0.0170052	0.0015966	0.00055023	0.0985734	0.171758	1.11797	1.54031	-6.999e-05	0.168973	0.0474536	0.0441456	0.0915992	0.190489	0.0291051	0.0840895	0.52734	0
1.108	0.322766	0.017002	0.00112129	0.00036191	0.100809	0.174819	1.11797	1.52069	0.00022078	0.170515	0.0466669	0.0449323	0.0915992	0.191156	0.0291052	0.084429	0.52979	0
1.11	0.311872	0.0169998	0.00029702	9.263e-05	0.103045	0.177841	1.11797	1.50107	0.00011836	0.171634	0.0458902	0.045709	0.0915992	0.191791	0.0291055	0.0847712	0.52979	0
1.112	0.299113	0.0169992	-0.00079089	-0.00023657	0.105281	0.180823	1.11797	1.48145	-0.00017631	0.172262	0.0451236	0.0464755	0.0915992	0.192402	0.0291055	0.085115	0.53467	0
1.114	0.286354	0.0170007	-0.00195779	-0.00056062	0.107517	0.183766	1.11797	1.46183	-0.00042134	0.172366	0.0443672	0.047232	0.0915992	0.192987	0.0291049	0.0854597	0.52979	0
1.116	0.275385	0.0170047	-0.00303992	-0.00083715	0.109753	0.186671	1.11797	1.44221	-0.00045404	0.171977	0.0436207	0.0479784	0.0915992	0.193549	0.029104	0.085804	0.52979	0
1.118	0.260835	0.0170108	-0.0039797	-0.00103805	0.111989	0.189535	1.11797	1.42259	-0.00026723	0.171187	0.0428844	0.0487147	0.0915992	0.194085	0.0291033	0.0861472	0.52734	0
1.12	0.24442	0.0170187	-0.00481185	-0.00117611	0.114225	0.192361	1.11797	1.40297	-1.42e-06	0.170151	0.0421582	0.049441	0.0915992	0.19459	0.029103	0.0864885	0.52979	0
1.122	0.238973	0.0170283	-0.00557765	-0.00133291	0.116461	0.195147	1.11797	1.38335	0.00014294	0.169041	0.0414421	0.0501571	0.0915992	0.195074	0.0291032	0.0868277	0.52734	0
1.124	0.231735	0.0170395	-0.00626201	-0.00145113	0.118697	0.197894	1.11797	1.36373	2.392e-05	0.16795	0.040736	0.0508632	0.0915992	0.195544	0.0291033	0.0871647	0.52734	0
1.126	0.218976	0.017052	-0.0068109	-0.00149143	0.120933	0.200602	1.11797	1.34411	-0.00035834	0.166858	0.04004	0.0515591	0.0915992	0.195995	0.029103	0.0874995	0.5249	0
1.128	0.206217	0.0170656	-0.00718174	-0.001481	0.123169	0.203271	1.11797	1.32449	-0.0008583	0.165674	0.0393541	0.052245	0.0915992	0.19642	0.0291018	0.087832	0.52734	0
1.13	0.200696	0.01708	-0.0073733	-0.00147979	0.125405	0.2059	1.11797	1.30487	-0.00126248	0.164311	0.0386783	0.0529208	0.0915992	0.196827	0.0290997	0.088162	0.52734	0
1.132	0.18249	0.0170947	-0.00744406	-0.00135846	0.127641	0.20849	1.11797	1.28525	-0.00140417	0.162743	0.0380126	0.0535865	0.0915992	0.19721	0.029097	0.0884891	0.52979	0
1.134	0.184355	0.0171096	-0.0074994	-0.00138255	0.129877	0.211041	1.11797	1.26563	-0.00125212	0.161024	0.037357	0.0542422	0.0915992	0.197577	0.0290943	0.0888128	0.52979	0
1.136	0.171596	0.0171246	-0.00763044	-0.00130935	0.132113	0.213553	1.11797	1.24601	-0.00092677	0.159213	0.0367114	0.0548877	0.0915992	0.197933	0.0290922	0.0891331	0.5249	0
1.138	0.160628	0.0171399	-0.00788535	-0.0012666	0.134349	0.216025	1.11797	1.22639	-0.00063611	0.157335	0.036076	0.0555232	0.0915992	0.198265	0.0290906	0.0894496	0.53467	0
1.14	0.160628	0.0171557	-0.0082949	-0.00133239	0.136584	0.218458	1.11797	1.20677	-0.0005651	0.155417	0.0354506	0.0561486	0.0915992	0.198587	0.0290894	0.0897624	0.53955	0
1.142	0.155181	0.0171723	-0.00885115	-0.00137353	0.13882	0.220852	1.11797	1.18715	-0.00077766	0.153524	0.0348353	0.0567638	0.0915992	0.198902	0.0290881	0.0900713	0.52979	0
1.144	0.147868	0.0171899	-0.00944823	-0.00139709	0.141056	0.223207	1.11797	1.16753	-0.00118413	0.151726	0.0342301	0.0573691	0.0915992	0.199205	0.0290861	0.0903766	0.5249	0
1.146	0.135184	0.0172089	-0.00989728	-0.00133795	0.143292	0.225522	1.11797	1.14791	-0.00159015	0.150069	0.033635	0.0579642	0.0915992	0.199489	0.0290833	0.0906784	0.5249	0
1.148	0.135184	0.0172286	-0.010015	-0.00135386	0.145528	0.227798	1.11797	1.12829	-0.0017987	0.148558	0.03305	0.0585492	0.0915992	0.199759	0.0290799	0.090977	0.52734	0
1.15	0.135184	0.0172487	-0.00970631	-0.00131214	0.147764	0.230035	1.11797	1.10867	-0.00171146	0.147135	0.032475	0.0591242	0.0915992	0.200029	0.0290764	0.0912727	0.52979	0
1.152	0.129662	0.0172681	-0.00899989	-0.00116695	0.15	0.232233	1.11797	1.08905	-0.00137779	0.145698	0.0319102	0.059689	0.0915992	0.200294	0.0290733	0.0915655	0.52246	0
1.154	0.120559	0.0172861	-0.00802403	-0.00096737	0.152236	0.234392	1.11797	1.06943	-0.00096559	0.144118	0.0313554	0.0602438	0.0915992	0.200544	0.029071	0.0918553	0.52979	0
1.156	0.118769	0.0173021	-0.00694507	-0.00082486	0.154472	0.236511	1.11797	1.04981	-0.00066939	0.142278	0.0308107	0.0607885	0.0915992	0.200784	0.0290694	0.0921417	0.51758	0
1.158	0.116903	0.017316	-0.00592372	-0.0006925	0.156708	0.238591	1.11797	1.03019	-0.0006056	0.140113	0.0302761	0.0613231	0.0915992	0.201019	0.0290681	0.0924241	0.5249	0
1.16	0.111456	0.0173279	-0.00510072	-0.00056851	0.158944	0.240632	1.11797	1.01057	-0.0007529	0.137607	0.0297516	0.0618476	0.0915992	0.201248	0.0290667	0.0927019	0.52246	0
1.162	0.109666	0.0173381	-0.0045665	-0.00050079	0.16118	0.242633	1.11797	0.990947	-0.0009689	0.13475	0.0292371	0.062362	0.0915992	0.201469	0.029065	0.0929742	0.53223	0
1.164	0.106009	0.0173472	-0.00433097	-0.00045912	0.163416	0.244595	1.11797	0.971327	-0.00107114	0.131521	0.0287328	0.0628664	0.0915992	0.201684	0.029063	0.0932405	0.53223	0
1.166	0.102353	0.0173559	-0.00433797	-0.00044401	0.165652	0.246518	1.11797	0.951707	-0.0009377	0.127893	0.0282385	0.0633606	0.0915992	0.201893	0.0290609	0.0934999	0.52734	0
1.168	0.0969064	0.0173645	-0.00448706	-0.00043483	0.167888	0.248402	1.11797	0.932087	-0.00057344	0.123838	0.0277544	0.0638448	0.0915992	0.202092	0.0290594	0.0937516	0.53223	0
1.17	0.0950411	0.0173735	-0.00465555	-0.00044247	0.170124	0.250247	1.11797	0.912467	-0.00010766	0.119359	0.0272803	0.0643189	0.0915992	0.202284	0.0290588	0.0939948	0.52246	0
1.172	0.0932503	0.0173828	-0.00477003	-0.00044481	0.17236	0.252052	1.11797	0.892847	0.00027469	0.114488	0.0268163	0.0647829	0.0915992	0.202472	0.0290589	0.0942287	0.52734	0
1.174	0.0914595	0.0173924	-0.00483535	-0.00044224	0.174596	0.253818	1.11797	0.873227	0.00043032	0.10927	0.0263623	0.0652368	0.0915992	0.202657	0.0290596	0.0944524	0.52002	0
1.176	0.0878034	0.017402	-0.0048465	-0.00042554	0.176832	0.255545	1.11797	0.853607	0.00033182	0.103776	0.0259185	0.0656807	0.0915992	0.202836	0.0290604	0.0946655	0.53223	0
1.178	0.085938	0.0174117	-0.00475786	-0.00040888	0.179068	0.257233	1.11797	0.833987	8.196e-05	0.0981052	0.0254848	0.0661144	0.0915992	0.20301	0.0290608	0.0948674	0.52246	0
1.18	0.0932503	0.0174212	-0.0045621	-0.00042542	0.181303	0.258881	1.11797	0.814367	-0.00013901	0.0923527	0.0250611	0.0665381	0.0915992	0.203189	0.0290607	0.0950578	0.52979	0
1.182	0.0804911	0.0174304	-0.00428591	-0.00034498	0.183539	0.26049	1.11797	0.794747	-0.00016716	0.0865946	0.0246475	0.0669517	0.0915992	0.203363	0.0290604	0.0952368	0.5249	0
1.184	0.0804911	0.0174389	-0.00394589	-0.00031761	0.185775	0.26206	1.11797	0.775127	6.052e-05	0.0808839	0.024244	0.0673552	0.0915992	0.203524	0.0290603	0.0954042	0.53223	0
1.186	0.0787004	0.0174468	-0.0036183	-0.00028476	0.188011	0.263591	1.11797	0.755507	0.00047628	0.0752481	0.0238506	0.0677486	0.0915992	0.203683	0.0290609	0.0955604	0.52979	0
1.188	0.0750443	0.0174541	-0.00346708	-0.00026018	0.190247	0.265082	1.11797	0.735887	0.0009211	0.0697113	0.0234673	0.0681319	0.0915992	0.203837	0.0290623	0.0957053	0.52979	0
1.19	0.0713881	0.017461	-0.00362082	-0.00025848	0.192483	0.266534	1.11797	0.716267	0.00123144	0.0643108	0.0230941	0.0685051	0.0915992	0.203983	0.0290644	0.0958394	0.52979	0
1.192	0.0695974	0.0174683	-0.004081	-0.00028403	0.194719	0.267947	1.11797	0.696647	0.00132671	0.0590805	0.0227309	0.0688683	0.0915992	0.204124	0.029067	0.0959627	0.5249	0
1.194	0.0732535	0.0174764	-0.00475315	-0.00034818	0.196955	0.269321	1.11797	0.677027	0.00125005	0.0540448	0.0223778	0.0692213	0.0915992	0.204267	0.0290695	0.0960759	0.52002	0
1.196	0.067732	0.0174859	-0.00551426	-0.00037349	0.199191	0.270655	1.11797	0.657407	0.00114174	0.0492258	0.0220349	0.0695643	0.0915992	0.204408	0.0290719	0.0961791	0.5249	0
1.198	0.0695974	0.0174969	-0.00626735	-0.00043619	0.201427	0.27195	1.11797	0.637787	0.00116005	0.0446321	0.021702	0.0698972	0.0915992	0.204545	0.0290742	0.096273	0.51514	0
1.2	0.0659413	0.0175095	-0.00697521	-0.00045995	0.203663	0.273206	1.11797	0.618167	0.00139198	0.0402679	0.0213792	0.07022	0.0915992	0.204681	0.0290768	0.0963579	0.52979	0
1.202	0.0659413	0.0175234	-0.00765468	-0.00050476	0.205899	0.274423	1.11797	0.598547	0.00180259	0.0361586	0.0210664	0.0705327	0.0915992	0.204813	0.02908	0.0964343	0.52979	0
1.204	0.0640759	0.0175387	-0.00833771	-0.00053425	0.208135	0.2756	1.11797	0.578927	0.0022518	0.0323415	0.0207638	0.0708354	0.0915992	0.204943	0.0290841	0.0965028	0.52002	0
1.206	0.0604944	0.0175554	-0.00903395	-0.0005465	0.210371	0.276739	1.11797	0.559307	0.00257071	0.0288514	0.0204712	0.0711279	0.0915992	0.205067	0.0290889	0.096564	0.52734	0
1.208	0.058629	0.0175735	-0.00972476	-0.00057015	0.212607	0.277838	1.11797	0.539687	0.00265433	0.0257243	0.0201888	0.0714104	0.0915992	0.205187	0.0290941	0.0966186	0.52246	0
1.21	0.0622851	0.0175929	-0.0103776	-0.00064637	0.214843	0.278897	1.11797	0.520067	0.00251836	0.0229834	0.0199164	0.0716828	0.0915992	0.205308	0.0290993	0.0966673	0.52246	0
1.212	0.0549729	0.0176137	-0.0109474	-0.00060181	0.217079	0.279918	1.11797	0.500447	0.00229109	0.0206296	0.0196541	0.0719451	0.0915992	0.205425	0.0291041	0.0967109	0.53467	0
1.214	0.049526	0.0176356	-0.0113751	-0.00056336	0.219315	0.280899	1.11797	0.480827	0.00214521	0.0186605	0.0194019	0.0721973	0.0915992	0.205529	0.0291085	0.0967502	0.52734	0
1.216	0.0513914	0.0176583	-0.0116059	-0.00059644	0.221551	0.281841	1.11797	0.461207	0.0022054	0.0170613	0.0191598	0.0724394	0.0915992	0.20563	0.0291129	0.0967859	0.52979	0
1.218	0.0531821	0.0176815	-0.0116092	-0.0006174	0.223786	0.282744	1.11797	0.441587	0.00248291	0.015783	0.0189277	0.0726714	0.0915992	0.205735	0.0291175	0.0968188	0.53467	0
1.22	0.0513914	0.0177048	-0.011384	-0.00058504	0.226022	0.283608	1.11797	0.421967	0.00287093	0.014759	0.0187058	0.0728934	0.0915992	0.205839	0.0291229	0.0968493	0.52734	0
1.222	0.0513914	0.0177275	-0.0109545	-0.00056297	0.228258	0.284432	1.11797	0.402347	0.00320076	0.0139177	0.0184939	0.0731052	0.0915992	0.205942	0.029129	0.096878	0.52734	0
1.224	0.0531821	0.0177494	-0.0103531	-0.0005506	0.230494	0.285217	1.11797	0.382727	0.0033304	0.0131787	0.0182921	0.073307	0.0915992	0.206047	0.0291355	0.0969051	0.53955	0
1.226	0.0568382	0.0177701	-0.00960478	-0.00054592	0.23273	0.285963	1.11797	0.363107	0.00322011	0.0124707	0.0181004	0.0734987	0.0915992	0.206157	0.0291421	0.0969307	0.52246	0
1.228	0.0549729	0.0177893	-0.00875053	-0.00048104	0.234966	0.286669	1.11797	0.343487	0.00295326	0.0117489	0.0179188	0.0736803	0.0915992	0.206269	0.0291482	0.0969549	0.52734	0
1.23	0.0531821	0.0178069	-0.0078731	-0.00041871	0.237202	0.287337	1.11797	0.323867	0.00268978	0.0109817	0.0177473	0.0738519	0.0915992	0.206377	0.0291539	0.0969777	0.53223	0
1.232	0.0549729	0.0178226	-0.007057	-0.00038794	0.239438	0.287965	1.11797	0.304247	0.00257874	0.0101503	0.0175859	0.0740133	0.0915992	0.206485	0.0291591	0.0969988	0.5249	0
1.234	0.0531821	0.0178367	-0.00635671	-0.00033806	0.241674	0.288554	1.11797	0.284627	0.00267849	0.00926153	0.0174345	0.0741647	0.0915992	0.206593	0.0291644	0.0970182	0.52979	0
1.236	0.0513914	0.0178494	-0.00582643	-0.00029943	0.24391	0.289103	1.11797	0.265007	0.00292538	0.00833949	0.0172932	0.0743059	0.0915992	0.206698	0.02917	0.0970358	0.52734	0
1.238	0.0458699	0.0178611	-0.0054878	-0.00025172	0.246146	0.289614	1.11797	0.245387	0.00316676	0.00741034	0.0171621	0.0744371	0.0915992	0.206795	0.0291761	0.0970516	0.53467	0
1.24	0.049526	0.0178721	-0.00525134	-0.00026008	0.248382	0.290085	1.11797	0.225767	0.0032422	0.00650116	0.017041	0.0745582	0.0915992	0.20689	0.0291825	0.0970655	0.5249	0
1.242	0.0531821	0.0178826	-0.00497387	-0.00026452	0.250618	0.290517	1.11797	0.206147	0.00307006	0.00563133	0.01693	0.0746692	0.0915992	0.206993	0.0291888	0.0970776	0.52734	0
1.244	0.0458699	0.0178925	-0.00458994	-0.00021054	0.252854	0.290909	1.11797	0.186527	0.00269093	0.00480762	0.016829	0.0747701	0.0915992	0.207092	0.0291946	0.0970881	0.52979	0
1.246	0.0458699	0.0179017	-0.00413601	-0.00018972	0.25509	0.291263	1.11797	0.166907	0.00224414	0.00403571	0.0167382	0.074861	0.0915992	0.207184	0.0291995	0.0970969	0.52002	0
1.248	0.049526	0.01791	-0.00369837	-0.00018317	0.257326	0.291577	1.11797	0.147287	0.00189227	0.00332041	0.0166574	0.0749417	0.0915992	0.207279	0.0292037	0.0971043	0.52734	0
1.25	0.0458699	0.0179174	-0.0033581	-0.00015404	0.259562	0.291852	1.11797	0.127667	0.00173481	0.00265963	0.0165868	0.0750124	0.0915992	0.207374	0.0292073	0.0971102	0.52979	0
1.252	0.0531821	0.0179241	-0.00312863	-0.00016639	0.261798	0.292088	1.11797	0.108047	0.00175763	0.00205217	0.0165262	0.075073	0.0915992	0.207474	0.0292108	0.097115	0.5249	0
1.254	0.0477352	0.0179303	-0.0029394	-0.00014031	0.264034	0.292284	1.11797	0.0884271	0.00184479	0.00150041	0.0164757	0.0751235	0.0915992	0.207574	0.0292144	0.0971185	0.51758	0
1.256	0.0513914	0.0179362	-0.00271123	-0.00013933	0.26627	0.292442	1.11797	0.0688071	0.00184398	0.0010036	0.0164353	0.0751639	0.0915992	0.207674	0.0292181	0.097121	0.52979	0
1.258	0.049526	0.0179416	-0.00244408	-0.00012105	0.268505	0.292559	1.11797	0.0491871	0.00164961	0.00055942	0.016405	0.0751942	0.0915992	0.207775	0.0292215	0.0971226	0.53223	0
1.26	0.049526	0.0179465	-0.00222133	-0.00011001	0.270741	0.292638	1.11797	0.0295671	0.00126109	0.00016731	0.0163847	0.0752145	0.0915992	0.207874	0.0292245	0.0971233	0.52979	0
1.262	0.049526	0.017951	-0.00213775	-0.00010587	0.272977	0.292678	1.11797	0.00994713	0.00078493	-0.00017471	0.0163746	0.0752246	0.0915992	0.207973	0.0292265	0.0971233	0.52734	0
1.264	0.0531821	0.0179552	-0.00223842	-0.00011904	0.275213	0.292678	1.11797	-0.00967287	0.00037881	-0.00047148	0.0163745	0.0752247	0.0915992	0.208075	0.0292277	0.0971226	0.52734	0
1.266	0.0531821	0.0179597	-0.00251053	-0.00013352	0.277449	0.292639	1.11797	-0.0292929	0.00016862	-0.00072991	0.0163845	0.0752147	0.0915992	0.208182	0.0292282	0.0971214	0.5249	0
1.268	0.0513914	0.0179647	-0.00288157	-0.00014809	0.279685	0.292561	1.11797	-0.0489129	0.00018329	-0.00095719	0.0164046	0.0751946	0.0915992	0.208286	0.0292286	0.0971198	0.52734	0
1.27	0.0568382	0.0179705	-0.0032334	-0.00018378	0.281921	0.292443	1.11797	-0.0685329	0.00034009	-0.00115779	0.0164348	0.0751644	0.0915992	0.208395	0.0292291	0.0971176	0.52979	0
1.272	0.0549729	0.017977	-0.0034809	-0.00019136	0.284157	0.292287	1.11797	-0.0881529	0.00048863	-0.00133693	0.0164751	0.0751241	0.0915992	0.208506	0.0292299	0.0971151	0.53711	0
1.274	0.058629	0.0179839	-0.00363148	-0.00021291	0.286393	0.292091	1.11797	-0.107773	0.00049141	-0.00150523	0.0165254	0.0750738	0.0915992	0.20862	0.0292309	0.0971123	0.5249	0
1.276	0.058629	0.0179912	-0.00374899	-0.0002198	0.288629	0.291856	1.11797	-0.127393	0.00029637	-0.0016712	0.0165858	0.0750133	0.0915992	0.208737	0.0292317	0.0971091	0.53223	0
1.278	0.0604944	0.0179987	-0.00390581	-0.00023628	0.290865	0.291581	1.11797	-0.147013	-3.82e-05	-0.00183253	0.0166564	0.0749428	0.0915992	0.208856	0.0292319	0.0971056	0.52734	0
1.28	0.058629	0.0180065	-0.00417298	-0.00024466	0.293101	0.291268	1.11797	-0.166633	-0.00037883	-0.00197977	0.016737	0.0748622	0.0915992	0.208975	0.0292315	0.0971018	0.52734	0
1.282	0.0622851	0.0180148	-0.00459728	-0.00028634	0.295337	0.290915	1.11797	-0.186253	-0.0005914	-0.00210115	0.0168277	0.0747715	0.0915992	0.209096	0.0292306	0.0970977	0.5249	0
1.284	0.0659413	0.018024	-0.00517297	-0.00034111	0.297573	0.290523	1.11797	-0.205873	-0.00061336	-0.00218762	0.0169285	0.0746707	0.0915992	0.209225	0.0292294	0.0970934	0.52979	0
1.286	0.058629	0.0180344	-0.00584371	-0.00034261	0.299809	0.290091	1.11797	-0.225493	-0.00048606	-0.00224222	0.0170394	0.0745598	0.0915992	0.209349	0.0292283	0.097089	0.52734	0
1.288	0.0622851	0.0180461	-0.00651457	-0.00040576	0.302045	0.289621	1.11797	-0.245113	-0.00033176	-0.00228031	0.0171603	0.0744389	0.0915992	0.20947	0.0292274	0.0970845	0.52979	0
1.29	0.0659413	0.0180591	-0.00707598	-0.0004666	0.304281	0.289111	1.11797	-0.264733	-0.00028651	-0.00232317	0.0172914	0.0743078	0.0915992	0.209598	0.0292268	0.0970799	0.5249	0
1.292	0.0695974	0.0180732	-0.00746587	-0.00051961	0.306517	0.288562	1.11797	-0.284353	-0.00042447	-0.00239164	0.0174325	0.0741667	0.0915992	0.209734	0.0292261	0.0970752	0.53223	0
1.294	0.0713881	0.0180882	-0.00773231	-0.000552	0.308753	0.287973	1.11797	-0.303973	-0.00071569	-0.00249053	0.0175837	0.0740155	0.0915992	0.209875	0.029225	0.0970703	0.52246	0
1.296	0.076835	0.0181036	-0.00801183	-0.00061559	0.310988	0.287346	1.11797	-0.323593	-0.001041	-0.00260397	0.017745	0.0738542	0.0915992	0.210023	0.0292232	0.0970652	0.5249	0
1.298	0.0787004	0.0181197	-0.00839313	-0.00066054	0.313224	0.286679	1.11797	-0.343213	-0.00125633	-0.00271849	0.0179164	0.0736828	0.0915992	0.210179	0.0292209	0.0970599	0.52979	0
1.3	0.0787004	0.0181365	-0.00876988	-0.00069019	0.31546	0.285973	1.11797	-0.362833	-0.00126989	-0.00283363	0.0180978	0.0735013	0.0915992	0.210336	0.0292184	0.0970543	0.53467	0
1.302	0.0823565	0.018154	-0.00883809	-0.00072787	0.317696	0.285228	1.11797	-0.382453	-0.00109019	-0.00294737	0.0182894	0.0733098	0.0915992	0.210497	0.029216	0.0970485	0.53955	0
1.304	0.0804911	0.0181717	-0.00826348	-0.00066514	0.319932	0.284443	1.11797	-0.402073	-0.00082114	-0.00305682	0.018491	0.0731081	0.0915992	0.21066	0.0292141	0.0970425	0.53711	0
1.306	0.0787004	0.0181882	-0.00688481	-0.00054184	0.322168	0.283619	1.11797	-0.421693	-0.00060751	-0.00316767	0.0187028	0.0728964	0.0915992	0.210819	0.0292127	0.0970363	0.5249	0
1.308	0.0895942	0.018202	-0.00479257	-0.00042939	0.324404	0.282756	1.11797	-0.441313	-0.00055876	-0.00328265	0.0189246	0.0726746	0.0915992	0.210987	0.0292115	0.0970299	0.5249	0
1.31	0.0950411	0.0182116	-0.00224517	-0.00021338	0.32664	0.281854	1.11797	-0.460933	-0.00069237	-0.00339241	0.0191565	0.0724427	0.0915992	0.211172	0.0292103	0.0970232	0.5249	0
1.312	0.100563	0.0182161	0.00047038	4.73e-05	0.328876	0.280913	1.11797	-0.480553	-0.00092719	-0.00347878	0.0193985	0.0722007	0.0915992	0.211368	0.0292087	0.0970163	0.52002	0
1.314	0.0986972	0.0182151	0.00310687	0.00030664	0.331112	0.279932	1.11797	-0.500173	-0.00112846	-0.00351316	0.0196505	0.0719487	0.0915992	0.211567	0.0292066	0.0970093	0.52734	0
1.316	0.102353	0.0182089	0.00547719	0.00056061	0.333348	0.278912	1.11797	-0.519793	-0.00117911	-0.00346851	0.0199127	0.0716865	0.0915992	0.211768	0.0292043	0.0970023	0.5249	0
1.318	0.102353	0.0181979	0.00754878	0.00077264	0.335584	0.277853	1.11797	-0.539413	-0.00104039	-0.00334452	0.0201849	0.0714143	0.0915992	0.211973	0.0292021	0.0969955	0.5249	0
1.32	0.104219	0.0181828	0.00952203	0.00099237	0.33782	0.276754	1.11797	-0.559033	-0.00077095	-0.00316291	0.0204672	0.0711319	0.0915992	0.212179	0.0292003	0.096989	0.52979	0
1.322	0.104219	0.0181638	0.0117369	0.0012232	0.340056	0.275617	1.11797	-0.578653	-0.00049521	-0.00294071	0.0207596	0.0708395	0.0915992	0.212388	0.029199	0.0969829	0.53467	0
1.324	0.100563	0.0181403	0.0145728	0.00146547	0.342292	0.27444	1.11797	-0.598273	-0.00033733	-0.00268366	0.0210621	0.070537	0.0915992	0.212592	0.0291982	0.0969773	0.53467	0
1.326	0.100563	0.0181112	0.0183708	0.00184741	0.344528	0.273224	1.11797	-0.617893	-0.00035648	-0.00239012	0.0213747	0.0702244	0.0915992	0.212794	0.0291975	0.0969722	0.5249	0
1.328	0.0895942	0.0180744	0.0230697	0.00206691	0.346764	0.271968	1.11797	-0.637513	-0.00051708	-0.00205215	0.0216974	0.0699018	0.0915992	0.212984	0.0291966	0.0969678	0.52734	0
1.33	0.0841473	0.0180283	0.0277275	0.00233319	0.349	0.270673	1.11797	-0.657133	-0.00070823	-0.00166842	0.0220301	0.069569	0.0915992	0.213157	0.0291954	0.096964	0.52734	0
1.332	0.0804911	0.0179728	0.0305897	0.0024622	0.351236	0.26934	1.11797	-0.676753	-0.00080431	-0.00125419	0.022373	0.0692262	0.0915992	0.213322	0.0291939	0.0969611	0.53711	0
1.334	0.0713881	0.0179117	0.0299342	0.00213695	0.353472	0.267966	1.11797	-0.696373	-0.00073535	-0.00083304	0.0227259	0.0688733	0.0915992	0.213474	0.0291923	0.096959	0.53223	0
1.336	0.0713881	0.0178518	0.0250168	0.0017859	0.355707	0.266554	1.11797	-0.715993	-0.00052659	-0.00043168	0.0230889	0.0685103	0.0915992	0.213617	0.0291911	0.0969578	0.52734	0
1.338	0.0659413	0.0178018	0.0161964	0.00106801	0.357943	0.265102	1.11797	-0.735613	-0.00028464	-8.102e-05	0.023462	0.0681372	0.0915992	0.213754	0.0291902	0.0969573	0.52734	0
1.34	0.0604944	0.0177694	0.00435445	0.00026342	0.360179	0.263612	1.11797	-0.755233	-0.00013838	0.0001915	0.0238452	0.067754	0.0915992	0.21388	0.0291898	0.0969574	0.52734	0
1.342	0.058629	0.0177607	-0.00943155	-0.00055296	0.362415	0.262082	1.11797	-0.774853	-0.00016766	0.00036916	0.0242385	0.0673607	0.0915992	0.214	0.0291895	0.0969579	0.52246	0
1.344	0.0568382	0.0177795	-0.023562	-0.00133922	0.364651	0.260512	1.11797	-0.794473	-0.00035967	0.00044427	0.0246418	0.0669574	0.0915992	0.214115	0.029189	0.0969587	0.52734	0
1.346	0.0531821	0.0178266	-0.0355932	-0.00189292	0.366887	0.258904	1.11797	-0.814093	-0.00061676	0.00041808	0.0250552	0.0665439	0.0915992	0.214225	0.029188	0.0969596	0.5249	0
1.348	0.0513914	0.0178978	-0.0428137	-0.00220025	0.369123	0.257256	1.11797	-0.833713	-0.0008091	0.00030539	0.0254788	0.0661204	0.0915992	0.21433	0.0291866	0.0969603	0.52734	0
1.35	0.0531821	0.0179835	-0.0435201	-0.00231449	0.371359	0.255569	1.11797	-0.853333	-0.00084278	0.00013219	0.0259124	0.0656868	0.0915992	0.214434	0.0291849	0.0969608	0.52734	0
1.352	0.0640759	0.0180705	-0.0378978	-0.00242833	0.373595	0.253843	1.11797	-0.872953	-0.00070903	-7.569e-05	0.0263561	0.0652431	0.0915992	0.214551	0.0291834	0.0969608	0.53467	0
1.354	0.0440791	0.0181463	-0.0279796	-0.00123332	0.375831	0.252077	1.11797	-0.892573	-0.00048844	-0.0002974	0.0268098	0.0647893	0.0915992	0.21466	0.0291822	0.0969605	0.52979	0
1.356	0.0295292	0.0182023	-0.0168459	-0.00049745	0.378067	0.250272	1.11797	-0.912193	-0.00030625	-0.00051141	0.0272737	0.0643255	0.0915992	0.214733	0.0291814	0.0969596	0.52734	0
1.358	0.0240077	0.018236	-0.00735628	-0.00017661	0.380303	0.248428	1.11797	-0.931813	-0.00026273	-0.00069336	0.0277477	0.0638515	0.0915992	0.214787	0.0291808	0.0969584	0.53467	0
1.36	0.00766705	0.0182507	-0.00102218	-7.84e-06	0.382539	0.246545	1.11797	-0.951433	-0.00037777	-0.00082392	0.0282317	0.0633675	0.0915992	0.214818	0.0291802	0.0969569	0.52734	0
1.362	0	0.0182527	0.00225988	0	0.384775	0.244622	1.11797	-0.971053	-0.00057958	-0.0008948	0.0287258	0.0628734	0.0915992	0.214826	0.0291792	0.0969552	0.53467	0
1.364	0	0.0182482	0.00356297	0	0.387011	0.242661	1.11797	-0.990673	-0.0007435	-0.00090643	0.02923	0.0623691	0.0915992	0.214826	0.0291779	0.0969534	0.53467	0
1.366	0	0.0182411	0.00405317	0	0.389247	0.24066	1.11797	-1.01029	-0.00075925	-0.00086888	0.0297443	0.0618549	0.0915992	0.214826	0.0291764	0.0969516	0.5249	0
1.368	0	0.018233	0.00451767	0	0.391483	0.23862	1.11797	-1.02991	-0.00058975	-0.00080614	0.0302687	0.0613305	0.0915992	0.214826	0.0291751	0.09695	0.5249	0
1.37	0	0.0182239	0.00527842	0	0.393719	0.23654	1.11797	-1.04953	-0.0002903	-0.00074817	0.0308032	0.060796	0.0915992	0.214826	0.0291742	0.0969484	0.52734	0
1.372	0	0.0182134	0.00621092	0	0.395955	0.234421	1.11797	-1.06915	2.155e-05	-0.00071509	0.0313477	0.0602515	0.0915992	0.214826	0.0291739	0.0969469	0.51514	0
1.374	0	0.0182009	0.00693632	0	0.39819	0.232264	1.11797	-1.08877	0.00022783	-0.00070878	0.0319023	0.0596968	0.0915992	0.214826	0.0291741	0.0969455	0.52979	0
1.376	0	0.0181871	0.00719517	0	0.400426	0.230066	1.11797	-1.10839	0.00027049	-0.00071422	0.0324671	0.0591321	0.0915992	0.214826	0.0291746	0.0969441	0.52979	0
1.378	0	0.0181727	0.00706366	0	0.402662	0.22783	1.11797	-1.12801	0.00017894	-0.00070817	0.0330419	0.0585573	0.0915992	0.214826	0.0291751	0.0969427	0.5249	0
1.38	0	0.0181585	0.00685154	0	0.404898	0.225554	1.11797	-1.14763	5.073e-05	-0.00067088	0.0336267	0.0579724	0.0915992	0.214826	0.0291753	0.0969413	0.52979	0
1.382	0.00214555	0.0181449	0.00685402	1.471e-05	0.407134	0.223239	1.11797	-1.16725	-3.39e-06	-0.00059238	0.0342217	0.0573774	0.0915992	0.214828	0.0291754	0.09694	0.52246	0
1.384	0.00580168	0.0181311	0.00715911	4.153e-05	0.40937	0.220885	1.11797	-1.18687	7.949e-05	-0.00047566	0.0348268	0.0567724	0.0915992	0.214836	0.0291754	0.096939	0.52734	0
1.386	0.00214555	0.0181168	0.00759709	1.63e-05	0.411606	0.218492	1.11797	-1.20649	0.00027997	-0.00033949	0.0354419	0.0561572	0.0915992	0.214844	0.0291758	0.0969381	0.52734	0
1.388	0.00035479	0.0181016	0.0078257	2.78e-06	0.413842	0.216059	1.11797	-1.22611	0.00050874	-0.00020897	0.0360672	0.055532	0.0915992	0.214847	0.0291766	0.0969376	0.52979	0
1.39	0.00766705	0.018086	0.00751458	5.761e-05	0.416078	0.213587	1.11797	-1.24573	0.00065721	-0.0001013	0.0367025	0.0548967	0.0915992	0.214855	0.0291778	0.0969373	0.5249	0
1.392	0.00945781	0.0180709	0.0065486	6.194e-05	0.418314	0.211076	1.11797	-1.26535	0.00065608	-2.744e-05	0.0373479	0.0542513	0.0915992	0.214872	0.0291791	0.0969372	0.5249	0
1.394	0.00945781	0.0180579	0.00511495	4.838e-05	0.42055	0.208526	1.11797	-1.28497	0.0005133	1.24e-06	0.0380034	0.0535958	0.0915992	0.214891	0.0291803	0.0969371	0.53467	0
1.396	0.0167701	0.0180476	0.00360135	6.039e-05	0.422786	0.205937	1.11797	-1.30459	0.00031315	-2.109e-05	0.038669	0.0529302	0.0915992	0.214917	0.0291811	0.0969371	0.5249	0
1.398	0.0131139	0.0180404	0.00237554	3.115e-05	0.425022	0.203308	1.11797	-1.32421	0.00017436	-9.18e-05	0.0393446	0.0522545	0.0915992	0.214947	0.0291816	0.096937	0.52979	0
1.4	0.00945781	0.0180357	0.00160992	1.523e-05	0.427258	0.20064	1.11797	-1.34383	0.00018829	-0.00020459	0.0400304	0.0515688	0.0915992	0.214969	0.0291819	0.0969367	0.52734	0
1.402	0.0131139	0.0180324	0.00126927	1.665e-05	0.429494	0.197932	1.11797	-1.36345	0.00037148	-0.00034559	0.0407262	0.050873	0.0915992	0.214992	0.0291825	0.0969361	0.52979	0
1.404	0.0112486	0.0180299	0.00121639	1.368e-05	0.43173	0.195186	1.11797	-1.38307	0.00065902	-0.00049161	0.0414321	0.0501671	0.0915992	0.215016	0.0291835	0.0969353	0.52979	0
1.406	0.00580168	0.0180275	0.00130227	7.56e-06	0.433966	0.1924	1.11797	-1.40269	0.00094007	-0.00062139	0.0421481	0.0494511	0.0915992	0.215033	0.0291851	0.0969342	0.51514	0
1.408	0.00945781	0.0180249	0.0013853	1.31e-05	0.436202	0.189575	1.11797	-1.42231	0.0011157	-0.00071809	0.0428742	0.048725	0.0915992	0.215049	0.0291872	0.0969329	0.52979	0
1.41	0.00945781	0.0180221	0.00134813	1.275e-05	0.438438	0.186711	1.11797	-1.44193	0.00115069	-0.00076388	0.0436104	0.0479888	0.0915992	0.215068	0.0291894	0.0969314	0.52979	0
1.412	0.00214555	0.0180194	0.00115429	2.48e-06	0.440674	0.183807	1.11797	-1.46155	0.00109215	-0.00074819	0.0443566	0.0472425	0.0915992	0.215079	0.0291917	0.0969299	0.52979	0
1.414	0.0112486	0.0180171	0.00085762	9.65e-06	0.442909	0.180865	1.11797	-1.48117	0.00104157	-0.00067805	0.045113	0.0464862	0.0915992	0.215093	0.0291938	0.0969284	0.5249	0
1.416	0.00580168	0.0180154	0.00053085	3.08e-06	0.445145	0.177883	1.11797	-1.50079	0.00109456	-0.0005744	0.0458794	0.0457198	0.0915992	0.21511	0.0291959	0.0969272	0.53223	0
1.418	0.00214555	0.0180143	0.00020873	4.5e-07	0.447381	0.174861	1.11797	-1.52041	0.00128487	-0.00046685	0.0466559	0.0449432	0.0915992	0.215118	0.0291983	0.0969262	0.52734	0
1.42	0.00035479	0.0180139	-0.00011095	-4e-08	0.449617	0.171801	1.11797	-1.54003	0.00156501	-0.00038904	0.0474425	0.0441566	0.0915992	0.21512	0.0292012	0.0969253	0.53467	0
1.422	0.00035479	0.0180141	-0.00044492	-1.6e-07	0.451853	0.168701	1.11797	-1.55965	0.00183126	-0.00036737	0.0482392	0.04336	0.0915992	0.215121	0.0292046	0.0969245	0.53467	0
1.424	0	0.018015	-0.00080172	0	0.454089	0.165562	1.11797	-1.57927	0.0019762	-0.00041444	0.049046	0.0425532	0.0915992	0.215121	0.0292084	0.0969238	0.5249	0
1.426	0	0.0180166	-0.00115831	0	0.456325	0.162384	1.11797	-1.59889	0.00194222	-0.00053406	0.0498629	0.0417363	0.0915992	0.215121	0.0292123	0.0969228	0.5249	0
1.428	0	0.0180189	-0.00144354	0	0.458561	0.159167	1.11797	-1.61851	0.00175064	-0.00072478	0.0506898	0.0409094	0.0915992	0.215121	0.029216	0.0969215	0.52734	0
1.43	0	0.0180218	-0.00154905	0	0.460797	0.15591	1.11797	-1.63813	0.00148926	-0.00097625	0.0515268	0.0400723	0.0915992	0.215121	0.0292192	0.0969198	0.52734	0
1.432	0	0.0180249	-0.00138146	0	0.463033	0.152614	1.11797	-1.65775	0.00126344	-0.0012673	0.052374	0.0392252	0.0915992	0.215121	0.029222	0.0969176	0.52734	0
1.434	0	0.0180277	-0.00093597	0	0.465269	0.149279	1.11797	-1.67737	0.00113829	-0.00156985	0.0532311	0.038368	0.0915992	0.215121	0.0292244	0.0969148	0.52734	0
1.436	0	0.0180295	-0.00032084	0	0.467505	0.145905	1.11797	-1.69699	0.00110496	-0.00185582	0.0540984	0.0375007	0.0915992	0.215121	0.0292266	0.0969113	0.5249	0
1.438	0	0.0180302	0.0003139	0	0.469741	0.142491	1.11797	-1.71661	0.00108813	-0.00210516	0.0549758	0.0366234	0.0915992	0.215121	0.0292288	0.0969074	0.5249	0
1.44	0	0.0180296	0.0008589	0	0.471977	0.139038	1.11797	-1.73623	0.00098929	-0.00231028	0.0558633	0.0357359	0.0915992	0.215121	0.0292309	0.096903	0.51758	0
1.442	0	0.0180279	0.00124905	0	0.474213	0.135546	1.11797	-1.75585	0.00074342	-0.00247075	0.0567608	0.0348384	0.0915992	0.215121	0.0292326	0.0968982	0.52734	0
1.444	0	0.0180253	0.00144273	0	0.476449	0.132015	1.11797	-1.77547	0.0003586	-0.00258446	0.0576684	0.0339307	0.0915992	0.215121	0.0292337	0.0968931	0.52734	0
1.446	0	0.0180225	0.00143825	0	0.478685	0.128444	1.11797	-1.79509	-8.406e-05	-0.00264448	0.0585861	0.033013	0.0915992	0.215121	0.029234	0.0968879	0.52734	0
1.448	0	0.0180196	0.00128921	0	0.480921	0.124835	1.11797	-1.81471	-0.00047108	-0.00264356	0.059514	0.0320852	0.0915992	0.215121	0.0292335	0.0968826	0.52734	0
1.45	0	0.018017	0.00107898	0	0.483157	0.121186	1.11797	-1.83433	-0.00071627	-0.00258437	0.0604518	0.0311473	0.0915992	0.215121	0.0292323	0.0968774	0.52979	0
1.452	0	0.0180148	0.00087126	0	0.485392	0.117497	1.11797	-1.85395	-0.00080626	-0.00248381	0.0613998	0.0301994	0.0915992	0.215121	0.0292307	0.0968723	0.5249	0
1.454	0	0.0180131	0.00068017	0	0.487628	0.11377	1.11797	-1.87357	-0.00080694	-0.00236582	0.0623579	0.0292413	0.0915992	0.215121	0.0292291	0.0968675	0.52246	0
1.456	0	0.0180117	0.00048953	0	0.489864	0.110003	1.11797	-1.89319	-0.00082713	-0.00225557	0.063326	0.0282732	0.0915992	0.215121	0.0292275	0.0968628	0.5249	0
1.458	0	0.0180108	0.00029839	0	0.4921	0.106197	1.11797	-1.91281	-0.00095955	-0.00217684	0.0643042	0.0272949	0.0915992	0.215121	0.0292257	0.0968584	0.53223	0
1.46	0	0.0180102	0.0001216	0	0.494336	0.102352	1.11797	-1.93243	-0.0012319	-0.00214624	0.0652925	0.0263066	0.0915992	0.215121	0.0292235	0.0968541	0.52734	0
1.462	0	0.0180099	-5.669e-05	0	0.496572	0.0984672	1.11797	-1.95205	-0.00159322	-0.00217041	0.0662909	0.0253082	0.0915992	0.215121	0.0292207	0.0968498	0.52979	0
1.464	0	0.01801	-0.00027894	0	0.498808	0.0945435	1.11797	-1.97167	-0.00194041	-0.002248	0.0672994	0.0242997	0.0915992	0.215121	0.0292172	0.0968453	0.5249	0
1.466	0	0.0180106	-0.00056392	0	0.501044	0.0905805	1.11797	-1.99129	-0.00217045	-0.00237263	0.068318	0.0232812	0.0915992	0.215121	0.0292131	0.0968407	0.52734	0
1.468	0	0.0180117	-0.00090412	0	0.50328	0.0865783	1.11797	-2.01091	-0.00223228	-0.00253447	0.0693466	0.0222525	0.0915992	0.215121	0.0292086	0.0968358	0.52734	0
1.47	0	0.0180135	-0.00126935	0	0.505516	0.0825369	1.11797	-2.03053	-0.00215238	-0.0027154	0.0703854	0.0212138	0.0915992	0.215121	0.0292043	0.0968306	0.53223	0
1.472	0	0.0180161	-0.00158077	0	0.507752	0.0784562	1.11797	-2.05015	-0.00201909	-0.00288718	0.0714342	0.020165	0.0915992	0.215121	0.0292001	0.096825	0.52979	0
1.474	0	0.0180192	-0.00176454	0	0.509988	0.0743362	1.11797	-2.06977	-0.0019322	-0.00302124	0.0724931	0.019106	0.0915992	0.215121	0.0291961	0.0968191	0.52734	0
1.476	0	0.0180228	-0.00183872	0	0.512224	0.0701771	1.11797	-2.08939	-0.00194785	-0.0030948	0.0735621	0.018037	0.0915992	0.215121	0.0291923	0.0968129	0.52246	0
1.478	0	0.0180264	-0.00185904	0	0.51446	0.0659787	1.11797	-2.10901	-0.00205025	-0.00309103	0.0746412	0.016958	0.0915992	0.215121	0.0291883	0.0968068	0.51514	0
1.48	0.00401092	0.0180302	-0.00180943	-7.26e-06	0.516696	0.061741	1.11797	-2.12863	-0.00216346	-0.00300548	0.0757304	0.0158688	0.0915992	0.215125	0.029184	0.0968007	0.52979	0
1.482	0.00580168	0.0180338	-0.00162292	-9.42e-06	0.518932	0.0574641	1.11797	-2.14825	-0.00219571	-0.00284928	0.0768296	0.0147695	0.0915992	0.215135	0.0291797	0.0967948	0.51514	0
1.484	0.0185608	0.018037	-0.00129054	-2.395e-05	0.521168	0.053148	1.11797	-2.16787	-0.00209209	-0.00264139	0.077939	0.0136602	0.0915992	0.215159	0.0291754	0.0967893	0.51514	0
1.486	0.0131139	0.0180396	-0.00091698	-1.203e-05	0.523404	0.0487926	1.11797	-2.18749	-0.0018655	-0.00240365	0.0790584	0.0125408	0.0915992	0.215191	0.0291714	0.0967843	0.52734	0
1.488	0.0131139	0.0180414	-0.00067039	-8.79e-06	0.52564	0.044398	1.11797	-2.20711	-0.00159033	-0.00216103	0.0801879	0.0114113	0.0915992	0.215217	0.029168	0.0967797	0.52979	0
1.49	0.0240077	0.0180428	-0.00067272	-1.615e-05	0.527876	0.0399642	1.11797	-2.22673	-0.00136439	-0.00193818	0.0813275	0.0102717	0.0915992	0.215254	0.029165	0.0967756	0.53223	0
1.492	0.0167701	0.0180441	-0.00091613	-1.536e-05	0.530111	0.0354911	1.11797	-2.24635	-0.00125975	-0.0017536	0.0824772	0.009122	0.0915992	0.215295	0.0291624	0.0967719	0.5249	0
1.494	0.0149047	0.018046	-0.00126171	-1.881e-05	0.532347	0.0309788	1.11797	-2.26597	-0.00128602	-0.00161314	0.0836369	0.00796223	0.0915992	0.215327	0.0291599	0.0967685	0.52979	0
1.496	0.0167701	0.0180485	-0.00152148	-2.552e-05	0.534583	0.0264272	1.11797	-2.28559	-0.00138541	-0.00150579	0.0848068	0.00679238	0.0915992	0.215358	0.0291572	0.0967654	0.52734	0
1.498	0.0149047	0.0180515	-0.00157036	-2.341e-05	0.536819	0.0218364	1.11797	-2.30521	-0.00146456	-0.00141292	0.0859867	0.00561244	0.0915992	0.21539	0.0291543	0.0967625	0.52734	0
1.5	0.0131139	0.0180547	-0.00140724	-1.845e-05	0.539055	0.0172064	1.11797	-2.32483	-0.0014457	-0.00132412	0.0871768	0.00442242	0.0915992	0.215418	0.0291514	0.0967598	0.52246	0
1.502	0.00945781	0.0180575	-0.00112972	-1.068e-05	0.541291	0.0125371	1.11797	-2.34445	-0.00130789	-0.00123887	0.0883769	0.00322231	0.0915992	0.215441	0.0291487	0.0967572	0.53955	0
1.504	0.0112486	0.0180597	-0.00086265	-9.7e-06	0.543527	0.00782856	1.11797	-2.36407	-0.0010957	-0.0011595	0.0895871	0.00201211	0.0915992	0.215461	0.0291463	0.0967548	0.52734	0
1.506	0.0112486	0.0180615	-0.00069882	-7.86e-06	0.545763	0.00308079	1.11797	-2.38369	-0.00089273	-0.00109152	0.0908073	0.00079183	0.0915992	0.215484	0.0291443	0.0967526	0.52979	-1748.08
1.508	0.0112486	0.0180629	-0.00067634	-7.61e-06	0.547999	0	0	0	-0.00077542	-0.00104332	0	0	0	0.215506	0.0291426	0.0967504	0.53467	0
1.51	0.0149047	0.0180642	-0.00078194	-1.165e-05	0.547999	0	0	0	-0.00077116	-0.00102335	0	0	0	0.215533	0.0291411	0.0967484	0.53467	0
1.512	0.0131139	0.0180658	-0.00096917	-1.271e-05	0.547999	0	0	0	-0.00084269	-0.00104526	0	0	0	0.215561	0.0291395	0.0967463	0.53467	0
1.514	0.00945781	0.0180677	-0.00119251	-1.128e-05	0.547999	0	0	0	-0.00090804	-0.0011248	0	0	0	0.215583	0.0291377	0.0967441	0.52734	0
1.516	0.00945781	0.0180701	-0.00142758	-1.35e-05	0.547999	0	0	0	-0.00088504	-0.00126191	0	0	0	0.215602	0.0291359	0.0967417	0.52734	0
1.518	0.0112486	0.018073	-0.0016578	-1.865e-05	0.547999	0	0	0	-0.00073624	-0.0014379	0	0	0	0.215623	0.0291343	0.096739	0.52734	0
1.52	0.0131139	0.0180763	-0.00188389	-2.471e-05	0.547999	0	0	0	-0.00048927	-0.00163155	0	0	0	0.215647	0.0291331	0.096736	0.52734	0
1.522	0.0203516	0.01808	-0.00215149	-4.379e-05	0.547999	0	0	0	-0.00022142	-0.00182769	0	0	0	0.215681	0.0291324	0.0967325	0.51514	0
1.524	0.00580168	0.0180843	-0.00249748	-1.449e-05	0.547999	0	0	0	-1.859e-05	-0.00201646	0	0	0	0.215707	0.0291321	0.0967287	0.5249	0
1.526	0.0131139	0.0180893	-0.00286701	-3.76e-05	0.547999	0	0	0	6.896e-05	-0.00219187	0	0	0	0.215726	0.0291322	0.0967245	0.52979	0
1.528	0.00580168	0.0180951	-0.0031469	-1.826e-05	0.547999	0	0	0	5.217e-05	-0.00234616	0	0	0	0.215745	0.0291323	0.0967199	0.53467	0
1.53	0.00766705	0.0181014	-0.00326734	-2.505e-05	0.547999	0	0	0	-3.84e-06	-0.00246477	0	0	0	0.215758	0.0291323	0.0967151	0.5249	0
1.532	0.00766705	0.0181079	-0.00322442	-2.472e-05	0.547999	0	0	0	-1.597e-05	-0.00253313	0	0	0	0.215773	0.0291323	0.0967101	0.5249	0
1.534	0.00766705	0.0181144	-0.0030058	-2.305e-05	0.547999	0	0	0	7.185e-05	-0.00254974	0	0	0	0.215789	0.0291324	0.096705	0.52734	0
1.536	0.00766705	0.0181204	-0.00253431	-1.943e-05	0.547999	0	0	0	0.00025964	-0.00252781	0	0	0	0.215804	0.0291327	0.0967	0.5249	0
1.538	0.0112486	0.0181254	-0.00172249	-1.938e-05	0.547999	0	0	0	0.00049243	-0.00248091	0	0	0	0.215823	0.0291335	0.0966949	0.52002	0
1.54	0.00945781	0.0181289	-0.00058835	-5.56e-06	0.547999	0	0	0	0.00069031	-0.00241016	0	0	0	0.215844	0.0291346	0.09669	0.52979	0
1.542	0.0112486	0.0181301	0.00067626	7.61e-06	0.547999	0	0	0	0.00079282	-0.00230748	0	0	0	0.215864	0.0291361	0.0966853	0.52979	0
1.544	0.0131139	0.0181287	0.00173506	2.275e-05	0.547999	0	0	0	0.0007939	-0.00217004	0	0	0	0.215889	0.0291377	0.0966808	0.53467	0
1.546	0.0167701	0.0181252	0.00223053	3.741e-05	0.547999	0	0	0	0.00074554	-0.00200811	0	0	0	0.215919	0.0291392	0.0966767	0.52734	0
1.548	0.0112486	0.0181208	0.00195118	2.195e-05	0.547999	0	0	0	0.00072827	-0.00183943	0	0	0	0.215947	0.0291407	0.0966728	0.52734	0
1.55	0.0131139	0.0181169	0.00095794	1.256e-05	0.547999	0	0	0	0.00080747	-0.00168119	0	0	0	0.215971	0.0291423	0.0966693	0.5249	0
1.552	0.00766705	0.018115	-0.00041885	-3.21e-06	0.547999	0	0	0	0.00099879	-0.00154454	0	0	0	0.215992	0.0291441	0.0966661	0.5249	0
1.554	0.00766705	0.0181158	-0.00174219	-1.336e-05	0.547999	0	0	0	0.0012597	-0.00143212	0	0	0	0.216007	0.0291463	0.0966631	0.52979	0
1.556	0.0167701	0.0181193	-0.00267269	-4.482e-05	0.547999	0	0	0	0.0015125	-0.0013411	0	0	0	0.216032	0.0291491	0.0966603	0.52246	0
1.558	0.0167701	0.0181246	-0.00306626	-5.142e-05	0.547999	0	0	0	0.00168621	-0.00126793	0	0	0	0.216065	0.0291523	0.0966577	0.5249	0
1.56	0.0149047	0.0181308	-0.00298141	-4.444e-05	0.547999	0	0	0	0.00175369	-0.00121302	0	0	0	0.216097	0.0291557	0.0966552	0.53223	0
1.562	0.0112486	0.0181367	-0.00263587	-2.965e-05	0.547999	0	0	0	0.00174573	-0.00118232	0	0	0	0.216123	0.0291592	0.0966528	0.52979	0
1.564	0.0167701	0.018142	-0.00227236	-3.811e-05	0.547999	0	0	0	0.00173562	-0.00118193	0	0	0	0.216151	0.0291627	0.0966505	0.52979	0
1.566	0.0149047	0.0181465	-0.00201892	-3.009e-05	0.547999	0	0	0	0.00180099	-0.00121394	0	0	0	0.216183	0.0291663	0.0966481	0.52734	0
1.568	0.0167701	0.0181506	-0.00188615	-3.163e-05	0.547999	0	0	0	0.00198276	-0.00128073	0	0	0	0.216214	0.02917	0.0966456	0.53223	0
1.57	0.0185608	0.0181543	-0.00185021	-3.434e-05	0.547999	0	0	0	0.00226367	-0.00138914	0	0	0	0.21625	0.0291743	0.0966429	0.52979	0
1.572	0.0131139	0.018158	-0.0018887	-2.477e-05	0.547999	0	0	0	0.00257766	-0.00154523	0	0	0	0.216281	0.0291791	0.09664	0.52734	0
1.574	0.0149047	0.0181618	-0.00195761	-2.918e-05	0.547999	0	0	0	0.00284469	-0.00174836	0	0	0	0.216309	0.0291845	0.0966367	0.52979	0
1.576	0.0149047	0.0181657	-0.00199354	-2.971e-05	0.547999	0	0	0	0.00301258	-0.00199109	0	0	0	0.216339	0.0291904	0.0966329	0.52979	0
1.578	0.0203516	0.0181697	-0.00196726	-4.004e-05	0.547999	0	0	0	0.00308345	-0.00225839	0	0	0	0.216374	0.0291965	0.0966287	0.52246	0
1.58	0.0222169	0.0181736	-0.00189587	-4.212e-05	0.547999	0	0	0	0.00310967	-0.00252857	0	0	0	0.216417	0.0292027	0.0966239	0.52979	0
1.582	0.0185608	0.0181775	-0.00178501	-3.313e-05	0.547999	0	0	0	0.00316302	-0.00278018	0	0	0	0.216458	0.029209	0.0966186	0.51514	0
1.584	0.0203516	0.018181	-0.00161134	-3.279e-05	0.547999	0	0	0	0.00329509	-0.00299593	0	0	0	0.216497	0.0292154	0.0966128	0.5249	0
1.586	0.0185608	0.0181842	-0.00139425	-2.588e-05	0.547999	0	0	0	0.00350906	-0.0031623	0	0	0	0.216536	0.0292222	0.0966067	0.5249	0
1.588	0.0203516	0.018187	-0.00124234	-2.528e-05	0.547999	0	0	0	0.00375766	-0.00326992	0	0	0	0.216575	0.0292295	0.0966002	0.52734	0
1.59	0.0167701	0.0181895	-0.00123668	-2.074e-05	0.547999	0	0	0	0.00396909	-0.00331104	0	0	0	0.216612	0.0292372	0.0965937	0.52734	0
1.592	0.0131139	0.018192	-0.00127296	-1.669e-05	0.547999	0	0	0	0.00408556	-0.00328041	0	0	0	0.216642	0.0292453	0.0965871	0.53955	0
1.594	0.0149047	0.0181945	-0.00113454	-1.691e-05	0.547999	0	0	0	0.00409475	-0.00318364	0	0	0	0.21667	0.0292535	0.0965806	0.5249	0
1.596	0.0149047	0.0181968	-0.00071419	-1.064e-05	0.547999	0	0	0	0.00403818	-0.00303743	0	0	0	0.216699	0.0292616	0.0965744	0.53955	0
1.598	0.0203516	0.0181982	-9.499e-05	-1.93e-06	0.547999	0	0	0	0.00398992	-0.00285999	0	0	0	0.216735	0.0292696	0.0965685	0.5249	0
1.6	0.0149047	0.0181984	0.00052638	7.85e-06	0.547999	0	0	0	0.00401668	-0.00266792	0	0	0	0.21677	0.0292776	0.096563	0.52734	0
1.602	0.0131139	0.0181974	0.0009492	1.245e-05	0.547999	0	0	0	0.00414254	-0.00247755	0	0	0	0.216798	0.0292858	0.0965578	0.52979	0
1.604	0.0149047	0.0181955	0.00106393	1.586e-05	0.547999	0	0	0	0.00433601	-0.00230318	0	0	0	0.216826	0.0292943	0.096553	0.52734	0
1.606	0.0185608	0.0181933	0.00088528	1.643e-05	0.547999	0	0	0	0.00452328	-0.00215541	0	0	0	0.216859	0.0293031	0.0965486	0.5249	0
1.608	0.0167701	0.0181916	0.00051646	8.66e-06	0.547999	0	0	0	0.00462384	-0.00203807	0	0	0	0.216895	0.0293123	0.0965444	0.52734	0
1.61	0.0131139	0.0181905	0.00013699	1.8e-06	0.547999	0	0	0	0.00459189	-0.00194457	0	0	0	0.216925	0.0293215	0.0965404	0.5249	0
1.612	0.0167701	0.0181903	-2.3e-05	-3.9e-07	0.547999	0	0	0	0.00443864	-0.00186141	0	0	0	0.216954	0.0293305	0.0965366	0.52979	0
1.614	0.0112486	0.0181903	0.00015432	1.74e-06	0.547999	0	0	0	0.00422268	-0.00177604	0	0	0	0.216982	0.0293392	0.096533	0.52734	0
1.616	0.00945781	0.01819	0.00053261	5.04e-06	0.547999	0	0	0	0.00401542	-0.00167901	0	0	0	0.217003	0.0293474	0.0965295	0.52979	0
1.618	0.0112486	0.0181889	0.00083217	9.36e-06	0.547999	0	0	0	0.00386136	-0.00156441	0	0	0	0.217024	0.0293553	0.0965263	0.5249	0
1.62	0.0131139	0.0181873	0.00088104	1.155e-05	0.547999	0	0	0	0.00375631	-0.00143573	0	0	0	0.217048	0.0293629	0.0965233	0.52979	0
1.622	0.00945781	0.0181855	0.00073575	6.96e-06	0.547999	0	0	0	0.00365332	-0.00130765	0	0	0	0.217071	0.0293703	0.0965205	0.5249	0
1.624	0.0203516	0.018184	0.00057681	1.174e-05	0.547999	0	0	0	0.0034904	-0.00119659	0	0	0	0.217101	0.0293775	0.096518	0.53223	0
1.626	0.0149047	0.0181829	0.00051597	7.69e-06	0.547999	0	0	0	0.00322559	-0.0011145	0	0	0	0.217136	0.0293842	0.0965157	0.52734	0
1.628	0.0131139	0.0181818	0.00051901	6.81e-06	0.547999	0	0	0	0.00286106	-0.00106798	0	0	0	0.217164	0.0293903	0.0965135	0.52734	0
1.63	0.0167701	0.0181808	0.00050009	8.39e-06	0.547999	0	0	0	0.00244303	-0.00105499	0	0	0	0.217194	0.0293956	0.0965114	0.5249	0
1.632	0.0185608	0.0181798	0.00044105	8.19e-06	0.547999	0	0	0	0.00203771	-0.00106495	0	0	0	0.217229	0.0294001	0.0965093	0.52734	0
1.634	0.0240077	0.0181789	0.00038009	9.12e-06	0.547999	0	0	0	0.00169569	-0.0010832	0	0	0	0.217272	0.0294038	0.0965071	0.52734	0
1.636	0.0167701	0.0181782	0.0003461	5.8e-06	0.547999	0	0	0	0.00142467	-0.00109529	0	0	0	0.217312	0.0294069	0.096505	0.52734	0
1.638	0.0203516	0.0181775	0.00036176	7.36e-06	0.547999	0	0	0	0.00118536	-0.00109244	0	0	0	0.21735	0.0294095	0.0965028	0.51514	0
1.64	0.0185608	0.0181767	0.00044308	8.22e-06	0.547999	0	0	0	0.00091282	-0.00107338	0	0	0	0.217389	0.0294116	0.0965006	0.51514	0
1.642	0.0131139	0.0181759	0.00055974	7.34e-06	0.547999	0	0	0	0.00055233	-0.00103946	0	0	0	0.21742	0.0294131	0.0964985	0.52979	0
1.644	0.0222169	0.0181747	0.00064904	1.442e-05	0.547999	0	0	0	8.958e-05	-0.00098974	0	0	0	0.217455	0.0294137	0.0964964	0.52734	0
1.646	0.0240077	0.0181735	0.00066569	1.598e-05	0.547999	0	0	0	-0.00044078	-0.00092244	0	0	0	0.217502	0.0294134	0.0964945	0.52979	0
1.648	0.0240077	0.0181721	0.00059113	1.419e-05	0.547999	0	0	0	-0.00097176	-0.00083876	0	0	0	0.21755	0.0294119	0.0964928	0.53223	0
1.65	0.0167701	0.0181709	0.00043737	7.33e-06	0.547999	0	0	0	-0.00143651	-0.00074198	0	0	0	0.217591	0.0294095	0.0964912	0.52734	0
1.652	0.0240077	0.0181701	0.00027042	6.49e-06	0.547999	0	0	0	-0.00180044	-0.00063345	0	0	0	0.217631	0.0294063	0.0964898	0.53955	0
1.654	0.0240077	0.0181695	0.000197	4.73e-06	0.547999	0	0	0	-0.00207709	-0.00051238	0	0	0	0.217679	0.0294024	0.0964887	0.5249	0
1.656	0.0167701	0.0181691	0.00029559	4.96e-06	0.547999	0	0	0	-0.00231773	-0.00037937	0	0	0	0.21772	0.029398	0.0964878	0.52979	0
1.658	0.0167701	0.0181685	0.00054657	9.17e-06	0.547999	0	0	0	-0.00257969	-0.00023811	0	0	0	0.217754	0.0293931	0.0964872	0.52246	0
1.66	0.0222169	0.0181674	0.0008261	1.835e-05	0.547999	0	0	0	-0.00289328	-9.409e-05	0	0	0	0.217793	0.0293877	0.0964868	0.52979	0
1.662	0.0203516	0.0181658	0.00098296	2e-05	0.547999	0	0	0	-0.00324505	4.486e-05	0	0	0	0.217835	0.0293815	0.0964868	0.5249	0
1.664	0.0240077	0.0181638	0.00094526	2.269e-05	0.547999	0	0	0	-0.00358369	0.00016919	0	0	0	0.21788	0.0293747	0.096487	0.52246	0
1.666	0.0349761	0.0181619	0.00075878	2.654e-05	0.547999	0	0	0	-0.00384649	0.00027453	0	0	0	0.217939	0.0293673	0.0964874	0.52734	0
1.668	0.0276638	0.0181604	0.00052897	1.463e-05	0.547999	0	0	0	-0.00399327	0.00036361	0	0	0	0.218001	0.0293594	0.0964881	0.51514	0
1.67	0.0367668	0.0181594	0.00034496	1.268e-05	0.547999	0	0	0	-0.00402899	0.00044093	0	0	0	0.218066	0.0293514	0.0964889	0.5249	0
1.672	0.0276638	0.0181587	0.00023329	6.45e-06	0.547999	0	0	0	-0.00400197	0.00051113	0	0	0	0.21813	0.0293434	0.0964898	0.52734	0
1.674	0.0276638	0.0181582	0.00013885	3.84e-06	0.547999	0	0	0	-0.00397836	0.00057806	0	0	0	0.218185	0.0293354	0.0964909	0.53223	0
1.676	0.0276638	0.0181579	-1.755e-05	-4.9e-07	0.547999	0	0	0	-0.00400569	0.00064327	0	0	0	0.218241	0.0293274	0.0964921	0.53467	0
1.678	0.0258731	0.018158	-0.00022704	-5.87e-06	0.547999	0	0	0	-0.00408663	0.00070878	0	0	0	0.218294	0.0293193	0.0964935	0.52979	0
1.68	0.0240077	0.0181584	-0.00038291	-9.19e-06	0.547999	0	0	0	-0.00417888	0.00077623	0	0	0	0.218344	0.0293111	0.096495	0.52246	0
1.682	0.0276638	0.0181592	-0.00039751	-1.1e-05	0.547999	0	0	0	-0.00422043	0.00083982	0	0	0	0.218396	0.0293026	0.0964966	0.52979	0
1.684	0.0295292	0.01816	-0.00028351	-8.37e-06	0.547999	0	0	0	-0.00416407	0.00088295	0	0	0	0.218453	0.0292943	0.0964983	0.53223	0
1.686	0.0276638	0.0181605	-0.00011161	-3.09e-06	0.547999	0	0	0	-0.00400078	0.00088109	0	0	0	0.21851	0.0292861	0.0965001	0.52979	0
1.688	0.0258731	0.0181608	7.048e-05	1.82e-06	0.547999	0	0	0	-0.00376221	0.00080782	0	0	0	0.218564	0.0292783	0.0965018	0.53223	0
1.69	0.0276638	0.0181606	0.00023974	6.63e-06	0.547999	0	0	0	-0.0035044	0.00064474	0	0	0	0.218617	0.0292711	0.0965032	0.5249	0
1.692	0.0276638	0.0181601	0.00035141	9.72e-06	0.547999	0	0	0	-0.00327921	0.00039228	0	0	0	0.218673	0.0292643	0.0965043	0.51758	0
1.694	0.0276638	0.0181594	0.00035339	9.78e-06	0.547999	0	0	0	-0.00310642	7.159e-05	0	0	0	0.218728	0.0292579	0.0965047	0.52734	0
1.696	0.0240077	0.0181587	0.00023089	5.54e-06	0.547999	0	0	0	-0.00296364	-0.00028371	0	0	0	0.21878	0.0292518	0.0965045	0.52979	0
1.698	0.0203516	0.0181583	1e-06	2e-08	0.547999	0	0	0	-0.00280025	-0.00063552	0	0	0	0.218824	0.0292461	0.0965036	0.5249	0
1.7	0.0258731	0.0181583	-0.00030862	-7.99e-06	0.547999	0	0	0	-0.00256709	-0.00094792	0	0	0	0.21887	0.0292407	0.096502	0.52246	0
1.702	0.0258731	0.0181589	-0.00063466	-1.642e-05	0.547999	0	0	0	-0.0022461	-0.00119813	0	0	0	0.218922	0.0292359	0.0964999	0.52734	0
1.704	0.0203516	0.0181602	-0.00084375	-1.717e-05	0.547999	0	0	0	-0.00186322	-0.00138142	0	0	0	0.218968	0.0292318	0.0964973	0.5249	0
1.706	0.0276638	0.0181618	-0.00080304	-2.222e-05	0.547999	0	0	0	-0.00147645	-0.00150148	0	0	0	0.219016	0.0292284	0.0964944	0.52734	0
1.708	0.0185608	0.0181635	-0.00053204	-9.88e-06	0.547999	0	0	0	-0.00114583	-0.00156047	0	0	0	0.219062	0.0292258	0.0964913	0.52734	0
1.71	0.0240077	0.0181645	-0.00023232	-5.58e-06	0.547999	0	0	0	-0.00090262	-0.00155845	0	0	0	0.219105	0.0292238	0.0964882	0.5249	0
1.712	0.0240077	0.018165	-0.0001324	-3.18e-06	0.547999	0	0	0	-0.00073386	-0.00149507	0	0	0	0.219153	0.0292221	0.0964852	0.5249	0
1.714	0.0240077	0.0181652	-0.00031309	-7.52e-06	0.547999	0	0	0	-0.00059012	-0.00136767	0	0	0	0.219201	0.0292208	0.0964823	0.52002	0
1.716	0.0240077	0.0181659	-0.00066135	-1.588e-05	0.547999	0	0	0	-0.0004119	-0.00117217	0	0	0	0.219249	0.0292198	0.0964798	0.53711	0
1.718	0.0240077	0.0181672	-0.00096231	-2.31e-05	0.547999	0	0	0	-0.00016043	-0.00091226	0	0	0	0.219297	0.0292192	0.0964777	0.52734	0
1.72	0.0240077	0.0181691	-0.00104673	-2.513e-05	0.547999	0	0	0	0.00016297	-0.00060322	0	0	0	0.219345	0.0292192	0.0964762	0.53467	0
1.722	0.0203516	0.0181712	-0.00089484	-1.821e-05	0.547999	0	0	0	0.00052049	-0.00026251	0	0	0	0.219389	0.0292199	0.0964753	0.52246	0
1.724	0.0258731	0.018173	-0.00063418	-1.641e-05	0.547999	0	0	0	0.00086042	9.582e-05	0	0	0	0.219436	0.0292213	0.0964751	0.53223	0
1.726	0.0258731	0.0181743	-0.00043849	-1.135e-05	0.547999	0	0	0	0.00114373	0.00045725	0	0	0	0.219487	0.0292233	0.0964757	0.5249	0
1.728	0.0222169	0.0181752	-0.00041291	-9.17e-06	0.547999	0	0	0	0.00136412	0.00080665	0	0	0	0.219535	0.0292258	0.096477	0.53711	0
1.73	0.0222169	0.018176	-0.0005568	-1.237e-05	0.547999	0	0	0	0.00155158	0.00113295	0	0	0	0.21958	0.0292287	0.0964789	0.52734	0
1.732	0.0240077	0.0181771	-0.00079473	-1.908e-05	0.547999	0	0	0	0.00175349	0.00143147	0	0	0	0.219626	0.029232	0.0964815	0.5249	0
1.734	0.0295292	0.0181787	-0.00101053	-2.984e-05	0.547999	0	0	0	0.00200471	0.0017026	0	0	0	0.21968	0.0292358	0.0964846	0.53223	0
1.736	0.0222169	0.0181807	-0.00108335	-2.407e-05	0.547999	0	0	0	0.00230574	0.00194932	0	0	0	0.219731	0.0292401	0.0964882	0.5249	0
1.738	0.0203516	0.0181829	-0.0009543	-1.942e-05	0.547999	0	0	0	0.00262043	0.00217796	0	0	0	0.219774	0.029245	0.0964924	0.5249	0
1.74	0.0149047	0.0181848	-0.00068972	-1.028e-05	0.547999	0	0	0	0.00289393	0.00240088	0	0	0	0.219809	0.0292505	0.0964969	0.52979	0
1.742	0.0222169	0.0181862	-0.00044697	-9.93e-06	0.547999	0	0	0	0.00308088	0.0026312	0	0	0	0.219846	0.0292565	0.096502	0.5249	0
1.744	0.0203516	0.018187	-0.00032878	-6.69e-06	0.547999	0	0	0	0.00316941	0.00286952	0	0	0	0.219889	0.0292628	0.0965075	0.5249	0
1.746	0.0149047	0.0181877	-0.00028519	-4.25e-06	0.547999	0	0	0	0.00318844	0.00309501	0	0	0	0.219924	0.0292691	0.0965135	0.53467	0
1.748	0.0167701	0.0181883	-0.00018474	-3.1e-06	0.547999	0	0	0	0.0031941	0.00326939	0	0	0	0.219956	0.0292755	0.0965198	0.5249	0
1.75	0.0203516	0.0181886	3.431e-05	7e-07	0.547999	0	0	0	0.00324171	0.00335087	0	0	0	0.219993	0.0292819	0.0965264	0.5249	0
1.752	0.0222169	0.0181886	0.00029983	6.66e-06	0.547999	0	0	0	0.00335801	0.0033071	0	0	0	0.220035	0.0292885	0.0965331	0.52734	0
1.754	0.0167701	0.018188	0.00047474	7.96e-06	0.547999	0	0	0	0.00352815	0.00312349	0	0	0	0.220074	0.0292954	0.0965395	0.52734	0
1.756	0.0131139	0.018187	0.00044415	5.82e-06	0.547999	0	0	0	0.00370522	0.0028096	0	0	0	0.220104	0.0293027	0.0965455	0.52979	0
1.758	0.0149047	0.0181861	0.00015351	2.29e-06	0.547999	0	0	0	0.00383754	0.00239803	0	0	0	0.220132	0.0293102	0.0965507	0.51758	0
1.76	0.0203516	0.0181858	-0.00034869	-7.1e-06	0.547999	0	0	0	0.00389821	0.00193268	0	0	0	0.220168	0.0293179	0.096555	0.53223	0
1.762	0.0203516	0.0181865	-0.00090802	-1.848e-05	0.547999	0	0	0	0.00389889	0.00145493	0	0	0	0.220208	0.0293257	0.0965584	0.53223	0
1.764	0.0203516	0.0181883	-0.0013649	-2.778e-05	0.547999	0	0	0	0.00388151	0.00099624	0	0	0	0.220249	0.0293335	0.0965608	0.53467	0
1.766	0.0167701	0.0181911	-0.0016315	-2.736e-05	0.547999	0	0	0	0.00389444	0.00057816	0	0	0	0.220286	0.0293413	0.0965624	0.52734	0
1.768	0.0167701	0.0181943	-0.0016704	-2.801e-05	0.547999	0	0	0	0.00396496	0.00021479	0	0	0	0.22032	0.0293492	0.0965632	0.52734	0
1.77	0.0240077	0.0181977	-0.00149016	-3.578e-05	0.547999	0	0	0	0.00408145	-8.743e-05	0	0	0	0.22036	0.0293572	0.0965633	0.53223	0
1.772	0.0185608	0.0182007	-0.00117155	-2.174e-05	0.547999	0	0	0	0.00419686	-0.00033066	0	0	0	0.220403	0.0293655	0.0965629	0.53223	0
1.774	0.0149047	0.018203	-0.00083305	-1.242e-05	0.547999	0	0	0	0.00425217	-0.00052201	0	0	0	0.220437	0.0293739	0.0965621	0.51758	0
1.776	0.0167701	0.0182047	-0.00056505	-9.48e-06	0.547999	0	0	0	0.00420656	-0.00066636	0	0	0	0.220468	0.0293824	0.0965609	0.52734	0
1.778	0.0276638	0.0182058	-0.00040576	-1.122e-05	0.547999	0	0	0	0.00405765	-0.00076247	0	0	0	0.220513	0.0293907	0.0965594	0.51758	0
1.78	0.0167701	0.0182066	-0.00035049	-5.88e-06	0.547999	0	0	0	0.00384114	-0.00080364	0	0	0	0.220557	0.0293985	0.0965579	0.51758	0
1.782	0.0222169	0.0182073	-0.00036288	-8.06e-06	0.547999	0	0	0	0.00361037	-0.00078105	0	0	0	0.220596	0.029406	0.0965563	0.52734	0
1.784	0.0167701	0.018208	-0.00039	-6.54e-06	0.547999	0	0	0	0.00340721	-0.00068913	0	0	0	0.220635	0.029413	0.0965548	0.5249	0
1.786	0.0167701	0.0182088	-0.00039753	-6.67e-06	0.547999	0	0	0	0.00323956	-0.00052996	0	0	0	0.220669	0.0294197	0.0965536	0.52734	0
1.788	0.00945781	0.0182096	-0.00039049	-3.69e-06	0.547999	0	0	0	0.00307773	-0.00031369	0	0	0	0.220695	0.029426	0.0965528	0.52734	0
1.79	0.0167701	0.0182104	-0.00037221	-6.24e-06	0.547999	0	0	0	0.00287213	-5.479e-05	0	0	0	0.220721	0.0294319	0.0965524	0.52979	0
1.792	0.0167701	0.0182111	-0.00030578	-5.13e-06	0.547999	0	0	0	0.00258153	0.00023134	0	0	0	0.220755	0.0294374	0.0965526	0.51514	0
1.794	0.0185608	0.0182117	-0.00016321	-3.03e-06	0.547999	0	0	0	0.00219608	0.00052678	0	0	0	0.22079	0.0294422	0.0965533	0.5249	0
1.796	0.0258731	0.0182121	-3.8e-06	-1e-07	0.547999	0	0	0	0.00174323	0.00080809	0	0	0	0.220834	0.0294461	0.0965547	0.51514	0
1.798	0.00945781	0.0182121	3.733e-05	3.5e-07	0.547999	0	0	0	0.00127407	0.00105011	0	0	0	0.22087	0.0294491	0.0965565	0.52979	0
1.8	0.0131139	0.018212	-0.00013346	-1.75e-06	0.547999	0	0	0	0.00083689	0.00123467	0	0	0	0.220892	0.0294512	0.0965588	0.52734	0
1.802	0.0112486	0.0182123	-0.00046431	-5.22e-06	0.547999	0	0	0	0.00045224	0.00135277	0	0	0	0.220917	0.0294525	0.0965614	0.53467	0
1.804	0.0131139	0.0182132	-0.00078588	-1.031e-05	0.547999	0	0	0	0.00010359	0.00139952	0	0	0	0.220941	0.0294531	0.0965641	0.5249	0
1.806	0.0112486	0.0182148	-0.00094598	-1.064e-05	0.547999	0	0	0	-0.00025147	0.00137427	0	0	0	0.220965	0.0294529	0.0965669	0.52979	0
1.808	0.0112486	0.0182167	-0.00091576	-1.03e-05	0.547999	0	0	0	-0.00065658	0.00128476	0	0	0	0.220988	0.029452	0.0965696	0.52246	0
1.81	0.0131139	0.0182185	-0.00077172	-1.012e-05	0.547999	0	0	0	-0.00113033	0.00114409	0	0	0	0.221012	0.0294502	0.096572	0.5249	0
1.812	0.0203516	0.01822	-0.00060584	-1.233e-05	0.547999	0	0	0	-0.00165203	0.00096309	0	0	0	0.221046	0.0294475	0.0965741	0.52734	0
1.814	0.0131139	0.0182213	-0.00047099	-6.18e-06	0.547999	0	0	0	-0.00216955	0.00075024	0	0	0	0.221079	0.0294436	0.0965758	0.52979	0
1.816	0.0112486	0.0182222	-0.00037699	-4.24e-06	0.547999	0	0	0	-0.00262565	0.00051977	0	0	0	0.221103	0.0294388	0.0965771	0.52734	0
1.818	0.0240077	0.018223	-0.00029968	-7.19e-06	0.547999	0	0	0	-0.00298676	0.00029372	0	0	0	0.221139	0.0294332	0.0965779	0.52979	0
1.82	0.0131139	0.0182236	-0.00019544	-2.56e-06	0.547999	0	0	0	-0.003258	9.304e-05	0	0	0	0.221176	0.029427	0.0965783	0.52979	0
1.822	0.0112486	0.0182239	-3.943e-05	-4.4e-07	0.547999	0	0	0	-0.0034774	-7.209e-05	0	0	0	0.2212	0.0294202	0.0965783	0.52734	0
1.824	0.0167701	0.018224	0.00013365	2.24e-06	0.547999	0	0	0	-0.00369381	-0.00020387	0	0	0	0.221228	0.0294131	0.096578	0.52002	0
1.826	0.0167701	0.0182238	0.00025285	4.24e-06	0.547999	0	0	0	-0.00393982	-0.00031251	0	0	0	0.221262	0.0294054	0.0965775	0.53223	0
1.828	0.0112486	0.0182232	0.00028233	3.18e-06	0.547999	0	0	0	-0.00421391	-0.000412	0	0	0	0.22129	0.0293973	0.0965768	0.5249	0
1.83	0.0167701	0.0182227	0.00024235	4.06e-06	0.547999	0	0	0	-0.00448072	-0.00051531	0	0	0	0.221318	0.0293886	0.0965759	0.53223	0
1.832	0.0112486	0.0182222	0.00017209	1.94e-06	0.547999	0	0	0	-0.00468953	-0.00062844	0	0	0	0.221346	0.0293794	0.0965747	0.5249	0
1.834	0.0167701	0.0182219	0.00010145	1.7e-06	0.547999	0	0	0	-0.00480168	-0.00074994	0	0	0	0.221374	0.0293699	0.0965734	0.52979	0
1.836	0.0131139	0.0182216	4.841e-05	6.3e-07	0.547999	0	0	0	-0.00481114	-0.00087602	0	0	0	0.221404	0.0293603	0.0965717	0.52979	0
1.838	0.0149047	0.0182215	2.335e-05	3.5e-07	0.547999	0	0	0	-0.00474665	-0.00100193	0	0	0	0.221432	0.0293508	0.0965698	0.5249	0
1.84	0.0167701	0.0182215	3.229e-05	5.4e-07	0.547999	0	0	0	-0.00465654	-0.00111835	0	0	0	0.221463	0.0293413	0.0965677	0.5249	0
1.842	0.0167701	0.0182214	7.849e-05	1.32e-06	0.547999	0	0	0	-0.00458408	-0.00121153	0	0	0	0.221497	0.0293321	0.0965654	0.53223	0
1.844	0.0149047	0.0182213	0.00016166	2.41e-06	0.547999	0	0	0	-0.00454392	-0.00126835	0	0	0	0.221529	0.029323	0.0965629	0.52979	0
1.846	0.0149047	0.018221	0.00027481	4.1e-06	0.547999	0	0	0	-0.00451371	-0.00128034	0	0	0	0.221558	0.0293139	0.0965604	0.5249	0
1.848	0.0149047	0.0182204	0.00039872	5.94e-06	0.547999	0	0	0	-0.00444824	-0.00124711	0	0	0	0.221588	0.029305	0.0965578	0.52734	0
1.85	0.0167701	0.0182196	0.00049477	8.3e-06	0.547999	0	0	0	-0.00430669	-0.00117818	0	0	0	0.22162	0.0292962	0.0965554	0.52979	0
1.852	0.00945781	0.0182186	0.00049954	4.72e-06	0.547999	0	0	0	-0.00407538	-0.00108691	0	0	0	0.221646	0.0292878	0.0965531	0.5249	0
1.854	0.0149047	0.0182176	0.00034668	5.17e-06	0.547999	0	0	0	-0.00377389	-0.000984	0	0	0	0.221671	0.02928	0.0965511	0.53223	0
1.856	0.0149047	0.0182169	3.764e-05	5.6e-07	0.547999	0	0	0	-0.00344289	-0.0008797	0	0	0	0.2217	0.0292728	0.0965492	0.5249	0
1.858	0.0149047	0.0182168	-0.00032193	-4.8e-06	0.547999	0	0	0	-0.00312202	-0.00078662	0	0	0	0.22173	0.0292662	0.0965475	0.53223	0
1.86	0.0167701	0.0182175	-0.00061244	-1.027e-05	0.547999	0	0	0	-0.00283014	-0.00071648	0	0	0	0.221762	0.0292603	0.096546	0.52979	0
1.862	0.0149047	0.0182187	-0.00080425	-1.199e-05	0.547999	0	0	0	-0.00255694	-0.00067616	0	0	0	0.221794	0.0292549	0.0965446	0.52979	0
1.864	0.0167701	0.0182203	-0.00092278	-1.548e-05	0.547999	0	0	0	-0.00226774	-0.00066669	0	0	0	0.221825	0.02925	0.0965433	0.52979	0
1.866	0.0131139	0.0182222	-0.00094034	-1.233e-05	0.547999	0	0	0	-0.00192149	-0.00068407	0	0	0	0.221855	0.0292458	0.096542	0.5249	0
1.868	0.0149047	0.0182241	-0.00077051	-1.148e-05	0.547999	0	0	0	-0.00149582	-0.00072239	0	0	0	0.221883	0.0292424	0.0965406	0.52979	0
1.87	0.0112486	0.0182256	-0.00039712	-4.47e-06	0.547999	0	0	0	-0.00100379	-0.00077869	0	0	0	0.221909	0.0292399	0.0965391	0.52246	0
1.872	0.0112486	0.0182264	4.996e-05	5.6e-07	0.547999	0	0	0	-0.00049007	-0.00085342	0	0	0	0.221932	0.0292384	0.0965374	0.53467	0
1.874	0.0131139	0.0182263	0.0003937	5.16e-06	0.547999	0	0	0	-1.028e-05	-0.00094468	0	0	0	0.221956	0.0292379	0.0965356	0.52979	0
1.876	0.0167701	0.0182255	0.00054087	9.07e-06	0.547999	0	0	0	0.00039534	-0.00104239	0	0	0	0.221986	0.0292383	0.0965336	0.5249	0
1.878	0.0131139	0.0182244	0.00050504	6.62e-06	0.547999	0	0	0	0.00072136	-0.00112481	0	0	0	0.222016	0.0292394	0.0965315	0.5249	0
1.88	0.0240077	0.0182234	0.0003539	8.5e-06	0.547999	0	0	0	0.00099809	-0.00116255	0	0	0	0.222053	0.0292412	0.0965292	0.53223	0
1.882	0.0167701	0.0182227	0.00015679	2.63e-06	0.547999	0	0	0	0.00127272	-0.0011355	0	0	0	0.222094	0.0292434	0.0965269	0.53223	0
1.884	0.0131139	0.0182224	-3.428e-05	-4.5e-07	0.547999	0	0	0	0.00158186	-0.00104691	0	0	0	0.222124	0.0292463	0.0965247	0.52979	0
1.886	0.00945781	0.0182225	-0.00018332	-1.73e-06	0.547999	0	0	0	0.00193067	-0.00091795	0	0	0	0.222146	0.0292498	0.0965227	0.53223	0
1.888	0.0112486	0.0182228	-0.00028359	-3.19e-06	0.547999	0	0	0	0.00229033	-0.00077323	0	0	0	0.222167	0.029254	0.096521	0.52734	0
1.89	0.00580168	0.0182234	-0.00038193	-2.22e-06	0.547999	0	0	0	0.00261446	-0.00063268	0	0	0	0.222184	0.0292589	0.0965196	0.52002	0
1.892	0.0131139	0.0182242	-0.0005525	-7.25e-06	0.547999	0	0	0	0.00286403	-0.00050897	0	0	0	0.222203	0.0292644	0.0965185	0.52734	0
1.894	0.0167701	0.0182253	-0.00081255	-1.363e-05	0.547999	0	0	0	0.00302691	-0.00040564	0	0	0	0.222233	0.0292703	0.0965176	0.53223	0
1.896	0.00766705	0.0182269	-0.00107986	-8.28e-06	0.547999	0	0	0	0.00312232	-0.00031819	0	0	0	0.222257	0.0292764	0.0965169	0.51758	0
1.898	0.0131139	0.0182291	-0.00123591	-1.621e-05	0.547999	0	0	0	0.00318881	-0.00023882	0	0	0	0.222278	0.0292827	0.0965163	0.52979	0
1.9	0.0112486	0.0182315	-0.00123029	-1.384e-05	0.547999	0	0	0	0.0032626	-0.00015989	0	0	0	0.222302	0.0292892	0.0965159	0.5249	0
1.902	0.0149047	0.018234	-0.00111168	-1.657e-05	0.547999	0	0	0	0.00335876	-7.49e-05	0	0	0	0.222329	0.0292958	0.0965157	0.53223	0
1.904	0.0131139	0.0182362	-0.00096119	-1.26e-05	0.547999	0	0	0	0.0034642	2.124e-05	0	0	0	0.222357	0.0293026	0.0965156	0.52979	0
1.906	0.0112486	0.0182381	-0.00081854	-9.21e-06	0.547999	0	0	0	0.00354522	0.00013056	0	0	0	0.222381	0.0293096	0.0965158	0.52734	0
1.908	0.0149047	0.0182398	-0.00066008	-9.84e-06	0.547999	0	0	0	0.00356666	0.00024858	0	0	0	0.222407	0.0293168	0.0965161	0.53467	0
1.91	0.0149047	0.0182411	-0.00042366	-6.31e-06	0.547999	0	0	0	0.00351325	0.00036386	0	0	0	0.222437	0.0293238	0.0965167	0.52246	0
1.912	0.0131139	0.0182419	-8.743e-05	-1.15e-06	0.547999	0	0	0	0.003401	0.00046373	0	0	0	0.222465	0.0293308	0.0965176	0.52734	0
1.914	0.0131139	0.0182421	0.00025989	3.41e-06	0.547999	0	0	0	0.00327129	0.00054246	0	0	0	0.222491	0.0293374	0.0965186	0.5249	0
1.916	0.0149047	0.0182416	0.0004802	7.16e-06	0.547999	0	0	0	0.00317032	0.00060639	0	0	0	0.222519	0.0293439	0.0965197	0.52979	0
1.918	0.0112486	0.0182406	0.00051608	5.81e-06	0.547999	0	0	0	0.00312492	0.00066682	0	0	0	0.222545	0.0293502	0.096521	0.52734	0
1.92	0.0131139	0.0182396	0.00041184	5.4e-06	0.547999	0	0	0	0.00312912	0.00072437	0	0	0	0.22257	0.0293564	0.0965224	0.52979	0
1.922	0.00945781	0.0182388	0.00024067	2.28e-06	0.547999	0	0	0	0.00314917	0.00076314	0	0	0	0.222592	0.0293627	0.0965239	0.52002	0
1.924	0.0112486	0.0182383	5.937e-05	6.7e-07	0.547999	0	0	0	0.00314207	0.00075792	0	0	0	0.222613	0.029369	0.0965254	0.5249	0
1.926	0.00766705	0.0182382	-9.157e-05	-7e-07	0.547999	0	0	0	0.00307769	0.00068701	0	0	0	0.222632	0.0293752	0.0965268	0.5249	0
1.928	0.00580168	0.0182384	-0.00017686	-1.03e-06	0.547999	0	0	0	0.00295314	0.0005434	0	0	0	0.222645	0.0293812	0.0965281	0.53467	0
1.93	0.0131139	0.0182387	-0.00016626	-2.18e-06	0.547999	0	0	0	0.00279158	0.00033565	0	0	0	0.222664	0.029387	0.096529	0.51758	0
1.932	0.0112486	0.018239	-6.295e-05	-7.1e-07	0.547999	0	0	0	0.00262784	8.232e-05	0	0	0	0.222689	0.0293924	0.0965294	0.5249	0
1.934	0.00766705	0.0182392	7.063e-05	5.4e-07	0.547999	0	0	0	0.00248873	-0.00019152	0	0	0	0.222707	0.0293975	0.0965293	0.52734	0
1.936	0.00401092	0.018239	0.00015028	6e-07	0.547999	0	0	0	0.00237736	-0.00045641	0	0	0	0.222719	0.0294024	0.0965286	0.52734	0
1.938	0.0112486	0.0182387	0.0001369	1.54e-06	0.547999	0	0	0	0.00227038	-0.00068362	0	0	0	0.222734	0.029407	0.0965275	0.53467	0
1.94	0.00945781	0.0182384	4.715e-05	4.5e-07	0.547999	0	0	0	0.00212986	-0.00085394	0	0	0	0.222755	0.0294114	0.0965259	0.52979	0
1.942	0.0112486	0.0182384	-8.063e-05	-9.1e-07	0.547999	0	0	0	0.00192273	-0.00096298	0	0	0	0.222776	0.0294155	0.0965241	0.5249	0
1.944	0.00945781	0.0182385	-0.00020551	-1.94e-06	0.547999	0	0	0	0.00163888	-0.00101681	0	0	0	0.222797	0.029419	0.0965222	0.52979	0
1.946	0.0131139	0.0182389	-0.00028707	-3.76e-06	0.547999	0	0	0	0.00129935	-0.00102529	0	0	0	0.222819	0.029422	0.0965201	0.5249	0
1.948	0.0167701	0.0182395	-0.00030646	-5.14e-06	0.547999	0	0	0	0.00094791	-0.00100064	0	0	0	0.222849	0.0294242	0.0965181	0.52979	0
1.95	0.00580168	0.0182401	-0.00029578	-1.72e-06	0.547999	0	0	0	0.00062864	-0.00095554	0	0	0	0.222872	0.0294258	0.0965161	0.53223	0
1.952	0.0112486	0.0182407	-0.00031081	-3.5e-06	0.547999	0	0	0	0.00036324	-0.00089947	0	0	0	0.222889	0.0294268	0.0965143	0.52734	0
1.954	0.0149047	0.0182413	-0.00035073	-5.23e-06	0.547999	0	0	0	0.00014252	-0.00083889	0	0	0	0.222915	0.0294273	0.0965125	0.52734	0
1.956	0.00945781	0.018242	-0.00033422	-3.16e-06	0.547999	0	0	0	-6.403e-05	-0.000775	0	0	0	0.222939	0.0294274	0.0965109	0.52734	0
1.958	0.0112486	0.0182427	-0.00018816	-2.12e-06	0.547999	0	0	0	-0.00028874	-0.00069906	0	0	0	0.22296	0.029427	0.0965094	0.53955	0
1.96	0.0112486	0.0182431	4.817e-05	5.4e-07	0.547999	0	0	0	-0.00054723	-0.00059819	0	0	0	0.222982	0.0294262	0.0965082	0.52734	0
1.962	0.00945781	0.018243	0.00025593	2.42e-06	0.547999	0	0	0	-0.00082932	-0.00046621	0	0	0	0.223003	0.0294248	0.0965071	0.52734	0
1.964	0.00401092	0.0182425	0.00036518	1.46e-06	0.547999	0	0	0	-0.00110378	-0.00030587	0	0	0	0.223017	0.0294229	0.0965063	0.53467	0
1.966	0.0112486	0.0182417	0.00037716	4.24e-06	0.547999	0	0	0	-0.00133426	-0.00012633	0	0	0	0.223032	0.0294205	0.0965059	0.5249	0
1.968	0.0112486	0.018241	0.00029557	3.32e-06	0.547999	0	0	0	-0.00149922	5.802e-05	0	0	0	0.223054	0.0294176	0.0965058	0.53223	0
1.97	0.0112486	0.0182404	0.00012784	1.44e-06	0.547999	0	0	0	-0.00160552	0.00023127	0	0	0	0.223077	0.0294145	0.0965061	0.53223	0
1.972	0.0149047	0.0182401	-7.603e-05	-1.13e-06	0.547999	0	0	0	-0.00168721	0.00038378	0	0	0	0.223103	0.0294112	0.0965067	0.52979	0
1.974	0.00580168	0.0182403	-0.00024913	-1.45e-06	0.547999	0	0	0	-0.00178977	0.00051589	0	0	0	0.223124	0.0294077	0.0965076	0.5249	0
1.976	0.0131139	0.0182408	-0.00036469	-4.78e-06	0.547999	0	0	0	-0.00194929	0.00063294	0	0	0	0.223143	0.029404	0.0965088	0.52734	0
1.978	0.0112486	0.0182415	-0.00043329	-4.87e-06	0.547999	0	0	0	-0.00217877	0.00074104	0	0	0	0.223167	0.0293999	0.0965101	0.52979	0
1.98	0.00945781	0.0182424	-0.00043866	-4.15e-06	0.547999	0	0	0	-0.00246961	0.00084845	0	0	0	0.223188	0.0293952	0.0965117	0.52979	0
1.982	0.00945781	0.0182433	-0.00032338	-3.06e-06	0.547999	0	0	0	-0.00280691	0.00096877	0	0	0	0.223207	0.02939	0.0965135	0.52979	0
1.984	0.0131139	0.0182439	-6.953e-05	-9.1e-07	0.547999	0	0	0	-0.00318849	0.0011236	0	0	0	0.223229	0.029384	0.0965156	0.53223	0
1.986	0.0112486	0.018244	0.00023621	2.66e-06	0.547999	0	0	0	-0.00363636	0.00134013	0	0	0	0.223253	0.0293771	0.0965181	0.52734	0
1.988	0.00945781	0.0182436	0.00045634	4.32e-06	0.547999	0	0	0	-0.00419407	0.00164308	0	0	0	0.223274	0.0293693	0.0965211	0.52734	0
1.99	0.00945781	0.0182427	0.00052938	5.01e-06	0.547999	0	0	0	-0.00490987	0.00204759	0	0	0	0.223293	0.0293602	0.0965248	0.52979	0
1.992	0.0112486	0.0182416	0.00051794	5.83e-06	0.547999	0	0	0	-0.00581305	0.00255614	0	0	0	0.223314	0.0293495	0.0965294	0.53467	0
1.994	0.0131139	0.0182406	0.00052176	6.84e-06	0.547999	0	0	0	-0.00689629	0.00315991	0	0	0	0.223338	0.0293368	0.0965351	0.52734	0
1.996	0.0167701	0.0182395	0.00056821	9.53e-06	0.547999	0	0	0	-0.00811288	0.0038405	0	0	0	0.223368	0.0293218	0.0965421	0.51758	0
1.998	0.0131139	0.0182384	0.00059559	7.81e-06	0.547999	0	0	0	-0.00938747	0.004565	0	0	0	0.223398	0.0293043	0.0965505	0.52979	0
2	0.00945781	0.0182372	0.00059559	5.63e-06	0.547999	0	0	0	-0.010633	0.00528268	0	0	0	0.22342	0.0292842	0.0965604	0.53223	0
