# Supplementary material for: In vivo muscle force and muscle power during near-maximal frog jumps
Source: PLoS One. 2017 Mar 10;12(3):e0173415. doi: 10.1371/journal.pone.0173415 (PMC5345813; doi:10.1371/journal.pone.0173415)
Supplement: S3 File — Full raw data set of the current study. (ZIP) [file pone.0173415.s003.zip › Frog_jumping_full_dataset2/Extracted_data/Frog1/Jump8/newapr28jump8.all]

  0.00000000   0.00580168   0.01828472  -0.00275972  -0.00001601   0.00000000   0.00000000   0.00000000   0.00000000  -0.00068898   0.27951233   0.00000000   0.00000000   0.00000000   0.00000000   0.00000000   0.00000000   0.52734000   0.00000000
  0.00200000   0.00000000   0.01829024  -0.00231876   0.00000000   0.00000000   0.00000000   0.00000000   0.00000000  -0.00046620   0.27898683   0.00000000   0.00000000   0.00000000   0.00000000   0.00000000   0.00000000   0.52734000   0.00000000
  0.00400000   0.00000000   0.01829488  -0.00156493   0.00000000   0.00000000   0.00000000   0.00000000   0.00000000  -0.00023480   0.27845704   0.00000000   0.00000000   0.00000000   0.00000000   0.00000000   0.00000000   0.52979000   0.00000000
  0.00600000   0.00000000   0.01829801  -0.00073037   0.00000000   0.00000000   0.00000000   0.00000000   0.00000000   0.00000310   0.27794664   0.00000000   0.00000000   0.00000000   0.00000000   0.00000000   0.00000000   0.52490000   0.00000000
  0.00800000   0.00000000   0.01829947  -0.00006804   0.00000000   0.00000000   0.00000000   0.00000000   0.00000000   0.00024511   0.27747186   0.00000000   0.00000000   0.00000000   0.00000000   0.00000000   0.00000000   0.51758000   0.00000000
  0.01000000   0.00000000   0.01829960   0.00025189   0.00000000   0.00000000   0.00000000   0.00000000   0.00000000   0.00048745   0.27705151   0.00000000   0.00000000   0.00000000   0.00000000   0.00000000   0.00000000   0.53223000   0.00000000
  0.01200000   0.00000000   0.01829910   0.00023217   0.00000000   0.00000000   0.00000000   0.00000000   0.00000000   0.00072356   0.27670584   0.00000000   0.00000000   0.00000000   0.00000000   0.00000000   0.00000000   0.52490000   0.00000000
  0.01400000   0.00000000   0.01829864   0.00004316   0.00000000   0.00000000   0.00000000   0.00000000   0.00000000   0.00094575   0.27645080   0.00000000   0.00000000   0.00000000   0.00000000   0.00000000   0.00000000   0.52490000   0.00000000
  0.01600000   0.00035479   0.01829855  -0.00011489  -0.00000004   0.00000000   0.00000000   0.00000000   0.00000000   0.00114695   0.27629139   0.00000000   0.00000000   0.00000000   0.00000000   0.00000000   0.00000000   0.52734000   0.00000000
  0.01800000   0.00000000   0.01829878  -0.00015071   0.00000000   0.00000000   0.00000000   0.00000000   0.00000000   0.00132135   0.27621596   0.00000000   0.00000000   0.00000000   0.00000000   0.00000000   0.00000000   0.52979000   0.00000000
  0.02000000   0.00000000   0.01829908  -0.00008415   0.00000000   0.00000000   0.00000000   0.00000000   0.00000000   0.00146520   0.27620239   0.00000000   0.00000000   0.00000000   0.00000000   0.00000000   0.00000000   0.52979000   0.00000000
  0.02200000   0.00000000   0.01829925   0.00002582   0.00000000   0.00000000   0.00000000   0.00000000   0.00000000   0.00157668   0.27623136   0.00000000   0.00000000   0.00000000   0.00000000   0.00000000   0.00000000   0.52734000   0.00000000
  0.02400000   0.00035479   0.01829920   0.00011819   0.00000004   0.00000000   0.00000000   0.00000000   0.00000000   0.00165420   0.27628835   0.00000000   0.00000000   0.00000000   0.00000000   0.00000000   0.00000000   0.51514000   0.00000000
  0.02600000   0.00214555   0.01829896   0.00013816   0.00000030   0.00000000   0.00000000   0.00000000   0.00000000   0.00169559   0.27635613   0.00000000   0.00000000   0.00000000   0.00000000   0.00000000   0.00000000   0.52490000   0.00000000
  0.02800000   0.00214555   0.01829869   0.00006402   0.00000014   0.00000000   0.00000000   0.00000000   0.00000000   0.00169909   0.27641271   0.00000000   0.00000000   0.00000000   0.00000000   0.00000000   0.00000000   0.52246000   0.00000000
  0.03000000   0.00000000   0.01829856  -0.00006115   0.00000000   0.00000000   0.00000000   0.00000000   0.00000000   0.00166445   0.27643668   0.00000000   0.00000000   0.00000000   0.00000000   0.00000000   0.00000000   0.52979000   0.00000000
  0.03200000   0.00000000   0.01829868  -0.00015929   0.00000000   0.00000000   0.00000000   0.00000000   0.00000000   0.00159292   0.27641500   0.00000000   0.00000000   0.00000000   0.00000000   0.00000000   0.00000000   0.52979000   0.00000000
  0.03400000   0.00035479   0.01829900  -0.00019184  -0.00000007   0.00000000   0.00000000   0.00000000   0.00000000   0.00148609   0.27634789   0.00000000   0.00000000   0.00000000   0.00000000   0.00000000   0.00000000   0.52734000   0.00000000
  0.03600000   0.00035479   0.01829938  -0.00018157  -0.00000006   0.00000000   0.00000000   0.00000000   0.00000000   0.00134494   0.27624519   0.00000000   0.00000000   0.00000000   0.00000000   0.00000000   0.00000000   0.52734000   0.00000000
  0.03800000   0.00000000   0.01829974  -0.00017443   0.00000000   0.00000000   0.00000000   0.00000000   0.00000000   0.00117040   0.27611986   0.00000000   0.00000000   0.00000000   0.00000000   0.00000000   0.00000000   0.53223000   0.00000000
  0.04000000   0.00000000   0.01830009  -0.00019688   0.00000000   0.00000000   0.00000000   0.00000000   0.00000000   0.00096468   0.27598466   0.00000000   0.00000000   0.00000000   0.00000000   0.00000000   0.00000000   0.52734000   0.00000000
  0.04200000   0.00000000   0.01830049  -0.00021902   0.00000000   0.00000000   0.00000000   0.00000000   0.00000000   0.00073182   0.27584833   0.00000000   0.00000000   0.00000000   0.00000000   0.00000000   0.00000000   0.53467000   0.00000000
  0.04400000   0.00035479   0.01830093  -0.00016205  -0.00000006   0.00000000   0.00000000   0.00000000   0.00000000   0.00047811   0.27571244   0.00000000   0.00000000   0.00000000   0.00000000   0.00000000   0.00000000   0.52490000   0.00000000
  0.04600000   0.00000000   0.01830125   0.00001351   0.00000000   0.00000000   0.00000000   0.00000000   0.00000000   0.00021266   0.27557499   0.00000000   0.00000000   0.00000000   0.00000000   0.00000000   0.00000000   0.52490000   0.00000000
  0.04800000   0.00035479   0.01830122   0.00025052   0.00000009   0.00000000   0.00000000   0.00000000   0.00000000  -0.00005374   0.27543714   0.00000000   0.00000000   0.00000000   0.00000000   0.00000000   0.00000000   0.52490000   0.00000000
  0.05000000   0.00035479   0.01830072   0.00045615   0.00000016   0.00000000   0.00000000   0.00000000   0.00000000  -0.00031091   0.27530626   0.00000000   0.00000000   0.00000000   0.00000000   0.00000000   0.00000000   0.52979000   0.00000000
  0.05200000   0.00000000   0.01829981   0.00056716   0.00000000   0.00000000   0.00000000   0.00000000   0.00000000  -0.00055006   0.27519829   0.00000000   0.00000000   0.00000000   0.00000000   0.00000000   0.00000000   0.52490000   0.00000000
  0.05400000   0.00000000   0.01829868   0.00053242   0.00000000   0.00000000   0.00000000   0.00000000   0.00000000  -0.00076456   0.27514006   0.00000000   0.00000000   0.00000000   0.00000000   0.00000000   0.00000000   0.52979000   0.00000000
  0.05600000   0.00000000   0.01829761   0.00029968   0.00000000   0.00000000   0.00000000   0.00000000   0.00000000  -0.00095267   0.27516050   0.00000000   0.00000000   0.00000000   0.00000000   0.00000000   0.00000000   0.52246000   0.00000000
  0.05800000   0.00000000   0.01829701  -0.00009595   0.00000000   0.00000000   0.00000000   0.00000000   0.00000000  -0.00111945   0.27527351   0.00000000   0.00000000   0.00000000   0.00000000   0.00000000   0.00000000   0.52734000   0.00000000
  0.06000000   0.00214555   0.01829720  -0.00045322  -0.00000097   0.00000000   0.00000000   0.00000000   0.00000000  -0.00127446   0.27547419   0.00000000   0.00000000   0.00000000   0.00000000   0.00000000   0.00000000   0.53223000   0.00000000
  0.06200000   0.00000000   0.01829811  -0.00056126   0.00000000   0.00000000   0.00000000   0.00000000   0.00000000  -0.00142653   0.27574759   0.00000000   0.00000000   0.00000000   0.00000000   0.00000000   0.00000000   0.52979000   0.00000000
  0.06400000   0.00214555   0.01829923  -0.00044146  -0.00000095   0.00000000   0.00000000   0.00000000   0.00000000  -0.00158030   0.27607350   0.00000000   0.00000000   0.00000000   0.00000000   0.00000000   0.00000000   0.52490000   0.00000000
  0.06600000   0.00035479   0.01830011  -0.00029294  -0.00000010   0.00000000   0.00000000   0.00000000   0.00000000  -0.00173691   0.27642723   0.00000000   0.00000000   0.00000000   0.00000000   0.00000000   0.00000000   0.52979000   0.00000000
  0.06800000   0.00214555   0.01830070  -0.00023537  -0.00000050   0.00000000   0.00000000   0.00000000   0.00000000  -0.00189577   0.27677955   0.00000000   0.00000000   0.00000000   0.00000000   0.00000000   0.00000000   0.51758000   0.00000000
  0.07000000   0.00000000   0.01830117  -0.00021989   0.00000000   0.00000000   0.00000000   0.00000000   0.00000000  -0.00205498   0.27709903   0.00000000   0.00000000   0.00000000   0.00000000   0.00000000   0.00000000   0.52734000   0.00000000
  0.07200000   0.00000000   0.01830161  -0.00015751   0.00000000   0.00000000   0.00000000   0.00000000   0.00000000  -0.00221163   0.27736297   0.00000000   0.00000000   0.00000000   0.00000000   0.00000000   0.00000000   0.52979000   0.00000000
  0.07400000   0.00000000   0.01830193  -0.00004618   0.00000000   0.00000000   0.00000000   0.00000000   0.00000000  -0.00236285   0.27756663   0.00000000   0.00000000   0.00000000   0.00000000   0.00000000   0.00000000   0.52734000   0.00000000
  0.07600000   0.00035479   0.01830202   0.00005337   0.00000002   0.00000000   0.00000000   0.00000000   0.00000000  -0.00250582   0.27771724   0.00000000   0.00000000   0.00000000   0.00000000   0.00000000   0.00000000   0.52734000   0.00000000
  0.07800000   0.00000000   0.01830191   0.00010771   0.00000000   0.00000000   0.00000000   0.00000000   0.00000000  -0.00263727   0.27782081   0.00000000   0.00000000   0.00000000   0.00000000   0.00000000   0.00000000   0.52734000   0.00000000
  0.08000000   0.00000000   0.01830170   0.00012891   0.00000000   0.00000000   0.00000000   0.00000000   0.00000000  -0.00275334   0.27787599   0.00000000   0.00000000   0.00000000   0.00000000   0.00000000   0.00000000   0.52246000   0.00000000
  0.08200000   0.00000000   0.01830144   0.00014161   0.00000000   0.00000000   0.00000000   0.00000000   0.00000000  -0.00284953   0.27787792   0.00000000   0.00000000   0.00000000   0.00000000   0.00000000   0.00000000   0.52490000   0.00000000
  0.08400000   0.00035479   0.01830116   0.00016396   0.00000006   0.00000000   0.00000000   0.00000000   0.00000000  -0.00292126   0.27782793   0.00000000   0.00000000   0.00000000   0.00000000   0.00000000   0.00000000   0.52734000   0.00000000
  0.08600000   0.00000000   0.01830083   0.00020396   0.00000000   0.00000000   0.00000000   0.00000000   0.00000000  -0.00296536   0.27773960   0.00000000   0.00000000   0.00000000   0.00000000   0.00000000   0.00000000   0.52979000   0.00000000
  0.08800000   0.00035479   0.01830042   0.00025767   0.00000009   0.00000000   0.00000000   0.00000000   0.00000000  -0.00298032   0.27763349   0.00000000   0.00000000   0.00000000   0.00000000   0.00000000   0.00000000   0.52490000   0.00000000
  0.09000000   0.00000000   0.01829990   0.00030652   0.00000000   0.00000000   0.00000000   0.00000000   0.00000000  -0.00296650   0.27752507   0.00000000   0.00000000   0.00000000   0.00000000   0.00000000   0.00000000   0.52490000   0.00000000
  0.09200000   0.00214555   0.01829929   0.00031935   0.00000069   0.00000000   0.00000000   0.00000000   0.00000000  -0.00292715   0.27741900   0.00000000   0.00000000   0.00000000   0.00000000   0.00000000   0.00000000   0.53467000   0.00000000
  0.09400000   0.00035479   0.01829865   0.00027561   0.00000010   0.00000000   0.00000000   0.00000000   0.00000000  -0.00286827   0.27731508   0.00000000   0.00000000   0.00000000   0.00000000   0.00000000   0.00000000   0.52979000   0.00000000
  0.09600000   0.00000000   0.01829810   0.00019956   0.00000000   0.00000000   0.00000000   0.00000000   0.00000000  -0.00279642   0.27721734   0.00000000   0.00000000   0.00000000   0.00000000   0.00000000   0.00000000   0.52734000   0.00000000
  0.09800000   0.00401092   0.01829770   0.00014414   0.00000058   0.00000000   0.00000000   0.00000000   0.00000000  -0.00271595   0.27713381   0.00000000   0.00000000   0.00000000   0.00000000   0.00000000   0.00000000   0.52734000   0.00000000
  0.10000000   0.00035479   0.01829741   0.00011900   0.00000004   0.00000000   0.00000000   0.00000000   0.00000000  -0.00262781   0.27707134   0.00000000   0.00000000   0.00000000   0.00000000   0.00000000   0.00000000   0.52002000   0.00000000
  0.10200000   0.00000000   0.01829718   0.00006469   0.00000000   0.00000000   0.00000000   0.00000000   0.00000000  -0.00253032   0.27703784   0.00000000   0.00000000   0.00000000   0.00000000   0.00000000   0.00000000   0.52734000   0.00000000
  0.10400000   0.00035479   0.01829705  -0.00006426  -0.00000002   0.00000000   0.00000000   0.00000000   0.00000000  -0.00242056   0.27704491   0.00000000   0.00000000   0.00000000   0.00000000   0.00000000   0.00000000   0.51514000   0.00000000
  0.10600000   0.00035479   0.01829717  -0.00020123  -0.00000007   0.00000000   0.00000000   0.00000000   0.00000000  -0.00229588   0.27709876   0.00000000   0.00000000   0.00000000   0.00000000   0.00000000   0.00000000   0.52979000   0.00000000
  0.10800000   0.00000000   0.01829758  -0.00022231   0.00000000   0.00000000   0.00000000   0.00000000   0.00000000  -0.00215551   0.27719089   0.00000000   0.00000000   0.00000000   0.00000000   0.00000000   0.00000000   0.53955000   0.00000000
  0.11000000   0.00000000   0.01829802  -0.00010396   0.00000000   0.00000000   0.00000000   0.00000000   0.00000000  -0.00200119   0.27730284   0.00000000   0.00000000   0.00000000   0.00000000   0.00000000   0.00000000   0.53223000   0.00000000
  0.11200000   0.00214555   0.01829823   0.00007446   0.00000016   0.00000000   0.00000000   0.00000000   0.00000000  -0.00183631   0.27741572   0.00000000   0.00000000   0.00000000   0.00000000   0.00000000   0.00000000   0.53955000   0.00000000
  0.11400000   0.00766705   0.01829808   0.00026122   0.00000200   0.00000000   0.00000000   0.00000000   0.00000000  -0.00166469   0.27751469   0.00000000   0.00000000   0.00000000   0.00000000   0.00000000   0.00000000   0.52734000   0.00000000
  0.11600000   0.00000000   0.01829756   0.00044457   0.00000000   0.00000000   0.00000000   0.00000000   0.00000000  -0.00149028   0.27759041   0.00000000   0.00000000   0.00000000   0.00000000   0.00000000   0.00000000   0.52979000   0.00000000
  0.11800000   0.00035479   0.01829667   0.00056972   0.00000020   0.00000000   0.00000000   0.00000000   0.00000000  -0.00131756   0.27763923   0.00000000   0.00000000   0.00000000   0.00000000   0.00000000   0.00000000   0.53467000   0.00000000
  0.12000000   0.00000000   0.01829553   0.00054476   0.00000000   0.00000000   0.00000000   0.00000000   0.00000000  -0.00115182   0.27766295   0.00000000   0.00000000   0.00000000   0.00000000   0.00000000   0.00000000   0.52734000   0.00000000
  0.12200000   0.00401092   0.01829444   0.00033901   0.00000136   0.00000000   0.00000000   0.00000000   0.00000000  -0.00099930   0.27766731   0.00000000   0.00000000   0.00000000   0.00000000   0.00000000   0.00000000   0.52002000   0.00000000
  0.12400000   0.00000000   0.01829376   0.00003523   0.00000000   0.00000000   0.00000000   0.00000000   0.00000000  -0.00086570   0.27765764   0.00000000   0.00000000   0.00000000   0.00000000   0.00000000   0.00000000   0.52979000   0.00000000
  0.12600000   0.00000000   0.01829369  -0.00024472   0.00000000   0.00000000   0.00000000   0.00000000   0.00000000  -0.00075286   0.27763449   0.00000000   0.00000000   0.00000000   0.00000000   0.00000000   0.00000000   0.52246000   0.00000000
  0.12800000   0.00214555   0.01829418  -0.00045279  -0.00000097   0.00000000   0.00000000   0.00000000   0.00000000  -0.00065770   0.27759552   0.00000000   0.00000000   0.00000000   0.00000000   0.00000000   0.00000000   0.52246000   0.00000000
  0.13000000   0.00035479   0.01829509  -0.00061993  -0.00000022   0.00000000   0.00000000   0.00000000   0.00000000  -0.00057434   0.27754235   0.00000000   0.00000000   0.00000000   0.00000000   0.00000000   0.00000000   0.52734000   0.00000000
  0.13200000   0.00214555   0.01829633  -0.00074597  -0.00000160   0.00000000   0.00000000   0.00000000   0.00000000  -0.00049665   0.27748447   0.00000000   0.00000000   0.00000000   0.00000000   0.00000000   0.00000000   0.53955000   0.00000000
  0.13400000   0.00035479   0.01829782  -0.00075305  -0.00000027   0.00000000   0.00000000   0.00000000   0.00000000  -0.00042088   0.27743628   0.00000000   0.00000000   0.00000000   0.00000000   0.00000000   0.00000000   0.52734000   0.00000000
  0.13600000   0.00000000   0.01829932  -0.00060301   0.00000000   0.00000000   0.00000000   0.00000000   0.00000000  -0.00034685   0.27741181   0.00000000   0.00000000   0.00000000   0.00000000   0.00000000   0.00000000   0.52734000   0.00000000
  0.13800000   0.00035479   0.01830053  -0.00037696  -0.00000013   0.00000000   0.00000000   0.00000000   0.00000000  -0.00027568   0.27742120   0.00000000   0.00000000   0.00000000   0.00000000   0.00000000   0.00000000   0.52979000   0.00000000
  0.14000000   0.00035479   0.01830128  -0.00018166  -0.00000006   0.00000000   0.00000000   0.00000000   0.00000000  -0.00020741   0.27746948   0.00000000   0.00000000   0.00000000   0.00000000   0.00000000   0.00000000   0.52734000   0.00000000
  0.14200000   0.00035479   0.01830165  -0.00005630  -0.00000002   0.00000000   0.00000000   0.00000000   0.00000000  -0.00014174   0.27755661   0.00000000   0.00000000   0.00000000   0.00000000   0.00000000   0.00000000   0.52490000   0.00000000
  0.14400000   0.00000000   0.01830176   0.00001269   0.00000000   0.00000000   0.00000000   0.00000000   0.00000000  -0.00007985   0.27767413   0.00000000   0.00000000   0.00000000   0.00000000   0.00000000   0.00000000   0.52979000   0.00000000
  0.14600000   0.00000000   0.01830174   0.00005264   0.00000000   0.00000000   0.00000000   0.00000000   0.00000000  -0.00002445   0.27780114   0.00000000   0.00000000   0.00000000   0.00000000   0.00000000   0.00000000   0.52734000   0.00000000
  0.14800000   0.00000000   0.01830163   0.00009105   0.00000000   0.00000000   0.00000000   0.00000000   0.00000000   0.00002124   0.27790883   0.00000000   0.00000000   0.00000000   0.00000000   0.00000000   0.00000000   0.52979000   0.00000000
  0.15000000   0.00000000   0.01830145   0.00015179   0.00000000   0.00000000   0.00000000   0.00000000   0.00000000   0.00005403   0.27797043   0.00000000   0.00000000   0.00000000   0.00000000   0.00000000   0.00000000   0.52490000   0.00000000
  0.15200000   0.00000000   0.01830114   0.00025167   0.00000000   0.00000000   0.00000000   0.00000000   0.00000000   0.00007002   0.27796890   0.00000000   0.00000000   0.00000000   0.00000000   0.00000000   0.00000000   0.52490000   0.00000000
  0.15400000   0.00000000   0.01830064   0.00039563   0.00000000   0.00000000   0.00000000   0.00000000   0.00000000   0.00006482   0.27790220   0.00000000   0.00000000   0.00000000   0.00000000   0.00000000   0.00000000   0.52490000   0.00000000
  0.15600000   0.00035479   0.01829985   0.00056969   0.00000020   0.00000000   0.00000000   0.00000000   0.00000000   0.00003627   0.27778152   0.00000000   0.00000000   0.00000000   0.00000000   0.00000000   0.00000000   0.52490000   0.00000000
  0.15800000   0.00035479   0.01829871   0.00073138   0.00000026   0.00000000   0.00000000   0.00000000   0.00000000  -0.00001313   0.27762101   0.00000000   0.00000000   0.00000000   0.00000000   0.00000000   0.00000000   0.53223000   0.00000000
  0.16000000   0.00035479   0.01829725   0.00079927   0.00000028   0.00000000   0.00000000   0.00000000   0.00000000  -0.00007597   0.27743395   0.00000000   0.00000000   0.00000000   0.00000000   0.00000000   0.00000000   0.53223000   0.00000000
  0.16200000   0.00035479   0.01829565   0.00066330   0.00000024   0.00000000   0.00000000   0.00000000   0.00000000  -0.00014081   0.27723829   0.00000000   0.00000000   0.00000000   0.00000000   0.00000000   0.00000000   0.52734000   0.00000000
  0.16400000   0.00035479   0.01829432   0.00027132   0.00000010   0.00000000   0.00000000   0.00000000   0.00000000  -0.00019471   0.27705738   0.00000000   0.00000000   0.00000000   0.00000000   0.00000000   0.00000000   0.52490000   0.00000000
  0.16600000   0.00035479   0.01829378  -0.00025647  -0.00000009   0.00000000   0.00000000   0.00000000   0.00000000  -0.00022722   0.27691024   0.00000000   0.00000000   0.00000000   0.00000000   0.00000000   0.00000000   0.52490000   0.00000000
  0.16800000   0.00000000   0.01829429  -0.00068493   0.00000000   0.00000000   0.00000000   0.00000000   0.00000000  -0.00023257   0.27680178   0.00000000   0.00000000   0.00000000   0.00000000   0.00000000   0.00000000   0.53223000   0.00000000
  0.17000000   0.00214555   0.01829566  -0.00087610  -0.00000188   0.00000000   0.00000000   0.00000000   0.00000000  -0.00020883   0.27672651   0.00000000   0.00000000   0.00000000   0.00000000   0.00000000   0.00000000   0.52734000   0.00000000
  0.17200000   0.00000000   0.01829741  -0.00086570   0.00000000   0.00000000   0.00000000   0.00000000   0.00000000  -0.00015712   0.27668001   0.00000000   0.00000000   0.00000000   0.00000000   0.00000000   0.00000000   0.52734000   0.00000000
  0.17400000   0.00035479   0.01829915  -0.00075249  -0.00000027   0.00000000   0.00000000   0.00000000   0.00000000  -0.00008267   0.27665996   0.00000000   0.00000000   0.00000000   0.00000000   0.00000000   0.00000000   0.52734000   0.00000000
  0.17600000   0.00000000   0.01830065  -0.00060116   0.00000000   0.00000000   0.00000000   0.00000000   0.00000000   0.00000558   0.27665578   0.00000000   0.00000000   0.00000000   0.00000000   0.00000000   0.00000000   0.53223000   0.00000000
  0.17800000   0.00035479   0.01830185  -0.00042872  -0.00000015   0.00000000   0.00000000   0.00000000   0.00000000   0.00009816   0.27664323   0.00000000   0.00000000   0.00000000   0.00000000   0.00000000   0.00000000   0.52490000   0.00000000
  0.18000000   0.00035479   0.01830271  -0.00023401  -0.00000008   0.00000000   0.00000000   0.00000000   0.00000000   0.00018728   0.27659312   0.00000000   0.00000000   0.00000000   0.00000000   0.00000000   0.00000000   0.52246000   0.00000000
  0.18200000   0.00214555   0.01830318  -0.00004411  -0.00000009   0.00000000   0.00000000   0.00000000   0.00000000   0.00026669   0.27648862   0.00000000   0.00000000   0.00000000   0.00000000   0.00000000   0.00000000   0.53223000   0.00000000
  0.18400000   0.00035479   0.01830327   0.00007753   0.00000003   0.00000000   0.00000000   0.00000000   0.00000000   0.00033132   0.27633478   0.00000000   0.00000000   0.00000000   0.00000000   0.00000000   0.00000000   0.52734000   0.00000000
  0.18600000   0.00000000   0.01830311   0.00008718   0.00000000   0.00000000   0.00000000   0.00000000   0.00000000   0.00037731   0.27615152   0.00000000   0.00000000   0.00000000   0.00000000   0.00000000   0.00000000   0.52979000   0.00000000
  0.18800000   0.00000000   0.01830294   0.00000374   0.00000000   0.00000000   0.00000000   0.00000000   0.00000000   0.00040162   0.27596252   0.00000000   0.00000000   0.00000000   0.00000000   0.00000000   0.00000000   0.53467000   0.00000000
  0.19000000   0.00214555   0.01830293  -0.00011097  -0.00000024   0.00000000   0.00000000   0.00000000   0.00000000   0.00040069   0.27578794   0.00000000   0.00000000   0.00000000   0.00000000   0.00000000   0.00000000   0.52979000   0.00000000
  0.19200000   0.00035479   0.01830315  -0.00018299  -0.00000006   0.00000000   0.00000000   0.00000000   0.00000000   0.00037112   0.27563709   0.00000000   0.00000000   0.00000000   0.00000000   0.00000000   0.00000000   0.53467000   0.00000000
  0.19400000   0.00035479   0.01830352  -0.00013192  -0.00000005   0.00000000   0.00000000   0.00000000   0.00000000   0.00031278   0.27550669   0.00000000   0.00000000   0.00000000   0.00000000   0.00000000   0.00000000   0.52490000   0.00000000
  0.19600000   0.00401092   0.01830378   0.00011048   0.00000044   0.00000000   0.00000000   0.00000000   0.00000000   0.00022952   0.27538824   0.00000000   0.00000000   0.00000000   0.00000000   0.00000000   0.00000000   0.52734000   0.00000000
  0.19800000   0.00000000   0.01830356   0.00052574   0.00000000   0.00000000   0.00000000   0.00000000   0.00000000   0.00012678   0.27527601   0.00000000   0.00000000   0.00000000   0.00000000   0.00000000   0.00000000   0.53223000   0.00000000
  0.20000000   0.00000000   0.01830251   0.00095122   0.00000000   0.00000000   0.00000000   0.00000000   0.00000000   0.00001010   0.27516932   0.00000000   0.00000000   0.00000000   0.00000000   0.00000000   0.00000000   0.52490000   0.00000000
  0.20200000   0.00214555   0.01830061   0.00116711   0.00000250   0.00000000   0.00000000   0.00000000   0.00000000  -0.00011443   0.27507059   0.00000000   0.00000000   0.00000000   0.00000000   0.00000000   0.00000000   0.52734000   0.00000000
  0.20400000   0.00000000   0.01829827   0.00107403   0.00000000   0.00000000   0.00000000   0.00000000   0.00000000  -0.00023943   0.27498514   0.00000000   0.00000000   0.00000000   0.00000000   0.00000000   0.00000000   0.52246000   0.00000000
  0.20600000   0.00035479   0.01829612   0.00076308   0.00000027   0.00000000   0.00000000   0.00000000   0.00000000  -0.00035712   0.27492340   0.00000000   0.00000000   0.00000000   0.00000000   0.00000000   0.00000000   0.52490000   0.00000000
  0.20800000   0.00035479   0.01829460   0.00039481   0.00000014   0.00000000   0.00000000   0.00000000   0.00000000  -0.00046181   0.27489942   0.00000000   0.00000000   0.00000000   0.00000000   0.00000000   0.00000000   0.52490000   0.00000000
  0.21000000   0.00214555   0.01829381   0.00005218   0.00000011   0.00000000   0.00000000   0.00000000   0.00000000  -0.00055108   0.27492556   0.00000000   0.00000000   0.00000000   0.00000000   0.00000000   0.00000000   0.51270000   0.00000000
  0.21200000   0.00035479   0.01829370  -0.00023508  -0.00000008   0.00000000   0.00000000   0.00000000   0.00000000  -0.00062572   0.27500512   0.00000000   0.00000000   0.00000000   0.00000000   0.00000000   0.00000000   0.53467000   0.00000000
  0.21400000   0.00035479   0.01829417  -0.00041528  -0.00000015   0.00000000   0.00000000   0.00000000   0.00000000  -0.00068955   0.27512797   0.00000000   0.00000000   0.00000000   0.00000000   0.00000000   0.00000000   0.52246000   0.00000000
  0.21600000   0.00000000   0.01829501  -0.00046341   0.00000000   0.00000000   0.00000000   0.00000000   0.00000000  -0.00074746   0.27527389   0.00000000   0.00000000   0.00000000   0.00000000   0.00000000   0.00000000   0.52979000   0.00000000
  0.21800000   0.00000000   0.01829593  -0.00041576   0.00000000   0.00000000   0.00000000   0.00000000   0.00000000  -0.00080238   0.27541708   0.00000000   0.00000000   0.00000000   0.00000000   0.00000000   0.00000000   0.52979000   0.00000000
  0.22000000   0.00000000   0.01829676  -0.00030423   0.00000000   0.00000000   0.00000000   0.00000000   0.00000000  -0.00085502   0.27553117   0.00000000   0.00000000   0.00000000   0.00000000   0.00000000   0.00000000   0.53223000   0.00000000
  0.22200000   0.00214555   0.01829737  -0.00014038  -0.00000030   0.00000000   0.00000000   0.00000000   0.00000000  -0.00090572   0.27560035   0.00000000   0.00000000   0.00000000   0.00000000   0.00000000   0.00000000   0.53223000   0.00000000
  0.22400000   0.00000000   0.01829765   0.00003104   0.00000000   0.00000000   0.00000000   0.00000000   0.00000000  -0.00095508   0.27562879   0.00000000   0.00000000   0.00000000   0.00000000   0.00000000   0.00000000   0.52979000   0.00000000
  0.22600000   0.00000000   0.01829759   0.00012991   0.00000000   0.00000000   0.00000000   0.00000000   0.00000000  -0.00100455   0.27563794   0.00000000   0.00000000   0.00000000   0.00000000   0.00000000   0.00000000   0.52734000   0.00000000
  0.22800000   0.00000000   0.01829733   0.00010435   0.00000000   0.00000000   0.00000000   0.00000000   0.00000000  -0.00105821   0.27565153   0.00000000   0.00000000   0.00000000   0.00000000   0.00000000   0.00000000   0.53223000   0.00000000
  0.23000000   0.00214555   0.01829712  -0.00001576  -0.00000003   0.00000000   0.00000000   0.00000000   0.00000000  -0.00112366   0.27568071   0.00000000   0.00000000   0.00000000   0.00000000   0.00000000   0.00000000   0.52979000   0.00000000
  0.23200000   0.00035479   0.01829715  -0.00013167  -0.00000005   0.00000000   0.00000000   0.00000000   0.00000000  -0.00120963   0.27572462   0.00000000   0.00000000   0.00000000   0.00000000   0.00000000   0.00000000   0.51758000   0.00000000
  0.23400000   0.00035479   0.01829742  -0.00014733  -0.00000005   0.00000000   0.00000000   0.00000000   0.00000000  -0.00132194   0.27578382   0.00000000   0.00000000   0.00000000   0.00000000   0.00000000   0.00000000   0.52979000   0.00000000
  0.23600000   0.00214555   0.01829771  -0.00003840  -0.00000008   0.00000000   0.00000000   0.00000000   0.00000000  -0.00146194   0.27586930   0.00000000   0.00000000   0.00000000   0.00000000   0.00000000   0.00000000   0.53955000   0.00000000
  0.23800000   0.00000000   0.01829779   0.00013709   0.00000000   0.00000000   0.00000000   0.00000000   0.00000000  -0.00162782   0.27599923   0.00000000   0.00000000   0.00000000   0.00000000   0.00000000   0.00000000   0.52734000   0.00000000
  0.24000000   0.00214555   0.01829751   0.00027504   0.00000059   0.00000000   0.00000000   0.00000000   0.00000000  -0.00181683   0.27618984   0.00000000   0.00000000   0.00000000   0.00000000   0.00000000   0.00000000   0.52734000   0.00000000
  0.24200000   0.00035479   0.01829696   0.00026871   0.00000010   0.00000000   0.00000000   0.00000000   0.00000000  -0.00202663   0.27644756   0.00000000   0.00000000   0.00000000   0.00000000   0.00000000   0.00000000   0.52734000   0.00000000
  0.24400000   0.00000000   0.01829643   0.00007592   0.00000000   0.00000000   0.00000000   0.00000000   0.00000000  -0.00225524   0.27676510   0.00000000   0.00000000   0.00000000   0.00000000   0.00000000   0.00000000   0.52490000   0.00000000
  0.24600000   0.00401092   0.01829628  -0.00021653  -0.00000087   0.00000000   0.00000000   0.00000000   0.00000000  -0.00250022   0.27712224   0.00000000   0.00000000   0.00000000   0.00000000   0.00000000   0.00000000   0.52734000   0.00000000
  0.24800000   0.00000000   0.01829671  -0.00045222   0.00000000   0.00000000   0.00000000   0.00000000   0.00000000  -0.00275789   0.27749080   0.00000000   0.00000000   0.00000000   0.00000000   0.00000000   0.00000000   0.52979000   0.00000000
  0.25000000   0.00035479   0.01829761  -0.00054897  -0.00000019   0.00000000   0.00000000   0.00000000   0.00000000  -0.00302256   0.27784364   0.00000000   0.00000000   0.00000000   0.00000000   0.00000000   0.00000000   0.52490000   0.00000000
  0.25200000   0.00000000   0.01829871  -0.00053602   0.00000000   0.00000000   0.00000000   0.00000000   0.00000000  -0.00328565   0.27816067   0.00000000   0.00000000   0.00000000   0.00000000   0.00000000   0.00000000   0.52979000   0.00000000
  0.25400000   0.00000000   0.01829978  -0.00047756   0.00000000   0.00000000   0.00000000   0.00000000   0.00000000  -0.00353556   0.27842804   0.00000000   0.00000000   0.00000000   0.00000000   0.00000000   0.00000000   0.53223000   0.00000000
  0.25600000   0.00000000   0.01830074  -0.00041435   0.00000000   0.00000000   0.00000000   0.00000000   0.00000000  -0.00375863   0.27863564   0.00000000   0.00000000   0.00000000   0.00000000   0.00000000   0.00000000   0.53223000   0.00000000
  0.25800000   0.00214555   0.01830157  -0.00035425  -0.00000076   0.00000000   0.00000000   0.00000000   0.00000000  -0.00394131   0.27877299   0.00000000   0.00000000   0.00000000   0.00000000   0.00000000   0.00000000   0.53223000   0.00000000
  0.26000000   0.00214555   0.01830227  -0.00027631  -0.00000059   0.00000000   0.00000000   0.00000000   0.00000000  -0.00407325   0.27882653   0.00000000   0.00000000   0.00000000   0.00000000   0.00000000   0.00000000   0.53223000   0.00000000
  0.26200000   0.00035479   0.01830283  -0.00014367  -0.00000005   0.00000000   0.00000000   0.00000000   0.00000000  -0.00414903   0.27878280   0.00000000   0.00000000   0.00000000   0.00000000   0.00000000   0.00000000   0.52979000   0.00000000
  0.26400000   0.00214555   0.01830311   0.00005775   0.00000012   0.00000000   0.00000000   0.00000000   0.00000000  -0.00416633   0.27863502   0.00000000   0.00000000   0.00000000   0.00000000   0.00000000   0.00000000   0.53711000   0.00000000
  0.26600000   0.00214555   0.01830300   0.00027977   0.00000060   0.00000000   0.00000000   0.00000000   0.00000000  -0.00412431   0.27839129   0.00000000   0.00000000   0.00000000   0.00000000   0.00000000   0.00000000   0.52979000   0.00000000
  0.26800000   0.00000000   0.01830244   0.00043617   0.00000000   0.00000000   0.00000000   0.00000000   0.00000000  -0.00402395   0.27807765   0.00000000   0.00000000   0.00000000   0.00000000   0.00000000   0.00000000   0.52490000   0.00000000
  0.27000000   0.00000000   0.01830157   0.00046829   0.00000000   0.00000000   0.00000000   0.00000000   0.00000000  -0.00386728   0.27772917   0.00000000   0.00000000   0.00000000   0.00000000   0.00000000   0.00000000   0.52979000   0.00000000
  0.27200000   0.00035479   0.01830063   0.00036732   0.00000013   0.00000000   0.00000000   0.00000000   0.00000000  -0.00365650   0.27737634   0.00000000   0.00000000   0.00000000   0.00000000   0.00000000   0.00000000   0.53223000   0.00000000
  0.27400000   0.00000000   0.01829990   0.00017018   0.00000000   0.00000000   0.00000000   0.00000000   0.00000000  -0.00339534   0.27703662   0.00000000   0.00000000   0.00000000   0.00000000   0.00000000   0.00000000   0.51514000   0.00000000
  0.27600000   0.00035479   0.01829956  -0.00003307  -0.00000001   0.00000000   0.00000000   0.00000000   0.00000000  -0.00309159   0.27671336   0.00000000   0.00000000   0.00000000   0.00000000   0.00000000   0.00000000   0.53467000   0.00000000
  0.27800000   0.00214555   0.01829962  -0.00013667  -0.00000029   0.00000000   0.00000000   0.00000000   0.00000000  -0.00275813   0.27640024   0.00000000   0.00000000   0.00000000   0.00000000   0.00000000   0.00000000   0.52979000   0.00000000
  0.28000000   0.00000000   0.01829990  -0.00011080   0.00000000   0.00000000   0.00000000   0.00000000   0.00000000  -0.00241082   0.27608879   0.00000000   0.00000000   0.00000000   0.00000000   0.00000000   0.00000000   0.52490000   0.00000000
  0.28200000   0.00214555   0.01830012  -0.00004327  -0.00000009   0.00000000   0.00000000   0.00000000   0.00000000  -0.00206418   0.27577578   0.00000000   0.00000000   0.00000000   0.00000000   0.00000000   0.00000000   0.52246000   0.00000000
  0.28400000   0.00214555   0.01830020  -0.00005479  -0.00000012   0.00000000   0.00000000   0.00000000   0.00000000  -0.00172905   0.27546459   0.00000000   0.00000000   0.00000000   0.00000000   0.00000000   0.00000000   0.52246000   0.00000000
  0.28600000   0.00000000   0.01830031  -0.00016968   0.00000000   0.00000000   0.00000000   0.00000000   0.00000000  -0.00141510   0.27516207   0.00000000   0.00000000   0.00000000   0.00000000   0.00000000   0.00000000   0.52979000   0.00000000
  0.28800000   0.00000000   0.01830065  -0.00030589   0.00000000   0.00000000   0.00000000   0.00000000   0.00000000  -0.00113275   0.27487986   0.00000000   0.00000000   0.00000000   0.00000000   0.00000000   0.00000000   0.53711000   0.00000000
  0.29000000   0.00214555   0.01830126  -0.00037281  -0.00000080   0.00000000   0.00000000   0.00000000   0.00000000  -0.00089089   0.27463802   0.00000000   0.00000000   0.00000000   0.00000000   0.00000000   0.00000000   0.52979000   0.00000000
  0.29200000   0.00214555   0.01830201  -0.00032687  -0.00000070   0.00000000   0.00000000   0.00000000   0.00000000  -0.00069513   0.27446188   0.00000000   0.00000000   0.00000000   0.00000000   0.00000000   0.00000000   0.53467000   0.00000000
  0.29400000   0.00000000   0.01830266  -0.00017547   0.00000000   0.00000000   0.00000000   0.00000000   0.00000000  -0.00054781   0.27436996   0.00000000   0.00000000   0.00000000   0.00000000   0.00000000   0.00000000   0.52979000   0.00000000
  0.29600000   0.00035479   0.01830301   0.00001878   0.00000001   0.00000000   0.00000000   0.00000000   0.00000000  -0.00044808   0.27436549   0.00000000   0.00000000   0.00000000   0.00000000   0.00000000   0.00000000   0.52979000   0.00000000
  0.29800000   0.00214555   0.01830298   0.00017424   0.00000037   0.00000000   0.00000000   0.00000000   0.00000000  -0.00039139   0.27443919   0.00000000   0.00000000   0.00000000   0.00000000   0.00000000   0.00000000   0.52490000   0.00000000
  0.30000000   0.00401092   0.01830263   0.00025550   0.00000102   0.00000000   0.00000000   0.00000000   0.00000000  -0.00036863   0.27457363   0.00000000   0.00000000   0.00000000   0.00000000   0.00000000   0.00000000   0.52490000   0.00000000
  0.30200000   0.00214555   0.01830212   0.00028322   0.00000061   0.00000000   0.00000000   0.00000000   0.00000000  -0.00036674   0.27474729   0.00000000   0.00000000   0.00000000   0.00000000   0.00000000   0.00000000   0.52979000   0.00000000
  0.30400000   0.00000000   0.01830155   0.00029334   0.00000000   0.00000000   0.00000000   0.00000000   0.00000000  -0.00037121   0.27494572   0.00000000   0.00000000   0.00000000   0.00000000   0.00000000   0.00000000   0.52490000   0.00000000
  0.30600000   0.00214555   0.01830096   0.00030798   0.00000066   0.00000000   0.00000000   0.00000000   0.00000000  -0.00036945   0.27516954   0.00000000   0.00000000   0.00000000   0.00000000   0.00000000   0.00000000   0.52979000   0.00000000
  0.30800000   0.00580168   0.01830035   0.00032881   0.00000191   0.00000000   0.00000000   0.00000000   0.00000000  -0.00035297   0.27542866   0.00000000   0.00000000   0.00000000   0.00000000   0.00000000   0.00000000   0.52734000   0.00000000
  0.31000000   0.00000000   0.01829969   0.00033598   0.00000000   0.00000000   0.00000000   0.00000000   0.00000000  -0.00031668   0.27573215   0.00000000   0.00000000   0.00000000   0.00000000   0.00000000   0.00000000   0.51514000   0.00000000
  0.31200000   0.00000000   0.01829902   0.00029615   0.00000000   0.00000000   0.00000000   0.00000000   0.00000000  -0.00025844   0.27607850   0.00000000   0.00000000   0.00000000   0.00000000   0.00000000   0.00000000   0.52734000   0.00000000
  0.31400000   0.00401092   0.01829843   0.00019611   0.00000079   0.00000000   0.00000000   0.00000000   0.00000000  -0.00017971   0.27644887   0.00000000   0.00000000   0.00000000   0.00000000   0.00000000   0.00000000   0.52734000   0.00000000
  0.31600000   0.00035479   0.01829803   0.00007237   0.00000003   0.00000000   0.00000000   0.00000000   0.00000000  -0.00008383   0.27681371   0.00000000   0.00000000   0.00000000   0.00000000   0.00000000   0.00000000   0.53223000   0.00000000
  0.31800000   0.00401092   0.01829789  -0.00002401  -0.00000010   0.00000000   0.00000000   0.00000000   0.00000000   0.00002593   0.27714612   0.00000000   0.00000000   0.00000000   0.00000000   0.00000000   0.00000000   0.52734000   0.00000000
  0.32000000   0.00766705   0.01829794  -0.00009519  -0.00000073   0.00000000   0.00000000   0.00000000   0.00000000   0.00014447   0.27742839   0.00000000   0.00000000   0.00000000   0.00000000   0.00000000   0.00000000   0.52979000   0.00000000
  0.32200000   0.00000000   0.01829813  -0.00019769   0.00000000   0.00000000   0.00000000   0.00000000   0.00000000   0.00026353   0.27765254   0.00000000   0.00000000   0.00000000   0.00000000   0.00000000   0.00000000   0.52979000   0.00000000
  0.32400000   0.00000000   0.01829852  -0.00036802   0.00000000   0.00000000   0.00000000   0.00000000   0.00000000   0.00037472   0.27781489   0.00000000   0.00000000   0.00000000   0.00000000   0.00000000   0.00000000   0.52490000   0.00000000
  0.32600000   0.00214555   0.01829926  -0.00056372  -0.00000121   0.00000000   0.00000000   0.00000000   0.00000000   0.00047233   0.27790960   0.00000000   0.00000000   0.00000000   0.00000000   0.00000000   0.00000000   0.52490000   0.00000000
  0.32800000   0.00401092   0.01830039  -0.00068986  -0.00000277   0.00000000   0.00000000   0.00000000   0.00000000   0.00055292   0.27793050   0.00000000   0.00000000   0.00000000   0.00000000   0.00000000   0.00000000   0.53467000   0.00000000
  0.33000000   0.00035479   0.01830177  -0.00066267  -0.00000024   0.00000000   0.00000000   0.00000000   0.00000000   0.00061600   0.27787499   0.00000000   0.00000000   0.00000000   0.00000000   0.00000000   0.00000000   0.52979000   0.00000000
  0.33200000   0.00214555   0.01830309  -0.00043776  -0.00000094   0.00000000   0.00000000   0.00000000   0.00000000   0.00066633   0.27774462   0.00000000   0.00000000   0.00000000   0.00000000   0.00000000   0.00000000   0.52246000   0.00000000
  0.33400000   0.00214555   0.01830397  -0.00004562  -0.00000010   0.00000000   0.00000000   0.00000000   0.00000000   0.00071227   0.27754837   0.00000000   0.00000000   0.00000000   0.00000000   0.00000000   0.00000000   0.52734000   0.00000000
  0.33600000   0.00035479   0.01830406   0.00036821   0.00000013   0.00000000   0.00000000   0.00000000   0.00000000   0.00076108   0.27730622   0.00000000   0.00000000   0.00000000   0.00000000   0.00000000   0.00000000   0.52734000   0.00000000
  0.33800000   0.00035479   0.01830332   0.00061666   0.00000022   0.00000000   0.00000000   0.00000000   0.00000000   0.00081550   0.27704380   0.00000000   0.00000000   0.00000000   0.00000000   0.00000000   0.00000000   0.52246000   0.00000000
  0.34000000   0.00214555   0.01830209   0.00062322   0.00000134   0.00000000   0.00000000   0.00000000   0.00000000   0.00087361   0.27678097   0.00000000   0.00000000   0.00000000   0.00000000   0.00000000   0.00000000   0.51025000   0.00000000
  0.34200000   0.00035479   0.01830084   0.00047072   0.00000017   0.00000000   0.00000000   0.00000000   0.00000000   0.00093096   0.27652733   0.00000000   0.00000000   0.00000000   0.00000000   0.00000000   0.00000000   0.52734000   0.00000000
  0.34400000   0.00401092   0.01829990   0.00030286   0.00000121   0.00000000   0.00000000   0.00000000   0.00000000   0.00098296   0.27628819   0.00000000   0.00000000   0.00000000   0.00000000   0.00000000   0.00000000   0.53223000   0.00000000
  0.34600000   0.00035479   0.01829930   0.00018562   0.00000007   0.00000000   0.00000000   0.00000000   0.00000000   0.00102513   0.27607175   0.00000000   0.00000000   0.00000000   0.00000000   0.00000000   0.00000000   0.53223000   0.00000000
  0.34800000   0.00035479   0.01829892   0.00004938   0.00000002   0.00000000   0.00000000   0.00000000   0.00000000   0.00105242   0.27589127   0.00000000   0.00000000   0.00000000   0.00000000   0.00000000   0.00000000   0.52979000   0.00000000
  0.35000000   0.00035479   0.01829883  -0.00021363  -0.00000008   0.00000000   0.00000000   0.00000000   0.00000000   0.00105921   0.27576289   0.00000000   0.00000000   0.00000000   0.00000000   0.00000000   0.00000000   0.52734000   0.00000000
  0.35200000   0.00035479   0.01829925  -0.00057194  -0.00000020   0.00000000   0.00000000   0.00000000   0.00000000   0.00103975   0.27570076   0.00000000   0.00000000   0.00000000   0.00000000   0.00000000   0.00000000   0.52490000   0.00000000
  0.35400000   0.00580168   0.01830040  -0.00083208  -0.00000483   0.00000000   0.00000000   0.00000000   0.00000000   0.00098778   0.27571259   0.00000000   0.00000000   0.00000000   0.00000000   0.00000000   0.00000000   0.52979000   0.00000000
  0.35600000   0.00035479   0.01830206  -0.00082945  -0.00000029   0.00000000   0.00000000   0.00000000   0.00000000   0.00089515   0.27579625   0.00000000   0.00000000   0.00000000   0.00000000   0.00000000   0.00000000   0.51514000   0.00000000
  0.35800000   0.00214555   0.01830372  -0.00058924  -0.00000126   0.00000000   0.00000000   0.00000000   0.00000000   0.00075206   0.27593846   0.00000000   0.00000000   0.00000000   0.00000000   0.00000000   0.00000000   0.52734000   0.00000000
  0.36000000   0.00580168   0.01830490  -0.00027416  -0.00000159   0.00000000   0.00000000   0.00000000   0.00000000   0.00055095   0.27612184   0.00000000   0.00000000   0.00000000   0.00000000   0.00000000   0.00000000   0.52490000   0.00000000
  0.36200000   0.00000000   0.01830545  -0.00000375   0.00000000   0.00000000   0.00000000   0.00000000   0.00000000   0.00029056   0.27633673   0.00000000   0.00000000   0.00000000   0.00000000   0.00000000   0.00000000   0.52490000   0.00000000
  0.36400000   0.00214555   0.01830545   0.00024226   0.00000052   0.00000000   0.00000000   0.00000000   0.00000000  -0.00002340   0.27658228   0.00000000   0.00000000   0.00000000   0.00000000   0.00000000   0.00000000   0.52246000   0.00000000
  0.36600000   0.00401092   0.01830497   0.00053644   0.00000215   0.00000000   0.00000000   0.00000000   0.00000000  -0.00037978   0.27685697   0.00000000   0.00000000   0.00000000   0.00000000   0.00000000   0.00000000   0.52490000   0.00000000
  0.36800000   0.00214555   0.01830390   0.00085287   0.00000183   0.00000000   0.00000000   0.00000000   0.00000000  -0.00076406   0.27715389   0.00000000   0.00000000   0.00000000   0.00000000   0.00000000   0.00000000   0.53467000   0.00000000
  0.37000000   0.00035479   0.01830219   0.00105743   0.00000038   0.00000000   0.00000000   0.00000000   0.00000000  -0.00116021   0.27746153   0.00000000   0.00000000   0.00000000   0.00000000   0.00000000   0.00000000   0.52979000   0.00000000
  0.37200000   0.00000000   0.01830008   0.00105480   0.00000000   0.00000000   0.00000000   0.00000000   0.00000000  -0.00155099   0.27776317   0.00000000   0.00000000   0.00000000   0.00000000   0.00000000   0.00000000   0.53223000   0.00000000
  0.37400000   0.00401092   0.01829797   0.00085871   0.00000344   0.00000000   0.00000000   0.00000000   0.00000000  -0.00191844   0.27803937   0.00000000   0.00000000   0.00000000   0.00000000   0.00000000   0.00000000   0.52979000   0.00000000
  0.37600000   0.00214555   0.01829625   0.00051702   0.00000111   0.00000000   0.00000000   0.00000000   0.00000000  -0.00224702   0.27827230   0.00000000   0.00000000   0.00000000   0.00000000   0.00000000   0.00000000   0.52734000   0.00000000
  0.37800000   0.00035479   0.01829521   0.00009681   0.00000003   0.00000000   0.00000000   0.00000000   0.00000000  -0.00252626   0.27844718   0.00000000   0.00000000   0.00000000   0.00000000   0.00000000   0.00000000   0.52490000   0.00000000
  0.38000000   0.00035479   0.01829502  -0.00026313  -0.00000009   0.00000000   0.00000000   0.00000000   0.00000000  -0.00274922   0.27855618   0.00000000   0.00000000   0.00000000   0.00000000   0.00000000   0.00000000   0.53467000   0.00000000
  0.38200000   0.00401092   0.01829555  -0.00040642  -0.00000163   0.00000000   0.00000000   0.00000000   0.00000000  -0.00291047   0.27860398   0.00000000   0.00000000   0.00000000   0.00000000   0.00000000   0.00000000   0.52979000   0.00000000
  0.38400000   0.00035479   0.01829636  -0.00029572  -0.00000010   0.00000000   0.00000000   0.00000000   0.00000000  -0.00300699   0.27860358   0.00000000   0.00000000   0.00000000   0.00000000   0.00000000   0.00000000   0.52979000   0.00000000
  0.38600000   0.00945781   0.01829695  -0.00007110  -0.00000067   0.00000000   0.00000000   0.00000000   0.00000000  -0.00303996   0.27856682   0.00000000   0.00000000   0.00000000   0.00000000   0.00000000   0.00000000   0.52490000   0.00000000
  0.38800000   0.00401092   0.01829709   0.00004370   0.00000018   0.00000000   0.00000000   0.00000000   0.00000000  -0.00301470   0.27850257   0.00000000   0.00000000   0.00000000   0.00000000   0.00000000   0.00000000   0.52979000   0.00000000
  0.39000000   0.00214555   0.01829701  -0.00008007  -0.00000017   0.00000000   0.00000000   0.00000000   0.00000000  -0.00293978   0.27841802   0.00000000   0.00000000   0.00000000   0.00000000   0.00000000   0.00000000   0.52490000   0.00000000
  0.39200000   0.00035479   0.01829717  -0.00037058  -0.00000013   0.00000000   0.00000000   0.00000000   0.00000000  -0.00282623   0.27831777   0.00000000   0.00000000   0.00000000   0.00000000   0.00000000   0.00000000   0.52979000   0.00000000
  0.39400000   0.00214555   0.01829791  -0.00063641  -0.00000137   0.00000000   0.00000000   0.00000000   0.00000000  -0.00268667   0.27820534   0.00000000   0.00000000   0.00000000   0.00000000   0.00000000   0.00000000   0.52490000   0.00000000
  0.39600000   0.00401092   0.01829918  -0.00073826  -0.00000296   0.00000000   0.00000000   0.00000000   0.00000000  -0.00253467   0.27808545   0.00000000   0.00000000   0.00000000   0.00000000   0.00000000   0.00000000   0.52246000   0.00000000
  0.39800000   0.00214555   0.01830066  -0.00064908  -0.00000139   0.00000000   0.00000000   0.00000000   0.00000000  -0.00238384   0.27796384   0.00000000   0.00000000   0.00000000   0.00000000   0.00000000   0.00000000   0.52490000   0.00000000
  0.40000000   0.00035479   0.01830196  -0.00041111  -0.00000015   0.00000000   0.00000000   0.00000000   0.00000000  -0.00224600   0.27784590   0.00000000   0.00000000   0.00000000   0.00000000   0.00000000   0.00000000   0.52979000   0.00000000
  0.40200000   0.00035479   0.01830278  -0.00011288  -0.00000004   0.00000000   0.00000000   0.00000000   0.00000000  -0.00212884   0.27773532   0.00000000   0.00000000   0.00000000   0.00000000   0.00000000   0.00000000   0.52979000   0.00000000
  0.40400000   0.00035479   0.01830300   0.00014248   0.00000005   0.00000000   0.00000000   0.00000000   0.00000000  -0.00203501   0.27763637   0.00000000   0.00000000   0.00000000   0.00000000   0.00000000   0.00000000   0.52979000   0.00000000
  0.40600000   0.00000000   0.01830272   0.00030248   0.00000000   0.00000000   0.00000000   0.00000000   0.00000000  -0.00196405   0.27755811   0.00000000   0.00000000   0.00000000   0.00000000   0.00000000   0.00000000   0.52979000   0.00000000
  0.40800000   0.00000000   0.01830211   0.00038007   0.00000000   0.00000000   0.00000000   0.00000000   0.00000000  -0.00191535   0.27751223   0.00000000   0.00000000   0.00000000   0.00000000   0.00000000   0.00000000   0.52734000   0.00000000
  0.41000000   0.00580168   0.01830135   0.00040770   0.00000237   0.00000000   0.00000000   0.00000000   0.00000000  -0.00188899   0.27750478   0.00000000   0.00000000   0.00000000   0.00000000   0.00000000   0.00000000   0.52979000   0.00000000
  0.41200000   0.00000000   0.01830054   0.00040005   0.00000000   0.00000000   0.00000000   0.00000000   0.00000000  -0.00188427   0.27753078   0.00000000   0.00000000   0.00000000   0.00000000   0.00000000   0.00000000   0.51514000   0.00000000
  0.41400000   0.00035479   0.01829974   0.00034851   0.00000012   0.00000000   0.00000000   0.00000000   0.00000000  -0.00189856   0.27757674   0.00000000   0.00000000   0.00000000   0.00000000   0.00000000   0.00000000   0.53223000   0.00000000
  0.41600000   0.00214555   0.01829904   0.00024350   0.00000052   0.00000000   0.00000000   0.00000000   0.00000000  -0.00192769   0.27762610   0.00000000   0.00000000   0.00000000   0.00000000   0.00000000   0.00000000   0.52246000   0.00000000
  0.41800000   0.00214555   0.01829855   0.00011281   0.00000024   0.00000000   0.00000000   0.00000000   0.00000000  -0.00196770   0.27766342   0.00000000   0.00000000   0.00000000   0.00000000   0.00000000   0.00000000   0.51758000   0.00000000
  0.42000000   0.00401092   0.01829833   0.00001889   0.00000008   0.00000000   0.00000000   0.00000000   0.00000000  -0.00201698   0.27767724   0.00000000   0.00000000   0.00000000   0.00000000   0.00000000   0.00000000   0.52734000   0.00000000
  0.42200000   0.00035479   0.01829829  -0.00000424  -0.00000000   0.00000000   0.00000000   0.00000000   0.00000000  -0.00207627   0.27765937   0.00000000   0.00000000   0.00000000   0.00000000   0.00000000   0.00000000   0.52734000   0.00000000
  0.42400000   0.00401092   0.01829830   0.00001171   0.00000005   0.00000000   0.00000000   0.00000000   0.00000000  -0.00214644   0.27760241   0.00000000   0.00000000   0.00000000   0.00000000   0.00000000   0.00000000   0.52979000   0.00000000
  0.42600000   0.00035479   0.01829828   0.00001585   0.00000001   0.00000000   0.00000000   0.00000000   0.00000000  -0.00222585   0.27750161   0.00000000   0.00000000   0.00000000   0.00000000   0.00000000   0.00000000   0.53223000   0.00000000
  0.42800000   0.00000000   0.01829824   0.00000721   0.00000000   0.00000000   0.00000000   0.00000000   0.00000000  -0.00230861   0.27735641   0.00000000   0.00000000   0.00000000   0.00000000   0.00000000   0.00000000   0.52734000   0.00000000
  0.43000000   0.01124856   0.01829823   0.00003432   0.00000039   0.00000000   0.00000000   0.00000000   0.00000000  -0.00238485   0.27716777   0.00000000   0.00000000   0.00000000   0.00000000   0.00000000   0.00000000   0.52246000   0.00000000
  0.43200000   0.00214555   0.01829816   0.00012340   0.00000026   0.00000000   0.00000000   0.00000000   0.00000000  -0.00244270   0.27693994   0.00000000   0.00000000   0.00000000   0.00000000   0.00000000   0.00000000   0.52734000   0.00000000
  0.43400000   0.00401092   0.01829791   0.00023400   0.00000094   0.00000000   0.00000000   0.00000000   0.00000000  -0.00247160   0.27668620   0.00000000   0.00000000   0.00000000   0.00000000   0.00000000   0.00000000   0.52490000   0.00000000
  0.43600000   0.00035479   0.01829745   0.00029932   0.00000011   0.00000000   0.00000000   0.00000000   0.00000000  -0.00246606   0.27642973   0.00000000   0.00000000   0.00000000   0.00000000   0.00000000   0.00000000   0.52734000   0.00000000
  0.43800000   0.00401092   0.01829685   0.00028913   0.00000116   0.00000000   0.00000000   0.00000000   0.00000000  -0.00242703   0.27619968   0.00000000   0.00000000   0.00000000   0.00000000   0.00000000   0.00000000   0.52734000   0.00000000
  0.44000000   0.00214555   0.01829627   0.00020611   0.00000044   0.00000000   0.00000000   0.00000000   0.00000000  -0.00235884   0.27602662   0.00000000   0.00000000   0.00000000   0.00000000   0.00000000   0.00000000   0.53223000   0.00000000
  0.44200000   0.00580168   0.01829586   0.00004020   0.00000023   0.00000000   0.00000000   0.00000000   0.00000000  -0.00226526   0.27593787   0.00000000   0.00000000   0.00000000   0.00000000   0.00000000   0.00000000   0.53223000   0.00000000
  0.44400000   0.00401092   0.01829578  -0.00020130  -0.00000081   0.00000000   0.00000000   0.00000000   0.00000000  -0.00214886   0.27594951   0.00000000   0.00000000   0.00000000   0.00000000   0.00000000   0.00000000   0.52490000   0.00000000
  0.44600000   0.00214555   0.01829618  -0.00043015  -0.00000092   0.00000000   0.00000000   0.00000000   0.00000000  -0.00201288   0.27605995   0.00000000   0.00000000   0.00000000   0.00000000   0.00000000   0.00000000   0.52734000   0.00000000
  0.44800000   0.00214555   0.01829704  -0.00053528  -0.00000115   0.00000000   0.00000000   0.00000000   0.00000000  -0.00186187   0.27625171   0.00000000   0.00000000   0.00000000   0.00000000   0.00000000   0.00000000   0.52490000   0.00000000
  0.45000000   0.00214555   0.01829811  -0.00048948  -0.00000105   0.00000000   0.00000000   0.00000000   0.00000000  -0.00170021   0.27649599   0.00000000   0.00000000   0.00000000   0.00000000   0.00000000   0.00000000   0.52734000   0.00000000
  0.45200000   0.00214555   0.01829909  -0.00034412  -0.00000074   0.00000000   0.00000000   0.00000000   0.00000000  -0.00153051   0.27675805   0.00000000   0.00000000   0.00000000   0.00000000   0.00000000   0.00000000   0.53467000   0.00000000
  0.45400000   0.00035479   0.01829978  -0.00016176  -0.00000006   0.00000000   0.00000000   0.00000000   0.00000000  -0.00135298   0.27700555   0.00000000   0.00000000   0.00000000   0.00000000   0.00000000   0.00000000   0.53223000   0.00000000
  0.45600000   0.00000000   0.01830010   0.00001235   0.00000000   0.00000000   0.00000000   0.00000000   0.00000000  -0.00116703   0.27721432   0.00000000   0.00000000   0.00000000   0.00000000   0.00000000   0.00000000   0.52490000   0.00000000
  0.45800000   0.00000000   0.01830008   0.00014446   0.00000000   0.00000000   0.00000000   0.00000000   0.00000000  -0.00097386   0.27737232   0.00000000   0.00000000   0.00000000   0.00000000   0.00000000   0.00000000   0.52734000   0.00000000
  0.46000000   0.00214555   0.01829979   0.00020247   0.00000043   0.00000000   0.00000000   0.00000000   0.00000000  -0.00077591   0.27748254   0.00000000   0.00000000   0.00000000   0.00000000   0.00000000   0.00000000   0.52734000   0.00000000
  0.46200000   0.00000000   0.01829938   0.00016148   0.00000000   0.00000000   0.00000000   0.00000000   0.00000000  -0.00057450   0.27755862   0.00000000   0.00000000   0.00000000   0.00000000   0.00000000   0.00000000   0.52246000   0.00000000
  0.46400000   0.00401092   0.01829906   0.00003501   0.00000014   0.00000000   0.00000000   0.00000000   0.00000000  -0.00037013   0.27761700   0.00000000   0.00000000   0.00000000   0.00000000   0.00000000   0.00000000   0.52979000   0.00000000
  0.46600000   0.00000000   0.01829899  -0.00011076   0.00000000   0.00000000   0.00000000   0.00000000   0.00000000  -0.00016455   0.27767165   0.00000000   0.00000000   0.00000000   0.00000000   0.00000000   0.00000000   0.52734000   0.00000000
  0.46800000   0.00035479   0.01829921  -0.00020540  -0.00000007   0.00000000   0.00000000   0.00000000   0.00000000   0.00003916   0.27772885   0.00000000   0.00000000   0.00000000   0.00000000   0.00000000   0.00000000   0.52490000   0.00000000
  0.47000000   0.00000000   0.01829962  -0.00022862   0.00000000   0.00000000   0.00000000   0.00000000   0.00000000   0.00023846   0.27778329   0.00000000   0.00000000   0.00000000   0.00000000   0.00000000   0.00000000   0.52246000   0.00000000
  0.47200000   0.00214555   0.01830008  -0.00020223  -0.00000043   0.00000000   0.00000000   0.00000000   0.00000000   0.00043204   0.27782155   0.00000000   0.00000000   0.00000000   0.00000000   0.00000000   0.00000000   0.52979000   0.00000000
  0.47400000   0.00580168   0.01830048  -0.00015335  -0.00000089   0.00000000   0.00000000   0.00000000   0.00000000   0.00061844   0.27782985   0.00000000   0.00000000   0.00000000   0.00000000   0.00000000   0.00000000   0.51270000   0.00000000
  0.47600000   0.00214555   0.01830079  -0.00009818  -0.00000021   0.00000000   0.00000000   0.00000000   0.00000000   0.00079529   0.27779894   0.00000000   0.00000000   0.00000000   0.00000000   0.00000000   0.00000000   0.52734000   0.00000000
  0.47800000   0.00035479   0.01830099  -0.00004248  -0.00000002   0.00000000   0.00000000   0.00000000   0.00000000   0.00096052   0.27772584   0.00000000   0.00000000   0.00000000   0.00000000   0.00000000   0.00000000   0.52979000   0.00000000
  0.48000000   0.00214555   0.01830107   0.00001472   0.00000003   0.00000000   0.00000000   0.00000000   0.00000000   0.00111337   0.27761341   0.00000000   0.00000000   0.00000000   0.00000000   0.00000000   0.00000000   0.52734000   0.00000000
  0.48200000   0.00401092   0.01830104   0.00007732   0.00000031   0.00000000   0.00000000   0.00000000   0.00000000   0.00125293   0.27746756   0.00000000   0.00000000   0.00000000   0.00000000   0.00000000   0.00000000   0.53711000   0.00000000
  0.48400000   0.00000000   0.01830089   0.00014799   0.00000000   0.00000000   0.00000000   0.00000000   0.00000000   0.00137679   0.27729521   0.00000000   0.00000000   0.00000000   0.00000000   0.00000000   0.00000000   0.52979000   0.00000000
  0.48600000   0.00035479   0.01830059   0.00022379   0.00000008   0.00000000   0.00000000   0.00000000   0.00000000   0.00148180   0.27710366   0.00000000   0.00000000   0.00000000   0.00000000   0.00000000   0.00000000   0.52979000   0.00000000
  0.48800000   0.00214555   0.01830014   0.00029133   0.00000063   0.00000000   0.00000000   0.00000000   0.00000000   0.00156572   0.27689943   0.00000000   0.00000000   0.00000000   0.00000000   0.00000000   0.00000000   0.53955000   0.00000000
  0.49000000   0.00035479   0.01829956   0.00032362   0.00000011   0.00000000   0.00000000   0.00000000   0.00000000   0.00162832   0.27668840   0.00000000   0.00000000   0.00000000   0.00000000   0.00000000   0.00000000   0.52734000   0.00000000
  0.49200000   0.00401092   0.01829891   0.00029139   0.00000117   0.00000000   0.00000000   0.00000000   0.00000000   0.00167062   0.27648031   0.00000000   0.00000000   0.00000000   0.00000000   0.00000000   0.00000000   0.52490000   0.00000000
  0.49400000   0.00214555   0.01829833   0.00019628   0.00000042   0.00000000   0.00000000   0.00000000   0.00000000   0.00169397   0.27629273   0.00000000   0.00000000   0.00000000   0.00000000   0.00000000   0.00000000   0.52734000   0.00000000
  0.49600000   0.01124856   0.01829794   0.00008073   0.00000091   0.00000000   0.00000000   0.00000000   0.00000000   0.00169996   0.27614443   0.00000000   0.00000000   0.00000000   0.00000000   0.00000000   0.00000000   0.52979000   0.00000000
  0.49800000   0.00000000   0.01829778  -0.00001624   0.00000000   0.00000000   0.00000000   0.00000000   0.00000000   0.00168949   0.27604072   0.00000000   0.00000000   0.00000000   0.00000000   0.00000000   0.00000000   0.53955000   0.00000000
  0.50000000   0.00580168   0.01829781  -0.00007870  -0.00000046   0.00000000   0.00000000   0.00000000   0.00000000   0.00166179   0.27596790   0.00000000   0.00000000   0.00000000   0.00000000   0.00000000   0.00000000   0.52734000   0.00000000
  0.50200000   0.00401092   0.01829797  -0.00007394  -0.00000030   0.00000000   0.00000000   0.00000000   0.00000000   0.00161591   0.27590540   0.00000000   0.00000000   0.00000000   0.00000000   0.00000000   0.00000000   0.52490000   0.00000000
  0.50400000   0.00035479   0.01829811   0.00004548   0.00000002   0.00000000   0.00000000   0.00000000   0.00000000   0.00155237   0.27584152   0.00000000   0.00000000   0.00000000   0.00000000   0.00000000   0.00000000   0.52734000   0.00000000
  0.50600000   0.00401092   0.01829802   0.00027987   0.00000112   0.00000000   0.00000000   0.00000000   0.00000000   0.00147327   0.27577553   0.00000000   0.00000000   0.00000000   0.00000000   0.00000000   0.00000000   0.53223000   0.00000000
  0.50800000   0.00214555   0.01829746   0.00055729   0.00000120   0.00000000   0.00000000   0.00000000   0.00000000   0.00138095   0.27570938   0.00000000   0.00000000   0.00000000   0.00000000   0.00000000   0.00000000   0.51514000   0.00000000
  0.51000000   0.00580168   0.01829635   0.00075809   0.00000440   0.00000000   0.00000000   0.00000000   0.00000000   0.00127424   0.27564234   0.00000000   0.00000000   0.00000000   0.00000000   0.00000000   0.00000000   0.52246000   0.00000000
  0.51200000   0.00580168   0.01829483   0.00075769   0.00000440   0.00000000   0.00000000   0.00000000   0.00000000   0.00114624   0.27557136   0.00000000   0.00000000   0.00000000   0.00000000   0.00000000   0.00000000   0.52490000   0.00000000
  0.51400000   0.00214555   0.01829332   0.00050178   0.00000108   0.00000000   0.00000000   0.00000000   0.00000000   0.00098651   0.27549372   0.00000000   0.00000000   0.00000000   0.00000000   0.00000000   0.00000000   0.52490000   0.00000000
  0.51600000   0.00401092   0.01829231   0.00007148   0.00000029   0.00000000   0.00000000   0.00000000   0.00000000   0.00078389   0.27541231   0.00000000   0.00000000   0.00000000   0.00000000   0.00000000   0.00000000   0.52734000   0.00000000
  0.51800000   0.00214555   0.01829217  -0.00035297  -0.00000076   0.00000000   0.00000000   0.00000000   0.00000000   0.00052964   0.27533780   0.00000000   0.00000000   0.00000000   0.00000000   0.00000000   0.00000000   0.52734000   0.00000000
  0.52000000   0.00214555   0.01829288  -0.00062238  -0.00000134   0.00000000   0.00000000   0.00000000   0.00000000   0.00022211   0.27528273   0.00000000   0.00000000   0.00000000   0.00000000   0.00000000   0.00000000   0.51758000   0.00000000
  0.52200000   0.00035479   0.01829412  -0.00071327  -0.00000025   0.00000000   0.00000000   0.00000000   0.00000000  -0.00013056   0.27525384   0.00000000   0.00000000   0.00000000   0.00000000   0.00000000   0.00000000   0.52979000   0.00000000
  0.52400000   0.00000000   0.01829555  -0.00068277   0.00000000   0.00000000   0.00000000   0.00000000   0.00000000  -0.00051325   0.27524917   0.00000000   0.00000000   0.00000000   0.00000000   0.00000000   0.00000000   0.51514000   0.00000000
  0.52600000   0.00945781   0.01829691  -0.00056998  -0.00000539   0.00000000   0.00000000   0.00000000   0.00000000  -0.00090943   0.27526067   0.00000000   0.00000000   0.00000000   0.00000000   0.00000000   0.00000000   0.51514000   0.00000000
  0.52800000   0.00214555   0.01829805  -0.00039045  -0.00000084   0.00000000   0.00000000   0.00000000   0.00000000  -0.00130459   0.27528099   0.00000000   0.00000000   0.00000000   0.00000000   0.00000000   0.00000000   0.52734000   0.00000000
  0.53000000   0.00401092   0.01829883  -0.00018271  -0.00000073   0.00000000   0.00000000   0.00000000   0.00000000  -0.00168651   0.27531022   0.00000000   0.00000000   0.00000000   0.00000000   0.00000000   0.00000000   0.52734000   0.00000000
  0.53200000   0.00035479   0.01829920  -0.00000895  -0.00000000   0.00000000   0.00000000   0.00000000   0.00000000  -0.00204494   0.27535521   0.00000000   0.00000000   0.00000000   0.00000000   0.00000000   0.00000000   0.52734000   0.00000000
  0.53400000   0.00214555   0.01829922   0.00007293   0.00000016   0.00000000   0.00000000   0.00000000   0.00000000  -0.00237264   0.27542140   0.00000000   0.00000000   0.00000000   0.00000000   0.00000000   0.00000000   0.52734000   0.00000000
  0.53600000   0.00000000   0.01829907   0.00004107   0.00000000   0.00000000   0.00000000   0.00000000   0.00000000  -0.00266616   0.27550713   0.00000000   0.00000000   0.00000000   0.00000000   0.00000000   0.00000000   0.52979000   0.00000000
  0.53800000   0.00214555   0.01829899  -0.00005962  -0.00000013   0.00000000   0.00000000   0.00000000   0.00000000  -0.00292393   0.27560518   0.00000000   0.00000000   0.00000000   0.00000000   0.00000000   0.00000000   0.52734000   0.00000000
  0.54000000   0.00214555   0.01829911  -0.00014022  -0.00000030   0.00000000   0.00000000   0.00000000   0.00000000  -0.00314380   0.27570614   0.00000000   0.00000000   0.00000000   0.00000000   0.00000000   0.00000000   0.52979000   0.00000000
  0.54200000   0.00214555   0.01829939  -0.00014220  -0.00000031   0.00000000   0.00000000   0.00000000   0.00000000  -0.00332328   0.27580174   0.00000000   0.00000000   0.00000000   0.00000000   0.00000000   0.00000000   0.52734000   0.00000000
  0.54400000   0.00214555   0.01829967  -0.00007003  -0.00000015   0.00000000   0.00000000   0.00000000   0.00000000  -0.00346176   0.27589059   0.00000000   0.00000000   0.00000000   0.00000000   0.00000000   0.00000000   0.52979000   0.00000000
  0.54600000   0.00214555   0.01829981   0.00003922   0.00000008   0.00000000   0.00000000   0.00000000   0.00000000  -0.00356256   0.27597905   0.00000000   0.00000000   0.00000000   0.00000000   0.00000000   0.00000000   0.52734000   0.00000000
  0.54800000   0.00035479   0.01829974   0.00014411   0.00000005   0.00000000   0.00000000   0.00000000   0.00000000  -0.00363379   0.27607344   0.00000000   0.00000000   0.00000000   0.00000000   0.00000000   0.00000000   0.52490000   0.00000000
  0.55000000   0.00214555   0.01829945   0.00020328   0.00000044   0.00000000   0.00000000   0.00000000   0.00000000  -0.00368777   0.27617537   0.00000000   0.00000000   0.00000000   0.00000000   0.00000000   0.00000000   0.52979000   0.00000000
  0.55200000   0.00214555   0.01829904   0.00018777   0.00000040   0.00000000   0.00000000   0.00000000   0.00000000  -0.00373814   0.27628259   0.00000000   0.00000000   0.00000000   0.00000000   0.00000000   0.00000000   0.52979000   0.00000000
  0.55400000   0.00214555   0.01829867   0.00011236   0.00000024   0.00000000   0.00000000   0.00000000   0.00000000  -0.00379520   0.27638670   0.00000000   0.00000000   0.00000000   0.00000000   0.00000000   0.00000000   0.52246000   0.00000000
  0.55600000   0.00035479   0.01829844   0.00003557   0.00000001   0.00000000   0.00000000   0.00000000   0.00000000  -0.00386292   0.27647153   0.00000000   0.00000000   0.00000000   0.00000000   0.00000000   0.00000000   0.52490000   0.00000000
  0.55800000   0.01124856   0.01829837  -0.00000127  -0.00000001   0.00000000   0.00000000   0.00000000   0.00000000  -0.00393925   0.27651888   0.00000000   0.00000000   0.00000000   0.00000000   0.00000000   0.00000000   0.52979000   0.00000000
  0.56000000   0.00035479   0.01829837  -0.00002014  -0.00000001   0.00000000   0.00000000   0.00000000   0.00000000  -0.00401752   0.27651621   0.00000000   0.00000000   0.00000000   0.00000000   0.00000000   0.00000000   0.52979000   0.00000000
  0.56200000   0.00401092   0.01829841  -0.00006967  -0.00000028   0.00000000   0.00000000   0.00000000   0.00000000  -0.00408853   0.27646023   0.00000000   0.00000000   0.00000000   0.00000000   0.00000000   0.00000000   0.53223000   0.00000000
  0.56400000   0.00401092   0.01829855  -0.00015342  -0.00000062   0.00000000   0.00000000   0.00000000   0.00000000  -0.00414352   0.27635808   0.00000000   0.00000000   0.00000000   0.00000000   0.00000000   0.00000000   0.52734000   0.00000000
  0.56600000   0.00214555   0.01829886  -0.00021563  -0.00000046   0.00000000   0.00000000   0.00000000   0.00000000  -0.00417541   0.27622760   0.00000000   0.00000000   0.00000000   0.00000000   0.00000000   0.00000000   0.52490000   0.00000000
  0.56800000   0.00000000   0.01829929  -0.00020190   0.00000000   0.00000000   0.00000000   0.00000000   0.00000000  -0.00417783   0.27609334   0.00000000   0.00000000   0.00000000   0.00000000   0.00000000   0.00000000   0.52734000   0.00000000
  0.57000000   0.00214555   0.01829969  -0.00010840  -0.00000023   0.00000000   0.00000000   0.00000000   0.00000000  -0.00414502   0.27597910   0.00000000   0.00000000   0.00000000   0.00000000   0.00000000   0.00000000   0.52979000   0.00000000
  0.57200000   0.00214555   0.01829991   0.00003290   0.00000007   0.00000000   0.00000000   0.00000000   0.00000000  -0.00407293   0.27590162   0.00000000   0.00000000   0.00000000   0.00000000   0.00000000   0.00000000   0.52734000   0.00000000
  0.57400000   0.00214555   0.01829984   0.00018337   0.00000039   0.00000000   0.00000000   0.00000000   0.00000000  -0.00395915   0.27586916   0.00000000   0.00000000   0.00000000   0.00000000   0.00000000   0.00000000   0.52490000   0.00000000
  0.57600000   0.00214555   0.01829948   0.00030119   0.00000065   0.00000000   0.00000000   0.00000000   0.00000000  -0.00380198   0.27588369   0.00000000   0.00000000   0.00000000   0.00000000   0.00000000   0.00000000   0.52490000   0.00000000
  0.57800000   0.00580168   0.01829888   0.00034299   0.00000199   0.00000000   0.00000000   0.00000000   0.00000000  -0.00360104   0.27594157   0.00000000   0.00000000   0.00000000   0.00000000   0.00000000   0.00000000   0.52490000   0.00000000
  0.58000000   0.00401092   0.01829819   0.00029116   0.00000117   0.00000000   0.00000000   0.00000000   0.00000000  -0.00335881   0.27603415   0.00000000   0.00000000   0.00000000   0.00000000   0.00000000   0.00000000   0.53467000   0.00000000
  0.58200000   0.00401092   0.01829761   0.00017348   0.00000070   0.00000000   0.00000000   0.00000000   0.00000000  -0.00308150   0.27615312   0.00000000   0.00000000   0.00000000   0.00000000   0.00000000   0.00000000   0.52734000   0.00000000
  0.58400000   0.00401092   0.01829726   0.00002582   0.00000010   0.00000000   0.00000000   0.00000000   0.00000000  -0.00278000   0.27629562   0.00000000   0.00000000   0.00000000   0.00000000   0.00000000   0.00000000   0.53223000   0.00000000
  0.58600000   0.00401092   0.01829721  -0.00014065  -0.00000056   0.00000000   0.00000000   0.00000000   0.00000000  -0.00246948   0.27646197   0.00000000   0.00000000   0.00000000   0.00000000   0.00000000   0.00000000   0.53223000   0.00000000
  0.58800000   0.00214555   0.01829749  -0.00030420  -0.00000065   0.00000000   0.00000000   0.00000000   0.00000000  -0.00216605   0.27665016   0.00000000   0.00000000   0.00000000   0.00000000   0.00000000   0.00000000   0.52979000   0.00000000
  0.59000000   0.00214555   0.01829810  -0.00041684  -0.00000089   0.00000000   0.00000000   0.00000000   0.00000000  -0.00188321   0.27685391   0.00000000   0.00000000   0.00000000   0.00000000   0.00000000   0.00000000   0.52734000   0.00000000
  0.59200000   0.00580168   0.01829893  -0.00045477  -0.00000264   0.00000000   0.00000000   0.00000000   0.00000000  -0.00162971   0.27706504   0.00000000   0.00000000   0.00000000   0.00000000   0.00000000   0.00000000   0.52002000   0.00000000
  0.59400000   0.00214555   0.01829984  -0.00043966  -0.00000094   0.00000000   0.00000000   0.00000000   0.00000000  -0.00140797   0.27727753   0.00000000   0.00000000   0.00000000   0.00000000   0.00000000   0.00000000   0.52734000   0.00000000
  0.59600000   0.00766705   0.01830072  -0.00040168  -0.00000308   0.00000000   0.00000000   0.00000000   0.00000000  -0.00121418   0.27748856   0.00000000   0.00000000   0.00000000   0.00000000   0.00000000   0.00000000   0.53467000   0.00000000
  0.59800000   0.00214555   0.01830152  -0.00034840  -0.00000075   0.00000000   0.00000000   0.00000000   0.00000000  -0.00104084   0.27769520   0.00000000   0.00000000   0.00000000   0.00000000   0.00000000   0.00000000   0.52490000   0.00000000
  0.60000000   0.00401092   0.01830222  -0.00026359  -0.00000106   0.00000000   0.00000000   0.00000000   0.00000000  -0.00087944   0.27789164   0.00000000   0.00000000   0.00000000   0.00000000   0.00000000   0.00000000   0.51758000   0.00000000
  0.60200000   0.00580168   0.01830275  -0.00013223  -0.00000077   0.00000000   0.00000000   0.00000000   0.00000000  -0.00072246   0.27806967   0.00000000   0.00000000   0.00000000   0.00000000   0.00000000   0.00000000   0.52734000   0.00000000
  0.60400000   0.00214555   0.01830301   0.00001868   0.00000004   0.00000000   0.00000000   0.00000000   0.00000000  -0.00056584   0.27821970   0.00000000   0.00000000   0.00000000   0.00000000   0.00000000   0.00000000   0.52002000   0.00000000
  0.60600000   0.00000000   0.01830298   0.00011939   0.00000000   0.00000000   0.00000000   0.00000000   0.00000000  -0.00041006   0.27833374   0.00000000   0.00000000   0.00000000   0.00000000   0.00000000   0.00000000   0.52979000   0.00000000
  0.60800000   0.00401092   0.01830274   0.00012918   0.00000052   0.00000000   0.00000000   0.00000000   0.00000000  -0.00025815   0.27841286   0.00000000   0.00000000   0.00000000   0.00000000   0.00000000   0.00000000   0.52490000   0.00000000
  0.61000000   0.00401092   0.01830248   0.00010559   0.00000042   0.00000000   0.00000000   0.00000000   0.00000000  -0.00011340   0.27846916   0.00000000   0.00000000   0.00000000   0.00000000   0.00000000   0.00000000   0.52490000   0.00000000
  0.61200000   0.00580168   0.01830227   0.00015755   0.00000091   0.00000000   0.00000000   0.00000000   0.00000000   0.00002220   0.27851618   0.00000000   0.00000000   0.00000000   0.00000000   0.00000000   0.00000000   0.52246000   0.00000000
  0.61400000   0.00214555   0.01830195   0.00029809   0.00000064   0.00000000   0.00000000   0.00000000   0.00000000   0.00014966   0.27856004   0.00000000   0.00000000   0.00000000   0.00000000   0.00000000   0.00000000   0.52490000   0.00000000
  0.61600000   0.00401092   0.01830136   0.00041058   0.00000165   0.00000000   0.00000000   0.00000000   0.00000000   0.00027290   0.27859736   0.00000000   0.00000000   0.00000000   0.00000000   0.00000000   0.00000000   0.52490000   0.00000000
  0.61800000   0.00214555   0.01830053   0.00041041   0.00000088   0.00000000   0.00000000   0.00000000   0.00000000   0.00039606   0.27861388   0.00000000   0.00000000   0.00000000   0.00000000   0.00000000   0.00000000   0.52490000   0.00000000
  0.62000000   0.00035479   0.01829971   0.00033581   0.00000012   0.00000000   0.00000000   0.00000000   0.00000000   0.00052115   0.27858556   0.00000000   0.00000000   0.00000000   0.00000000   0.00000000   0.00000000   0.53955000   0.00000000
  0.62200000   0.00035479   0.01829904   0.00024211   0.00000009   0.00000000   0.00000000   0.00000000   0.00000000   0.00064829   0.27848902   0.00000000   0.00000000   0.00000000   0.00000000   0.00000000   0.00000000   0.53223000   0.00000000
  0.62400000   0.01124856   0.01829856   0.00011853   0.00000133   0.00000000   0.00000000   0.00000000   0.00000000   0.00077644   0.27831528   0.00000000   0.00000000   0.00000000   0.00000000   0.00000000   0.00000000   0.53223000   0.00000000
  0.62600000   0.00214555   0.01829832  -0.00005922  -0.00000013   0.00000000   0.00000000   0.00000000   0.00000000   0.00090370   0.27807447   0.00000000   0.00000000   0.00000000   0.00000000   0.00000000   0.00000000   0.52734000   0.00000000
  0.62800000   0.00580168   0.01829844  -0.00025712  -0.00000149   0.00000000   0.00000000   0.00000000   0.00000000   0.00102834   0.27779033   0.00000000   0.00000000   0.00000000   0.00000000   0.00000000   0.00000000   0.53467000   0.00000000
  0.63000000   0.00945781   0.01829895  -0.00039847  -0.00000377   0.00000000   0.00000000   0.00000000   0.00000000   0.00115004   0.27749010   0.00000000   0.00000000   0.00000000   0.00000000   0.00000000   0.00000000   0.52734000   0.00000000
  0.63200000   0.00401092   0.01829975  -0.00043345  -0.00000174   0.00000000   0.00000000   0.00000000   0.00000000   0.00126802   0.27719694   0.00000000   0.00000000   0.00000000   0.00000000   0.00000000   0.00000000   0.52734000   0.00000000
  0.63400000   0.00035479   0.01830062  -0.00035851  -0.00000013   0.00000000   0.00000000   0.00000000   0.00000000   0.00137875   0.27692996   0.00000000   0.00000000   0.00000000   0.00000000   0.00000000   0.00000000   0.52490000   0.00000000
  0.63600000   0.00035479   0.01830133  -0.00018037  -0.00000006   0.00000000   0.00000000   0.00000000   0.00000000   0.00147751   0.27670775   0.00000000   0.00000000   0.00000000   0.00000000   0.00000000   0.00000000   0.52490000   0.00000000
  0.63800000   0.00000000   0.01830169   0.00009615   0.00000000   0.00000000   0.00000000   0.00000000   0.00000000   0.00156174   0.27654950   0.00000000   0.00000000   0.00000000   0.00000000   0.00000000   0.00000000   0.51514000   0.00000000
  0.64000000   0.00580168   0.01830150   0.00042797   0.00000248   0.00000000   0.00000000   0.00000000   0.00000000   0.00163219   0.27646781   0.00000000   0.00000000   0.00000000   0.00000000   0.00000000   0.00000000   0.52490000   0.00000000
  0.64200000   0.00214555   0.01830065   0.00070091   0.00000150   0.00000000   0.00000000   0.00000000   0.00000000   0.00169086   0.27646008   0.00000000   0.00000000   0.00000000   0.00000000   0.00000000   0.00000000   0.53467000   0.00000000
  0.64400000   0.00214555   0.01829924   0.00077841   0.00000167   0.00000000   0.00000000   0.00000000   0.00000000   0.00173857   0.27651316   0.00000000   0.00000000   0.00000000   0.00000000   0.00000000   0.00000000   0.52246000   0.00000000
  0.64600000   0.00214555   0.01829769   0.00061532   0.00000132   0.00000000   0.00000000   0.00000000   0.00000000   0.00177428   0.27661391   0.00000000   0.00000000   0.00000000   0.00000000   0.00000000   0.00000000   0.51514000   0.00000000
  0.64800000   0.00580168   0.01829646   0.00031738   0.00000184   0.00000000   0.00000000   0.00000000   0.00000000   0.00179494   0.27675205   0.00000000   0.00000000   0.00000000   0.00000000   0.00000000   0.00000000   0.52490000   0.00000000
  0.65000000   0.00214555   0.01829582   0.00004875   0.00000010   0.00000000   0.00000000   0.00000000   0.00000000   0.00179516   0.27691857   0.00000000   0.00000000   0.00000000   0.00000000   0.00000000   0.00000000   0.52490000   0.00000000
  0.65200000   0.00035479   0.01829573  -0.00010646  -0.00000004   0.00000000   0.00000000   0.00000000   0.00000000   0.00176917   0.27710332   0.00000000   0.00000000   0.00000000   0.00000000   0.00000000   0.00000000   0.53223000   0.00000000
  0.65400000   0.01124856   0.01829594  -0.00014703  -0.00000165   0.00000000   0.00000000   0.00000000   0.00000000   0.00171411   0.27729497   0.00000000   0.00000000   0.00000000   0.00000000   0.00000000   0.00000000   0.52490000   0.00000000
  0.65600000   0.00580168   0.01829623  -0.00008840  -0.00000051   0.00000000   0.00000000   0.00000000   0.00000000   0.00163125   0.27748645   0.00000000   0.00000000   0.00000000   0.00000000   0.00000000   0.00000000   0.53711000   0.00000000
  0.65800000   0.00401092   0.01829641   0.00002501   0.00000010   0.00000000   0.00000000   0.00000000   0.00000000   0.00152367   0.27767849   0.00000000   0.00000000   0.00000000   0.00000000   0.00000000   0.00000000   0.53955000   0.00000000
  0.66000000   0.00214555   0.01829636   0.00009488   0.00000020   0.00000000   0.00000000   0.00000000   0.00000000   0.00139288   0.27787511   0.00000000   0.00000000   0.00000000   0.00000000   0.00000000   0.00000000   0.52979000   0.00000000
  0.66200000   0.00401092   0.01829617   0.00003668   0.00000015   0.00000000   0.00000000   0.00000000   0.00000000   0.00123853   0.27807798   0.00000000   0.00000000   0.00000000   0.00000000   0.00000000   0.00000000   0.52734000   0.00000000
  0.66400000   0.00214555   0.01829610  -0.00012004  -0.00000026   0.00000000   0.00000000   0.00000000   0.00000000   0.00106079   0.27828491   0.00000000   0.00000000   0.00000000   0.00000000   0.00000000   0.00000000   0.52734000   0.00000000
  0.66600000   0.00214555   0.01829634  -0.00024834  -0.00000053   0.00000000   0.00000000   0.00000000   0.00000000   0.00086320   0.27849095   0.00000000   0.00000000   0.00000000   0.00000000   0.00000000   0.00000000   0.52490000   0.00000000
  0.66800000   0.00401092   0.01829683  -0.00026370  -0.00000106   0.00000000   0.00000000   0.00000000   0.00000000   0.00065444   0.27869057   0.00000000   0.00000000   0.00000000   0.00000000   0.00000000   0.00000000   0.52979000   0.00000000
  0.67000000   0.00000000   0.01829736  -0.00019855   0.00000000   0.00000000   0.00000000   0.00000000   0.00000000   0.00044566   0.27887691   0.00000000   0.00000000   0.00000000   0.00000000   0.00000000   0.00000000   0.53711000   0.00000000
  0.67200000   0.00214555   0.01829776  -0.00012562  -0.00000027   0.00000000   0.00000000   0.00000000   0.00000000   0.00024434   0.27903781   0.00000000   0.00000000   0.00000000   0.00000000   0.00000000   0.00000000   0.52734000   0.00000000
  0.67400000   0.00035479   0.01829801  -0.00005906  -0.00000002   0.00000000   0.00000000   0.00000000   0.00000000   0.00005196   0.27915700   0.00000000   0.00000000   0.00000000   0.00000000   0.00000000   0.00000000   0.52490000   0.00000000
  0.67600000   0.00214555   0.01829813   0.00004365   0.00000009   0.00000000   0.00000000   0.00000000   0.00000000  -0.00013330   0.27921838   0.00000000   0.00000000   0.00000000   0.00000000   0.00000000   0.00000000   0.53467000   0.00000000
  0.67800000   0.00401092   0.01829804   0.00020177   0.00000081   0.00000000   0.00000000   0.00000000   0.00000000  -0.00031379   0.27921107   0.00000000   0.00000000   0.00000000   0.00000000   0.00000000   0.00000000   0.53711000   0.00000000
  0.68000000   0.00580168   0.01829764   0.00036669   0.00000213   0.00000000   0.00000000   0.00000000   0.00000000  -0.00049050   0.27913726   0.00000000   0.00000000   0.00000000   0.00000000   0.00000000   0.00000000   0.52490000   0.00000000
  0.68200000   0.00214555   0.01829690   0.00046325   0.00000099   0.00000000   0.00000000   0.00000000   0.00000000  -0.00066123   0.27901219   0.00000000   0.00000000   0.00000000   0.00000000   0.00000000   0.00000000   0.52734000   0.00000000
  0.68400000   0.01311393   0.01829598   0.00044844   0.00000588   0.00000000   0.00000000   0.00000000   0.00000000  -0.00082062   0.27885335   0.00000000   0.00000000   0.00000000   0.00000000   0.00000000   0.00000000   0.52490000   0.00000000
  0.68600000   0.00000000   0.01829508   0.00030279   0.00000000   0.00000000   0.00000000   0.00000000   0.00000000  -0.00096386   0.27867296   0.00000000   0.00000000   0.00000000   0.00000000   0.00000000   0.00000000   0.52734000   0.00000000
  0.68800000   0.00035479   0.01829447   0.00000226   0.00000000   0.00000000   0.00000000   0.00000000   0.00000000  -0.00108990   0.27847977   0.00000000   0.00000000   0.00000000   0.00000000   0.00000000   0.00000000   0.53467000   0.00000000
  0.69000000   0.00580168   0.01829447  -0.00040849  -0.00000237   0.00000000   0.00000000   0.00000000   0.00000000  -0.00120036   0.27828355   0.00000000   0.00000000   0.00000000   0.00000000   0.00000000   0.00000000   0.52002000   0.00000000
  0.69200000   0.00214555   0.01829529  -0.00074569  -0.00000160   0.00000000   0.00000000   0.00000000   0.00000000  -0.00129803   0.27809268   0.00000000   0.00000000   0.00000000   0.00000000   0.00000000   0.00000000   0.53223000   0.00000000
  0.69400000   0.00214555   0.01829678  -0.00081254  -0.00000174   0.00000000   0.00000000   0.00000000   0.00000000  -0.00138684   0.27790883   0.00000000   0.00000000   0.00000000   0.00000000   0.00000000   0.00000000   0.53223000   0.00000000
  0.69600000   0.00580168   0.01829840  -0.00058459  -0.00000339   0.00000000   0.00000000   0.00000000   0.00000000  -0.00147050   0.27773021   0.00000000   0.00000000   0.00000000   0.00000000   0.00000000   0.00000000   0.52002000   0.00000000
  0.69800000   0.00000000   0.01829957  -0.00021622   0.00000000   0.00000000   0.00000000   0.00000000   0.00000000  -0.00155141   0.27755780   0.00000000   0.00000000   0.00000000   0.00000000   0.00000000   0.00000000   0.52734000   0.00000000
  0.70000000   0.00401092   0.01830000   0.00009659   0.00000039   0.00000000   0.00000000   0.00000000   0.00000000  -0.00163070   0.27739618   0.00000000   0.00000000   0.00000000   0.00000000   0.00000000   0.00000000   0.51270000   0.00000000
  0.70200000   0.00214555   0.01829981   0.00024671   0.00000053   0.00000000   0.00000000   0.00000000   0.00000000  -0.00170820   0.27725104   0.00000000   0.00000000   0.00000000   0.00000000   0.00000000   0.00000000   0.51758000   0.00000000
  0.70400000   0.00214555   0.01829932   0.00025688   0.00000055   0.00000000   0.00000000   0.00000000   0.00000000  -0.00178313   0.27712435   0.00000000   0.00000000   0.00000000   0.00000000   0.00000000   0.00000000   0.53223000   0.00000000
  0.70600000   0.00580168   0.01829880   0.00021483   0.00000125   0.00000000   0.00000000   0.00000000   0.00000000  -0.00185463   0.27701185   0.00000000   0.00000000   0.00000000   0.00000000   0.00000000   0.00000000   0.52490000   0.00000000
  0.70800000   0.00401092   0.01829837   0.00016774   0.00000067   0.00000000   0.00000000   0.00000000   0.00000000  -0.00192147   0.27690724   0.00000000   0.00000000   0.00000000   0.00000000   0.00000000   0.00000000   0.52734000   0.00000000
  0.71000000   0.00580168   0.01829804   0.00008465   0.00000049   0.00000000   0.00000000   0.00000000   0.00000000  -0.00198181   0.27680578   0.00000000   0.00000000   0.00000000   0.00000000   0.00000000   0.00000000   0.53467000   0.00000000
  0.71200000   0.00214555   0.01829787  -0.00008500  -0.00000018   0.00000000   0.00000000   0.00000000   0.00000000  -0.00203340   0.27670409   0.00000000   0.00000000   0.00000000   0.00000000   0.00000000   0.00000000   0.52246000   0.00000000
  0.71400000   0.00214555   0.01829804  -0.00033690  -0.00000072   0.00000000   0.00000000   0.00000000   0.00000000  -0.00207471   0.27659996   0.00000000   0.00000000   0.00000000   0.00000000   0.00000000   0.00000000   0.52979000   0.00000000
  0.71600000   0.00000000   0.01829871  -0.00061029   0.00000000   0.00000000   0.00000000   0.00000000   0.00000000  -0.00210613   0.27649398   0.00000000   0.00000000   0.00000000   0.00000000   0.00000000   0.00000000   0.52734000   0.00000000
  0.71800000   0.00000000   0.01829993  -0.00083279   0.00000000   0.00000000   0.00000000   0.00000000   0.00000000  -0.00212910   0.27639125   0.00000000   0.00000000   0.00000000   0.00000000   0.00000000   0.00000000   0.52490000   0.00000000
  0.72000000   0.00000000   0.01830160  -0.00091886   0.00000000   0.00000000   0.00000000   0.00000000   0.00000000  -0.00214356   0.27629803   0.00000000   0.00000000   0.00000000   0.00000000   0.00000000   0.00000000   0.52979000   0.00000000
  0.72200000   0.00214555   0.01830344  -0.00077876  -0.00000167   0.00000000   0.00000000   0.00000000   0.00000000  -0.00214717   0.27621668   0.00000000   0.00000000   0.00000000   0.00000000   0.00000000   0.00000000   0.52734000   0.00000000
  0.72400000   0.00214555   0.01830499  -0.00042174  -0.00000090   0.00000000   0.00000000   0.00000000   0.00000000  -0.00213576   0.27614659   0.00000000   0.00000000   0.00000000   0.00000000   0.00000000   0.00000000   0.52002000   0.00000000
  0.72600000   0.00214555   0.01830584  -0.00000303  -0.00000001   0.00000000   0.00000000   0.00000000   0.00000000  -0.00210371   0.27608949   0.00000000   0.00000000   0.00000000   0.00000000   0.00000000   0.00000000   0.52490000   0.00000000
  0.72800000   0.00035479   0.01830584   0.00029568   0.00000010   0.00000000   0.00000000   0.00000000   0.00000000  -0.00204566   0.27605214   0.00000000   0.00000000   0.00000000   0.00000000   0.00000000   0.00000000   0.52979000   0.00000000
  0.73000000   0.00000000   0.01830525   0.00039469   0.00000000   0.00000000   0.00000000   0.00000000   0.00000000  -0.00195941   0.27604413   0.00000000   0.00000000   0.00000000   0.00000000   0.00000000   0.00000000   0.52490000   0.00000000
  0.73200000   0.00000000   0.01830446   0.00032797   0.00000000   0.00000000   0.00000000   0.00000000   0.00000000  -0.00184671   0.27607370   0.00000000   0.00000000   0.00000000   0.00000000   0.00000000   0.00000000   0.53223000   0.00000000
  0.73400000   0.00401092   0.01830381   0.00018755   0.00000075   0.00000000   0.00000000   0.00000000   0.00000000  -0.00171123   0.27614710   0.00000000   0.00000000   0.00000000   0.00000000   0.00000000   0.00000000   0.52246000   0.00000000
  0.73600000   0.00580168   0.01830343   0.00007186   0.00000042   0.00000000   0.00000000   0.00000000   0.00000000  -0.00155659   0.27626912   0.00000000   0.00000000   0.00000000   0.00000000   0.00000000   0.00000000   0.52734000   0.00000000
  0.73800000   0.00214555   0.01830329   0.00005028   0.00000011   0.00000000   0.00000000   0.00000000   0.00000000  -0.00138639   0.27643907   0.00000000   0.00000000   0.00000000   0.00000000   0.00000000   0.00000000   0.52734000   0.00000000
  0.74000000   0.00000000   0.01830319   0.00012970   0.00000000   0.00000000   0.00000000   0.00000000   0.00000000  -0.00120592   0.27664781   0.00000000   0.00000000   0.00000000   0.00000000   0.00000000   0.00000000   0.53223000   0.00000000
  0.74200000   0.00766705   0.01830293   0.00025442   0.00000195   0.00000000   0.00000000   0.00000000   0.00000000  -0.00102414   0.27688140   0.00000000   0.00000000   0.00000000   0.00000000   0.00000000   0.00000000   0.52734000   0.00000000
  0.74400000   0.00000000   0.01830242   0.00036526   0.00000000   0.00000000   0.00000000   0.00000000   0.00000000  -0.00085178   0.27712582   0.00000000   0.00000000   0.00000000   0.00000000   0.00000000   0.00000000   0.53467000   0.00000000
  0.74600000   0.00035479   0.01830169   0.00044714   0.00000016   0.00000000   0.00000000   0.00000000   0.00000000  -0.00069608   0.27736848   0.00000000   0.00000000   0.00000000   0.00000000   0.00000000   0.00000000   0.52979000   0.00000000
  0.74800000   0.00214555   0.01830079   0.00050931   0.00000109   0.00000000   0.00000000   0.00000000   0.00000000  -0.00055901   0.27759977   0.00000000   0.00000000   0.00000000   0.00000000   0.00000000   0.00000000   0.52734000   0.00000000
  0.75000000   0.00035479   0.01829978   0.00054497   0.00000019   0.00000000   0.00000000   0.00000000   0.00000000  -0.00044032   0.27781326   0.00000000   0.00000000   0.00000000   0.00000000   0.00000000   0.00000000   0.52490000   0.00000000
  0.75200000   0.00035479   0.01829869   0.00051392   0.00000018   0.00000000   0.00000000   0.00000000   0.00000000  -0.00033978   0.27800297   0.00000000   0.00000000   0.00000000   0.00000000   0.00000000   0.00000000   0.52490000   0.00000000
  0.75400000   0.00000000   0.01829766   0.00035966   0.00000000   0.00000000   0.00000000   0.00000000   0.00000000  -0.00025723   0.27816496   0.00000000   0.00000000   0.00000000   0.00000000   0.00000000   0.00000000   0.53467000   0.00000000
  0.75600000   0.00214555   0.01829694   0.00008074   0.00000017   0.00000000   0.00000000   0.00000000   0.00000000  -0.00019325   0.27830269   0.00000000   0.00000000   0.00000000   0.00000000   0.00000000   0.00000000   0.52979000   0.00000000
  0.75800000   0.00214555   0.01829678  -0.00021147  -0.00000045   0.00000000   0.00000000   0.00000000   0.00000000  -0.00014979   0.27842396   0.00000000   0.00000000   0.00000000   0.00000000   0.00000000   0.00000000   0.52734000   0.00000000
  0.76000000   0.00000000   0.01829720  -0.00036630   0.00000000   0.00000000   0.00000000   0.00000000   0.00000000  -0.00012829   0.27852793   0.00000000   0.00000000   0.00000000   0.00000000   0.00000000   0.00000000   0.52979000   0.00000000
  0.76200000   0.00401092   0.01829793  -0.00032196  -0.00000129   0.00000000   0.00000000   0.00000000   0.00000000  -0.00012649   0.27859914   0.00000000   0.00000000   0.00000000   0.00000000   0.00000000   0.00000000   0.53711000   0.00000000
  0.76400000   0.00401092   0.01829858  -0.00012077  -0.00000048   0.00000000   0.00000000   0.00000000   0.00000000  -0.00013783   0.27861943   0.00000000   0.00000000   0.00000000   0.00000000   0.00000000   0.00000000   0.53223000   0.00000000
  0.76600000   0.00214555   0.01829882   0.00015810   0.00000034   0.00000000   0.00000000   0.00000000   0.00000000  -0.00015365   0.27858303   0.00000000   0.00000000   0.00000000   0.00000000   0.00000000   0.00000000   0.53223000   0.00000000
  0.76800000   0.01124856   0.01829850   0.00043287   0.00000487   0.00000000   0.00000000   0.00000000   0.00000000  -0.00016720   0.27849782   0.00000000   0.00000000   0.00000000   0.00000000   0.00000000   0.00000000   0.52490000   0.00000000
  0.77000000   0.00401092   0.01829764   0.00061738   0.00000248   0.00000000   0.00000000   0.00000000   0.00000000  -0.00017655   0.27837736   0.00000000   0.00000000   0.00000000   0.00000000   0.00000000   0.00000000   0.52490000   0.00000000
  0.77200000   0.00000000   0.01829640   0.00063457   0.00000000   0.00000000   0.00000000   0.00000000   0.00000000  -0.00018270   0.27823635   0.00000000   0.00000000   0.00000000   0.00000000   0.00000000   0.00000000   0.53467000   0.00000000
  0.77400000   0.00401092   0.01829513   0.00046060   0.00000185   0.00000000   0.00000000   0.00000000   0.00000000  -0.00018565   0.27808923   0.00000000   0.00000000   0.00000000   0.00000000   0.00000000   0.00000000   0.52734000   0.00000000
  0.77600000   0.00000000   0.01829421   0.00016463   0.00000000   0.00000000   0.00000000   0.00000000   0.00000000  -0.00018422   0.27794699   0.00000000   0.00000000   0.00000000   0.00000000   0.00000000   0.00000000   0.52734000   0.00000000
  0.77800000   0.00214555   0.01829388  -0.00011790  -0.00000025   0.00000000   0.00000000   0.00000000   0.00000000  -0.00017825   0.27781659   0.00000000   0.00000000   0.00000000   0.00000000   0.00000000   0.00000000   0.52734000   0.00000000
  0.78000000   0.00000000   0.01829412  -0.00028851   0.00000000   0.00000000   0.00000000   0.00000000   0.00000000  -0.00016877   0.27770514   0.00000000   0.00000000   0.00000000   0.00000000   0.00000000   0.00000000   0.52490000   0.00000000
  0.78200000   0.00214555   0.01829469  -0.00034726  -0.00000075   0.00000000   0.00000000   0.00000000   0.00000000  -0.00015693   0.27762235   0.00000000   0.00000000   0.00000000   0.00000000   0.00000000   0.00000000   0.52490000   0.00000000
  0.78400000   0.00000000   0.01829539  -0.00033415   0.00000000   0.00000000   0.00000000   0.00000000   0.00000000  -0.00014459   0.27757656   0.00000000   0.00000000   0.00000000   0.00000000   0.00000000   0.00000000   0.52734000   0.00000000
  0.78600000   0.00401092   0.01829606  -0.00027331  -0.00000110   0.00000000   0.00000000   0.00000000   0.00000000  -0.00013563   0.27756959   0.00000000   0.00000000   0.00000000   0.00000000   0.00000000   0.00000000   0.52979000   0.00000000
  0.78800000   0.00214555   0.01829660  -0.00019099  -0.00000041   0.00000000   0.00000000   0.00000000   0.00000000  -0.00013456   0.27759874   0.00000000   0.00000000   0.00000000   0.00000000   0.00000000   0.00000000   0.52979000   0.00000000
  0.79000000   0.00214555   0.01829699  -0.00010915  -0.00000023   0.00000000   0.00000000   0.00000000   0.00000000  -0.00014339   0.27766300   0.00000000   0.00000000   0.00000000   0.00000000   0.00000000   0.00000000   0.52490000   0.00000000
  0.79200000   0.00035479   0.01829720  -0.00002262  -0.00000001   0.00000000   0.00000000   0.00000000   0.00000000  -0.00016110   0.27776290   0.00000000   0.00000000   0.00000000   0.00000000   0.00000000   0.00000000   0.52979000   0.00000000
  0.79400000   0.00000000   0.01829725   0.00006865   0.00000000   0.00000000   0.00000000   0.00000000   0.00000000  -0.00018506   0.27789781   0.00000000   0.00000000   0.00000000   0.00000000   0.00000000   0.00000000   0.52490000   0.00000000
  0.79600000   0.00000000   0.01829711   0.00014595   0.00000000   0.00000000   0.00000000   0.00000000   0.00000000  -0.00021244   0.27806986   0.00000000   0.00000000   0.00000000   0.00000000   0.00000000   0.00000000   0.53955000   0.00000000
  0.79800000   0.00401092   0.01829682   0.00020645   0.00000083   0.00000000   0.00000000   0.00000000   0.00000000  -0.00024142   0.27829010   0.00000000   0.00000000   0.00000000   0.00000000   0.00000000   0.00000000   0.52734000   0.00000000
  0.80000000   0.00035479   0.01829641   0.00025137   0.00000009   0.00000000   0.00000000   0.00000000   0.00000000  -0.00027179   0.27857784   0.00000000   0.00000000   0.00000000   0.00000000   0.00000000   0.00000000   0.52734000   0.00000000
  0.80200000   0.00214555   0.01829591   0.00025453   0.00000055   0.00000000   0.00000000   0.00000000   0.00000000  -0.00030539   0.27895352   0.00000000   0.00000000   0.00000000   0.00000000   0.00000000   0.00000000   0.52979000   0.00000000
  0.80400000   0.00401092   0.01829540   0.00019793   0.00000079   0.00000000   0.00000000   0.00000000   0.00000000  -0.00034527   0.27943259   0.00000000   0.00000000   0.00000000   0.00000000   0.00000000   0.00000000   0.52979000   0.00000000
  0.80600000   0.00035479   0.01829500   0.00010969   0.00000004   0.00000000   0.00000000   0.00000000   0.00000000  -0.00039240   0.28002269   0.00000000   0.00000000   0.00000000   0.00000000   0.00000000   0.00000000   0.52734000   0.00000000
  0.80800000   0.00214555   0.01829478   0.00002527   0.00000005   0.00000000   0.00000000   0.00000000   0.00000000  -0.00044366   0.28072418   0.00000000   0.00000000   0.00000000   0.00000000   0.00000000   0.00000000   0.52734000   0.00000000
  0.81000000   0.00214555   0.01829473  -0.00006931  -0.00000015   0.00000000   0.00000000   0.00000000   0.00000000  -0.00049316   0.28153264   0.00000000   0.00000000   0.00000000   0.00000000   0.00000000   0.00000000   0.53467000   0.00000000
  0.81200000   0.00035479   0.01829487  -0.00020250  -0.00000007   0.00000000   0.00000000   0.00000000   0.00000000  -0.00053385   0.28243601   0.00000000   0.00000000   0.00000000   0.00000000   0.00000000   0.00000000   0.51758000   0.00000000
  0.81400000   0.00401092   0.01829527  -0.00031790  -0.00000128   0.00000000   0.00000000   0.00000000   0.00000000  -0.00055900   0.28340951   0.00000000   0.00000000   0.00000000   0.00000000   0.00000000   0.00000000   0.52734000   0.00000000
  0.81600000   0.00214555   0.01829591  -0.00029002  -0.00000062   0.00000000   0.00000000   0.00000000   0.00000000  -0.00056462   0.28442307   0.00000000   0.00000000   0.00000000   0.00000000   0.00000000   0.00000000   0.52979000   0.00000000
  0.81800000   0.00000000   0.01829649  -0.00006355   0.00000000   0.00000000   0.00000000   0.00000000   0.00000000  -0.00055119   0.28545777   0.00000000   0.00000000   0.00000000   0.00000000   0.00000000   0.00000000   0.53223000   0.00000000
  0.82000000   0.00580168   0.01829662   0.00028773   0.00000167   0.00000000   0.00000000   0.00000000   0.00000000  -0.00052382   0.28651222   0.00000000   0.00000000   0.00000000   0.00000000   0.00000000   0.00000000   0.53955000   0.00000000
  0.82200000   0.00000000   0.01829604   0.00061735   0.00000000   0.00000000   0.00000000   0.00000000   0.00000000  -0.00049178   0.28759957   0.00000000   0.00000000   0.00000000   0.00000000   0.00000000   0.00000000   0.53223000   0.00000000
  0.82400000   0.00000000   0.01829481   0.00077049   0.00000000   0.00000000   0.00000000   0.00000000   0.00000000  -0.00046669   0.28874994   0.00000000   0.00000000   0.00000000   0.00000000   0.00000000   0.00000000   0.52734000   0.00000000
  0.82600000   0.00214555   0.01829327   0.00065638   0.00000141   0.00000000   0.00000000   0.00000000   0.00000000  -0.00045957   0.29001586   0.00000000   0.00000000   0.00000000   0.00000000   0.00000000   0.00000000   0.52979000   0.00000000
  0.82800000   0.00035479   0.01829195   0.00031916   0.00000011   0.00000000   0.00000000   0.00000000   0.00000000  -0.00047904   0.29147169   0.00000000   0.00000000   0.00000000   0.00000000   0.00000000   0.00000000   0.52734000   0.00000000
  0.83000000   0.00214555   0.01829131  -0.00008132  -0.00000017   0.00000000   0.00000000   0.00000000   0.00000000  -0.00053208   0.29320962   0.00000000   0.00000000   0.00000000   0.00000000   0.00000000   0.00000000   0.53711000   0.00000000
  0.83200000   0.00214555   0.01829148  -0.00037302  -0.00000080   0.00000000   0.00000000   0.00000000   0.00000000  -0.00062505   0.29532799   0.00000000   0.00000000   0.00000000   0.00000000   0.00000000   0.00000000   0.53955000   0.00000000
  0.83400000   0.00214555   0.01829222  -0.00046553  -0.00000100   0.00000000   0.00000000   0.00000000   0.00000000  -0.00076269   0.29790856   0.00000000   0.00000000   0.00000000   0.00000000   0.00000000   0.00000000   0.52979000   0.00000000
  0.83600000   0.00766705   0.01829315  -0.00038902  -0.00000298   0.00000000   0.00000000   0.00000000   0.00000000  -0.00094778   0.30100226   0.00000000   0.00000000   0.00000000   0.00000000   0.00000000   0.00000000   0.53955000   0.00000000
  0.83800000   0.00214555   0.01829393  -0.00028332  -0.00000061   0.00000000   0.00000000   0.00000000   0.00000000  -0.00118496   0.30463572   0.00000000   0.00000000   0.00000000   0.00000000   0.00000000   0.00000000   0.53223000   0.00000000
  0.84000000   0.01124856   0.01829450  -0.00032886  -0.00000370   0.00000000   0.00000000   0.00000000   0.00000000  -0.00148545   0.30882517   0.00000000   0.00000000   0.00000000   0.00000000   0.00000000   0.00000000   0.52490000   0.00000000
  0.84200000   0.00401092   0.01829516  -0.00059964  -0.00000241   0.00000000   0.00000000   0.00000000   0.00000000  -0.00186666   0.31358685   0.00000000   0.00000000   0.00000000   0.00000000   0.00000000   0.00000000   0.52979000   0.00000000
  0.84400000   0.00580168   0.01829636  -0.00094685  -0.00000549   0.00000000   0.00000000   0.00000000   0.00000000  -0.00234632   0.31893960   0.00000000   0.00000000   0.00000000   0.00000000   0.00000000   0.00000000   0.52490000   0.00000000
  0.84600000   0.00401092   0.01829825  -0.00112172  -0.00000450   0.00000000   0.00000000   0.00000000   0.00000000  -0.00293517   0.32489282   0.00000000   0.00000000   0.00000000   0.00000000   0.00000000   0.00000000   0.52734000   0.00000000
  0.84800000   0.00580168   0.01830049  -0.00103594  -0.00000601   0.00000000   0.00000000   0.00000000   0.00000000  -0.00363117   0.33142343   0.00000000   0.00000000   0.00000000   0.00000000   0.00000000   0.00000000   0.52490000   0.00000000
  0.85000000   0.00401092   0.01830257  -0.00081084  -0.00000325   0.00000000   0.00000000   0.00000000   0.00000000  -0.00441541   0.33845348   0.00000000   0.00000000   0.00000000   0.00000000   0.00000000   0.00000000   0.52734000   0.00000000
  0.85200000   0.00401092   0.01830419  -0.00059919  -0.00000240   0.00000000   0.00000000   0.00000000   0.00000000  -0.00524972   0.34584159   0.00000000   0.00000000   0.00000000   0.00000000   0.00000000   0.00000000   0.52246000   0.00000000
  0.85400000   0.00000000   0.01830539  -0.00043712   0.00000000   0.00000000   0.00000000   0.00000000   0.00000000  -0.00607831   0.35339769   0.00000000   0.00000000   0.00000000   0.00000000   0.00000000   0.00000000   0.52979000   0.00000000
  0.85600000   0.00214555   0.01830626  -0.00023882  -0.00000051   0.00000000   0.00000000   0.00000000   0.00000000  -0.00683842   0.36090755   0.00000000   0.00000000   0.00000000   0.00000000   0.00000000   0.00000000   0.52734000   0.00000000
  0.85800000   0.00401092   0.01830674   0.00009981   0.00000040   0.00000000   0.00000000   0.00000000   0.00000000  -0.00747898   0.36814735   0.00000000   0.00000000   0.00000000   0.00000000   0.00000000   0.00000000   0.52246000   0.00000000
  0.86000000   0.00000000   0.01830654   0.00057896   0.00000000   0.00000000   0.00000000   0.00000000   0.00000000  -0.00797670   0.37489797   0.00000000   0.00000000   0.00000000   0.00000000   0.00000000   0.00000000   0.52979000   0.00000000
  0.86200000   0.00000000   0.01830538   0.00109011   0.00000000   0.00000000   0.00000000   0.00000000   0.00000000  -0.00834247   0.38096576   0.00000000   0.00000000   0.00000000   0.00000000   0.00000000   0.00000000   0.51514000   0.00000000
  0.86400000   0.00401092   0.01830320   0.00153233   0.00000615   0.00000000   0.00000000   0.00000000   0.00000000  -0.00861827   0.38619553   0.00000000   0.00000000   0.00000000   0.00000000   0.00000000   0.00000000   0.53223000   0.00000000
  0.86600000   0.00214555   0.01830013   0.00187085   0.00000401   0.00000000   0.00000000   0.00000000   0.00000000  -0.00886362   0.39047627   0.00000000   0.00000000   0.00000000   0.00000000   0.00000000   0.00000000   0.52979000   0.00000000
  0.86800000   0.00000000   0.01829639   0.00208230   0.00000000   0.00000000   0.00000000   0.00000000   0.00000000  -0.00913323   0.39374782   0.00000000   0.00000000   0.00000000   0.00000000   0.00000000   0.00000000   0.52490000   0.00000000
  0.87000000   0.00214555   0.01829223   0.00211612   0.00000454   0.00000000   0.00000000   0.00000000   0.00000000  -0.00945529   0.39600636   0.00000000   0.00000000   0.00000000   0.00000000   0.00000000   0.00000000   0.52979000   0.00000000
  0.87200000   0.00214555   0.01828800   0.00191739   0.00000411   0.00000000   0.00000000   0.00000000   0.00000000  -0.00982188   0.39731753   0.00000000   0.00000000   0.00000000   0.00000000   0.00000000   0.00000000   0.52490000   0.00000000
  0.87400000   0.00214555   0.01828416   0.00146806   0.00000315   0.00000000   0.00000000   0.00000000   0.00000000  -0.01019557   0.39782997   0.00000000   0.00000000   0.00000000   0.00000000   0.00000000   0.00000000   0.51514000   0.00000000
  0.87600000   0.00214555   0.01828123   0.00083680   0.00000180   0.00000000   0.00000000   0.00000000   0.00000000  -0.01052730   0.39774866   0.00000000   0.00000000   0.00000000   0.00000000   0.00000000   0.00000000   0.52734000   0.00000000
  0.87800000   0.00035479   0.01827955   0.00019313   0.00000007   0.00000000   0.00000000   0.00000000   0.00000000  -0.01077570   0.39727764   0.00000000   0.00000000   0.00000000   0.00000000   0.00000000   0.00000000   0.52490000   0.00000000
  0.88000000   0.00401092   0.01827917  -0.00027009  -0.00000108   0.00000000   0.00000000   0.00000000   0.00000000  -0.01091962   0.39659711   0.00000000   0.00000000   0.00000000   0.00000000   0.00000000   0.00000000   0.52734000   0.00000000
  0.88200000   0.00035479   0.01827971  -0.00044587  -0.00000016   0.00000000   0.00000000   0.00000000   0.00000000  -0.01096005   0.39587671   0.00000000   0.00000000   0.00000000   0.00000000   0.00000000   0.00000000   0.52979000   0.00000000
  0.88400000   0.00000000   0.01828060  -0.00035132   0.00000000   0.00000000   0.00000000   0.00000000   0.00000000  -0.01091225   0.39526804   0.00000000   0.00000000   0.00000000   0.00000000   0.00000000   0.00000000   0.52734000   0.00000000
  0.88600000   0.00401092   0.01828130  -0.00008729  -0.00000035   0.00000000   0.00000000   0.00000000   0.00000000  -0.01079541   0.39487964   0.00000000   0.00000000   0.00000000   0.00000000   0.00000000   0.00000000   0.52734000   0.00000000
  0.88800000   0.00035479   0.01828147   0.00021787   0.00000008   0.00000000   0.00000000   0.00000000   0.00000000  -0.01062877   0.39478166   0.00000000   0.00000000   0.00000000   0.00000000   0.00000000   0.00000000   0.52490000   0.00000000
  0.89000000   0.00035479   0.01828104   0.00043995   0.00000016   0.00000000   0.00000000   0.00000000   0.00000000  -0.01043373   0.39502330   0.00000000   0.00000000   0.00000000   0.00000000   0.00000000   0.00000000   0.51514000   0.00000000
  0.89200000   0.00000000   0.01828016   0.00048515   0.00000000   0.00000000   0.00000000   0.00000000   0.00000000  -0.01023536   0.39560605   0.00000000   0.00000000   0.00000000   0.00000000   0.00000000   0.00000000   0.53223000   0.00000000
  0.89400000   0.00035479   0.01827919   0.00032104   0.00000011   0.00000000   0.00000000   0.00000000   0.00000000  -0.01005990   0.39644386   0.00000000   0.00000000   0.00000000   0.00000000   0.00000000   0.00000000   0.52979000   0.00000000
  0.89600000   0.00035479   0.01827855  -0.00002487  -0.00000001   0.00000000   0.00000000   0.00000000   0.00000000  -0.00992958   0.39739117   0.00000000   0.00000000   0.00000000   0.00000000   0.00000000   0.00000000   0.52002000   0.00000000
  0.89800000   0.00766705   0.01827860  -0.00049758  -0.00000382   0.00000000   0.00000000   0.00000000   0.00000000  -0.00985689   0.39831487   0.00000000   0.00000000   0.00000000   0.00000000   0.00000000   0.00000000   0.52002000   0.00000000
  0.90000000   0.00000000   0.01827959  -0.00102724   0.00000000   0.00000000   0.00000000   0.00000000   0.00000000  -0.00983975   0.39912838   0.00000000   0.00000000   0.00000000   0.00000000   0.00000000   0.00000000   0.52979000   0.00000000
  0.90200000   0.00214555   0.01828165  -0.00151116  -0.00000324   0.00000000   0.00000000   0.00000000   0.00000000  -0.00986162   0.39978798   0.00000000   0.00000000   0.00000000   0.00000000   0.00000000   0.00000000   0.52979000   0.00000000
  0.90400000   0.00035479   0.01828467  -0.00181212  -0.00000064   0.00000000   0.00000000   0.00000000   0.00000000  -0.00989734   0.40029640   0.00000000   0.00000000   0.00000000   0.00000000   0.00000000   0.00000000   0.52490000   0.00000000
  0.90600000   0.00035479   0.01828829  -0.00181433  -0.00000064   0.00000000   0.00000000   0.00000000   0.00000000  -0.00991944   0.40070813   0.00000000   0.00000000   0.00000000   0.00000000   0.00000000   0.00000000   0.52734000   0.00000000
  0.90800000   0.00035479   0.01829192  -0.00149749  -0.00000053   0.00000000   0.00000000   0.00000000   0.00000000  -0.00990236   0.40111488   0.00000000   0.00000000   0.00000000   0.00000000   0.00000000   0.00000000   0.52979000   0.00000000
  0.91000000   0.00214555   0.01829492  -0.00094853  -0.00000204   0.00000000   0.00000000   0.00000000   0.00000000  -0.00982695   0.40161789   0.00000000   0.00000000   0.00000000   0.00000000   0.00000000   0.00000000   0.53223000   0.00000000
  0.91200000   0.00214555   0.01829681  -0.00030946  -0.00000066   0.00000000   0.00000000   0.00000000   0.00000000  -0.00968757   0.40228971   0.00000000   0.00000000   0.00000000   0.00000000   0.00000000   0.00000000   0.52979000   0.00000000
  0.91400000   0.00000000   0.01829743   0.00027416   0.00000000   0.00000000   0.00000000   0.00000000   0.00000000  -0.00949923   0.40313750   0.00000000   0.00000000   0.00000000   0.00000000   0.00000000   0.00000000   0.52734000   0.00000000
  0.91600000   0.00000000   0.01829688   0.00067452   0.00000000   0.00000000   0.00000000   0.00000000   0.00000000  -0.00930030   0.40411263   0.00000000   0.00000000   0.00000000   0.00000000   0.00000000   0.00000000   0.52734000   0.00000000
  0.91800000   0.00000000   0.01829553   0.00081407   0.00000000   0.00000000   0.00000000   0.00000000   0.00000000  -0.00914714   0.40516830   0.00000000   0.00000000   0.00000000   0.00000000   0.00000000   0.00000000   0.53467000   0.00000000
  0.92000000   0.00035479   0.01829391   0.00072881   0.00000026   0.00000000   0.00000000   0.00000000   0.00000000  -0.00910032   0.40629878   0.00000000   0.00000000   0.00000000   0.00000000   0.00000000   0.00000000   0.52979000   0.00000000
  0.92200000   0.00000000   0.01829245   0.00058306   0.00000000   0.00000000   0.00000000   0.00000000   0.00000000  -0.00920908   0.40753387   0.00000000   0.00000000   0.00000000   0.00000000   0.00000000   0.00000000   0.52734000   0.00000000
  0.92400000   0.00000000   0.01829128   0.00058416   0.00000000   0.00000000   0.00000000   0.00000000   0.00000000  -0.00950212   0.40894105   0.00000000   0.00000000   0.00000000   0.00000000   0.00000000   0.00000000   0.52734000   0.00000000
  0.92600000   0.00035479   0.01829011   0.00086680   0.00000031   0.00000000   0.00000000   0.00000000   0.00000000  -0.00998576   0.41065534   0.00000000   0.00000000   0.00000000   0.00000000   0.00000000   0.00000000   0.52490000   0.00000000
  0.92800000   0.00000000   0.01828838   0.00142874   0.00000000   0.00000000   0.00000000   0.00000000   0.00000000  -0.01064734   0.41288016   0.00000000   0.00000000   0.00000000   0.00000000   0.00000000   0.00000000   0.52490000   0.00000000
  0.93000000   0.00035479   0.01828552   0.00214452   0.00000076   0.00000000   0.00000000   0.00000000   0.00000000  -0.01146101   0.41583120   0.00000000   0.00000000   0.00000000   0.00000000   0.00000000   0.00000000   0.53467000   0.00000000
  0.93200000   0.00214555   0.01828123   0.00284686   0.00000611   0.00000000   0.00000000   0.00000000   0.00000000  -0.01239149   0.41966535   0.00000000   0.00000000   0.00000000   0.00000000   0.00000000   0.00000000   0.53223000   0.00000000
  0.93400000   0.00766705   0.01827554   0.00340957   0.00002614   0.00000000   0.00000000   0.00000000   0.00000000  -0.01339140   0.42443447   0.00000000   0.00000000   0.00000000   0.00000000   0.00000000   0.00000000   0.53955000   0.00000000
  0.93600000   0.00214555   0.01826872   0.00376700   0.00000808   0.00000000   0.00000000   0.00000000   0.00000000  -0.01439257   0.43008629   0.00000000   0.00000000   0.00000000   0.00000000   0.00000000   0.00000000   0.52734000   0.00000000
  0.93800000   0.00000000   0.01826119   0.00393122   0.00000000   0.00000000   0.00000000   0.00000000   0.00000000  -0.01529683   0.43651780   0.00000000   0.00000000   0.00000000   0.00000000   0.00000000   0.00000000   0.52979000   0.00000000
  0.94000000   0.00580168   0.01825332   0.00403793   0.00002343   0.00000000   0.00000000   0.00000000   0.00000000  -0.01597063   0.44364051   0.00000000   0.00000000   0.00000000   0.00000000   0.00000000   0.00000000   0.53223000   0.00000000
  0.94200000   0.00580168   0.01824525   0.00425633   0.00002469   0.00000000   0.00000000   0.00000000   0.00000000  -0.01624584   0.45141046   0.00000000   0.00000000   0.00000000   0.00000000   0.00000000   0.00000000   0.52734000   0.00000000
  0.94400000   0.01124856   0.01823674   0.00457626   0.00005148   0.00000000   0.00000000   0.00000000   0.00000000  -0.01592658   0.45982150   0.00000000   0.00000000   0.00000000   0.00000000   0.00000000   0.00000000   0.53711000   0.00000000
  0.94600000   0.01677006   0.01822758   0.00478412   0.00008023   0.00000000   0.00000000   0.00000000   0.00000000  -0.01480074   0.46888901   0.00000000   0.00000000   0.00000000   0.00000000   0.00000000   0.00000000   0.52979000   0.00000000
  0.94800000   0.02035158   0.01821802   0.00468151   0.00009528   0.00000000   0.00000000   0.00000000   0.00000000  -0.01265481   0.47864645   0.00000000   0.00000000   0.00000000   0.00000000   0.00000000   0.00000000   0.52490000   0.00000000
  0.95000000   0.02400770   0.01820865   0.00426640   0.00010243   0.00000000   0.00000000   0.00000000   0.00000000  -0.00928697   0.48915082   0.00000000   0.00000000   0.00000000   0.00000000   0.00000000   0.00000000   0.52490000   0.00000000
  0.95200000   0.03311072   0.01820012   0.00371332   0.00012295   0.00000000   0.00000000   0.00000000   0.00000000  -0.00451528   0.50047545   0.00000000   0.00000000   0.00000000   0.00000000   0.00000000   0.00000000   0.52734000   0.00000000
  0.95400000   0.03497609   0.01819269   0.00323830   0.00011326   0.00000000   0.00000000   0.00000000   0.00000000   0.00181677   0.51267937   0.00000000   0.00000000   0.00000000   0.00000000   0.00000000   0.00000000   0.52734000   0.19837572
  0.95600000   0.04952599   0.01818622   0.00299847   0.00014850   0.00000044   0.00002002   0.00044471   0.02001518   0.00983456   0.52576228   0.00000525   0.00000514   0.00001039   0.00008450   0.00001165   0.00103844   0.52490000   0.62143965
  0.95800000   0.06228513   0.01818022   0.00305190   0.00019009   0.00000246   0.00008109   0.00156911   0.04105885   0.01962477   0.53962594   0.00002212   0.00002084   0.00004296   0.00019631   0.00004111   0.00210383   0.52490000   1.09032030
  0.96000000   0.06594126   0.01817412   0.00333517   0.00021993   0.00000754   0.00018533   0.00351002   0.06318256   0.03122719   0.55405924   0.00005246   0.00004763   0.00010009   0.00032454   0.00009196   0.00319752   0.52734000   1.60997198
  0.96200000   0.08593804   0.01816745   0.00369363   0.00031742   0.00001745   0.00033493   0.00640515   0.08641792   0.04462505   0.56875118   0.00009837   0.00008608   0.00018445   0.00047642   0.00016781   0.00432033   0.53955000   2.18443833
  0.96400000   0.10421868   0.01816006   0.00398453   0.00041526   0.00003425   0.00053212   0.01038829   0.11077041   0.05973339   0.58332815   0.00016215   0.00013677   0.00029892   0.00066658   0.00027217   0.00547240   0.53467000   2.81639815
  0.96600000   0.12966235   0.01815209   0.00417286   0.00054106   0.00006022   0.00077911   0.01558394   0.13621621   0.07639249   0.59739584   0.00024625   0.00020025   0.00044650   0.00090046   0.00040830   0.00665313   0.52979000   3.50682916
  0.96800000   0.14607762   0.01814374   0.00433514   0.00063327   0.00009790   0.00107802   0.02210162   0.16270152   0.09437066   0.61056324   0.00035318   0.00027708   0.00063026   0.00117620   0.00057906   0.00786109   0.52490000   4.25476930
  0.97000000   0.16973053   0.01813507   0.00456984   0.00077564   0.00015004   0.00143087   0.03003068   0.19014383   0.11337074   0.62246926   0.00048544   0.00036776   0.00085321   0.00149200   0.00078680   0.00909412   0.52734000   5.05732686
  0.97200000   0.19524881   0.01812593   0.00490037   0.00095679   0.00021950   0.00183945   0.03943538   0.21843612   0.13303238   0.63283268   0.00064543   0.00047278   0.00111821   0.00185698   0.00103321   0.01034942   0.52979000   5.91000605
  0.97400000   0.22442322   0.01811613   0.00527111   0.00118296   0.00030929   0.00230534   0.05034993   0.24745429   0.15292903   0.64148740   0.00083537   0.00059252   0.00142789   0.00227666   0.00131917   0.01162374   0.52734000   6.80713542
  0.97600000   0.26270064   0.01810559   0.00563467   0.00148023   0.00042241   0.00282986   0.06277361   0.27706617   0.17257137   0.64838798   0.00105725   0.00072734   0.00178459   0.00276378   0.00164467   0.01291362   0.52734000   7.74242196
  0.97800000   0.29545656   0.01809432   0.00597680   0.00176589   0.00056185   0.00341407   0.07666710   0.30714147   0.19143801   0.65362870   0.00131280   0.00087749   0.00219029   0.00332194   0.00200868   0.01421563   0.52734000   8.70991120
  0.98000000   0.33373399   0.01808237   0.00622143   0.00207630   0.00073047   0.00405877   0.09195265   0.33756329   0.20904347   0.65746696   0.00160350   0.00104319   0.00264669   0.00395113   0.00240916   0.01552673   0.52734000   9.70515828
  0.98200000   0.36835528   0.01806992   0.00623078   0.00229514   0.00093094   0.00476458   0.10852030   0.36823958   0.22502891   0.66029591   0.00193064   0.00122460   0.00315524   0.00465322   0.00284323   0.01684449   0.52246000  10.72617770
  0.98400000   0.39745508   0.01805746   0.00597302   0.00237401   0.00116571   0.00553193   0.12624052   0.39911109   0.23924084   0.66258176   0.00229546   0.00142183   0.00371729   0.00541903   0.00330750   0.01816737   0.52734000  11.77421803
  0.98600000   0.45028240   0.01804552   0.00560235   0.00252264   0.00143693   0.00636119   0.14498103   0.43015521   0.25176037   0.66481806   0.00269929   0.00163497   0.00433426   0.00626676   0.00379850   0.01949477   0.53223000  12.85442064
  0.98800000   0.48855982   0.01803431   0.00532570   0.00260192   0.00174653   0.00725273   0.16462314   0.46138688   0.26286295   0.66749567   0.00314372   0.00186411   0.00500783   0.00720561   0.00431313   0.02082708   0.52490000  13.97591809
  0.99000000   0.54504327   0.01802366   0.00523557   0.00285361   0.00209623   0.00820698   0.18507287   0.49285705   0.27291995   0.67106677   0.00363080   0.00210937   0.00574017   0.00823921   0.00484891   0.02216565   0.53467000  15.15096062
  0.99200000   0.58876758   0.01801319   0.00531548   0.00312958   0.00248756   0.00922448   0.20626384   0.52464813   0.28228344   0.67590349   0.00416319   0.00237090   0.00653408   0.00937302   0.00540411   0.02351262   0.53223000  16.39316329
  0.99400000   0.64525103   0.01800256   0.00554834   0.00358007   0.00292198   0.01030600   0.22815260   0.55686637   0.29120224   0.68225853   0.00474421   0.00264887   0.00739308   0.01060704   0.00597760   0.02487078   0.53711000  17.71547227
  0.99600000   0.70165986   0.01799146   0.00590251   0.00414156   0.00340084   0.01145250   0.25070991   0.58963200   0.29979926   0.69024498   0.00537783   0.00294354   0.00832137   0.01195395   0.00656860   0.02624328   0.52979000  19.12895506
  0.99800000   0.74724954   0.01797966   0.00626197   0.00467925   0.00392547   0.01266520   0.27391260   0.62306971   0.30811114   0.69986687   0.00606850   0.00325523   0.00932373   0.01340286   0.00717651   0.02763339   0.51514000  20.64326953
  1.00000000   0.79455536   0.01796713   0.00650131   0.00516565   0.00449712   0.01394557   0.29773970   0.65730298   0.31615897   0.71108888   0.00682112   0.00358432   0.01040544   0.01494466   0.00780078   0.02904435   0.52490000  22.26813855
  1.00200000   0.85103881   0.01795413   0.00662034   0.00563416   0.00511703   0.01529533   0.32217325   0.69245280   0.32400013   0.72388035   0.00764105   0.00393124   0.01157229   0.01659026   0.00844094   0.03047932   0.52734000  24.01411073
  1.00400000   0.91849065   0.01794089   0.00674838   0.00619833   0.00578640   0.01671642   0.34720099   0.72863750   0.33172644   0.73820291   0.00853414   0.00429649   0.01283063   0.01835979   0.00909667   0.03194140   0.52002000  25.89154999
  1.00600000   0.99862701   0.01792739   0.00701435   0.00700472   0.00650642   0.01821102   0.37281696   0.76597039   0.33941218   0.75396276   0.00950671   0.00468063   0.01418734   0.02027691   0.00976780   0.03343357   0.53467000  27.90806323
  1.00800000   1.09696939   0.01791336   0.00743108   0.00815166   0.00727826   0.01978155   0.39901777   0.80455362   0.34704883   0.77096177   0.01056543   0.00508429   0.01564973   0.02237250   0.01045427   0.03495849   0.52734000  30.06555049
  1.01000000   1.19896790   0.01789850   0.00790555   0.00947850   0.00810307   0.02143057   0.42579492   0.84446951   0.35451272   0.78887860   0.01171703   0.00550813   0.01722516   0.02466844   0.01115583   0.03651833   0.53223000  32.35824889
  1.01200000   1.32290319   0.01788269   0.00833075   0.01102078   0.00898199   0.02316081   0.45312722   0.88577167   0.36159350   0.80728205   0.01296790   0.00595284   0.01892073   0.02719031   0.01187193   0.03811449   0.52734000  34.77242427
  1.01400000   1.48862279   0.01786603   0.00865893   0.01288989   0.00991610   0.02497506   0.48097719   0.92847768   0.36807566   0.82565936   0.01432367   0.00641914   0.02074281   0.03000184   0.01260160   0.03974744   0.52734000  37.28755922
  1.01600000   1.66896691   0.01784871   0.00891427   0.01487762   0.01090637   0.02687610   0.50929430   0.97256412   0.37383268   0.84344941   0.01578893   0.00690775   0.02269668   0.03315943   0.01334351   0.04141654   0.52734000  39.87826746
  1.01800000   1.86751705   0.01783088   0.00914820   0.01708442   0.01195369   0.02886663   0.53802390   1.01796406   0.37888290   0.86007317   0.01736694   0.00741936   0.02478630   0.03669591   0.01409623   0.04312007   0.53955000  42.51600955
  1.02000000   2.06606719   0.01781259   0.00938700   0.01939418   0.01305883   0.03094916   0.56711771   1.06456697   0.38337474   0.87496708   0.01905952   0.00795462   0.02701414   0.04062949   0.01485848   0.04485511   0.53223000  45.17005610
  1.02200000   2.27923439   0.01779381   0.00964342   0.02197962   0.01422249   0.03312595   0.59654059   1.11222134   0.38750477   0.88762119   0.02086695   0.00851410   0.02938105   0.04497480   0.01562936   0.04661769   0.52490000  47.80702784
  1.02400000   2.48144066   0.01777453   0.00995891   0.02471245   0.01544530   0.03539891   0.62627007   1.16073916   0.39140772   0.89758978   0.02278784   0.00909830   0.03188614   0.04973547   0.01640828   0.04840291   0.52734000  50.38874548
  1.02600000   2.66178477   0.01775461   0.01037850   0.02762532   0.01672786   0.03776955   0.65628839   1.20990007   0.39507218   0.90447019   0.02481890   0.00970761   0.03452651   0.05487870   0.01719476   0.05020497   0.53467000  52.86992642
  1.02800000   2.82208734   0.01773385   0.01090292   0.03076899   0.01807071   0.04023891   0.68657047   1.25945409   0.39831840   0.90788900   0.02695461   0.01034228   0.03729689   0.06036257   0.01798815   0.05201733   0.52734000  55.19749193
  1.03000000   2.95324832   0.01771205   0.01150026   0.03396312   0.01947436   0.04280748   0.71707251   1.30912379   0.40083505   0.90750116   0.02918677   0.01100246   0.04018924   0.06613790   0.01878730   0.05383272   0.52979000  57.31164929
  1.03200000   3.06072805   0.01768904   0.01211811   0.03709023   0.02093915   0.04547521   0.74772421   1.35860676   0.40223936   0.90299656   0.03150424   0.01168813   0.04319237   0.07215188   0.01959037   0.05564321   0.53467000  59.14819583
  1.03400000   3.14087933   0.01766481   0.01266648   0.03978388   0.02246530   0.04824140   0.77842495   1.40757899   0.40212014   0.89412005   0.03389263   0.01239910   0.04629174   0.07835349   0.02039473   0.05744033   0.52490000  60.64083237
  1.03600000   3.18824484   0.01763948   0.01304319   0.04158487   0.02405277   0.05110468   0.80904191   1.45569950   0.40004417   0.88068111   0.03633429   0.01313503   0.04946932   0.08468261   0.02119690   0.05921513   0.52490000  61.72229924
  1.03800000   3.19916846   0.01761339   0.01319772   0.04222174   0.02570122   0.05406299   0.83940782   1.50261486   0.39554266   0.86254542   0.03880819   0.01389538   0.05270356   0.09107003   0.02199248   0.06095836   0.52979000  62.32496442
  1.04000000   3.17184449   0.01758699   0.01316562   0.04175929   0.02740995   0.05711357   0.86931849   1.54796311   0.38811680   0.83962276   0.04128995   0.01467944   0.05596939   0.09744104   0.02277614   0.06266053   0.52246000  62.38155863
  1.04200000   3.12630705   0.01756066   0.01305658   0.04081886   0.02917780   0.06025291   0.89853236   1.59137564   0.37728669   0.81182952   0.04375186   0.01548632   0.05923819   0.10373919   0.02354155   0.06431198   0.52246000  61.82693069
  1.04400000   3.06983106   0.01753455   0.01298407   0.03985891   0.03100310   0.06347676   0.92677519   1.63247675   0.36267530   0.77906346   0.04616299   0.01631492   0.06247792   0.10993533   0.02428151   0.06590287   0.52490000  60.60431936
  1.04600000   3.00425430   0.01750858   0.01295038   0.03890622   0.03288363   0.06678012   0.95375119   1.67088496   0.34409612   0.74127577   0.04848962   0.01716396   0.06565358   0.11600941   0.02498828   0.06742321   0.52490000  58.67711054
  1.04800000   2.90042026   0.01748268   0.01282330   0.03719296   0.03481654   0.07015723   0.97915992   1.70622195   0.32161257   0.69859735   0.05069631   0.01803195   0.06872826   0.12191409   0.02565399   0.06886308   0.53467000  56.04193402
  1.05000000   2.77472929   0.01745703   0.01247102   0.03460370   0.03679842   0.07360158   1.00271598   1.73813052   0.29555605   0.65145120   0.05274764   0.01891723   0.07166486   0.12758924   0.02627116   0.07021313   0.52734000  52.74063771
  1.05200000   2.58163349   0.01743209   0.01189194   0.03070064   0.03882530   0.07710601   1.02416892   1.76630141   0.26651104   0.60067001   0.05461053   0.01981794   0.07442847   0.13294560   0.02683323   0.07146525   0.53467000  48.86846429
  1.05400000   2.38853769   0.01740831   0.01120502   0.02676361   0.04089279   0.08066282   1.04332139   1.79050619   0.23528363   0.54753926   0.05625706   0.02073212   0.07698918   0.13791577   0.02733502   0.07261346   0.52979000  44.57151672
  1.05600000   2.18269022   0.01738590   0.01055715   0.02304299   0.04299616   0.08426396   1.06004460   1.81062675   0.20286447   0.49366338   0.05766704   0.02165769   0.07932473   0.14248700   0.02777317   0.07365466   0.52734000  40.03206960
  1.05800000   1.97682782   0.01736478   0.01004940   0.01986594   0.04513049   0.08790125   1.07429062   1.82667127   0.17038126   0.44074709   0.05882985   0.02259256   0.08142241   0.14664652   0.02814641   0.07458908   0.52979000  35.44787412
  1.06000000   1.78558993   0.01734469   0.00972175   0.01735906   0.04729088   0.09156670   1.08609981   1.83877430   0.13901955   0.39039624   0.05974522   0.02353466   0.08327987   0.15040894   0.02845582   0.07542022   0.52490000  31.00963045
  1.06200000   1.62524260   0.01732524   0.00957487   0.01556149   0.04947259   0.09525266   1.09560040   1.84718259   0.10989581   0.34394512   0.06042275   0.02448203   0.08490478   0.15381977   0.02870473   0.07615456   0.53467000  26.87997975
  1.06400000   1.49593505   0.01730609   0.00959279   0.01435019   0.05167118   0.09895207   1.10299714   1.85223068   0.08389879   0.30235887   0.06088043   0.02543286   0.08631329   0.15694095   0.02889852   0.07680086   0.52734000  23.17839405
  1.06600000   1.40848643   0.01728691   0.00975362   0.01373784   0.05388273   0.10265861   1.10854868   1.85431179   0.06155178   0.26621011   0.06114232   0.02638552   0.08752784   0.15984537   0.02904398   0.07736943   0.52490000  19.97313805
  1.06800000   1.34110921   0.01726740   0.01002908   0.01345009   0.05610381   0.10636677   1.11253768   1.85384756   0.04296001   0.23567100   0.06123583   0.02733860   0.08857443   0.16259496   0.02914849   0.07787131   0.53955000  17.28246885
  1.07000000   1.28276039   0.01724734   0.01037431   0.01330775   0.05833159   0.11007188   1.11524129   1.85125995   0.02787450   0.21057762   0.06118914   0.02829089   0.08948003   0.16521883   0.02921932   0.07831756   0.52490000  15.08698168
  1.07200000   1.22814231   0.01722659   0.01071513   0.01315971   0.06056375   0.11377009   1.11691006   1.84695086   0.01584728   0.19056827   0.06102917   0.02924142   0.09027059   0.16772974   0.02926304   0.07871871   0.52490000  13.34582290
  1.07400000   1.16255585   0.01720516   0.01095116   0.01273133   0.06279841   0.11745833   1.11775964   1.84129002   0.00641172   0.17516184   0.06078054   0.03018937   0.09096991   0.17012043   0.02928530   0.07908444   0.52734000  12.00884833
  1.07600000   1.08241949   0.01718326   0.01098651   0.01189202   0.06503415   0.12113423   1.11797430   1.83460713  -0.00078767   0.16379036   0.06046501   0.03113416   0.09159917   0.17236541   0.02929093   0.07942339   0.52490000  -0.00000000
  1.07800000   0.99676163   0.01716129   0.01076815   0.01073328   0.06727010   0.12478382   1.11797430   1.81498713  -0.00596465   0.15586421   0.05952699   0.03207219   0.09159917   0.17444459   0.02928417   0.07974305   0.52490000   0.00000000
  1.08000000   0.90573150   0.01713975   0.01029801   0.00932723   0.06950605   0.12839418   1.11797430   1.79536713  -0.00925850   0.15080604   0.05859905   0.03300013   0.09159917   0.17634708   0.02926895   0.08004972   0.52979000  -0.00000000
  1.08200000   0.82193902   0.01711915   0.00960957   0.00789848   0.07174199   0.13196529   1.11797430   1.77574713  -0.01084969   0.14804420   0.05768119   0.03391798   0.09159917   0.17807475   0.02924884   0.08034857   0.52979000   0.00000000
  1.08400000   0.74172804   0.01709994   0.00873989   0.00648262   0.07397794   0.13549716   1.11797430   1.75612713  -0.01105004   0.14703333   0.05677342   0.03482575   0.09159917   0.17963842   0.02922694   0.08064364   0.52979000   0.00000000
  1.08600000   0.67256007   0.01708246   0.00773025   0.00519906   0.07621389   0.13898980   1.11797430   1.73650713  -0.01030753   0.14728701   0.05587574   0.03572344   0.09159917   0.18105271   0.02920559   0.08093796   0.53467000   0.00000000
  1.08800000   0.60697361   0.01706699   0.00663890   0.00402964   0.07844984   0.14244319   1.11797430   1.71688713  -0.00911791   0.14841306   0.05498814   0.03661103   0.09159917   0.18233224   0.02918616   0.08123366   0.52490000   0.00000000
  1.09000000   0.56504005   0.01705372   0.00553573   0.00312791   0.08068579   0.14585735   1.11797430   1.69726713  -0.00789166   0.15014781   0.05411063   0.03748855   0.09159917   0.18350426   0.02916915   0.08153222   0.52490000   0.00000000
  1.09200000   0.52131575   0.01704265   0.00448555   0.00233839   0.08292174   0.14923226   1.11797430   1.67764713  -0.00684801   0.15232372   0.05324320   0.03835597   0.09159917   0.18459061   0.02915441   0.08183470   0.52979000   0.00000000
  1.09400000   0.49035058   0.01703367   0.00354698   0.00173926   0.08515769   0.15256794   1.11797430   1.65802713  -0.00598989   0.15479300   0.05238586   0.03921332   0.09159917   0.18560228   0.02914157   0.08214181   0.52734000  -0.00000000
  1.09600000   0.45214777   0.01702658   0.00278724   0.00126024   0.08739363   0.15586437   1.11797430   1.63840713  -0.00517283   0.15740432   0.05153860   0.04006057   0.09159917   0.18654478   0.02913041   0.08245401   0.52734000   0.00000000
  1.09800000   0.42662949   0.01702101   0.00226564   0.00096659   0.08962958   0.15912156   1.11797430   1.61878713  -0.00423332   0.16002257   0.05070143   0.04089774   0.09159917   0.18742355   0.02912100   0.08277144   0.52734000   0.00000000
  1.10000000   0.40655809   0.01701647   0.00198255   0.00080602   0.09186553   0.16233952   1.11797430   1.59916713  -0.00311055   0.16254625   0.04987435   0.04172483   0.09159917   0.18825674   0.02911366   0.08309401   0.52490000   0.00000000
  1.10200000   0.38103981   0.01701251   0.00186507   0.00071067   0.09410148   0.16551823   1.11797430   1.57954713  -0.00189999   0.16491488   0.04905735   0.04254183   0.09159917   0.18904434   0.02910865   0.08342147   0.53955000   0.00000000
  1.10400000   0.35925227   0.01700878   0.00179043   0.00064321   0.09633743   0.16865771   1.11797430   1.55992713  -0.00081346   0.16708039   0.04825043   0.04334874   0.09159917   0.18978463   0.02910594   0.08375346   0.53467000  -0.00000000
  1.10600000   0.34462776   0.01700520   0.00159660   0.00055023   0.09857338   0.17175794   1.11797430   1.54030713  -0.00006999   0.16897285   0.04745360   0.04414557   0.09159917   0.19048851   0.02910505   0.08408952   0.52734000   0.00000000
  1.10800000   0.32276560   0.01700201   0.00112129   0.00036191   0.10080933   0.17481894   1.11797430   1.52068713   0.00022078   0.17051467   0.04666686   0.04493231   0.09159917   0.19115590   0.02910520   0.08442900   0.52979000   0.00000000
  1.11000000   0.31187183   0.01699976   0.00029702   0.00009263   0.10304527   0.17784069   1.11797430   1.50106713   0.00011836   0.17163392   0.04589020   0.04570897   0.09159917   0.19179054   0.02910554   0.08477115   0.52979000  -0.00000000
  1.11200000   0.29911269   0.01699917  -0.00079089  -0.00023657   0.10528122   0.18082320   1.11797430   1.48144713  -0.00017631   0.17226192   0.04512363   0.04647554   0.09159917   0.19240153   0.02910548   0.08511505   0.53467000   0.00000000
  1.11400000   0.28635355   0.01700075  -0.00195779  -0.00056062   0.10751717   0.18376648   1.11797430   1.46182713  -0.00042134   0.17236579   0.04436715   0.04723203   0.09159917   0.19298699   0.02910489   0.08545968   0.52979000  -0.00000000
  1.11600000   0.27538517   0.01700467  -0.00303992  -0.00083715   0.10975312   0.18667051   1.11797430   1.44220713  -0.00045404   0.17197675   0.04362075   0.04797843   0.09159917   0.19354873   0.02910401   0.08580402   0.52979000   0.00000000
  1.11800000   0.26083527   0.01701075  -0.00397970  -0.00103805   0.11198907   0.18953531   1.11797430   1.42258713  -0.00026723   0.17118712   0.04288443   0.04871474   0.09159917   0.19408495   0.02910329   0.08614718   0.52734000   0.00000000
  1.12000000   0.24442000   0.01701871  -0.00481185  -0.00117611   0.11422502   0.19236086   1.11797430   1.40296713  -0.00000142   0.17015120   0.04215820   0.04944097   0.09159917   0.19459021   0.02910302   0.08648852   0.52979000  -0.00000000
  1.12200000   0.23897312   0.01702833  -0.00557765  -0.00133291   0.11646097   0.19514718   1.11797430   1.38334713   0.00014294   0.16904124   0.04144206   0.05015712   0.09159917   0.19507360   0.02910316   0.08682771   0.52734000   0.00000000
  1.12400000   0.23173547   0.01703948  -0.00626201  -0.00145113   0.11869692   0.19789425   1.11797430   1.36372713   0.00002392   0.16795038   0.04073600   0.05086318   0.09159917   0.19554431   0.02910333   0.08716470   0.52734000   0.00000000
  1.12600000   0.21897633   0.01705201  -0.00681090  -0.00149143   0.12093286   0.20060208   1.11797430   1.34410713  -0.00035834   0.16685754   0.04004003   0.05155915   0.09159917   0.19599502   0.02910300   0.08749951   0.52490000   0.00000000
  1.12800000   0.20621719   0.01706563  -0.00718174  -0.00148100   0.12316881   0.20327068   1.11797430   1.32448713  -0.00085830   0.16567437   0.03935414   0.05224504   0.09159917   0.19642021   0.02910178   0.08783204   0.52734000  -0.00000000
  1.13000000   0.20069569   0.01707999  -0.00737330  -0.00147979   0.12540476   0.20590003   1.11797430   1.30486713  -0.00126248   0.16431091   0.03867834   0.05292084   0.09159917   0.19682713   0.02909966   0.08816203   0.52734000   0.00000000
  1.13200000   0.18248967   0.01709474  -0.00744406  -0.00135846   0.12764071   0.20849015   1.11797430   1.28524713  -0.00140417   0.16274280   0.03801262   0.05358655   0.09159917   0.19721031   0.02909699   0.08848908   0.52979000  -0.00000000
  1.13400000   0.18435504   0.01710963  -0.00749940  -0.00138255   0.12987666   0.21104102   1.11797430   1.26562713  -0.00125212   0.16102365   0.03735699   0.05424219   0.09159917   0.19757716   0.02909434   0.08881285   0.52979000   0.00000000
  1.13600000   0.17159590   0.01712463  -0.00763044  -0.00130935   0.13211261   0.21355265   1.11797430   1.24600713  -0.00092677   0.15921313   0.03671144   0.05488773   0.09159917   0.19793311   0.02909216   0.08913309   0.52490000  -0.00000000
  1.13800000   0.16062751   0.01713989  -0.00788535  -0.00126660   0.13434856   0.21602505   1.11797430   1.22638713  -0.00063611   0.15733451   0.03607598   0.05552319   0.09159917   0.19826533   0.02909059   0.08944963   0.53467000   0.00000000
  1.14000000   0.16062751   0.01715566  -0.00829490  -0.00133239   0.13658450   0.21845820   1.11797430   1.20676713  -0.00056510   0.15541714   0.03545061   0.05614856   0.09159917   0.19858659   0.02908939   0.08976239   0.53955000   0.00000000
  1.14200000   0.15518063   0.01717225  -0.00885115  -0.00137353   0.13882045   0.22085212   1.11797430   1.18714713  -0.00077766   0.15352438   0.03483532   0.05676385   0.09159917   0.19890239   0.02908805   0.09007133   0.52979000   0.00000000
  1.14400000   0.14786837   0.01718995  -0.00944823  -0.00139709   0.14105640   0.22320679   1.11797430   1.16752713  -0.00118413   0.15172613   0.03423012   0.05736906   0.09159917   0.19920544   0.02908609   0.09037658   0.52490000  -0.00000000
  1.14600000   0.13518385   0.01720885  -0.00989728  -0.00133795   0.14329235   0.22552223   1.11797430   1.14790713  -0.00159015   0.15006949   0.03363500   0.05796417   0.09159917   0.19948850   0.02908331   0.09067837   0.52490000   0.00000000
  1.14800000   0.13518385   0.01722864  -0.01001496  -0.00135386   0.14552830   0.22779842   1.11797430   1.12828713  -0.00179870   0.14855760   0.03304997   0.05854921   0.09159917   0.19975886   0.02907992   0.09097700   0.52734000   0.00000000
  1.15000000   0.13518385   0.01724867  -0.00970631  -0.00131214   0.14776425   0.23003537   1.11797430   1.10866713  -0.00171146   0.14713489   0.03247502   0.05912415   0.09159917   0.20002923   0.02907641   0.09127269   0.52979000  -0.00000000
  1.15200000   0.12966235   0.01726808  -0.00899989  -0.00116695   0.15000020   0.23223309   1.11797430   1.08904713  -0.00137779   0.14569759   0.03191016   0.05968901   0.09159917   0.20029408   0.02907333   0.09156553   0.52246000   0.00000000
  1.15400000   0.12055933   0.01728608  -0.00802403  -0.00096737   0.15223614   0.23439156   1.11797430   1.06942713  -0.00096559   0.14411767   0.03135539   0.06024379   0.09159917   0.20054430   0.02907098   0.09185534   0.52979000   0.00000000
  1.15600000   0.11876858   0.01730213  -0.00694507  -0.00082486   0.15447209   0.23651080   1.11797430   1.04980713  -0.00066939   0.14227784   0.03081070   0.06078848   0.09159917   0.20078363   0.02906935   0.09214174   0.51758000   0.00000000
  1.15800000   0.11690320   0.01731602  -0.00592372  -0.00069250   0.15670804   0.23859079   1.11797430   1.03018713  -0.00060560   0.14011338   0.03027609   0.06132308   0.09159917   0.20101930   0.02906807   0.09242413   0.52490000  -0.00000000
  1.16000000   0.11145632   0.01732787  -0.00510072  -0.00056851   0.15894399   0.24063155   1.11797430   1.01056713  -0.00075290   0.13760743   0.02975157   0.06184760   0.09159917   0.20124766   0.02906671   0.09270185   0.52246000   0.00000000
  1.16200000   0.10966556   0.01733807  -0.00456650  -0.00050079   0.16117994   0.24263306   1.11797430   0.99094713  -0.00096890   0.13474996   0.02923714   0.06236203   0.09159917   0.20146878   0.02906499   0.09297421   0.53223000  -0.00000000
  1.16400000   0.10600944   0.01734720  -0.00433097  -0.00045912   0.16341589   0.24459533   1.11797430   0.97132713  -0.00107114   0.13152149   0.02873279   0.06286638   0.09159917   0.20168446   0.02906295   0.09324048   0.53223000   0.00000000
  1.16600000   0.10235331   0.01735587  -0.00433797  -0.00044401   0.16565184   0.24651837   1.11797430   0.95170713  -0.00093770   0.12789310   0.02823853   0.06336064   0.09159917   0.20189282   0.02906094   0.09349989   0.52734000   0.00000000
  1.16800000   0.09690642   0.01736454  -0.00448706  -0.00043483   0.16788778   0.24840216   1.11797430   0.93208713  -0.00057344   0.12383775   0.02775435   0.06384482   0.09159917   0.20209208   0.02905943   0.09375162   0.53223000   0.00000000
  1.17000000   0.09504105   0.01737352  -0.00465555  -0.00044247   0.17012373   0.25024672   1.11797430   0.91246713  -0.00010766   0.11935871   0.02728026   0.06431891   0.09159917   0.20228403   0.02905875   0.09399482   0.52246000   0.00000000
  1.17200000   0.09325029   0.01738283  -0.00477003  -0.00044481   0.17235968   0.25205203   1.11797430   0.89284713   0.00027469   0.11448815   0.02681626   0.06478292   0.09159917   0.20247232   0.02905892   0.09422867   0.52734000   0.00000000
  1.17400000   0.09145954   0.01739237  -0.00483535  -0.00044224   0.17459563   0.25381811   1.11797430   0.87322713   0.00043032   0.10927030   0.02636234   0.06523684   0.09159917   0.20265703   0.02905962   0.09445242   0.52002000   0.00000000
  1.17600000   0.08780341   0.01740204  -0.00484650  -0.00042554   0.17683158   0.25554494   1.11797430   0.85360713   0.00033182   0.10377621   0.02591850   0.06568067   0.09159917   0.20283629   0.02906038   0.09466547   0.53223000   0.00000000
  1.17800000   0.08593804   0.01741173  -0.00475786  -0.00040888   0.17906753   0.25723253   1.11797430   0.83398713   0.00008196   0.09810517   0.02548475   0.06611442   0.09159917   0.20301003   0.02906080   0.09486735   0.52246000   0.00000000
  1.18000000   0.09325029   0.01742125  -0.00456210  -0.00042542   0.18130348   0.25888089   1.11797430   0.81436713  -0.00013901   0.09235270   0.02506109   0.06653808   0.09159917   0.20318922   0.02906074   0.09505781   0.52979000  -0.00000000
  1.18200000   0.08049115   0.01743037  -0.00428591  -0.00034498   0.18353942   0.26049000   1.11797430   0.79474713  -0.00016716   0.08659464   0.02464751   0.06695166   0.09159917   0.20336296   0.02906044   0.09523676   0.52490000   0.00000000
  1.18400000   0.08049115   0.01743894  -0.00394589  -0.00031761   0.18577537   0.26205988   1.11797430   0.77512713   0.00006052   0.08088393   0.02424402   0.06735515   0.09159917   0.20352394   0.02906033   0.09540424   0.53223000   0.00000000
  1.18600000   0.07870040   0.01744683  -0.00361830  -0.00028476   0.18801132   0.26359051   1.11797430   0.75550713   0.00047628   0.07524810   0.02385061   0.06774856   0.09159917   0.20368313   0.02906087   0.09556037   0.52979000   0.00000000
  1.18800000   0.07504427   0.01745407  -0.00346708  -0.00026018   0.19024727   0.26508191   1.11797430   0.73588713   0.00092110   0.06971125   0.02346729   0.06813188   0.09159917   0.20383688   0.02906226   0.09570533   0.52979000  -0.00000000
  1.19000000   0.07138814   0.01746101  -0.00362082  -0.00025848   0.19248322   0.26653406   1.11797430   0.71626713   0.00123144   0.06431080   0.02309406   0.06850512   0.09159917   0.20398331   0.02906442   0.09583935   0.52979000   0.00000000
  1.19200000   0.06959738   0.01746825  -0.00408100  -0.00028403   0.19471917   0.26794697   1.11797430   0.69664713   0.00132671   0.05908054   0.02273091   0.06886827   0.09159917   0.20412430   0.02906697   0.09596274   0.52490000   0.00000000
  1.19400000   0.07325351   0.01747641  -0.00475315  -0.00034818   0.19695512   0.26932065   1.11797430   0.67702713   0.00125005   0.05404484   0.02237784   0.06922133   0.09159917   0.20426715   0.02906955   0.09607587   0.52002000  -0.00000000
  1.19600000   0.06773201   0.01748592  -0.00551426  -0.00037349   0.19919106   0.27065508   1.11797430   0.65740713   0.00114174   0.04922577   0.02203486   0.06956431   0.09159917   0.20440813   0.02907194   0.09617914   0.52490000   0.00000000
  1.19800000   0.06959738   0.01749694  -0.00626735  -0.00043619   0.20142701   0.27195028   1.11797430   0.63778713   0.00116005   0.04463211   0.02170197   0.06989720   0.09159917   0.20454546   0.02907424   0.09627299   0.51514000  -0.00000000
  1.20000000   0.06594126   0.01750948  -0.00697521  -0.00045995   0.20366296   0.27320623   1.11797430   0.61816713   0.00139198   0.04026792   0.02137916   0.07022001   0.09159917   0.20468100   0.02907680   0.09635789   0.52979000   0.00000000
  1.20200000   0.06594126   0.01752343  -0.00765468  -0.00050476   0.20589891   0.27442295   1.11797430   0.59854713   0.00180259   0.03615860   0.02106644   0.07053273   0.09159917   0.20481288   0.02907999   0.09643432   0.52979000   0.00000000
  1.20400000   0.06407588   0.01753874  -0.00833771  -0.00053425   0.20813486   0.27560042   1.11797430   0.57892713   0.00225180   0.03234154   0.02076380   0.07083537   0.09159917   0.20494290   0.02908405   0.09650282   0.52002000   0.00000000
  1.20600000   0.06049437   0.01755541  -0.00903395  -0.00054650   0.21037081   0.27673865   1.11797430   0.55930713   0.00257071   0.02885135   0.02047125   0.07112792   0.09159917   0.20506747   0.02908887   0.09656401   0.52734000  -0.00000000
  1.20800000   0.05862900   0.01757348  -0.00972476  -0.00057015   0.21260676   0.27783765   1.11797430   0.53968713   0.00265433   0.02572427   0.02018879   0.07141039   0.09159917   0.20518659   0.02909409   0.09661859   0.52246000   0.00000000
  1.21000000   0.06228513   0.01759293  -0.01037756  -0.00064637   0.21484270   0.27889740   1.11797430   0.52006713   0.00251836   0.02298336   0.01991641   0.07168277   0.09159917   0.20530751   0.02909927   0.09666730   0.52246000  -0.00000000
  1.21200000   0.05497287   0.01761369  -0.01094736  -0.00060181   0.21707865   0.27991792   1.11797430   0.50044713   0.00229109   0.02062961   0.01965411   0.07194506   0.09159917   0.20542477   0.02910407   0.09671091   0.53467000   0.00000000
  1.21400000   0.04952599   0.01763558  -0.01137509  -0.00056336   0.21931460   0.28089919   1.11797430   0.48082713   0.00214521   0.01866054   0.01940190   0.07219727   0.09159917   0.20552927   0.02910851   0.09675020   0.52734000  -0.00000000
  1.21600000   0.05139136   0.01765833  -0.01160588  -0.00059644   0.22155055   0.28184123   1.11797430   0.46120713   0.00220540   0.01706127   0.01915978   0.07243940   0.09159917   0.20563018   0.02911286   0.09678592   0.52979000   0.00000000
  1.21800000   0.05318211   0.01768154  -0.01160920  -0.00061740   0.22378650   0.28274402   1.11797430   0.44158713   0.00248291   0.01578303   0.01892774   0.07267143   0.09159917   0.20573476   0.02911755   0.09681877   0.53467000   0.00000000
  1.22000000   0.05139136   0.01770476  -0.01138402  -0.00058504   0.22602245   0.28360757   1.11797430   0.42196713   0.00287093   0.01475902   0.01870579   0.07289339   0.09159917   0.20583933   0.02912290   0.09684931   0.52734000   0.00000000
  1.22200000   0.05139136   0.01772753  -0.01095453  -0.00056297   0.22825840   0.28443189   1.11797430   0.40234713   0.00320076   0.01391773   0.01849392   0.07310525   0.09159917   0.20594211   0.02912898   0.09687799   0.52734000   0.00000000
  1.22400000   0.05318211   0.01774944  -0.01035314  -0.00055060   0.23049435   0.28521696   1.11797430   0.38272713   0.00333040   0.01317867   0.01829214   0.07330703   0.09159917   0.20604669   0.02913551   0.09690508   0.53955000  -0.00000000
  1.22600000   0.05683824   0.01777014  -0.00960478  -0.00054592   0.23273029   0.28596280   1.11797430   0.36310713   0.00322011   0.01247072   0.01810044   0.07349873   0.09159917   0.20615671   0.02914206   0.09693073   0.52246000   0.00000000
  1.22800000   0.05497287   0.01778935  -0.00875053  -0.00048104   0.23496624   0.28666939   1.11797430   0.34348713   0.00295326   0.01174886   0.01791883   0.07368034   0.09159917   0.20626852   0.02914823   0.09695495   0.52734000   0.00000000
  1.23000000   0.05318211   0.01780686  -0.00787310  -0.00041871   0.23720219   0.28733675   1.11797430   0.32386713   0.00268978   0.01098171   0.01774731   0.07385186   0.09159917   0.20637667   0.02915387   0.09697768   0.53223000  -0.00000000
  1.23200000   0.05497287   0.01782260  -0.00705700  -0.00038794   0.23943814   0.28796486   1.11797430   0.30424713   0.00257874   0.01015027   0.01758587   0.07401330   0.09159917   0.20648483   0.02915914   0.09699881   0.52490000  -0.00000000
  1.23400000   0.05318211   0.01783672  -0.00635671  -0.00033806   0.24167409   0.28855373   1.11797430   0.28462713   0.00267849   0.00926153   0.01743452   0.07416466   0.09159917   0.20659298   0.02916440   0.09701822   0.52979000   0.00000000
  1.23600000   0.05139136   0.01784943  -0.00582643  -0.00029943   0.24391004   0.28910337   1.11797430   0.26500713   0.00292538   0.00833949   0.01729325   0.07430593   0.09159917   0.20669756   0.02917000   0.09703583   0.52734000   0.00000000
  1.23800000   0.04586986   0.01786108  -0.00548780  -0.00025172   0.24614599   0.28961376   1.11797430   0.24538713   0.00316676   0.00741034   0.01716207   0.07443711   0.09159917   0.20679482   0.02917610   0.09705158   0.53467000  -0.00000000
  1.24000000   0.04952599   0.01787206  -0.00525134  -0.00026008   0.24838193   0.29008492   1.11797430   0.22576713   0.00324220   0.00650116   0.01704097   0.07455821   0.09159917   0.20689021   0.02918250   0.09706549   0.52490000   0.00000000
  1.24200000   0.05318211   0.01788256  -0.00497387  -0.00026452   0.25061788   0.29051683   1.11797430   0.20614713   0.00307006   0.00563133   0.01692996   0.07466922   0.09159917   0.20699292   0.02918882   0.09707762   0.52734000  -0.00000000
  1.24400000   0.04586986   0.01789251  -0.00458994  -0.00021054   0.25285383   0.29090950   1.11797430   0.18652713   0.00269093   0.00480762   0.01682903   0.07477014   0.09159917   0.20709197   0.02919458   0.09708806   0.52979000   0.00000000
  1.24600000   0.04586986   0.01790169  -0.00413601  -0.00018972   0.25508978   0.29126294   1.11797430   0.16690713   0.00224414   0.00403571   0.01673819   0.07486098   0.09159917   0.20718371   0.02919951   0.09709690   0.52002000  -0.00000000
  1.24800000   0.04952599   0.01790996  -0.00369837  -0.00018317   0.25732573   0.29157713   1.11797430   0.14728713   0.00189227   0.00332041   0.01665744   0.07494174   0.09159917   0.20727911   0.02920365   0.09710426   0.52734000   0.00000000
  1.25000000   0.04586986   0.01791736  -0.00335810  -0.00015404   0.25956168   0.29185209   1.11797430   0.12766713   0.00173481   0.00265963   0.01658677   0.07501241   0.09159917   0.20737450   0.02920728   0.09711024   0.52979000   0.00000000
  1.25200000   0.05318211   0.01792407  -0.00312863  -0.00016639   0.26179763   0.29208780   1.11797430   0.10804713   0.00175763   0.00205217   0.01652618   0.07507299   0.09159917   0.20747356   0.02921077   0.09711495   0.52490000  -0.00000000
  1.25400000   0.04773523   0.01793033  -0.00293940  -0.00014031   0.26403357   0.29228428   1.11797430   0.08842713   0.00184479   0.00150041   0.01647569   0.07512349   0.09159917   0.20757447   0.02921437   0.09711850   0.51758000   0.00000000
  1.25600000   0.05139136   0.01793621  -0.00271123  -0.00013933   0.26626952   0.29244151   1.11797430   0.06880713   0.00184398   0.00100360   0.01643527   0.07516390   0.09159917   0.20767360   0.02921806   0.09712101   0.52979000   0.00000000
  1.25800000   0.04952599   0.01794163  -0.00244408  -0.00012105   0.26850547   0.29255950   1.11797430   0.04918713   0.00164961   0.00055942   0.01640495   0.07519423   0.09159917   0.20777452   0.02922155   0.09712257   0.53223000   0.00000000
  1.26000000   0.04952599   0.01794652  -0.00222133  -0.00011001   0.27074142   0.29263826   1.11797430   0.02956713   0.00126109   0.00016731   0.01638470   0.07521447   0.09159917   0.20787357   0.02922446   0.09712330   0.52979000   0.00000000
  1.26200000   0.04952599   0.01795096  -0.00213775  -0.00010587   0.27297737   0.29267777   1.11797430   0.00994713   0.00078493  -0.00017471   0.01637455   0.07522463   0.09159917   0.20797262   0.02922651   0.09712329   0.52734000   0.00000000
  1.26400000   0.05318211   0.01795524  -0.00223842  -0.00011904   0.27521332   0.29267805   1.11797430  -0.00967287   0.00037881  -0.00047148   0.01637448   0.07522470   0.09159917   0.20807533   0.02922767   0.09712264   0.52734000   0.00000000
  1.26600000   0.05318211   0.01795971  -0.00251053  -0.00013352   0.27744927   0.29263908   1.11797430  -0.02929287   0.00016862  -0.00072991   0.01638449   0.07521468   0.09159917   0.20818169   0.02922822   0.09712144   0.52490000  -0.00000000
  1.26800000   0.05139136   0.01796474  -0.00288157  -0.00014809   0.27968521   0.29256088   1.11797430  -0.04891287   0.00018329  -0.00095719   0.01640459   0.07519458   0.09159917   0.20828627   0.02922857   0.09711975   0.52734000   0.00000000
  1.27000000   0.05683824   0.01797050  -0.00323340  -0.00018378   0.28192116   0.29244343   1.11797430  -0.06853287   0.00034009  -0.00115779   0.01643478   0.07516440   0.09159917   0.20839450   0.02922910   0.09711764   0.52979000  -0.00000000
  1.27200000   0.05497287   0.01797697  -0.00348090  -0.00019136   0.28415711   0.29228674   1.11797430  -0.08815287   0.00048863  -0.00133693   0.01647505   0.07512412   0.09159917   0.20850631   0.02922993   0.09711514   0.53711000   0.00000000
  1.27400000   0.05862900   0.01798393  -0.00363148  -0.00021291   0.28639306   0.29209082   1.11797430  -0.10777287   0.00049141  -0.00150523   0.01652541   0.07507377   0.09159917   0.20861991   0.02923091   0.09711230   0.52490000   0.00000000
  1.27600000   0.05862900   0.01799119  -0.00374899  -0.00021980   0.28862901   0.29185565   1.11797430  -0.12739287   0.00029637  -0.00167120   0.01658585   0.07501332   0.09159917   0.20873717   0.02923169   0.09710913   0.53223000   0.00000000
  1.27800000   0.06049437   0.01799869  -0.00390581  -0.00023628   0.29086496   0.29158125   1.11797430  -0.14701287  -0.00003820  -0.00183253   0.01665638   0.07494280   0.09159917   0.20885629   0.02923195   0.09710562   0.52734000  -0.00000000
  1.28000000   0.05862900   0.01800650  -0.00417298  -0.00024466   0.29310091   0.29126760   1.11797430  -0.16663287  -0.00037883  -0.00197977   0.01673699   0.07486218   0.09159917   0.20897542   0.02923153   0.09710181   0.52734000   0.00000000
  1.28200000   0.06228513   0.01801485  -0.00459728  -0.00028634   0.29533685   0.29091472   1.11797430  -0.18625287  -0.00059140  -0.00210115   0.01682769   0.07477148   0.09159917   0.20909633   0.02923056   0.09709773   0.52490000   0.00000000
  1.28400000   0.06594126   0.01802404  -0.00517297  -0.00034111   0.29757280   0.29052259   1.11797430  -0.20587287  -0.00061336  -0.00218762   0.01692848   0.07467070   0.09159917   0.20922456   0.02922936   0.09709344   0.52979000  -0.00000000
  1.28600000   0.05862900   0.01803439  -0.00584371  -0.00034261   0.29980875   0.29009122   1.11797430  -0.22549287  -0.00048606  -0.00224222   0.01703935   0.07455983   0.09159917   0.20934913   0.02922826   0.09708901   0.52734000  -0.00000000
  1.28800000   0.06228513   0.01804607  -0.00651457  -0.00040576   0.30204470   0.28962062   1.11797430  -0.24511287  -0.00033176  -0.00228031   0.01716030   0.07443887   0.09159917   0.20947004   0.02922744   0.09708449   0.52979000   0.00000000
  1.29000000   0.06594126   0.01805910  -0.00707598  -0.00046660   0.30428065   0.28911077   1.11797430  -0.26473287  -0.00028651  -0.00232317   0.01729135   0.07430783   0.09159917   0.20959827   0.02922682   0.09707988   0.52490000  -0.00000000
  1.29200000   0.06959738   0.01807325  -0.00746587  -0.00051961   0.30651660   0.28856169   1.11797430  -0.28435287  -0.00042447  -0.00239164   0.01743247   0.07416670   0.09159917   0.20973380   0.02922611   0.09707517   0.53223000   0.00000000
  1.29400000   0.07138814   0.01808819  -0.00773231  -0.00055200   0.30875255   0.28797336   1.11797430  -0.30397287  -0.00071569  -0.00249053   0.01758369   0.07401549   0.09159917   0.20987479   0.02922497   0.09707029   0.52246000   0.00000000
  1.29600000   0.07683503   0.01810365  -0.00801183  -0.00061559   0.31098849   0.28734580   1.11797430  -0.32359287  -0.00104100  -0.00260397   0.01774498   0.07385419   0.09159917   0.21002301   0.02922322   0.09706519   0.52490000   0.00000000
  1.29800000   0.07870040   0.01811967  -0.00839313  -0.00066054   0.31322444   0.28667899   1.11797430  -0.34321287  -0.00125633  -0.00271849   0.01791637   0.07368281   0.09159917   0.21017855   0.02922092   0.09705987   0.52979000   0.00000000
  1.30000000   0.07870040   0.01813646  -0.00876988  -0.00069019   0.31546039   0.28597294   1.11797430  -0.36283287  -0.00126989  -0.00283363   0.01809784   0.07350134   0.09159917   0.21033595   0.02921839   0.09705432   0.53467000   0.00000000
  1.30200000   0.08235652   0.01815400  -0.00883809  -0.00072787   0.31769634   0.28522766   1.11797430  -0.38245287  -0.00109019  -0.00294737   0.01828939   0.07330978   0.09159917   0.21049701   0.02921603   0.09704854   0.53955000  -0.00000000
  1.30400000   0.08049115   0.01817168  -0.00826348  -0.00066514   0.31993229   0.28444313   1.11797430  -0.40207287  -0.00082114  -0.00305682   0.01849103   0.07310814   0.09159917   0.21065985   0.02921412   0.09704253   0.53711000   0.00000000
  1.30600000   0.07870040   0.01818820  -0.00688481  -0.00054184   0.32216824   0.28361937   1.11797430  -0.42169287  -0.00060751  -0.00316767   0.01870276   0.07289642   0.09159917   0.21081905   0.02921269   0.09703631   0.52490000   0.00000000
  1.30800000   0.08959417   0.01820197  -0.00479257  -0.00042939   0.32440419   0.28275636   1.11797430  -0.44131287  -0.00055876  -0.00328265   0.01892457   0.07267461   0.09159917   0.21098734   0.02921153   0.09702986   0.52490000   0.00000000
  1.31000000   0.09504105   0.01821156  -0.00224517  -0.00021338   0.32664014   0.28185412   1.11797430  -0.46093287  -0.00069237  -0.00339241   0.01915647   0.07244271   0.09159917   0.21117198   0.02921027   0.09702318   0.52490000  -0.00000000
  1.31200000   0.10056255   0.01821605   0.00047038   0.00004730   0.32887608   0.28091263   1.11797430  -0.48055287  -0.00092719  -0.00347878   0.01939845   0.07220073   0.09159917   0.21136758   0.02920866   0.09701631   0.52002000   0.00000000
  1.31400000   0.09869718   0.01821511   0.00310687   0.00030664   0.33111203   0.27993190   1.11797430  -0.50017287  -0.00112846  -0.00351316   0.01965052   0.07194866   0.09159917   0.21156684   0.02920660   0.09700932   0.52734000   0.00000000
  1.31600000   0.10235331   0.01820889   0.00547719   0.00056061   0.33334798   0.27891194   1.11797430  -0.51979287  -0.00117911  -0.00346851   0.01991267   0.07168650   0.09159917   0.21176789   0.02920429   0.09700234   0.52490000  -0.00000000
  1.31800000   0.10235331   0.01819794   0.00754878   0.00077264   0.33558393   0.27785273   1.11797430  -0.53941287  -0.00104039  -0.00334452   0.02018491   0.07141427   0.09159917   0.21197260   0.02920207   0.09699553   0.52490000   0.00000000
  1.32000000   0.10421868   0.01818284   0.00952203   0.00099237   0.33781988   0.27675429   1.11797430  -0.55903287  -0.00077095  -0.00316291   0.02046723   0.07113194   0.09159917   0.21217917   0.02920026   0.09698902   0.52979000   0.00000000
  1.32200000   0.10421868   0.01816380   0.01173687   0.00122320   0.34005583   0.27561660   1.11797430  -0.57865287  -0.00049521  -0.00294071   0.02075964   0.07083953   0.09159917   0.21238761   0.02919900   0.09698291   0.53467000  -0.00000000
  1.32400000   0.10056255   0.01814032   0.01457277   0.00146547   0.34229178   0.27443968   1.11797430  -0.59827287  -0.00033733  -0.00268366   0.02106214   0.07053703   0.09159917   0.21259239   0.02919816   0.09697729   0.53467000   0.00000000
  1.32600000   0.10056255   0.01811118   0.01837076   0.00184741   0.34452772   0.27322351   1.11797430  -0.61789287  -0.00035648  -0.00239012   0.02137472   0.07022445   0.09159917   0.21279351   0.02919747   0.09697222   0.52490000   0.00000000
  1.32800000   0.08959417   0.01807444   0.02306966   0.00206691   0.34676367   0.27196810   1.11797430  -0.63751287  -0.00051708  -0.00205215   0.02169739   0.06990179   0.09159917   0.21298367   0.02919660   0.09696777   0.52734000  -0.00000000
  1.33000000   0.08414728   0.01802830   0.02772747   0.00233319   0.34899962   0.27067346   1.11797430  -0.65713287  -0.00070823  -0.00166842   0.02203014   0.06956903   0.09159917   0.21315741   0.02919537   0.09696405   0.52734000  -0.00000000
  1.33200000   0.08049115   0.01797284   0.03058972   0.00246220   0.35123557   0.26933957   1.11797430  -0.67675287  -0.00080431  -0.00125419   0.02237298   0.06922620   0.09159917   0.21332205   0.02919386   0.09696113   0.53711000   0.00000000
  1.33400000   0.07138814   0.01791166   0.02993418   0.00213695   0.35347152   0.26796645   1.11797430  -0.69637287  -0.00073535  -0.00083304   0.02272590   0.06887327   0.09159917   0.21347393   0.02919232   0.09695904   0.53223000  -0.00000000
  1.33600000   0.07138814   0.01785180   0.02501679   0.00178590   0.35570747   0.26655408   1.11797430  -0.71599287  -0.00052659  -0.00043168   0.02308891   0.06851026   0.09159917   0.21361670   0.02919106   0.09695778   0.52734000   0.00000000
  1.33800000   0.06594126   0.01780176   0.01619644   0.00106801   0.35794342   0.26510248   1.11797430  -0.73561287  -0.00028464  -0.00008102   0.02346201   0.06813717   0.09159917   0.21375403   0.02919024   0.09695727   0.52734000   0.00000000
  1.34000000   0.06049437   0.01776937   0.00435445   0.00026342   0.36017936   0.26361163   1.11797430  -0.75523287  -0.00013838   0.00019150   0.02384519   0.06775399   0.09159917   0.21388047   0.02918982   0.09695738   0.52734000   0.00000000
  1.34200000   0.05862900   0.01776066  -0.00943155  -0.00055296   0.36241531   0.26208154   1.11797430  -0.77485287  -0.00016766   0.00036916   0.02423845   0.06736072   0.09159917   0.21399959   0.02918952   0.09695794   0.52246000   0.00000000
  1.34400000   0.05683824   0.01777952  -0.02356198  -0.00133922   0.36465126   0.26051222   1.11797430  -0.79447287  -0.00035967   0.00044427   0.02464180   0.06695737   0.09159917   0.21411506   0.02918899   0.09695875   0.52734000  -0.00000000
  1.34600000   0.05318211   0.01782665  -0.03559316  -0.00189292   0.36688721   0.25890365   1.11797430  -0.81409287  -0.00061676   0.00041808   0.02505524   0.06654393   0.09159917   0.21422508   0.02918801   0.09695961   0.52490000   0.00000000
  1.34800000   0.05139136   0.01789783  -0.04281368  -0.00220025   0.36912316   0.25725585   1.11797430  -0.83371287  -0.00080910   0.00030539   0.02547876   0.06612041   0.09159917   0.21432965   0.02918659   0.09696034   0.52734000  -0.00000000
  1.35000000   0.05318211   0.01798346  -0.04352011  -0.00231449   0.37135911   0.25556880   1.11797430  -0.85333287  -0.00084278   0.00013219   0.02591237   0.06568680   0.09159917   0.21443423   0.02918493   0.09696077   0.52734000   0.00000000
  1.35200000   0.06407588   0.01807050  -0.03789779  -0.00242833   0.37359506   0.25384252   1.11797430  -0.87295287  -0.00070903  -0.00007569   0.02635606   0.06524311   0.09159917   0.21455148   0.02918338   0.09696083   0.53467000   0.00000000
  1.35400000   0.04407910   0.01814630  -0.02797965  -0.00123332   0.37583100   0.25207699   1.11797430  -0.89257287  -0.00048844  -0.00029740   0.02680984   0.06478933   0.09159917   0.21465964   0.02918218   0.09696046   0.52979000   0.00000000
  1.35600000   0.02952920   0.01820226  -0.01684587  -0.00049745   0.37806695   0.25027222   1.11797430  -0.91219287  -0.00030625  -0.00051141   0.02727371   0.06432547   0.09159917   0.21473325   0.02918139   0.09695965   0.52734000   0.00000000
  1.35800000   0.02400770   0.01823595  -0.00735628  -0.00017661   0.38030290   0.24842822   1.11797430  -0.93181287  -0.00026273  -0.00069336   0.02774766   0.06385152   0.09159917   0.21478679   0.02918082   0.09695844   0.53467000   0.00000000
  1.36000000   0.00766705   0.01825066  -0.00102218  -0.00000784   0.38253885   0.24654497   1.11797430  -0.95143287  -0.00037777  -0.00082392   0.02823169   0.06336748   0.09159917   0.21481846   0.02918018   0.09695693   0.52734000   0.00000000
  1.36200000   0.00000000   0.01825270   0.00225988   0.00000000   0.38477480   0.24462249   1.11797430  -0.97105287  -0.00057958  -0.00089480   0.02872581   0.06287336   0.09159917   0.21482613   0.02917922   0.09695521   0.53467000  -0.00000000
  1.36400000   0.00000000   0.01824819   0.00356297   0.00000000   0.38701075   0.24266076   1.11797430  -0.99067287  -0.00074350  -0.00090643   0.02923002   0.06236915   0.09159917   0.21482613   0.02917790   0.09695341   0.53467000   0.00000000
  1.36600000   0.00000000   0.01824106   0.00405317   0.00000000   0.38924670   0.24065979   1.11797430  -1.01029287  -0.00075925  -0.00086888   0.02974431   0.06185486   0.09159917   0.21482613   0.02917640   0.09695163   0.52490000  -0.00000000
  1.36800000   0.00000000   0.01823295   0.00451767   0.00000000   0.39148264   0.23861959   1.11797430  -1.02991287  -0.00058975  -0.00080614   0.03026869   0.06133048   0.09159917   0.21482613   0.02917505   0.09694996   0.52490000  -0.00000000
  1.37000000   0.00000000   0.01822392   0.00527842   0.00000000   0.39371859   0.23654014   1.11797430  -1.04953287  -0.00029030  -0.00074817   0.03080315   0.06079602   0.09159917   0.21482613   0.02917417   0.09694840   0.52734000   0.00000000
  1.37200000   0.00000000   0.01821336   0.00621092   0.00000000   0.39595454   0.23442146   1.11797430  -1.06915287   0.00002155  -0.00071509   0.03134770   0.06025147   0.09159917   0.21482613   0.02917390   0.09694694   0.51514000   0.00000000
  1.37400000   0.00000000   0.01820094   0.00693632   0.00000000   0.39819049   0.23226353   1.11797430  -1.08877287   0.00022783  -0.00070878   0.03190234   0.05969684   0.09159917   0.21482613   0.02917415   0.09694551   0.52979000   0.00000000
  1.37600000   0.00000000   0.01818707   0.00719517   0.00000000   0.40042644   0.23006637   1.11797430  -1.10839287   0.00027049  -0.00071422   0.03246706   0.05913212   0.09159917   0.21482613   0.02917465   0.09694409   0.52979000  -0.00000000
  1.37800000   0.00000000   0.01817268   0.00706366   0.00000000   0.40266239   0.22782996   1.11797430  -1.12801287   0.00017894  -0.00070817   0.03304186   0.05855731   0.09159917   0.21482613   0.02917510   0.09694267   0.52490000   0.00000000
  1.38000000   0.00000000   0.01815855   0.00685154   0.00000000   0.40489834   0.22555431   1.11797430  -1.14763287   0.00005073  -0.00067088   0.03362675   0.05797242   0.09159917   0.21482613   0.02917533   0.09694129   0.52979000  -0.00000000
  1.38200000   0.00214555   0.01814485   0.00685402   0.00001471   0.40713428   0.22323943   1.11797430  -1.16725287  -0.00000339  -0.00059238   0.03422173   0.05737744   0.09159917   0.21482827   0.02917537   0.09694003   0.52246000   0.00000000
  1.38400000   0.00580168   0.01813114   0.00715911   0.00004153   0.40937023   0.22088530   1.11797430  -1.18687287   0.00007949  -0.00047566   0.03482679   0.05677238   0.09159917   0.21483622   0.02917545   0.09693896   0.52734000  -0.00000000
  1.38600000   0.00214555   0.01811682   0.00759709   0.00001630   0.41160618   0.21849194   1.11797430  -1.20649287   0.00027997  -0.00033949   0.03544194   0.05615723   0.09159917   0.21484417   0.02917581   0.09693814   0.52734000   0.00000000
  1.38800000   0.00035479   0.01810163   0.00782570   0.00000278   0.41384213   0.21605933   1.11797430  -1.22611287   0.00050874  -0.00020897   0.03606717   0.05553200   0.09159917   0.21484667   0.02917660   0.09693760   0.52979000   0.00000000
  1.39000000   0.00766705   0.01808597   0.00751458   0.00005761   0.41607808   0.21358749   1.11797430  -1.24573287   0.00065721  -0.00010130   0.03670249   0.05489668   0.09159917   0.21485469   0.02917776   0.09693729   0.52490000   0.00000000
  1.39200000   0.00945781   0.01807094   0.00654860   0.00006194   0.41831403   0.21107640   1.11797430  -1.26535287   0.00065608  -0.00002744   0.03734790   0.05425128   0.09159917   0.21487181   0.02917908   0.09693716   0.52490000  -0.00000000
  1.39400000   0.00945781   0.01805785   0.00511495   0.00004838   0.42054998   0.20852607   1.11797430  -1.28497287   0.00051330   0.00000124   0.03800339   0.05359579   0.09159917   0.21489073   0.02918025   0.09693713   0.53467000   0.00000000
  1.39600000   0.01677006   0.01804762   0.00360135   0.00006039   0.42278592   0.20593651   1.11797430  -1.30459287   0.00031315  -0.00002109   0.03866896   0.05293021   0.09159917   0.21491696   0.02918107   0.09693711   0.52490000   0.00000000
  1.39800000   0.01311393   0.01804041   0.00237554   0.00003115   0.42502187   0.20330770   1.11797430  -1.32421287   0.00017436  -0.00009180   0.03934462   0.05225455   0.09159917   0.21494684   0.02918156   0.09693700   0.52979000  -0.00000000
  1.40000000   0.00945781   0.01803566   0.00160992   0.00001523   0.42725782   0.20063966   1.11797430  -1.34383287   0.00018829  -0.00020459   0.04003037   0.05156881   0.09159917   0.21496941   0.02918192   0.09693670   0.52734000   0.00000000
  1.40200000   0.01311393   0.01803244   0.00126927   0.00001665   0.42949377   0.19793237   1.11797430  -1.36345287   0.00037148  -0.00034559   0.04072620   0.05087297   0.09159917   0.21499198   0.02918248   0.09693615   0.52979000  -0.00000000
  1.40400000   0.01124856   0.01802991   0.00121639   0.00001368   0.43172972   0.19518585   1.11797430  -1.38307287   0.00065902  -0.00049161   0.04143212   0.05016706   0.09159917   0.21501635   0.02918351   0.09693531   0.52979000   0.00000000
  1.40600000   0.00580168   0.01802747   0.00130227   0.00000756   0.43396567   0.19240008   1.11797430  -1.40269287   0.00094007  -0.00062139   0.04214812   0.04945105   0.09159917   0.21503340   0.02918511   0.09693420   0.51514000   0.00000000
  1.40800000   0.00945781   0.01802487   0.00138530   0.00001310   0.43620162   0.18957507   1.11797430  -1.42231287   0.00111570  -0.00071809   0.04287421   0.04872496   0.09159917   0.21504866   0.02918717   0.09693286   0.52979000  -0.00000000
  1.41000000   0.00945781   0.01802210   0.00134813   0.00001275   0.43843757   0.18671083   1.11797430  -1.44193287   0.00115069  -0.00076388   0.04361038   0.04798879   0.09159917   0.21506757   0.02918943   0.09693138   0.52979000   0.00000000
  1.41200000   0.00214555   0.01801940   0.00115429   0.00000248   0.44067351   0.18380734   1.11797430  -1.46155287   0.00109215  -0.00074819   0.04435664   0.04724253   0.09159917   0.21507918   0.02919168   0.09692987   0.52979000   0.00000000
  1.41400000   0.01124856   0.01801709   0.00085762   0.00000965   0.44290946   0.18086462   1.11797430  -1.48117287   0.00104157  -0.00067805   0.04511299   0.04648619   0.09159917   0.21509257   0.02919381   0.09692844   0.52490000   0.00000000
  1.41600000   0.00580168   0.01801538   0.00053085   0.00000308   0.44514541   0.17788265   1.11797430  -1.50079287   0.00109456  -0.00057440   0.04587942   0.04571975   0.09159917   0.21510962   0.02919595   0.09692719   0.53223000   0.00000000
  1.41800000   0.00214555   0.01801432   0.00020873   0.00000045   0.44738136   0.17486145   1.11797430  -1.52041287   0.00128487  -0.00046685   0.04665594   0.04494324   0.09159917   0.21511757   0.02919833   0.09692615   0.52734000  -0.00000000
  1.42000000   0.00035479   0.01801390  -0.00011095  -0.00000004   0.44961731   0.17180100   1.11797430  -1.54003287   0.00156501  -0.00038904   0.04744254   0.04415664   0.09159917   0.21512007   0.02920118   0.09692529   0.53467000   0.00000000
  1.42200000   0.00035479   0.01801412  -0.00044492  -0.00000016   0.45185326   0.16870131   1.11797430  -1.55965287   0.00183126  -0.00036737   0.04823923   0.04335995   0.09159917   0.21512078   0.02920457   0.09692453   0.53467000   0.00000000
  1.42400000   0.00000000   0.01801501  -0.00080172   0.00000000   0.45408921   0.16556239   1.11797430  -1.57927287   0.00197620  -0.00041444   0.04904600   0.04255318   0.09159917   0.21512113   0.02920838   0.09692375   0.52490000  -0.00000000
  1.42600000   0.00000000   0.01801661  -0.00115831   0.00000000   0.45632515   0.16238422   1.11797430  -1.59889287   0.00194222  -0.00053406   0.04986286   0.04173632   0.09159917   0.21512113   0.02921230   0.09692280   0.52490000   0.00000000
  1.42800000   0.00000000   0.01801893  -0.00144354   0.00000000   0.45856110   0.15916682   1.11797430  -1.61851287   0.00175064  -0.00072478   0.05068980   0.04090937   0.09159917   0.21512113   0.02921599   0.09692155   0.52734000   0.00000000
  1.43000000   0.00000000   0.01802182  -0.00154905   0.00000000   0.46079705   0.15591017   1.11797430  -1.63813287   0.00148926  -0.00097625   0.05152683   0.04007234   0.09159917   0.21512113   0.02921923   0.09691984   0.52734000  -0.00000000
  1.43200000   0.00000000   0.01802492  -0.00138146   0.00000000   0.46303300   0.15261429   1.11797430  -1.65775287   0.00126344  -0.00126730   0.05237395   0.03922523   0.09159917   0.21512113   0.02922198   0.09691760   0.52734000   0.00000000
  1.43400000   0.00000000   0.01802768  -0.00093597   0.00000000   0.46526895   0.14927916   1.11797430  -1.67737287   0.00113829  -0.00156985   0.05323115   0.03836803   0.09159917   0.21512113   0.02922439   0.09691476   0.52734000  -0.00000000
  1.43600000   0.00000000   0.01802955  -0.00032084   0.00000000   0.46750490   0.14590479   1.11797430  -1.69699287   0.00110496  -0.00185582   0.05409843   0.03750074   0.09159917   0.21512113   0.02922663   0.09691134   0.52490000   0.00000000
  1.43800000   0.00000000   0.01803019   0.00031390   0.00000000   0.46974085   0.14249119   1.11797430  -1.71661287   0.00108813  -0.00210516   0.05497580   0.03662337   0.09159917   0.21512113   0.02922882   0.09690738   0.52490000  -0.00000000
  1.44000000   0.00000000   0.01802956   0.00085890   0.00000000   0.47197679   0.13903834   1.11797430  -1.73623287   0.00098929  -0.00231028   0.05586326   0.03573591   0.09159917   0.21512113   0.02923090   0.09690296   0.51758000   0.00000000
  1.44200000   0.00000000   0.01802785   0.00124905   0.00000000   0.47421274   0.13554626   1.11797430  -1.75585287   0.00074342  -0.00247075   0.05676080   0.03483837   0.09159917   0.21512113   0.02923263   0.09689818   0.52734000  -0.00000000
  1.44400000   0.00000000   0.01802535   0.00144273   0.00000000   0.47644869   0.13201493   1.11797430  -1.77547287   0.00035860  -0.00258446   0.05766843   0.03393074   0.09159917   0.21512113   0.02923373   0.09689313   0.52734000   0.00000000
  1.44600000   0.00000000   0.01802246   0.00143825   0.00000000   0.47868464   0.12844437   1.11797430  -1.79509287  -0.00008406  -0.00264448   0.05858615   0.03301303   0.09159917   0.21512113   0.02923401   0.09688790   0.52734000  -0.00000000
  1.44800000   0.00000000   0.01801959   0.00128921   0.00000000   0.48092059   0.12483456   1.11797430  -1.81471287  -0.00047108  -0.00264356   0.05951395   0.03208523   0.09159917   0.21512113   0.02923345   0.09688261   0.52734000   0.00000000
  1.45000000   0.00000000   0.01801701   0.00107898   0.00000000   0.48315654   0.12118551   1.11797430  -1.83433287  -0.00071627  -0.00258437   0.06045183   0.03114734   0.09159917   0.21512113   0.02923227   0.09687738   0.52979000   0.00000000
  1.45200000   0.00000000   0.01801485   0.00087126   0.00000000   0.48539249   0.11749723   1.11797430  -1.85395287  -0.00080626  -0.00248381   0.06139980   0.03019937   0.09159917   0.21512113   0.02923074   0.09687231   0.52490000   0.00000000
  1.45400000   0.00000000   0.01801311   0.00068017   0.00000000   0.48762843   0.11376970   1.11797430  -1.87357287  -0.00080694  -0.00236582   0.06235786   0.02924132   0.09159917   0.21512113   0.02922913   0.09686746   0.52246000  -0.00000000
  1.45600000   0.00000000   0.01801175   0.00048953   0.00000000   0.48986438   0.11000294   1.11797430  -1.89319287  -0.00082713  -0.00225557   0.06332600   0.02827317   0.09159917   0.21512113   0.02922750   0.09686284   0.52490000   0.00000000
  1.45800000   0.00000000   0.01801077   0.00029839   0.00000000   0.49210033   0.10619693   1.11797430  -1.91281287  -0.00095955  -0.00217684   0.06430423   0.02729495   0.09159917   0.21512113   0.02922571   0.09685841   0.53223000   0.00000000
  1.46000000   0.00000000   0.01801017   0.00012160   0.00000000   0.49433628   0.10235169   1.11797430  -1.93243287  -0.00123190  -0.00214624   0.06529254   0.02630663   0.09159917   0.21512113   0.02922352   0.09685409   0.52734000   0.00000000
  1.46200000   0.00000000   0.01800993  -0.00005669   0.00000000   0.49657223   0.09846720   1.11797430  -1.95205287  -0.00159322  -0.00217041   0.06629094   0.02530824   0.09159917   0.21512113   0.02922069   0.09684977   0.52979000  -0.00000000
  1.46400000   0.00000000   0.01801004  -0.00027894   0.00000000   0.49880818   0.09454347   1.11797430  -1.97167287  -0.00194041  -0.00224800   0.06729942   0.02429975   0.09159917   0.21512113   0.02921716   0.09684535   0.52490000  -0.00000000
  1.46600000   0.00000000   0.01801060  -0.00056392   0.00000000   0.50104413   0.09058051   1.11797430  -1.99129287  -0.00217045  -0.00237263   0.06831799   0.02328118   0.09159917   0.21512113   0.02921305   0.09684073   0.52734000   0.00000000
  1.46800000   0.00000000   0.01801173  -0.00090412   0.00000000   0.50328007   0.08657830   1.11797430  -2.01091287  -0.00223228  -0.00253447   0.06934665   0.02225253   0.09159917   0.21512113   0.02920865   0.09683582   0.52734000  -0.00000000
  1.47000000   0.00000000   0.01801353  -0.00126935   0.00000000   0.50551602   0.08253686   1.11797430  -2.03053287  -0.00215238  -0.00271540   0.07038539   0.02121379   0.09159917   0.21512113   0.02920426   0.09683057   0.53223000   0.00000000
  1.47200000   0.00000000   0.01801607  -0.00158077   0.00000000   0.50775197   0.07845617   1.11797430  -2.05015287  -0.00201909  -0.00288718   0.07143421   0.02016496   0.09159917   0.21512113   0.02920009   0.09682497   0.52979000   0.00000000
  1.47400000   0.00000000   0.01801924  -0.00176454   0.00000000   0.50998792   0.07433624   1.11797430  -2.06977287  -0.00193220  -0.00302124   0.07249312   0.01910605   0.09159917   0.21512113   0.02919614   0.09681906   0.52734000  -0.00000000
  1.47600000   0.00000000   0.01802276  -0.00183872   0.00000000   0.51222387   0.07017708   1.11797430  -2.08939287  -0.00194785  -0.00309480   0.07356212   0.01803705   0.09159917   0.21512113   0.02919226   0.09681295   0.52246000  -0.00000000
  1.47800000   0.00000000   0.01802644  -0.00185904   0.00000000   0.51445982   0.06597867   1.11797430  -2.10901287  -0.00205025  -0.00309103   0.07464120   0.01695797   0.09159917   0.21512113   0.02918826   0.09680676   0.51514000  -0.00000000
  1.48000000   0.00401092   0.01803016  -0.00180943  -0.00000726   0.51669577   0.06174103   1.11797430  -2.12863287  -0.00216346  -0.00300548   0.07573037   0.01586880   0.09159917   0.21512514   0.02918405   0.09680066   0.52979000  -0.00000000
  1.48200000   0.00580168   0.01803378  -0.00162292  -0.00000942   0.51893171   0.05746414   1.11797430  -2.14825287  -0.00219571  -0.00284928   0.07682963   0.01476955   0.09159917   0.21513496   0.02917969   0.09679481   0.51514000   0.00000000
  1.48400000   0.01856082   0.01803702  -0.00129054  -0.00002395   0.52116766   0.05314802   1.11797430  -2.16787287  -0.00209209  -0.00264139   0.07793897   0.01366021   0.09159917   0.21515932   0.02917540   0.09678932   0.51514000  -0.00000000
  1.48600000   0.01311393   0.01803961  -0.00091698  -0.00001203   0.52340361   0.04879265   1.11797430  -2.18749287  -0.00186550  -0.00240365   0.07905839   0.01254078   0.09159917   0.21519099   0.02917144   0.09678427   0.52734000   0.00000000
  1.48800000   0.01311393   0.01804144  -0.00067039  -0.00000879   0.52563956   0.04439804   1.11797430  -2.20711287  -0.00159033  -0.00216103   0.08018790   0.01141127   0.09159917   0.21521722   0.02916799   0.09677971   0.52979000  -0.00000000
  1.49000000   0.02400770   0.01804278  -0.00067272  -0.00001615   0.52787551   0.03996420   1.11797430  -2.22673287  -0.00136439  -0.00193818   0.08132750   0.01027168   0.09159917   0.21525434   0.02916503   0.09677561   0.53223000  -0.00000000
  1.49200000   0.01677006   0.01804413  -0.00091613  -0.00001536   0.53011146   0.03549111   1.11797430  -2.24635287  -0.00125975  -0.00175360   0.08247718   0.00912200   0.09159917   0.21529512   0.02916241   0.09677192   0.52490000   0.00000000
  1.49400000   0.01490469   0.01804596  -0.00126171  -0.00001881   0.53234741   0.03097879   1.11797430  -2.26597287  -0.00128602  -0.00161314   0.08363694   0.00796223   0.09159917   0.21532680   0.02915986   0.09676855   0.52979000   0.00000000
  1.49600000   0.01677006   0.01804848  -0.00152148  -0.00002552   0.53458335   0.02642722   1.11797430  -2.28559287  -0.00138541  -0.00150579   0.08480680   0.00679238   0.09159917   0.21535847   0.02915719   0.09676543   0.52734000   0.00000000
  1.49800000   0.01490469   0.01805152  -0.00157036  -0.00002341   0.53681930   0.02183642   1.11797430  -2.30521287  -0.00146456  -0.00141292   0.08598674   0.00561244   0.09159917   0.21539014   0.02915434   0.09676251   0.52734000  -0.00000000
  1.50000000   0.01311393   0.01805467  -0.00140724  -0.00001845   0.53905525   0.01720637   1.11797430  -2.32483287  -0.00144570  -0.00132412   0.08717676   0.00442242   0.09159917   0.21541816   0.02915143   0.09675978   0.52246000   0.00000000
  1.50200000   0.00945781   0.01805748  -0.00112972  -0.00001068   0.54129120   0.01253708   1.11797430  -2.34445287  -0.00130789  -0.00123887   0.08837687   0.00322231   0.09159917   0.21544074   0.02914868   0.09675721   0.53955000  -0.00000000
  1.50400000   0.01124856   0.01805974  -0.00086265  -0.00000970   0.54352715   0.00782856   1.11797430  -2.36407287  -0.00109570  -0.00115950   0.08958706   0.00201211   0.09159917   0.21546144   0.02914627   0.09675482   0.52734000   0.00000000
  1.50600000   0.01124856   0.01806146  -0.00069882  -0.00000786   0.54576310   0.00308079   1.11797430  -2.38369287  -0.00089273  -0.00109152   0.09080734   0.00079183   0.09159917   0.21548394   0.02914428   0.09675256   0.52979000 -1748.07584862
  1.50800000   0.01124856   0.01806286  -0.00067634  -0.00000761   0.54799905   0.00000000   0.00000000   0.00000000  -0.00077542  -0.00104332   0.00000000   0.00000000   0.00000000   0.21550644   0.02914262   0.09675043   0.53467000   0.00000000
  1.51000000   0.01490469   0.01806421  -0.00078194  -0.00001165   0.54799905   0.00000000   0.00000000   0.00000000  -0.00077116  -0.00102335   0.00000000   0.00000000   0.00000000   0.21553259   0.02914107   0.09674836   0.53467000   0.00000000
  1.51200000   0.01311393   0.01806578  -0.00096917  -0.00001271   0.54799905   0.00000000   0.00000000   0.00000000  -0.00084269  -0.00104526   0.00000000   0.00000000   0.00000000   0.21556061   0.02913946   0.09674629   0.53467000   0.00000000
  1.51400000   0.00945781   0.01806772  -0.00119251  -0.00001128   0.54799905   0.00000000   0.00000000   0.00000000  -0.00090804  -0.00112480   0.00000000   0.00000000   0.00000000   0.21558318   0.02913771   0.09674412   0.52734000   0.00000000
  1.51600000   0.00945781   0.01807010  -0.00142758  -0.00001350   0.54799905   0.00000000   0.00000000   0.00000000  -0.00088504  -0.00126191   0.00000000   0.00000000   0.00000000   0.21560210   0.02913591   0.09674174   0.52734000   0.00000000
  1.51800000   0.01124856   0.01807296  -0.00165780  -0.00001865   0.54799905   0.00000000   0.00000000   0.00000000  -0.00073624  -0.00143790   0.00000000   0.00000000   0.00000000   0.21562280   0.02913429   0.09673904   0.52734000   0.00000000
  1.52000000   0.01311393   0.01807627  -0.00188389  -0.00002471   0.54799905   0.00000000   0.00000000   0.00000000  -0.00048927  -0.00163155   0.00000000   0.00000000   0.00000000   0.21564716   0.02913307   0.09673597   0.52734000   0.00000000
  1.52200000   0.02035158   0.01808004  -0.00215149  -0.00004379   0.54799905   0.00000000   0.00000000   0.00000000  -0.00022142  -0.00182769   0.00000000   0.00000000   0.00000000   0.21568063   0.02913235   0.09673251   0.51514000   0.00000000
  1.52400000   0.00580168   0.01808434  -0.00249748  -0.00001449   0.54799905   0.00000000   0.00000000   0.00000000  -0.00001859  -0.00201646   0.00000000   0.00000000   0.00000000   0.21570678   0.02913211   0.09672866   0.52490000   0.00000000
  1.52600000   0.01311393   0.01808934  -0.00286701  -0.00003760   0.54799905   0.00000000   0.00000000   0.00000000   0.00006896  -0.00219187   0.00000000   0.00000000   0.00000000   0.21572570   0.02913217   0.09672446   0.52979000   0.00000000
  1.52800000   0.00580168   0.01809507  -0.00314690  -0.00001826   0.54799905   0.00000000   0.00000000   0.00000000   0.00005217  -0.00234616   0.00000000   0.00000000   0.00000000   0.21574461   0.02913229   0.09671992   0.53467000   0.00000000
  1.53000000   0.00766705   0.01810137  -0.00326734  -0.00002505   0.54799905   0.00000000   0.00000000   0.00000000  -0.00000384  -0.00246477   0.00000000   0.00000000   0.00000000   0.21575808   0.02913233   0.09671511   0.52490000   0.00000000
  1.53200000   0.00766705   0.01810790  -0.00322442  -0.00002472   0.54799905   0.00000000   0.00000000   0.00000000  -0.00001597  -0.00253313   0.00000000   0.00000000   0.00000000   0.21577342   0.02913231   0.09671011   0.52490000   0.00000000
  1.53400000   0.00766705   0.01811435  -0.00300580  -0.00002305   0.54799905   0.00000000   0.00000000   0.00000000   0.00007185  -0.00254974   0.00000000   0.00000000   0.00000000   0.21578875   0.02913237   0.09670503   0.52734000   0.00000000
  1.53600000   0.00766705   0.01812036  -0.00253431  -0.00001943   0.54799905   0.00000000   0.00000000   0.00000000   0.00025964  -0.00252781   0.00000000   0.00000000   0.00000000   0.21580408   0.02913270   0.09669995   0.52490000   0.00000000
  1.53800000   0.01124856   0.01812543  -0.00172249  -0.00001938   0.54799905   0.00000000   0.00000000   0.00000000   0.00049243  -0.00248091   0.00000000   0.00000000   0.00000000   0.21582300   0.02913345   0.09669494   0.52002000   0.00000000
  1.54000000   0.00945781   0.01812887  -0.00058835  -0.00000556   0.54799905   0.00000000   0.00000000   0.00000000   0.00069031  -0.00241016   0.00000000   0.00000000   0.00000000   0.21584371   0.02913464   0.09669005   0.52979000   0.00000000
  1.54200000   0.01124856   0.01813005   0.00067626   0.00000761   0.54799905   0.00000000   0.00000000   0.00000000   0.00079282  -0.00230748   0.00000000   0.00000000   0.00000000   0.21586441   0.02913612   0.09668533   0.52979000   0.00000000
  1.54400000   0.01311393   0.01812870   0.00173506   0.00002275   0.54799905   0.00000000   0.00000000   0.00000000   0.00079390  -0.00217004   0.00000000   0.00000000   0.00000000   0.21588878   0.02913771   0.09668085   0.53467000   0.00000000
  1.54600000   0.01677006   0.01812523   0.00223053   0.00003741   0.54799905   0.00000000   0.00000000   0.00000000   0.00074554  -0.00200811   0.00000000   0.00000000   0.00000000   0.21591866   0.02913925   0.09667668   0.52734000   0.00000000
  1.54800000   0.01124856   0.01812077   0.00195118   0.00002195   0.54799905   0.00000000   0.00000000   0.00000000   0.00072827  -0.00183943   0.00000000   0.00000000   0.00000000   0.21594668   0.02914072   0.09667283   0.52734000   0.00000000
  1.55000000   0.01311393   0.01811687   0.00095794   0.00001256   0.54799905   0.00000000   0.00000000   0.00000000   0.00080747  -0.00168119   0.00000000   0.00000000   0.00000000   0.21597104   0.02914226   0.09666931   0.52490000   0.00000000
  1.55200000   0.00766705   0.01811495  -0.00041885  -0.00000321   0.54799905   0.00000000   0.00000000   0.00000000   0.00099879  -0.00154454   0.00000000   0.00000000   0.00000000   0.21599182   0.02914406   0.09666608   0.52490000   0.00000000
  1.55400000   0.00766705   0.01811579  -0.00174219  -0.00001336   0.54799905   0.00000000   0.00000000   0.00000000   0.00125970  -0.00143212   0.00000000   0.00000000   0.00000000   0.21600716   0.02914632   0.09666311   0.52979000   0.00000000
  1.55600000   0.01677006   0.01811927  -0.00267269  -0.00004482   0.54799905   0.00000000   0.00000000   0.00000000   0.00151250  -0.00134110   0.00000000   0.00000000   0.00000000   0.21603159   0.02914909   0.09666033   0.52246000   0.00000000
  1.55800000   0.01677006   0.01812462  -0.00306626  -0.00005142   0.54799905   0.00000000   0.00000000   0.00000000   0.00168621  -0.00126793   0.00000000   0.00000000   0.00000000   0.21606513   0.02915229   0.09665772   0.52490000   0.00000000
  1.56000000   0.01490469   0.01813075  -0.00298141  -0.00004444   0.54799905   0.00000000   0.00000000   0.00000000   0.00175369  -0.00121302   0.00000000   0.00000000   0.00000000   0.21609681   0.02915573   0.09665524   0.53223000   0.00000000
  1.56200000   0.01124856   0.01813671  -0.00263587  -0.00002965   0.54799905   0.00000000   0.00000000   0.00000000   0.00174573  -0.00118232   0.00000000   0.00000000   0.00000000   0.21612296   0.02915923   0.09665285   0.52979000   0.00000000
  1.56400000   0.01677006   0.01814198  -0.00227236  -0.00003811   0.54799905   0.00000000   0.00000000   0.00000000   0.00173562  -0.00118193   0.00000000   0.00000000   0.00000000   0.21615098   0.02916271   0.09665048   0.52979000   0.00000000
  1.56600000   0.01490469   0.01814653  -0.00201892  -0.00003009   0.54799905   0.00000000   0.00000000   0.00000000   0.00180099  -0.00121394   0.00000000   0.00000000   0.00000000   0.21618265   0.02916625   0.09664809   0.52734000   0.00000000
  1.56800000   0.01677006   0.01815057  -0.00188615  -0.00003163   0.54799905   0.00000000   0.00000000   0.00000000   0.00198276  -0.00128073   0.00000000   0.00000000   0.00000000   0.21621433   0.02917003   0.09664559   0.53223000   0.00000000
  1.57000000   0.01856082   0.01815434  -0.00185021  -0.00003434   0.54799905   0.00000000   0.00000000   0.00000000   0.00226367  -0.00138914   0.00000000   0.00000000   0.00000000   0.21624966   0.02917428   0.09664292   0.52979000   0.00000000
  1.57200000   0.01311393   0.01815804  -0.00188870  -0.00002477   0.54799905   0.00000000   0.00000000   0.00000000   0.00257766  -0.00154523   0.00000000   0.00000000   0.00000000   0.21628134   0.02917912   0.09663999   0.52734000   0.00000000
  1.57400000   0.01490469   0.01816182  -0.00195761  -0.00002918   0.54799905   0.00000000   0.00000000   0.00000000   0.00284469  -0.00174836   0.00000000   0.00000000   0.00000000   0.21630935   0.02918454   0.09663669   0.52979000   0.00000000
  1.57600000   0.01490469   0.01816573  -0.00199354  -0.00002971   0.54799905   0.00000000   0.00000000   0.00000000   0.00301258  -0.00199109   0.00000000   0.00000000   0.00000000   0.21633916   0.02919040   0.09663295   0.52979000   0.00000000
  1.57800000   0.02035158   0.01816972  -0.00196726  -0.00004004   0.54799905   0.00000000   0.00000000   0.00000000   0.00308345  -0.00225839   0.00000000   0.00000000   0.00000000   0.21637442   0.02919650   0.09662871   0.52246000   0.00000000
  1.58000000   0.02221695   0.01817365  -0.00189587  -0.00004212   0.54799905   0.00000000   0.00000000   0.00000000   0.00310967  -0.00252857   0.00000000   0.00000000   0.00000000   0.21641699   0.02920269   0.09662392   0.52979000   0.00000000
  1.58200000   0.01856082   0.01817745  -0.00178501  -0.00003313   0.54799905   0.00000000   0.00000000   0.00000000   0.00316302  -0.00278018   0.00000000   0.00000000   0.00000000   0.21645777   0.02920896   0.09661861   0.51514000   0.00000000
  1.58400000   0.02035158   0.01818102  -0.00161134  -0.00003279   0.54799905   0.00000000   0.00000000   0.00000000   0.00329509  -0.00299593   0.00000000   0.00000000   0.00000000   0.21649668   0.02921542   0.09661283   0.52490000   0.00000000
  1.58600000   0.01856082   0.01818424  -0.00139425  -0.00002588   0.54799905   0.00000000   0.00000000   0.00000000   0.00350906  -0.00316230   0.00000000   0.00000000   0.00000000   0.21653559   0.02922222   0.09660668   0.52490000   0.00000000
  1.58800000   0.02035158   0.01818703  -0.00124234  -0.00002528   0.54799905   0.00000000   0.00000000   0.00000000   0.00375766  -0.00326992   0.00000000   0.00000000   0.00000000   0.21657450   0.02922949   0.09660024   0.52734000   0.00000000
  1.59000000   0.01677006   0.01818951  -0.00123668  -0.00002074   0.54799905   0.00000000   0.00000000   0.00000000   0.00396909  -0.00331104   0.00000000   0.00000000   0.00000000   0.21661162   0.02923722   0.09659366   0.52734000   0.00000000
  1.59200000   0.01311393   0.01819198  -0.00127296  -0.00001669   0.54799905   0.00000000   0.00000000   0.00000000   0.00408556  -0.00328041   0.00000000   0.00000000   0.00000000   0.21664151   0.02924527   0.09658707   0.53955000   0.00000000
  1.59400000   0.01490469   0.01819453  -0.00113454  -0.00001691   0.54799905   0.00000000   0.00000000   0.00000000   0.00409475  -0.00318364   0.00000000   0.00000000   0.00000000   0.21666953   0.02925345   0.09658061   0.52490000   0.00000000
  1.59600000   0.01490469   0.01819680  -0.00071419  -0.00001064   0.54799905   0.00000000   0.00000000   0.00000000   0.00403818  -0.00303743   0.00000000   0.00000000   0.00000000   0.21669934   0.02926159   0.09657439   0.53955000   0.00000000
  1.59800000   0.02035158   0.01819823  -0.00009499  -0.00000193   0.54799905   0.00000000   0.00000000   0.00000000   0.00398992  -0.00285999   0.00000000   0.00000000   0.00000000   0.21673459   0.02926961   0.09656849   0.52490000   0.00000000
  1.60000000   0.01490469   0.01819842   0.00052638   0.00000785   0.54799905   0.00000000   0.00000000   0.00000000   0.00401668  -0.00266792   0.00000000   0.00000000   0.00000000   0.21676985   0.02927762   0.09656296   0.52734000   0.00000000
  1.60200000   0.01311393   0.01819737   0.00094920   0.00001245   0.54799905   0.00000000   0.00000000   0.00000000   0.00414254  -0.00247755   0.00000000   0.00000000   0.00000000   0.21679787   0.02928578   0.09655781   0.52979000   0.00000000
  1.60400000   0.01490469   0.01819547   0.00106393   0.00001586   0.54799905   0.00000000   0.00000000   0.00000000   0.00433601  -0.00230318   0.00000000   0.00000000   0.00000000   0.21682589   0.02929426   0.09655303   0.52734000   0.00000000
  1.60600000   0.01856082   0.01819334   0.00088528   0.00001643   0.54799905   0.00000000   0.00000000   0.00000000   0.00452328  -0.00215541   0.00000000   0.00000000   0.00000000   0.21685935   0.02930312   0.09654858   0.52490000   0.00000000
  1.60800000   0.01677006   0.01819157   0.00051646   0.00000866   0.54799905   0.00000000   0.00000000   0.00000000   0.00462384  -0.00203807   0.00000000   0.00000000   0.00000000   0.21689468   0.02931226   0.09654438   0.52734000   0.00000000
  1.61000000   0.01311393   0.01819054   0.00013699   0.00000180   0.54799905   0.00000000   0.00000000   0.00000000   0.00459189  -0.00194457   0.00000000   0.00000000   0.00000000   0.21692457   0.02932148   0.09654040   0.52490000   0.00000000
  1.61200000   0.01677006   0.01819026  -0.00002300  -0.00000039   0.54799905   0.00000000   0.00000000   0.00000000   0.00443864  -0.00186141   0.00000000   0.00000000   0.00000000   0.21695445   0.02933051   0.09653659   0.52979000   0.00000000
  1.61400000   0.01124856   0.01819031   0.00015432   0.00000174   0.54799905   0.00000000   0.00000000   0.00000000   0.00422268  -0.00177604   0.00000000   0.00000000   0.00000000   0.21698247   0.02933917   0.09653296   0.52734000   0.00000000
  1.61600000   0.00945781   0.01819000   0.00053261   0.00000504   0.54799905   0.00000000   0.00000000   0.00000000   0.00401542  -0.00167901   0.00000000   0.00000000   0.00000000   0.21700318   0.02934741   0.09652950   0.52979000   0.00000000
  1.61800000   0.01124856   0.01818893   0.00083217   0.00000936   0.54799905   0.00000000   0.00000000   0.00000000   0.00386136  -0.00156441   0.00000000   0.00000000   0.00000000   0.21702388   0.02935529   0.09652626   0.52490000   0.00000000
  1.62000000   0.01311393   0.01818727   0.00088104   0.00001155   0.54799905   0.00000000   0.00000000   0.00000000   0.00375631  -0.00143573   0.00000000   0.00000000   0.00000000   0.21704824   0.02936290   0.09652326   0.52979000   0.00000000
  1.62200000   0.00945781   0.01818551   0.00073575   0.00000696   0.54799905   0.00000000   0.00000000   0.00000000   0.00365332  -0.00130765   0.00000000   0.00000000   0.00000000   0.21707082   0.02937031   0.09652051   0.52490000   0.00000000
  1.62400000   0.02035158   0.01818404   0.00057681   0.00001174   0.54799905   0.00000000   0.00000000   0.00000000   0.00349040  -0.00119659   0.00000000   0.00000000   0.00000000   0.21710063   0.02937746   0.09651801   0.53223000   0.00000000
  1.62600000   0.01490469   0.01818288   0.00051597   0.00000769   0.54799905   0.00000000   0.00000000   0.00000000   0.00322559  -0.00111450   0.00000000   0.00000000   0.00000000   0.21713588   0.02938417   0.09651570   0.52734000   0.00000000
  1.62800000   0.01311393   0.01818185   0.00051901   0.00000681   0.54799905   0.00000000   0.00000000   0.00000000   0.00286106  -0.00106798   0.00000000   0.00000000   0.00000000   0.21716390   0.02939026   0.09651352   0.52734000   0.00000000
  1.63000000   0.01677006   0.01818081   0.00050009   0.00000839   0.54799905   0.00000000   0.00000000   0.00000000   0.00244303  -0.00105499   0.00000000   0.00000000   0.00000000   0.21719378   0.02939556   0.09651139   0.52490000   0.00000000
  1.63200000   0.01856082   0.01817981   0.00044105   0.00000819   0.54799905   0.00000000   0.00000000   0.00000000   0.00203771  -0.00106495   0.00000000   0.00000000   0.00000000   0.21722912   0.02940005   0.09650927   0.52734000   0.00000000
  1.63400000   0.02400770   0.01817893   0.00038009   0.00000912   0.54799905   0.00000000   0.00000000   0.00000000   0.00169569  -0.00108320   0.00000000   0.00000000   0.00000000   0.21727168   0.02940378   0.09650712   0.52734000   0.00000000
  1.63600000   0.01677006   0.01817817   0.00034610   0.00000580   0.54799905   0.00000000   0.00000000   0.00000000   0.00142467  -0.00109529   0.00000000   0.00000000   0.00000000   0.21731246   0.02940690   0.09650495   0.52734000   0.00000000
  1.63800000   0.02035158   0.01817748   0.00036176   0.00000736   0.54799905   0.00000000   0.00000000   0.00000000   0.00118536  -0.00109244   0.00000000   0.00000000   0.00000000   0.21734958   0.02940951   0.09650276   0.51514000   0.00000000
  1.64000000   0.01856082   0.01817675   0.00044308   0.00000822   0.54799905   0.00000000   0.00000000   0.00000000   0.00091282  -0.00107338   0.00000000   0.00000000   0.00000000   0.21738850   0.02941161   0.09650059   0.51514000   0.00000000
  1.64200000   0.01311393   0.01817587   0.00055974   0.00000734   0.54799905   0.00000000   0.00000000   0.00000000   0.00055233  -0.00103946   0.00000000   0.00000000   0.00000000   0.21742017   0.02941307   0.09649848   0.52979000   0.00000000
  1.64400000   0.02221695   0.01817475   0.00064904   0.00001442   0.54799905   0.00000000   0.00000000   0.00000000   0.00008958  -0.00098974   0.00000000   0.00000000   0.00000000   0.21745550   0.02941371   0.09649645   0.52734000   0.00000000
  1.64600000   0.02400770   0.01817345   0.00066569   0.00001598   0.54799905   0.00000000   0.00000000   0.00000000  -0.00044078  -0.00092244   0.00000000   0.00000000   0.00000000   0.21750173   0.02941336   0.09649454   0.52979000   0.00000000
  1.64800000   0.02400770   0.01817212   0.00059113   0.00001419   0.54799905   0.00000000   0.00000000   0.00000000  -0.00097176  -0.00083876   0.00000000   0.00000000   0.00000000   0.21754974   0.02941195   0.09649278   0.53223000   0.00000000
  1.65000000   0.01677006   0.01817094   0.00043737   0.00000733   0.54799905   0.00000000   0.00000000   0.00000000  -0.00143651  -0.00074198   0.00000000   0.00000000   0.00000000   0.21759052   0.02940954   0.09649120   0.52734000   0.00000000
  1.65200000   0.02400770   0.01817006   0.00027042   0.00000649   0.54799905   0.00000000   0.00000000   0.00000000  -0.00180044  -0.00063345   0.00000000   0.00000000   0.00000000   0.21763130   0.02940631   0.09648982   0.53955000   0.00000000
  1.65400000   0.02400770   0.01816952   0.00019700   0.00000473   0.54799905   0.00000000   0.00000000   0.00000000  -0.00207709  -0.00051238   0.00000000   0.00000000   0.00000000   0.21767931   0.02940243   0.09648868   0.52490000   0.00000000
  1.65600000   0.01677006   0.01816913   0.00029559   0.00000496   0.54799905   0.00000000   0.00000000   0.00000000  -0.00231773  -0.00037937   0.00000000   0.00000000   0.00000000   0.21772009   0.02939803   0.09648778   0.52979000   0.00000000
  1.65800000   0.01677006   0.01816854   0.00054657   0.00000917   0.54799905   0.00000000   0.00000000   0.00000000  -0.00257969  -0.00023811   0.00000000   0.00000000   0.00000000   0.21775363   0.02939314   0.09648717   0.52246000   0.00000000
  1.66000000   0.02221695   0.01816744   0.00082610   0.00001835   0.54799905   0.00000000   0.00000000   0.00000000  -0.00289328  -0.00009409   0.00000000   0.00000000   0.00000000   0.21779262   0.02938766   0.09648683   0.52979000   0.00000000
  1.66200000   0.02035158   0.01816579   0.00098296   0.00002000   0.54799905   0.00000000   0.00000000   0.00000000  -0.00324505   0.00004486   0.00000000   0.00000000   0.00000000   0.21783519   0.02938152   0.09648678   0.52490000   0.00000000
  1.66400000   0.02400770   0.01816382   0.00094526   0.00002269   0.54799905   0.00000000   0.00000000   0.00000000  -0.00358369   0.00016919   0.00000000   0.00000000   0.00000000   0.21787955   0.02937470   0.09648700   0.52246000   0.00000000
  1.66600000   0.03497609   0.01816193   0.00075878   0.00002654   0.54799905   0.00000000   0.00000000   0.00000000  -0.00384649   0.00027453   0.00000000   0.00000000   0.00000000   0.21793853   0.02936727   0.09648744   0.52734000   0.00000000
  1.66800000   0.02766383   0.01816042   0.00052897   0.00001463   0.54799905   0.00000000   0.00000000   0.00000000  -0.00399327   0.00036361   0.00000000   0.00000000   0.00000000   0.21800117   0.02935943   0.09648808   0.51514000   0.00000000
  1.67000000   0.03676685   0.01815936   0.00034496   0.00001268   0.54799905   0.00000000   0.00000000   0.00000000  -0.00402899   0.00044093   0.00000000   0.00000000   0.00000000   0.21806560   0.02935140   0.09648889   0.52490000   0.00000000
  1.67200000   0.02766383   0.01815867   0.00023329   0.00000645   0.54799905   0.00000000   0.00000000   0.00000000  -0.00400197   0.00051113   0.00000000   0.00000000   0.00000000   0.21813003   0.02934337   0.09648984   0.52734000   0.00000000
  1.67400000   0.02766383   0.01815820   0.00013885   0.00000384   0.54799905   0.00000000   0.00000000   0.00000000  -0.00397836   0.00057806   0.00000000   0.00000000   0.00000000   0.21818536   0.02933539   0.09649093   0.53223000   0.00000000
  1.67600000   0.02766383   0.01815792  -0.00001755  -0.00000049   0.54799905   0.00000000   0.00000000   0.00000000  -0.00400569   0.00064327   0.00000000   0.00000000   0.00000000   0.21824069   0.02932741   0.09649215   0.53467000   0.00000000
  1.67800000   0.02587308   0.01815796  -0.00022704  -0.00000587   0.54799905   0.00000000   0.00000000   0.00000000  -0.00408663   0.00070878   0.00000000   0.00000000   0.00000000   0.21829422   0.02931932   0.09649350   0.52979000   0.00000000
  1.68000000   0.02400770   0.01815841  -0.00038291  -0.00000919   0.54799905   0.00000000   0.00000000   0.00000000  -0.00417888   0.00077623   0.00000000   0.00000000   0.00000000   0.21834410   0.02931105   0.09649498   0.52246000   0.00000000
  1.68200000   0.02766383   0.01815918  -0.00039751  -0.00001100   0.54799905   0.00000000   0.00000000   0.00000000  -0.00422043   0.00083982   0.00000000   0.00000000   0.00000000   0.21839577   0.02930265   0.09649660   0.52979000   0.00000000
  1.68400000   0.02952920   0.01815997  -0.00028351  -0.00000837   0.54799905   0.00000000   0.00000000   0.00000000  -0.00416407   0.00088295   0.00000000   0.00000000   0.00000000   0.21845297   0.02929427   0.09649832   0.53223000   0.00000000
  1.68600000   0.02766383   0.01816054  -0.00011161  -0.00000309   0.54799905   0.00000000   0.00000000   0.00000000  -0.00400078   0.00088109   0.00000000   0.00000000   0.00000000   0.21851016   0.02928610   0.09650009   0.52979000   0.00000000
  1.68800000   0.02587308   0.01816076   0.00007048   0.00000182   0.54799905   0.00000000   0.00000000   0.00000000  -0.00376221   0.00080782   0.00000000   0.00000000   0.00000000   0.21856370   0.02927834   0.09650178   0.53223000   0.00000000
  1.69000000   0.02766383   0.01816062   0.00023974   0.00000663   0.54799905   0.00000000   0.00000000   0.00000000  -0.00350440   0.00064474   0.00000000   0.00000000   0.00000000   0.21861723   0.02927107   0.09650323   0.52490000   0.00000000
  1.69200000   0.02766383   0.01816014   0.00035141   0.00000972   0.54799905   0.00000000   0.00000000   0.00000000  -0.00327921   0.00039228   0.00000000   0.00000000   0.00000000   0.21867256   0.02926429   0.09650427   0.51758000   0.00000000
  1.69400000   0.02766383   0.01815944   0.00035339   0.00000978   0.54799905   0.00000000   0.00000000   0.00000000  -0.00310642   0.00007159   0.00000000   0.00000000   0.00000000   0.21872789   0.02925790   0.09650473   0.52734000   0.00000000
  1.69600000   0.02400770   0.01815873   0.00023089   0.00000554   0.54799905   0.00000000   0.00000000   0.00000000  -0.00296364  -0.00028371   0.00000000   0.00000000   0.00000000   0.21877956   0.02925183   0.09650452   0.52979000   0.00000000
  1.69800000   0.02035158   0.01815827   0.00000100   0.00000002   0.54799905   0.00000000   0.00000000   0.00000000  -0.00280025  -0.00063552   0.00000000   0.00000000   0.00000000   0.21882392   0.02924607   0.09650360   0.52490000   0.00000000
  1.70000000   0.02587308   0.01815827  -0.00030862  -0.00000799   0.54799905   0.00000000   0.00000000   0.00000000  -0.00256709  -0.00094792   0.00000000   0.00000000   0.00000000   0.21887015   0.02924070   0.09650202   0.52246000   0.00000000
  1.70200000   0.02587308   0.01815889  -0.00063466  -0.00001642   0.54799905   0.00000000   0.00000000   0.00000000  -0.00224610  -0.00119813   0.00000000   0.00000000   0.00000000   0.21892189   0.02923589   0.09649987   0.52734000   0.00000000
  1.70400000   0.02035158   0.01816016  -0.00084375  -0.00001717   0.54799905   0.00000000   0.00000000   0.00000000  -0.00186322  -0.00138142   0.00000000   0.00000000   0.00000000   0.21896812   0.02923178   0.09649729   0.52490000   0.00000000
  1.70600000   0.02766383   0.01816184  -0.00080304  -0.00002222   0.54799905   0.00000000   0.00000000   0.00000000  -0.00147645  -0.00150148   0.00000000   0.00000000   0.00000000   0.21901613   0.02922844   0.09649441   0.52734000   0.00000000
  1.70800000   0.01856082   0.01816345  -0.00053204  -0.00000988   0.54799905   0.00000000   0.00000000   0.00000000  -0.00114583  -0.00156047   0.00000000   0.00000000   0.00000000   0.21906236   0.02922582   0.09649134   0.52734000   0.00000000
  1.71000000   0.02400770   0.01816452  -0.00023232  -0.00000558   0.54799905   0.00000000   0.00000000   0.00000000  -0.00090262  -0.00155845   0.00000000   0.00000000   0.00000000   0.21910492   0.02922377   0.09648823   0.52490000   0.00000000
  1.71200000   0.02400770   0.01816498  -0.00013240  -0.00000318   0.54799905   0.00000000   0.00000000   0.00000000  -0.00073386  -0.00149507   0.00000000   0.00000000   0.00000000   0.21915294   0.02922213   0.09648517   0.52490000   0.00000000
  1.71400000   0.02400770   0.01816524  -0.00031309  -0.00000752   0.54799905   0.00000000   0.00000000   0.00000000  -0.00059012  -0.00136767   0.00000000   0.00000000   0.00000000   0.21920096   0.02922081   0.09648231   0.52002000   0.00000000
  1.71600000   0.02400770   0.01816587  -0.00066135  -0.00001588   0.54799905   0.00000000   0.00000000   0.00000000  -0.00041190  -0.00117217   0.00000000   0.00000000   0.00000000   0.21924897   0.02921981   0.09647977   0.53711000   0.00000000
  1.71800000   0.02400770   0.01816719  -0.00096231  -0.00002310   0.54799905   0.00000000   0.00000000   0.00000000  -0.00016043  -0.00091226   0.00000000   0.00000000   0.00000000   0.21929699   0.02921923   0.09647769   0.52734000   0.00000000
  1.72000000   0.02400770   0.01816912  -0.00104673  -0.00002513   0.54799905   0.00000000   0.00000000   0.00000000   0.00016297  -0.00060322   0.00000000   0.00000000   0.00000000   0.21934500   0.02921924   0.09647617   0.53467000   0.00000000
  1.72200000   0.02035158   0.01817121  -0.00089484  -0.00001821   0.54799905   0.00000000   0.00000000   0.00000000   0.00052049  -0.00026251   0.00000000   0.00000000   0.00000000   0.21938936   0.02921992   0.09647530   0.52246000   0.00000000
  1.72400000   0.02587308   0.01817300  -0.00063418  -0.00001641   0.54799905   0.00000000   0.00000000   0.00000000   0.00086042   0.00009582   0.00000000   0.00000000   0.00000000   0.21943559   0.02922130   0.09647514   0.53223000   0.00000000
  1.72600000   0.02587308   0.01817427  -0.00043849  -0.00001135   0.54799905   0.00000000   0.00000000   0.00000000   0.00114373   0.00045725   0.00000000   0.00000000   0.00000000   0.21948733   0.02922330   0.09647569   0.52490000   0.00000000
  1.72800000   0.02221695   0.01817515  -0.00041291  -0.00000917   0.54799905   0.00000000   0.00000000   0.00000000   0.00136412   0.00080665   0.00000000   0.00000000   0.00000000   0.21953542   0.02922581   0.09647695   0.53711000   0.00000000
  1.73000000   0.02221695   0.01817597  -0.00055680  -0.00001237   0.54799905   0.00000000   0.00000000   0.00000000   0.00155158   0.00113295   0.00000000   0.00000000   0.00000000   0.21957986   0.02922873   0.09647889   0.52734000   0.00000000
  1.73200000   0.02400770   0.01817709  -0.00079473  -0.00001908   0.54799905   0.00000000   0.00000000   0.00000000   0.00175349   0.00143147   0.00000000   0.00000000   0.00000000   0.21962608   0.02923203   0.09648146   0.52490000   0.00000000
  1.73400000   0.02952920   0.01817868  -0.00101053  -0.00002984   0.54799905   0.00000000   0.00000000   0.00000000   0.00200471   0.00170260   0.00000000   0.00000000   0.00000000   0.21967962   0.02923579   0.09648459   0.53223000   0.00000000
  1.73600000   0.02221695   0.01818070  -0.00108335  -0.00002407   0.54799905   0.00000000   0.00000000   0.00000000   0.00230574   0.00194932   0.00000000   0.00000000   0.00000000   0.21973136   0.02924010   0.09648824   0.52490000   0.00000000
  1.73800000   0.02035158   0.01818286  -0.00095430  -0.00001942   0.54799905   0.00000000   0.00000000   0.00000000   0.00262043   0.00217796   0.00000000   0.00000000   0.00000000   0.21977393   0.02924503   0.09649237   0.52490000   0.00000000
  1.74000000   0.01490469   0.01818477  -0.00068972  -0.00001028   0.54799905   0.00000000   0.00000000   0.00000000   0.00289393   0.00240088   0.00000000   0.00000000   0.00000000   0.21980919   0.02925054   0.09649695   0.52979000   0.00000000
  1.74200000   0.02221695   0.01818615  -0.00044697  -0.00000993   0.54799905   0.00000000   0.00000000   0.00000000   0.00308088   0.00263120   0.00000000   0.00000000   0.00000000   0.21984631   0.02925652   0.09650198   0.52490000   0.00000000
  1.74400000   0.02035158   0.01818705  -0.00032878  -0.00000669   0.54799905   0.00000000   0.00000000   0.00000000   0.00316941   0.00286952   0.00000000   0.00000000   0.00000000   0.21988888   0.02926277   0.09650748   0.52490000   0.00000000
  1.74600000   0.01490469   0.01818770  -0.00028519  -0.00000425   0.54799905   0.00000000   0.00000000   0.00000000   0.00318844   0.00309501   0.00000000   0.00000000   0.00000000   0.21992413   0.02926913   0.09651345   0.53467000   0.00000000
  1.74800000   0.01677006   0.01818827  -0.00018474  -0.00000310   0.54799905   0.00000000   0.00000000   0.00000000   0.00319410   0.00326939   0.00000000   0.00000000   0.00000000   0.21995581   0.02927551   0.09651981   0.52490000   0.00000000
  1.75000000   0.02035158   0.01818864   0.00003431   0.00000070   0.54799905   0.00000000   0.00000000   0.00000000   0.00324171   0.00335087   0.00000000   0.00000000   0.00000000   0.21999293   0.02928194   0.09652643   0.52490000   0.00000000
  1.75200000   0.02221695   0.01818857   0.00029983   0.00000666   0.54799905   0.00000000   0.00000000   0.00000000   0.00335801   0.00330710   0.00000000   0.00000000   0.00000000   0.22003550   0.02928854   0.09653309   0.52734000   0.00000000
  1.75400000   0.01677006   0.01818797   0.00047474   0.00000796   0.54799905   0.00000000   0.00000000   0.00000000   0.00352815   0.00312349   0.00000000   0.00000000   0.00000000   0.22007449   0.02929543   0.09653952   0.52734000   0.00000000
  1.75600000   0.01311393   0.01818702   0.00044415   0.00000582   0.54799905   0.00000000   0.00000000   0.00000000   0.00370522   0.00280960   0.00000000   0.00000000   0.00000000   0.22010437   0.02930266   0.09654545   0.52979000   0.00000000
  1.75800000   0.01490469   0.01818614   0.00015351   0.00000229   0.54799905   0.00000000   0.00000000   0.00000000   0.00383754   0.00239803   0.00000000   0.00000000   0.00000000   0.22013239   0.02931021   0.09655066   0.51758000   0.00000000
  1.76000000   0.02035158   0.01818583  -0.00034869  -0.00000710   0.54799905   0.00000000   0.00000000   0.00000000   0.00389821   0.00193268   0.00000000   0.00000000   0.00000000   0.22016765   0.02931794   0.09655499   0.53223000   0.00000000
  1.76200000   0.02035158   0.01818653  -0.00090802  -0.00001848   0.54799905   0.00000000   0.00000000   0.00000000   0.00389889   0.00145493   0.00000000   0.00000000   0.00000000   0.22020835   0.02932574   0.09655838   0.53223000   0.00000000
  1.76400000   0.02035158   0.01818834  -0.00136490  -0.00002778   0.54799905   0.00000000   0.00000000   0.00000000   0.00388151   0.00099624   0.00000000   0.00000000   0.00000000   0.22024905   0.02933352   0.09656083   0.53467000   0.00000000
  1.76600000   0.01677006   0.01819107  -0.00163150  -0.00002736   0.54799905   0.00000000   0.00000000   0.00000000   0.00389444   0.00057816   0.00000000   0.00000000   0.00000000   0.22028617   0.02934129   0.09656241   0.52734000   0.00000000
  1.76800000   0.01677006   0.01819434  -0.00167040  -0.00002801   0.54799905   0.00000000   0.00000000   0.00000000   0.00396496   0.00021479   0.00000000   0.00000000   0.00000000   0.22031971   0.02934915   0.09656320   0.52734000   0.00000000
  1.77000000   0.02400770   0.01819768  -0.00149016  -0.00003578   0.54799905   0.00000000   0.00000000   0.00000000   0.00408145  -0.00008743   0.00000000   0.00000000   0.00000000   0.22036049   0.02935720   0.09656333   0.53223000   0.00000000
  1.77200000   0.01856082   0.01820066  -0.00117155  -0.00002174   0.54799905   0.00000000   0.00000000   0.00000000   0.00419686  -0.00033066   0.00000000   0.00000000   0.00000000   0.22040306   0.02936548   0.09656291   0.53223000   0.00000000
  1.77400000   0.01490469   0.01820300  -0.00083305  -0.00001242   0.54799905   0.00000000   0.00000000   0.00000000   0.00425217  -0.00052201   0.00000000   0.00000000   0.00000000   0.22043653   0.02937393   0.09656206   0.51758000   0.00000000
  1.77600000   0.01677006   0.01820467  -0.00056505  -0.00000948   0.54799905   0.00000000   0.00000000   0.00000000   0.00420656  -0.00066636   0.00000000   0.00000000   0.00000000   0.22046820   0.02938239   0.09656087   0.52734000   0.00000000
  1.77800000   0.02766383   0.01820580  -0.00040576  -0.00001122   0.54799905   0.00000000   0.00000000   0.00000000   0.00405765  -0.00076247   0.00000000   0.00000000   0.00000000   0.22051263   0.02939065   0.09655944   0.51758000   0.00000000
  1.78000000   0.01677006   0.01820661  -0.00035049  -0.00000588   0.54799905   0.00000000   0.00000000   0.00000000   0.00384114  -0.00080364   0.00000000   0.00000000   0.00000000   0.22055707   0.02939855   0.09655787   0.51758000   0.00000000
  1.78200000   0.02221695   0.01820731  -0.00036288  -0.00000806   0.54799905   0.00000000   0.00000000   0.00000000   0.00361037  -0.00078105   0.00000000   0.00000000   0.00000000   0.22059605   0.02940600   0.09655629   0.52734000   0.00000000
  1.78400000   0.01677006   0.01820803  -0.00039000  -0.00000654   0.54799905   0.00000000   0.00000000   0.00000000   0.00340721  -0.00068913   0.00000000   0.00000000   0.00000000   0.22063504   0.02941302   0.09655482   0.52490000   0.00000000
  1.78600000   0.01677006   0.01820881  -0.00039753  -0.00000667   0.54799905   0.00000000   0.00000000   0.00000000   0.00323956  -0.00052996   0.00000000   0.00000000   0.00000000   0.22066858   0.02941967   0.09655360   0.52734000   0.00000000
  1.78800000   0.00945781   0.01820961  -0.00039049  -0.00000369   0.54799905   0.00000000   0.00000000   0.00000000   0.00307773  -0.00031369   0.00000000   0.00000000   0.00000000   0.22069481   0.02942598   0.09655275   0.52734000   0.00000000
  1.79000000   0.01677006   0.01821039  -0.00037221  -0.00000624   0.54799905   0.00000000   0.00000000   0.00000000   0.00287213  -0.00005479   0.00000000   0.00000000   0.00000000   0.22072104   0.02943193   0.09655239   0.52979000   0.00000000
  1.79200000   0.01677006   0.01821113  -0.00030578  -0.00000513   0.54799905   0.00000000   0.00000000   0.00000000   0.00258153   0.00023134   0.00000000   0.00000000   0.00000000   0.22075458   0.02943739   0.09655256   0.51514000   0.00000000
  1.79400000   0.01856082   0.01821175  -0.00016321  -0.00000303   0.54799905   0.00000000   0.00000000   0.00000000   0.00219608   0.00052678   0.00000000   0.00000000   0.00000000   0.22078991   0.02944216   0.09655332   0.52490000   0.00000000
  1.79600000   0.02587308   0.01821207  -0.00000380  -0.00000010   0.54799905   0.00000000   0.00000000   0.00000000   0.00174323   0.00080809   0.00000000   0.00000000   0.00000000   0.22083434   0.02944610   0.09655466   0.51514000   0.00000000
  1.79800000   0.00945781   0.01821208   0.00003733   0.00000035   0.54799905   0.00000000   0.00000000   0.00000000   0.00127407   0.00105011   0.00000000   0.00000000   0.00000000   0.22086967   0.02944912   0.09655651   0.52979000   0.00000000
  1.80000000   0.01311393   0.01821201  -0.00013346  -0.00000175   0.54799905   0.00000000   0.00000000   0.00000000   0.00083689   0.00123467   0.00000000   0.00000000   0.00000000   0.22089225   0.02945123   0.09655880   0.52734000   0.00000000
  1.80200000   0.01124856   0.01821227  -0.00046431  -0.00000522   0.54799905   0.00000000   0.00000000   0.00000000   0.00045224   0.00135277   0.00000000   0.00000000   0.00000000   0.22091661   0.02945252   0.09656139   0.53467000   0.00000000
  1.80400000   0.01311393   0.01821320  -0.00078588  -0.00001031   0.54799905   0.00000000   0.00000000   0.00000000   0.00010359   0.00139952   0.00000000   0.00000000   0.00000000   0.22094097   0.02945308   0.09656414   0.52490000   0.00000000
  1.80600000   0.01124856   0.01821477  -0.00094598  -0.00001064   0.54799905   0.00000000   0.00000000   0.00000000  -0.00025147   0.00137427   0.00000000   0.00000000   0.00000000   0.22096533   0.02945293   0.09656691   0.52979000   0.00000000
  1.80800000   0.01124856   0.01821666  -0.00091576  -0.00001030   0.54799905   0.00000000   0.00000000   0.00000000  -0.00065658   0.00128476   0.00000000   0.00000000   0.00000000   0.22098783   0.02945202   0.09656957   0.52246000   0.00000000
  1.81000000   0.01311393   0.01821850  -0.00077172  -0.00001012   0.54799905   0.00000000   0.00000000   0.00000000  -0.00113033   0.00114409   0.00000000   0.00000000   0.00000000   0.22101219   0.02945023   0.09657200   0.52490000   0.00000000
  1.81200000   0.02035158   0.01822004  -0.00060584  -0.00001233   0.54799905   0.00000000   0.00000000   0.00000000  -0.00165203   0.00096309   0.00000000   0.00000000   0.00000000   0.22104566   0.02944745   0.09657411   0.52734000   0.00000000
  1.81400000   0.01311393   0.01822125  -0.00047099  -0.00000618   0.54799905   0.00000000   0.00000000   0.00000000  -0.00216955   0.00075024   0.00000000   0.00000000   0.00000000   0.22107912   0.02944363   0.09657582   0.52979000   0.00000000
  1.81600000   0.01124856   0.01822219  -0.00037699  -0.00000424   0.54799905   0.00000000   0.00000000   0.00000000  -0.00262565   0.00051977   0.00000000   0.00000000   0.00000000   0.22110349   0.02943883   0.09657709   0.52734000   0.00000000
  1.81800000   0.02400770   0.01822295  -0.00029968  -0.00000719   0.54799905   0.00000000   0.00000000   0.00000000  -0.00298676   0.00029372   0.00000000   0.00000000   0.00000000   0.22113874   0.02943322   0.09657790   0.52979000   0.00000000
  1.82000000   0.01311393   0.01822355  -0.00019544  -0.00000256   0.54799905   0.00000000   0.00000000   0.00000000  -0.00325800   0.00009304   0.00000000   0.00000000   0.00000000   0.22117586   0.02942698   0.09657829   0.52979000   0.00000000
  1.82200000   0.01124856   0.01822394  -0.00003943  -0.00000044   0.54799905   0.00000000   0.00000000   0.00000000  -0.00347740  -0.00007209   0.00000000   0.00000000   0.00000000   0.22120023   0.02942024   0.09657831   0.52734000   0.00000000
  1.82400000   0.01677006   0.01822402   0.00013365   0.00000224   0.54799905   0.00000000   0.00000000   0.00000000  -0.00369381  -0.00020387   0.00000000   0.00000000   0.00000000   0.22122825   0.02941307   0.09657804   0.52002000   0.00000000
  1.82600000   0.01677006   0.01822375   0.00025285   0.00000424   0.54799905   0.00000000   0.00000000   0.00000000  -0.00393982  -0.00031251   0.00000000   0.00000000   0.00000000   0.22126179   0.02940544   0.09657752   0.53223000   0.00000000
  1.82800000   0.01124856   0.01822324   0.00028233   0.00000318   0.54799905   0.00000000   0.00000000   0.00000000  -0.00421391  -0.00041200   0.00000000   0.00000000   0.00000000   0.22128980   0.02939728   0.09657679   0.52490000   0.00000000
  1.83000000   0.01677006   0.01822268   0.00024235   0.00000406   0.54799905   0.00000000   0.00000000   0.00000000  -0.00448072  -0.00051531   0.00000000   0.00000000   0.00000000   0.22131782   0.02938859   0.09657587   0.53223000   0.00000000
  1.83200000   0.01124856   0.01822219   0.00017209   0.00000194   0.54799905   0.00000000   0.00000000   0.00000000  -0.00468953  -0.00062844   0.00000000   0.00000000   0.00000000   0.22134584   0.02937942   0.09657472   0.52490000   0.00000000
  1.83400000   0.01677006   0.01822185   0.00010145   0.00000170   0.54799905   0.00000000   0.00000000   0.00000000  -0.00480168  -0.00074994   0.00000000   0.00000000   0.00000000   0.22137386   0.02936993   0.09657335   0.52979000   0.00000000
  1.83600000   0.01311393   0.01822165   0.00004841   0.00000063   0.54799905   0.00000000   0.00000000   0.00000000  -0.00481114  -0.00087602   0.00000000   0.00000000   0.00000000   0.22140374   0.02936031   0.09657172   0.52979000   0.00000000
  1.83800000   0.01490469   0.01822155   0.00002335   0.00000035   0.54799905   0.00000000   0.00000000   0.00000000  -0.00474665  -0.00100193   0.00000000   0.00000000   0.00000000   0.22143176   0.02935076   0.09656984   0.52490000   0.00000000
  1.84000000   0.01677006   0.01822150   0.00003229   0.00000054   0.54799905   0.00000000   0.00000000   0.00000000  -0.00465654  -0.00111835   0.00000000   0.00000000   0.00000000   0.22146344   0.02934135   0.09656772   0.52490000   0.00000000
  1.84200000   0.01677006   0.01822144   0.00007849   0.00000132   0.54799905   0.00000000   0.00000000   0.00000000  -0.00458408  -0.00121153   0.00000000   0.00000000   0.00000000   0.22149698   0.02933211   0.09656539   0.53223000   0.00000000
  1.84400000   0.01490469   0.01822128   0.00016166   0.00000241   0.54799905   0.00000000   0.00000000   0.00000000  -0.00454392  -0.00126835   0.00000000   0.00000000   0.00000000   0.22152865   0.02932298   0.09656291   0.52979000   0.00000000
  1.84600000   0.01490469   0.01822096   0.00027481   0.00000410   0.54799905   0.00000000   0.00000000   0.00000000  -0.00451371  -0.00128034   0.00000000   0.00000000   0.00000000   0.22155846   0.02931393   0.09656036   0.52490000   0.00000000
  1.84800000   0.01490469   0.01822041   0.00039872   0.00000594   0.54799905   0.00000000   0.00000000   0.00000000  -0.00444824  -0.00124711   0.00000000   0.00000000   0.00000000   0.22158827   0.02930497   0.09655784   0.52734000   0.00000000
  1.85000000   0.01677006   0.01821961   0.00049477   0.00000830   0.54799905   0.00000000   0.00000000   0.00000000  -0.00430669  -0.00117818   0.00000000   0.00000000   0.00000000   0.22161995   0.02929621   0.09655541   0.52979000   0.00000000
  1.85200000   0.00945781   0.01821862   0.00049954   0.00000472   0.54799905   0.00000000   0.00000000   0.00000000  -0.00407538  -0.00108691   0.00000000   0.00000000   0.00000000   0.22164617   0.02928783   0.09655314   0.52490000   0.00000000
  1.85400000   0.01490469   0.01821762   0.00034668   0.00000517   0.54799905   0.00000000   0.00000000   0.00000000  -0.00377389  -0.00098400   0.00000000   0.00000000   0.00000000   0.22167054   0.02927998   0.09655107   0.53223000   0.00000000
  1.85600000   0.01490469   0.01821693   0.00003764   0.00000056   0.54799905   0.00000000   0.00000000   0.00000000  -0.00344289  -0.00087970   0.00000000   0.00000000   0.00000000   0.22170035   0.02927276   0.09654921   0.52490000   0.00000000
  1.85800000   0.01490469   0.01821685  -0.00032193  -0.00000480   0.54799905   0.00000000   0.00000000   0.00000000  -0.00312202  -0.00078662   0.00000000   0.00000000   0.00000000   0.22173015   0.02926620   0.09654754   0.53223000   0.00000000
  1.86000000   0.01677006   0.01821750  -0.00061244  -0.00001027   0.54799905   0.00000000   0.00000000   0.00000000  -0.00283014  -0.00071648   0.00000000   0.00000000   0.00000000   0.22176183   0.02926025   0.09654604   0.52979000   0.00000000
  1.86200000   0.01490469   0.01821872  -0.00080425  -0.00001199   0.54799905   0.00000000   0.00000000   0.00000000  -0.00255694  -0.00067616   0.00000000   0.00000000   0.00000000   0.22179350   0.02925486   0.09654465   0.52979000   0.00000000
  1.86400000   0.01677006   0.01822033  -0.00092278  -0.00001548   0.54799905   0.00000000   0.00000000   0.00000000  -0.00226774  -0.00066669   0.00000000   0.00000000   0.00000000   0.22182518   0.02925003   0.09654331   0.52979000   0.00000000
  1.86600000   0.01311393   0.01822218  -0.00094034  -0.00001233   0.54799905   0.00000000   0.00000000   0.00000000  -0.00192149  -0.00068407   0.00000000   0.00000000   0.00000000   0.22185506   0.02924584   0.09654195   0.52490000   0.00000000
  1.86800000   0.01490469   0.01822406  -0.00077051  -0.00001148   0.54799905   0.00000000   0.00000000   0.00000000  -0.00149582  -0.00072239   0.00000000   0.00000000   0.00000000   0.22188308   0.02924243   0.09654055   0.52979000   0.00000000
  1.87000000   0.01124856   0.01822560  -0.00039712  -0.00000447   0.54799905   0.00000000   0.00000000   0.00000000  -0.00100379  -0.00077869   0.00000000   0.00000000   0.00000000   0.22190923   0.02923993   0.09653905   0.52246000   0.00000000
  1.87200000   0.01124856   0.01822639   0.00004996   0.00000056   0.54799905   0.00000000   0.00000000   0.00000000  -0.00049007  -0.00085342   0.00000000   0.00000000   0.00000000   0.22193173   0.02923843   0.09653741   0.53467000   0.00000000
  1.87400000   0.01311393   0.01822629   0.00039370   0.00000516   0.54799905   0.00000000   0.00000000   0.00000000  -0.00001028  -0.00094468   0.00000000   0.00000000   0.00000000   0.22195609   0.02923793   0.09653562   0.52979000   0.00000000
  1.87600000   0.01677006   0.01822551   0.00054087   0.00000907   0.54799905   0.00000000   0.00000000   0.00000000   0.00039534  -0.00104239   0.00000000   0.00000000   0.00000000   0.22198598   0.02923832   0.09653363   0.52490000   0.00000000
  1.87800000   0.01311393   0.01822442   0.00050504   0.00000662   0.54799905   0.00000000   0.00000000   0.00000000   0.00072136  -0.00112481   0.00000000   0.00000000   0.00000000   0.22201586   0.02923943   0.09653146   0.52490000   0.00000000
  1.88000000   0.02400770   0.01822341   0.00035390   0.00000850   0.54799905   0.00000000   0.00000000   0.00000000   0.00099809  -0.00116255   0.00000000   0.00000000   0.00000000   0.22205298   0.02924115   0.09652918   0.53223000   0.00000000
  1.88200000   0.01677006   0.01822271   0.00015679   0.00000263   0.54799905   0.00000000   0.00000000   0.00000000   0.00127272  -0.00113550   0.00000000   0.00000000   0.00000000   0.22209376   0.02924343   0.09652688   0.53223000   0.00000000
  1.88400000   0.01311393   0.01822239  -0.00003428  -0.00000045   0.54799905   0.00000000   0.00000000   0.00000000   0.00158186  -0.00104691   0.00000000   0.00000000   0.00000000   0.22212365   0.02924628   0.09652469   0.52979000   0.00000000
  1.88600000   0.00945781   0.01822246  -0.00018332  -0.00000173   0.54799905   0.00000000   0.00000000   0.00000000   0.00193067  -0.00091795   0.00000000   0.00000000   0.00000000   0.22214622   0.02924979   0.09652273   0.53223000   0.00000000
  1.88800000   0.01124856   0.01822283  -0.00028359  -0.00000319   0.54799905   0.00000000   0.00000000   0.00000000   0.00229033  -0.00077323   0.00000000   0.00000000   0.00000000   0.22216692   0.02925401   0.09652104   0.52734000   0.00000000
  1.89000000   0.00580168   0.01822340  -0.00038193  -0.00000222   0.54799905   0.00000000   0.00000000   0.00000000   0.00261446  -0.00063268   0.00000000   0.00000000   0.00000000   0.22218397   0.02925892   0.09651963   0.52002000   0.00000000
  1.89200000   0.01311393   0.01822416  -0.00055250  -0.00000725   0.54799905   0.00000000   0.00000000   0.00000000   0.00286403  -0.00050897   0.00000000   0.00000000   0.00000000   0.22220289   0.02926440   0.09651849   0.52734000   0.00000000
  1.89400000   0.01677006   0.01822526  -0.00081255  -0.00001363   0.54799905   0.00000000   0.00000000   0.00000000   0.00302691  -0.00040564   0.00000000   0.00000000   0.00000000   0.22223277   0.02927029   0.09651758   0.53223000   0.00000000
  1.89600000   0.00766705   0.01822689  -0.00107986  -0.00000828   0.54799905   0.00000000   0.00000000   0.00000000   0.00312232  -0.00031819   0.00000000   0.00000000   0.00000000   0.22225721   0.02927644   0.09651685   0.51758000   0.00000000
  1.89800000   0.01311393   0.01822905  -0.00123591  -0.00001621   0.54799905   0.00000000   0.00000000   0.00000000   0.00318881  -0.00023882   0.00000000   0.00000000   0.00000000   0.22227799   0.02928275   0.09651630   0.52979000   0.00000000
  1.90000000   0.01124856   0.01823152  -0.00123029  -0.00001384   0.54799905   0.00000000   0.00000000   0.00000000   0.00326260  -0.00015989   0.00000000   0.00000000   0.00000000   0.22230235   0.02928920   0.09651590   0.52490000   0.00000000
  1.90200000   0.01490469   0.01823398  -0.00111168  -0.00001657   0.54799905   0.00000000   0.00000000   0.00000000   0.00335876  -0.00007490   0.00000000   0.00000000   0.00000000   0.22232851   0.02929582   0.09651566   0.53223000   0.00000000
  1.90400000   0.01311393   0.01823620  -0.00096119  -0.00001260   0.54799905   0.00000000   0.00000000   0.00000000   0.00346420   0.00002124   0.00000000   0.00000000   0.00000000   0.22235653   0.02930264   0.09651561   0.52979000   0.00000000
  1.90600000   0.01124856   0.01823813  -0.00081854  -0.00000921   0.54799905   0.00000000   0.00000000   0.00000000   0.00354522   0.00013056   0.00000000   0.00000000   0.00000000   0.22238089   0.02930965   0.09651576   0.52734000   0.00000000
  1.90800000   0.01490469   0.01823976  -0.00066008  -0.00000984   0.54799905   0.00000000   0.00000000   0.00000000   0.00356666   0.00024858   0.00000000   0.00000000   0.00000000   0.22240704   0.02931676   0.09651614   0.53467000   0.00000000
  1.91000000   0.01490469   0.01824108  -0.00042366  -0.00000631   0.54799905   0.00000000   0.00000000   0.00000000   0.00351325   0.00036386   0.00000000   0.00000000   0.00000000   0.22243685   0.02932384   0.09651675   0.52246000   0.00000000
  1.91200000   0.01311393   0.01824193  -0.00008743  -0.00000115   0.54799905   0.00000000   0.00000000   0.00000000   0.00340100   0.00046373   0.00000000   0.00000000   0.00000000   0.22246487   0.02933076   0.09651758   0.52734000   0.00000000
  1.91400000   0.01311393   0.01824211   0.00025989   0.00000341   0.54799905   0.00000000   0.00000000   0.00000000   0.00327129   0.00054246   0.00000000   0.00000000   0.00000000   0.22249110   0.02933743   0.09651859   0.52490000   0.00000000
  1.91600000   0.01490469   0.01824159   0.00048020   0.00000716   0.54799905   0.00000000   0.00000000   0.00000000   0.00317032   0.00060639   0.00000000   0.00000000   0.00000000   0.22251912   0.02934387   0.09651973   0.52979000   0.00000000
  1.91800000   0.01124856   0.01824063   0.00051608   0.00000581   0.54799905   0.00000000   0.00000000   0.00000000   0.00312492   0.00066682   0.00000000   0.00000000   0.00000000   0.22254527   0.02935017   0.09652101   0.52734000   0.00000000
  1.92000000   0.01311393   0.01823959   0.00041184   0.00000540   0.54799905   0.00000000   0.00000000   0.00000000   0.00312912   0.00072437   0.00000000   0.00000000   0.00000000   0.22256963   0.02935642   0.09652240   0.52979000   0.00000000
  1.92200000   0.00945781   0.01823877   0.00024067   0.00000228   0.54799905   0.00000000   0.00000000   0.00000000   0.00314917   0.00076314   0.00000000   0.00000000   0.00000000   0.22259220   0.02936270   0.09652389   0.52002000   0.00000000
  1.92400000   0.01124856   0.01823829   0.00005937   0.00000067   0.54799905   0.00000000   0.00000000   0.00000000   0.00314207   0.00075792   0.00000000   0.00000000   0.00000000   0.22261291   0.02936899   0.09652541   0.52490000   0.00000000
  1.92600000   0.00766705   0.01823817  -0.00009157  -0.00000070   0.54799905   0.00000000   0.00000000   0.00000000   0.00307769   0.00068701   0.00000000   0.00000000   0.00000000   0.22263183   0.02937521   0.09652685   0.52490000   0.00000000
  1.92800000   0.00580168   0.01823835  -0.00017686  -0.00000103   0.54799905   0.00000000   0.00000000   0.00000000   0.00295314   0.00054340   0.00000000   0.00000000   0.00000000   0.22264529   0.02938124   0.09652808   0.53467000   0.00000000
  1.93000000   0.01311393   0.01823871  -0.00016626  -0.00000218   0.54799905   0.00000000   0.00000000   0.00000000   0.00279158   0.00033565   0.00000000   0.00000000   0.00000000   0.22266421   0.02938699   0.09652896   0.51758000   0.00000000
  1.93200000   0.01124856   0.01823904  -0.00006295  -0.00000071   0.54799905   0.00000000   0.00000000   0.00000000   0.00262784   0.00008232   0.00000000   0.00000000   0.00000000   0.22268857   0.02939241   0.09652938   0.52490000   0.00000000
  1.93400000   0.00766705   0.01823917   0.00007063   0.00000054   0.54799905   0.00000000   0.00000000   0.00000000   0.00248873  -0.00019152   0.00000000   0.00000000   0.00000000   0.22270749   0.02939752   0.09652927   0.52734000   0.00000000
  1.93600000   0.00401092   0.01823902   0.00015028   0.00000060   0.54799905   0.00000000   0.00000000   0.00000000   0.00237736  -0.00045641   0.00000000   0.00000000   0.00000000   0.22271917   0.02940239   0.09652862   0.52734000   0.00000000
  1.93800000   0.01124856   0.01823872   0.00013690   0.00000154   0.54799905   0.00000000   0.00000000   0.00000000   0.00227038  -0.00068362   0.00000000   0.00000000   0.00000000   0.22273443   0.02940704   0.09652748   0.53467000   0.00000000
  1.94000000   0.00945781   0.01823845   0.00004715   0.00000045   0.54799905   0.00000000   0.00000000   0.00000000   0.00212986  -0.00085394   0.00000000   0.00000000   0.00000000   0.22275513   0.02941144   0.09652595   0.52979000   0.00000000
  1.94200000   0.01124856   0.01823836  -0.00008063  -0.00000091   0.54799905   0.00000000   0.00000000   0.00000000   0.00192273  -0.00096298   0.00000000   0.00000000   0.00000000   0.22277584   0.02941549   0.09652413   0.52490000   0.00000000
  1.94400000   0.00945781   0.01823852  -0.00020551  -0.00000194   0.54799905   0.00000000   0.00000000   0.00000000   0.00163888  -0.00101681   0.00000000   0.00000000   0.00000000   0.22279654   0.02941905   0.09652215   0.52979000   0.00000000
  1.94600000   0.01311393   0.01823893  -0.00028707  -0.00000376   0.54799905   0.00000000   0.00000000   0.00000000   0.00129935  -0.00102529   0.00000000   0.00000000   0.00000000   0.22281912   0.02942199   0.09652011   0.52490000   0.00000000
  1.94800000   0.01677006   0.01823950  -0.00030646  -0.00000514   0.54799905   0.00000000   0.00000000   0.00000000   0.00094791  -0.00100064   0.00000000   0.00000000   0.00000000   0.22284900   0.02942424   0.09651808   0.52979000   0.00000000
  1.95000000   0.00580168   0.01824011  -0.00029578  -0.00000172   0.54799905   0.00000000   0.00000000   0.00000000   0.00062864  -0.00095554   0.00000000   0.00000000   0.00000000   0.22287157   0.02942581   0.09651612   0.53223000   0.00000000
  1.95200000   0.01124856   0.01824071  -0.00031081  -0.00000350   0.54799905   0.00000000   0.00000000   0.00000000   0.00036324  -0.00089947   0.00000000   0.00000000   0.00000000   0.22288862   0.02942681   0.09651427   0.52734000   0.00000000
  1.95400000   0.01490469   0.01824133  -0.00035073  -0.00000523   0.54799905   0.00000000   0.00000000   0.00000000   0.00014252  -0.00083889   0.00000000   0.00000000   0.00000000   0.22291478   0.02942731   0.09651253   0.52734000   0.00000000
  1.95600000   0.00945781   0.01824203  -0.00033422  -0.00000316   0.54799905   0.00000000   0.00000000   0.00000000  -0.00006403  -0.00077500   0.00000000   0.00000000   0.00000000   0.22293914   0.02942739   0.09651092   0.52734000   0.00000000
  1.95800000   0.01124856   0.01824270  -0.00018816  -0.00000212   0.54799905   0.00000000   0.00000000   0.00000000  -0.00028874  -0.00069906   0.00000000   0.00000000   0.00000000   0.22295984   0.02942704   0.09650944   0.53955000   0.00000000
  1.96000000   0.01124856   0.01824307   0.00004817   0.00000054   0.54799905   0.00000000   0.00000000   0.00000000  -0.00054723  -0.00059819   0.00000000   0.00000000   0.00000000   0.22298234   0.02942620   0.09650815   0.52734000   0.00000000
  1.96200000   0.00945781   0.01824298   0.00025593   0.00000242   0.54799905   0.00000000   0.00000000   0.00000000  -0.00082932  -0.00046621   0.00000000   0.00000000   0.00000000   0.22300305   0.02942482   0.09650708   0.52734000   0.00000000
  1.96400000   0.00401092   0.01824247   0.00036518   0.00000146   0.54799905   0.00000000   0.00000000   0.00000000  -0.00110378  -0.00030587   0.00000000   0.00000000   0.00000000   0.22301652   0.02942289   0.09650631   0.53467000   0.00000000
  1.96600000   0.01124856   0.01824174   0.00037716   0.00000424   0.54799905   0.00000000   0.00000000   0.00000000  -0.00133426  -0.00012633   0.00000000   0.00000000   0.00000000   0.22303178   0.02942045   0.09650588   0.52490000   0.00000000
  1.96800000   0.01124856   0.01824098   0.00029557   0.00000332   0.54799905   0.00000000   0.00000000   0.00000000  -0.00149922   0.00005802   0.00000000   0.00000000   0.00000000   0.22305427   0.02941762   0.09650581   0.53223000   0.00000000
  1.97000000   0.01124856   0.01824039   0.00012784   0.00000144   0.54799905   0.00000000   0.00000000   0.00000000  -0.00160552   0.00023127   0.00000000   0.00000000   0.00000000   0.22307677   0.02941451   0.09650610   0.53223000   0.00000000
  1.97200000   0.01490469   0.01824013  -0.00007603  -0.00000113   0.54799905   0.00000000   0.00000000   0.00000000  -0.00168721   0.00038378   0.00000000   0.00000000   0.00000000   0.22310292   0.02941122   0.09650671   0.52979000   0.00000000
  1.97400000   0.00580168   0.01824029  -0.00024913  -0.00000145   0.54799905   0.00000000   0.00000000   0.00000000  -0.00178977   0.00051589   0.00000000   0.00000000   0.00000000   0.22312363   0.02940775   0.09650761   0.52490000   0.00000000
  1.97600000   0.01311393   0.01824078  -0.00036469  -0.00000478   0.54799905   0.00000000   0.00000000   0.00000000  -0.00194929   0.00063294   0.00000000   0.00000000   0.00000000   0.22314255   0.02940401   0.09650876   0.52734000   0.00000000
  1.97800000   0.01124856   0.01824151  -0.00043329  -0.00000487   0.54799905   0.00000000   0.00000000   0.00000000  -0.00217877   0.00074104   0.00000000   0.00000000   0.00000000   0.22316691   0.02939988   0.09651014   0.52979000   0.00000000
  1.98000000   0.00945781   0.01824238  -0.00043866  -0.00000415   0.54799905   0.00000000   0.00000000   0.00000000  -0.00246961   0.00084845   0.00000000   0.00000000   0.00000000   0.22318761   0.02939523   0.09651172   0.52979000   0.00000000
  1.98200000   0.00945781   0.01824326  -0.00032338  -0.00000306   0.54799905   0.00000000   0.00000000   0.00000000  -0.00280691   0.00096877   0.00000000   0.00000000   0.00000000   0.22320653   0.02938995   0.09651354   0.52979000   0.00000000
  1.98400000   0.01311393   0.01824390  -0.00006953  -0.00000091   0.54799905   0.00000000   0.00000000   0.00000000  -0.00318849   0.00112360   0.00000000   0.00000000   0.00000000   0.22322910   0.02938396   0.09651563   0.53223000   0.00000000
  1.98600000   0.01124856   0.01824404   0.00023621   0.00000266   0.54799905   0.00000000   0.00000000   0.00000000  -0.00363636   0.00134013   0.00000000   0.00000000   0.00000000   0.22325346   0.02937713   0.09651810   0.52734000   0.00000000
  1.98800000   0.00945781   0.01824357   0.00045634   0.00000432   0.54799905   0.00000000   0.00000000   0.00000000  -0.00419407   0.00164308   0.00000000   0.00000000   0.00000000   0.22327417   0.02936930   0.09652108   0.52734000   0.00000000
  1.99000000   0.00945781   0.01824266   0.00052938   0.00000501   0.54799905   0.00000000   0.00000000   0.00000000  -0.00490987   0.00204759   0.00000000   0.00000000   0.00000000   0.22329309   0.02936020   0.09652477   0.52979000   0.00000000
  1.99200000   0.01124856   0.01824160   0.00051794   0.00000583   0.54799905   0.00000000   0.00000000   0.00000000  -0.00581305   0.00255614   0.00000000   0.00000000   0.00000000   0.22331379   0.02934948   0.09652938   0.53467000   0.00000000
  1.99400000   0.01311393   0.01824056   0.00052176   0.00000684   0.54799905   0.00000000   0.00000000   0.00000000  -0.00689629   0.00315991   0.00000000   0.00000000   0.00000000   0.22333816   0.02933677   0.09653509   0.52734000   0.00000000
  1.99600000   0.01677006   0.01823952   0.00056821   0.00000953   0.54799905   0.00000000   0.00000000   0.00000000  -0.00811288   0.00384050   0.00000000   0.00000000   0.00000000   0.22336804   0.02932176   0.09654209   0.51758000   0.00000000
  1.99800000   0.01311393   0.01823838   0.00059559   0.00000781   0.54799905   0.00000000   0.00000000   0.00000000  -0.00938747   0.00456500   0.00000000   0.00000000   0.00000000   0.22339792   0.02930426   0.09655050   0.52979000   0.00000000
  2.00000000   0.00945781   0.01823719   0.00059559   0.00000563   0.54799905   0.00000000   0.00000000   0.00000000  -0.01063296   0.00528268   0.00000000   0.00000000   0.00000000   0.22342050   0.02928424   0.09656035   0.53223000   0.00000000
