# Supplementary material for: In vivo muscle force and muscle power during near-maximal frog jumps
Source: PLoS One. 2017 Mar 10;12(3):e0173415. doi: 10.1371/journal.pone.0173415 (PMC5345813; doi:10.1371/journal.pone.0173415)
Supplement: S3 File — Full raw data set of the current study. (ZIP) [file pone.0173415.s003.zip › Frog_jumping_full_dataset2/Extracted_data/Frog1/Jump8/newapr28jump8.frm]

478.00000000 539.00000000 520.00000000 1003.00000000 1125.00000000 1087.00000000  58.64267382   0.00181737   1.39905487   0.01475302  62.38155863
