# Supplementary material for: In vivo muscle force and muscle power during near-maximal frog jumps
Source: PLoS One. 2017 Mar 10;12(3):e0173415. doi: 10.1371/journal.pone.0173415 (PMC5345813; doi:10.1371/journal.pone.0173415)
Supplement: S3 File — Full raw data set of the current study. (ZIP) [file pone.0173415.s003.zip › Frog_jumping_full_dataset2/Extracted_data/Frog2/Jump1/Apr30jump1(total).xls]

## Sheet: Power
Time	Time-1.078	Fz	Fx	Vz	Vx	F (total)	V (total)	Power (tot.)	Power/kg	Muscle-mass-specific power	PL power	PL-mass-specific power
0	-1078	0.276355	-0.00234139	0	0	0.276365	0	0	0	0	-5e-08	-0.0001
0.002	-1076	0.276814	-0.00232179	0	0	0.276824	0	0	0	0	0	0
0.004	-1074	0.277221	-0.00229629	0	0	0.27723	0	0	0	0	0	0
0.006	-1072	0.277561	-0.00226766	0	0	0.27757	0	0	0	0	1e-08	2e-05
0.008	-1070	0.277848	-0.00223862	0	0	0.277857	0	0	0	0	0	0
0.01	-1068	0.278103	-0.00221144	0	0	0.278112	0	0	0	0	5.9e-07	0.00118
0.012	-1066	0.278337	-0.00218618	0	0	0.278346	0	0	0	0	1.4e-07	0.00028
0.014	-1064	0.278551	-0.00216082	0	0	0.278559	0	0	0	0	1.9e-07	0.00038
0.016	-1062	0.278742	-0.00213335	0	0	0.27875	0	0	0	0	0	0
0.018	-1060	0.27892	-0.00210304	0	0	0.278928	0	0	0	0	2.3e-07	0.00046
0.02	-1058	0.279107	-0.00207014	0	0	0.279115	0	0	0	0	0	0
0.022	-1056	0.279331	-0.00203491	0	0	0.279339	0	0	0	0	0	0
0.024	-1054	0.27961	-0.00199687	0	0	0.279617	0	0	0	0	-1.6e-07	-0.00032
0.026	-1052	0.279943	-0.00195597	0	0	0.279949	0	0	0	0	0	0
0.028	-1050	0.28031	-0.00191467	0	0	0.280316	0	0	0	0	0	0
0.03	-1048	0.280679	-0.00187767	0	0	0.280685	0	0	0	0	0	0
0.032	-1046	0.281018	-0.00185082	0	0	0.281025	0	0	0	0	0	0
0.034	-1044	0.281311	-0.00184067	0	0	0.281317	0	0	0	0	2.4e-07	0.00048
0.036	-1042	0.281551	-0.00185334	0	0	0.281557	0	0	0	0	1.11e-06	0.00222
0.038	-1040	0.281739	-0.00189283	0	0	0.281746	0	0	0	0	0	0
0.04	-1038	0.281879	-0.00196046	0	0	0.281886	0	0	0	0	0	0
0.042	-1036	0.281984	-0.00205429	0	0	0.281991	0	0	0	0	0	0
0.044	-1034	0.282071	-0.0021691	0	0	0.28208	0	0	0	0	1.82e-06	0.00364
0.046	-1032	0.282162	-0.00229722	0	0	0.282171	0	0	0	0	0	0
0.048	-1030	0.282268	-0.00242871	0	0	0.282278	0	0	0	0	-3e-08	-6e-05
0.05	-1028	0.282392	-0.00255153	0	0	0.282403	0	0	0	0	-2.3e-07	-0.00046
0.052	-1026	0.282527	-0.00265401	0	0	0.282539	0	0	0	0	0	0
0.054	-1024	0.282662	-0.0027271	0	0	0.282675	0	0	0	0	0	0
0.056	-1022	0.282789	-0.00276474	0	0	0.282803	0	0	0	0	0	0
0.058	-1020	0.282912	-0.0027639	0	0	0.282926	0	0	0	0	0	0
0.06	-1018	0.283047	-0.00272464	0	0	0.28306	0	0	0	0	0	0
0.062	-1016	0.283204	-0.00264957	0	0	0.283217	0	0	0	0	-2.2e-07	-0.00044
0.064	-1014	0.28338	-0.00254342	0	0	0.283392	0	0	0	0	-4.1e-07	-0.00082
0.066	-1012	0.28355	-0.00241228	0	0	0.28356	0	0	0	0	-3.57e-06	-0.00714
0.068	-1010	0.283672	-0.0022627	0	0	0.283681	0	0	0	0	0	0
0.07	-1008	0.283703	-0.0021026	0	0	0.283711	0	0	0	0	0	0
0.072	-1006	0.283611	-0.00194165	0	0	0.283618	0	0	0	0	-7e-07	-0.0014
0.074	-1004	0.283386	-0.00178899	0	0	0.283392	0	0	0	0	-1.8e-07	-0.00036
0.076	-1002	0.283041	-0.0016513	0	0	0.283046	0	0	0	0	0	0
0.078	-1000	0.282596	-0.00153228	0	0	0.2826	0	0	0	0	0	0
0.08	-998	0.28208	-0.00143177	0	0	0.282084	0	0	0	0	0	0
0.082	-996	0.281532	-0.00134635	0	0	0.281535	0	0	0	0	0	0
0.084	-994	0.280992	-0.00127262	0	0	0.280995	0	0	0	0	0	0
0.086	-992	0.280506	-0.00120892	0	0	0.280509	0	0	0	0	2e-08	4e-05
0.088	-990	0.280112	-0.00115495	0	0	0.280114	0	0	0	0	0	0
0.09	-988	0.27983	-0.00111112	0	0	0.279833	0	0	0	0	0	0
0.092	-986	0.279668	-0.00107763	0	0	0.27967	0	0	0	0	0	0
0.094	-984	0.27962	-0.00105506	0	0	0.279622	0	0	0	0	0	0
0.096	-982	0.279675	-0.00104757	0	0	0.279677	0	0	0	0	0	0
0.098	-980	0.279816	-0.00106361	0	0	0.279818	0	0	0	0	0	0
0.1	-978	0.280016	-0.00111107	0	0	0.280018	0	0	0	0	0	0
0.102	-976	0.280247	-0.00119307	0	0	0.280249	0	0	0	0	0	0
0.104	-974	0.280485	-0.00130766	0	0	0.280488	0	0	0	0	7.1e-07	0.00142
0.106	-972	0.280716	-0.00144942	0	0	0.28072	0	0	0	0	5.9e-07	0.00118
0.108	-970	0.280931	-0.00161041	0	0	0.280935	0	0	0	0	9.4e-07	0.00188
0.11	-968	0.281126	-0.00178072	0	0	0.281131	0	0	0	0	1.4e-07	0.00028
0.112	-966	0.281304	-0.00194971	0	0	0.28131	0	0	0	0	-1e-07	-0.0002
0.114	-964	0.281473	-0.00210805	0	0	0.281481	0	0	0	0	-3e-07	-0.0006
0.116	-962	0.281641	-0.00224909	0	0	0.28165	0	0	0	0	-1.04e-06	-0.00208
0.118	-960	0.281807	-0.00236859	0	0	0.281817	0	0	0	0	-1.2e-06	-0.0024
0.12	-958	0.281963	-0.00246343	0	0	0.281974	0	0	0	0	-5.2e-07	-0.00104
0.122	-956	0.282093	-0.00253056	0	0	0.282104	0	0	0	0	-5.8e-07	-0.00116
0.124	-954	0.282175	-0.00256774	0	0	0.282186	0	0	0	0	0	0
0.126	-952	0.282193	-0.00257491	0	0	0.282204	0	0	0	0	0	0
0.128	-950	0.282134	-0.00255423	0	0	0.282145	0	0	0	0	0	0
0.13	-948	0.281991	-0.00250968	0	0	0.282002	0	0	0	0	0	0
0.132	-946	0.281756	-0.00244714	0	0	0.281766	0	0	0	0	0	0
0.134	-944	0.28143	-0.002374	0	0	0.28144	0	0	0	0	-5.3e-07	-0.00106
0.136	-942	0.28103	-0.0022981	0	0	0.281039	0	0	0	0	0	0
0.138	-940	0.280588	-0.00222676	0	0	0.280597	0	0	0	0	8e-08	0.00016
0.14	-938	0.280144	-0.00216614	0	0	0.280152	0	0	0	0	0	0
0.142	-936	0.279738	-0.00212077	0	0	0.279746	0	0	0	0	0	0
0.144	-934	0.279409	-0.00209344	0	0	0.279417	0	0	0	0	0	0
0.146	-932	0.279187	-0.00208555	0	0	0.279194	0	0	0	0	0	0
0.148	-930	0.279088	-0.00209705	0	0	0.279096	0	0	0	0	0	0
0.15	-928	0.279113	-0.00212608	0	0	0.279121	0	0	0	0	4.9e-07	0.00098
0.152	-926	0.279243	-0.00216931	0	0	0.279251	0	0	0	0	2.9e-07	0.00058
0.154	-924	0.279454	-0.00222186	0	0	0.279463	0	0	0	0	0	0
0.156	-922	0.279723	-0.00227742	0	0	0.279732	0	0	0	0	3.4e-07	0.00068
0.158	-920	0.280022	-0.00233052	0	0	0.280031	0	0	0	0	2.67e-06	0.00534
0.16	-918	0.280324	-0.00237774	0	0	0.280334	0	0	0	0	0	0
0.162	-916	0.280602	-0.00241678	0	0	0.280612	0	0	0	0	0	0
0.164	-914	0.28084	-0.00244698	0	0	0.280851	0	0	0	0	0	0
0.166	-912	0.281039	-0.00247124	0	0	0.28105	0	0	0	0	0	0
0.168	-910	0.281209	-0.00249492	0	0	0.28122	0	0	0	0	0	0
0.17	-908	0.281354	-0.00252244	0	0	0.281365	0	0	0	0	1.8e-07	0.00036
0.172	-906	0.281475	-0.00255534	0	0	0.281486	0	0	0	0	0	0
0.174	-904	0.281566	-0.00259272	0	0	0.281578	0	0	0	0	0	0
0.176	-902	0.281629	-0.00263259	0	0	0.281641	0	0	0	0	-1e-07	-0.0002
0.178	-900	0.28167	-0.00267258	0	0	0.281682	0	0	0	0	0	0
0.18	-898	0.281693	-0.00271042	0	0	0.281706	0	0	0	0	0	0
0.182	-896	0.281694	-0.00274409	0	0	0.281708	0	0	0	0	0	0
0.184	-894	0.281662	-0.00277038	0	0	0.281675	0	0	0	0	0	0
0.186	-892	0.281584	-0.00278352	0	0	0.281598	0	0	0	0	-7.1e-07	-0.00142
0.188	-890	0.281462	-0.00277708	0	0	0.281476	0	0	0	0	-2.64e-06	-0.00528
0.19	-888	0.281314	-0.0027461	0	0	0.281327	0	0	0	0	-5.5e-07	-0.0011
0.192	-886	0.281159	-0.00268702	0	0	0.281172	0	0	0	0	0	0
0.194	-884	0.281008	-0.00259885	0	0	0.28102	0	0	0	0	-2.5e-07	-0.0005
0.196	-882	0.280862	-0.00248525	0	0	0.280873	0	0	0	0	0	0
0.198	-880	0.280723	-0.00235475	0	0	0.280733	0	0	0	0	0	0
0.2	-878	0.280606	-0.00221987	0	0	0.280614	0	0	0	0	-5e-08	-0.0001
0.202	-876	0.280528	-0.00209505	0	0	0.280536	0	0	0	0	0	0
0.204	-874	0.280505	-0.00199352	0	0	0.280512	0	0	0	0	1e-08	2e-05
0.206	-872	0.280539	-0.00192446	0	0	0.280546	0	0	0	0	0	0
0.208	-870	0.280626	-0.00189139	0	0	0.280632	0	0	0	0	0	0
0.21	-868	0.280752	-0.0018924	0	0	0.280759	0	0	0	0	-2e-08	-4e-05
0.212	-866	0.280906	-0.00192147	0	0	0.280913	0	0	0	0	0	0
0.214	-864	0.281071	-0.00196986	0	0	0.281077	0	0	0	0	0	0
0.216	-862	0.28122	-0.00202809	0	0	0.281228	0	0	0	0	0	0
0.218	-860	0.28133	-0.00208649	0	0	0.281337	0	0	0	0	2e-07	0.0004
0.22	-858	0.281379	-0.00213422	0	0	0.281387	0	0	0	0	3.4e-07	0.00068
0.222	-856	0.281357	-0.00216126	0	0	0.281365	0	0	0	0	0	0
0.224	-854	0.281265	-0.00216361	0	0	0.281273	0	0	0	0	6.5e-07	0.0013
0.226	-852	0.281117	-0.0021446	0	0	0.281125	0	0	0	0	0	0
0.228	-850	0.280936	-0.00211106	0	0	0.280944	0	0	0	0	0	0
0.23	-848	0.280741	-0.0020704	0	0	0.280749	0	0	0	0	6.2e-07	0.00124
0.232	-846	0.280542	-0.00203005	0	0	0.280549	0	0	0	0	5.1e-07	0.00102
0.234	-844	0.280341	-0.00199572	0	0	0.280348	0	0	0	0	4.1e-07	0.00082
0.236	-842	0.280143	-0.00196958	0	0	0.28015	0	0	0	0	3.3e-07	0.00066
0.238	-840	0.279951	-0.00195035	0	0	0.279958	0	0	0	0	0	0
0.24	-838	0.279761	-0.00193511	0	0	0.279768	0	0	0	0	3.1e-07	0.00062
0.242	-836	0.279568	-0.00192137	0	0	0.279574	0	0	0	0	0	0
0.244	-834	0.279372	-0.00190695	0	0	0.279379	0	0	0	0	0	0
0.246	-832	0.279185	-0.00188768	0	0	0.279192	0	0	0	0	0	0
0.248	-830	0.27902	-0.00185802	0	0	0.279026	0	0	0	0	-2.55e-06	-0.0051
0.25	-828	0.278882	-0.00181495	0	0	0.278888	0	0	0	0	-2.79e-06	-0.00558
0.252	-826	0.278774	-0.00175966	0	0	0.27878	0	0	0	0	0	0
0.254	-824	0.278704	-0.00169634	0	0	0.278709	0	0	0	0	-9.1e-07	-0.00182
0.256	-822	0.278683	-0.00163063	0	0	0.278688	0	0	0	0	0	0
0.258	-820	0.278726	-0.00156654	0	0	0.27873	0	0	0	0	0	0
0.26	-818	0.278837	-0.00150429	0	0	0.278841	0	0	0	0	-5e-07	-0.001
0.262	-816	0.27901	-0.00144228	0	0	0.279014	0	0	0	0	6e-08	0.00012
0.264	-814	0.279233	-0.00138024	0	0	0.279236	0	0	0	0	0	0
0.266	-812	0.279493	-0.0013208	0	0	0.279496	0	0	0	0	0	0
0.268	-810	0.27978	-0.00126951	0	0	0.279783	0	0	0	0	0	0
0.27	-808	0.280082	-0.00123439	0	0	0.280085	0	0	0	0	5.4e-07	0.00108
0.272	-806	0.280382	-0.00122482	0	0	0.280385	0	0	0	0	0	0
0.274	-804	0.280658	-0.00124795	0	0	0.28066	0	0	0	0	1.5e-07	0.0003
0.276	-802	0.280889	-0.00130421	0	0	0.280892	0	0	0	0	0	0
0.278	-800	0.281069	-0.00138712	0	0	0.281072	0	0	0	0	0	0
0.28	-798	0.281202	-0.00148775	0	0	0.281206	0	0	0	0	2.07e-06	0.00414
0.282	-796	0.281295	-0.00159767	0	0	0.2813	0	0	0	0	5.1e-07	0.00102
0.284	-794	0.281349	-0.00170891	0	0	0.281354	0	0	0	0	6e-07	0.0012
0.286	-792	0.281352	-0.00181392	0	0	0.281358	0	0	0	0	5.8e-07	0.00116
0.288	-790	0.281295	-0.00190679	0	0	0.281301	0	0	0	0	4.5e-07	0.0009
0.29	-788	0.281185	-0.0019852	0	0	0.281192	0	0	0	0	0	0
0.292	-786	0.281047	-0.00205078	0	0	0.281054	0	0	0	0	0	0
0.294	-784	0.280911	-0.00210663	0	0	0.280919	0	0	0	0	-1.7e-07	-0.00034
0.296	-782	0.280801	-0.00215513	0	0	0.280809	0	0	0	0	-8.3e-07	-0.00166
0.298	-780	0.280727	-0.00219743	0	0	0.280735	0	0	0	0	0	0
0.3	-778	0.280696	-0.00223242	0	0	0.280704	0	0	0	0	-4e-08	-8e-05
0.302	-776	0.28071	-0.0022574	0	0	0.280719	0	0	0	0	-6e-08	-0.00012
0.304	-774	0.280762	-0.00227096	0	0	0.280772	0	0	0	0	0	0
0.306	-772	0.280833	-0.00227463	0	0	0.280842	0	0	0	0	0	0
0.308	-770	0.280898	-0.00227126	0	0	0.280907	0	0	0	0	-5.4e-07	-0.00108
0.31	-768	0.280944	-0.00226324	0	0	0.280953	0	0	0	0	0	0
0.312	-766	0.280964	-0.00225193	0	0	0.280973	0	0	0	0	0	0
0.314	-764	0.280957	-0.00223747	0	0	0.280966	0	0	0	0	0	0
0.316	-762	0.280927	-0.0022189	0	0	0.280935	0	0	0	0	0	0
0.318	-760	0.280888	-0.00219525	0	0	0.280897	0	0	0	0	5.2e-07	0.00104
0.32	-758	0.280855	-0.00216659	0	0	0.280863	0	0	0	0	0	0
0.322	-756	0.280827	-0.00213334	0	0	0.280835	0	0	0	0	3e-07	0.0006
0.324	-754	0.280791	-0.00209591	0	0	0.280799	0	0	0	0	0	0
0.326	-752	0.280726	-0.00205565	0	0	0.280734	0	0	0	0	0	0
0.328	-750	0.280619	-0.0020164	0	0	0.280626	0	0	0	0	0	0
0.33	-748	0.28046	-0.00198454	0	0	0.280467	0	0	0	0	0	0
0.332	-746	0.28025	-0.00196702	0	0	0.280257	0	0	0	0	1.93e-06	0.00386
0.334	-744	0.280001	-0.0019681	0	0	0.280008	0	0	0	0	0	0
0.336	-742	0.279727	-0.00198707	0	0	0.279734	0	0	0	0	0	0
0.338	-740	0.279442	-0.00201861	0	0	0.27945	0	0	0	0	0	0
0.34	-738	0.279155	-0.00205581	0	0	0.279163	0	0	0	0	0	0
0.342	-736	0.278878	-0.00209305	0	0	0.278886	0	0	0	0	0	0
0.344	-734	0.278631	-0.00212654	0	0	0.278639	0	0	0	0	1.2e-07	0.00024
0.346	-732	0.278428	-0.00215385	0	0	0.278436	0	0	0	0	-1.1e-07	-0.00022
0.348	-730	0.278277	-0.00217356	0	0	0.278286	0	0	0	0	0	0
0.35	-728	0.278183	-0.00218521	0	0	0.278192	0	0	0	0	0	0
0.352	-726	0.278155	-0.00218894	0	0	0.278163	0	0	0	0	-7.1e-07	-0.00142
0.354	-724	0.278199	-0.002185	0	0	0.278207	0	0	0	0	0	0
0.356	-722	0.278313	-0.00217347	0	0	0.278321	0	0	0	0	0	0
0.358	-720	0.278488	-0.00215523	0	0	0.278496	0	0	0	0	-8.4e-07	-0.00168
0.36	-718	0.278717	-0.0021331	0	0	0.278725	0	0	0	0	-4.27e-06	-0.00854
0.362	-716	0.278997	-0.00211247	0	0	0.279005	0	0	0	0	0	0
0.364	-714	0.279323	-0.00210154	0	0	0.279331	0	0	0	0	-2.69e-06	-0.00538
0.366	-712	0.279687	-0.0021103	0	0	0.279695	0	0	0	0	0	0
0.368	-710	0.280077	-0.00214726	0	0	0.280085	0	0	0	0	0	0
0.37	-708	0.280473	-0.00221515	0	0	0.280481	0	0	0	0	-1e-07	-0.0002
0.372	-706	0.28085	-0.00230856	0	0	0.28086	0	0	0	0	5.8e-07	0.00116
0.374	-704	0.281189	-0.00241517	0	0	0.281199	0	0	0	0	0	0
0.376	-702	0.281481	-0.00252015	0	0	0.281492	0	0	0	0	1.25e-06	0.0025
0.378	-700	0.28173	-0.00261142	0	0	0.281742	0	0	0	0	4.5e-07	0.0009
0.38	-698	0.281931	-0.00268099	0	0	0.281943	0	0	0	0	0	0
0.382	-696	0.282078	-0.00272321	0	0	0.282091	0	0	0	0	0	0
0.384	-694	0.282166	-0.00273624	0	0	0.28218	0	0	0	0	3.2e-07	0.00064
0.386	-692	0.28219	-0.00272292	0	0	0.282203	0	0	0	0	0	0
0.388	-690	0.28215	-0.00268709	0	0	0.282163	0	0	0	0	0	0
0.39	-688	0.282063	-0.00263046	0	0	0.282076	0	0	0	0	0	0
0.392	-686	0.281954	-0.00255391	0	0	0.281965	0	0	0	0	8.42e-06	0.01684
0.394	-684	0.281831	-0.00246042	0	0	0.281842	0	0	0	0	1.11e-06	0.00222
0.396	-682	0.28169	-0.00235633	0	0	0.2817	0	0	0	0	0	0
0.398	-680	0.28152	-0.00224988	0	0	0.281529	0	0	0	0	0	0
0.4	-678	0.281319	-0.00214864	0	0	0.281327	0	0	0	0	0	0
0.402	-676	0.28109	-0.0020572	0	0	0.281098	0	0	0	0	7.1e-07	0.00142
0.404	-674	0.280843	-0.00197665	0	0	0.28085	0	0	0	0	0	0
0.406	-672	0.280584	-0.00190658	0	0	0.280591	0	0	0	0	0	0
0.408	-670	0.280317	-0.00184656	0	0	0.280323	0	0	0	0	0	0
0.41	-668	0.280037	-0.00179548	0	0	0.280043	0	0	0	0	5.2e-07	0.00104
0.412	-666	0.279745	-0.0017503	0	0	0.279751	0	0	0	0	0	0
0.414	-664	0.279448	-0.00170596	0	0	0.279453	0	0	0	0	0	0
0.416	-662	0.279159	-0.00165808	0	0	0.279163	0	0	0	0	-4.9e-07	-0.00098
0.418	-660	0.278891	-0.00160576	0	0	0.278895	0	0	0	0	-2.3e-07	-0.00046
0.42	-658	0.278657	-0.00154995	0	0	0.278661	0	0	0	0	0	0
0.422	-656	0.278466	-0.0014903	0	0	0.27847	0	0	0	0	0	0
0.424	-654	0.278327	-0.00142584	0	0	0.27833	0	0	0	0	0	0
0.426	-652	0.278248	-0.00135862	0	0	0.278251	0	0	0	0	0	0
0.428	-650	0.278238	-0.00129588	0	0	0.278241	0	0	0	0	0	0
0.43	-648	0.278303	-0.0012477	0	0	0.278306	0	0	0	0	-1.16e-06	-0.00232
0.432	-646	0.278442	-0.00122266	0	0	0.278445	0	0	0	0	0	0
0.434	-644	0.278646	-0.00122506	0	0	0.278649	0	0	0	0	0	0
0.436	-642	0.278908	-0.00125449	0	0	0.27891	0	0	0	0	-4.51e-06	-0.00902
0.438	-640	0.279217	-0.00130616	0	0	0.27922	0	0	0	0	0	0
0.44	-638	0.279565	-0.00137192	0	0	0.279568	0	0	0	0	0	0
0.442	-636	0.27995	-0.00144279	0	0	0.279953	0	0	0	0	2.1e-07	0.00042
0.444	-634	0.280367	-0.00151095	0	0	0.280371	0	0	0	0	0	0
0.446	-632	0.28081	-0.00156906	0	0	0.280815	0	0	0	0	8e-07	0.0016
0.448	-630	0.281267	-0.00160986	0	0	0.281271	0	0	0	0	9.6e-07	0.00192
0.45	-628	0.281723	-0.00162848	0	0	0.281728	0	0	0	0	9.7e-07	0.00194
0.452	-626	0.282166	-0.00162615	0	0	0.28217	0	0	0	0	8.3e-07	0.00166
0.454	-624	0.282571	-0.00161069	0	0	0.282576	0	0	0	0	0	0
0.456	-622	0.282912	-0.00159171	0	0	0.282916	0	0	0	0	0	0
0.458	-620	0.283161	-0.00157551	0	0	0.283166	0	0	0	0	0	0
0.46	-618	0.283302	-0.00156389	0	0	0.283307	0	0	0	0	0	0
0.462	-616	0.283332	-0.00155636	0	0	0.283336	0	0	0	0	-4.6e-07	-0.00092
0.464	-614	0.283257	-0.00155428	0	0	0.283262	0	0	0	0	0	0
0.466	-612	0.283096	-0.00156141	0	0	0.283101	0	0	0	0	0	0
0.468	-610	0.282867	-0.00157843	0	0	0.282872	0	0	0	0	0	0
0.47	-608	0.282587	-0.00159937	0	0	0.282591	0	0	0	0	-4.5e-07	-0.0009
0.472	-606	0.282274	-0.00161601	0	0	0.282279	0	0	0	0	-2.5e-07	-0.0005
0.474	-604	0.281954	-0.00162385	0	0	0.281959	0	0	0	0	0	0
0.476	-602	0.281653	-0.0016226	0	0	0.281658	0	0	0	0	0	0
0.478	-600	0.281394	-0.00161341	0	0	0.281399	0	0	0	0	0	0
0.48	-598	0.281195	-0.00159758	0	0	0.2812	0	0	0	0	-5e-08	-0.0001
0.482	-596	0.281065	-0.0015762	0	0	0.28107	0	0	0	0	0	0
0.484	-594	0.280996	-0.0015499	0	0	0.281001	0	0	0	0	-1.02e-06	-0.00204
0.486	-592	0.28097	-0.00151962	0	0	0.280974	0	0	0	0	0	0
0.488	-590	0.280968	-0.00148765	0	0	0.280972	0	0	0	0	0	0
0.49	-588	0.280977	-0.00145758	0	0	0.280981	0	0	0	0	0	0
0.492	-586	0.280988	-0.00143386	0	0	0.280992	0	0	0	0	-6e-08	-0.00012
0.494	-584	0.280994	-0.00142171	0	0	0.280998	0	0	0	0	0	0
0.496	-582	0.280986	-0.00142726	0	0	0.28099	0	0	0	0	0	0
0.498	-580	0.280949	-0.00145697	0	0	0.280952	0	0	0	0	0	0
0.5	-578	0.280866	-0.00151562	0	0	0.28087	0	0	0	0	1.6e-06	0.0032
0.502	-576	0.280729	-0.0016034	0	0	0.280734	0	0	0	0	0	0
0.504	-574	0.280542	-0.00171479	0	0	0.280547	0	0	0	0	0	0
0.506	-572	0.280318	-0.0018409	0	0	0.280324	0	0	0	0	-8e-08	-0.00016
0.508	-570	0.280072	-0.00197387	0	0	0.280079	0	0	0	0	0	0
0.51	-568	0.279814	-0.00210894	0	0	0.279822	0	0	0	0	0	0
0.512	-566	0.279549	-0.00224295	0	0	0.279558	0	0	0	0	-7.3e-07	-0.00146
0.514	-564	0.279287	-0.00237184	0	0	0.279297	0	0	0	0	-4.3e-07	-0.00086
0.516	-562	0.279045	-0.00248933	0	0	0.279056	0	0	0	0	0	0
0.518	-560	0.278854	-0.00258808	0	0	0.278866	0	0	0	0	0	0
0.52	-558	0.278751	-0.0026618	0	0	0.278764	0	0	0	0	-1e-06	-0.002
0.522	-556	0.278758	-0.00270651	0	0	0.278771	0	0	0	0	-1.78e-06	-0.00356
0.524	-554	0.278875	-0.00272135	0	0	0.278889	0	0	0	0	0	0
0.526	-552	0.279084	-0.00270912	0	0	0.279098	0	0	0	0	0	0
0.528	-550	0.27935	-0.00267625	0	0	0.279363	0	0	0	0	3.9e-07	0.00078
0.53	-548	0.27963	-0.00263114	0	0	0.279642	0	0	0	0	0	0
0.532	-546	0.279887	-0.00258102	0	0	0.279899	0	0	0	0	4e-07	0.0008
0.534	-544	0.280091	-0.00253003	0	0	0.280103	0	0	0	0	0	0
0.536	-542	0.280225	-0.00248005	0	0	0.280236	0	0	0	0	5.4e-07	0.00108
0.538	-540	0.280279	-0.00243249	0	0	0.28029	0	0	0	0	3.2e-07	0.00064
0.54	-538	0.280263	-0.0023898	0	0	0.280273	0	0	0	0	0	0
0.542	-536	0.280203	-0.00235548	0	0	0.280213	0	0	0	0	-6e-08	-0.00012
0.544	-534	0.280132	-0.00233242	0	0	0.280142	0	0	0	0	-1.9e-07	-0.00038
0.546	-532	0.280075	-0.00231969	0	0	0.280085	0	0	0	0	-3.5e-07	-0.0007
0.548	-530	0.280042	-0.00231084	0	0	0.280052	0	0	0	0	-1.32e-06	-0.00264
0.55	-528	0.280034	-0.00229761	0	0	0.280044	0	0	0	0	-1.79e-06	-0.00358
0.552	-526	0.280053	-0.00227569	0	0	0.280062	0	0	0	0	0	0
0.554	-524	0.280099	-0.00224608	0	0	0.280108	0	0	0	0	0	0
0.556	-522	0.280174	-0.00221313	0	0	0.280183	0	0	0	0	0	0
0.558	-520	0.280276	-0.00218301	0	0	0.280285	0	0	0	0	0	0
0.56	-518	0.280403	-0.00216256	0	0	0.280412	0	0	0	0	8.1e-07	0.00162
0.562	-516	0.280549	-0.00215808	0	0	0.280558	0	0	0	0	0	0
0.564	-514	0.280704	-0.00217416	0	0	0.280712	0	0	0	0	4.83e-06	0.00966
0.566	-512	0.280854	-0.00221218	0	0	0.280862	0	0	0	0	0	0
0.568	-510	0.280986	-0.00227025	0	0	0.280995	0	0	0	0	0	0
0.57	-508	0.281089	-0.00234529	0	0	0.281099	0	0	0	0	1.15e-06	0.0023
0.572	-506	0.281156	-0.00243424	0	0	0.281166	0	0	0	0	6.1e-07	0.00122
0.574	-504	0.281182	-0.00253303	0	0	0.281193	0	0	0	0	0	0
0.576	-502	0.281166	-0.0026355	0	0	0.281178	0	0	0	0	6.1e-07	0.00122
0.578	-500	0.281109	-0.00273319	0	0	0.281122	0	0	0	0	0	0
0.58	-498	0.281016	-0.00281548	0	0	0.28103	0	0	0	0	0	0
0.582	-496	0.28089	-0.00287163	0	0	0.280904	0	0	0	0	-2.8e-07	-0.00056
0.584	-494	0.280728	-0.00289503	0	0	0.280743	0	0	0	0	0	0
0.586	-492	0.280532	-0.00288502	0	0	0.280547	0	0	0	0	0	0
0.588	-490	0.280308	-0.00284402	0	0	0.280323	0	0	0	0	-2.4e-07	-0.00048
0.59	-488	0.280068	-0.00277541	0	0	0.280082	0	0	0	0	0	0
0.592	-486	0.279827	-0.00268399	0	0	0.27984	0	0	0	0	-1.9e-06	-0.0038
0.594	-484	0.279597	-0.00257522	0	0	0.279609	0	0	0	0	0	0
0.596	-482	0.279387	-0.00245294	0	0	0.279397	0	0	0	0	-2.72e-06	-0.00544
0.598	-480	0.279204	-0.0023193	0	0	0.279214	0	0	0	0	0	0
0.6	-478	0.279058	-0.00217672	0	0	0.279066	0	0	0	0	-5.27e-06	-0.01054
0.602	-476	0.278955	-0.0020297	0	0	0.278963	0	0	0	0	0	0
0.604	-474	0.2789	-0.00188538	0	0	0.278907	0	0	0	0	0	0
0.606	-472	0.278889	-0.00175344	0	0	0.278895	0	0	0	0	-3.9e-07	-0.00078
0.608	-470	0.278913	-0.00164606	0	0	0.278918	0	0	0	0	0	0
0.61	-468	0.278956	-0.00157699	0	0	0.27896	0	0	0	0	8e-08	0.00016
0.612	-466	0.279004	-0.00155812	0	0	0.279009	0	0	0	0	0	0
0.614	-464	0.279055	-0.00159528	0	0	0.27906	0	0	0	0	9.6e-07	0.00192
0.616	-462	0.279118	-0.00168689	0	0	0.279123	0	0	0	0	0	0
0.618	-460	0.279204	-0.00182524	0	0	0.27921	0	0	0	0	2.07e-06	0.00414
0.62	-458	0.279312	-0.00199853	0	0	0.27932	0	0	0	0	2.55e-06	0.0051
0.622	-456	0.279434	-0.00219312	0	0	0.279443	0	0	0	0	6.17e-06	0.01234
0.624	-454	0.279561	-0.00239462	0	0	0.279571	0	0	0	0	0	0
0.626	-452	0.279688	-0.0025885	0	0	0.2797	0	0	0	0	0	0
0.628	-450	0.279819	-0.00276214	0	0	0.279832	0	0	0	0	2.04e-06	0.00408
0.63	-448	0.279951	-0.00290747	0	0	0.279966	0	0	0	0	0	0
0.632	-446	0.280082	-0.00302202	0	0	0.280099	0	0	0	0	0	0
0.634	-444	0.280205	-0.00310825	0	0	0.280222	0	0	0	0	-5.08e-06	-0.01016
0.636	-442	0.280314	-0.00317022	0	0	0.280332	0	0	0	0	0	0
0.638	-440	0.280405	-0.00320982	0	0	0.280423	0	0	0	0	0	0
0.64	-438	0.280474	-0.00322538	0	0	0.280493	0	0	0	0	0	0
0.642	-436	0.280512	-0.00321372	0	0	0.28053	0	0	0	0	0	0
0.644	-434	0.280505	-0.00317301	0	0	0.280523	0	0	0	0	0	0
0.646	-432	0.280448	-0.00310397	0	0	0.280465	0	0	0	0	0	0
0.648	-430	0.280334	-0.00301019	0	0	0.28035	0	0	0	0	0	0
0.65	-428	0.280167	-0.00289802	0	0	0.280182	0	0	0	0	1.3e-07	0.00026
0.652	-426	0.279962	-0.00277513	0	0	0.279976	0	0	0	0	0	0
0.654	-424	0.27975	-0.00264912	0	0	0.279762	0	0	0	0	0	0
0.656	-422	0.279564	-0.00252742	0	0	0.279575	0	0	0	0	-1.4e-07	-0.00028
0.658	-420	0.279439	-0.00241763	0	0	0.27945	0	0	0	0	5e-08	0.0001
0.66	-418	0.279405	-0.00232709	0	0	0.279415	0	0	0	0	5.6e-07	0.00112
0.662	-416	0.279476	-0.00226143	0	0	0.279485	0	0	0	0	2.8e-07	0.00056
0.664	-414	0.279649	-0.00222334	0	0	0.279658	0	0	0	0	0	0
0.666	-412	0.279912	-0.00221223	0	0	0.279921	0	0	0	0	0	0
0.668	-410	0.280253	-0.00222422	0	0	0.280262	0	0	0	0	0	0
0.67	-408	0.280652	-0.00225292	0	0	0.280661	0	0	0	0	-3.78e-06	-0.00756
0.672	-406	0.281073	-0.00229256	0	0	0.281082	0	0	0	0	-1.02e-06	-0.00204
0.674	-404	0.281475	-0.00234018	0	0	0.281485	0	0	0	0	-7e-07	-0.0014
0.676	-402	0.281829	-0.00239376	0	0	0.281839	0	0	0	0	-5e-08	-0.0001
0.678	-400	0.282119	-0.00244878	0	0	0.28213	0	0	0	0	0	0
0.68	-398	0.282334	-0.0024983	0	0	0.282345	0	0	0	0	0	0
0.682	-396	0.282463	-0.00253617	0	0	0.282475	0	0	0	0	0	0
0.684	-394	0.282503	-0.00255929	0	0	0.282515	0	0	0	0	0	0
0.686	-392	0.282455	-0.00256683	0	0	0.282466	0	0	0	0	0	0
0.688	-390	0.282327	-0.00256005	0	0	0.282338	0	0	0	0	0	0
0.69	-388	0.282142	-0.00254272	0	0	0.282154	0	0	0	0	0	0
0.692	-386	0.281938	-0.00251974	0	0	0.281949	0	0	0	0	0	0
0.694	-384	0.281753	-0.00249445	0	0	0.281765	0	0	0	0	0	0
0.696	-382	0.281614	-0.00246699	0	0	0.281625	0	0	0	0	0	0
0.698	-380	0.281525	-0.0024343	0	0	0.281535	0	0	0	0	-7.7e-07	-0.00154
0.7	-378	0.281481	-0.00239185	0	0	0.281491	0	0	0	0	0	0
0.702	-376	0.281478	-0.00233727	0	0	0.281488	0	0	0	0	0	0
0.704	-374	0.28151	-0.0022722	0	0	0.281519	0	0	0	0	-1.54e-06	-0.00308
0.706	-372	0.281565	-0.00220066	0	0	0.281574	0	0	0	0	-1.38e-06	-0.00276
0.708	-370	0.281629	-0.00212749	0	0	0.281637	0	0	0	0	0	0
0.71	-368	0.281687	-0.00205749	0	0	0.281694	0	0	0	0	-4.2e-07	-0.00084
0.712	-366	0.281725	-0.00199426	0	0	0.281732	0	0	0	0	0	0
0.714	-364	0.281734	-0.00194033	0	0	0.28174	0	0	0	0	0	0
0.716	-362	0.281708	-0.00189808	0	0	0.281714	0	0	0	0	7e-08	0.00014
0.718	-360	0.281638	-0.00186982	0	0	0.281644	0	0	0	0	6.5e-07	0.0013
0.72	-358	0.281517	-0.00185829	0	0	0.281523	0	0	0	0	1.14e-06	0.00228
0.722	-356	0.28135	-0.00186774	0	0	0.281357	0	0	0	0	0	0
0.724	-354	0.281154	-0.00190188	0	0	0.28116	0	0	0	0	0	0
0.726	-352	0.280943	-0.00195931	0	0	0.280949	0	0	0	0	0	0
0.728	-350	0.280731	-0.00203186	0	0	0.280739	0	0	0	0	0	0
0.73	-348	0.28054	-0.00210843	0	0	0.280547	0	0	0	0	0	0
0.732	-346	0.280387	-0.00217914	0	0	0.280395	0	0	0	0	0	0
0.734	-344	0.280284	-0.00223706	0	0	0.280293	0	0	0	0	0	0
0.736	-342	0.280231	-0.00228012	0	0	0.28024	0	0	0	0	0	0
0.738	-340	0.280216	-0.00231105	0	0	0.280226	0	0	0	0	0	0
0.74	-338	0.280228	-0.00233358	0	0	0.280237	0	0	0	0	0	0
0.742	-336	0.280245	-0.00235042	0	0	0.280255	0	0	0	0	-2e-07	-0.0004
0.744	-334	0.280247	-0.00236483	0	0	0.280257	0	0	0	0	-3e-08	-6e-05
0.746	-332	0.280217	-0.00238112	0	0	0.280227	0	0	0	0	0	0
0.748	-330	0.280159	-0.00240304	0	0	0.28017	0	0	0	0	1.2e-07	0.00024
0.75	-328	0.280092	-0.0024329	0	0	0.280103	0	0	0	0	0	0
0.752	-326	0.280039	-0.0024721	0	0	0.28005	0	0	0	0	0	0
0.754	-324	0.280023	-0.00252127	0	0	0.280034	0	0	0	0	1.5e-07	0.0003
0.756	-322	0.280059	-0.0025784	0	0	0.280071	0	0	0	0	0	0
0.758	-320	0.280152	-0.00263814	0	0	0.280165	0	0	0	0	0	0
0.76	-318	0.28029	-0.00269282	0	0	0.280302	0	0	0	0	9e-08	0.00018
0.762	-316	0.280453	-0.0027339	0	0	0.280467	0	0	0	0	0	0
0.764	-314	0.28063	-0.00275472	0	0	0.280643	0	0	0	0	0	0
0.766	-312	0.280806	-0.00275269	0	0	0.28082	0	0	0	0	0	0
0.768	-310	0.280968	-0.00272888	0	0	0.280981	0	0	0	0	0	0
0.77	-308	0.281102	-0.00268726	0	0	0.281114	0	0	0	0	0	0
0.772	-306	0.281204	-0.00263337	0	0	0.281216	0	0	0	0	0	0
0.774	-304	0.281276	-0.00257148	0	0	0.281288	0	0	0	0	1e-07	0.0002
0.776	-302	0.281324	-0.00250392	0	0	0.281335	0	0	0	0	4e-08	8e-05
0.778	-300	0.281354	-0.00243205	0	0	0.281364	0	0	0	0	0	0
0.78	-298	0.281368	-0.00235634	0	0	0.281378	0	0	0	0	-1.6e-07	-0.00032
0.782	-296	0.281373	-0.00227613	0	0	0.281383	0	0	0	0	-2.7e-07	-0.00054
0.784	-294	0.281378	-0.00218957	0	0	0.281386	0	0	0	0	-8.6e-07	-0.00172
0.786	-292	0.281387	-0.00209431	0	0	0.281395	0	0	0	0	-3.6e-07	-0.00072
0.788	-290	0.281402	-0.00198913	0	0	0.281409	0	0	0	0	-7.8e-07	-0.00156
0.79	-288	0.281415	-0.00187527	0	0	0.281421	0	0	0	0	0	0
0.792	-286	0.281416	-0.00175722	0	0	0.281421	0	0	0	0	0	0
0.794	-284	0.281389	-0.00164373	0	0	0.281394	0	0	0	0	-2.1e-07	-0.00042
0.796	-282	0.281327	-0.00154789	0	0	0.281331	0	0	0	0	0	0
0.798	-280	0.281228	-0.00148409	0	0	0.281232	0	0	0	0	-2.6e-07	-0.00052
0.8	-278	0.281099	-0.00146247	0	0	0.281103	0	0	0	0	0	0
0.802	-276	0.280946	-0.00148502	0	0	0.28095	0	0	0	0	-5.2e-07	-0.00104
0.804	-274	0.280776	-0.00154554	0	0	0.28078	0	0	0	0	0	0
0.806	-272	0.28059	-0.0016328	0	0	0.280595	0	0	0	0	2.9e-07	0.00058
0.808	-270	0.280389	-0.00173446	0	0	0.280394	0	0	0	0	6.4e-07	0.00128
0.81	-268	0.280175	-0.00184047	0	0	0.280181	0	0	0	0	0	0
0.812	-266	0.279963	-0.00194427	0	0	0.27997	0	0	0	0	0	0
0.814	-264	0.27977	-0.00204189	0	0	0.279778	0	0	0	0	4.9e-07	0.00098
0.816	-262	0.279617	-0.00212981	0	0	0.279625	0	0	0	0	0	0
0.818	-260	0.279524	-0.00220317	0	0	0.279533	0	0	0	0	3e-08	6e-05
0.82	-258	0.279506	-0.00225537	0	0	0.279515	0	0	0	0	0	0
0.822	-256	0.279564	-0.00228017	0	0	0.279573	0	0	0	0	0	0
0.824	-254	0.279681	-0.00227395	0	0	0.27969	0	0	0	0	-2.4e-07	-0.00048
0.826	-252	0.27983	-0.00223606	0	0	0.279839	0	0	0	0	0	0
0.828	-250	0.279993	-0.00217059	0	0	0.280002	0	0	0	0	-6.1e-07	-0.00122
0.83	-248	0.280158	-0.00208775	0	0	0.280165	0	0	0	0	0	0
0.832	-246	0.280307	-0.00200047	0	0	0.280314	0	0	0	0	4e-08	8e-05
0.834	-244	0.28042	-0.00191901	0	0	0.280427	0	0	0	0	1.8e-07	0.00036
0.836	-242	0.280481	-0.00184869	0	0	0.280487	0	0	0	0	6.1e-07	0.00122
0.838	-240	0.280486	-0.00179102	0	0	0.280492	0	0	0	0	2.4e-07	0.00048
0.84	-238	0.280443	-0.00174555	0	0	0.280448	0	0	0	0	0	0
0.842	-236	0.280362	-0.0017109	0	0	0.280368	0	0	0	0	0	0
0.844	-234	0.280255	-0.00168475	0	0	0.28026	0	0	0	0	1.2e-07	0.00024
0.846	-232	0.280131	-0.0016638	0	0	0.280136	0	0	0	0	6.4e-07	0.00128
0.848	-230	0.280002	-0.00164461	0	0	0.280007	0	0	0	0	0	0
0.85	-228	0.279882	-0.0016259	0	0	0.279887	0	0	0	0	1.8e-07	0.00036
0.852	-226	0.279783	-0.00160955	0	0	0.279788	0	0	0	0	0	0
0.854	-224	0.279718	-0.00159794	0	0	0.279723	0	0	0	0	6.1e-07	0.00122
0.856	-222	0.279696	-0.00159104	0	0	0.279701	0	0	0	0	2.3e-07	0.00046
0.858	-220	0.279724	-0.00158628	0	0	0.279728	0	0	0	0	1.7e-07	0.00034
0.86	-218	0.279807	-0.00158007	0	0	0.279812	0	0	0	0	0	0
0.862	-216	0.279945	-0.00156946	0	0	0.27995	0	0	0	0	0	0
0.864	-214	0.280121	-0.00155329	0	0	0.280125	0	0	0	0	-2.5e-07	-0.0005
0.866	-212	0.28031	-0.00153313	0	0	0.280314	0	0	0	0	-2.9e-07	-0.00058
0.868	-210	0.280497	-0.00151393	0	0	0.280501	0	0	0	0	-1e-06	-0.002
0.87	-208	0.28068	-0.00150205	0	0	0.280684	0	0	0	0	0	0
0.872	-206	0.280863	-0.00150145	0	0	0.280867	0	0	0	0	0	0
0.874	-204	0.281054	-0.00151267	0	0	0.281059	0	0	0	0	-5e-08	-0.0001
0.876	-202	0.281264	-0.00153425	0	0	0.281268	0	0	0	0	0	0
0.878	-200	0.281493	-0.00156385	0	0	0.281497	0	0	0	0	0	0
0.88	-198	0.281735	-0.00159977	0	0	0.28174	0	0	0	0	-7e-08	-0.00014
0.882	-196	0.281978	-0.00164286	0	0	0.281982	0	0	0	0	0	0
0.884	-194	0.2822	-0.00169678	0	0	0.282205	0	0	0	0	0	0
0.886	-192	0.282371	-0.00176612	0	0	0.282377	0	0	0	0	-4e-07	-0.0008
0.888	-190	0.282454	-0.00185304	0	0	0.28246	0	0	0	0	0	0
0.89	-188	0.282424	-0.00195447	0	0	0.282431	0	0	0	0	-5.2e-07	-0.00104
0.892	-186	0.282282	-0.00206227	0	0	0.28229	0	0	0	0	0	0
0.894	-184	0.282047	-0.00216612	0	0	0.282055	0	0	0	0	-3.4e-07	-0.00068
0.896	-182	0.281751	-0.00225646	0	0	0.28176	0	0	0	0	3.4e-07	0.00068
0.898	-180	0.281433	-0.00232664	0	0	0.281443	0	0	0	0	0	0
0.9	-178	0.281131	-0.00237565	0	0	0.281141	0	0	0	0	0	0
0.902	-176	0.280875	-0.002409	0	0	0.280886	0	0	0	0	0	0
0.904	-174	0.280689	-0.00243461	0	0	0.2807	0	0	0	0	4.15e-06	0.0083
0.906	-172	0.280578	-0.00245862	0	0	0.280589	0	0	0	0	0	0
0.908	-170	0.280533	-0.00248492	0	0	0.280544	0	0	0	0	0	0
0.91	-168	0.280533	-0.00251541	0	0	0.280544	0	0	0	0	0	0
0.912	-166	0.280551	-0.00254988	0	0	0.280562	0	0	0	0	0	0
0.914	-164	0.280559	-0.00258626	0	0	0.28057	0	0	0	0	0	0
0.916	-162	0.280541	-0.00262048	0	0	0.280553	0	0	0	0	0	0
0.918	-160	0.280498	-0.00264725	0	0	0.280511	0	0	0	0	-5.8e-07	-0.00116
0.92	-158	0.280442	-0.0026625	0	0	0.280454	0	0	0	0	-4.5e-07	-0.0009
0.922	-156	0.280391	-0.00266422	0	0	0.280403	0	0	0	0	0	0
0.924	-154	0.280364	-0.0026507	0	0	0.280377	0	0	0	0	3.3e-07	0.00066
0.926	-152	0.280376	-0.00262076	0	0	0.280389	0	0	0	0	8.1e-07	0.00162
0.928	-150	0.280431	-0.00257727	0	0	0.280443	0	0	0	0	1.09e-06	0.00218
0.93	-148	0.280526	-0.00252893	0	0	0.280537	0	0	0	0	0	0
0.932	-146	0.280658	-0.0024873	0	0	0.280669	0	0	0	0	3.16e-06	0.00632
0.934	-144	0.280822	-0.00246258	0	0	0.280833	0	0	0	0	0	0
0.936	-142	0.281007	-0.00246135	0	0	0.281018	0	0	0	0	5e-08	0.0001
0.938	-140	0.281198	-0.00248629	0	0	0.281209	0	0	0	0	0	0
0.94	-138	0.281384	-0.00253657	0	0	0.281395	0	0	0	0	0	0
0.942	-136	0.281561	-0.00260774	0	0	0.281573	0	0	0	0	-8e-08	-0.00016
0.944	-134	0.281746	-0.00269188	0	0	0.281759	0	0	0	0	0	0
0.946	-132	0.281965	-0.00277994	0	0	0.281979	0	0	0	0	0	0
0.948	-130	0.282238	-0.00286431	0	0	0.282253	0	0	0	0	0	0
0.95	-128	0.282566	-0.0029385	0	0	0.282581	0	0	0	0	0	0
0.952	-126	0.282923	-0.00299608	0	0	0.282939	0	0	0	0	0	0
0.954	-124	0.283266	-0.00303204	0	0	0.283283	0	0	0	0	2.2e-07	0.00044
0.956	-122	0.283553	-0.00304474	0	0	0.28357	0	0	0	0	0	0
0.958	-120	0.283755	-0.00303602	0	0	0.283771	0	0	0	0	0	0
0.96	-118	0.283862	-0.00300939	0	0	0.283878	0	0	0	0	0	0
0.962	-116	0.283877	-0.00296816	0	0	0.283892	0	0	0	0	0	0
0.964	-114	0.283804	-0.00291413	0	0	0.283818	0	0	0	0	1e-06	0.002
0.966	-112	0.283645	-0.00284823	0	0	0.28366	0	0	0	0	1.9e-06	0.0038
0.968	-110	0.283413	-0.00277195	0	0	0.283426	0	0	0	0	0	0
0.97	-108	0.283129	-0.00268692	0	0	0.283141	0	0	0	0	3e-07	0.0006
0.972	-106	0.282821	-0.00259277	0	0	0.282833	0	0	0	0	0	0
0.974	-104	0.282512	-0.00248718	0	0	0.282523	0	0	0	0	0	0
0.976	-102	0.282217	-0.00236807	0	0	0.282227	0	0	0	0	0	0
0.978	-100	0.281945	-0.0022355	0	0	0.281953	0	0	0	0	0	0
0.98	-98	0.281705	-0.00209269	0	0	0.281713	0	0	0	0	0	0
0.982	-96	0.281518	-0.00194644	0	0	0.281525	0	0	0	0	0	0
0.984	-94	0.281408	-0.0018054	0	0	0.281414	0	0	0	0	0	0
0.986	-92	0.2814	-0.00167686	0	0	0.281405	0	0	0	0	0	0
0.988	-90	0.281512	-0.00156453	0	0	0.281516	0	0	0	0	-5.2e-07	-0.00104
0.99	-88	0.281743	-0.00146868	0	0	0.281747	0	0	0	0	-9.9e-07	-0.00198
0.992	-86	0.282074	-0.00138791	0	0	0.282077	0	0	0	0	0	0
0.994	-84	0.282467	-0.00132135	0	0	0.28247	0	0	0	0	0	0
0.996	-82	0.282876	-0.00126957	0	0	0.282879	0	0	0	0	0	0
0.998	-80	0.283253	-0.0012326	0	0	0.283256	0	0	0	0	0	0
1	-78	0.283558	-0.00120726	0	0	0.283561	0	0	0	0	0	0
1.002	-76	0.283771	-0.00118692	0	0	0.283774	0	0	0	0	0	0
1.004	-74	0.283892	-0.00116345	0	0	0.283895	0	0	0	0	1.98e-06	0.00396
1.006	-72	0.283924	-0.00112935	0	0	0.283926	0	0	0	0	6.2e-07	0.00124
1.008	-70	0.283867	-0.00107951	0	0	0.283869	0	0	0	0	0	0
1.01	-68	0.283719	-0.00101171	0	0	0.283721	0	0	0	0	-2.5e-07	-0.0005
1.012	-66	0.283481	-0.00092615	0	0	0.283482	0	0	0	0	0	0
1.014	-64	0.28315	-0.00082508	0	0	0.283152	0	0	0	0	0	0
1.016	-62	0.28273	-0.00071197	0	0	0.282731	0	0	0	0	-3.1e-07	-0.00062
1.018	-60	0.282223	-0.00059051	0	0	0.282224	0	0	0	0	-2.2e-07	-0.00044
1.02	-58	0.281631	-0.00046592	0	0	0.281632	0	0	0	0	0	0
1.022	-56	0.280958	-0.00034644	0	0	0.280959	0	0	0	0	0	0
1.024	-54	0.280216	-0.00024313	0	0	0.280217	0	0	0	0	0	0
1.026	-52	0.279422	-0.0001683	0	0	0.279422	0	0	0	0	0	0
1.028	-50	0.278589	-0.00013555	0	0	0.278589	0	0	0	0	0	0
1.03	-48	0.277719	-0.00016243	0	0	0.277719	0	0	0	0	0	0
1.032	-46	0.276809	-0.00027239	0	0	0.27681	0	0	0	0	0	0
1.034	-44	0.275867	-0.0004942	0	0	0.275868	0	0	0	0	0	0
1.036	-42	0.274919	-0.00086151	0	0	0.274921	0	0	0	0	0	0
1.038	-40	0.274016	-0.00141405	0	0	0.274019	0	0	0	0	-2.79e-06	-0.00558
1.04	-38	0.273234	-0.00219863	0	0	0.273243	0	0	0	0	0	0
1.042	-36	0.272682	-0.00326696	0	0	0.272701	0	0	0	0	0	0
1.044	-34	0.272499	-0.00466964	0	0	0.272539	0	0	0	0	0	0
1.046	-32	0.272853	-0.00644852	0	0	0.272929	0	0	0	0	-7.4e-07	-0.00148
1.048	-30	0.27394	-0.00863168	0	0	0.274076	0	0	0	0	0	0
1.05	-28	0.275983	-0.01123	0	0	0.276211	0	0	0	0	1.5e-07	0.0003
1.052	-26	0.279235	-0.0142307	0	0	0.279597	0	0	0	0	2.43e-06	0.00486
1.054	-24	0.283972	-0.0175882	0	0	0.284516	0	0	0	0	0	0
1.056	-22	0.290484	-0.021213	0	0	0.291258	0	0	0	0	2.16e-06	0.00432
1.058	-20	0.299066	-0.0249584	0	0	0.300106	0	0	0	0	3.28e-06	0.00656
1.06	-18	0.309999	-0.0286055	0	0	0.311316	0	0	0	0	0	0
1.062	-16	0.323536	-0.031851	0	0	0.3251	0	0	0	0	3.532e-05	0.07064
1.064	-14	0.339881	-0.0343018	0	0	0.341608	0	0	0	0	8.29e-06	0.01658
1.066	-12	0.35917	-0.0354759	0	0	0.360918	0	0	0	0	0	0
1.068	-10	0.381437	-0.034815	0	0	0.383022	0	0	0	0	0	0
1.07	-8	0.406577	-0.0317112	0	0	0.407812	0	0	0	0	0	0
1.072	-6	0.434327	-0.0255528	0	0	0.435078	0	0	0	0	2.952e-05	0.05904
1.074	-4	0.464277	-0.0157812	0	0	0.464545	0	0	0	0	2.934e-05	0.05868
1.076	-2	0.495922	-0.00194957	0	0	0.495926	0	0	0	0	7.921e-05	0.15842
1.078	0	0.528731	0.0162217	0.0200952	0.00055318	0.528979	0.0201028	0.010634	0.41217	2.42453	0.00017039	0.34078
1.08	2	0.562184	0.0387962	0.0427587	0.00268566	0.563521	0.042843	0.0241429	0.935772	5.50454	0.00027789	0.55578
1.082	4	0.5958	0.0655918	0.0680218	0.00673171	0.5994	0.0683541	0.0409715	1.58804	9.34142	0.00041821	0.83642
1.084	6	0.629121	0.0961819	0.0958794	0.013002	0.636431	0.096757	0.0615792	2.38679	14.0399	0.00064966	1.29932
1.086	8	0.661681	0.129925	0.126291	0.0217658	0.674316	0.128152	0.0864152	3.34943	19.7025	0.00090409	1.80818
1.088	10	0.692995	0.166008	0.159177	0.0332361	0.712601	0.16261	0.115876	4.49133	26.4196	0.00124787	2.49574
1.09	12	0.722593	0.203491	0.194425	0.0475577	0.750699	0.200157	0.150258	5.82394	34.2585	0.00170989	3.41978
1.092	14	0.75006	0.241353	0.231885	0.0647997	0.787935	0.240769	0.18971	7.3531	43.2535	0.00225838	4.51676
1.094	16	0.77506	0.278542	0.271378	0.0849507	0.823591	0.284363	0.234199	9.07749	53.397	0.00270579	5.41158
1.096	18	0.797385	0.314035	0.312705	0.107919	0.856995	0.330804	0.283497	10.9883	64.6369	0.00311396	6.22792
1.098	20	0.817018	0.346912	0.355659	0.133537	0.887619	0.379902	0.337208	13.0701	76.8828	0.00354476	7.08952
1.1	22	0.834136	0.376432	0.400037	0.161573	0.915141	0.431435	0.394824	15.3032	90.0191	0.00392032	7.84064
1.102	24	0.849072	0.402104	0.445658	0.191749	0.939474	0.485158	0.455794	17.6664	103.92	0.00433523	8.67046
1.104	26	0.862307	0.423721	0.49237	0.223758	0.960788	0.540829	0.519622	20.1404	118.473	0.00479567	9.59134
1.106	28	0.874458	0.44135	0.540067	0.257288	0.979524	0.598222	0.585973	22.7121	133.601	0.0053096	10.6192
1.108	30	0.886201	0.455259	0.58869	0.29204	0.9963	0.657148	0.654716	25.3766	149.274	0.00596313	11.9263
1.11	32	0.898169	0.465822	0.638231	0.327741	1.01178	0.717463	0.725914	28.1362	165.507	0.00669189	13.3838
1.112	34	0.910895	0.473429	0.68873	0.364146	1.02658	0.779071	0.799778	30.9992	182.348	0.00775519	15.5104
1.114	36	0.924784	0.478431	0.74026	0.40104	1.04121	0.841914	0.87661	33.9771	199.865	0.00913995	18.2799
1.116	38	0.940075	0.481128	0.792922	0.438232	1.05604	0.905965	0.956737	37.0828	218.134	0.0107652	21.5303
1.118	40	0.956844	0.481802	0.846826	0.475555	1.0713	0.971219	1.04047	40.3282	237.224	0.0128321	25.6642
1.12	42	0.975012	0.480743	0.902084	0.512863	1.08709	1.03768	1.12805	43.723	257.194	0.0154393	30.8786
1.122	44	0.994334	0.47826	0.958795	0.550034	1.10337	1.10536	1.21963	47.2724	278.073	0.0186843	37.3686
1.124	46	1.01436	0.474666	1.01703	0.586969	1.11993	1.17426	1.31508	50.9722	299.837	0.0226416	45.2831
1.126	48	1.03442	0.470239	1.07682	0.623593	1.13629	1.24435	1.41394	54.8039	322.376	0.0265818	53.1636
1.128	50	1.05363	0.465191	1.13813	0.65985	1.15176	1.31558	1.51523	58.7297	345.469	0.0305676	61.1353
1.13	52	1.07095	0.459661	1.20086	0.695697	1.16543	1.38783	1.61742	62.6906	368.768	0.0338657	67.7313
1.132	54	1.08525	0.453718	1.26482	0.731099	1.17627	1.46091	1.71843	66.606	391.8	0.0369372	73.8745
1.134	56	1.09531	0.447367	1.32971	0.766025	1.18314	1.53458	1.81563	70.3732	413.96	0.0407726	81.5453
1.136	58	1.09986	0.440534	1.39518	0.80044	1.18481	1.60848	1.90574	73.866	434.506	0.0460414	92.0828
1.138	60	1.09763	0.433024	1.46073	0.834299	1.17996	1.6822	1.98493	76.9351	452.56	0.0529372	105.874
1.14	62	1.08737	0.424477	1.5258	0.867535	1.16728	1.75519	2.0488	79.4109	467.123	0.0609686	121.937
1.142	64	1.0679	0.414351	1.58972	0.900048	1.14547	1.82683	2.09258	81.1076	477.104	0.0700182	140.036
1.144	66	1.03822	0.401949	1.65173	0.931687	1.11331	1.89638	2.11126	81.8317	481.363	0.0787126	157.425
1.146	68	0.997571	0.386516	1.71102	0.962248	1.06983	1.96303	2.10012	81.4	478.823	0.0851612	170.322
1.148	70	0.945664	0.367377	1.76672	0.991469	1.01452	2.02591	2.05532	79.6635	468.609	0.0870851	174.17
1.15	72	0.882738	0.344089	1.81797	1.01904	0.94743	2.08409	1.97453	76.5324	450.19	0.0833209	166.642
1.152	74	0.809694	0.316574	1.86394	1.04465	0.869381	2.13672	1.85763	72.001	423.535	0.0736154	147.231
1.154	76	0.72821	0.285185	1.90393	1.06798	0.782062	2.18301	1.70725	66.1724	389.249	0.0602518	120.504
1.156	78	0.640764	0.250724	1.93737	1.08875	0.688071	2.22234	1.52913	59.2685	348.638	0.0453648	90.7297
1.158	80	0.550495	0.21439	1.96393	1.10678	0.590769	2.25432	1.33178	51.6194	303.644	0.0318318	63.6636
1.16	82	0.460871	0.177681	1.98351	1.12197	0.493936	2.27884	1.1256	43.628	256.635	0.0214093	42.8186
1.162	84	0.375236	0.142229	1.99629	1.13437	0.401287	2.29608	0.921388	35.7127	210.075	0.0142107	28.4215
1.164	86	0.29638	0.109577	2.00271	1.14413	0.315988	2.30648	0.728821	28.2489	166.17	0.00915523	18.3105
1.166	88	0.226288	0.080934	2.00334	1.15152	0.240326	2.31071	0.555323	21.5242	126.613	0.00555741	11.1148
1.168	90	0.166079	0.0569758	1.99893	1.15686	0.175581	2.30956	0.405514	15.7176	92.4564	0.00315493	6.30986
1.17	92	0.116076	0.0377697	1.99025	1.16053	0.122067	2.30389	0.281228	10.9003	64.1195	0.00153021	3.06042
1.172	94	0.0759577	0.0228512	1.97807	1.16288	0.0793205	2.29457	0.182007	7.05452	41.4972	0.00042767	0.85534
1.174	96	0.0449496	0.0114375	1.96314	1.16421	0.0463819	2.28239	0.105862	4.10316	24.1362	-0.00031708	-0.63416
1.176	98	0.0220014	0.00269708	1.94611	1.16476	0.0221661	2.26804	0.0502736	1.94859	11.4623	-0.00080088	-1.60176
1.178	100	0.00592471	-0.00402159	1.92758	1.16471	0.00716068	2.25213	0.0161268	0.625069	3.67688	-0.00110548	-2.21096
1.18	102	-0.00449987	-0.00907559	1.90796	1.16471	0.0101299	2.23536	0.022644	0.877675	5.16279	-0.0013105	-2.621
1.182	104	-0.0104397	-0.0125521	1.88834	1.16471	0.0163262	2.21864	0.0362219	1.40395	8.25852	-0.00150427	-3.00854
1.184	106	-0.0129547	-0.0144064	1.86872	1.16471	0.0193744	2.20196	0.0426618	1.65356	9.7268	-0.00172681	-3.45362
1.186	108	-0.0129707	-0.014645	1.8491	1.16471	0.0195631	2.18534	0.042752	1.65706	9.74738	-0.00195606	-3.91212
1.188	110	-0.0112667	-0.0134713	1.82948	1.16471	0.0175617	2.16876	0.0380872	1.47625	8.68381	-0.00209403	-4.18806
1.19	112	-0.00846945	-0.0113272	1.80986	1.16471	0.0141435	2.15224	0.0304401	1.17985	6.94028	-0.00205782	-4.11564
1.192	114	-0.00506516	-0.0088133	1.79024	1.16471	0.0101651	2.13576	0.0217103	0.841486	4.94992	-0.0018421	-3.6842
1.194	116	-0.00141702	-0.006523	1.77062	1.16471	0.00667514	2.11935	0.0141469	0.54833	3.22547	-0.0015008	-3.0016
1.196	118	0.00221662	-0.00486445	1.751	1.16471	0.00534568	2.10298	0.0112419	0.435731	2.56312	-0.00109669	-2.19338
1.198	120	0.0056587	-0.00394524	1.73138	1.16471	0.00689825	2.08667	0.0143944	0.557922	3.28189	-0.00069077	-1.38154
1.2	122	0.00879286	-0.00356871	1.71176	1.16471	0.00948947	2.07042	0.0196472	0.76152	4.47953	-0.0003501	-0.7002
1.202	124	0.0115552	-0.00334701	1.69214	1.16471	0.0120302	2.05423	0.0247127	0.957858	5.63446	-0.00018606	-0.37212
1.204	126	0.0139277	-0.00288639	1.67252	1.16471	0.0142237	2.0381	0.0289893	1.12362	6.6095	-0.00023073	-0.46146
1.206	128	0.0159218	-0.00196615	1.6529	1.16471	0.0160427	2.02203	0.0324388	1.25732	7.396	-0.000403	-0.806
1.208	130	0.0175619	-0.00063574	1.63328	1.16471	0.0175734	2.00602	0.0352527	1.36638	8.03755	-0.0005779	-1.1558
1.21	132	0.0188823	0.00081168	1.61366	1.16471	0.0188997	1.99008	0.037612	1.45783	8.57548	-0.00071269	-1.42538
1.212	134	0.0199229	0.00197534	1.59404	1.16471	0.0200205	1.97421	0.0395247	1.53197	9.01156	-0.00082685	-1.6537
1.214	136	0.0207246	0.00252693	1.57442	1.16471	0.020878	1.9584	0.0408875	1.58479	9.32228	-0.00099457	-1.98914
1.216	138	0.0213311	0.00235605	1.5548	1.16471	0.0214608	1.94266	0.0416911	1.61594	9.5055	-0.00120351	-2.40702
1.218	140	0.021787	0.00162233	1.53518	1.16471	0.0218473	1.92699	0.0420996	1.63177	9.59864	-0.00134964	-2.69928
1.22	142	0.022128	0.00069216	1.51556	1.16471	0.0221388	1.9114	0.0423161	1.64016	9.64799	-0.00140013	-2.80026
1.222	144	0.0223762	-1.329e-05	1.49594	1.16471	0.0223762	1.89588	0.0424227	1.64429	9.6723	-0.00136801	-2.73602
1.224	146	0.0225401	-0.00019269	1.47632	1.16471	0.0225409	1.88044	0.0423868	1.6429	9.6641	-0.00129083	-2.58166
1.226	148	0.0226172	0.00021077	1.4567	1.16471	0.0226182	1.86508	0.0421846	1.63506	9.618	-0.0012484	-2.4968
1.228	150	0.0226039	0.00098976	1.43708	1.16471	0.0226256	1.84979	0.0418526	1.6222	9.54232	-0.00119222	-2.38444
1.23	152	0.0225061	0.00176934	1.41746	1.16471	0.0225755	1.83459	0.0414168	1.6053	9.44296	-0.00120861	-2.41722
1.232	154	0.0223487	0.00217315	1.39784	1.16471	0.0224541	1.81947	0.0408546	1.58351	9.31477	-0.00124412	-2.48824
1.234	156	0.0221801	0.00198507	1.37822	1.16471	0.0222687	1.80445	0.0401827	1.55747	9.16158	-0.00126986	-2.53972
1.236	158	0.0220622	0.00124091	1.3586	1.16471	0.022097	1.7895	0.0395427	1.53266	9.01567	-0.00130002	-2.60004
1.238	160	0.0220541	0.00021354	1.33898	1.16471	0.0220551	1.77465	0.0391402	1.51706	8.92389	-0.00136706	-2.73412
1.24	162	0.022204	-0.00070223	1.31936	1.16471	0.0222151	1.7599	0.0390964	1.51536	8.9139	-0.00141322	-2.82644
1.242	164	0.0225518	-0.00115635	1.29974	1.16471	0.0225814	1.74524	0.0394099	1.52752	8.98539	-0.00145775	-2.9155
1.244	166	0.0231346	-0.00099113	1.28012	1.16471	0.0231558	1.73068	0.0400752	1.5533	9.13707	-0.00140869	-2.81738
1.246	168	0.023984	-0.00030551	1.2605	1.16471	0.0239859	1.71621	0.041165	1.59554	9.38554	-0.00133149	-2.66298
1.248	170	0.0251096	0.00059157	1.24088	1.16471	0.0251166	1.70186	0.0427449	1.65678	9.74575	-0.00122013	-2.44026
1.25	172	0.0264881	0.00131669	1.22126	1.16471	0.0265208	1.6876	0.0447567	1.73475	10.2044	-0.00106536	-2.13072
1.252	174	0.0280722	0.00157666	1.20164	1.16471	0.0281165	1.67346	0.0470518	1.82371	10.7277	-0.00094565	-1.8913
1.254	176	0.0298116	0.00129011	1.18202	1.16471	0.0298395	1.65943	0.0495165	1.91924	11.2897	-0.00085349	-1.70698
1.256	178	0.0316621	0.00061565	1.1624	1.16471	0.0316681	1.64551	0.0521102	2.01977	11.881	-0.00085631	-1.71262
1.258	180	0.0335841	-0.00012242	1.14278	1.16471	0.0335843	1.63171	0.0547999	2.12403	12.4943	-0.00082936	-1.65872
1.26	182	0.0355385	-0.00057827	1.12316	1.16471	0.0355432	1.61803	0.05751	2.22907	13.1122	-0.00086303	-1.72606
1.262	184	0.0374856	-0.00053629	1.10354	1.16471	0.0374895	1.60447	0.0601509	2.33143	13.7143	-0.00085162	-1.70324
1.264	186	0.0393839	-4.15e-06	1.08392	1.16471	0.0393839	1.59104	0.0626615	2.42874	14.2867	-0.0008817	-1.7634
1.266	188	0.0411865	0.00079278	1.0643	1.16471	0.0411941	1.57774	0.0649937	2.51914	14.8184	-0.00083364	-1.66728
1.268	190	0.0428469	0.00151129	1.04468	1.16471	0.0428736	1.56457	0.0670789	2.59996	15.2939	-0.00077762	-1.55524
1.27	192	0.0443289	0.00184096	1.02506	1.16471	0.0443671	1.55154	0.0688375	2.66812	15.6948	-0.00068309	-1.36618
1.272	194	0.0456084	0.00164021	1.00544	1.16471	0.0456379	1.53865	0.0702207	2.72173	16.0102	-0.0006168	-1.2336
1.274	196	0.0466742	0.0009973	0.985815	1.16471	0.0466849	1.5259	0.0712365	2.76111	16.2418	-0.00052552	-1.05104
1.276	198	0.0475372	0.00019204	0.966195	1.16471	0.0475376	1.5133	0.0719386	2.78832	16.4019	-0.00044364	-0.88728
1.278	200	0.0482306	-0.00042227	0.946575	1.16471	0.0482324	1.50085	0.0723897	2.8058	16.5047	-0.00039611	-0.79222
1.28	202	0.0487925	-0.00056859	0.926955	1.16471	0.0487959	1.48855	0.0726353	2.81532	16.5607	-0.00035595	-0.7119
1.282	204	0.0492482	-0.00016488	0.907335	1.16471	0.0492484	1.47642	0.0727112	2.81826	16.578	-0.00034809	-0.69618
1.284	206	0.0496017	0.00064148	0.887715	1.16471	0.0496059	1.46444	0.0726448	2.81569	16.5629	-0.00034526	-0.69052
1.286	208	0.049838	0.00153784	0.868095	1.16471	0.0498617	1.45263	0.0724306	2.80739	16.514	-0.00037354	-0.74708
1.288	210	0.0499353	0.00217963	0.848475	1.16471	0.0499829	1.44099	0.0720249	2.79166	16.4215	-0.00037303	-0.74606
1.29	212	0.0498824	0.00233524	0.828855	1.16471	0.0499371	1.42953	0.0713864	2.76691	16.276	-0.00038741	-0.77482
1.292	214	0.0496861	0.00198143	0.809235	1.16471	0.0497256	1.41824	0.0705229	2.73345	16.0791	-0.00034141	-0.68282
1.294	216	0.0493757	0.00130972	0.789615	1.16471	0.049393	1.40714	0.0695028	2.69391	15.8465	-0.00042811	-0.85622
1.296	218	0.0490019	0.000642	0.769995	1.16471	0.0490061	1.39622	0.0684235	2.65207	15.6004	-0.00037041	-0.74082
1.298	220	0.0486246	0.00029124	0.750375	1.16471	0.0486254	1.3855	0.0673705	2.61126	15.3604	-0.00034521	-0.69042
1.3	222	0.0482919	0.00042647	0.730755	1.16471	0.0482938	1.37497	0.0664026	2.57374	15.1397	-0.00030041	-0.60082
1.302	224	0.0480255	0.00100151	0.711135	1.16471	0.048036	1.36465	0.0655521	2.54078	14.9458	-0.00029251	-0.58502
1.304	226	0.0478145	0.00177862	0.691515	1.16471	0.0478475	1.35453	0.0648107	2.51204	14.7767	-0.00029416	-0.58832
1.306	228	0.0476248	0.00243406	0.671895	1.16471	0.0476869	1.34461	0.0641205	2.48529	14.6194	-0.00028487	-0.56974
1.308	230	0.0474225	0.00269702	0.652275	1.16471	0.0474992	1.33492	0.0634075	2.45766	14.4568	-0.00030038	-0.60076
1.31	232	0.047183	0.0024636	0.632655	1.16471	0.0472473	1.32544	0.0626236	2.42727	14.2781	-0.00027348	-0.54696
1.312	234	0.0468752	0.00184004	0.613035	1.16471	0.0469113	1.31619	0.0617442	2.39319	14.0776	-0.00030034	-0.60068
1.314	236	0.0464514	0.00109642	0.593415	1.16471	0.0464643	1.30717	0.0607366	2.35413	13.8478	-0.00030138	-0.60276
1.316	238	0.0458569	0.00055056	0.573795	1.16471	0.0458602	1.29838	0.0595439	2.3079	13.5759	-0.00029875	-0.5975
1.318	240	0.0450501	0.00043203	0.554175	1.16471	0.0450521	1.28983	0.0581095	2.25231	13.2489	-0.00034256	-0.68512
1.32	242	0.04402	0.00078498	0.534555	1.16471	0.044027	1.28152	0.0564215	2.18688	12.864	-0.00029324	-0.58648
1.322	244	0.0427946	0.00145359	0.514935	1.16471	0.0428193	1.27346	0.0545288	2.11352	12.4325	-0.00028031	-0.56062
1.324	246	0.0414325	0.00215464	0.495315	1.16471	0.0414884	1.26566	0.0525101	2.03527	11.9722	-0.00030688	-0.61376
1.326	248	0.0400009	0.00260046	0.475695	1.16471	0.0400853	1.25811	0.0504316	1.95471	11.4983	-0.00029504	-0.59008
1.328	250	0.0385605	0.00262061	0.456075	1.16471	0.0386495	1.25082	0.0483435	1.87378	11.0222	-0.00029569	-0.59138
1.33	252	0.0371621	0.00223413	0.436455	1.16471	0.0372292	1.2438	0.0463057	1.7948	10.5576	-0.00028276	-0.56552
1.332	254	0.0358525	0.00163997	0.416835	1.16471	0.0358899	1.23705	0.0443977	1.72084	10.1226	-0.000271	-0.542
1.334	256	0.0346784	0.00112767	0.397215	1.16471	0.0346967	1.23058	0.0426971	1.65493	9.73486	-0.00029873	-0.59746
1.336	258	0.0336845	0.00094804	0.377595	1.16471	0.0336978	1.22439	0.0412592	1.59919	9.40702	-0.00028279	-0.56558
1.338	260	0.0329083	0.00120261	0.357975	1.16471	0.0329302	1.21848	0.0401248	1.55523	9.14838	-0.00029631	-0.59262
1.34	262	0.0323792	0.00179999	0.338355	1.16471	0.0324292	1.21286	0.0393321	1.5245	8.96764	-0.00027215	-0.5443
1.342	264	0.0321169	0.00249536	0.318735	1.16471	0.0322137	1.20753	0.0388992	1.50772	8.86894	-0.0002312	-0.4624
1.344	266	0.03212	0.00299436	0.299115	1.16471	0.0322593	1.2025	0.0387919	1.50356	8.84449	-0.00019176	-0.38352
1.346	268	0.0323526	0.00307649	0.279495	1.16471	0.0324985	1.19777	0.0389259	1.50876	8.87504	-0.00019595	-0.3919
1.348	270	0.0327488	0.00268704	0.259875	1.16471	0.0328588	1.19335	0.0392121	1.51985	8.94028	-0.00016926	-0.33852
1.35	272	0.0332329	0.00195944	0.240255	1.16471	0.0332907	1.18923	0.0395902	1.53451	9.0265	-0.00012562	-0.25124
1.352	274	0.0337378	0.00115837	0.220635	1.16471	0.0337577	1.18542	0.0400171	1.55105	9.12383	-0.00013253	-0.26506
1.354	276	0.0342132	0.00056735	0.201015	1.16471	0.0342179	1.18193	0.0404431	1.56756	9.22095	-0.00010766	-0.21532
1.356	278	0.0346302	0.00036875	0.181395	1.16471	0.0346322	1.17875	0.0408227	1.58227	9.3075	-0.00013375	-0.2675
1.358	280	0.03498	0.00056792	0.161775	1.16471	0.0349846	1.17589	0.041138	1.5945	9.37939	-0.00017323	-0.34646
1.36	282	0.0352631	0.00099401	0.142155	1.16471	0.0352771	1.17335	0.0413925	1.60436	9.43741	-0.0002026	-0.4052
1.362	284	0.0354832	0.00137737	0.122535	1.16471	0.03551	1.17114	0.041587	1.6119	9.48176	-0.00019698	-0.39396
1.364	286	0.0356454	0.00146998	0.102915	1.16471	0.0356757	1.16925	0.0417137	1.61681	9.51064	-0.00023678	-0.47356
1.366	288	0.0357503	0.00115497	0.0832951	1.16471	0.035769	1.16768	0.0417668	1.61887	9.52276	-0.00019512	-0.39024
1.368	290	0.0357896	0.00049736	0.0636751	1.16471	0.0357931	1.16645	0.0417508	1.61825	9.5191	-0.00023037	-0.46074
1.37	292	0.0357446	-0.00028584	0.0440551	1.16471	0.0357457	1.16554	0.0416631	1.61485	9.49912	-0.00019108	-0.38216
1.372	294	0.035586	-0.00092164	0.0244351	1.16471	0.035598	1.16496	0.0414704	1.60738	9.45517	-0.0001537	-0.3074
1.374	296	0.035284	-0.00119878	0.00481508	1.16471	0.0353043	1.16472	0.0411196	1.59378	9.37519	-0.0001695	-0.339
1.376	298	0.0348235	-0.00105666	-0.0148049	1.16471	0.0348396	1.1648	0.0405812	1.57292	9.25244	-0.00014897	-0.29794
1.378	300	0.0342107	-0.00060895	-0.0344249	1.16471	0.0342161	1.16522	0.0398692	1.54532	9.0901	-0.00012473	-0.24946
1.38	302	0.0334672	-9.232e-05	-0.0540449	1.16471	0.0334673	1.16596	0.0390216	1.51247	8.89686	-0.00013797	-0.27594
1.382	304	0.0326246	0.00023708	-0.0736649	1.16471	0.0326254	1.16704	0.038075	1.47578	8.68104	-0.00010497	-0.20994
1.384	306	0.031714	0.00021504	-0.0932849	1.16471	0.0317147	1.16844	0.0370567	1.4363	8.44885	-0.00011186	-0.22372
1.386	308	0.0307555	-0.00015992	-0.112905	1.16471	0.0307559	1.17017	0.0359896	1.39495	8.20556	-7.997e-05	-0.15994
1.388	310	0.0297594	-0.00072644	-0.132525	1.16471	0.0297683	1.17222	0.0348951	1.35252	7.95601	-8.485e-05	-0.1697
1.39	312	0.0287354	-0.0012295	-0.152145	1.16471	0.0287617	1.1746	0.0337836	1.30944	7.70261	-8.951e-05	-0.17902
1.392	314	0.0276976	-0.00143028	-0.171765	1.16471	0.0277345	1.17731	0.032652	1.26558	7.4446	-9.052e-05	-0.18104
1.394	316	0.0266627	-0.00121081	-0.191385	1.16471	0.0266902	1.18033	0.0315031	1.22105	7.18266	-8.904e-05	-0.17808
1.396	318	0.0256433	-0.00062569	-0.211005	1.16471	0.025651	1.18367	0.0303622	1.17683	6.92253	-8.1e-05	-0.162
1.398	320	0.0246401	0.00012278	-0.230625	1.16471	0.0246404	1.18732	0.029256	1.13395	6.67032	-6.95e-05	-0.139
1.4	322	0.0236446	0.0007727	-0.250245	1.16471	0.0236572	1.19129	0.0281826	1.09235	6.42558	-8.954e-05	-0.17908
1.402	324	0.0226528	0.00111261	-0.269865	1.16471	0.0226801	1.19556	0.0271156	1.05099	6.1823	-6.406e-05	-0.12812
1.404	326	0.0216717	0.0010669	-0.289485	1.16471	0.021698	1.20014	0.0260407	1.00933	5.93723	-7.322e-05	-0.14644
1.406	328	0.0207174	0.00072306	-0.309105	1.16471	0.02073	1.20503	0.0249802	0.968225	5.69544	-6.094e-05	-0.12188
1.408	330	0.0198053	0.00029146	-0.328725	1.16471	0.0198074	1.21021	0.0239711	0.929113	5.46537	-4.884e-05	-0.09768
1.41	332	0.0189432	1.428e-05	-0.348345	1.16471	0.0189432	1.21568	0.023029	0.892595	5.25056	-4.089e-05	-0.08178
1.412	334	0.0181355	6.099e-05	-0.367965	1.16471	0.0181356	1.22145	0.0221517	0.858593	5.05055	-6.086e-05	-0.12172
1.414	336	0.017387	0.00045584	-0.387585	1.16471	0.017393	1.2275	0.02135	0.827519	4.86776	-6.015e-05	-0.1203
1.416	338	0.0167019	0.00106988	-0.407205	1.16471	0.0167361	1.23384	0.0206497	0.800376	4.7081	-7.369e-05	-0.14738
1.418	340	0.0160849	0.00168009	-0.426825	1.16471	0.0161724	1.24045	0.0200612	0.777565	4.57391	-8.001e-05	-0.16002
1.42	342	0.0155446	0.00206797	-0.446445	1.16471	0.0156815	1.24734	0.0195602	0.758147	4.45969	-8.282e-05	-0.16564
1.422	344	0.0150922	0.00211392	-0.466065	1.16471	0.0152396	1.2545	0.019118	0.741007	4.35886	-9.042e-05	-0.18084
1.424	346	0.0147403	0.00184735	-0.485685	1.16471	0.0148556	1.26192	0.0187466	0.726612	4.27419	-0.00010187	-0.20374
1.426	348	0.0144941	0.00143213	-0.505305	1.16471	0.0145647	1.2696	0.0184913	0.716716	4.21597	-9.957e-05	-0.19914
1.428	350	0.0143425	0.00109327	-0.524925	1.16471	0.0143841	1.27753	0.0183762	0.712256	4.18974	-0.00011625	-0.2325
1.43	352	0.0142613	0.00101695	-0.544545	1.16471	0.0142975	1.28572	0.0183826	0.712504	4.1912	-0.000106	-0.212
1.432	354	0.0142216	0.00126891	-0.564165	1.16471	0.0142781	1.29415	0.018478	0.716201	4.21295	-9.608e-05	-0.19216
1.434	356	0.0141956	0.00176667	-0.583785	1.16471	0.0143051	1.30282	0.0186371	0.722367	4.24922	-9.358e-05	-0.18716
1.436	358	0.0141648	0.0023163	-0.603405	1.16471	0.0143529	1.31173	0.0188272	0.729735	4.29256	-7.128e-05	-0.14256
1.438	360	0.0141241	0.00269683	-0.623025	1.16471	0.0143793	1.32087	0.0189932	0.736172	4.33042	-3.576e-05	-0.07152
1.44	362	0.0140776	0.002755	-0.642645	1.16471	0.0143446	1.33024	0.0190818	0.739605	4.35062	-1.005e-05	-0.0201
1.442	364	0.014029	0.00246983	-0.662265	1.16471	0.0142447	1.33983	0.0190855	0.739749	4.35146	3.512e-05	0.07024
1.444	366	0.0139794	0.00196069	-0.681885	1.16471	0.0141162	1.34963	0.0190518	0.738441	4.34377	8.481e-05	0.16962
1.446	368	0.013928	0.00143619	-0.701505	1.16471	0.0140018	1.35965	0.0190376	0.737891	4.34054	0.00015893	0.31786
1.448	370	0.013875	0.00110515	-0.721125	1.16471	0.0139189	1.36988	0.0190672	0.739041	4.3473	0.00017989	0.35978
1.45	372	0.0138236	0.0010879	-0.740745	1.16471	0.0138664	1.38031	0.0191398	0.741854	4.36385	0.00021358	0.42716
1.452	374	0.0137738	0.00136652	-0.760365	1.16471	0.0138414	1.39094	0.0192525	0.74622	4.38953	0.00023454	0.46908
1.454	376	0.0137211	0.00179447	-0.779985	1.16471	0.0138379	1.40176	0.0193974	0.751838	4.42258	0.00028055	0.5611
1.456	378	0.0136652	0.00216102	-0.799605	1.16471	0.013835	1.41277	0.0195457	0.757585	4.45638	0.00033553	0.67106
1.458	380	0.0136057	0.00228281	-0.819225	1.16471	0.0137959	1.42396	0.0196449	0.761429	4.47899	0.00042357	0.84714
1.46	382	0.0135292	0.00208288	-0.838845	1.16471	0.0136886	1.43534	0.0196479	0.761545	4.47968	0.00049086	0.98172
1.462	384	0.0134149	0.00162205	-0.858465	1.16471	0.0135126	1.4469	0.0195514	0.757805	4.45768	0.00058951	1.17902
1.464	386	0.0132506	0.00107009	-0.878085	1.16471	0.0132937	1.45862	0.0193905	0.751569	4.421	0.00068575	1.3715
1.466	388	0.0130406	0.000631	-0.897705	1.16471	0.0130559	1.47052	0.0191989	0.744142	4.37731	0.00079437	1.58874
1.468	390	0.012805	0.00045593	-0.917325	1.16471	0.0128131	1.48258	0.0189964	0.736293	4.33114	0.00087749	1.75498
1.47	392	0.0125718	0.00058037	-0.936945	1.16471	0.0125852	1.49479	0.0188122	0.729157	4.28916	0.000956	1.912
1.472	394	0.0123666	0.00091066	-0.956565	1.16471	0.0124001	1.50717	0.0186891	0.724383	4.26107	0.0010222	2.0444
1.474	396	0.0122036	0.00126499	-0.976185	1.16471	0.012269	1.5197	0.0186451	0.722679	4.25105	0.0010332	2.0664
1.476	398	0.0120841	0.00145307	-0.995805	1.16471	0.0121712	1.53238	0.0186508	0.7229	4.25235	0.00102625	2.0525
1.478	400	0.0120004	0.00136051	-1.01542	1.16471	0.0120773	1.5452	0.0186618	0.723326	4.25486	0.00099463	1.98926
1.48	402	0.011935	0.00099876	-1.03504	1.16471	0.0119767	1.55816	0.0186616	0.723318	4.25481	0.00094803	1.89606
1.482	404	0.0118661	0.00049868	-1.05466	1.16471	0.0118766	1.57126	0.0186612	0.723303	4.25472	0.00099394	1.98788
1.484	406	0.0117805	5.244e-05	-1.07428	1.16471	0.0117806	1.5845	0.0186664	0.723504	4.25591	0.00101364	2.02728
1.486	408	0.0116767	-0.00017028	-1.0939	1.16471	0.011678	1.59787	0.0186599	0.72325	4.25441	0.00101534	2.03068
1.488	410	0.0115561	-9.463e-05	-1.11352	1.16471	0.0115565	1.61136	0.0186217	0.721772	4.24572	0.00108733	2.17466
1.49	412	0.0114172	0.00023001	-1.13314	1.16471	0.0114195	1.62498	0.0185565	0.719246	4.23086	0.00114785	2.2957
1.492	414	0.0112636	0.00065482	-1.15276	1.16471	0.0112826	1.63872	0.0184891	0.716632	4.21548	0.00111729	2.23458
1.494	416	0.0111131	0.00099811	-1.17238	1.16471	0.0111578	1.65258	0.0184392	0.714698	4.20411	0.00114373	2.28746
1.496	418	0.0109884	0.00112444	-1.192	1.16471	0.0110458	1.66656	0.0184084	0.713505	4.19709	0.00118195	2.3639
1.498	420	0.0108999	0.00100167	-1.21162	1.16471	0.0109459	1.68065	0.0183962	0.71303	4.19429	0.00121406	2.42812
1.5	422	0.0108426	0.00071199	-1.23124	1.16471	0.010866	1.69485	0.0184162	0.713805	4.19885	0.00121632	2.43264
1.502	424	0.0108022	0.00041394	-1.25086	1.16471	0.0108102	1.70915	0.0184762	0.716134	4.21255	0.00121101	2.42202
1.504	426	0.0107621	0.00027319	-1.27048	1.16471	0.0107655	1.72357	0.0185551	0.71919	4.23053	0.00124959	2.49918
1.506	428	0.0107097	0.00038987	-1.2901	1.16471	0.0107168	1.73808	0.0186267	0.721964	4.24685	0.00118637	2.37274
1.508	430	0.010638	0.00075252	-1.30972	1.16471	0.0106646	1.75269	0.0186917	0.724485	4.26168	0.00112599	2.25198
1.51	432	0.0105334	0.00123981	-1.32934	1.16471	0.0106061	1.7674	0.0187453	0.726561	4.27389	0.00104733	2.09466
1.512	434	0.0103666	0.00167076	-1.34896	1.16471	0.0105004	1.7822	0.0187139	0.725345	4.26673	0.00101004	2.02008
1.514	436	0.010098	0.00187934	-1.36858	1.16471	0.0102714	1.7971	0.0184587	0.715452	4.20854	0.00099425	1.9885
1.516	438	0.00968412	0.00177828	-1.3882	1.16471	0.00984604	1.81209	0.0178419	0.691546	4.06792	0.00104336	2.08672
1.518	440	0.00907342	0.00138481	-1.40782	1.16471	0.00917849	1.82716	0.0167706	0.650022	3.82366	0.00113856	2.27712
1.52	442	0.00819824	0.00079997	-1.42744	1.16471	0.00823718	1.84232	0.0151755	0.588198	3.45999	0.00116269	2.32538
1.522	444	0.00697704	0.00015191	-1.44706	1.16471	0.00697869	1.85756	0.0129634	0.502456	2.95562	0.00108395	2.1679
1.524	446	0.00532365	-0.00047303	-1.46668	1.16471	0.00534462	1.87289	0.0100099	0.38798	2.28224	0.00077024	1.54048
1.526	448	0.00315486	-0.0010832	-1.4863	1.16471	0.00333564	1.88829	0.00629865	0.244134	1.43608	0.0001688	0.3376
1.528	450	0.00039552	-0.00179408	-1.50592	1.16471	0.00183716	1.90377	0.00349754	0.135564	0.797432	-0.00068404	-1.36808
1.53	452	-0.0030162	-0.00279292	-1.52554	1.16471	0.0041107	1.91933	0.0078898	0.305806	1.79886	-0.00159947	-3.19894
1.532	454	-0.00712361	-0.00427001	-1.54516	1.16471	0.00830535	1.93496	0.0160705	0.622889	3.66405	-0.00239799	-4.79598
1.534	456	-0.0119412	-0.00634559	-1.56478	1.16471	0.0135225	1.95067	0.0263779	1.0224	6.01411	-0.00293219	-5.86438
1.536	458	-0.0174403	-0.00902201	-1.5844	1.16471	0.0196357	1.96644	0.0386123	1.4966	8.80354	-0.00300186	-6.00372
1.538	460	-0.0235418	-0.0121797	-1.60402	1.16471	0.0265059	1.98228	0.0525421	2.03651	11.9795	-0.00297719	-5.95438
1.54	462	-0.0301138	-0.0156147	-1.62364	1.16471	0.0339214	1.99819	0.0677814	2.62719	15.454	-0.00327709	-6.55418
1.542	464	-0.0369661	-0.0190971	-1.64326	1.16471	0.0416076	2.01417	0.0838046	3.24824	19.1073	-0.00404347	-8.08694
1.544	466	-0.043848	-0.0224253	-1.66288	1.16471	0.0492498	2.0302	0.0999871	3.87547	22.7969	-0.00611555	-12.2311
1.546	468	-0.0504585	-0.0254538	-1.6825	1.16471	0.0565151	2.04631	0.115647	4.48245	26.3674	-0.00810972	-16.2194
1.548	470	-0.0564666	-0.028087	-1.70212	1.16471	0.0630663	2.06247	0.130072	5.04156	29.6562	-0.0100062	-20.0124
1.55	472	-0.0615441	-0.0302479	-1.72174	1.16471	0.0685755	2.07869	0.142547	5.52509	32.5005	-0.00961231	-19.2246
1.552	474	-0.0654071	-0.0318504	-1.74136	1.16471	0.0727499	2.09497	0.152409	5.90732	34.7489	-0.00748982	-14.9796
1.554	476	-0.0678537	-0.0328023	-1.76098	1.16471	0.0753665	2.11131	0.159122	6.16751	36.2795	-0.00519903	-10.3981
1.556	478	-0.068784	-0.0330489	-1.7806	1.16471	0.0763117	2.1277	0.162368	6.29334	37.0197	-0.00385436	-7.70872
1.558	480	-0.068194	-0.0326384	-1.80022	1.16471	0.0756022	2.14414	0.162102	6.28302	36.9589	-0.00313856	-6.27712
1.56	482	-0.0661455	-0.0317574	-1.81984	1.16471	0.0733741	2.16064	0.158535	6.14478	36.1458	-0.00290447	-5.80894
1.562	484	-0.0627593	-0.0306938	-1.83946	1.16471	0.069863	2.17719	0.152105	5.89555	34.6797	-0.00269067	-5.38134
1.564	486	-0.0582436	-0.0297385	-1.85908	1.16471	0.0653964	2.1938	0.143466	5.56072	32.7101	-0.00242312	-4.84624
1.566	488	-0.0529155	-0.0290886	-1.8787	1.16471	0.0603837	2.21045	0.133475	5.17345	30.4321	-0.00234512	-4.69024
1.568	490	-0.0471754	-0.0288134	-1.89832	1.16471	0.0552787	2.22715	0.123114	4.77185	28.0697	-0.00229629	-4.59258
1.57	492	-0.0414338	-0.0288941	-1.91794	1.16471	0.0505136	2.24389	0.113347	4.3933	25.8429	-0.00282056	-5.64112
1.572	494	-0.0360199	-0.0292966	-1.93756	1.16471	0.0464298	2.26069	0.104963	4.06834	23.9314	-0.00408632	-8.17264
1.574	496	-0.0311409	-0.030026	-1.95718	1.16471	0.0432587	2.27752	0.0985228	3.81871	22.463	-0.00315963	-6.31926
1.576	498	-0.0269058	-0.031135	-1.9768	1.16471	0.0411499	2.29441	0.0944146	3.65948	21.5264	-0.00194967	-3.89934
1.578	500	-0.0233676	-0.0326896	-1.99642	1.16471	0.0401828	2.31133	0.0928757	3.59983	21.1755	-0.00098756	-1.97512
1.58	502	-0.0205467	-0.0347075	-2.01604	1.16471	0.0403333	2.3283	0.0939081	3.63985	21.4109	0.00017644	0.35288
1.582	504	-0.0184321	-0.0370934	-2.03566	1.16471	0.0414205	2.34531	0.097144	3.76527	22.1487	0.00139481	2.78962
1.584	506	-0.016977	-0.0396033	-2.05528	1.16471	0.0430888	2.36236	0.101791	3.94539	23.2082	0.00236388	4.72776
1.586	508	-0.0161099	-0.0418695	-2.0749	1.16471	0.0448618	2.37945	0.106746	4.13746	24.338	0.0032611	6.5222
1.588	510	-0.0157405	-0.0434761	-2.09452	1.16471	0.0462378	2.39658	0.110812	4.29506	25.265	0.00404653	8.09306
1.59	512	-0.0157429	-0.0440436	-2.11414	1.16471	0.0467726	2.41374	0.112897	4.37586	25.7403	0.00400129	8.00258
1.592	514	-0.0159659	-0.0432788	-2.13376	1.16471	0.0461299	2.43095	0.112139	4.34648	25.5675	0.00298237	5.96474
1.594	516	-0.0162699	-0.0409881	-2.15338	1.16471	0.0440992	2.44819	0.107963	4.18461	24.6154	0.0020547	4.1094
1.596	518	-0.0165317	-0.0370868	-2.173	1.16471	0.0406045	2.46546	0.100109	3.88018	22.8246	0.00156905	3.1381
1.598	520	-0.0166389	-0.0316361	-2.19262	1.16471	0.0357449	2.48277	0.0887463	3.43978	20.234	0.00141589	2.83178
1.6	522	-0.016512	-0.0249095	-2.21224	1.16471	0.0298852	2.50011	0.0747165	2.89599	17.0352	0.00126281	2.52562
1.602	524	-0.0161123	-0.0174354	-2.23186	1.16471	0.0237403	2.51749	0.059766	2.31651	13.6265	0.00107906	2.15812
1.604	526	-0.0154326	-0.00995072	-2.25148	1.16471	0.0183625	2.5349	0.0465471	1.80415	10.6127	0.00082696	1.65392
1.606	528	-0.0144989	-0.00324374	-2.2711	1.16471	0.0148573	2.55234	0.037921	1.46981	8.64592	0.00071612	1.43224
1.608	530	-0.013368	0.00206171	-2.29072	1.16471	0.013526	2.56982	0.0347594	1.34726	7.92508	0.00057943	1.15886
1.61	532	-0.0121045	0.00569133	-2.31034	1.16471	0.0133757	2.58732	0.0346072	1.34137	7.89039	0.00044781	0.89562
1.612	534	-0.0107734	0.00778875	-2.32996	1.16471	0.013294	2.60486	0.034629	1.34221	7.89535	0.00035233	0.70466
1.614	536	-0.00944323	0.00883098	-2.34958	1.16471	0.0129291	2.62242	0.0339055	1.31417	7.73038	0.00030245	0.6049
1.616	538	-0.00817333	0.00942461	-2.3692	1.16471	0.012475	2.64001	0.0329343	1.27652	7.50896	0.00026445	0.5289
1.618	540	-0.00699829	0.0100633	-2.38882	1.16471	0.0122575	2.65764	0.0325759	1.26263	7.42725	0.00016635	0.3327
1.62	542	-0.0059281	0.0109444	-2.40844	1.16471	0.0124468	2.67529	0.0332987	1.29065	7.59204	0.00013699	0.27398
1.622	544	-0.00495908	0.0119217	-2.42806	1.16471	0.0129119	2.69296	0.0347714	1.34773	7.92781	7.338e-05	0.14676
1.624	546	-0.00408197	0.0126096	0	0	0.0132538	0	0	0	0	3.805e-05	0.0761
1.626	548	-0.00328341	0.0125861	0	0	0.0130073	0	0	0	0	-2.05e-06	-0.0041
1.628	550	-0.00255507	0.0116001	0	0	0.0118781	0	0	0	0	-3.384e-05	-0.06768
1.63	552	-0.00190496	0.00969595	0	0	0.00988131	0	0	0	0	-5.751e-05	-0.11502
1.632	554	-0.00134926	0.0072091	0	0	0.00733428	0	0	0	0	-7.579e-05	-0.15158
1.634	556	-0.0009002	0.00463597	0	0	0.00472256	0	0	0	0	-7.378e-05	-0.14756
1.636	558	-0.00056577	0.00243541	0	0	0.00250026	0	0	0	0	-5.556e-05	-0.11112
1.638	560	-0.00034727	0.00085124	0	0	0.000919351	0	0	0	0	-3.825e-05	-0.0765
1.64	562	-0.00024067	-0.00016782	0	0	0.000293403	0	0	0	0	-1.817e-05	-0.03634
1.642	564	-0.00024671	-0.00091732	0	0	0.000949917	0	0	0	0	-4.55e-06	-0.0091
1.644	566	-0.00036336	-0.0017784	0	0	0.00181514	0	0	0	0	0	0
1.646	568	-0.00057102	-0.00302789	0	0	0.00308126	0	0	0	0	0	0
1.648	570	-0.00084003	-0.00470363	0	0	0.00477805	0	0	0	0	0	0
1.65	572	-0.00113862	-0.00657838	0	0	0.00667619	0	0	0	0	0	0
1.652	574	-0.00143176	-0.00825021	0	0	0.00837352	0	0	0	0	0	0
1.654	576	-0.00169488	-0.00930861	0	0	0.00946165	0	0	0	0	0	0
1.656	578	-0.0019207	-0.00950237	0	0	0.00969454	0	0	0	0	0	0
1.658	580	-0.00210278	-0.00883983	0	0	0.00908649	0	0	0	0	0	0
1.66	582	-0.00223337	-0.0075805	0	0	0.00790265	0	0	0	0	0	0
1.662	584	-0.00231381	-0.00612317	0	0	0.00654576	0	0	0	0	0	0
1.664	586	-0.00234408	-0.00484288	0	0	0.00538035	0	0	0	0	0	0
1.666	588	-0.00231514	-0.00394826	0	0	0.00457697	0	0	0	0	0	0
1.668	590	-0.00221802	-0.00341851	0	0	0.00407502	0	0	0	0	0	0
1.67	592	-0.00204336	-0.00304473	0	0	0.00366684	0	0	0	0	0	0
1.672	594	-0.0017843	-0.00255104	0	0	0.00311312	0	0	0	0	0	0
1.674	596	-0.00145073	-0.00173582	0	0	0.00226223	0	0	0	0	0	0
1.676	598	-0.00106419	-0.00057121	0	0	0.0012078	0	0	0	0	0	0
1.678	600	-0.00064498	0.0007791	0	0	0.00101143	0	0	0	0	0	0
1.68	602	-0.00021316	0.00202774	0	0	0.00203891	0	0	0	0	0	0
1.682	604	0.00022038	0.00288721	0	0	0.00289561	0	0	0	0	0	0
1.684	606	0.00066622	0.00319521	0	0	0.00326393	0	0	0	0	0	0
1.686	608	0.00114056	0.00298604	0	0	0.00319645	0	0	0	0	0	0
1.688	610	0.00164544	0.00247718	0	0	0.00297387	0	0	0	0	0	0
1.69	612	0.00217361	0.00197912	0	0	0.00293964	0	0	0	0	0	0
1.692	614	0.00271264	0.00176713	0	0	0.00323746	0	0	0	0	0	0
1.694	616	0.00323847	0.00196881	0	0	0.00378997	0	0	0	0	0	0
1.696	618	0.00371823	0.00251682	0	0	0.00448995	0	0	0	0	0	0
1.698	620	0.00412104	0.00318541	0	0	0.00520863	0	0	0	0	0	0
1.7	622	0.00442663	0.00369302	0	0	0.00576485	0	0	0	0	0	0
1.702	624	0.00463053	0.00382707	0	0	0.00600735	0	0	0	0	0	0
1.704	626	0.0047434	0.00353668	0	0	0.00591675	0	0	0	0	0	0
1.706	628	0.00478592	0.0029529	0	0	0.00562358	0	0	0	0	0	0
1.708	630	0.00478392	0.00232872	0	0	0.0053206	0	0	0	0	0	0
1.71	632	0.00476575	0.00192822	0	0	0.00514105	0	0	0	0	0	0
1.712	634	0.0047628	0.00191395	0	0	0.00513298	0	0	0	0	0	0
1.714	636	0.00480955	0.00227857	0	0	0.005322	0	0	0	0	0	0
1.716	638	0.00493668	0.00284919	0	0	0.00569989	0	0	0	0	0	0
1.718	640	0.00515795	0.00336335	0	0	0.00615764	0	0	0	0	0	0
1.72	642	0.00545852	0.00358263	0	0	0.00652922	0	0	0	0	0	0
1.722	644	0.00579655	0.00339311	0	0	0.00671664	0	0	0	0	0	0
1.724	646	0.00611992	0.00285108	0	0	0.00675145	0	0	0	0	0	0
1.726	648	0.00638285	0.00215679	0	0	0.0067374	0	0	0	0	0	0
1.728	650	0.00655636	0.00156833	0	0	0.00674133	0	0	0	0	0	0
1.73	652	0.00664078	0.00129111	0	0	0.00676513	0	0	0	0	0	0
1.732	654	0.00666696	0.00139078	0	0	0.00681048	0	0	0	0	0	0
1.734	656	0.00667423	0.00176923	0	0	0.00690475	0	0	0	0	0	0
1.736	658	0.00669365	0.00221507	0	0	0.00705064	0	0	0	0	0	0
1.738	660	0.00675094	0.00250357	0	0	0.00720021	0	0	0	0	0	0
1.74	662	0.00686515	0.00249758	0	0	0.00730535	0	0	0	0	0	0
1.742	664	0.0070422	0.00220473	0	0	0.00737926	0	0	0	0	0	0
1.744	666	0.00728061	0.00176949	0	0	0.00749255	0	0	0	0	0	0
1.746	668	0.00757195	0.00140575	0	0	0.00770133	0	0	0	0	0	0
1.748	670	0.00788703	0.00129901	0	0	0.00799329	0	0	0	0	0	0
1.75	672	0.00817775	0.00152181	0	0	0.00831814	0	0	0	0	0	0
1.752	674	0.00839881	0.00199955	0	0	0.00863355	0	0	0	0	0	0
1.754	676	0.00852256	0.00253891	0	0	0.0088927	0	0	0	0	0	0
1.756	678	0.00854374	0.00290564	0	0	0.00902431	0	0	0	0	0	0
1.758	680	0.00847526	0.00291932	0	0	0.00896395	0	0	0	0	0	0
1.76	682	0.00833272	0.0025251	0	0	0.00870691	0	0	0	0	0	0
1.762	684	0.00812601	0.00181272	0	0	0.00832574	0	0	0	0	0	0
1.764	686	0.0078685	0.00097568	0	0	0.00792876	0	0	0	0	0	0
1.766	688	0.00758341	0.00022831	0	0	0.00758685	0	0	0	0	0	0
1.768	690	0.00729678	-0.000284	0	0	0.0073023	0	0	0	0	0	0
1.77	692	0.00702814	-0.00054304	0	0	0.00704909	0	0	0	0	0	0
1.772	694	0.00678359	-0.00065885	0	0	0.00681551	0	0	0	0	0	0
1.774	696	0.00655815	-0.00081335	0	0	0.00660839	0	0	0	0	0	0
1.776	698	0.00634969	-0.0011724	0	0	0.00645702	0	0	0	0	0	0
1.778	700	0.00616353	-0.0018055	0	0	0.00642253	0	0	0	0	0	0
1.78	702	0.00600037	-0.00264984	0	0	0.00655943	0	0	0	0	0	0
1.782	704	0.00584841	-0.00353539	0	0	0.00683395	0	0	0	0	0	0
1.784	706	0.00568836	-0.00425639	0	0	0.00710453	0	0	0	0	0	0
1.786	708	0.00550084	-0.0046565	0	0	0.0072071	0	0	0	0	0	0
1.788	710	0.00526958	-0.00469455	0	0	0.00705743	0	0	0	0	0	0
1.79	712	0.00498221	-0.00446316	0	0	0.00668896	0	0	0	0	0	0
1.792	714	0.00463241	-0.00415002	0	0	0.00621948	0	0	0	0	0	0
1.794	716	0.00422241	-0.00395965	0	0	0.00578857	0	0	0	0	0	0
1.796	718	0.00376433	-0.00403123	0	0	0.00551552	0	0	0	0	0	0
1.798	720	0.00328004	-0.00438474	0	0	0.00547582	0	0	0	0	0	0
1.8	722	0.00279307	-0.00491472	0	0	0.00565294	0	0	0	0	0	0
1.802	724	0.00231581	-0.00543679	0	0	0.00590946	0	0	0	0	0	0
1.804	726	0.00184586	-0.00577006	0	0	0.00605812	0	0	0	0	0	0
1.806	728	0.00137359	-0.00581723	0	0	0.0059772	0	0	0	0	0	0
1.808	730	0.00089202	-0.00560591	0	0	0.00567644	0	0	0	0	0	0
1.81	732	0.00040189	-0.00527637	0	0	0.00529165	0	0	0	0	0	0
1.812	734	-9.441e-05	-0.00502453	0	0	0.00502542	0	0	0	0	0	0
1.814	736	-0.00060074	-0.00502126	0	0	0.00505707	0	0	0	0	0	0
1.816	738	-0.00112078	-0.00533962	0	0	0.00545598	0	0	0	0	0	0
1.818	740	-0.00164803	-0.00592443	0	0	0.00614938	0	0	0	0	0	0
1.82	742	-0.00217108	-0.00661823	0	0	0.00696524	0	0	0	0	0	0
1.822	744	-0.00268378	-0.0072296	0	0	0.00771167	0	0	0	0	0	0
1.824	746	-0.0031813	-0.00761597	0	0	0.00825371	0	0	0	0	0	0
1.826	748	-0.00365309	-0.00774676	0	0	0.00856489	0	0	0	0	0	0
1.828	750	-0.00409016	-0.00771736	0	0	0.00873425	0	0	0	0	0	0
1.83	752	-0.00449363	-0.00770867	0	0	0.0089228	0	0	0	0	0	0
1.832	754	-0.00487107	-0.00791211	0	0	0.00929133	0	0	0	0	0	0
1.834	756	-0.00522997	-0.00845088	0	0	0.00993831	0	0	0	0	0	0
1.836	758	-0.0055749	-0.00933046	0	0	0.0108691	0	0	0	0	0	0
1.838	760	-0.00590851	-0.0104411	0	0	0.011997	0	0	0	0	0	0
1.84	762	-0.00623325	-0.0116087	0	0	0.0131763	0	0	0	0	0	0
1.842	764	-0.00654686	-0.0126655	0	0	0.0142575	0	0	0	0	0	0
1.844	766	-0.00683986	-0.013508	0	0	0.015141	0	0	0	0	0	0
1.846	768	-0.00710167	-0.0141195	0	0	0.0158049	0	0	0	0	0	0
1.848	770	-0.00732129	-0.0145501	0	0	0.0162882	0	0	0	0	0	0
1.85	772	-0.00748132	-0.0148651	0	0	0.0166415	0	0	0	0	0	0
1.852	774	-0.00756081	-0.0150894	0	0	0.0168777	0	0	0	0	0	0
1.854	776	-0.00754511	-0.0151746	0	0	0.0169469	0	0	0	0	0	0
1.856	778	-0.00743236	-0.0150049	0	0	0.0167447	0	0	0	0	0	0
1.858	780	-0.0072354	-0.0144415	0	0	0.0161527	0	0	0	0	0	0
1.86	782	-0.00697913	-0.0133882	0	0	0.0150981	0	0	0	0	0	0
1.862	784	-0.00669265	-0.0118482	0	0	0.0136077	0	0	0	0	0	0
1.864	786	-0.00640095	-0.00994687	0	0	0.0118285	0	0	0	0	0	0
1.866	788	-0.00612181	-0.00790514	0	0	0.00999839	0	0	0	0	0	0
1.868	790	-0.00586499	-0.00596792	0	0	0.00836745	0	0	0	0	0	0
1.87	792	-0.00563036	-0.00431614	0	0	0.00709437	0	0	0	0	0	0
1.872	794	-0.00540706	-0.00300049	0	0	0.00618379	0	0	0	0	0	0
1.874	796	-0.00517631	-0.00192881	0	0	0.00552399	0	0	0	0	0	0
1.876	798	-0.00491672	-0.00091625	0	0	0.00500136	0	0	0	0	0	0
1.878	800	-0.00461015	0.00021942	0	0	0.00461537	0	0	0	0	0	0
1.88	802	-0.00424714	0.00155869	0	0	0.00452413	0	0	0	0	0	0
1.882	804	-0.0038294	0.00302637	0	0	0.0048809	0	0	0	0	0	0
1.884	806	-0.00336762	0.00441263	0	0	0.00555087	0	0	0	0	0	0
1.886	808	-0.00287755	0.00546103	0	0	0.00617277	0	0	0	0	0	0
1.888	810	-0.00237823	0.00598109	0	0	0.00643657	0	0	0	0	0	0
1.89	812	-0.00189078	0.00593335	0	0	0.00622733	0	0	0	0	0	0
1.892	814	-0.00143677	0.00545042	0	0	0.00563661	0	0	0	0	0	0
1.894	816	-0.00103642	0.00478698	0	0	0.00489789	0	0	0	0	0	0
1.896	818	-0.00070614	0.00421986	0	0	0.00427853	0	0	0	0	0	0
1.898	820	-0.00045821	0.00394136	0	0	0.00396791	0	0	0	0	0	0
1.9	822	-0.00030404	0.00399273	0	0	0.00400429	0	0	0	0	0	0
1.902	824	-0.00025077	0.00426354	0	0	0.00427091	0	0	0	0	0	0
1.904	826	-0.00029204	0.00455302	0	0	0.00456238	0	0	0	0	0	0
1.906	828	-0.00040887	0.00466623	0	0	0.00468411	0	0	0	0	0	0
1.908	830	-0.00057812	0.00450375	0	0	0.0045407	0	0	0	0	0	0
1.91	832	-0.00077456	0.00410468	0	0	0.00417712	0	0	0	0	0	0
1.912	834	-0.0009708	0.00362657	0	0	0.00375426	0	0	0	0	0	0
1.914	836	-0.00114275	0.00327622	0	0	0.0034698	0	0	0	0	0	0
1.916	838	-0.00127561	0.00321994	0	0	0.00346341	0	0	0	0	0	0
1.918	840	-0.00136509	0.00351058	0	0	0.00376665	0	0	0	0	0	0
1.92	842	-0.00141251	0.00406562	0	0	0.004304	0	0	0	0	0	0
1.922	844	-0.00141587	0.00470564	0	0	0.00491403	0	0	0	0	0	0
1.924	846	-0.00136592	0.005234	0	0	0.0054093	0	0	0	0	0	0
1.926	848	-0.00125543	0.00552149	0	0	0.00566242	0	0	0	0	0	0
1.928	850	-0.00108677	0.00555701	0	0	0.00566228	0	0	0	0	0	0
1.93	852	-0.000865	0.00544141	0	0	0.00550973	0	0	0	0	0	0
1.932	854	-0.00059298	0.00533063	0	0	0.00536351	0	0	0	0	0	0
1.934	856	-0.00027658	0.00535645	0	0	0.00536359	0	0	0	0	0	0
1.936	858	7.236e-05	0.00556128	0	0	0.00556175	0	0	0	0	0	0
1.938	860	0.00043909	0.00587506	0	0	0.00589145	0	0	0	0	0	0
1.94	862	0.00081195	0.00614334	0	0	0.00619676	0	0	0	0	0	0
1.942	864	0.00118582	0.00619507	0	0	0.00630754	0	0	0	0	0	0
1.944	866	0.00155694	0.00591914	0	0	0.00612048	0	0	0	0	0	0
1.946	868	0.00191826	0.00531329	0	0	0.00564896	0	0	0	0	0	0
1.948	870	0.00226603	0.00448505	0	0	0.00502499	0	0	0	0	0	0
1.95	872	0.00260441	0.00360843	0	0	0.00445014	0	0	0	0	0	0
1.952	874	0.0029361	0.00285493	0	0	0.00409528	0	0	0	0	0	0
1.954	876	0.00325354	0.00232512	0	0	0.00399896	0	0	0	0	0	0
1.956	878	0.00354251	0.00201039	0	0	0.00407321	0	0	0	0	0	0
1.958	880	0.00378453	0.00180408	0	0	0.00419254	0	0	0	0	0	0
1.96	882	0.00395455	0.00155575	0	0	0.00424957	0	0	0	0	0	0
1.962	884	0.00402795	0.00114224	0	0	0.00418678	0	0	0	0	0	0
1.964	886	0.00399659	0.00052763	0	0	0.00403127	0	0	0	0	0	0
1.966	888	0.0038765	-0.00021289	0	0	0.00388234	0	0	0	0	0	0
1.968	890	0.00369814	-0.00091648	0	0	0.00381001	0	0	0	0	1.323e-05	0.02646
1.97	892	0.00349019	-0.00139265	0	0	0.00375778	0	0	0	0	4.749e-05	0.09498
1.972	894	0.00327158	-0.00149442	0	0	0.00359674	0	0	0	0	4.169e-05	0.08338
1.974	896	0.00305292	-0.00117178	0	0	0.00327007	0	0	0	0	2.153e-05	0.04306
1.976	898	0.00283925	-0.00048408	0	0	0.00288022	0	0	0	0	3.23e-06	0.00646
1.978	900	0.00262716	0.00043482	0	0	0.0026629	0	0	0	0	0	0
1.98	902	0.00240143	0.00144322	0	0	0.00280174	0	0	0	0	0	0
1.982	904	0.00213771	0.00246018	0	0	0.00325919	0	0	0	0	0	0
1.984	906	0.00180475	0.0035071	0	0	0.00394422	0	0	0	0	8.17e-06	0.01634
1.986	908	0.00136431	0.00470632	0	0	0.00490008	0	0	0	0	3.34e-05	0.0668
1.988	910	0.0007763	0.00623668	0	0	0.00628481	0	0	0	0	5.951e-05	0.11902
1.99	912	7.39e-06	0.00826463	0	0	0.00826463	0	0	0	0	7.999e-05	0.15998
1.992	914	-0.00096094	0.0108775	0	0	0.0109198	0	0	0	0	9.626e-05	0.19252
1.994	916	-0.00212617	0.0140431	0	0	0.0142031	0	0	0	0	0.0001059	0.2118
1.996	918	-0.00346019	0.0176114	0	0	0.0179481	0	0	0	0	0.00010709	0.21418
1.998	920	-0.0049015	0.0213534	0	0	0.0219087	0	0	0	0	0.00010415	0.2083
2	922	-0.00634809	0.0250115	0	0	0.0258045	0	0	0	0	0.00010621	0.21242

## Sheet: .frm
539	590	573	1125	1227	1193	58.8582	0.00228625	1.49591	0.0219733	80.8057

## Sheet: .rms
1.06	1.18	1.076	1.178	1.144	0.132044

## Sheet: Apr30jump1(.all)
0	0.00424435	0.017188	-1.097e-05	-5e-08	0	0	0	0	-0.00234139	0.276355	0	0	0	0	0	0	-0.021973	0
0.002	0	0.017188	-9.03e-06	0	0	0	0	0	-0.00232179	0.276814	0	0	0	0	0	0	-0.014648	0
0.004	0.00107816	0.017188	-1.69e-06	0	0	0	0	0	-0.00229629	0.277221	0	0	0	0	0	0	-0.0024414	0
0.006	0.00107816	0.017188	1.386e-05	1e-08	0	0	0	0	-0.00226766	0.277561	0	0	0	0	0	0	-0.012207	0
0.008	0	0.017188	4.028e-05	0	0	0	0	0	-0.00223862	0.277848	0	0	0	0	0	0	-0.019531	0
0.01	0.00747651	0.0171879	7.889e-05	5.9e-07	0	0	0	0	-0.00221144	0.278103	0	0	0	0	0	0	-0.01709	0
0.012	0.00107816	0.0171877	0.00012778	1.4e-07	0	0	0	0	-0.00218618	0.278337	0	0	0	0	0	0	-0.024414	0
0.014	0.00107816	0.0171875	0.00017926	1.9e-07	0	0	0	0	-0.00216082	0.278551	0	0	0	0	0	0	-0.01709	0
0.016	0	0.0171871	0.00021666	0	0	0	0	0	-0.00213335	0.278742	0	0	0	0	0	0	-0.014648	0
0.018	0.00107816	0.0171867	0.0002119	2.3e-07	0	0	0	0	-0.00210304	0.27892	0	0	0	0	0	0	-0.0097656	0
0.02	0	0.0171863	0.00013582	0	0	0	0	0	-0.00207014	0.279107	0	0	0	0	0	0	-0.01709	0
0.022	0	0.017186	-6.12e-06	0	0	0	0	0	-0.00203491	0.279331	0	0	0	0	0	0	-0.01709	0
0.024	0.00107816	0.017186	-0.00015263	-1.6e-07	0	0	0	0	-0.00199687	0.27961	0	0	0	0	0	0	-0.012207	0
0.026	0	0.0171863	-0.00023058	0	0	0	0	0	-0.00195597	0.279943	0	0	0	0	0	0	-0.0097656	0
0.028	0	0.0171868	-0.00021256	0	0	0	0	0	-0.00191467	0.28031	0	0	0	0	0	0	-0.01709	0
0.03	0	0.0171872	-0.00011437	0	0	0	0	0	-0.00187767	0.280679	0	0	0	0	0	0	-0.0048828	0
0.032	0	0.0171874	3.868e-05	0	0	0	0	0	-0.00185082	0.281018	0	0	0	0	0	0	-0.012207	0
0.034	0.00107816	0.0171873	0.00022453	2.4e-07	0	0	0	0	-0.00184067	0.281311	0	0	0	0	0	0	-0.019531	0
0.036	0.00266125	0.0171869	0.00041731	1.11e-06	0	0	0	0	-0.00185334	0.281551	0	0	0	0	0	0	-0.014648	0
0.038	0	0.0171861	0.00057638	0	0	0	0	0	-0.00189283	0.281739	0	0	0	0	0	0	-0.014648	0
0.04	0	0.0171849	0.00064791	0	0	0	0	0	-0.00196046	0.281879	0	0	0	0	0	0	-0.0048828	0
0.042	0	0.0171836	0.00059464	0	0	0	0	0	-0.00205429	0.281984	0	0	0	0	0	0	-0.014648	0
0.044	0.00424435	0.0171824	0.00042833	1.82e-06	0	0	0	0	-0.0021691	0.282071	0	0	0	0	0	0	-0.014648	0
0.046	0	0.0171816	0.00020077	0	0	0	0	0	-0.00229722	0.282162	0	0	0	0	0	0	-0.01709	0
0.048	0.00107816	0.0171812	-3.02e-05	-3e-08	0	0	0	0	-0.00242871	0.282268	0	0	0	0	0	0	-0.026855	0
0.05	0.00107816	0.0171812	-0.00021476	-2.3e-07	0	0	0	0	-0.00255153	0.282392	0	0	0	0	0	0	-0.012207	0
0.052	0	0.0171816	-0.0003074	0	0	0	0	0	-0.00265401	0.282527	0	0	0	0	0	0	-0.01709	0
0.054	0	0.0171823	-0.00028067	0	0	0	0	0	-0.0027271	0.282662	0	0	0	0	0	0	-0.014648	0
0.056	0	0.0171828	-0.00016243	0	0	0	0	0	-0.00276474	0.282789	0	0	0	0	0	0	-0.0048828	0
0.058	0	0.0171832	-5.071e-05	0	0	0	0	0	-0.0027639	0.282912	0	0	0	0	0	0	-0.01709	0
0.06	0	0.0171833	-5.728e-05	0	0	0	0	0	-0.00272464	0.283047	0	0	0	0	0	0	-0.021973	0
0.062	0.00107816	0.0171834	-0.00020267	-2.2e-07	0	0	0	0	-0.00264957	0.283204	0	0	0	0	0	0	-0.014648	0
0.064	0.00107816	0.0171838	-0.00038307	-4.1e-07	0	0	0	0	-0.00254342	0.28338	0	0	0	0	0	0	-0.019531	0
0.066	0.00747651	0.0171845	-0.00047752	-3.57e-06	0	0	0	0	-0.00241228	0.28355	0	0	0	0	0	0	-0.0048828	0
0.068	0	0.0171855	-0.0004576	0	0	0	0	0	-0.0022627	0.283672	0	0	0	0	0	0	-0.0097656	0
0.07	0	0.0171864	-0.00036925	0	0	0	0	0	-0.0021026	0.283703	0	0	0	0	0	0	-0.019531	0
0.072	0.00266125	0.0171872	-0.00026372	-7e-07	0	0	0	0	-0.00194165	0.283611	0	0	0	0	0	0	-0.0048828	0
0.074	0.00107816	0.0171877	-0.00017076	-1.8e-07	0	0	0	0	-0.00178899	0.283386	0	0	0	0	0	0	-0.014648	0
0.076	0	0.017188	-0.00010145	0	0	0	0	0	-0.0016513	0.283041	0	0	0	0	0	0	-0.014648	0
0.078	0	0.0171882	-5.445e-05	0	0	0	0	0	-0.00153228	0.282596	0	0	0	0	0	0	-0.014648	0
0.08	0	0.0171883	-2.278e-05	0	0	0	0	0	-0.00143177	0.28208	0	0	0	0	0	0	-0.014648	0
0.082	0	0.0171884	-1.31e-06	0	0	0	0	0	-0.00134635	0.281532	0	0	0	0	0	0	-0.012207	0
0.084	0	0.0171884	1.05e-05	0	0	0	0	0	-0.00127262	0.280992	0	0	0	0	0	0	-0.012207	0
0.086	0.00107816	0.0171884	1.405e-05	2e-08	0	0	0	0	-0.00120892	0.280506	0	0	0	0	0	0	-0.0097656	0
0.088	0	0.0171883	1.728e-05	0	0	0	0	0	-0.00115495	0.280112	0	0	0	0	0	0	-0.01709	0
0.09	0	0.0171883	3.292e-05	0	0	0	0	0	-0.00111112	0.27983	0	0	0	0	0	0	-0.014648	0
0.092	0	0.0171882	7.381e-05	0	0	0	0	0	-0.00107763	0.279668	0	0	0	0	0	0	-0.021973	0
0.094	0	0.0171881	0.00014982	0	0	0	0	0	-0.00105506	0.27962	0	0	0	0	0	0	-0.014648	0
0.096	0	0.0171878	0.00026444	0	0	0	0	0	-0.00104757	0.279675	0	0	0	0	0	0	-0.01709	0
0.098	0	0.0171873	0.00040951	0	0	0	0	0	-0.00106361	0.279816	0	0	0	0	0	0	-0.01709	0
0.1	0	0.0171864	0.00055745	0	0	0	0	0	-0.00111107	0.280016	0	0	0	0	0	0	-0.012207	0
0.102	0	0.0171853	0.00065838	0	0	0	0	0	-0.00119307	0.280247	0	0	0	0	0	0	-0.0097656	0
0.104	0.00107816	0.017184	0.00066029	7.1e-07	0	0	0	0	-0.00130766	0.280485	0	0	0	0	0	0	-0.019531	0
0.106	0.00107816	0.0171827	0.00054798	5.9e-07	0	0	0	0	-0.00144942	0.280716	0	0	0	0	0	0	-0.019531	0
0.108	0.00266125	0.0171816	0.00035401	9.4e-07	0	0	0	0	-0.00161041	0.280931	0	0	0	0	0	0	-0.019531	0
0.11	0.00107816	0.0171809	0.00012769	1.4e-07	0	0	0	0	-0.00178072	0.281126	0	0	0	0	0	0	-0.029297	0
0.112	0.00107816	0.0171806	-9.188e-05	-1e-07	0	0	0	0	-0.00194971	0.281304	0	0	0	0	0	0	-0.01709	0
0.114	0.00107816	0.0171808	-0.00027393	-3e-07	0	0	0	0	-0.00210805	0.281473	0	0	0	0	0	0	-0.012207	0
0.116	0.00266125	0.0171814	-0.0003926	-1.04e-06	0	0	0	0	-0.00224909	0.281641	0	0	0	0	0	0	-0.021973	0
0.118	0.00266125	0.0171821	-0.00044911	-1.2e-06	0	0	0	0	-0.00236859	0.281807	0	0	0	0	0	0	-0.01709	0
0.12	0.00107816	0.017183	-0.00048554	-5.2e-07	0	0	0	0	-0.00246343	0.281963	0	0	0	0	0	0	-0.014648	0
0.122	0.00107816	0.017184	-0.00053979	-5.8e-07	0	0	0	0	-0.00253056	0.282093	0	0	0	0	0	0	-0.021973	0
0.124	0	0.0171851	-0.00060192	0	0	0	0	0	-0.00256774	0.282175	0	0	0	0	0	0	-0.019531	0
0.126	0	0.0171863	-0.00064617	0	0	0	0	0	-0.00257491	0.282193	0	0	0	0	0	0	-0.019531	0
0.128	0	0.0171876	-0.00066996	0	0	0	0	0	-0.00255423	0.282134	0	0	0	0	0	0	-0.01709	0
0.13	0	0.0171889	-0.0006722	0	0	0	0	0	-0.00250968	0.281991	0	0	0	0	0	0	-0.021973	0
0.132	0	0.0171903	-0.00062422	0	0	0	0	0	-0.00244714	0.281756	0	0	0	0	0	0	-0.0024414	0
0.134	0.00107816	0.0171915	-0.00049052	-5.3e-07	0	0	0	0	-0.002374	0.28143	0	0	0	0	0	0	-0.01709	0
0.136	0	0.0171925	-0.00026735	0	0	0	0	0	-0.0022981	0.28103	0	0	0	0	0	0	-0.01709	0
0.138	0.00266125	0.017193	3.194e-05	8e-08	0	0	0	0	-0.00222676	0.280588	0	0	0	0	0	0	-0.012207	0
0.14	0	0.017193	0.00040168	0	0	0	0	0	-0.00216614	0.280144	0	0	0	0	0	0	-0.01709	0
0.142	0	0.0171922	0.00078494	0	0	0	0	0	-0.00212077	0.279738	0	0	0	0	0	0	-0.021973	0
0.144	0	0.0171906	0.00103281	0	0	0	0	0	-0.00209344	0.279409	0	0	0	0	0	0	-0.01709	0
0.146	0	0.0171885	0.00101428	0	0	0	0	0	-0.00208555	0.279187	0	0	0	0	0	0	-0.0073242	0
0.148	0	0.0171865	0.00075951	0	0	0	0	0	-0.00209705	0.279088	0	0	0	0	0	0	-0.019531	0
0.15	0.00107816	0.017185	0.00045224	4.9e-07	0	0	0	0	-0.00212608	0.279113	0	0	0	0	0	0	-0.0073242	0
0.152	0.00107816	0.0171841	0.00027184	2.9e-07	0	0	0	0	-0.00216931	0.279243	0	0	0	0	0	0	-0.012207	0
0.154	0	0.0171835	0.00025624	0	0	0	0	0	-0.00222186	0.279454	0	0	0	0	0	0	-0.012207	0
0.156	0.00107816	0.017183	0.00031834	3.4e-07	0	0	0	0	-0.00227742	0.279723	0	0	0	0	0	0	-0.021973	0
0.158	0.00747651	0.0171824	0.00035743	2.67e-06	0	0	0	0	-0.00233052	0.280022	0	0	0	0	0	0	-0.019531	0
0.16	0	0.0171817	0.0003352	0	0	0	0	0	-0.00237774	0.280324	0	0	0	0	0	0	-0.01709	0
0.162	0	0.017181	0.00027026	0	0	0	0	0	-0.00241678	0.280602	0	0	0	0	0	0	-0.019531	0
0.164	0	0.0171805	0.00019482	0	0	0	0	0	-0.00244698	0.28084	0	0	0	0	0	0	-0.01709	0
0.166	0	0.0171801	0.00012898	0	0	0	0	0	-0.00247124	0.281039	0	0	0	0	0	0	-0.012207	0
0.168	0	0.0171798	7.905e-05	0	0	0	0	0	-0.00249492	0.281209	0	0	0	0	0	0	-0.021973	0
0.17	0.00424435	0.0171797	4.182e-05	1.8e-07	0	0	0	0	-0.00252244	0.281354	0	0	0	0	0	0	-0.01709	0
0.172	0	0.0171796	8.19e-06	0	0	0	0	0	-0.00255534	0.281475	0	0	0	0	0	0	-0.012207	0
0.174	0	0.0171795	-3.395e-05	0	0	0	0	0	-0.00259272	0.281566	0	0	0	0	0	0	-0.0097656	0
0.176	0.00107816	0.0171796	-9.701e-05	-1e-07	0	0	0	0	-0.00263259	0.281629	0	0	0	0	0	0	-0.014648	0
0.178	0	0.0171798	-0.0001903	0	0	0	0	0	-0.00267258	0.28167	0	0	0	0	0	0	-0.019531	0
0.18	0	0.0171802	-0.00031538	0	0	0	0	0	-0.00271042	0.281693	0	0	0	0	0	0	-0.0097656	0
0.182	0	0.0171808	-0.00045954	0	0	0	0	0	-0.00274409	0.281694	0	0	0	0	0	0	-0.01709	0
0.184	0	0.0171817	-0.00058892	0	0	0	0	0	-0.00277038	0.281662	0	0	0	0	0	0	-0.0097656	0
0.186	0.00107816	0.0171829	-0.00065417	-7.1e-07	0	0	0	0	-0.00278352	0.281584	0	0	0	0	0	0	-0.01709	0
0.188	0.00424435	0.0171842	-0.00062248	-2.64e-06	0	0	0	0	-0.00277708	0.281462	0	0	0	0	0	0	-0.014648	0
0.19	0.00107816	0.0171855	-0.00050869	-5.5e-07	0	0	0	0	-0.0027461	0.281314	0	0	0	0	0	0	-0.019531	0
0.192	0	0.0171865	-0.00036242	0	0	0	0	0	-0.00268702	0.281159	0	0	0	0	0	0	-0.01709	0
0.194	0.00107816	0.0171872	-0.00022861	-2.5e-07	0	0	0	0	-0.00259885	0.281008	0	0	0	0	0	0	-0.01709	0
0.196	0	0.0171877	-0.00012735	0	0	0	0	0	-0.00248525	0.280862	0	0	0	0	0	0	-0.019531	0
0.198	0	0.0171879	-5.97e-05	0	0	0	0	0	-0.00235475	0.280723	0	0	0	0	0	0	-0.014648	0
0.2	0.00266125	0.017188	-1.993e-05	-5e-08	0	0	0	0	-0.00221987	0.280606	0	0	0	0	0	0	-0.021973	0
0.202	0.00107816	0.0171881	-1.8e-06	0	0	0	0	0	-0.00209505	0.280528	0	0	0	0	0	0	-0.014648	0
0.204	0.00747651	0.0171881	8.9e-07	1e-08	0	0	0	0	-0.00199352	0.280505	0	0	0	0	0	0	-0.012207	0
0.206	0	0.0171881	-5.36e-06	0	0	0	0	0	-0.00192446	0.280539	0	0	0	0	0	0	-0.019531	0
0.208	0	0.0171881	-1.382e-05	0	0	0	0	0	-0.00189139	0.280626	0	0	0	0	0	0	-0.0097656	0
0.21	0.00107816	0.0171881	-1.729e-05	-2e-08	0	0	0	0	-0.0018924	0.280752	0	0	0	0	0	0	-0.0073242	0
0.212	0	0.0171882	-7.8e-06	0	0	0	0	0	-0.00192147	0.280906	0	0	0	0	0	0	-0.024414	0
0.214	0	0.0171882	2.338e-05	0	0	0	0	0	-0.00196986	0.281071	0	0	0	0	0	0	-0.014648	0
0.216	0	0.0171881	8.475e-05	0	0	0	0	0	-0.00202809	0.28122	0	0	0	0	0	0	-0.012207	0
0.218	0.00107816	0.017188	0.00018216	2e-07	0	0	0	0	-0.00208649	0.28133	0	0	0	0	0	0	-0.0097656	0
0.22	0.00107816	0.0171876	0.00031434	3.4e-07	0	0	0	0	-0.00213422	0.281379	0	0	0	0	0	0	-0.01709	0
0.222	0	0.017187	0.00046622	0	0	0	0	0	-0.00216126	0.281357	0	0	0	0	0	0	-0.019531	0
0.224	0.00107816	0.017186	0.00060265	6.5e-07	0	0	0	0	-0.00216361	0.281265	0	0	0	0	0	0	-0.014648	0
0.226	0	0.0171848	0.00067668	0	0	0	0	0	-0.0021446	0.281117	0	0	0	0	0	0	-0.019531	0
0.228	0	0.0171835	0.00066209	0	0	0	0	0	-0.00211106	0.280936	0	0	0	0	0	0	-0.019531	0
0.23	0.00107816	0.0171822	0.00057839	6.2e-07	0	0	0	0	-0.0020704	0.280741	0	0	0	0	0	0	-0.019531	0
0.232	0.00107816	0.017181	0.00047216	5.1e-07	0	0	0	0	-0.00203005	0.280542	0	0	0	0	0	0	-0.029297	0
0.234	0.00107816	0.01718	0.00037885	4.1e-07	0	0	0	0	-0.00199572	0.280341	0	0	0	0	0	0	-0.0073242	0
0.236	0.00107816	0.0171793	0.00030519	3.3e-07	0	0	0	0	-0.00196958	0.280143	0	0	0	0	0	0	-0.01709	0
0.238	0	0.0171787	0.00023103	0	0	0	0	0	-0.00195035	0.279951	0	0	0	0	0	0	-0.0073242	0
0.24	0.00266125	0.0171782	0.00011506	3.1e-07	0	0	0	0	-0.00193511	0.279761	0	0	0	0	0	0	-0.0048828	0
0.242	0	0.017178	-8.878e-05	0	0	0	0	0	-0.00192137	0.279568	0	0	0	0	0	0	-0.01709	0
0.244	0	0.0171782	-0.00038804	0	0	0	0	0	-0.00190695	0.279372	0	0	0	0	0	0	-0.012207	0
0.246	0	0.0171789	-0.00071451	0	0	0	0	0	-0.00188768	0.279185	0	0	0	0	0	0	-0.019531	0
0.248	0.00266125	0.0171804	-0.00095776	-2.55e-06	0	0	0	0	-0.00185802	0.27902	0	0	0	0	0	0	-0.014648	0
0.25	0.00266125	0.0171823	-0.00104688	-2.79e-06	0	0	0	0	-0.00181495	0.278882	0	0	0	0	0	0	-0.0048828	0
0.252	0	0.0171844	-0.00099101	0	0	0	0	0	-0.00175966	0.278774	0	0	0	0	0	0	-0.014648	0
0.254	0.00107816	0.0171864	-0.00084746	-9.1e-07	0	0	0	0	-0.00169634	0.278704	0	0	0	0	0	0	-0.01709	0
0.256	0	0.0171881	-0.00066207	0	0	0	0	0	-0.00163063	0.278683	0	0	0	0	0	0	-0.014648	0
0.258	0	0.0171894	-0.00044207	0	0	0	0	0	-0.00156654	0.278726	0	0	0	0	0	0	-0.019531	0
0.26	0.00266125	0.0171903	-0.00018762	-5e-07	0	0	0	0	-0.00150429	0.278837	0	0	0	0	0	0	-0.01709	0
0.262	0.00107816	0.0171906	5.891e-05	6e-08	0	0	0	0	-0.00144228	0.27901	0	0	0	0	0	0	-0.019531	0
0.264	0	0.0171905	0.00022685	0	0	0	0	0	-0.00138024	0.279233	0	0	0	0	0	0	-0.0097656	0
0.266	0	0.0171901	0.00028453	0	0	0	0	0	-0.0013208	0.279493	0	0	0	0	0	0	-0.012207	0
0.268	0	0.0171895	0.00026026	0	0	0	0	0	-0.00126951	0.27978	0	0	0	0	0	0	-0.01709	0
0.27	0.00266125	0.017189	0.00020344	5.4e-07	0	0	0	0	-0.00123439	0.280082	0	0	0	0	0	0	-0.01709	0
0.272	0	0.0171886	0.0001535	0	0	0	0	0	-0.00122482	0.280382	0	0	0	0	0	0	-0.019531	0
0.274	0.00107816	0.0171883	0.00013555	1.5e-07	0	0	0	0	-0.00124795	0.280658	0	0	0	0	0	0	-0.01709	0
0.276	0	0.017188	0.00016298	0	0	0	0	0	-0.00130421	0.280889	0	0	0	0	0	0	-0.019531	0
0.278	0	0.0171877	0.00023821	0	0	0	0	0	-0.00138712	0.281069	0	0	0	0	0	0	-0.01709	0
0.28	0.00589341	0.0171872	0.00035074	2.07e-06	0	0	0	0	-0.00148775	0.281202	0	0	0	0	0	0	-0.01709	0
0.282	0.00107816	0.0171865	0.00047226	5.1e-07	0	0	0	0	-0.00159767	0.281295	0	0	0	0	0	0	-0.019531	0
0.284	0.00107816	0.0171856	0.00055383	6e-07	0	0	0	0	-0.00170891	0.281349	0	0	0	0	0	0	-0.01709	0
0.286	0.00107816	0.0171844	0.0005413	5.8e-07	0	0	0	0	-0.00181392	0.281352	0	0	0	0	0	0	-0.0097656	0
0.288	0.00107816	0.0171834	0.00041347	4.5e-07	0	0	0	0	-0.00190679	0.281295	0	0	0	0	0	0	-0.01709	0
0.29	0	0.0171825	0.00020518	0	0	0	0	0	-0.0019852	0.281185	0	0	0	0	0	0	-0.026855	0
0.292	0	0.0171821	-1.181e-05	0	0	0	0	0	-0.00205078	0.281047	0	0	0	0	0	0	-0.01709	0
0.294	0.00107816	0.0171822	-0.00016189	-1.7e-07	0	0	0	0	-0.00210663	0.280911	0	0	0	0	0	0	-0.019531	0
0.296	0.00424435	0.0171825	-0.00019524	-8.3e-07	0	0	0	0	-0.00215513	0.280801	0	0	0	0	0	0	-0.024414	0
0.298	0	0.0171829	-0.00012415	0	0	0	0	0	-0.00219743	0.280727	0	0	0	0	0	0	-0.01709	0
0.3	0.00107816	0.0171831	-3.875e-05	-4e-08	0	0	0	0	-0.00223242	0.280696	0	0	0	0	0	0	-0.01709	0
0.302	0.00107816	0.0171832	-5.449e-05	-6e-08	0	0	0	0	-0.0022574	0.28071	0	0	0	0	0	0	-0.019531	0
0.304	0	0.0171833	-0.00020473	0	0	0	0	0	-0.00227096	0.280762	0	0	0	0	0	0	-0.014648	0
0.306	0	0.0171837	-0.0003943	0	0	0	0	0	-0.00227463	0.280833	0	0	0	0	0	0	-0.01709	0
0.308	0.00107816	0.0171845	-0.00049788	-5.4e-07	0	0	0	0	-0.00227126	0.280898	0	0	0	0	0	0	-0.019531	0
0.31	0	0.0171855	-0.00047684	0	0	0	0	0	-0.00226324	0.280944	0	0	0	0	0	0	-0.0073242	0
0.312	0	0.0171864	-0.00037094	0	0	0	0	0	-0.00225193	0.280964	0	0	0	0	0	0	-0.012207	0
0.314	0	0.0171872	-0.00022956	0	0	0	0	0	-0.00223747	0.280957	0	0	0	0	0	0	-0.01709	0
0.316	0	0.0171876	-8.239e-05	0	0	0	0	0	-0.0022189	0.280927	0	0	0	0	0	0	-0.014648	0
0.318	0.00912557	0.0171878	5.655e-05	5.2e-07	0	0	0	0	-0.00219525	0.280888	0	0	0	0	0	0	-0.021973	0
0.32	0	0.0171877	0.00017925	0	0	0	0	0	-0.00216659	0.280855	0	0	0	0	0	0	-0.0097656	0
0.322	0.00107816	0.0171873	0.00027436	3e-07	0	0	0	0	-0.00213334	0.280827	0	0	0	0	0	0	-0.01709	0
0.324	0	0.0171868	0.00032403	0	0	0	0	0	-0.00209591	0.280791	0	0	0	0	0	0	-0.01709	0
0.326	0	0.0171861	0.00032324	0	0	0	0	0	-0.00205565	0.280726	0	0	0	0	0	0	-0.014648	0
0.328	0	0.0171855	0.00031094	0	0	0	0	0	-0.0020164	0.280619	0	0	0	0	0	0	-0.0097656	0
0.33	0	0.0171849	0.00035091	0	0	0	0	0	-0.00198454	0.28046	0	0	0	0	0	0	-0.01709	0
0.332	0.00424435	0.0171842	0.00045536	1.93e-06	0	0	0	0	-0.00196702	0.28025	0	0	0	0	0	0	-0.01709	0
0.334	0	0.0171833	0.00055206	0	0	0	0	0	-0.0019681	0.280001	0	0	0	0	0	0	-0.012207	0
0.336	0	0.0171822	0.0005587	0	0	0	0	0	-0.00198707	0.279727	0	0	0	0	0	0	-0.014648	0
0.338	0	0.017181	0.00048054	0	0	0	0	0	-0.00201861	0.279442	0	0	0	0	0	0	-0.014648	0
0.34	0	0.0171801	0.00038305	0	0	0	0	0	-0.00205581	0.279155	0	0	0	0	0	0	-0.012207	0
0.342	0	0.0171793	0.00027532	0	0	0	0	0	-0.00209305	0.278878	0	0	0	0	0	0	-0.014648	0
0.344	0.00107816	0.0171788	0.00011307	1.2e-07	0	0	0	0	-0.00212654	0.278631	0	0	0	0	0	0	-0.026855	0
0.346	0.00107816	0.0171785	-0.00010014	-1.1e-07	0	0	0	0	-0.00215385	0.278428	0	0	0	0	0	0	-0.01709	0
0.348	0	0.0171787	-0.00031393	0	0	0	0	0	-0.00217356	0.278277	0	0	0	0	0	0	-0.019531	0
0.35	0	0.0171794	-0.00050071	0	0	0	0	0	-0.00218521	0.278183	0	0	0	0	0	0	-0.012207	0
0.352	0.00107816	0.0171804	-0.00065732	-7.1e-07	0	0	0	0	-0.00218894	0.278155	0	0	0	0	0	0	-0.014648	0
0.354	0	0.0171817	-0.00076847	0	0	0	0	0	-0.002185	0.278199	0	0	0	0	0	0	-0.01709	0
0.356	0	0.0171832	-0.00080964	0	0	0	0	0	-0.00217347	0.278313	0	0	0	0	0	0	-0.012207	0
0.358	0.00107816	0.0171848	-0.00078254	-8.4e-07	0	0	0	0	-0.00215523	0.278488	0	0	0	0	0	0	-0.019531	0
0.36	0.00589341	0.0171864	-0.00072476	-4.27e-06	0	0	0	0	-0.0021331	0.278717	0	0	0	0	0	0	-0.01709	0
0.362	0	0.0171879	-0.00067449	0	0	0	0	0	-0.00211247	0.278997	0	0	0	0	0	0	-0.021973	0
0.364	0.00424435	0.0171892	-0.0006342	-2.69e-06	0	0	0	0	-0.00210154	0.279323	0	0	0	0	0	0	-0.0097656	0
0.366	0	0.0171905	-0.00056039	0	0	0	0	0	-0.0021103	0.279687	0	0	0	0	0	0	-0.0048828	0
0.368	0	0.0171916	-0.00038591	0	0	0	0	0	-0.00214726	0.280077	0	0	0	0	0	0	-0.012207	0
0.37	0.00107816	0.0171924	-9.455e-05	-1e-07	0	0	0	0	-0.00221515	0.280473	0	0	0	0	0	0	-0.014648	0
0.372	0.00266125	0.0171926	0.00021927	5.8e-07	0	0	0	0	-0.00230856	0.28085	0	0	0	0	0	0	-0.01709	0
0.374	0	0.0171921	0.0004225	0	0	0	0	0	-0.00241517	0.281189	0	0	0	0	0	0	-0.019531	0
0.376	0.00266125	0.0171913	0.00046949	1.25e-06	0	0	0	0	-0.00252015	0.281481	0	0	0	0	0	0	-0.01709	0
0.378	0.00107816	0.0171903	0.00041319	4.5e-07	0	0	0	0	-0.00261142	0.28173	0	0	0	0	0	0	-0.019531	0
0.38	0	0.0171895	0.00033124	0	0	0	0	0	-0.00268099	0.281931	0	0	0	0	0	0	-0.021973	0
0.382	0	0.0171888	0.0002818	0	0	0	0	0	-0.00272321	0.282078	0	0	0	0	0	0	-0.01709	0
0.384	0.00107816	0.0171883	0.00029896	3.2e-07	0	0	0	0	-0.00273624	0.282166	0	0	0	0	0	0	-0.0097656	0
0.386	0	0.0171877	0.000395	0	0	0	0	0	-0.00272292	0.28219	0	0	0	0	0	0	0	0
0.388	0	0.0171869	0.00055877	0	0	0	0	0	-0.00268709	0.28215	0	0	0	0	0	0	-0.019531	0
0.39	0	0.0171858	0.00075267	0	0	0	0	0	-0.00263046	0.282063	0	0	0	0	0	0	-0.014648	0
0.392	0.00912557	0.0171843	0.00092265	8.42e-06	0	0	0	0	-0.00255391	0.281954	0	0	0	0	0	0	-0.0073242	0
0.394	0.00107816	0.0171824	0.00102791	1.11e-06	0	0	0	0	-0.00246042	0.281831	0	0	0	0	0	0	-0.01709	0
0.396	0	0.0171804	0.0010555	0	0	0	0	0	-0.00235633	0.28169	0	0	0	0	0	0	-0.0097656	0
0.398	0	0.0171782	0.00100065	0	0	0	0	0	-0.00224988	0.28152	0	0	0	0	0	0	-0.01709	0
0.4	0	0.0171763	0.00086124	0	0	0	0	0	-0.00214864	0.281319	0	0	0	0	0	0	-0.01709	0
0.402	0.00107816	0.0171745	0.00066186	7.1e-07	0	0	0	0	-0.0020572	0.28109	0	0	0	0	0	0	-0.014648	0
0.404	0	0.0171732	0.00045208	0	0	0	0	0	-0.00197665	0.280843	0	0	0	0	0	0	-0.01709	0
0.406	0	0.0171723	0.00027387	0	0	0	0	0	-0.00190658	0.280584	0	0	0	0	0	0	-0.012207	0
0.408	0	0.0171717	0.00014366	0	0	0	0	0	-0.00184656	0.280317	0	0	0	0	0	0	-0.014648	0
0.41	0.00912557	0.0171715	5.727e-05	5.2e-07	0	0	0	0	-0.00179548	0.280037	0	0	0	0	0	0	-0.012207	0
0.412	0	0.0171713	-9.3e-07	0	0	0	0	0	-0.0017503	0.279745	0	0	0	0	0	0	-0.012207	0
0.414	0	0.0171713	-5.152e-05	0	0	0	0	0	-0.00170596	0.279448	0	0	0	0	0	0	-0.01709	0
0.416	0.00424435	0.0171715	-0.0001153	-4.9e-07	0	0	0	0	-0.00165808	0.279159	0	0	0	0	0	0	-0.014648	0
0.418	0.00107816	0.0171717	-0.00020902	-2.3e-07	0	0	0	0	-0.00160576	0.278891	0	0	0	0	0	0	-0.014648	0
0.42	0	0.0171721	-0.00034042	0	0	0	0	0	-0.00154995	0.278657	0	0	0	0	0	0	-0.019531	0
0.422	0	0.0171728	-0.00050146	0	0	0	0	0	-0.0014903	0.278466	0	0	0	0	0	0	-0.01709	0
0.424	0	0.0171738	-0.00066707	0	0	0	0	0	-0.00142584	0.278327	0	0	0	0	0	0	-0.0097656	0
0.426	0	0.0171751	-0.0008164	0	0	0	0	0	-0.00135862	0.278248	0	0	0	0	0	0	-0.0097656	0
0.428	0	0.0171768	-0.00095366	0	0	0	0	0	-0.00129588	0.278238	0	0	0	0	0	0	-0.029297	0
0.43	0.00107816	0.0171787	-0.00107162	-1.16e-06	0	0	0	0	-0.0012477	0.278303	0	0	0	0	0	0	-0.021973	0
0.432	0	0.0171808	-0.00110919	0	0	0	0	0	-0.00122266	0.278442	0	0	0	0	0	0	-0.019531	0
0.434	0	0.017183	-0.00100394	0	0	0	0	0	-0.00122506	0.278646	0	0	0	0	0	0	-0.0097656	0
0.436	0.00589341	0.017185	-0.00076589	-4.51e-06	0	0	0	0	-0.00125449	0.278908	0	0	0	0	0	0	-0.012207	0
0.438	0	0.0171866	-0.00045632	0	0	0	0	0	-0.00130616	0.279217	0	0	0	0	0	0	-0.012207	0
0.44	0	0.0171875	-0.00012718	0	0	0	0	0	-0.00137192	0.279565	0	0	0	0	0	0	-0.012207	0
0.442	0.00107816	0.0171877	0.00019536	2.1e-07	0	0	0	0	-0.00144279	0.27995	0	0	0	0	0	0	-0.019531	0
0.444	0	0.0171873	0.00049418	0	0	0	0	0	-0.00151095	0.280367	0	0	0	0	0	0	-0.012207	0
0.446	0.00107816	0.0171863	0.00074066	8e-07	0	0	0	0	-0.00156906	0.28081	0	0	0	0	0	0	-0.01709	0
0.448	0.00107816	0.0171849	0.00088913	9.6e-07	0	0	0	0	-0.00160986	0.281267	0	0	0	0	0	0	-0.029297	0
0.45	0.00107816	0.0171831	0.00090053	9.7e-07	0	0	0	0	-0.00162848	0.281723	0	0	0	0	0	0	-0.012207	0
0.452	0.00107816	0.0171813	0.00076855	8.3e-07	0	0	0	0	-0.00162615	0.282166	0	0	0	0	0	0	-0.01709	0
0.454	0	0.0171798	0.00051406	0	0	0	0	0	-0.00161069	0.282571	0	0	0	0	0	0	-0.026855	0
0.456	0	0.0171787	0.00018239	0	0	0	0	0	-0.00159171	0.282912	0	0	0	0	0	0	-0.01709	0
0.458	0	0.0171784	-0.00013938	0	0	0	0	0	-0.00157551	0.283161	0	0	0	0	0	0	-0.019531	0
0.46	0	0.0171786	-0.00035145	0	0	0	0	0	-0.00156389	0.283302	0	0	0	0	0	0	-0.0073242	0
0.462	0.00107816	0.0171793	-0.0004244	-4.6e-07	0	0	0	0	-0.00155636	0.283332	0	0	0	0	0	0	-0.019531	0
0.464	0	0.0171802	-0.00043175	0	0	0	0	0	-0.00155428	0.283257	0	0	0	0	0	0	-0.01709	0
0.466	0	0.017181	-0.00045876	0	0	0	0	0	-0.00156141	0.283096	0	0	0	0	0	0	-0.01709	0
0.468	0	0.017182	-0.00048555	0	0	0	0	0	-0.00157843	0.282867	0	0	0	0	0	0	-0.014648	0
0.47	0.00107816	0.0171829	-0.0004201	-4.5e-07	0	0	0	0	-0.00159937	0.282587	0	0	0	0	0	0	-0.0024414	0
0.472	0.00107816	0.0171838	-0.00023475	-2.5e-07	0	0	0	0	-0.00161601	0.282274	0	0	0	0	0	0	-0.026855	0
0.474	0	0.0171843	-7.04e-06	0	0	0	0	0	-0.00162385	0.281954	0	0	0	0	0	0	-0.014648	0
0.476	0	0.0171843	0.00014298	0	0	0	0	0	-0.0016226	0.281653	0	0	0	0	0	0	-0.012207	0
0.478	0	0.017184	0.00012512	0	0	0	0	0	-0.00161341	0.281394	0	0	0	0	0	0	-0.014648	0
0.48	0.00107816	0.0171837	-4.926e-05	-5e-08	0	0	0	0	-0.00159758	0.281195	0	0	0	0	0	0	-0.019531	0
0.482	0	0.0171838	-0.00025813	0	0	0	0	0	-0.0015762	0.281065	0	0	0	0	0	0	-0.01709	0
0.484	0.00266125	0.0171843	-0.00038227	-1.02e-06	0	0	0	0	-0.0015499	0.280996	0	0	0	0	0	0	-0.019531	0
0.486	0	0.0171851	-0.00040504	0	0	0	0	0	-0.00151962	0.28097	0	0	0	0	0	0	-0.019531	0
0.488	0	0.0171859	-0.00036715	0	0	0	0	0	-0.00148765	0.280968	0	0	0	0	0	0	-0.012207	0
0.49	0	0.0171867	-0.00026623	0	0	0	0	0	-0.00145758	0.280977	0	0	0	0	0	0	-0.019531	0
0.492	0.00107816	0.0171872	-5.692e-05	-6e-08	0	0	0	0	-0.00143386	0.280988	0	0	0	0	0	0	-0.0097656	0
0.494	0	0.0171873	0.00024647	0	0	0	0	0	-0.00142171	0.280994	0	0	0	0	0	0	-0.01709	0
0.496	0	0.0171868	0.00052767	0	0	0	0	0	-0.00142726	0.280986	0	0	0	0	0	0	-0.014648	0
0.498	0	0.0171857	0.00065985	0	0	0	0	0	-0.00145697	0.280949	0	0	0	0	0	0	-0.01709	0
0.5	0.00266125	0.0171844	0.00060143	1.6e-06	0	0	0	0	-0.00151562	0.280866	0	0	0	0	0	0	-0.014648	0
0.502	0	0.0171832	0.00039999	0	0	0	0	0	-0.0016034	0.280729	0	0	0	0	0	0	-0.026855	0
0.504	0	0.0171824	0.00014407	0	0	0	0	0	-0.00171479	0.280542	0	0	0	0	0	0	-0.012207	0
0.506	0.00107816	0.0171821	-7.879e-05	-8e-08	0	0	0	0	-0.0018409	0.280318	0	0	0	0	0	0	-0.019531	0
0.508	0	0.0171823	-0.00020941	0	0	0	0	0	-0.00197387	0.280072	0	0	0	0	0	0	-0.012207	0
0.51	0	0.0171827	-0.00024859	0	0	0	0	0	-0.00210894	0.279814	0	0	0	0	0	0	-0.014648	0
0.512	0.00266125	0.0171832	-0.00027533	-7.3e-07	0	0	0	0	-0.00224295	0.279549	0	0	0	0	0	0	-0.01709	0
0.514	0.00107816	0.0171838	-0.00040064	-4.3e-07	0	0	0	0	-0.00237184	0.279287	0	0	0	0	0	0	-0.01709	0
0.516	0	0.0171846	-0.00065205	0	0	0	0	0	-0.00248933	0.279045	0	0	0	0	0	0	-0.0097656	0
0.518	0	0.0171859	-0.00089703	0	0	0	0	0	-0.00258808	0.278854	0	0	0	0	0	0	-0.026855	0
0.52	0.00107816	0.0171877	-0.00093148	-1e-06	0	0	0	0	-0.0026618	0.278751	0	0	0	0	0	0	-0.012207	0
0.522	0.00266125	0.0171895	-0.00067064	-1.78e-06	0	0	0	0	-0.00270651	0.278758	0	0	0	0	0	0	-0.014648	0
0.524	0	0.0171909	-0.00023755	0	0	0	0	0	-0.00272135	0.278875	0	0	0	0	0	0	-0.01709	0
0.526	0	0.0171913	0.00015027	0	0	0	0	0	-0.00270912	0.279084	0	0	0	0	0	0	-0.014648	0
0.528	0.00107816	0.017191	0.00036488	3.9e-07	0	0	0	0	-0.00267625	0.27935	0	0	0	0	0	0	-0.014648	0
0.53	0	0.0171903	0.00041712	0	0	0	0	0	-0.00263114	0.27963	0	0	0	0	0	0	-0.012207	0
0.532	0.00107816	0.0171895	0.00037453	4e-07	0	0	0	0	-0.00258102	0.279887	0	0	0	0	0	0	-0.014648	0
0.534	0	0.0171887	0.00029319	0	0	0	0	0	-0.00253003	0.280091	0	0	0	0	0	0	-0.01709	0
0.536	0.00266125	0.0171881	0.0002046	5.4e-07	0	0	0	0	-0.00248005	0.280225	0	0	0	0	0	0	-0.012207	0
0.538	0.00266125	0.0171877	0.00012021	3.2e-07	0	0	0	0	-0.00243249	0.280279	0	0	0	0	0	0	-0.01709	0
0.54	0	0.0171875	3.716e-05	0	0	0	0	0	-0.0023898	0.280263	0	0	0	0	0	0	-0.0097656	0
0.542	0.00107816	0.0171874	-5.579e-05	-6e-08	0	0	0	0	-0.00235548	0.280203	0	0	0	0	0	0	-0.01709	0
0.544	0.00107816	0.0171875	-0.0001721	-1.9e-07	0	0	0	0	-0.00233242	0.280132	0	0	0	0	0	0	-0.019531	0
0.546	0.00107816	0.0171879	-0.00032055	-3.5e-07	0	0	0	0	-0.00231969	0.280075	0	0	0	0	0	0	-0.01709	0
0.548	0.00266125	0.0171885	-0.00049691	-1.32e-06	0	0	0	0	-0.00231084	0.280042	0	0	0	0	0	0	-0.01709	0
0.55	0.00266125	0.0171895	-0.00067379	-1.79e-06	0	0	0	0	-0.00229761	0.280034	0	0	0	0	0	0	-0.01709	0
0.552	0	0.0171909	-0.00078989	0	0	0	0	0	-0.00227569	0.280053	0	0	0	0	0	0	-0.021973	0
0.554	0	0.0171924	-0.0007519	0	0	0	0	0	-0.00224608	0.280099	0	0	0	0	0	0	-0.014648	0
0.556	0	0.0171939	-0.0004722	0	0	0	0	0	-0.00221313	0.280174	0	0	0	0	0	0	-0.01709	0
0.558	0	0.0171949	6.428e-05	0	0	0	0	0	-0.00218301	0.280276	0	0	0	0	0	0	-0.021973	0
0.56	0.00107816	0.0171948	0.00075554	8.1e-07	0	0	0	0	-0.00216256	0.280403	0	0	0	0	0	0	-0.021973	0
0.562	0	0.0171933	0.0014063	0	0	0	0	0	-0.00215808	0.280549	0	0	0	0	0	0	-0.014648	0
0.564	0.00266125	0.0171904	0.00181314	4.83e-06	0	0	0	0	-0.00217416	0.280704	0	0	0	0	0	0	-0.0073242	0
0.566	0	0.0171868	0.00185915	0	0	0	0	0	-0.00221218	0.280854	0	0	0	0	0	0	-0.029297	0
0.568	0	0.0171831	0.0015644	0	0	0	0	0	-0.00227025	0.280986	0	0	0	0	0	0	-0.01709	0
0.57	0.00107816	0.01718	0.00106862	1.15e-06	0	0	0	0	-0.00234529	0.281089	0	0	0	0	0	0	-0.014648	0
0.572	0.00107816	0.0171778	0.00056667	6.1e-07	0	0	0	0	-0.00243424	0.281156	0	0	0	0	0	0	-0.0024414	0
0.574	0	0.0171767	0.00022335	0	0	0	0	0	-0.00253303	0.281182	0	0	0	0	0	0	-0.014648	0
0.576	0.00747651	0.0171762	8.116e-05	6.1e-07	0	0	0	0	-0.0026355	0.281166	0	0	0	0	0	0	-0.0097656	0
0.578	0	0.0171761	4.106e-05	0	0	0	0	0	-0.00273319	0.281109	0	0	0	0	0	0	-0.0048828	0
0.58	0	0.017176	-1.701e-05	0	0	0	0	0	-0.00281548	0.281016	0	0	0	0	0	0	-0.019531	0
0.582	0.00266125	0.017176	-0.00010584	-2.8e-07	0	0	0	0	-0.00287163	0.28089	0	0	0	0	0	0	-0.019531	0
0.584	0	0.0171762	-0.00015974	0	0	0	0	0	-0.00289503	0.280728	0	0	0	0	0	0	-0.019531	0
0.586	0	0.0171766	-0.00016828	0	0	0	0	0	-0.00288502	0.280532	0	0	0	0	0	0	-0.01709	0
0.588	0.00107816	0.0171769	-0.00022661	-2.4e-07	0	0	0	0	-0.00284402	0.280308	0	0	0	0	0	0	-0.01709	0
0.59	0	0.0171774	-0.00042319	0	0	0	0	0	-0.00277541	0.280068	0	0	0	0	0	0	-0.01709	0
0.592	0.00266125	0.0171782	-0.000715	-1.9e-06	0	0	0	0	-0.00268399	0.279827	0	0	0	0	0	0	-0.0097656	0
0.594	0	0.0171796	-0.00095429	0	0	0	0	0	-0.00257522	0.279597	0	0	0	0	0	0	-0.024414	0
0.596	0.00266125	0.0171815	-0.00102135	-2.72e-06	0	0	0	0	-0.00245294	0.279387	0	0	0	0	0	0	-0.01709	0
0.598	0	0.0171836	-0.0009115	0	0	0	0	0	-0.0023193	0.279204	0	0	0	0	0	0	-0.012207	0
0.6	0.00747651	0.0171854	-0.00070472	-5.27e-06	0	0	0	0	-0.00217672	0.279058	0	0	0	0	0	0	-0.021973	0
0.602	0	0.0171868	-0.0004841	0	0	0	0	0	-0.0020297	0.278955	0	0	0	0	0	0	-0.012207	0
0.604	0	0.0171878	-0.00029494	0	0	0	0	0	-0.00188538	0.2789	0	0	0	0	0	0	-0.014648	0
0.606	0.00266125	0.0171884	-0.00014791	-3.9e-07	0	0	0	0	-0.00175344	0.278889	0	0	0	0	0	0	-0.0097656	0
0.608	0	0.0171887	-3.185e-05	0	0	0	0	0	-0.00164606	0.278913	0	0	0	0	0	0	-0.01709	0
0.61	0.00107816	0.0171887	7.576e-05	8e-08	0	0	0	0	-0.00157699	0.278956	0	0	0	0	0	0	-0.019531	0
0.612	0	0.0171886	0.00019991	0	0	0	0	0	-0.00155812	0.279004	0	0	0	0	0	0	-0.014648	0
0.614	0.00266125	0.0171882	0.00035977	9.6e-07	0	0	0	0	-0.00159528	0.279055	0	0	0	0	0	0	-0.01709	0
0.616	0	0.0171875	0.00055945	0	0	0	0	0	-0.00168689	0.279118	0	0	0	0	0	0	-0.024414	0
0.618	0.00266125	0.0171863	0.00077677	2.07e-06	0	0	0	0	-0.00182524	0.279204	0	0	0	0	0	0	-0.01709	0
0.62	0.00266125	0.0171848	0.00095937	2.55e-06	0	0	0	0	-0.00199853	0.279312	0	0	0	0	0	0	-0.01709	0
0.622	0.00589341	0.0171829	0.00104701	6.17e-06	0	0	0	0	-0.00219312	0.279434	0	0	0	0	0	0	-0.01709	0
0.624	0	0.0171808	0.00100346	0	0	0	0	0	-0.00239462	0.279561	0	0	0	0	0	0	-0.029297	0
0.626	0	0.0171788	0.00081529	0	0	0	0	0	-0.0025885	0.279688	0	0	0	0	0	0	0	0
0.628	0.00424435	0.0171771	0.00047981	2.04e-06	0	0	0	0	-0.00276214	0.279819	0	0	0	0	0	0	-0.01709	0
0.63	0	0.0171762	2.872e-05	0	0	0	0	0	-0.00290747	0.279951	0	0	0	0	0	0	-0.01709	0
0.632	0	0.0171761	-0.00045114	0	0	0	0	0	-0.00302202	0.280082	0	0	0	0	0	0	-0.012207	0
0.634	0.00589341	0.017177	-0.0008624	-5.08e-06	0	0	0	0	-0.00310825	0.280205	0	0	0	0	0	0	-0.012207	0
0.636	0	0.0171787	-0.00117499	0	0	0	0	0	-0.00317022	0.280314	0	0	0	0	0	0	-0.0024414	0
0.638	0	0.0171811	-0.00141084	0	0	0	0	0	-0.00320982	0.280405	0	0	0	0	0	0	-0.0073242	0
0.64	0	0.0171839	-0.00152312	0	0	0	0	0	-0.00322538	0.280474	0	0	0	0	0	0	-0.012207	0
0.642	0	0.017187	-0.00138875	0	0	0	0	0	-0.00321372	0.280512	0	0	0	0	0	0	-0.019531	0
0.644	0	0.0171897	-0.00097897	0	0	0	0	0	-0.00317301	0.280505	0	0	0	0	0	0	-0.01709	0
0.646	0	0.0171917	-0.00045347	0	0	0	0	0	-0.00310397	0.280448	0	0	0	0	0	0	-0.01709	0
0.648	0	0.0171926	-4.366e-05	0	0	0	0	0	-0.00301019	0.280334	0	0	0	0	0	0	-0.014648	0
0.65	0.00107816	0.0171927	0.00012435	1.3e-07	0	0	0	0	-0.00289802	0.280167	0	0	0	0	0	0	-0.014648	0
0.652	0	0.0171925	8.867e-05	0	0	0	0	0	-0.00277513	0.279962	0	0	0	0	0	0	-0.012207	0
0.654	0	0.0171923	-1.721e-05	0	0	0	0	0	-0.00264912	0.27975	0	0	0	0	0	0	-0.01709	0
0.656	0.00266125	0.0171923	-5.258e-05	-1.4e-07	0	0	0	0	-0.00252742	0.279564	0	0	0	0	0	0	-0.01709	0
0.658	0.00107816	0.0171924	4.886e-05	5e-08	0	0	0	0	-0.00241763	0.279439	0	0	0	0	0	0	-0.026855	0
0.66	0.00266125	0.0171923	0.00020951	5.6e-07	0	0	0	0	-0.00232709	0.279405	0	0	0	0	0	0	-0.019531	0
0.662	0.00107816	0.0171919	0.00026289	2.8e-07	0	0	0	0	-0.00226143	0.279476	0	0	0	0	0	0	-0.01709	0
0.664	0	0.0171914	0.00011175	0	0	0	0	0	-0.00222334	0.279649	0	0	0	0	0	0	-0.01709	0
0.666	0	0.0171911	-0.00020881	0	0	0	0	0	-0.00221223	0.279912	0	0	0	0	0	0	-0.019531	0
0.668	0	0.0171916	-0.00058948	0	0	0	0	0	-0.00222422	0.280253	0	0	0	0	0	0	-0.012207	0
0.67	0.00424435	0.0171927	-0.00089042	-3.78e-06	0	0	0	0	-0.00225292	0.280652	0	0	0	0	0	0	-0.0024414	0
0.672	0.00107816	0.0171945	-0.00094826	-1.02e-06	0	0	0	0	-0.00229256	0.281073	0	0	0	0	0	0	-0.0073242	0
0.674	0.00107816	0.0171964	-0.00064595	-7e-07	0	0	0	0	-0.00234018	0.281475	0	0	0	0	0	0	-0.0048828	0
0.676	0.00107816	0.0171977	-5.042e-05	-5e-08	0	0	0	0	-0.00239376	0.281829	0	0	0	0	0	0	-0.012207	0
0.678	0	0.0171978	0.00060197	0	0	0	0	0	-0.00244878	0.282119	0	0	0	0	0	0	-0.019531	0
0.68	0	0.0171966	0.00112822	0	0	0	0	0	-0.0024983	0.282334	0	0	0	0	0	0	-0.019531	0
0.682	0	0.0171944	0.00148237	0	0	0	0	0	-0.00253617	0.282463	0	0	0	0	0	0	-0.0097656	0
0.684	0	0.0171914	0.00162132	0	0	0	0	0	-0.00255929	0.282503	0	0	0	0	0	0	-0.0097656	0
0.686	0	0.0171881	0.00148868	0	0	0	0	0	-0.00256683	0.282455	0	0	0	0	0	0	-0.01709	0
0.688	0	0.0171852	0.00112121	0	0	0	0	0	-0.00256005	0.282327	0	0	0	0	0	0	-0.012207	0
0.69	0	0.0171829	0.00063686	0	0	0	0	0	-0.00254272	0.282142	0	0	0	0	0	0	-0.0097656	0
0.692	0	0.0171816	0.0001464	0	0	0	0	0	-0.00251974	0.281938	0	0	0	0	0	0	-0.012207	0
0.694	0	0.0171814	-0.00027447	0	0	0	0	0	-0.00249445	0.281753	0	0	0	0	0	0	-0.01709	0
0.696	0	0.0171819	-0.00057026	0	0	0	0	0	-0.00246699	0.281614	0	0	0	0	0	0	-0.014648	0
0.698	0.00107816	0.017183	-0.0007111	-7.7e-07	0	0	0	0	-0.0024343	0.281525	0	0	0	0	0	0	-0.019531	0
0.7	0	0.0171845	-0.00071715	0	0	0	0	0	-0.00239185	0.281481	0	0	0	0	0	0	-0.014648	0
0.702	0	0.0171859	-0.00065185	0	0	0	0	0	-0.00233727	0.281478	0	0	0	0	0	0	-0.012207	0
0.704	0.00266125	0.0171872	-0.0005772	-1.54e-06	0	0	0	0	-0.0022722	0.28151	0	0	0	0	0	0	-0.01709	0
0.706	0.00266125	0.0171884	-0.00051988	-1.38e-06	0	0	0	0	-0.00220066	0.281565	0	0	0	0	0	0	-0.012207	0
0.708	0	0.0171894	-0.00046715	0	0	0	0	0	-0.00212749	0.281629	0	0	0	0	0	0	-0.019531	0
0.71	0.00107816	0.0171903	-0.00038496	-4.2e-07	0	0	0	0	-0.00205749	0.281687	0	0	0	0	0	0	-0.01709	0
0.712	0	0.0171911	-0.00025716	0	0	0	0	0	-0.00199426	0.281725	0	0	0	0	0	0	-0.019531	0
0.714	0	0.0171916	-0.00010311	0	0	0	0	0	-0.00194033	0.281734	0	0	0	0	0	0	-0.021973	0
0.716	0.00107816	0.0171918	6.13e-05	7e-08	0	0	0	0	-0.00189808	0.281708	0	0	0	0	0	0	-0.019531	0
0.718	0.00266125	0.0171917	0.00024283	6.5e-07	0	0	0	0	-0.00186982	0.281638	0	0	0	0	0	0	-0.019531	0
0.72	0.00266125	0.0171912	0.00042751	1.14e-06	0	0	0	0	-0.00185829	0.281517	0	0	0	0	0	0	-0.014648	0
0.722	0	0.0171904	0.00057193	0	0	0	0	0	-0.00186774	0.28135	0	0	0	0	0	0	-0.01709	0
0.724	0	0.0171892	0.00065196	0	0	0	0	0	-0.00190188	0.281154	0	0	0	0	0	0	-0.012207	0
0.726	0	0.0171879	0.00067274	0	0	0	0	0	-0.00195931	0.280943	0	0	0	0	0	0	-0.0073242	0
0.728	0	0.0171866	0.00063012	0	0	0	0	0	-0.00203186	0.280731	0	0	0	0	0	0	-0.01709	0
0.73	0	0.0171853	0.00049793	0	0	0	0	0	-0.00210843	0.28054	0	0	0	0	0	0	-0.026855	0
0.732	0	0.0171843	0.00026598	0	0	0	0	0	-0.00217914	0.280387	0	0	0	0	0	0	-0.014648	0
0.734	0	0.0171838	-1.743e-05	0	0	0	0	0	-0.00223706	0.280284	0	0	0	0	0	0	-0.0024414	0
0.736	0	0.0171838	-0.00025503	0	0	0	0	0	-0.00228012	0.280231	0	0	0	0	0	0	-0.01709	0
0.738	0	0.0171843	-0.00036216	0	0	0	0	0	-0.00231105	0.280216	0	0	0	0	0	0	-0.0073242	0
0.74	0	0.0171851	-0.00032209	0	0	0	0	0	-0.00233358	0.280228	0	0	0	0	0	0	-0.019531	0
0.742	0.00107816	0.0171857	-0.00018446	-2e-07	0	0	0	0	-0.00235042	0.280245	0	0	0	0	0	0	-0.0073242	0
0.744	0.00107816	0.0171861	-2.608e-05	-3e-08	0	0	0	0	-0.00236483	0.280247	0	0	0	0	0	0	-0.0097656	0
0.746	0	0.0171861	8.166e-05	0	0	0	0	0	-0.00238112	0.280217	0	0	0	0	0	0	-0.014648	0
0.748	0.00107816	0.0171859	0.00010803	1.2e-07	0	0	0	0	-0.00240304	0.280159	0	0	0	0	0	0	-0.0097656	0
0.75	0	0.0171857	9.065e-05	0	0	0	0	0	-0.0024329	0.280092	0	0	0	0	0	0	-0.014648	0
0.752	0	0.0171856	9.48e-05	0	0	0	0	0	-0.0024721	0.280039	0	0	0	0	0	0	-0.026855	0
0.754	0.00107816	0.0171854	0.00013541	1.5e-07	0	0	0	0	-0.00252127	0.280023	0	0	0	0	0	0	-0.01709	0
0.756	0	0.0171851	0.00016623	0	0	0	0	0	-0.0025784	0.280059	0	0	0	0	0	0	-0.019531	0
0.758	0	0.0171848	0.00014537	0	0	0	0	0	-0.00263814	0.280152	0	0	0	0	0	0	-0.019531	0
0.76	0.00107816	0.0171845	8.381e-05	9e-08	0	0	0	0	-0.00269282	0.28029	0	0	0	0	0	0	-0.012207	0
0.762	0	0.0171843	1.423e-05	0	0	0	0	0	-0.0027339	0.280453	0	0	0	0	0	0	-0.01709	0
0.764	0	0.0171843	-5.051e-05	0	0	0	0	0	-0.00275472	0.28063	0	0	0	0	0	0	-0.014648	0
0.766	0	0.0171844	-9.26e-05	0	0	0	0	0	-0.00275269	0.280806	0	0	0	0	0	0	-0.012207	0
0.768	0	0.0171846	-7.567e-05	0	0	0	0	0	-0.00272888	0.280968	0	0	0	0	0	0	-0.014648	0
0.77	0	0.0171847	1.48e-06	0	0	0	0	0	-0.00268726	0.281102	0	0	0	0	0	0	-0.029297	0
0.772	0	0.0171847	7.908e-05	0	0	0	0	0	-0.00263337	0.281204	0	0	0	0	0	0	-0.012207	0
0.774	0.00107816	0.0171845	9.304e-05	1e-07	0	0	0	0	-0.00257148	0.281276	0	0	0	0	0	0	-0.01709	0
0.776	0.00107816	0.0171844	3.786e-05	4e-08	0	0	0	0	-0.00250392	0.281324	0	0	0	0	0	0	-0.019531	0
0.778	0	0.0171843	-4.996e-05	0	0	0	0	0	-0.00243205	0.281354	0	0	0	0	0	0	-0.019531	0
0.78	0.00107816	0.0171844	-0.00015025	-1.6e-07	0	0	0	0	-0.00235634	0.281368	0	0	0	0	0	0	-0.012207	0
0.782	0.00107816	0.0171847	-0.00025335	-2.7e-07	0	0	0	0	-0.00227613	0.281373	0	0	0	0	0	0	-0.01709	0
0.784	0.00266125	0.0171852	-0.00032468	-8.6e-07	0	0	0	0	-0.00218957	0.281378	0	0	0	0	0	0	-0.019531	0
0.786	0.00107816	0.0171858	-0.00033352	-3.6e-07	0	0	0	0	-0.00209431	0.281387	0	0	0	0	0	0	-0.014648	0
0.788	0.00266125	0.0171865	-0.00029236	-7.8e-07	0	0	0	0	-0.00198913	0.281402	0	0	0	0	0	0	-0.019531	0
0.79	0	0.0171871	-0.00023857	0	0	0	0	0	-0.00187527	0.281415	0	0	0	0	0	0	-0.014648	0
0.792	0	0.0171876	-0.00020152	0	0	0	0	0	-0.00175722	0.281416	0	0	0	0	0	0	-0.029297	0
0.794	0.00107816	0.017188	-0.00019385	-2.1e-07	0	0	0	0	-0.00164373	0.281389	0	0	0	0	0	0	-0.0097656	0
0.796	0	0.0171884	-0.00021323	0	0	0	0	0	-0.00154789	0.281327	0	0	0	0	0	0	-0.014648	0
0.798	0.00107816	0.0171888	-0.00024297	-2.6e-07	0	0	0	0	-0.00148409	0.281228	0	0	0	0	0	0	-0.01709	0
0.8	0	0.0171893	-0.00025126	0	0	0	0	0	-0.00146247	0.281099	0	0	0	0	0	0	-0.012207	0
0.802	0.00266125	0.0171898	-0.0001972	-5.2e-07	0	0	0	0	-0.00148502	0.280946	0	0	0	0	0	0	-0.019531	0
0.804	0	0.0171902	-6.264e-05	0	0	0	0	0	-0.00154554	0.280776	0	0	0	0	0	0	-0.012207	0
0.806	0.00266125	0.0171903	0.00010963	2.9e-07	0	0	0	0	-0.0016328	0.28059	0	0	0	0	0	0	-0.019531	0
0.808	0.00266125	0.0171901	0.00023973	6.4e-07	0	0	0	0	-0.00173446	0.280389	0	0	0	0	0	0	-0.014648	0
0.81	0	0.0171896	0.00028331	0	0	0	0	0	-0.00184047	0.280175	0	0	0	0	0	0	-0.019531	0
0.812	0	0.017189	0.00025392	0	0	0	0	0	-0.00194427	0.279963	0	0	0	0	0	0	-0.026855	0
0.814	0.00266125	0.0171885	0.0001851	4.9e-07	0	0	0	0	-0.00204189	0.27977	0	0	0	0	0	0	-0.019531	0
0.816	0	0.0171881	0.00010083	0	0	0	0	0	-0.00212981	0.279617	0	0	0	0	0	0	-0.01709	0
0.818	0.00266125	0.017188	1.281e-05	3e-08	0	0	0	0	-0.00220317	0.279524	0	0	0	0	0	0	-0.014648	0
0.82	0	0.0171879	-7.41e-05	0	0	0	0	0	-0.00225537	0.279506	0	0	0	0	0	0	-0.0097656	0
0.822	0	0.0171881	-0.00015596	0	0	0	0	0	-0.00228017	0.279564	0	0	0	0	0	0	-0.01709	0
0.824	0.00107816	0.0171884	-0.00022389	-2.4e-07	0	0	0	0	-0.00227395	0.279681	0	0	0	0	0	0	-0.01709	0
0.826	0	0.0171888	-0.00025869	0	0	0	0	0	-0.00223606	0.27983	0	0	0	0	0	0	-0.026855	0
0.828	0.00266125	0.0171893	-0.00023102	-6.1e-07	0	0	0	0	-0.00217059	0.279993	0	0	0	0	0	0	-0.01709	0
0.83	0	0.0171898	-0.00012301	0	0	0	0	0	-0.00208775	0.280158	0	0	0	0	0	0	-0.021973	0
0.832	0.00107816	0.0171901	3.477e-05	4e-08	0	0	0	0	-0.00200047	0.280307	0	0	0	0	0	0	-0.014648	0
0.834	0.00107816	0.01719	0.0001695	1.8e-07	0	0	0	0	-0.00191901	0.28042	0	0	0	0	0	0	-0.0097656	0
0.836	0.00266125	0.0171897	0.00022967	6.1e-07	0	0	0	0	-0.00184869	0.280481	0	0	0	0	0	0	-0.014648	0
0.838	0.00107816	0.0171892	0.00022146	2.4e-07	0	0	0	0	-0.00179102	0.280486	0	0	0	0	0	0	-0.019531	0
0.84	0	0.0171887	0.00018044	0	0	0	0	0	-0.00174555	0.280443	0	0	0	0	0	0	-0.019531	0
0.842	0	0.0171884	0.00013742	0	0	0	0	0	-0.0017109	0.280362	0	0	0	0	0	0	-0.01709	0
0.844	0.00107816	0.0171881	0.00011081	1.2e-07	0	0	0	0	-0.00168475	0.280255	0	0	0	0	0	0	-0.012207	0
0.846	0.00589341	0.0171879	0.00010891	6.4e-07	0	0	0	0	-0.0016638	0.280131	0	0	0	0	0	0	-0.019531	0
0.848	0	0.0171877	0.00013151	0	0	0	0	0	-0.00164461	0.280002	0	0	0	0	0	0	-0.019531	0
0.85	0.00107816	0.0171874	0.00016999	1.8e-07	0	0	0	0	-0.0016259	0.279882	0	0	0	0	0	0	-0.01709	0
0.852	0	0.0171871	0.00020817	0	0	0	0	0	-0.00160955	0.279783	0	0	0	0	0	0	-0.01709	0
0.854	0.00266125	0.0171867	0.00022819	6.1e-07	0	0	0	0	-0.00159794	0.279718	0	0	0	0	0	0	-0.019531	0
0.856	0.00107816	0.0171862	0.00021564	2.3e-07	0	0	0	0	-0.00159104	0.279696	0	0	0	0	0	0	-0.01709	0
0.858	0.00107816	0.0171858	0.0001542	1.7e-07	0	0	0	0	-0.00158628	0.279724	0	0	0	0	0	0	-0.01709	0
0.86	0	0.0171855	3.325e-05	0	0	0	0	0	-0.00158007	0.279807	0	0	0	0	0	0	-0.031738	0
0.862	0	0.0171854	-0.00011819	0	0	0	0	0	-0.00156946	0.279945	0	0	0	0	0	0	-0.0048828	0
0.864	0.00107816	0.0171856	-0.00023357	-2.5e-07	0	0	0	0	-0.00155329	0.280121	0	0	0	0	0	0	-0.014648	0
0.866	0.00107816	0.0171861	-0.0002691	-2.9e-07	0	0	0	0	-0.00153313	0.28031	0	0	0	0	0	0	-0.014648	0
0.868	0.00424435	0.0171866	-0.00023596	-1e-06	0	0	0	0	-0.00151393	0.280497	0	0	0	0	0	0	-0.0097656	0
0.87	0	0.0171871	-0.00017047	0	0	0	0	0	-0.00150205	0.28068	0	0	0	0	0	0	-0.012207	0
0.872	0	0.0171874	-0.00010239	0	0	0	0	0	-0.00150145	0.280863	0	0	0	0	0	0	-0.012207	0
0.874	0.00107816	0.0171876	-4.977e-05	-5e-08	0	0	0	0	-0.00151267	0.281054	0	0	0	0	0	0	-0.019531	0
0.876	0	0.0171878	-2.304e-05	0	0	0	0	0	-0.00153425	0.281264	0	0	0	0	0	0	-0.021973	0
0.878	0	0.0171878	-2.828e-05	0	0	0	0	0	-0.00156385	0.281493	0	0	0	0	0	0	-0.0048828	0
0.88	0.00107816	0.0171879	-6.886e-05	-7e-08	0	0	0	0	-0.00159977	0.281735	0	0	0	0	0	0	-0.019531	0
0.882	0	0.017188	-0.00014501	0	0	0	0	0	-0.00164286	0.281978	0	0	0	0	0	0	-0.0097656	0
0.884	0	0.0171883	-0.0002509	0	0	0	0	0	-0.00169678	0.2822	0	0	0	0	0	0	-0.012207	0
0.886	0.00107816	0.0171888	-0.00036968	-4e-07	0	0	0	0	-0.00176612	0.282371	0	0	0	0	0	0	-0.014648	0
0.888	0	0.0171895	-0.00046667	0	0	0	0	0	-0.00185304	0.282454	0	0	0	0	0	0	-0.0024414	0
0.89	0.00107816	0.0171905	-0.00048234	-5.2e-07	0	0	0	0	-0.00195447	0.282424	0	0	0	0	0	0	-0.014648	0
0.892	0	0.0171914	-0.00034627	0	0	0	0	0	-0.00206227	0.282282	0	0	0	0	0	0	-0.014648	0
0.894	0.00747651	0.0171921	-4.521e-05	-3.4e-07	0	0	0	0	-0.00216612	0.282047	0	0	0	0	0	0	-0.019531	0
0.896	0.00107816	0.0171922	0.00031811	3.4e-07	0	0	0	0	-0.00225646	0.281751	0	0	0	0	0	0	-0.021973	0
0.898	0	0.0171916	0.00059413	0	0	0	0	0	-0.00232664	0.281433	0	0	0	0	0	0	-0.014648	0
0.9	0	0.0171904	0.00071163	0	0	0	0	0	-0.00237565	0.281131	0	0	0	0	0	0	-0.01709	0
0.902	0	0.017189	0.00068809	0	0	0	0	0	-0.002409	0.280875	0	0	0	0	0	0	-0.01709	0
0.904	0.00747651	0.0171876	0.0005549	4.15e-06	0	0	0	0	-0.00243461	0.280689	0	0	0	0	0	0	-0.021973	0
0.906	0	0.0171865	0.00032963	0	0	0	0	0	-0.00245862	0.280578	0	0	0	0	0	0	-0.014648	0
0.908	0	0.0171858	5.032e-05	0	0	0	0	0	-0.00248492	0.280533	0	0	0	0	0	0	-0.012207	0
0.91	0	0.0171857	-0.00021186	0	0	0	0	0	-0.00251541	0.280533	0	0	0	0	0	0	-0.014648	0
0.912	0	0.0171861	-0.00040077	0	0	0	0	0	-0.00254988	0.280551	0	0	0	0	0	0	-0.014648	0
0.914	0	0.0171869	-0.00051092	0	0	0	0	0	-0.00258626	0.280559	0	0	0	0	0	0	-0.01709	0
0.916	0	0.017188	-0.00055877	0	0	0	0	0	-0.00262048	0.280541	0	0	0	0	0	0	-0.014648	0
0.918	0.00107816	0.0171891	-0.00054013	-5.8e-07	0	0	0	0	-0.00264725	0.280498	0	0	0	0	0	0	-0.01709	0
0.92	0.00107816	0.0171902	-0.000415	-4.5e-07	0	0	0	0	-0.0026625	0.280442	0	0	0	0	0	0	-0.012207	0
0.922	0	0.017191	-0.00012982	0	0	0	0	0	-0.00266422	0.280391	0	0	0	0	0	0	-0.01709	0
0.924	0.00107816	0.0171912	0.00030379	3.3e-07	0	0	0	0	-0.0026507	0.280364	0	0	0	0	0	0	-0.01709	0
0.926	0.00107816	0.0171906	0.00074688	8.1e-07	0	0	0	0	-0.00262076	0.280376	0	0	0	0	0	0	-0.01709	0
0.928	0.00107816	0.0171891	0.00100899	1.09e-06	0	0	0	0	-0.00257727	0.280431	0	0	0	0	0	0	-0.01709	0
0.93	0	0.0171871	0.00099373	0	0	0	0	0	-0.00252893	0.280526	0	0	0	0	0	0	-0.014648	0
0.932	0.00424435	0.0171851	0.00074491	3.16e-06	0	0	0	0	-0.0024873	0.280658	0	0	0	0	0	0	-0.014648	0
0.934	0	0.0171837	0.00038453	0	0	0	0	0	-0.00246258	0.280822	0	0	0	0	0	0	-0.014648	0
0.936	0.00107816	0.0171829	4.254e-05	5e-08	0	0	0	0	-0.00246135	0.281007	0	0	0	0	0	0	-0.024414	0
0.938	0	0.0171828	-0.00017494	0	0	0	0	0	-0.00248629	0.281198	0	0	0	0	0	0	-0.01709	0
0.94	0	0.0171831	-0.00020733	0	0	0	0	0	-0.00253657	0.281384	0	0	0	0	0	0	-0.012207	0
0.942	0.00107816	0.0171836	-7.129e-05	-8e-08	0	0	0	0	-0.00260774	0.281561	0	0	0	0	0	0	-0.021973	0
0.944	0	0.0171837	0.00013974	0	0	0	0	0	-0.00269188	0.281746	0	0	0	0	0	0	-0.024414	0
0.946	0	0.0171834	0.00031244	0	0	0	0	0	-0.00277994	0.281965	0	0	0	0	0	0	-0.024414	0
0.948	0	0.0171828	0.00038215	0	0	0	0	0	-0.00286431	0.282238	0	0	0	0	0	0	-0.01709	0
0.95	0	0.017182	0.00035568	0	0	0	0	0	-0.0029385	0.282566	0	0	0	0	0	0	-0.0073242	0
0.952	0	0.0171813	0.00028035	0	0	0	0	0	-0.00299608	0.282923	0	0	0	0	0	0	-0.019531	0
0.954	0.00107816	0.0171808	0.00020316	2.2e-07	0	0	0	0	-0.00303204	0.283266	0	0	0	0	0	0	-0.0024414	0
0.956	0	0.0171804	0.00015481	0	0	0	0	0	-0.00304474	0.283553	0	0	0	0	0	0	-0.0097656	0
0.958	0	0.01718	0.00015096	0	0	0	0	0	-0.00303602	0.283755	0	0	0	0	0	0	-0.0048828	0
0.96	0	0.0171797	0.000195	0	0	0	0	0	-0.00300939	0.283862	0	0	0	0	0	0	-0.012207	0
0.962	0	0.0171793	0.0002782	0	0	0	0	0	-0.00296816	0.283877	0	0	0	0	0	0	-0.01709	0
0.964	0.00266125	0.0171788	0.00037699	1e-06	0	0	0	0	-0.00291413	0.283804	0	0	0	0	0	0	-0.021973	0
0.966	0.00424435	0.017178	0.000448	1.9e-06	0	0	0	0	-0.00284823	0.283645	0	0	0	0	0	0	-0.01709	0
0.968	0	0.0171771	0.00043053	0	0	0	0	0	-0.00277195	0.283413	0	0	0	0	0	0	-0.01709	0
0.97	0.00107816	0.0171763	0.00027662	3e-07	0	0	0	0	-0.00268692	0.283129	0	0	0	0	0	0	-0.01709	0
0.972	0	0.0171757	-2.34e-06	0	0	0	0	0	-0.00259277	0.282821	0	0	0	0	0	0	-0.014648	0
0.974	0	0.0171757	-0.00032676	0	0	0	0	0	-0.00248718	0.282512	0	0	0	0	0	0	-0.021973	0
0.976	0	0.0171764	-0.00059854	0	0	0	0	0	-0.00236807	0.282217	0	0	0	0	0	0	-0.01709	0
0.978	0	0.0171776	-0.00076044	0	0	0	0	0	-0.0022355	0.281945	0	0	0	0	0	0	-0.012207	0
0.98	0	0.0171791	-0.00080833	0	0	0	0	0	-0.00209269	0.281705	0	0	0	0	0	0	-0.019531	0
0.982	0	0.0171807	-0.00076458	0	0	0	0	0	-0.00194644	0.281518	0	0	0	0	0	0	-0.01709	0
0.984	0	0.0171822	-0.00066804	0	0	0	0	0	-0.0018054	0.281408	0	0	0	0	0	0	-0.014648	0
0.986	0	0.0171836	-0.00056874	0	0	0	0	0	-0.00167686	0.2814	0	0	0	0	0	0	-0.019531	0
0.988	0.00107816	0.0171847	-0.00048277	-5.2e-07	0	0	0	0	-0.00156453	0.281512	0	0	0	0	0	0	-0.019531	0
0.99	0.00266125	0.0171857	-0.0003717	-9.9e-07	0	0	0	0	-0.00146868	0.281743	0	0	0	0	0	0	-0.014648	0
0.992	0	0.0171864	-0.00019718	0	0	0	0	0	-0.00138791	0.282074	0	0	0	0	0	0	-0.01709	0
0.994	0	0.0171868	3.468e-05	0	0	0	0	0	-0.00132135	0.282467	0	0	0	0	0	0	-0.012207	0
0.996	0	0.0171868	0.00028768	0	0	0	0	0	-0.00126957	0.282876	0	0	0	0	0	0	-0.019531	0
0.998	0	0.0171862	0.00051364	0	0	0	0	0	-0.0012326	0.283253	0	0	0	0	0	0	-0.01709	0
1	0	0.0171852	0.00064892	0	0	0	0	0	-0.00120726	0.283558	0	0	0	0	0	0	-0.0024414	0
1.002	0	0.0171839	0.00063241	0	0	0	0	0	-0.00118692	0.283771	0	0	0	0	0	0	-0.014648	0
1.004	0.00424435	0.0171826	0.000467	1.98e-06	0	0	0	0	-0.00116345	0.283892	0	0	0	0	0	0	-0.019531	0
1.006	0.00266125	0.0171817	0.0002328	6.2e-07	0	0	0	0	-0.00112935	0.283924	0	0	0	0	0	0	-0.01709	0
1.008	0	0.0171812	-4.9e-06	0	0	0	0	0	-0.00107951	0.283867	0	0	0	0	0	0	-0.0097656	0
1.01	0.00107816	0.0171812	-0.0002312	-2.5e-07	0	0	0	0	-0.00101171	0.283719	0	0	0	0	0	0	-0.021973	0
1.012	0	0.0171817	-0.00039688	0	0	0	0	0	-0.00092615	0.283481	0	0	0	0	0	0	-0.012207	0
1.014	0	0.0171825	-0.00041759	0	0	0	0	0	-0.00082508	0.28315	0	0	0	0	0	0	-0.019531	0
1.016	0.00107816	0.0171833	-0.0002842	-3.1e-07	0	0	0	0	-0.00071197	0.28273	0	0	0	0	0	0	-0.014648	0
1.018	0.00266125	0.0171839	-8.282e-05	-2.2e-07	0	0	0	0	-0.00059051	0.282223	0	0	0	0	0	0	-0.01709	0
1.02	0	0.017184	0.0001009	0	0	0	0	0	-0.00046592	0.281631	0	0	0	0	0	0	-0.012207	0
1.022	0	0.0171838	0.00024557	0	0	0	0	0	-0.00034644	0.280958	0	0	0	0	0	0	-0.0097656	0
1.024	0	0.0171833	0.00035521	0	0	0	0	0	-0.00024313	0.280216	0	0	0	0	0	0	-0.01709	0
1.026	0	0.0171826	0.00040364	0	0	0	0	0	-0.0001683	0.279422	0	0	0	0	0	0	-0.01709	0
1.028	0	0.0171818	0.00035676	0	0	0	0	0	-0.00013555	0.278589	0	0	0	0	0	0	-0.01709	0
1.03	0	0.0171811	0.00021684	0	0	0	0	0	-0.00016243	0.277719	0	0	0	0	0	0	-0.014648	0
1.032	0	0.0171807	1.34e-05	0	0	0	0	0	-0.00027239	0.276809	0	0	0	0	0	0	-0.021973	0
1.034	0	0.0171806	-0.00022246	0	0	0	0	0	-0.0004942	0.275867	0	0	0	0	0	0	-0.01709	0
1.036	0	0.0171811	-0.00045846	0	0	0	0	0	-0.00086151	0.274919	0	0	0	0	0	0	-0.014648	0
1.038	0.00424435	0.017182	-0.00065655	-2.79e-06	0	0	0	0	-0.00141405	0.274016	0	0	0	0	0	0	-0.01709	0
1.04	0	0.0171833	-0.00079153	0	0	0	0	0	-0.00219863	0.273234	0	0	0	0	0	0	-0.01709	0
1.042	0	0.0171849	-0.00086142	0	0	0	0	0	-0.00326696	0.272682	0	0	0	0	0	0	-0.014648	0
1.044	0	0.0171866	-0.00084599	0	0	0	0	0	-0.00466964	0.272499	0	0	0	0	0	0	-0.01709	0
1.046	0.00107816	0.0171883	-0.0006902	-7.4e-07	0	0	0	0	-0.00644852	0.272853	0	0	0	0	0	0	-0.014648	0
1.048	0	0.0171897	-0.00037465	0	0	0	0	0	-0.00863168	0.27394	0	0	0	0	0	0	-0.01709	0
1.05	0.00266125	0.0171904	5.656e-05	1.5e-07	0	0	0	0	-0.01123	0.275983	0	0	0	0	0	0	-0.012207	0
1.052	0.00424435	0.0171903	0.00057243	2.43e-06	0	0	0	0	-0.0142307	0.279235	0	0	0	0	0	0	-0.012207	0
1.054	0	0.0171892	0.00120055	0	0	0	0	0	-0.0175882	0.283972	0	0	0	0	0	0	-0.0097656	0
1.056	0.00107816	0.0171868	0.00199996	2.16e-06	0	0	0	0	-0.021213	0.290484	0	0	0	0	0	0	0	0
1.058	0.00107816	0.0171828	0.00303946	3.28e-06	0	0	0	0	-0.0249584	0.299066	0	0	0	0	0	0	-0.012207	0
1.06	0	0.0171767	0.00437825	0	0	0	0	0	-0.0286055	0.309999	0	0	0	0	0	0	-0.024414	0
1.062	0.00589341	0.017168	0.00599324	3.532e-05	0	0	0	0	-0.031851	0.323536	0	0	0	0	0	0	-0.019531	0
1.064	0.00107816	0.017156	0.00769091	8.29e-06	0	0	0	0	-0.0343018	0.339881	0	0	0	0	0	0	0.056152	0
1.066	0	0.0171406	0.00916314	0	0	0	0	0	-0.0354759	0.35917	0	0	0	0	0	0	0.012207	0
1.068	0	0.0171223	0.0102039	0	0	0	0	0	-0.034815	0.381437	0	0	0	0	0	0	-0.019531	0
1.07	0	0.0171018	0.0108188	0	0	0	0	0	-0.0317112	0.406577	0	0	0	0	0	0	0.053711	0
1.072	0.00266125	0.0170802	0.0110914	2.952e-05	0	0	0	0	-0.0255528	0.434327	0	0	0	0	0	0	-0.0048828	0
1.074	0.00266125	0.017058	0.0110252	2.934e-05	0	0	0	0	-0.0157812	0.464277	0	0	0	0	0	0	0.12207	0
1.076	0.00747651	0.017036	0.010595	7.921e-05	0	0	0	0	-0.00194957	0.495922	0	0	0	0	0	0	-0.063477	0.199598
1.078	0.017173	0.0170148	0.0099218	0.00017039	5.5e-07	2.01e-05	0.00055318	0.0200952	0.0162217	0.528731	5.21e-06	5.09e-06	1.03e-05	2.465e-05	1.427e-05	0.00102465	0.12695	0.666148
1.08	0.0300357	0.016995	0.00925215	0.00027789	3.79e-06	8.295e-05	0.00268566	0.0427587	0.0387962	0.562184	2.368e-05	2.099e-05	4.467e-05	7.186e-05	6.929e-05	0.00211557	-0.17578	1.25257
1.082	0.0477796	0.0169764	0.00875299	0.00041821	1.321e-05	0.00019373	0.00673171	0.0680218	0.0655918	0.5958	6.027e-05	4.903e-05	0.00010931	0.00014967	0.00017368	0.00327355	-0.090332	1.97634
1.084	0.0767371	0.0169589	0.00846601	0.00064966	3.294e-05	0.00035763	0.013002	0.0958794	0.0961819	0.629121	0.00012077	9.052e-05	0.00021128	0.00027419	0.00033545	0.00449847	0.26123	2.85503
1.086	0.107344	0.016942	0.00842237	0.00090409	6.771e-05	0.0005798	0.0217658	0.126291	0.129925	0.661681	0.00021186	0.00014675	0.0003586	0.00045827	0.00056156	0.00578928	-0.14893	3.90497
1.088	0.144349	0.0169252	0.00864483	0.00124787	0.00012271	0.00086527	0.0332361	0.159177	0.166008	0.692995	0.0003411	0.000219	0.0005601	0.00070996	0.00085749	0.00714395	-0.095215	5.13962
1.09	0.189467	0.0169079	0.00902472	0.00170989	0.00020351	0.00121887	0.0475577	0.194425	0.203491	0.722593	0.00051681	0.00030849	0.0008253	0.00104378	0.00122699	0.00855954	0.0097656	6.56771
1.092	0.242633	0.0168898	0.00930784	0.00225838	0.00031586	0.00164518	0.0647997	0.231885	0.241353	0.75006	0.00074781	0.00041639	0.0011642	0.00147588	0.00167183	0.0100322	-0.17822	8.19176
1.094	0.290917	0.0168712	0.0093009	0.00270579	0.00046561	0.00214844	0.0849507	0.271378	0.278542	0.77506	0.00104313	0.00054377	0.00158689	0.00200943	0.00219173	0.0115573	-0.12207	10.0071
1.096	0.344083	0.0168526	0.00905003	0.00311396	0.00065848	0.00273253	0.107919	0.312705	0.314035	0.797385	0.00141166	0.0006916	0.00210326	0.00264443	0.0027843	0.0131298	-0.056152	12.0019
1.098	0.40523	0.0168345	0.00874752	0.00354476	0.00089994	0.00340089	0.133537	0.355659	0.346912	0.817018	0.0018618	0.00086076	0.00272256	0.00339374	0.00344525	0.0147442	0.14404	14.1593
1.1	0.460045	0.016817	0.00852162	0.00392032	0.00119505	0.00415659	0.161573	0.400037	0.376432	0.834136	0.00240115	0.00105202	0.00345318	0.00425902	0.00416859	0.0163953	0.0048828	16.4589
1.102	0.51796	0.0168	0.00836983	0.00433523	0.00154837	0.00500228	0.191749	0.445658	0.402104	0.849072	0.00303639	0.00126607	0.00430245	0.00523702	0.00494713	0.0180785	-0.12695	18.8804
1.104	0.580822	0.0167832	0.00825669	0.00479567	0.00196388	0.00594031	0.223758	0.49237	0.423721	0.862307	0.0037732	0.00150348	0.00527668	0.0063358	0.00577296	0.0197899	-0.056152	21.4074
1.106	0.64685	0.0167667	0.00820839	0.0053096	0.00244493	0.00697275	0.257288	0.540067	0.44135	0.874458	0.00461652	0.00176479	0.0063813	0.00756347	0.00663803	0.0215267	-0.12207	24.0299
1.108	0.719277	0.0167503	0.00829045	0.00596313	0.00299425	0.0081015	0.29204	0.58869	0.455259	0.886201	0.00557077	0.00205047	0.00762125	0.0089296	0.00753464	0.0232873	0.22949	26.7456
1.11	0.783723	0.0167337	0.0085386	0.00669189	0.00361403	0.00932843	0.327741	0.638231	0.465822	0.898169	0.00664032	0.00236101	0.00900132	0.0104326	0.00845572	0.0250717	-0.15869	29.5583
1.112	0.867429	0.0167166	0.00894044	0.00775519	0.00430592	0.0106554	0.364146	0.68873	0.473429	0.910895	0.00782967	0.00269686	0.0105265	0.0120838	0.00939497	0.0268808	0.44189	32.476
1.114	0.965713	0.0166988	0.00946445	0.00913995	0.00507111	0.0120844	0.40104	0.74026	0.478431	0.924784	0.00914376	0.00305853	0.0122023	0.0139169	0.0103468	0.0287164	-0.32959	35.5087
1.116	1.06716	0.0166798	0.0100876	0.0107652	0.00591038	0.0136176	0.438232	0.792922	0.481128	0.940075	0.010588	0.00344658	0.0140345	0.0159498	0.0113064	0.0305813	-0.021973	38.6665
1.118	1.18794	0.0166597	0.010802	0.0128321	0.00682417	0.0152573	0.475555	0.846826	0.481802	0.956844	0.0121681	0.00386159	0.0160297	0.0182049	0.0122693	0.0324782	-0.13672	41.9577
1.12	1.32963	0.0166381	0.0116118	0.0154393	0.00781259	0.0170062	0.512863	0.902084	0.480743	0.975012	0.0138905	0.00430424	0.0181947	0.0207224	0.0132319	0.0344101	0.25391	45.3879
1.122	1.49551	0.0166148	0.0124936	0.0186843	0.00887548	0.0188671	0.550034	0.958795	0.47826	0.994334	0.0157615	0.00477522	0.0205368	0.0235476	0.0141909	0.0363794	0.078125	48.9565
1.124	1.70003	0.0165898	0.0133183	0.0226416	0.0100125	0.0208429	0.586969	1.01703	0.474666	1.01436	0.0177876	0.0052753	0.0230629	0.0267431	0.0151438	0.0383881	-0.20508	52.6522
1.126	1.91583	0.0165632	0.0138748	0.0265818	0.0112231	0.0229368	0.623593	1.07682	0.470239	1.03442	0.0199745	0.00580525	0.0257798	0.030359	0.0160887	0.0404369	-0.063477	56.4487
1.128	2.17671	0.0165355	0.014043	0.0305676	0.0125065	0.0251517	0.65985	1.13813	0.465191	1.05363	0.0223267	0.00636585	0.0286925	0.0344515	0.0170241	0.0425249	-0.3418	60.3011
1.13	2.43277	0.0165074	0.0139206	0.0338657	0.013862	0.0274907	0.695697	1.20086	0.459661	1.07095	0.0248462	0.00695785	0.0318041	0.039061	0.017949	0.0446495	-0.22217	64.1444
1.132	2.68077	0.0164795	0.0137786	0.0369372	0.0152888	0.0299564	0.731099	1.26482	0.453718	1.08525	0.027532	0.00758191	0.0351139	0.0441745	0.0188624	0.0468057	-0.19287	67.8929
1.134	2.92876	0.016452	0.0139215	0.0407726	0.016786	0.0325509	0.766025	1.32971	0.447367	1.09531	0.0303786	0.00823858	0.0386172	0.0497841	0.0197634	0.0489863	-0.10742	71.4385
1.136	3.16549	0.0164241	0.0145448	0.0460414	0.0183524	0.0352758	0.80044	1.39518	0.440534	1.09986	0.0333752	0.00892824	0.0423034	0.0558783	0.0206513	0.0511815	-0.026855	74.65
1.138	3.37809	0.016395	0.0156707	0.0529372	0.0199872	0.0381317	0.834299	1.46073	0.433024	1.09763	0.0365043	0.00965106	0.0461554	0.0624219	0.0215249	0.0533789	-0.092773	77.373
1.14	3.54075	0.0163637	0.0172191	0.0609686	0.021689	0.0411183	0.867535	1.5258	0.424477	1.08737	0.0397409	0.0104069	0.0501478	0.0693408	0.0223824	0.0555639	-0.065918	79.4331
1.142	3.66635	0.0163293	0.0190975	0.0700182	0.0234566	0.0442338	0.900048	1.58972	0.414351	1.0679	0.0430511	0.0111955	0.0542465	0.0765479	0.0232212	0.0577192	-0.048828	80.6408
1.144	3.7211	0.0162911	0.0211531	0.0787126	0.0252883	0.0474752	0.931687	1.65173	0.401949	1.03822	0.0463917	0.0120159	0.0584076	0.0839353	0.0240375	0.0598253	-0.024414	80.8057
1.146	3.69214	0.0162487	0.0230655	0.0851612	0.0271822	0.050838	0.962248	1.71102	0.386516	0.997571	0.0497102	0.012867	0.0625772	0.0913485	0.024826	0.0618611	0.01709	79.7573
1.148	3.57136	0.0162026	0.0243843	0.0870851	0.029136	0.0543157	0.991469	1.76672	0.367377	0.945664	0.0529455	0.0137472	0.0666927	0.098612	0.0255799	0.0638044	-0.0073242	77.3707
1.15	3.36839	0.0161539	0.0247361	0.0833209	0.0311465	0.0579004	1.01904	1.81797	0.344089	0.882738	0.0560305	0.0146545	0.070685	0.105552	0.0262914	0.0656328	0.01709	73.5929
1.152	3.06886	0.0161044	0.0239879	0.0736154	0.0332102	0.0615823	1.04465	1.86394	0.316574	0.809694	0.058896	0.0155864	0.0744824	0.111989	0.026952	0.0673252	0.024414	68.4683
1.154	2.71459	0.0160564	0.0221956	0.0602518	0.0353228	0.0653502	1.06798	1.90393	0.285185	0.72821	0.0614754	0.01654	0.0780154	0.117772	0.0275538	0.0688631	0.031738	62.1556
1.156	2.32487	0.016012	0.0195129	0.0453648	0.0374795	0.0691915	1.08875	1.93737	0.250724	0.640764	0.0637104	0.0175122	0.0812226	0.122812	0.0280897	0.0702321	0.05127	54.9286
1.158	1.96253	0.015973	0.0162198	0.0318318	0.0396751	0.0730928	1.10678	1.96393	0.21439	0.550495	0.0655573	0.0184996	0.0840569	0.127099	0.0285548	0.0714233	0.043945	47.1524
1.16	1.68393	0.0159406	0.0127139	0.0214093	0.0419038	0.0770402	1.12197	1.98351	0.177681	0.460871	0.0669912	0.0194987	0.08649	0.130746	0.0289469	0.0724347	0.03418	39.2381
1.162	1.51484	0.0159151	0.00938103	0.0142107	0.0441601	0.08102	1.13437	1.99629	0.142229	0.375236	0.0680086	0.020506	0.0885147	0.133945	0.0292668	0.0732708	0.029297	31.5846
1.164	1.41175	0.0158964	0.00648502	0.00915523	0.0464386	0.085019	1.14413	2.00271	0.109577	0.29638	0.0686263	0.0215181	0.0901444	0.136871	0.0295186	0.0739424	0.036621	24.5269
1.166	1.33768	0.0158834	0.00415453	0.00555741	0.0487343	0.0890251	1.15152	2.00334	0.080934	0.226288	0.0688779	0.0225321	0.09141	0.139621	0.0297091	0.0744651	0.026855	18.3014
1.168	1.30872	0.0158751	0.0024107	0.00315493	0.0510427	0.0930273	1.15686	1.99893	0.0569758	0.166079	0.0688093	0.023545	0.0923544	0.142267	0.029847	0.0748575	0.014648	13.0342
1.17	1.29262	0.0158703	0.0011838	0.00153021	0.0533601	0.0970165	1.16053	1.99025	0.0377697	0.116076	0.0684722	0.0245547	0.0930269	0.144868	0.0299418	0.0751396	0.012207	8.74902
1.172	1.26525	0.0158679	0.00033801	0.00042767	0.0556835	0.100985	1.16288	1.97807	0.0228512	0.0759577	0.0679193	0.0255591	0.0934784	0.147426	0.0300024	0.0753317	0.0024414	5.39064
1.174	1.20562	0.0158672	-0.000263	-0.00031708	0.0580106	0.104926	1.16421	1.96314	0.0114375	0.0449496	0.0672	0.0265566	0.0937565	0.149897	0.0300367	0.0754526	-0.0024414	2.85511
1.176	1.14282	0.0158677	-0.00070079	-0.00080088	0.0603395	0.108835	1.16476	1.94611	0.00269708	0.0220014	0.0663579	0.027546	0.0939039	0.152245	0.0300508	0.0755195	0	1.01833
1.178	1.08966	0.0158691	-0.00101453	-0.00110548	0.062669	0.112709	1.16471	1.92758	-0.00402159	0.00592471	0.06543	0.0285264	0.0939564	0.154478	0.0300495	0.0755474	0	0
1.18	1.04942	0.0158712	-0.00124879	-0.0013105	0.0649984	0.116545	1.16471	1.90796	-0.00907559	-0.00449987	0.0644592	0.0294972	0.0939564	0.156617	0.0300364	0.0755489	-0.0024414	0
1.182	1.02363	0.0158737	-0.00146954	-0.00150427	0.0673278	0.120341	1.16471	1.88834	-0.0125521	-0.0104397	0.0634984	0.030458	0.0939564	0.15869	0.0300147	0.0755339	-0.0048828	0
1.184	1.00113	0.0158766	-0.00172485	-0.00172681	0.0696573	0.124098	1.16471	1.86872	-0.0144064	-0.0129547	0.0625475	0.0314089	0.0939564	0.160715	0.0299878	0.0755105	-0.012207	0
1.186	0.981808	0.0158801	-0.00199231	-0.00195606	0.0719867	0.127816	1.16471	1.8491	-0.014645	-0.0129707	0.0616065	0.0323499	0.0939564	0.162698	0.0299587	0.0754846	-0.019531	0
1.188	0.960832	0.015884	-0.00217939	-0.00209403	0.0743161	0.131494	1.16471	1.82948	-0.0134713	-0.0112667	0.0606755	0.0332809	0.0939564	0.16464	0.0299306	0.0754604	-0.024414	0
1.19	0.938338	0.0158884	-0.00219305	-0.00205782	0.0766455	0.135134	1.16471	1.80986	-0.0113272	-0.00846945	0.0597544	0.034202	0.0939564	0.16654	0.0299058	0.0754406	-0.029297	0
1.192	0.915779	0.0158928	-0.00201151	-0.0018421	0.0789749	0.138734	1.16471	1.79024	-0.0088133	-0.00506516	0.0588432	0.0351132	0.0939564	0.168394	0.0298857	0.0754271	-0.026855	0
1.194	0.891637	0.0158968	-0.0016832	-0.0015008	0.0813043	0.142295	1.16471	1.77062	-0.006523	-0.00141702	0.0579419	0.0360145	0.0939564	0.170201	0.0298704	0.0754206	-0.021973	0
1.196	0.864197	0.0159002	-0.00126903	-0.00109669	0.0836338	0.145816	1.16471	1.751	-0.00486445	0.00221662	0.0570506	0.0369058	0.0939564	0.171957	0.029859	0.0754214	-0.039063	0
1.198	0.841703	0.0159027	-0.00082068	-0.00069077	0.0859632	0.149299	1.16471	1.73138	-0.00394524	0.0056587	0.0561692	0.0377871	0.0939564	0.173663	0.0298501	0.0754293	-0.026855	0
1.2	0.81268	0.0159044	-0.00043079	-0.0003501	0.0882926	0.152742	1.16471	1.71176	-0.00356871	0.00879286	0.0552978	0.0386586	0.0939564	0.175317	0.0298426	0.0754437	-0.029297	0
1.202	0.786955	0.0159052	-0.00023643	-0.00018606	0.090622	0.156146	1.16471	1.69214	-0.00334701	0.0115552	0.0544363	0.0395201	0.0939564	0.176917	0.0298357	0.0754641	-0.026855	0
1.204	0.75958	0.0159057	-0.00030376	-0.00023073	0.0929514	0.15951	1.16471	1.67252	-0.00288639	0.0139277	0.0535847	0.0403717	0.0939564	0.178463	0.0298295	0.0754896	-0.021973	0
1.206	0.732206	0.0159063	-0.00055039	-0.000403	0.0952808	0.162836	1.16471	1.6529	-0.00196615	0.0159218	0.052743	0.0412134	0.0939564	0.179955	0.0298246	0.0755194	-0.019531	0
1.208	0.698367	0.0159074	-0.0008275	-0.0005779	0.0976103	0.166122	1.16471	1.63328	-0.00063574	0.0175619	0.0519113	0.0420451	0.0939564	0.181386	0.029822	0.0755529	-0.01709	0
1.21	0.672576	0.0159091	-0.00105964	-0.00071269	0.0999397	0.169369	1.16471	1.61366	0.00081168	0.0188823	0.0510895	0.0428669	0.0939564	0.182757	0.0298222	0.0755893	-0.026855	0
1.212	0.638803	0.0159112	-0.00129437	-0.00082685	0.102269	0.172576	1.16471	1.59404	0.00197534	0.0199229	0.0502777	0.0436787	0.0939564	0.184068	0.029825	0.0756282	-0.021973	0
1.214	0.613012	0.0159138	-0.00162243	-0.00099457	0.104599	0.175745	1.16471	1.57442	0.00252693	0.0207246	0.0494757	0.0444807	0.0939564	0.18532	0.0298295	0.0756688	-0.036621	0
1.216	0.58722	0.015917	-0.00204951	-0.00120351	0.106928	0.178874	1.16471	1.5548	0.00235605	0.0213311	0.0486837	0.0452727	0.0939564	0.18652	0.0298344	0.0757108	-0.026855	0
1.218	0.548566	0.0159211	-0.00246031	-0.00134964	0.109257	0.181964	1.16471	1.53518	0.00162233	0.021787	0.0479017	0.0460547	0.0939564	0.187656	0.0298384	0.075754	-0.03418	0
1.22	0.513145	0.015926	-0.00272854	-0.00140013	0.111587	0.185015	1.16471	1.51556	0.00069216	0.022128	0.0471295	0.0468269	0.0939564	0.188718	0.0298407	0.0757979	-0.031738	0
1.222	0.482538	0.0159315	-0.00283504	-0.00136801	0.113916	0.188026	1.16471	1.49594	-1.329e-05	0.0223762	0.0463673	0.0475891	0.0939564	0.189713	0.0298414	0.0758424	-0.03418	0
1.224	0.451931	0.0159372	-0.00285625	-0.00129083	0.116246	0.190998	1.16471	1.47632	-0.00019269	0.0225401	0.0456151	0.0483413	0.0939564	0.190648	0.0298412	0.0758873	-0.014648	0
1.226	0.43267	0.0159429	-0.00288534	-0.0012484	0.118575	0.193931	1.16471	1.4567	0.00021077	0.0226172	0.0448727	0.0490837	0.0939564	0.191532	0.0298412	0.0759325	-0.029297	0
1.228	0.398832	0.0159486	-0.00298927	-0.00119222	0.120904	0.196825	1.16471	1.43708	0.00098976	0.0226039	0.0441403	0.0498161	0.0939564	0.192364	0.0298424	0.0759777	-0.014648	0
1.23	0.377856	0.0159546	-0.0031986	-0.00120861	0.123234	0.19968	1.16471	1.41746	0.00176934	0.0225061	0.0434179	0.0505386	0.0939564	0.193141	0.0298451	0.0760228	-0.0097656	0
1.232	0.355362	0.015961	-0.00350098	-0.00124412	0.125563	0.202495	1.16471	1.39784	0.00217315	0.0223487	0.0427053	0.0512511	0.0939564	0.193874	0.0298491	0.0760677	-0.019531	0
1.234	0.329571	0.015968	-0.00385308	-0.00126986	0.127893	0.205271	1.16471	1.37822	0.00198507	0.0221801	0.0420027	0.0519537	0.0939564	0.194559	0.0298532	0.0761122	-0.014648	0
1.236	0.307012	0.0159757	-0.00423442	-0.00130002	0.130222	0.208008	1.16471	1.3586	0.00124091	0.0220622	0.04131	0.0526464	0.0939564	0.195195	0.0298564	0.0761564	-0.012207	0
1.238	0.2925	0.0159842	-0.00467371	-0.00136706	0.132552	0.210705	1.16471	1.33898	0.00021354	0.0220541	0.0406273	0.0533291	0.0939564	0.195795	0.0298579	0.0762005	-0.0073242	0
1.24	0.273239	0.0159935	-0.0051721	-0.00141322	0.134881	0.213364	1.16471	1.31936	-0.00070223	0.022204	0.0399544	0.054002	0.0939564	0.196361	0.0298574	0.0762448	-0.014648	0
1.242	0.258727	0.0160039	-0.00563432	-0.00145775	0.13721	0.215983	1.16471	1.29974	-0.00115635	0.0225518	0.0392916	0.0546649	0.0939564	0.196893	0.0298556	0.0762895	-0.0097656	0
1.244	0.237751	0.0160151	-0.00592505	-0.00140869	0.13954	0.218563	1.16471	1.28012	-0.00099113	0.0231346	0.0386386	0.0553178	0.0939564	0.197389	0.0298534	0.0763352	-0.0048828	0
1.246	0.223306	0.016027	-0.00596265	-0.00133149	0.141869	0.221103	1.16471	1.2605	-0.00030551	0.023984	0.0379956	0.0559608	0.0939564	0.19785	0.0298521	0.0763824	-0.012207	0
1.248	0.212026	0.0160389	-0.00575464	-0.00122013	0.144199	0.223605	1.16471	1.24088	0.00059157	0.0251096	0.0373625	0.0565939	0.0939564	0.198285	0.0298524	0.0764314	-0.0073242	0
1.25	0.197514	0.0160504	-0.00539385	-0.00106536	0.146528	0.226067	1.16471	1.22126	0.00131669	0.0264881	0.0367393	0.0572171	0.0939564	0.198695	0.0298543	0.076483	-0.0073242	0
1.252	0.187884	0.0160612	-0.00503319	-0.00094565	0.148857	0.22849	1.16471	1.20164	0.00157666	0.0280722	0.0361261	0.0578303	0.0939564	0.19908	0.0298572	0.0765376	-0.0048828	0
1.254	0.176604	0.0160713	-0.00483281	-0.00085349	0.151187	0.230873	1.16471	1.18202	0.00129011	0.0298116	0.0355228	0.0584336	0.0939564	0.199445	0.0298601	0.0765955	-0.0024414	0
1.256	0.174955	0.016081	-0.00489446	-0.00085631	0.153516	0.233218	1.16471	1.1624	0.00061565	0.0316621	0.0349294	0.059027	0.0939564	0.199796	0.029862	0.076657	-0.01709	0
1.258	0.15886	0.0160907	-0.00522071	-0.00082936	0.155846	0.235523	1.16471	1.14278	-0.00012242	0.0335841	0.034346	0.0596104	0.0939564	0.20013	0.0298625	0.0767222	-0.0073242	0
1.26	0.150813	0.0161012	-0.00572251	-0.00086303	0.158175	0.237789	1.16471	1.12316	-0.00057827	0.0355385	0.0337725	0.0601839	0.0939564	0.20044	0.0298618	0.0767913	-0.019531	0
1.262	0.136301	0.0161126	-0.00624806	-0.00085162	0.160505	0.240016	1.16471	1.10354	-0.00053629	0.0374856	0.0332089	0.0607475	0.0939564	0.200727	0.0298607	0.0768644	-0.014648	0
1.264	0.133069	0.0161251	-0.00662589	-0.0008817	0.162834	0.242203	1.16471	1.08392	-4.15e-06	0.0393839	0.0326553	0.0613011	0.0939564	0.200996	0.0298601	0.0769412	-0.01709	0
1.266	0.123438	0.0161384	-0.00675352	-0.00083364	0.165163	0.244351	1.16471	1.0643	0.00079278	0.0411865	0.0321116	0.0618448	0.0939564	0.201253	0.0298609	0.0770218	-0.012207	0
1.268	0.116974	0.0161519	-0.00664776	-0.00077762	0.167493	0.24646	1.16471	1.04468	0.00151129	0.0428469	0.0315778	0.0623786	0.0939564	0.201493	0.0298632	0.0771058	-0.014648	0
1.27	0.107344	0.0161652	-0.0063636	-0.00068309	0.169822	0.24853	1.16471	1.02506	0.00184096	0.0443289	0.031054	0.0629024	0.0939564	0.201718	0.0298666	0.077193	-0.026855	0
1.272	0.104111	0.0161779	-0.0059244	-0.0006168	0.172152	0.25056	1.16471	1.00544	0.00164021	0.0456084	0.03054	0.0634164	0.0939564	0.201929	0.02987	0.0772829	-0.01709	0
1.274	0.0976472	0.0161898	-0.0053818	-0.00052552	0.174481	0.252552	1.16471	0.985815	0.0009973	0.0466742	0.0300361	0.0639203	0.0939564	0.202131	0.0298727	0.0773752	-0.019531	0
1.276	0.0912488	0.0162005	-0.00486184	-0.00044364	0.17681	0.254504	1.16471	0.966195	0.00019204	0.0475372	0.029542	0.0644144	0.0939564	0.20232	0.0298739	0.0774694	-0.024414	0
1.278	0.0880167	0.0162102	-0.00450043	-0.00039611	0.17914	0.256417	1.16471	0.946575	-0.00042227	0.0482306	0.0290579	0.0648985	0.0939564	0.202499	0.0298736	0.0775652	-0.019531	0
1.28	0.0815523	0.0162193	-0.00436463	-0.00035595	0.181469	0.25829	1.16471	0.926955	-0.00056859	0.0487925	0.0285837	0.0653727	0.0939564	0.202669	0.0298727	0.0776622	-0.026855	0
1.282	0.0783202	0.016228	-0.00444448	-0.00034809	0.183799	0.260124	1.16471	0.907335	-0.00016488	0.0492482	0.0281195	0.065837	0.0939564	0.202828	0.0298719	0.0777603	-0.024414	0
1.284	0.0735049	0.0162369	-0.00469707	-0.00034526	0.186128	0.261919	1.16471	0.887715	0.00064148	0.0496017	0.0276651	0.0662913	0.0939564	0.20298	0.0298724	0.0778591	-0.01709	0
1.286	0.0735049	0.0162463	-0.0050818	-0.00037354	0.188458	0.263675	1.16471	0.868095	0.00153784	0.049838	0.0272207	0.0667357	0.0939564	0.203127	0.0298746	0.0779586	-0.014648	0
1.288	0.0671066	0.0162564	-0.00555884	-0.00037303	0.190787	0.265392	1.16471	0.848475	0.00217963	0.0499353	0.0267863	0.0671701	0.0939564	0.203268	0.0298783	0.0780583	-0.021973	0
1.29	0.0638744	0.0162675	-0.00606522	-0.00038741	0.193116	0.267069	1.16471	0.828855	0.00233524	0.0498824	0.0263617	0.0675947	0.0939564	0.203399	0.0298828	0.0781581	-0.026855	0
1.292	0.0525948	0.0162797	-0.00649128	-0.00034141	0.195446	0.268707	1.16471	0.809235	0.00198143	0.0496861	0.0259471	0.0680092	0.0939564	0.203515	0.0298871	0.0782577	-0.024414	0
1.294	0.0638744	0.0162926	-0.00670233	-0.00042811	0.197775	0.270306	1.16471	0.789615	0.00130972	0.0493757	0.0255425	0.0684139	0.0939564	0.203632	0.0298904	0.0783568	-0.021973	0
1.296	0.055827	0.0163061	-0.00663492	-0.00037041	0.200105	0.271866	1.16471	0.769995	0.000642	0.0490019	0.0251477	0.0688086	0.0939564	0.203751	0.0298924	0.0784552	-0.024414	0
1.298	0.0541779	0.0163193	-0.00637177	-0.00034521	0.202434	0.273386	1.16471	0.750375	0.00029124	0.0486246	0.0247629	0.0691935	0.0939564	0.203862	0.0298933	0.0785528	-0.0097656	0
1.3	0.0493627	0.0163321	-0.00608587	-0.00030041	0.204763	0.274867	1.16471	0.730755	0.00042647	0.0482919	0.0243881	0.0695683	0.0939564	0.203965	0.029894	0.0786497	-0.021973	0
1.302	0.0493627	0.0163442	-0.00592572	-0.00029251	0.207093	0.276309	1.16471	0.711135	0.00100151	0.0480255	0.0240231	0.0699333	0.0939564	0.204064	0.0298954	0.078746	-0.021973	0
1.304	0.0493627	0.0163561	-0.00595922	-0.00029416	0.209422	0.277712	1.16471	0.691515	0.00177862	0.0478145	0.0236681	0.0702883	0.0939564	0.204162	0.0298982	0.0788419	-0.024414	0
1.306	0.0461305	0.016368	-0.00617541	-0.00028487	0.211752	0.279075	1.16471	0.671895	0.00243406	0.0476248	0.0233231	0.0706333	0.0939564	0.204258	0.0299024	0.0789373	-0.019531	0
1.308	0.0461305	0.0163804	-0.0065116	-0.00030038	0.214081	0.280399	1.16471	0.652275	0.00269702	0.0474225	0.0229879	0.0709685	0.0939564	0.20435	0.0299076	0.0790323	-0.0024414	0
1.31	0.0396662	0.0163934	-0.00689453	-0.00027348	0.216411	0.281684	1.16471	0.632655	0.0024636	0.047183	0.0226627	0.0712937	0.0939564	0.204436	0.0299127	0.079127	-0.0097656	0
1.312	0.0413152	0.0164072	-0.00726938	-0.00030034	0.21874	0.28293	1.16471	0.613035	0.00184004	0.0468752	0.0223474	0.071609	0.0939564	0.204517	0.029917	0.079221	-0.012207	0
1.314	0.0396662	0.0164217	-0.00759799	-0.00030138	0.221069	0.284136	1.16471	0.593415	0.00109642	0.0464514	0.0220421	0.0719143	0.0939564	0.204598	0.02992	0.0793143	-0.014648	0
1.316	0.0380831	0.0164369	-0.00784481	-0.00029875	0.223399	0.285304	1.16471	0.573795	0.00055056	0.0458569	0.0217466	0.0722098	0.0939564	0.204676	0.0299216	0.0794066	-0.01709	0
1.318	0.0428983	0.0164526	-0.00798528	-0.00034256	0.225728	0.286432	1.16471	0.554175	0.00043203	0.0450501	0.0214612	0.0724952	0.0939564	0.204757	0.0299226	0.0794976	-0.019531	0
1.32	0.0365	0.0164686	-0.00803396	-0.00029324	0.228058	0.28752	1.16471	0.534555	0.00078498	0.04402	0.0211856	0.0727708	0.0939564	0.204836	0.0299238	0.0795866	-0.01709	0
1.322	0.0348509	0.0164846	-0.00804311	-0.00028031	0.230387	0.28857	1.16471	0.514935	0.00145359	0.0427946	0.02092	0.0730364	0.0939564	0.204907	0.029926	0.0796734	-0.019531	0
1.324	0.0380831	0.0165007	-0.00805806	-0.00030688	0.232716	0.28958	1.16471	0.495315	0.00215464	0.0414325	0.0206643	0.0732921	0.0939564	0.20498	0.0299297	0.0797577	-0.01709	0
1.326	0.0365	0.0165168	-0.00808341	-0.00029504	0.235046	0.290551	1.16471	0.475695	0.00260046	0.0400009	0.0204185	0.0735379	0.0939564	0.205055	0.0299344	0.0798391	-0.0097656	0
1.328	0.0365	0.016533	-0.00810103	-0.00029569	0.237375	0.291483	1.16471	0.456075	0.00262061	0.0385605	0.0201827	0.0737737	0.0939564	0.205128	0.0299396	0.0799177	-0.014648	0
1.33	0.0348509	0.0165492	-0.00811332	-0.00028276	0.239705	0.292375	1.16471	0.436455	0.00223413	0.0371621	0.0199568	0.0739996	0.0939564	0.205199	0.0299445	0.0799934	-0.014648	0
1.332	0.0332678	0.0165654	-0.00814591	-0.000271	0.242034	0.293229	1.16471	0.416835	0.00163997	0.0358525	0.0197408	0.0742156	0.0939564	0.205267	0.0299484	0.0800664	-0.01709	0
1.334	0.0365	0.0165817	-0.00818439	-0.00029873	0.244364	0.294043	1.16471	0.397215	0.00112767	0.0346784	0.0195348	0.0744216	0.0939564	0.205337	0.0299511	0.0801369	-0.029297	0
1.336	0.0348509	0.0165981	-0.00811416	-0.00028279	0.246693	0.294817	1.16471	0.377595	0.00094804	0.0336845	0.0193387	0.0746177	0.0939564	0.205409	0.0299532	0.0802053	-0.019531	0
1.338	0.0380831	0.0166143	-0.00778054	-0.00029631	0.249022	0.295553	1.16471	0.357975	0.00120261	0.0329083	0.0191525	0.0748039	0.0939564	0.205482	0.0299554	0.0802719	-0.0073242	0
1.34	0.0380831	0.0166299	-0.00714622	-0.00027215	0.251352	0.296249	1.16471	0.338355	0.00179999	0.0323792	0.0189763	0.0749801	0.0939564	0.205558	0.0299584	0.0803372	-0.014648	0
1.342	0.0365	0.0166442	-0.0063343	-0.0002312	0.253681	0.296906	1.16471	0.318735	0.00249536	0.0321169	0.01881	0.0751464	0.0939564	0.205632	0.0299627	0.0804017	-0.0024414	0
1.344	0.0348509	0.0166569	-0.00550238	-0.00019176	0.256011	0.297524	1.16471	0.299115	0.00299436	0.03212	0.0186536	0.0753028	0.0939564	0.205704	0.0299681	0.0804659	-0.014648	0
1.346	0.0413152	0.0166679	-0.00474289	-0.00019595	0.25834	0.298103	1.16471	0.279495	0.00307649	0.0323526	0.0185072	0.0754492	0.0939564	0.20578	0.0299742	0.0805304	-0.014648	0
1.348	0.0413152	0.0166773	-0.00409672	-0.00016926	0.260669	0.298642	1.16471	0.259875	0.00268704	0.0327488	0.0183706	0.0755858	0.0939564	0.205862	0.02998	0.0805955	-0.01709	0
1.35	0.0348509	0.0166855	-0.00360435	-0.00012562	0.262999	0.299142	1.16471	0.240255	0.00195944	0.0332329	0.0182441	0.0757123	0.0939564	0.205939	0.0299846	0.0806615	-0.021973	0
1.352	0.0396662	0.0166927	-0.00334126	-0.00013253	0.265328	0.299603	1.16471	0.220635	0.00115837	0.0337378	0.0181274	0.075829	0.0939564	0.206013	0.0299877	0.0807284	-0.024414	0
1.354	0.0316188	0.0166994	-0.00340479	-0.00010766	0.267658	0.300025	1.16471	0.201015	0.00056735	0.0342132	0.0180207	0.0759357	0.0939564	0.206084	0.0299895	0.0807964	-0.026855	0
1.356	0.0348509	0.0167062	-0.00383769	-0.00013375	0.269987	0.300407	1.16471	0.181395	0.00036875	0.0346302	0.0179239	0.0760325	0.0939564	0.206151	0.0299904	0.0808652	-0.014648	0
1.358	0.0380831	0.0167139	-0.00454861	-0.00017323	0.272317	0.300751	1.16471	0.161775	0.00056792	0.03498	0.0178371	0.0761194	0.0939564	0.206224	0.0299913	0.0809348	-0.0048828	0
1.36	0.0380831	0.016723	-0.00532002	-0.0002026	0.274646	0.301054	1.16471	0.142155	0.00099401	0.0352631	0.0177601	0.0761963	0.0939564	0.2063	0.0299929	0.0810051	-0.014648	0
1.362	0.0332678	0.0167336	-0.00592104	-0.00019698	0.276975	0.301319	1.16471	0.122535	0.00137737	0.0354832	0.0176931	0.0762633	0.0939564	0.206371	0.0299953	0.0810758	-0.012207	0
1.364	0.0380831	0.0167455	-0.00621737	-0.00023678	0.279305	0.301545	1.16471	0.102915	0.00146998	0.0356454	0.0176361	0.0763203	0.0939564	0.206443	0.0299981	0.0811469	-0.014648	0
1.366	0.0316188	0.0167579	-0.00617115	-0.00019512	0.281634	0.301731	1.16471	0.0832951	0.00115497	0.0357503	0.0175889	0.0763675	0.0939564	0.206512	0.0300007	0.0812183	-0.014648	0
1.368	0.0396662	0.0167703	-0.00580776	-0.00023037	0.283964	0.301878	1.16471	0.0636751	0.00049736	0.0357896	0.0175517	0.0764047	0.0939564	0.206584	0.0300024	0.0812899	-0.012207	0
1.37	0.0365	0.0167819	-0.00523505	-0.00019108	0.286293	0.301985	1.16471	0.0440551	-0.00028584	0.0357446	0.0175245	0.0764319	0.0939564	0.20666	0.0300026	0.0813614	-0.0024414	0
1.372	0.0332678	0.0167924	-0.00462019	-0.0001537	0.288622	0.302054	1.16471	0.0244351	-0.00092164	0.035586	0.0175071	0.0764493	0.0939564	0.20673	0.0300014	0.0814327	-0.0097656	0
1.374	0.0413152	0.0168016	-0.00410267	-0.0001695	0.290952	0.302083	1.16471	0.00481508	-0.00119878	0.035284	0.0174997	0.0764567	0.0939564	0.206804	0.0299993	0.0815036	-0.0073242	0
1.376	0.0396662	0.0168098	-0.00375568	-0.00014897	0.293281	0.302073	1.16471	-0.0148049	-0.00105666	0.0348235	0.0175023	0.0764541	0.0939564	0.206885	0.029997	0.0815737	-0.012207	0
1.378	0.0348509	0.0168173	-0.00357906	-0.00012473	0.295611	0.302024	1.16471	-0.0344249	-0.00060895	0.0342107	0.0175147	0.0764417	0.0939564	0.20696	0.0299954	0.0816428	-0.019531	0
1.38	0.0396662	0.0168245	-0.00347819	-0.00013797	0.29794	0.301936	1.16471	-0.0540449	-9.232e-05	0.0334672	0.0175371	0.0764193	0.0939564	0.207034	0.0299947	0.0817104	-0.014648	0
1.382	0.0316188	0.0168314	-0.00331999	-0.00010497	0.30027	0.301808	1.16471	-0.0736649	0.00023708	0.0326246	0.0175694	0.076387	0.0939564	0.207105	0.0299948	0.0817765	-0.019531	0
1.384	0.0365	0.0168381	-0.0030646	-0.00011186	0.302599	0.301641	1.16471	-0.0932849	0.00021504	0.031714	0.0176117	0.0763447	0.0939564	0.207174	0.0299953	0.0818409	-0.024414	0
1.386	0.0284526	0.0168442	-0.00281078	-7.997e-05	0.304928	0.301435	1.16471	-0.112905	-0.00015992	0.0307555	0.0176639	0.0762925	0.0939564	0.207239	0.0299953	0.0819033	-0.024414	0
1.388	0.0316188	0.0168498	-0.00268362	-8.485e-05	0.307258	0.301189	1.16471	-0.132525	-0.00072644	0.0297594	0.017726	0.0762304	0.0939564	0.207299	0.0299944	0.0819639	-0.01709	0
1.39	0.0332678	0.0168552	-0.00269061	-8.951e-05	0.309587	0.300905	1.16471	-0.152145	-0.0012295	0.0287354	0.017798	0.0761583	0.0939564	0.207363	0.0299925	0.0820223	-0.01709	0
1.392	0.0332678	0.0168606	-0.00272084	-9.052e-05	0.311917	0.300581	1.16471	-0.171765	-0.00143028	0.0276976	0.01788	0.0760764	0.0939564	0.20743	0.0299898	0.0820788	-0.019531	0
1.394	0.0332678	0.016866	-0.00267642	-8.904e-05	0.314246	0.300218	1.16471	-0.191385	-0.00121081	0.0266627	0.0179719	0.0759845	0.0939564	0.207497	0.0299872	0.0821331	-0.036621	0
1.396	0.0316188	0.0168714	-0.00256173	-8.1e-05	0.316575	0.299815	1.16471	-0.211005	-0.00062569	0.0256433	0.0180738	0.0758826	0.0939564	0.207561	0.0299853	0.0821854	-0.041504	0
1.398	0.0284526	0.0168765	-0.00244277	-6.95e-05	0.318905	0.299374	1.16471	-0.230625	0.00012278	0.0246401	0.0181856	0.0757708	0.0939564	0.207622	0.0299848	0.0822357	-0.021973	0
1.4	0.0380831	0.0168814	-0.00235118	-8.954e-05	0.321234	0.298893	1.16471	-0.250245	0.0007727	0.0236446	0.0183073	0.0756491	0.0939564	0.207688	0.0299857	0.082284	-0.03418	0
1.402	0.0284526	0.0168861	-0.00225131	-6.406e-05	0.323564	0.298373	1.16471	-0.269865	0.00111261	0.0226528	0.0184389	0.0755175	0.0939564	0.207755	0.0299876	0.0823303	-0.021973	0
1.404	0.0348509	0.0168906	-0.00210104	-7.322e-05	0.325893	0.297813	1.16471	-0.289485	0.0010669	0.0216717	0.0185805	0.0753759	0.0939564	0.207818	0.0299898	0.0823746	-0.024414	0
1.406	0.0316188	0.0168948	-0.0019273	-6.094e-05	0.328223	0.297215	1.16471	-0.309105	0.00072306	0.0207174	0.018732	0.0752244	0.0939564	0.207884	0.0299916	0.082417	-0.024414	0
1.408	0.0268035	0.0168986	-0.00182222	-4.884e-05	0.330552	0.296577	1.16471	-0.328725	0.00029146	0.0198053	0.0188934	0.075063	0.0939564	0.207943	0.0299926	0.0824576	-0.026855	0
1.41	0.0219883	0.0169023	-0.00185954	-4.089e-05	0.332881	0.2959	1.16471	-0.348345	1.428e-05	0.0189432	0.0190648	0.0748916	0.0939564	0.207992	0.0299929	0.0824963	-0.03418	0
1.412	0.0300357	0.016906	-0.0020262	-6.086e-05	0.335211	0.295183	1.16471	-0.367965	6.099e-05	0.0181355	0.0192461	0.0747103	0.0939564	0.208044	0.029993	0.0825334	-0.024414	0
1.414	0.0268035	0.01691	-0.00224397	-6.015e-05	0.33754	0.294428	1.16471	-0.387585	0.00045584	0.017387	0.0194373	0.0745191	0.0939564	0.2081	0.0299935	0.0825689	-0.021973	0
1.416	0.0300357	0.0169145	-0.00245347	-7.369e-05	0.33987	0.293633	1.16471	-0.407205	0.00106988	0.0167019	0.0196385	0.0743179	0.0939564	0.208157	0.029995	0.082603	-0.026855	0
1.418	0.0300357	0.0169194	-0.00266377	-8.001e-05	0.342199	0.292799	1.16471	-0.426825	0.00168009	0.0160849	0.0198496	0.0741069	0.0939564	0.208217	0.0299978	0.0826358	-0.021973	0
1.42	0.0284526	0.0169248	-0.00291065	-8.282e-05	0.344528	0.291926	1.16471	-0.446445	0.00206797	0.0155446	0.0200706	0.0738858	0.0939564	0.208276	0.0300015	0.0826674	-0.024414	0
1.422	0.0284526	0.0169306	-0.00317783	-9.042e-05	0.346858	0.291013	1.16471	-0.466065	0.00211392	0.0150922	0.0203015	0.0736549	0.0939564	0.208333	0.0300057	0.082698	-0.031738	0
1.424	0.0300357	0.0169369	-0.0033915	-0.00010187	0.349187	0.290061	1.16471	-0.485685	0.00184735	0.0147403	0.0205424	0.073414	0.0939564	0.208391	0.0300097	0.0827279	-0.012207	0
1.426	0.0284526	0.0169437	-0.00349945	-9.957e-05	0.351517	0.289071	1.16471	-0.505305	0.00143213	0.0144941	0.0207932	0.0731632	0.0939564	0.20845	0.0300129	0.0827571	-0.021973	0
1.428	0.0332678	0.0169507	-0.00349444	-0.00011625	0.353846	0.28804	1.16471	-0.524925	0.00109327	0.0143425	0.021054	0.0729024	0.0939564	0.208511	0.0300155	0.0827859	-0.012207	0
1.43	0.0316188	0.0169577	-0.00335259	-0.000106	0.356176	0.286971	1.16471	-0.544545	0.00101695	0.0142613	0.0213247	0.0726317	0.0939564	0.208576	0.0300176	0.0828146	-0.01709	0
1.432	0.0316188	0.0169644	-0.00303886	-9.608e-05	0.358505	0.285862	1.16471	-0.564165	0.00126891	0.0142216	0.0216053	0.0723511	0.0939564	0.20864	0.0300199	0.082843	-0.012207	0
1.434	0.0365	0.0169705	-0.00256387	-9.358e-05	0.360834	0.284714	1.16471	-0.583785	0.00176667	0.0141956	0.0218958	0.0720606	0.0939564	0.208708	0.0300229	0.0828714	-0.014648	0
1.436	0.0365	0.0169756	-0.00195298	-7.128e-05	0.363164	0.283527	1.16471	-0.603405	0.0023163	0.0141648	0.0221963	0.0717601	0.0939564	0.208781	0.030027	0.0828998	-0.0097656	0
1.438	0.0300357	0.0169795	-0.00119053	-3.576e-05	0.365493	0.282301	1.16471	-0.623025	0.00269683	0.0141241	0.0225067	0.0714497	0.0939564	0.208847	0.030032	0.0829281	-0.012207	0
1.44	0.0396662	0.0169819	-0.00025327	-1.005e-05	0.367823	0.281035	1.16471	-0.642645	0.002755	0.0140776	0.022827	0.0711294	0.0939564	0.208917	0.0300375	0.0829563	-0.019531	0
1.442	0.0428983	0.0169824	0.00081861	3.512e-05	0.370152	0.27973	1.16471	-0.662265	0.00246983	0.014029	0.0231573	0.0707991	0.0939564	0.208999	0.0300427	0.0829844	-0.029297	0
1.444	0.0445474	0.0169808	0.00190376	8.481e-05	0.372481	0.278386	1.16471	-0.681885	0.00196069	0.0139794	0.0234975	0.0704589	0.0939564	0.209087	0.0300471	0.0830124	-0.01709	0
1.446	0.055827	0.016977	0.00284684	0.00015893	0.374811	0.277002	1.16471	-0.701505	0.00143619	0.013928	0.0238477	0.0701087	0.0939564	0.209187	0.0300505	0.0830403	0	0
1.448	0.0509458	0.0169713	0.00353094	0.00017989	0.37714	0.27558	1.16471	-0.721125	0.00110515	0.013875	0.0242077	0.0697487	0.0939564	0.209294	0.030053	0.0830681	0	0
1.45	0.0541779	0.0169642	0.00394214	0.00021358	0.37947	0.274118	1.16471	-0.740745	0.0010879	0.0138236	0.0245777	0.0693787	0.0939564	0.209399	0.0300552	0.0830958	-0.014648	0
1.452	0.055827	0.0169563	0.00420112	0.00023454	0.381799	0.272617	1.16471	-0.760365	0.00136652	0.0137738	0.0249576	0.0689988	0.0939564	0.209509	0.0300577	0.0831234	-0.0024414	0
1.454	0.0622253	0.0169479	0.00450865	0.00028055	0.384129	0.271076	1.16471	-0.779985	0.00179447	0.0137211	0.0253475	0.0686089	0.0939564	0.209627	0.0300609	0.0831509	-0.014648	0
1.456	0.0671066	0.0169389	0.005	0.00033553	0.386458	0.269497	1.16471	-0.799605	0.00216102	0.0136652	0.0257473	0.0682091	0.0939564	0.209757	0.0300648	0.0831783	0.0073242	0
1.458	0.075154	0.0169289	0.00563597	0.00042357	0.388787	0.267878	1.16471	-0.819225	0.00228281	0.0136057	0.026157	0.0677994	0.0939564	0.209899	0.0300692	0.0832056	-0.0097656	0
1.46	0.0783202	0.0169176	0.00626729	0.00049086	0.391117	0.26622	1.16471	-0.838845	0.00208288	0.0135292	0.0265767	0.0673797	0.0939564	0.210052	0.0300736	0.0832327	0.0048828	0
1.462	0.0863676	0.0169051	0.0068256	0.00058951	0.393446	0.264523	1.16471	-0.858465	0.00162205	0.0134149	0.0270062	0.0669501	0.0939564	0.210217	0.0300773	0.0832597	0.0024414	0
1.464	0.0928319	0.0168914	0.00738696	0.00068575	0.395776	0.262786	1.16471	-0.878085	0.00107009	0.0132506	0.0274458	0.0665106	0.0939564	0.210396	0.03008	0.0832863	0.0048828	0
1.466	0.0992962	0.0168767	0.008	0.00079437	0.398105	0.26101	1.16471	-0.897705	0.000631	0.0130406	0.0278952	0.0660612	0.0939564	0.210588	0.0300817	0.0833126	0.0048828	0
1.468	0.102528	0.0168607	0.00855849	0.00087749	0.400434	0.259195	1.16471	-0.917325	0.00045593	0.012805	0.0283546	0.0656018	0.0939564	0.21079	0.0300828	0.0833384	0.0048828	0
1.47	0.107344	0.0168436	0.008906	0.000956	0.402764	0.257341	1.16471	-0.936945	0.00058037	0.0125718	0.0288239	0.0651325	0.0939564	0.211	0.0300838	0.0833638	0.0073242	0
1.472	0.113808	0.0168258	0.00898178	0.0010222	0.405093	0.255447	1.16471	-0.956565	0.00091066	0.0123666	0.0293032	0.0646532	0.0939564	0.211221	0.0300853	0.0833888	0.019531	0
1.474	0.116974	0.0168078	0.00883272	0.0010332	0.407423	0.253515	1.16471	-0.976185	0.00126499	0.0122036	0.0297923	0.0641641	0.0939564	0.211452	0.0300875	0.0834133	-0.0048828	0
1.476	0.120206	0.0167901	0.00853738	0.00102625	0.409752	0.251543	1.16471	-0.995805	0.00145307	0.0120841	0.0302914	0.063665	0.0939564	0.211689	0.0300902	0.0834376	0.0097656	0
1.478	0.121855	0.0167731	0.00816236	0.00099463	0.412082	0.249532	1.16471	-1.01542	0.00136051	0.0120004	0.0308005	0.0631559	0.0939564	0.211931	0.030093	0.0834617	0.0048828	0
1.48	0.121855	0.0167567	0.00777995	0.00094803	0.414411	0.247481	1.16471	-1.03504	0.00099876	0.011935	0.0313194	0.062637	0.0939564	0.212175	0.0300954	0.0834856	-0.0048828	0
1.482	0.133069	0.0167412	0.00746934	0.00099394	0.41674	0.245391	1.16471	-1.05466	0.00049868	0.0118661	0.0318483	0.0621081	0.0939564	0.21243	0.0300969	0.0835094	0.01709	0
1.484	0.139533	0.0167262	0.00726449	0.00101364	0.41907	0.243262	1.16471	-1.07428	5.244e-05	0.0117805	0.0323872	0.0615692	0.0939564	0.212702	0.0300974	0.0835331	-0.0097656	0
1.486	0.142765	0.0167117	0.00711191	0.00101534	0.421399	0.241094	1.16471	-1.0939	-0.00017028	0.0116767	0.0329359	0.0610205	0.0939564	0.212985	0.0300973	0.0835565	-0.0024414	0
1.488	0.157277	0.0166975	0.00691345	0.00108733	0.423729	0.238887	1.16471	-1.11352	-9.463e-05	0.0115561	0.0334946	0.0604618	0.0939564	0.213285	0.0300971	0.0835798	0.0024414	0
1.49	0.173372	0.0166836	0.00662073	0.00114785	0.426058	0.23664	1.16471	-1.13314	0.00023001	0.0114172	0.0340633	0.0598931	0.0939564	0.213615	0.0300972	0.0836028	-0.0073242	0
1.492	0.178187	0.0166704	0.00627034	0.00111729	0.428387	0.234354	1.16471	-1.15276	0.00065482	0.0112636	0.0346418	0.0593146	0.0939564	0.213967	0.0300981	0.0836254	-0.0024414	0
1.494	0.192699	0.0166579	0.0059353	0.00114373	0.430717	0.232029	1.16471	-1.17238	0.00099811	0.0111131	0.0352303	0.0587261	0.0939564	0.214338	0.0300997	0.0836478	0.0097656	0
1.496	0.208794	0.016646	0.00566082	0.00118195	0.433046	0.229665	1.16471	-1.192	0.00112444	0.0109884	0.0358287	0.0581277	0.0939564	0.214739	0.0301018	0.0836699	-0.0097656	0
1.498	0.223306	0.0166347	0.00543678	0.00121406	0.435376	0.227261	1.16471	-1.21162	0.00100167	0.0108999	0.0364371	0.0575193	0.0939564	0.215171	0.030104	0.0836918	-0.021973	0
1.5	0.232936	0.0166238	0.00522167	0.00121632	0.437705	0.224818	1.16471	-1.23124	0.00071199	0.0108426	0.0370554	0.056901	0.0939564	0.215628	0.0301057	0.0837135	-0.012207	0
1.502	0.242633	0.0166133	0.00499112	0.00121101	0.440035	0.222336	1.16471	-1.25086	0.00041394	0.0108022	0.0376836	0.0562728	0.0939564	0.216103	0.0301068	0.0837352	-0.012207	0
1.504	0.263543	0.0166034	0.00474149	0.00124959	0.442364	0.219815	1.16471	-1.27048	0.00027319	0.0107621	0.0383217	0.0556347	0.0939564	0.216609	0.0301075	0.0837568	0.0097656	0
1.506	0.266775	0.0165939	0.00444709	0.00118637	0.444693	0.217254	1.16471	-1.2901	0.00038987	0.0107097	0.0389698	0.0549866	0.0939564	0.21714	0.0301082	0.0837782	-0.019531	0
1.508	0.276405	0.016585	0.0040737	0.00112599	0.447023	0.214654	1.16471	-1.30972	0.00075252	0.010638	0.0396278	0.0543286	0.0939564	0.217683	0.0301093	0.0837996	-0.01709	0
1.51	0.286102	0.0165769	0.00366068	0.00104733	0.449352	0.212015	1.16471	-1.32934	0.00123981	0.0105334	0.0402958	0.0536606	0.0939564	0.218245	0.0301113	0.0838207	-0.0097656	0
1.512	0.302197	0.0165695	0.00334232	0.00101004	0.451682	0.209337	1.16471	-1.34896	0.00167076	0.0103666	0.0409737	0.0529828	0.0939564	0.218834	0.0301142	0.0838417	-0.0073242	0
1.514	0.307012	0.0165628	0.00323849	0.00099425	0.454011	0.206619	1.16471	-1.36858	0.00187934	0.010098	0.0416615	0.0522949	0.0939564	0.219443	0.0301178	0.0838621	-0.019531	0
1.516	0.313476	0.0165564	0.00332836	0.00104336	0.45634	0.203863	1.16471	-1.3882	0.00177828	0.00968412	0.0423592	0.0515972	0.0939564	0.220063	0.0301214	0.0838819	-0.03418	0
1.518	0.327988	0.0165497	0.00347136	0.00113856	0.45867	0.201067	1.16471	-1.40782	0.00138481	0.00907342	0.0430669	0.0508895	0.0939564	0.220705	0.0301246	0.0839006	-0.039063	0
1.52	0.332803	0.0165428	0.00349363	0.00116269	0.460999	0.198231	1.16471	-1.42744	0.00079997	0.00819824	0.0437845	0.0501719	0.0939564	0.221366	0.0301268	0.0839179	-0.019531	0
1.522	0.342434	0.0165358	0.00316542	0.00108395	0.463329	0.195357	1.16471	-1.44706	0.00015191	0.00697704	0.044512	0.0494444	0.0939564	0.222041	0.0301277	0.0839331	-0.021973	0
1.524	0.348898	0.0165295	0.00220764	0.00077024	0.465658	0.192443	1.16471	-1.46668	-0.00047303	0.00532365	0.0452495	0.0487069	0.0939564	0.222732	0.0301274	0.0839454	-0.026855	0
1.526	0.353713	0.016525	0.00047723	0.0001688	0.467988	0.18949	1.16471	-1.4863	-0.0010832	0.00315486	0.0459969	0.0479595	0.0939564	0.223435	0.0301258	0.0839539	-0.03418	0
1.528	0.366642	0.0165241	-0.0018657	-0.00068404	0.470317	0.186498	1.16471	-1.50592	-0.00179408	0.00039552	0.0467542	0.0472022	0.0939564	0.224155	0.030123	0.0839574	-0.0048828	0
1.53	0.364993	0.0165278	-0.00438221	-0.00159947	0.472646	0.183466	1.16471	-1.52554	-0.00279292	-0.0030162	0.0475214	0.046435	0.0939564	0.224887	0.0301184	0.0839548	-0.046387	0
1.532	0.368225	0.0165366	-0.00651229	-0.00239799	0.474976	0.180396	1.16471	-1.54516	-0.00427001	-0.00712361	0.0482986	0.0456578	0.0939564	0.22562	0.0301113	0.0839447	-0.0097656	0
1.534	0.376273	0.0165496	-0.00779272	-0.00293219	0.477305	0.177286	1.16471	-1.56478	-0.00634559	-0.0119412	0.0490858	0.0448706	0.0939564	0.226365	0.0301007	0.0839256	-0.019531	0
1.536	0.371457	0.0165652	-0.0080813	-0.00300186	0.479635	0.174136	1.16471	-1.5844	-0.00902201	-0.0174403	0.0498828	0.0440736	0.0939564	0.227112	0.0300853	0.0838962	-0.024414	0
1.538	0.387552	0.0165813	-0.00768205	-0.00297719	0.481964	0.170948	1.16471	-1.60402	-0.0121797	-0.0235418	0.0506898	0.0432666	0.0939564	0.227871	0.0300641	0.0838552	-0.012207	0
1.54	0.451931	0.0165967	-0.0072513	-0.00327709	0.484293	0.16772	1.16471	-1.62364	-0.0156147	-0.0301138	0.0515067	0.0424497	0.0939564	0.228711	0.0300363	0.0838016	0.0097656	0
1.542	0.540519	0.0166112	-0.00748072	-0.00404347	0.486623	0.164453	1.16471	-1.64326	-0.0190971	-0.0369661	0.0523336	0.0416228	0.0939564	0.229703	0.0300016	0.0837345	-0.014648	0
1.544	0.698367	0.0166262	-0.00875693	-0.00611555	0.488952	0.161147	1.16471	-1.66288	-0.0224253	-0.043848	0.0531703	0.0407861	0.0939564	0.230942	0.0299601	0.0836537	-0.048828	0
1.546	0.737021	0.0166437	-0.0110034	-0.00810972	0.491282	0.157802	1.16471	-1.6825	-0.0254538	-0.0504585	0.054017	0.0399393	0.0939564	0.232378	0.0299122	0.0835594	-0.03418	0
1.548	0.727325	0.0166657	-0.0137576	-0.0100062	0.493611	0.154417	1.16471	-1.70212	-0.028087	-0.0564666	0.0548737	0.0390827	0.0939564	0.233842	0.0298587	0.0834525	-0.021973	0
1.55	0.582405	0.0166932	-0.0165045	-0.00961231	0.495941	0.150993	1.16471	-1.72174	-0.0302479	-0.0615441	0.0557403	0.0382161	0.0939564	0.235152	0.0298003	0.0833345	-0.012207	0
1.552	0.392367	0.0167262	-0.0190888	-0.00748982	0.49827	0.14753	1.16471	-1.74136	-0.0318504	-0.0654071	0.0566168	0.0373396	0.0939564	0.236126	0.0297383	0.0832075	-0.029297	0
1.554	0.2394	0.0167644	-0.0217169	-0.00519903	0.500599	0.144028	1.16471	-1.76098	-0.0328023	-0.0678537	0.0575032	0.0364532	0.0939564	0.236758	0.0296736	0.0830742	-0.061035	0
1.556	0.157277	0.0168078	-0.0245068	-0.00385436	0.502929	0.140486	1.16471	-1.7806	-0.0330489	-0.068784	0.0583996	0.0355568	0.0939564	0.237155	0.0296077	0.0829376	-0.036621	0
1.558	0.115391	0.0168568	-0.0271994	-0.00313856	0.505258	0.136906	1.16471	-1.80022	-0.0326384	-0.068194	0.0593059	0.0346505	0.0939564	0.237428	0.0295421	0.0828006	-0.01709	0
1.56	0.0992962	0.0169112	-0.0292506	-0.00290447	0.507588	0.133285	1.16471	-1.81984	-0.0317574	-0.0661455	0.0602221	0.0337343	0.0939564	0.237642	0.0294777	0.0826663	-0.026855	0
1.562	0.0895998	0.0169697	-0.0300299	-0.00269067	0.509917	0.129626	1.16471	-1.83946	-0.0306938	-0.0627593	0.0611483	0.0328081	0.0939564	0.237831	0.0294152	0.0825374	0.01709	0
1.564	0.0832014	0.0170298	-0.0291236	-0.00242312	0.512246	0.125928	1.16471	-1.85908	-0.0297385	-0.0582436	0.0620844	0.031872	0.0939564	0.238004	0.0293548	0.0824164	0.0024414	0
1.566	0.0880167	0.0170881	-0.026644	-0.00234512	0.514576	0.12219	1.16471	-1.8787	-0.0290886	-0.0529155	0.0630304	0.030926	0.0939564	0.238175	0.029296	0.0823052	-0.14648	0
1.568	0.0992962	0.0171413	-0.0231257	-0.00229629	0.516905	0.118413	1.16471	-1.89832	-0.0288134	-0.0471754	0.0639864	0.02997	0.0939564	0.238362	0.0292381	0.0822051	-0.19531	0
1.57	0.147581	0.0171876	-0.019112	-0.00282056	0.519235	0.114597	1.16471	-1.91794	-0.0288941	-0.0414338	0.0649523	0.0290041	0.0939564	0.238609	0.0291803	0.0821165	-0.19287	0
1.572	0.273239	0.0172258	-0.0149551	-0.00408632	0.521564	0.110741	1.16471	-1.93756	-0.0292966	-0.0360199	0.0659281	0.0280283	0.0939564	0.23903	0.0291221	0.0820391	-0.036621	0
1.574	0.290917	0.0172557	-0.0108609	-0.00315963	0.523894	0.106846	1.16471	-1.95718	-0.030026	-0.0311409	0.0669138	0.0270426	0.0939564	0.239594	0.0290628	0.0819719	0.036621	0
1.576	0.281287	0.0172774	-0.00693125	-0.00194967	0.526223	0.102912	1.16471	-1.9768	-0.031135	-0.0269058	0.0679095	0.0260469	0.0939564	0.240166	0.0290017	0.0819138	0.20996	0
1.578	0.311827	0.0172913	-0.003167	-0.00098756	0.528552	0.098939	1.16471	-1.99642	-0.0326896	-0.0233676	0.0689151	0.0250413	0.0939564	0.24076	0.0289378	0.0818636	0.1416	0
1.58	0.355362	0.0172976	0.00049651	0.00017644	0.530882	0.0949266	1.16471	-2.01604	-0.0347075	-0.0205467	0.0699307	0.0240257	0.0939564	0.241427	0.0288704	0.0818197	-0.0024414	0
1.582	0.340851	0.0172967	0.00409213	0.00139481	0.533211	0.0908748	1.16471	-2.03566	-0.0370934	-0.0184321	0.0709562	0.0230002	0.0939564	0.242123	0.0287986	0.0817807	-0.061035	0
1.584	0.315059	0.0172885	0.00750296	0.00236388	0.535541	0.0867839	1.16471	-2.05528	-0.0396033	-0.016977	0.0719916	0.0219648	0.0939564	0.242779	0.0287219	0.0817453	0.20752	0
1.586	0.311827	0.0172735	0.010458	0.0032611	0.53787	0.0826537	1.16471	-2.0749	-0.0418695	-0.0161099	0.0730369	0.0209195	0.0939564	0.243406	0.0286405	0.0817122	-0.075684	0
1.588	0.318292	0.0172525	0.0127133	0.00404653	0.540199	0.0784843	1.16471	-2.09452	-0.0434761	-0.0157405	0.0740922	0.0198642	0.0939564	0.244036	0.0285551	0.0816803	-0.03418	0
1.59	0.281287	0.0172271	0.014225	0.00400129	0.542529	0.0742756	1.16471	-2.11414	-0.0440436	-0.0157429	0.0751574	0.018799	0.0939564	0.244636	0.0284676	0.0816489	-0.043945	0
1.592	0.197514	0.0171987	0.0150995	0.00298237	0.544858	0.0700277	1.16471	-2.13376	-0.0432788	-0.0159659	0.0762325	0.0177239	0.0939564	0.245114	0.0283803	0.0816171	-0.085449	0
1.594	0.133069	0.0171685	0.0154409	0.0020547	0.547188	0.0657405	1.16471	-2.15338	-0.0409881	-0.0162699	0.0773176	0.0166388	0.0939564	0.245445	0.028296	0.0815849	-0.078125	0
1.596	0.102528	0.0171376	0.0153035	0.00156905	0.549517	0.0614142	1.16471	-2.173	-0.0370868	-0.0165317	0.0784126	0.0155438	0.0939564	0.24568	0.0282179	0.0815521	-0.11963	0
1.598	0.0960641	0.017107	0.0147391	0.00141589	0.551847	0.0570485	1.16471	-2.19262	-0.0316361	-0.0166389	0.0795175	0.0144389	0.0939564	0.245879	0.0281492	0.0815189	-0.048828	0
1.6	0.0912488	0.0170775	0.0138392	0.00126281	0.554176	0.0526437	1.16471	-2.21224	-0.0249095	-0.016512	0.0806324	0.013324	0.0939564	0.246066	0.0280927	0.0814858	-0.070801	0
1.602	0.0847845	0.0170498	0.0127271	0.00107906	0.556505	0.0481996	1.16471	-2.23186	-0.0174354	-0.0161123	0.0817572	0.0121992	0.0939564	0.246242	0.0280503	0.0814532	-0.056152	0
1.604	0.0719218	0.0170244	0.0114981	0.00082696	0.558835	0.0437162	1.16471	-2.25148	-0.00995072	-0.0154326	0.0828919	0.0110645	0.0939564	0.246399	0.028023	0.0814216	-0.046387	0
1.606	0.0702728	0.0170014	0.0101905	0.00071612	0.561164	0.0391936	1.16471	-2.2711	-0.00324374	-0.0144989	0.0840366	0.00991983	0.0939564	0.246541	0.0280097	0.0813917	-0.046387	0
1.608	0.0654575	0.016981	0.00885204	0.00057943	0.563494	0.0346318	1.16471	-2.29072	0.00206171	-0.013368	0.0851912	0.00876524	0.0939564	0.246677	0.0280086	0.0813638	-0.039063	0
1.61	0.0589932	0.0169633	0.0075909	0.00044781	0.565823	0.0300307	1.16471	-2.31034	0.00569133	-0.0121045	0.0863557	0.00760071	0.0939564	0.246802	0.0280163	0.0813384	-0.056152	0
1.612	0.0541779	0.0169481	0.00650323	0.00035233	0.568152	0.0253904	1.16471	-2.32996	0.00778875	-0.0107734	0.0875301	0.00642626	0.0939564	0.246915	0.0280298	0.0813155	-0.043945	0
1.614	0.0541779	0.0169351	0.00558255	0.00030245	0.570482	0.0207108	1.16471	-2.34958	0.00883098	-0.00944323	0.0887145	0.00524188	0.0939564	0.247023	0.0280464	0.0812953	-0.031738	0
1.616	0.055827	0.0169239	0.004737	0.00026445	0.572811	0.0159921	1.16471	-2.3692	0.00942461	-0.00817333	0.0899088	0.00404756	0.0939564	0.247133	0.0280647	0.0812776	-0.05127	0
1.618	0.0428983	0.0169145	0.00387768	0.00016635	0.575141	0.011234	1.16471	-2.38882	0.0100633	-0.00699829	0.0911131	0.00284331	0.0939564	0.247232	0.0280842	0.0812625	-0.056152	0
1.62	0.0461305	0.0169067	0.00296971	0.00013699	0.57747	0.00643676	1.16471	-2.40844	0.0109444	-0.0059281	0.0923273	0.00162913	0.0939564	0.247321	0.0281052	0.0812495	-0.05127	0
1.622	0.0365	0.0169008	0.00201028	7.338e-05	0.5798	0.00160025	1.16471	-2.42806	0.0119217	-0.00495908	0.0935514	0.00040502	0.0939564	0.247403	0.028128	0.0812386	-0.043945	-1820.86
1.624	0.0380831	0.0168967	0.00099914	3.805e-05	0.582129	0	0	0	0.0126096	-0.00408197	0	0	0	0.247478	0.0281526	0.0812296	-0.05127	0
1.626	0.0365	0.0168947	-5.629e-05	-2.05e-06	0.582129	0	0	0	0.0125861	-0.00328341	0	0	0	0.247553	0.0281778	0.0812222	-0.056152	0
1.628	0.0300357	0.0168949	-0.00112679	-3.384e-05	0.582129	0	0	0	0.0116001	-0.00255507	0	0	0	0.247619	0.0282019	0.0812164	-0.078125	0
1.63	0.0268035	0.0168971	-0.00214579	-5.751e-05	0.582129	0	0	0	0.00969595	-0.00190496	0	0	0	0.247676	0.0282232	0.081212	-0.043945	0
1.632	0.0252204	0.0169014	-0.00300526	-7.579e-05	0.582129	0	0	0	0.0072091	-0.00134926	0	0	0	0.247728	0.0282402	0.0812087	-0.026855	0
1.634	0.0204052	0.0169074	-0.00361582	-7.378e-05	0.582129	0	0	0	0.00463597	-0.0009002	0	0	0	0.247774	0.028252	0.0812064	-0.0097656	0
1.636	0.0139408	0.0169146	-0.00398515	-5.556e-05	0.582129	0	0	0	0.00243541	-0.00056577	0	0	0	0.247808	0.0282591	0.081205	-0.0073242	0
1.638	0.00912557	0.0169226	-0.00419197	-3.825e-05	0.582129	0	0	0	0.00085124	-0.00034727	0	0	0	0.247831	0.0282624	0.0812041	0.0024414	0
1.64	0.00424435	0.016931	-0.00428163	-1.817e-05	0.582129	0	0	0	-0.00016782	-0.00024067	0	0	0	0.247844	0.028263	0.0812035	0.014648	0
1.642	0.00107816	0.0169396	-0.00422065	-4.55e-06	0.582129	0	0	0	-0.00091732	-0.00024671	0	0	0	0.24785	0.028262	0.081203	0.0048828	0
1.644	0	0.016948	-0.00395775	0	0.582129	0	0	0	-0.0017784	-0.00036336	0	0	0	0.247851	0.0282593	0.0812024	0.026855	0
1.646	0	0.0169559	-0.00350147	0	0.582129	0	0	0	-0.00302789	-0.00057102	0	0	0	0.247851	0.0282545	0.0812014	0.036621	0
1.648	0	0.0169629	-0.00292119	0	0.582129	0	0	0	-0.00470363	-0.00084003	0	0	0	0.247851	0.0282467	0.0812	0.031738	0
1.65	0	0.0169688	-0.00231987	0	0.582129	0	0	0	-0.00657838	-0.00113862	0	0	0	0.247851	0.0282354	0.0811981	0.046387	0
1.652	0	0.0169734	-0.00183006	0	0.582129	0	0	0	-0.00825021	-0.00143176	0	0	0	0.247851	0.0282206	0.0811955	0.043945	0
1.654	0	0.0169771	-0.00156258	0	0.582129	0	0	0	-0.00930861	-0.00169488	0	0	0	0.247851	0.0282031	0.0811924	0.043945	0
1.656	0	0.0169802	-0.00152503	0	0.582129	0	0	0	-0.00950237	-0.0019207	0	0	0	0.247851	0.0281842	0.0811887	0.041504	0
1.658	0	0.0169832	-0.00163236	0	0.582129	0	0	0	-0.00883983	-0.00210278	0	0	0	0.247851	0.0281659	0.0811847	0.036621	0
1.66	0	0.0169865	-0.00179021	0	0.582129	0	0	0	-0.0075805	-0.00223337	0	0	0	0.247851	0.0281495	0.0811804	0.046387	0
1.662	0	0.0169901	-0.00194443	0	0.582129	0	0	0	-0.00612317	-0.00231381	0	0	0	0.247851	0.0281358	0.0811758	0.05127	0
1.664	0	0.016994	-0.00208299	0	0.582129	0	0	0	-0.00484288	-0.00234408	0	0	0	0.247851	0.0281248	0.0811712	0.043945	0
1.666	0	0.0169981	-0.00222574	0	0.582129	0	0	0	-0.00394826	-0.00231514	0	0	0	0.247851	0.028116	0.0811665	0.031738	0
1.668	0	0.0170026	-0.0024054	0	0.582129	0	0	0	-0.00341851	-0.00221802	0	0	0	0.247851	0.0281086	0.081162	0.026855	0
1.67	0	0.0170074	-0.00262574	0	0.582129	0	0	0	-0.00304473	-0.00204336	0	0	0	0.247851	0.0281022	0.0811577	0.03418	0
1.672	0	0.0170127	-0.00283796	0	0.582129	0	0	0	-0.00255104	-0.0017843	0	0	0	0.247851	0.0280966	0.0811539	0.029297	0
1.674	0	0.0170183	-0.00300709	0	0.582129	0	0	0	-0.00173582	-0.00145073	0	0	0	0.247851	0.0280923	0.0811507	0.029297	0
1.676	0	0.0170243	-0.00320544	0	0.582129	0	0	0	-0.00057121	-0.00106419	0	0	0	0.247851	0.02809	0.0811482	0.019531	0
1.678	0	0.0170308	-0.00359097	0	0.582129	0	0	0	0.0007791	-0.00064498	0	0	0	0.247851	0.0280902	0.0811464	0.0073242	0
1.68	0	0.0170379	-0.00427778	0	0.582129	0	0	0	0.00202774	-0.00021316	0	0	0	0.247851	0.028093	0.0811456	-0.0048828	0
1.682	0	0.0170465	-0.00522894	0	0.582129	0	0	0	0.00288721	0.00022038	0	0	0	0.247851	0.0280979	0.0811456	0	0
1.684	0	0.017057	-0.00626435	0	0.582129	0	0	0	0.00319521	0.00066622	0	0	0	0.247851	0.028104	0.0811465	-0.019531	0
1.686	0	0.0170695	-0.00718457	0	0.582129	0	0	0	0.00298604	0.00114056	0	0	0	0.247851	0.0281102	0.0811483	-0.0097656	0
1.688	0	0.0170839	-0.00790561	0	0.582129	0	0	0	0.00247718	0.00164544	0	0	0	0.247851	0.0281157	0.0811511	-0.026855	0
1.69	0	0.0170997	-0.00845829	0	0.582129	0	0	0	0.00197912	0.00217361	0	0	0	0.247851	0.0281201	0.0811549	-0.024414	0
1.692	0	0.0171166	-0.00886601	0	0.582129	0	0	0	0.00176713	0.00271264	0	0	0	0.247851	0.0281239	0.0811598	-0.026855	0
1.694	0	0.0171343	-0.00908678	0	0.582129	0	0	0	0.00196881	0.00323847	0	0	0	0.247851	0.0281276	0.0811657	-0.019531	0
1.696	0	0.0171525	-0.00908785	0	0.582129	0	0	0	0.00251682	0.00371823	0	0	0	0.247851	0.0281321	0.0811727	-0.031738	0
1.698	0	0.0171707	-0.00893121	0	0.582129	0	0	0	0.00318541	0.00412104	0	0	0	0.247851	0.0281378	0.0811805	-0.024414	0
1.7	0	0.0171885	-0.00876287	0	0.582129	0	0	0	0.00369302	0.00442663	0	0	0	0.247851	0.0281447	0.0811891	-0.026855	0
1.702	0	0.017206	-0.00873983	0	0.582129	0	0	0	0.00382707	0.00463053	0	0	0	0.247851	0.0281522	0.0811981	-0.026855	0
1.704	0	0.0172235	-0.0089886	0	0.582129	0	0	0	0.00353668	0.0047434	0	0	0	0.247851	0.0281595	0.0812075	-0.029297	0
1.706	0	0.0172415	-0.00957529	0	0.582129	0	0	0	0.0029529	0.00478592	0	0	0	0.247851	0.028166	0.081217	-0.03418	0
1.708	0	0.0172606	-0.0104394	0	0.582129	0	0	0	0.00232872	0.00478392	0	0	0	0.247851	0.0281713	0.0812266	-0.046387	0
1.71	0	0.0172815	-0.0113761	0	0.582129	0	0	0	0.00192822	0.00476575	0	0	0	0.247851	0.0281756	0.0812361	-0.046387	0
1.712	0	0.0173043	-0.0120821	0	0.582129	0	0	0	0.00191395	0.0047628	0	0	0	0.247851	0.0281794	0.0812457	-0.039063	0
1.714	0	0.0173284	-0.0121786	0	0.582129	0	0	0	0.00227857	0.00480955	0	0	0	0.247851	0.0281836	0.0812553	-0.041504	0
1.716	0	0.0173528	-0.0113365	0	0.582129	0	0	0	0.00284919	0.00493668	0	0	0	0.247851	0.0281887	0.081265	-0.048828	0
1.718	0	0.0173755	-0.00956265	0	0.582129	0	0	0	0.00336335	0.00515795	0	0	0	0.247851	0.0281949	0.0812751	-0.043945	0
1.72	0	0.0173946	-0.00726909	0	0.582129	0	0	0	0.00358263	0.00545852	0	0	0	0.247851	0.0282019	0.0812857	-0.036621	0
1.722	0	0.0174091	-0.00496623	0	0.582129	0	0	0	0.00339311	0.00579655	0	0	0	0.247851	0.0282089	0.081297	-0.046387	0
1.724	0	0.0174191	-0.00296622	0	0.582129	0	0	0	0.00285108	0.00611992	0	0	0	0.247851	0.0282151	0.0813089	-0.048828	0
1.726	0	0.017425	-0.00134613	0	0.582129	0	0	0	0.00215679	0.00638285	0	0	0	0.247851	0.0282201	0.0813214	-0.046387	0
1.728	0	0.0174277	-6.076e-05	0	0.582129	0	0	0	0.00156833	0.00655636	0	0	0	0.247851	0.0282239	0.0813343	-0.043945	0
1.73	0	0.0174278	0.00095034	0	0.582129	0	0	0	0.00129111	0.00664078	0	0	0	0.247851	0.0282267	0.0813475	-0.053711	0
1.732	0	0.0174259	0.00171231	0	0.582129	0	0	0	0.00139078	0.00666696	0	0	0	0.247851	0.0282294	0.0813608	-0.058594	0
1.734	0	0.0174225	0.00220302	0	0.582129	0	0	0	0.00176923	0.00667423	0	0	0	0.247851	0.0282325	0.0813742	-0.046387	0
1.736	0	0.0174181	0.0024052	0	0.582129	0	0	0	0.00221507	0.00669365	0	0	0	0.247851	0.0282365	0.0813875	-0.039063	0
1.738	0	0.0174133	0.00240716	0	0.582129	0	0	0	0.00250357	0.00675094	0	0	0	0.247851	0.0282412	0.081401	-0.024414	0
1.74	0	0.0174085	0.00240553	0	0.582129	0	0	0	0.00249758	0.00686515	0	0	0	0.247851	0.0282463	0.0814146	-0.021973	0
1.742	0	0.0174036	0.00257425	0	0.582129	0	0	0	0.00220473	0.0070422	0	0	0	0.247851	0.028251	0.0814285	-0.012207	0
1.744	0	0.0173985	0.00296002	0	0.582129	0	0	0	0.00176949	0.00728061	0	0	0	0.247851	0.0282549	0.0814428	-0.019531	0
1.746	0	0.0173926	0.00350179	0	0.582129	0	0	0	0.00140575	0.00757195	0	0	0	0.247851	0.0282581	0.0814577	-0.012207	0
1.748	0	0.0173856	0.00410652	0	0.582129	0	0	0	0.00129901	0.00788703	0	0	0	0.247851	0.0282608	0.0814731	0	0
1.75	0	0.0173774	0.00467605	0	0.582129	0	0	0	0.00152181	0.00817775	0	0	0	0.247851	0.0282636	0.0814892	0.0024414	0
1.752	0	0.017368	0.00509123	0	0.582129	0	0	0	0.00199955	0.00839881	0	0	0	0.247851	0.0282672	0.0815058	0.012207	0
1.754	0	0.0173578	0.00524122	0	0.582129	0	0	0	0.00253891	0.00852256	0	0	0	0.247851	0.0282717	0.0815227	0.0073242	0
1.756	0	0.0173474	0.00509611	0	0.582129	0	0	0	0.00290564	0.00854374	0	0	0	0.247851	0.0282771	0.0815398	0.0048828	0
1.758	0	0.0173372	0.00473245	0	0.582129	0	0	0	0.00291932	0.00847526	0	0	0	0.247851	0.028283	0.0815568	0.01709	0
1.76	0	0.0173277	0.00427218	0	0.582129	0	0	0	0.0025251	0.00833272	0	0	0	0.247851	0.0282884	0.0815736	0.019531	0
1.762	0	0.0173191	0.00380462	0	0.582129	0	0	0	0.00181272	0.00812601	0	0	0	0.247851	0.0282927	0.08159	0.021973	0
1.764	0	0.0173115	0.00337819	0	0.582129	0	0	0	0.00097568	0.0078685	0	0	0	0.247851	0.0282955	0.081606	0.026855	0
1.766	0	0.0173048	0.00303198	0	0.582129	0	0	0	0.00022831	0.00758341	0	0	0	0.247851	0.0282967	0.0816215	0.041504	0
1.768	0	0.0172987	0.00279594	0	0.582129	0	0	0	-0.000284	0.00729678	0	0	0	0.247851	0.0282967	0.0816364	0.03418	0
1.77	0	0.0172931	0.00267317	0	0.582129	0	0	0	-0.00054304	0.00702814	0	0	0	0.247851	0.0282959	0.0816507	0.03418	0
1.772	0	0.0172878	0.0026379	0	0.582129	0	0	0	-0.00065885	0.00678359	0	0	0	0.247851	0.0282947	0.0816645	0.041504	0
1.774	0	0.0172825	0.00264218	0	0.582129	0	0	0	-0.00081335	0.00655815	0	0	0	0.247851	0.0282932	0.0816779	0.029297	0
1.776	0	0.0172772	0.00262116	0	0.582129	0	0	0	-0.0011724	0.00634969	0	0	0	0.247851	0.0282912	0.0816908	0.024414	0
1.778	0	0.017272	0.00250888	0	0.582129	0	0	0	-0.0018055	0.00616353	0	0	0	0.247851	0.0282882	0.0817033	0.029297	0
1.78	0	0.017267	0.00227637	0	0.582129	0	0	0	-0.00264984	0.00600037	0	0	0	0.247851	0.0282838	0.0817154	0.019531	0
1.782	0	0.0172624	0.00195152	0	0.582129	0	0	0	-0.00353539	0.00584841	0	0	0	0.247851	0.0282776	0.0817273	0.01709	0
1.784	0	0.0172585	0.00157864	0	0.582129	0	0	0	-0.00425639	0.00568836	0	0	0	0.247851	0.0282698	0.0817388	0.012207	0
1.786	0	0.0172553	0.00117667	0	0.582129	0	0	0	-0.0046565	0.00550084	0	0	0	0.247851	0.0282609	0.08175	0.0073242	0
1.788	0	0.017253	0.00075289	0	0.582129	0	0	0	-0.00469455	0.00526958	0	0	0	0.247851	0.0282515	0.0817608	0.0073242	0
1.79	0	0.0172515	0.0003206	0	0.582129	0	0	0	-0.00446316	0.00498221	0	0	0	0.247851	0.0282424	0.081771	0	0
1.792	0	0.0172509	-0.00011467	0	0.582129	0	0	0	-0.00415002	0.00463241	0	0	0	0.247851	0.0282337	0.0817806	-0.0024414	0
1.794	0	0.0172511	-0.00056051	0	0.582129	0	0	0	-0.00395965	0.00422241	0	0	0	0.247851	0.0282256	0.0817895	-0.0048828	0
1.796	0	0.0172522	-0.00101788	0	0.582129	0	0	0	-0.00403123	0.00376433	0	0	0	0.247851	0.0282177	0.0817975	-0.01709	0
1.798	0	0.0172542	-0.00146557	0	0.582129	0	0	0	-0.00438474	0.00328004	0	0	0	0.247851	0.0282092	0.0818045	-0.024414	0
1.8	0	0.0172572	-0.00187411	0	0.582129	0	0	0	-0.00491472	0.00279307	0	0	0	0.247851	0.0281999	0.0818106	-0.024414	0
1.802	0	0.0172609	-0.00223468	0	0.582129	0	0	0	-0.00543679	0.00231581	0	0	0	0.247851	0.0281896	0.0818157	-0.029297	0
1.804	0	0.0172654	-0.00256758	0	0.582129	0	0	0	-0.00577006	0.00184586	0	0	0	0.247851	0.0281784	0.0818199	-0.01709	0
1.806	0	0.0172705	-0.00290727	0	0.582129	0	0	0	-0.00581723	0.00137359	0	0	0	0.247851	0.0281668	0.0818231	-0.03418	0
1.808	0	0.0172763	-0.00329422	0	0.582129	0	0	0	-0.00560591	0.00089202	0	0	0	0.247851	0.0281554	0.0818254	-0.026855	0
1.81	0	0.0172829	-0.0037899	0	0.582129	0	0	0	-0.00527637	0.00040189	0	0	0	0.247851	0.0281445	0.0818267	-0.014648	0
1.812	0	0.0172905	-0.00447944	0	0.582129	0	0	0	-0.00502453	-9.441e-05	0	0	0	0.247851	0.0281342	0.081827	-0.026855	0
1.814	0	0.0172995	-0.00542664	0	0.582129	0	0	0	-0.00502126	-0.00060074	0	0	0	0.247851	0.0281241	0.0818263	-0.031738	0
1.816	0	0.0173103	-0.00662083	0	0.582129	0	0	0	-0.00533962	-0.00112078	0	0	0	0.247851	0.0281138	0.0818245	-0.043945	0
1.818	0	0.0173236	-0.00796296	0	0.582129	0	0	0	-0.00592443	-0.00164803	0	0	0	0.247851	0.0281025	0.0818218	-0.043945	0
1.82	0	0.0173395	-0.00928297	0	0.582129	0	0	0	-0.00661823	-0.00217108	0	0	0	0.247851	0.02809	0.081818	-0.041504	0
1.822	0	0.017358	-0.0103802	0	0.582129	0	0	0	-0.0072296	-0.00268378	0	0	0	0.247851	0.0280761	0.0818131	-0.048828	0
1.824	0	0.0173788	-0.0110626	0	0.582129	0	0	0	-0.00761597	-0.0031813	0	0	0	0.247851	0.0280613	0.0818072	-0.053711	0
1.826	0	0.0174009	-0.0111228	0	0.582129	0	0	0	-0.00774676	-0.00365309	0	0	0	0.247851	0.0280459	0.0818004	-0.048828	0
1.828	0	0.0174232	-0.0103155	0	0.582129	0	0	0	-0.00771736	-0.00409016	0	0	0	0.247851	0.0280304	0.0817927	-0.043945	0
1.83	0	0.0174438	-0.00847325	0	0.582129	0	0	0	-0.00770867	-0.00449363	0	0	0	0.247851	0.028015	0.0817841	-0.036621	0
1.832	0	0.0174608	-0.00562944	0	0.582129	0	0	0	-0.00791211	-0.00487107	0	0	0	0.247851	0.0279994	0.0817747	-0.043945	0
1.834	0	0.017472	-0.00192948	0	0.582129	0	0	0	-0.00845088	-0.00522997	0	0	0	0.247851	0.027983	0.0817646	-0.03418	0
1.836	0	0.0174759	0.00253115	0	0.582129	0	0	0	-0.00933046	-0.0055749	0	0	0	0.247851	0.0279653	0.0817538	-0.036621	0
1.838	0	0.0174708	0.00769778	0	0.582129	0	0	0	-0.0104411	-0.00590851	0	0	0	0.247851	0.0279455	0.0817423	-0.036621	0
1.84	0	0.0174554	0.0133704	0	0.582129	0	0	0	-0.0116087	-0.00623325	0	0	0	0.247851	0.0279234	0.0817302	-0.036621	0
1.842	0	0.0174287	0.0189225	0	0.582129	0	0	0	-0.0126655	-0.00654686	0	0	0	0.247851	0.0278992	0.0817174	-0.021973	0
1.844	0	0.0173908	0.0231894	0	0.582129	0	0	0	-0.013508	-0.00683986	0	0	0	0.247851	0.027873	0.081704	-0.0097656	0
1.846	0	0.0173445	0.0250017	0	0.582129	0	0	0	-0.0141195	-0.00710167	0	0	0	0.247851	0.0278454	0.0816901	0	0
1.848	0	0.0172944	0.0240452	0	0.582129	0	0	0	-0.0145501	-0.00732129	0	0	0	0.247851	0.0278167	0.0816757	-0.0048828	0
1.85	0	0.0172464	0.0209978	0	0.582129	0	0	0	-0.0148651	-0.00748132	0	0	0	0.247851	0.0277873	0.0816608	-0.0024414	0
1.852	0	0.0172044	0.016916	0	0.582129	0	0	0	-0.0150894	-0.00756081	0	0	0	0.247851	0.0277573	0.0816458	-0.0048828	0
1.854	0	0.0171705	0.0127305	0	0.582129	0	0	0	-0.0151746	-0.00754511	0	0	0	0.247851	0.027727	0.0816307	-0.0024414	0
1.856	0	0.0171451	0.00907555	0	0.582129	0	0	0	-0.0150049	-0.00743236	0	0	0	0.247851	0.0276969	0.0816157	0.0073242	0
1.858	0	0.0171269	0.00624418	0	0.582129	0	0	0	-0.0144415	-0.0072354	0	0	0	0.247851	0.0276674	0.0816011	0.0024414	0
1.86	0	0.0171144	0.00425136	0	0.582129	0	0	0	-0.0133882	-0.00697913	0	0	0	0.247851	0.0276396	0.0815868	0	0
1.862	0	0.0171059	0.0029839	0	0.582129	0	0	0	-0.0118482	-0.00669265	0	0	0	0.247851	0.0276144	0.0815732	-0.019531	0
1.864	0	0.0171	0.0023204	0	0.582129	0	0	0	-0.00994687	-0.00640095	0	0	0	0.247851	0.0275926	0.0815601	-0.0024414	0
1.866	0	0.0170953	0.00214769	0	0.582129	0	0	0	-0.00790514	-0.00612181	0	0	0	0.247851	0.0275747	0.0815476	-0.0048828	0
1.868	0	0.017091	0.00232802	0	0.582129	0	0	0	-0.00596792	-0.00586499	0	0	0	0.247851	0.0275608	0.0815356	-0.012207	0
1.87	0	0.0170864	0.00272242	0	0.582129	0	0	0	-0.00431614	-0.00563036	0	0	0	0.247851	0.0275506	0.0815241	-0.026855	0
1.872	0	0.0170809	0.00324101	0	0.582129	0	0	0	-0.00300049	-0.00540706	0	0	0	0.247851	0.0275432	0.081513	0.0097656	0
1.874	0	0.0170744	0.00382529	0	0.582129	0	0	0	-0.00192881	-0.00517631	0	0	0	0.247851	0.0275383	0.0815025	0	0
1.876	0	0.0170668	0.00438726	0	0.582129	0	0	0	-0.00091625	-0.00491672	0	0	0	0.247851	0.0275355	0.0814924	0	0
1.878	0	0.017058	0.00479478	0	0.582129	0	0	0	0.00021942	-0.00461015	0	0	0	0.247851	0.0275348	0.0814828	-0.014648	0
1.88	0	0.0170484	0.00492448	0	0.582129	0	0	0	0.00155869	-0.00424714	0	0	0	0.247851	0.0275365	0.081474	-0.024414	0
1.882	0	0.0170386	0.00471517	0	0.582129	0	0	0	0.00302637	-0.0038294	0	0	0	0.247851	0.0275411	0.0814659	0.0024414	0
1.884	0	0.0170291	0.0041655	0	0.582129	0	0	0	0.00441263	-0.00336762	0	0	0	0.247851	0.0275486	0.0814587	-0.0073242	0
1.886	0	0.0170208	0.00331011	0	0.582129	0	0	0	0.00546103	-0.00287755	0	0	0	0.247851	0.0275585	0.0814525	-0.0048828	0
1.888	0	0.0170142	0.00221451	0	0.582129	0	0	0	0.00598109	-0.00237823	0	0	0	0.247851	0.0275699	0.0814472	-0.012207	0
1.89	0	0.0170098	0.00096434	0	0.582129	0	0	0	0.00593335	-0.00189078	0	0	0	0.247851	0.0275818	0.0814429	-0.0048828	0
1.892	0	0.0170078	-0.00038113	0	0.582129	0	0	0	0.00545042	-0.00143677	0	0	0	0.247851	0.0275932	0.0814396	-0.01709	0
1.894	0	0.0170086	-0.00183474	0	0.582129	0	0	0	0.00478698	-0.00103642	0	0	0	0.247851	0.0276034	0.0814371	-0.014648	0
1.896	0	0.0170123	-0.00345407	0	0.582129	0	0	0	0.00421986	-0.00070614	0	0	0	0.247851	0.0276124	0.0814354	-0.029297	0
1.898	0	0.0170192	-0.00526205	0	0.582129	0	0	0	0.00394136	-0.00045821	0	0	0	0.247851	0.0276206	0.0814342	-0.012207	0
1.9	0	0.0170297	-0.00720029	0	0.582129	0	0	0	0.00399273	-0.00030404	0	0	0	0.247851	0.0276285	0.0814335	-0.03418	0
1.902	0	0.0170441	-0.00910762	0	0.582129	0	0	0	0.00426354	-0.00025077	0	0	0	0.247851	0.0276368	0.0814329	-0.046387	0
1.904	0	0.0170623	-0.010702	0	0.582129	0	0	0	0.00455302	-0.00029204	0	0	0	0.247851	0.0276456	0.0814324	-0.041504	0
1.906	0	0.0170837	-0.0116485	0	0.582129	0	0	0	0.00466623	-0.00040887	0	0	0	0.247851	0.0276548	0.0814317	-0.014648	0
1.908	0	0.017107	-0.011726	0	0.582129	0	0	0	0.00450375	-0.00057812	0	0	0	0.247851	0.027664	0.0814307	-0.036621	0
1.91	0	0.0171305	-0.0109495	0	0.582129	0	0	0	0.00410468	-0.00077456	0	0	0	0.247851	0.0276726	0.0814293	-0.075684	0
1.912	0	0.0171524	-0.0095496	0	0.582129	0	0	0	0.00362657	-0.0009708	0	0	0	0.247851	0.0276803	0.0814276	-0.014648	0
1.914	0	0.0171715	-0.00784512	0	0.582129	0	0	0	0.00327622	-0.00114275	0	0	0	0.247851	0.0276872	0.0814255	-0.039063	0
1.916	0	0.0171872	-0.00610867	0	0.582129	0	0	0	0.00321994	-0.00127561	0	0	0	0.247851	0.0276937	0.081423	-0.031738	0
1.918	0	0.0171994	-0.00450361	0	0.582129	0	0	0	0.00351058	-0.00136509	0	0	0	0.247851	0.0277005	0.0814204	-0.031738	0
1.92	0	0.0172084	-0.00310775	0	0.582129	0	0	0	0.00406562	-0.00141251	0	0	0	0.247851	0.027708	0.0814176	-0.03418	0
1.922	0	0.0172146	-0.00196662	0	0.582129	0	0	0	0.00470564	-0.00141587	0	0	0	0.247851	0.0277168	0.0814148	-0.075684	0
1.924	0	0.0172185	-0.00111572	0	0.582129	0	0	0	0.005234	-0.00136592	0	0	0	0.247851	0.0277267	0.081412	0	0
1.926	0	0.0172208	-0.00056815	0	0.582129	0	0	0	0.00552149	-0.00125543	0	0	0	0.247851	0.0277375	0.0814094	-0.0048828	0
1.928	0	0.0172219	-0.00029729	0	0.582129	0	0	0	0.00555701	-0.00108677	0	0	0	0.247851	0.0277486	0.0814071	0.014648	0
1.93	0	0.0172225	-0.00023648	0	0.582129	0	0	0	0.00544141	-0.000865	0	0	0	0.247851	0.0277596	0.0814051	-0.012207	0
1.932	0	0.017223	-0.00029121	0	0.582129	0	0	0	0.00533063	-0.00059298	0	0	0	0.247851	0.0277703	0.0814036	-0.026855	0
1.934	0	0.0172236	-0.00034662	0	0.582129	0	0	0	0.00535645	-0.00027658	0	0	0	0.247851	0.027781	0.0814028	-0.0048828	0
1.936	0	0.0172242	-0.00027818	0	0.582129	0	0	0	0.00556128	7.236e-05	0	0	0	0.247851	0.0277919	0.0814026	-0.012207	0
1.938	0	0.0172248	-4.69e-06	0	0.582129	0	0	0	0.00587506	0.00043909	0	0	0	0.247851	0.0278034	0.0814031	-0.014648	0
1.94	0	0.0172248	0.00043545	0	0.582129	0	0	0	0.00614334	0.00081195	0	0	0	0.247851	0.0278154	0.0814043	0	0
1.942	0	0.0172239	0.00090864	0	0.582129	0	0	0	0.00619507	0.00118582	0	0	0	0.247851	0.0278277	0.0814063	0.0097656	0
1.944	0	0.0172221	0.00132911	0	0.582129	0	0	0	0.00591914	0.00155694	0	0	0	0.247851	0.0278399	0.0814091	0.0097656	0
1.946	0	0.0172195	0.00174628	0	0.582129	0	0	0	0.00531329	0.00191826	0	0	0	0.247851	0.0278511	0.0814126	0.0097656	0
1.948	0	0.017216	0.0022888	0	0.582129	0	0	0	0.00448505	0.00226603	0	0	0	0.247851	0.0278609	0.0814167	0.012207	0
1.95	0	0.0172114	0.00305836	0	0.582129	0	0	0	0.00360843	0.00260441	0	0	0	0.247851	0.027869	0.0814216	0.0024414	0
1.952	0	0.0172053	0.004069	0	0.582129	0	0	0	0.00285493	0.0029361	0	0	0	0.247851	0.0278754	0.0814272	0.0073242	0
1.954	0	0.0171971	0.00524524	0	0.582129	0	0	0	0.00232512	0.00325354	0	0	0	0.247851	0.0278806	0.0814333	0.03418	0
1.956	0	0.0171866	0.00644573	0	0.582129	0	0	0	0.00201039	0.00354251	0	0	0	0.247851	0.027885	0.0814401	-0.014648	0
1.958	0	0.0171738	0.00748647	0	0.582129	0	0	0	0.00180408	0.00378453	0	0	0	0.247851	0.0278888	0.0814475	-0.0073242	0
1.96	0	0.0171588	0.0081625	0	0.582129	0	0	0	0.00155575	0.00395455	0	0	0	0.247851	0.0278921	0.0814552	-0.0048828	0
1.962	0	0.0171425	0.00828254	0	0.582129	0	0	0	0.00114224	0.00402795	0	0	0	0.247851	0.0278948	0.0814632	-0.014648	0
1.964	0	0.0171259	0.00773105	0	0.582129	0	0	0	0.00052763	0.00399659	0	0	0	0.247851	0.0278965	0.0814712	-0.012207	0
1.966	0	0.0171104	0.00654642	0	0.582129	0	0	0	-0.00021289	0.0038765	0	0	0	0.247851	0.0278968	0.0814791	-0.021973	0
1.968	0.00266125	0.0170973	0.00497142	1.323e-05	0.582129	0	0	0	-0.00091648	0.00369814	0	0	0	0.247853	0.0278957	0.0814866	-0.014648	0
1.97	0.0139408	0.0170874	0.0034066	4.749e-05	0.582129	0	0	0	-0.00139265	0.00349019	0	0	0	0.24787	0.0278934	0.0814938	-0.024414	0
1.972	0.0187561	0.0170806	0.00222282	4.169e-05	0.582129	0	0	0	-0.00149442	0.00327158	0	0	0	0.247903	0.0278905	0.0815006	-0.024414	0
1.974	0.0139408	0.0170761	0.00154406	2.153e-05	0.582129	0	0	0	-0.00117178	0.00305292	0	0	0	0.247935	0.0278878	0.0815069	-0.024414	0
1.976	0.00266125	0.017073	0.00121422	3.23e-06	0.582129	0	0	0	-0.00048408	0.00283925	0	0	0	0.247952	0.0278862	0.0815128	-0.041504	0
1.978	0	0.0170706	0.00098741	0	0.582129	0	0	0	0.00043482	0.00262716	0	0	0	0.247955	0.0278861	0.0815183	-0.021973	0
1.98	0	0.0170686	0.00075455	0	0.582129	0	0	0	0.00144322	0.00240143	0	0	0	0.247955	0.027888	0.0815233	-0.031738	0
1.982	0	0.0170671	0.00060095	0	0.582129	0	0	0	0.00246018	0.00213771	0	0	0	0.247955	0.0278919	0.0815278	-0.019531	0
1.984	0.0122918	0.0170659	0.00066468	8.17e-06	0.582129	0	0	0	0.0035071	0.00180475	0	0	0	0.247967	0.0278979	0.0815318	0.0024414	0
1.986	0.0348509	0.0170646	0.00095822	3.34e-05	0.582129	0	0	0	0.00470632	0.00136431	0	0	0	0.248014	0.0279061	0.081535	-0.039063	0
1.988	0.0445474	0.0170627	0.00133586	5.951e-05	0.582129	0	0	0	0.00623668	0.0007763	0	0	0	0.248094	0.027917	0.0815371	-0.046387	0
1.99	0.0493627	0.01706	0.00162042	7.999e-05	0.582129	0	0	0	0.00826463	7.39e-06	0	0	0	0.248187	0.0279315	0.0815379	-0.029297	0
1.992	0.055827	0.0170568	0.00172424	9.626e-05	0.582129	0	0	0	0.0108775	-0.00096094	0	0	0	0.248293	0.0279507	0.0815369	-0.068359	0
1.994	0.0638744	0.0170533	0.00165788	0.0001059	0.582129	0	0	0	0.0140431	-0.00212617	0	0	0	0.248412	0.0279756	0.0815339	-0.041504	0
1.996	0.0719218	0.01705	0.00148894	0.00010709	0.582129	0	0	0	0.0176114	-0.00346019	0	0	0	0.248548	0.0280073	0.0815283	-0.053711	0
1.998	0.0799692	0.017047	0.00130233	0.00010415	0.582129	0	0	0	0.0213534	-0.0049015	0	0	0	0.2487	0.0280462	0.0815199	-0.024414	0
2	0.0815523	0.0170444	0.00130233	0.00010621	0.582129	0	0	0	0.0250115	-0.00634809	0	0	0	0.248862	0.0280926	0.0815087	-0.029297	0
