# Supplementary material for: In vivo muscle force and muscle power during near-maximal frog jumps
Source: PLoS One. 2017 Mar 10;12(3):e0173415. doi: 10.1371/journal.pone.0173415 (PMC5345813; doi:10.1371/journal.pone.0173415)
Supplement: S3 File — Full raw data set of the current study. (ZIP) [file pone.0173415.s003.zip › Frog_jumping_full_dataset2/Extracted_data/Frog2/Jump1/Apr30jump1.all]

  0.00000000   0.00424435   0.01719990   0.00001993   0.00000008   0.00000000   0.00000000   0.00000000   0.00000000  -0.00234139   0.27635492   0.00000000   0.00000000   0.00000000   0.00000000   0.00000000   0.00000000  -0.02197300
  0.00200000   0.00000000   0.01719986   0.00002263   0.00000000   0.00000000   0.00000000   0.00000000   0.00000000  -0.00232179   0.27681444   0.00000000   0.00000000   0.00000000   0.00000000   0.00000000   0.00000000  -0.01464800
  0.00400000   0.00107816   0.01719982   0.00002546   0.00000003   0.00000000   0.00000000   0.00000000   0.00000000  -0.00229629   0.27722070   0.00000000   0.00000000   0.00000000   0.00000000   0.00000000   0.00000000  -0.00244140
  0.00600000   0.00107816   0.01719977   0.00002840   0.00000003   0.00000000   0.00000000   0.00000000   0.00000000  -0.00226766   0.27756095   0.00000000   0.00000000   0.00000000   0.00000000   0.00000000   0.00000000  -0.01220700
  0.00800000   0.00000000   0.01719971   0.00003142   0.00000000   0.00000000   0.00000000   0.00000000   0.00000000  -0.00223862   0.27784790   0.00000000   0.00000000   0.00000000   0.00000000   0.00000000   0.00000000  -0.01953100
  0.01000000   0.00747651   0.01719965   0.00003448   0.00000026   0.00000000   0.00000000   0.00000000   0.00000000  -0.00221144   0.27810289   0.00000000   0.00000000   0.00000000   0.00000000   0.00000000   0.00000000  -0.01709000
  0.01200000   0.00107816   0.01719958   0.00003754   0.00000004   0.00000000   0.00000000   0.00000000   0.00000000  -0.00218618   0.27833742   0.00000000   0.00000000   0.00000000   0.00000000   0.00000000   0.00000000  -0.02441400
  0.01400000   0.00107816   0.01719950   0.00004055   0.00000004   0.00000000   0.00000000   0.00000000   0.00000000  -0.00216082   0.27855090   0.00000000   0.00000000   0.00000000   0.00000000   0.00000000   0.00000000  -0.01709000
  0.01600000   0.00000000   0.01719942   0.00004344   0.00000000   0.00000000   0.00000000   0.00000000   0.00000000  -0.00213335   0.27874199   0.00000000   0.00000000   0.00000000   0.00000000   0.00000000   0.00000000  -0.01464800
  0.01800000   0.00107816   0.01719934   0.00004614   0.00000005   0.00000000   0.00000000   0.00000000   0.00000000  -0.00210304   0.27892002   0.00000000   0.00000000   0.00000000   0.00000000   0.00000000   0.00000000  -0.00976560
  0.02000000   0.00000000   0.01719924   0.00004856   0.00000000   0.00000000   0.00000000   0.00000000   0.00000000  -0.00207014   0.27910735   0.00000000   0.00000000   0.00000000   0.00000000   0.00000000   0.00000000  -0.01709000
  0.02200000   0.00000000   0.01719915   0.00005062   0.00000000   0.00000000   0.00000000   0.00000000   0.00000000  -0.00203491   0.27933113   0.00000000   0.00000000   0.00000000   0.00000000   0.00000000   0.00000000  -0.01709000
  0.02400000   0.00107816   0.01719905   0.00005221   0.00000006   0.00000000   0.00000000   0.00000000   0.00000000  -0.00199687   0.27960961   0.00000000   0.00000000   0.00000000   0.00000000   0.00000000   0.00000000  -0.01220700
  0.02600000   0.00000000   0.01719894   0.00005319   0.00000000   0.00000000   0.00000000   0.00000000   0.00000000  -0.00195597   0.27994251   0.00000000   0.00000000   0.00000000   0.00000000   0.00000000   0.00000000  -0.00976560
  0.02800000   0.00000000   0.01719883   0.00005345   0.00000000   0.00000000   0.00000000   0.00000000   0.00000000  -0.00191467   0.28030992   0.00000000   0.00000000   0.00000000   0.00000000   0.00000000   0.00000000  -0.01709000
  0.03000000   0.00000000   0.01719873   0.00005284   0.00000000   0.00000000   0.00000000   0.00000000   0.00000000  -0.00187767   0.28067898   0.00000000   0.00000000   0.00000000   0.00000000   0.00000000   0.00000000  -0.00488280
  0.03200000   0.00000000   0.01719862   0.00005119   0.00000000   0.00000000   0.00000000   0.00000000   0.00000000  -0.00185082   0.28101847   0.00000000   0.00000000   0.00000000   0.00000000   0.00000000   0.00000000  -0.01220700
  0.03400000   0.00107816   0.01719852   0.00004834   0.00000005   0.00000000   0.00000000   0.00000000   0.00000000  -0.00184067   0.28131089   0.00000000   0.00000000   0.00000000   0.00000000   0.00000000   0.00000000  -0.01953100
  0.03600000   0.00266125   0.01719842   0.00004409   0.00000012   0.00000000   0.00000000   0.00000000   0.00000000  -0.00185334   0.28155117   0.00000000   0.00000000   0.00000000   0.00000000   0.00000000   0.00000000  -0.01464800
  0.03800000   0.00000000   0.01719833   0.00003825   0.00000000   0.00000000   0.00000000   0.00000000   0.00000000  -0.00189283   0.28173928   0.00000000   0.00000000   0.00000000   0.00000000   0.00000000   0.00000000  -0.01464800
  0.04000000   0.00000000   0.01719826   0.00003062   0.00000000   0.00000000   0.00000000   0.00000000   0.00000000  -0.00196046   0.28187930   0.00000000   0.00000000   0.00000000   0.00000000   0.00000000   0.00000000  -0.00488280
  0.04200000   0.00000000   0.01719820   0.00002098   0.00000000   0.00000000   0.00000000   0.00000000   0.00000000  -0.00205429   0.28198351   0.00000000   0.00000000   0.00000000   0.00000000   0.00000000   0.00000000  -0.01464800
  0.04400000   0.00424435   0.01719815   0.00000909   0.00000004   0.00000000   0.00000000   0.00000000   0.00000000  -0.00216910   0.28207124   0.00000000   0.00000000   0.00000000   0.00000000   0.00000000   0.00000000  -0.01464800
  0.04600000   0.00000000   0.01719814  -0.00000526   0.00000000   0.00000000   0.00000000   0.00000000   0.00000000  -0.00229722   0.28216160   0.00000000   0.00000000   0.00000000   0.00000000   0.00000000   0.00000000  -0.01709000
  0.04800000   0.00107816   0.01719815  -0.00002232  -0.00000002   0.00000000   0.00000000   0.00000000   0.00000000  -0.00242871   0.28226755   0.00000000   0.00000000   0.00000000   0.00000000   0.00000000   0.00000000  -0.02685500
  0.05000000   0.00107816   0.01719819  -0.00004230  -0.00000005   0.00000000   0.00000000   0.00000000   0.00000000  -0.00255153   0.28239179   0.00000000   0.00000000   0.00000000   0.00000000   0.00000000   0.00000000  -0.01220700
  0.05200000   0.00000000   0.01719828  -0.00006534   0.00000000   0.00000000   0.00000000   0.00000000   0.00000000  -0.00265401   0.28252696   0.00000000   0.00000000   0.00000000   0.00000000   0.00000000   0.00000000  -0.01709000
  0.05400000   0.00000000   0.01719841  -0.00009092   0.00000000   0.00000000   0.00000000   0.00000000   0.00000000  -0.00272710   0.28266190   0.00000000   0.00000000   0.00000000   0.00000000   0.00000000   0.00000000  -0.01464800
  0.05600000   0.00000000   0.01719859  -0.00011708   0.00000000   0.00000000   0.00000000   0.00000000   0.00000000  -0.00276474   0.28278915   0.00000000   0.00000000   0.00000000   0.00000000   0.00000000   0.00000000  -0.00488280
  0.05800000   0.00000000   0.01719882  -0.00014073   0.00000000   0.00000000   0.00000000   0.00000000   0.00000000  -0.00276390   0.28291242   0.00000000   0.00000000   0.00000000   0.00000000   0.00000000   0.00000000  -0.01709000
  0.06000000   0.00000000   0.01719910  -0.00015931   0.00000000   0.00000000   0.00000000   0.00000000   0.00000000  -0.00272464   0.28304672   0.00000000   0.00000000   0.00000000   0.00000000   0.00000000   0.00000000  -0.02197300
  0.06200000   0.00107816   0.01719942  -0.00017174  -0.00000019   0.00000000   0.00000000   0.00000000   0.00000000  -0.00264957   0.28320420   0.00000000   0.00000000   0.00000000   0.00000000   0.00000000   0.00000000  -0.01464800
  0.06400000   0.00107816   0.01719977  -0.00017788  -0.00000019   0.00000000   0.00000000   0.00000000   0.00000000  -0.00254342   0.28338011   0.00000000   0.00000000   0.00000000   0.00000000   0.00000000   0.00000000  -0.01953100
  0.06600000   0.00747651   0.01720012  -0.00017776  -0.00000133   0.00000000   0.00000000   0.00000000   0.00000000  -0.00241228   0.28354966   0.00000000   0.00000000   0.00000000   0.00000000   0.00000000   0.00000000  -0.00488280
  0.06800000   0.00000000   0.01720048  -0.00017136   0.00000000   0.00000000   0.00000000   0.00000000   0.00000000  -0.00226270   0.28367228   0.00000000   0.00000000   0.00000000   0.00000000   0.00000000   0.00000000  -0.00976560
  0.07000000   0.00000000   0.01720082  -0.00015863   0.00000000   0.00000000   0.00000000   0.00000000   0.00000000  -0.00210260   0.28370334   0.00000000   0.00000000   0.00000000   0.00000000   0.00000000   0.00000000  -0.01953100
  0.07200000   0.00266125   0.01720114  -0.00013957  -0.00000037   0.00000000   0.00000000   0.00000000   0.00000000  -0.00194165   0.28361095   0.00000000   0.00000000   0.00000000   0.00000000   0.00000000   0.00000000  -0.00488280
  0.07400000   0.00107816   0.01720142  -0.00011481  -0.00000012   0.00000000   0.00000000   0.00000000   0.00000000  -0.00178899   0.28338643   0.00000000   0.00000000   0.00000000   0.00000000   0.00000000   0.00000000  -0.01464800
  0.07600000   0.00000000   0.01720165  -0.00008640   0.00000000   0.00000000   0.00000000   0.00000000   0.00000000  -0.00165130   0.28304097   0.00000000   0.00000000   0.00000000   0.00000000   0.00000000   0.00000000  -0.01464800
  0.07800000   0.00000000   0.01720182  -0.00005744   0.00000000   0.00000000   0.00000000   0.00000000   0.00000000  -0.00153228   0.28259603   0.00000000   0.00000000   0.00000000   0.00000000   0.00000000   0.00000000  -0.01464800
  0.08000000   0.00000000   0.01720193  -0.00003041   0.00000000   0.00000000   0.00000000   0.00000000   0.00000000  -0.00143177   0.28208046   0.00000000   0.00000000   0.00000000   0.00000000   0.00000000   0.00000000  -0.01464800
  0.08200000   0.00000000   0.01720200  -0.00000624   0.00000000   0.00000000   0.00000000   0.00000000   0.00000000  -0.00134635   0.28153158   0.00000000   0.00000000   0.00000000   0.00000000   0.00000000   0.00000000  -0.01220700
  0.08400000   0.00000000   0.01720201   0.00001512   0.00000000   0.00000000   0.00000000   0.00000000   0.00000000  -0.00127262   0.28099228   0.00000000   0.00000000   0.00000000   0.00000000   0.00000000   0.00000000  -0.01220700
  0.08600000   0.00107816   0.01720198   0.00003391   0.00000004   0.00000000   0.00000000   0.00000000   0.00000000  -0.00120892   0.28050643   0.00000000   0.00000000   0.00000000   0.00000000   0.00000000   0.00000000  -0.00976560
  0.08800000   0.00000000   0.01720191   0.00005039   0.00000000   0.00000000   0.00000000   0.00000000   0.00000000  -0.00115495   0.28011169   0.00000000   0.00000000   0.00000000   0.00000000   0.00000000   0.00000000  -0.01709000
  0.09000000   0.00000000   0.01720181   0.00006478   0.00000000   0.00000000   0.00000000   0.00000000   0.00000000  -0.00111112   0.27983040   0.00000000   0.00000000   0.00000000   0.00000000   0.00000000   0.00000000  -0.01464800
  0.09200000   0.00000000   0.01720168   0.00007732   0.00000000   0.00000000   0.00000000   0.00000000   0.00000000  -0.00107763   0.27966799   0.00000000   0.00000000   0.00000000   0.00000000   0.00000000   0.00000000  -0.02197300
  0.09400000   0.00000000   0.01720152   0.00008820   0.00000000   0.00000000   0.00000000   0.00000000   0.00000000  -0.00105506   0.27961972   0.00000000   0.00000000   0.00000000   0.00000000   0.00000000   0.00000000  -0.01464800
  0.09600000   0.00000000   0.01720135   0.00009764   0.00000000   0.00000000   0.00000000   0.00000000   0.00000000  -0.00104757   0.27967504   0.00000000   0.00000000   0.00000000   0.00000000   0.00000000   0.00000000  -0.01709000
  0.09800000   0.00000000   0.01720115   0.00010578   0.00000000   0.00000000   0.00000000   0.00000000   0.00000000  -0.00106361   0.27981593   0.00000000   0.00000000   0.00000000   0.00000000   0.00000000   0.00000000  -0.01709000
  0.10000000   0.00000000   0.01720094   0.00011277   0.00000000   0.00000000   0.00000000   0.00000000   0.00000000  -0.00111107   0.28001612   0.00000000   0.00000000   0.00000000   0.00000000   0.00000000   0.00000000  -0.01220700
  0.10200000   0.00000000   0.01720072   0.00011874   0.00000000   0.00000000   0.00000000   0.00000000   0.00000000  -0.00119307   0.28024673   0.00000000   0.00000000   0.00000000   0.00000000   0.00000000   0.00000000  -0.00976560
  0.10400000   0.00107816   0.01720048   0.00012376   0.00000013   0.00000000   0.00000000   0.00000000   0.00000000  -0.00130766   0.28048474   0.00000000   0.00000000   0.00000000   0.00000000   0.00000000   0.00000000  -0.01953100
  0.10600000   0.00107816   0.01720023   0.00012790   0.00000014   0.00000000   0.00000000   0.00000000   0.00000000  -0.00144942   0.28071579   0.00000000   0.00000000   0.00000000   0.00000000   0.00000000   0.00000000  -0.01953100
  0.10800000   0.00266125   0.01719998   0.00013119   0.00000035   0.00000000   0.00000000   0.00000000   0.00000000  -0.00161041   0.28093077   0.00000000   0.00000000   0.00000000   0.00000000   0.00000000   0.00000000  -0.01953100
  0.11000000   0.00107816   0.01719971   0.00013363   0.00000014   0.00000000   0.00000000   0.00000000   0.00000000  -0.00178072   0.28112553   0.00000000   0.00000000   0.00000000   0.00000000   0.00000000   0.00000000  -0.02929700
  0.11200000   0.00107816   0.01719945   0.00013517   0.00000015   0.00000000   0.00000000   0.00000000   0.00000000  -0.00194971   0.28130369   0.00000000   0.00000000   0.00000000   0.00000000   0.00000000   0.00000000  -0.01709000
  0.11400000   0.00107816   0.01719918   0.00013575   0.00000015   0.00000000   0.00000000   0.00000000   0.00000000  -0.00210805   0.28147338   0.00000000   0.00000000   0.00000000   0.00000000   0.00000000   0.00000000  -0.01220700
  0.11600000   0.00266125   0.01719890   0.00013526   0.00000036   0.00000000   0.00000000   0.00000000   0.00000000  -0.00224909   0.28164093   0.00000000   0.00000000   0.00000000   0.00000000   0.00000000   0.00000000  -0.02197300
  0.11800000   0.00266125   0.01719863   0.00013357   0.00000036   0.00000000   0.00000000   0.00000000   0.00000000  -0.00236859   0.28180714   0.00000000   0.00000000   0.00000000   0.00000000   0.00000000   0.00000000  -0.01709000
  0.12000000   0.00107816   0.01719837   0.00013051   0.00000014   0.00000000   0.00000000   0.00000000   0.00000000  -0.00246343   0.28196347   0.00000000   0.00000000   0.00000000   0.00000000   0.00000000   0.00000000  -0.01464800
  0.12200000   0.00107816   0.01719810   0.00012587   0.00000014   0.00000000   0.00000000   0.00000000   0.00000000  -0.00253056   0.28209264   0.00000000   0.00000000   0.00000000   0.00000000   0.00000000   0.00000000  -0.02197300
  0.12400000   0.00000000   0.01719785   0.00011941   0.00000000   0.00000000   0.00000000   0.00000000   0.00000000  -0.00256774   0.28217479   0.00000000   0.00000000   0.00000000   0.00000000   0.00000000   0.00000000  -0.01953100
  0.12600000   0.00000000   0.01719761   0.00011086   0.00000000   0.00000000   0.00000000   0.00000000   0.00000000  -0.00257491   0.28219257   0.00000000   0.00000000   0.00000000   0.00000000   0.00000000   0.00000000  -0.01953100
  0.12800000   0.00000000   0.01719739   0.00009994   0.00000000   0.00000000   0.00000000   0.00000000   0.00000000  -0.00255423   0.28213387   0.00000000   0.00000000   0.00000000   0.00000000   0.00000000   0.00000000  -0.01709000
  0.13000000   0.00000000   0.01719719   0.00008631   0.00000000   0.00000000   0.00000000   0.00000000   0.00000000  -0.00250968   0.28199057   0.00000000   0.00000000   0.00000000   0.00000000   0.00000000   0.00000000  -0.02197300
  0.13200000   0.00000000   0.01719702   0.00006962   0.00000000   0.00000000   0.00000000   0.00000000   0.00000000  -0.00244714   0.28175571   0.00000000   0.00000000   0.00000000   0.00000000   0.00000000   0.00000000  -0.00244140
  0.13400000   0.00107816   0.01719688   0.00004950   0.00000005   0.00000000   0.00000000   0.00000000   0.00000000  -0.00237400   0.28142964   0.00000000   0.00000000   0.00000000   0.00000000   0.00000000   0.00000000  -0.01709000
  0.13600000   0.00000000   0.01719678   0.00002557   0.00000000   0.00000000   0.00000000   0.00000000   0.00000000  -0.00229810   0.28102960   0.00000000   0.00000000   0.00000000   0.00000000   0.00000000   0.00000000  -0.01709000
  0.13800000   0.00266125   0.01719673  -0.00000253  -0.00000001   0.00000000   0.00000000   0.00000000   0.00000000  -0.00222676   0.28058793   0.00000000   0.00000000   0.00000000   0.00000000   0.00000000   0.00000000  -0.01220700
  0.14000000   0.00000000   0.01719674  -0.00003469   0.00000000   0.00000000   0.00000000   0.00000000   0.00000000  -0.00216614   0.28014377   0.00000000   0.00000000   0.00000000   0.00000000   0.00000000   0.00000000  -0.01709000
  0.14200000   0.00000000   0.01719681  -0.00006956   0.00000000   0.00000000   0.00000000   0.00000000   0.00000000  -0.00212077   0.27973803   0.00000000   0.00000000   0.00000000   0.00000000   0.00000000   0.00000000  -0.02197300
  0.14400000   0.00000000   0.01719694  -0.00010453   0.00000000   0.00000000   0.00000000   0.00000000   0.00000000  -0.00209344   0.27940890   0.00000000   0.00000000   0.00000000   0.00000000   0.00000000   0.00000000  -0.01709000
  0.14600000   0.00000000   0.01719715  -0.00013714   0.00000000   0.00000000   0.00000000   0.00000000   0.00000000  -0.00208555   0.27918669   0.00000000   0.00000000   0.00000000   0.00000000   0.00000000   0.00000000  -0.00732420
  0.14800000   0.00000000   0.01719743  -0.00016629   0.00000000   0.00000000   0.00000000   0.00000000   0.00000000  -0.00209705   0.27908833   0.00000000   0.00000000   0.00000000   0.00000000   0.00000000   0.00000000  -0.01953100
  0.15000000   0.00107816   0.01719776  -0.00019196  -0.00000021   0.00000000   0.00000000   0.00000000   0.00000000  -0.00212608   0.27911267   0.00000000   0.00000000   0.00000000   0.00000000   0.00000000   0.00000000  -0.00732420
  0.15200000   0.00107816   0.01719814  -0.00021440  -0.00000023   0.00000000   0.00000000   0.00000000   0.00000000  -0.00216931   0.27924278   0.00000000   0.00000000   0.00000000   0.00000000   0.00000000   0.00000000  -0.01220700
  0.15400000   0.00000000   0.01719857  -0.00023385   0.00000000   0.00000000   0.00000000   0.00000000   0.00000000  -0.00222186   0.27945448   0.00000000   0.00000000   0.00000000   0.00000000   0.00000000   0.00000000  -0.01220700
  0.15600000   0.00107816   0.01719904  -0.00025048  -0.00000027   0.00000000   0.00000000   0.00000000   0.00000000  -0.00227742   0.27972266   0.00000000   0.00000000   0.00000000   0.00000000   0.00000000   0.00000000  -0.02197300
  0.15800000   0.00747651   0.01719954  -0.00026441  -0.00000198   0.00000000   0.00000000   0.00000000   0.00000000  -0.00233052   0.28002168   0.00000000   0.00000000   0.00000000   0.00000000   0.00000000   0.00000000  -0.01953100
  0.16000000   0.00000000   0.01720007  -0.00027570   0.00000000   0.00000000   0.00000000   0.00000000   0.00000000  -0.00237774   0.28032370   0.00000000   0.00000000   0.00000000   0.00000000   0.00000000   0.00000000  -0.01709000
  0.16200000   0.00000000   0.01720062  -0.00028433   0.00000000   0.00000000   0.00000000   0.00000000   0.00000000  -0.00241678   0.28060189   0.00000000   0.00000000   0.00000000   0.00000000   0.00000000   0.00000000  -0.01953100
  0.16400000   0.00000000   0.01720119  -0.00029023   0.00000000   0.00000000   0.00000000   0.00000000   0.00000000  -0.00244698   0.28084025   0.00000000   0.00000000   0.00000000   0.00000000   0.00000000   0.00000000  -0.01709000
  0.16600000   0.00000000   0.01720177  -0.00029324   0.00000000   0.00000000   0.00000000   0.00000000   0.00000000  -0.00247124   0.28103935   0.00000000   0.00000000   0.00000000   0.00000000   0.00000000   0.00000000  -0.01220700
  0.16800000   0.00000000   0.01720236  -0.00029315   0.00000000   0.00000000   0.00000000   0.00000000   0.00000000  -0.00249492   0.28120856   0.00000000   0.00000000   0.00000000   0.00000000   0.00000000   0.00000000  -0.02197300
  0.17000000   0.00424435   0.01720294  -0.00028966  -0.00000123   0.00000000   0.00000000   0.00000000   0.00000000  -0.00252244   0.28135414   0.00000000   0.00000000   0.00000000   0.00000000   0.00000000   0.00000000  -0.01709000
  0.17200000   0.00000000   0.01720352  -0.00028240   0.00000000   0.00000000   0.00000000   0.00000000   0.00000000  -0.00255534   0.28147482   0.00000000   0.00000000   0.00000000   0.00000000   0.00000000   0.00000000  -0.01220700
  0.17400000   0.00000000   0.01720409  -0.00027093   0.00000000   0.00000000   0.00000000   0.00000000   0.00000000  -0.00259272   0.28156620   0.00000000   0.00000000   0.00000000   0.00000000   0.00000000   0.00000000  -0.00976560
  0.17600000   0.00107816   0.01720463  -0.00025473  -0.00000027   0.00000000   0.00000000   0.00000000   0.00000000  -0.00263259   0.28162880   0.00000000   0.00000000   0.00000000   0.00000000   0.00000000   0.00000000  -0.01464800
  0.17800000   0.00000000   0.01720514  -0.00023324   0.00000000   0.00000000   0.00000000   0.00000000   0.00000000  -0.00267258   0.28166960   0.00000000   0.00000000   0.00000000   0.00000000   0.00000000   0.00000000  -0.01953100
  0.18000000   0.00000000   0.01720561  -0.00020581   0.00000000   0.00000000   0.00000000   0.00000000   0.00000000  -0.00271042   0.28169313   0.00000000   0.00000000   0.00000000   0.00000000   0.00000000   0.00000000  -0.00976560
  0.18200000   0.00000000   0.01720602  -0.00017173   0.00000000   0.00000000   0.00000000   0.00000000   0.00000000  -0.00274409   0.28169447   0.00000000   0.00000000   0.00000000   0.00000000   0.00000000   0.00000000  -0.01709000
  0.18400000   0.00000000   0.01720636  -0.00013027   0.00000000   0.00000000   0.00000000   0.00000000   0.00000000  -0.00277038   0.28166170   0.00000000   0.00000000   0.00000000   0.00000000   0.00000000   0.00000000  -0.00976560
  0.18600000   0.00107816   0.01720662  -0.00008108  -0.00000009   0.00000000   0.00000000   0.00000000   0.00000000  -0.00278352   0.28158388   0.00000000   0.00000000   0.00000000   0.00000000   0.00000000   0.00000000  -0.01709000
  0.18800000   0.00424435   0.01720678  -0.00002582  -0.00000011   0.00000000   0.00000000   0.00000000   0.00000000  -0.00277708   0.28146235   0.00000000   0.00000000   0.00000000   0.00000000   0.00000000   0.00000000  -0.01464800
  0.19000000   0.00107816   0.01720684   0.00003088   0.00000003   0.00000000   0.00000000   0.00000000   0.00000000  -0.00274610   0.28131405   0.00000000   0.00000000   0.00000000   0.00000000   0.00000000   0.00000000  -0.01953100
  0.19200000   0.00000000   0.01720677   0.00008358   0.00000000   0.00000000   0.00000000   0.00000000   0.00000000  -0.00268702   0.28115913   0.00000000   0.00000000   0.00000000   0.00000000   0.00000000   0.00000000  -0.01709000
  0.19400000   0.00107816   0.01720661   0.00012914   0.00000014   0.00000000   0.00000000   0.00000000   0.00000000  -0.00259885   0.28100792   0.00000000   0.00000000   0.00000000   0.00000000   0.00000000   0.00000000  -0.01709000
  0.19600000   0.00000000   0.01720635   0.00016709   0.00000000   0.00000000   0.00000000   0.00000000   0.00000000  -0.00248525   0.28086151   0.00000000   0.00000000   0.00000000   0.00000000   0.00000000   0.00000000  -0.01953100
  0.19800000   0.00000000   0.01720601   0.00019807   0.00000000   0.00000000   0.00000000   0.00000000   0.00000000  -0.00235475   0.28072291   0.00000000   0.00000000   0.00000000   0.00000000   0.00000000   0.00000000  -0.01464800
  0.20000000   0.00266125   0.01720562   0.00022283   0.00000059   0.00000000   0.00000000   0.00000000   0.00000000  -0.00221987   0.28060555   0.00000000   0.00000000   0.00000000   0.00000000   0.00000000   0.00000000  -0.02197300
  0.20200000   0.00107816   0.01720517   0.00024206   0.00000026   0.00000000   0.00000000   0.00000000   0.00000000  -0.00209505   0.28052833   0.00000000   0.00000000   0.00000000   0.00000000   0.00000000   0.00000000  -0.01464800
  0.20400000   0.00747651   0.01720469   0.00025641   0.00000192   0.00000000   0.00000000   0.00000000   0.00000000  -0.00199352   0.28050496   0.00000000   0.00000000   0.00000000   0.00000000   0.00000000   0.00000000  -0.01220700
  0.20600000   0.00000000   0.01720417   0.00026647   0.00000000   0.00000000   0.00000000   0.00000000   0.00000000  -0.00192446   0.28053932   0.00000000   0.00000000   0.00000000   0.00000000   0.00000000   0.00000000  -0.01953100
  0.20800000   0.00000000   0.01720364   0.00027276   0.00000000   0.00000000   0.00000000   0.00000000   0.00000000  -0.00189139   0.28062555   0.00000000   0.00000000   0.00000000   0.00000000   0.00000000   0.00000000  -0.00976560
  0.21000000   0.00107816   0.01720310   0.00027573   0.00000030   0.00000000   0.00000000   0.00000000   0.00000000  -0.00189240   0.28075223   0.00000000   0.00000000   0.00000000   0.00000000   0.00000000   0.00000000  -0.00732420
  0.21200000   0.00000000   0.01720255   0.00027578   0.00000000   0.00000000   0.00000000   0.00000000   0.00000000  -0.00192147   0.28090640   0.00000000   0.00000000   0.00000000   0.00000000   0.00000000   0.00000000  -0.02441400
  0.21400000   0.00000000   0.01720199   0.00027322   0.00000000   0.00000000   0.00000000   0.00000000   0.00000000  -0.00196986   0.28107055   0.00000000   0.00000000   0.00000000   0.00000000   0.00000000   0.00000000  -0.01464800
  0.21600000   0.00000000   0.01720145   0.00026830   0.00000000   0.00000000   0.00000000   0.00000000   0.00000000  -0.00202809   0.28122023   0.00000000   0.00000000   0.00000000   0.00000000   0.00000000   0.00000000  -0.01220700
  0.21800000   0.00107816   0.01720091   0.00026120   0.00000028   0.00000000   0.00000000   0.00000000   0.00000000  -0.00208649   0.28132956   0.00000000   0.00000000   0.00000000   0.00000000   0.00000000   0.00000000  -0.00976560
  0.22000000   0.00107816   0.01720039   0.00025205   0.00000027   0.00000000   0.00000000   0.00000000   0.00000000  -0.00213422   0.28137867   0.00000000   0.00000000   0.00000000   0.00000000   0.00000000   0.00000000  -0.01709000
  0.22200000   0.00000000   0.01719988   0.00024088   0.00000000   0.00000000   0.00000000   0.00000000   0.00000000  -0.00216126   0.28135704   0.00000000   0.00000000   0.00000000   0.00000000   0.00000000   0.00000000  -0.01953100
  0.22400000   0.00107816   0.01719940   0.00022769   0.00000025   0.00000000   0.00000000   0.00000000   0.00000000  -0.00216361   0.28126509   0.00000000   0.00000000   0.00000000   0.00000000   0.00000000   0.00000000  -0.01464800
  0.22600000   0.00000000   0.01719895   0.00021240   0.00000000   0.00000000   0.00000000   0.00000000   0.00000000  -0.00214460   0.28111680   0.00000000   0.00000000   0.00000000   0.00000000   0.00000000   0.00000000  -0.01953100
  0.22800000   0.00000000   0.01719852   0.00019488   0.00000000   0.00000000   0.00000000   0.00000000   0.00000000  -0.00211106   0.28093569   0.00000000   0.00000000   0.00000000   0.00000000   0.00000000   0.00000000  -0.01953100
  0.23000000   0.00107816   0.01719813   0.00017496   0.00000019   0.00000000   0.00000000   0.00000000   0.00000000  -0.00207040   0.28074126   0.00000000   0.00000000   0.00000000   0.00000000   0.00000000   0.00000000  -0.01953100
  0.23200000   0.00107816   0.01719778   0.00015239   0.00000016   0.00000000   0.00000000   0.00000000   0.00000000  -0.00203005   0.28054164   0.00000000   0.00000000   0.00000000   0.00000000   0.00000000   0.00000000  -0.02929700
  0.23400000   0.00107816   0.01719748   0.00012691   0.00000014   0.00000000   0.00000000   0.00000000   0.00000000  -0.00199572   0.28034053   0.00000000   0.00000000   0.00000000   0.00000000   0.00000000   0.00000000  -0.00732420
  0.23600000   0.00107816   0.01719722   0.00009853   0.00000011   0.00000000   0.00000000   0.00000000   0.00000000  -0.00196958   0.28014297   0.00000000   0.00000000   0.00000000   0.00000000   0.00000000   0.00000000  -0.01709000
  0.23800000   0.00000000   0.01719703   0.00006828   0.00000000   0.00000000   0.00000000   0.00000000   0.00000000  -0.00195035   0.27995119   0.00000000   0.00000000   0.00000000   0.00000000   0.00000000   0.00000000  -0.00732420
  0.24000000   0.00266125   0.01719689   0.00003859   0.00000010   0.00000000   0.00000000   0.00000000   0.00000000  -0.00193511   0.27976113   0.00000000   0.00000000   0.00000000   0.00000000   0.00000000   0.00000000  -0.00488280
  0.24200000   0.00000000   0.01719681   0.00001213   0.00000000   0.00000000   0.00000000   0.00000000   0.00000000  -0.00192137   0.27956751   0.00000000   0.00000000   0.00000000   0.00000000   0.00000000   0.00000000  -0.01709000
  0.24400000   0.00000000   0.01719679  -0.00000969   0.00000000   0.00000000   0.00000000   0.00000000   0.00000000  -0.00190695   0.27937202   0.00000000   0.00000000   0.00000000   0.00000000   0.00000000   0.00000000  -0.01220700
  0.24600000   0.00000000   0.01719681  -0.00002672   0.00000000   0.00000000   0.00000000   0.00000000   0.00000000  -0.00188768   0.27918535   0.00000000   0.00000000   0.00000000   0.00000000   0.00000000   0.00000000  -0.01953100
  0.24800000   0.00266125   0.01719686  -0.00003929  -0.00000010   0.00000000   0.00000000   0.00000000   0.00000000  -0.00185802   0.27901992   0.00000000   0.00000000   0.00000000   0.00000000   0.00000000   0.00000000  -0.01464800
  0.25000000   0.00266125   0.01719694  -0.00004781  -0.00000013   0.00000000   0.00000000   0.00000000   0.00000000  -0.00181495   0.27888200   0.00000000   0.00000000   0.00000000   0.00000000   0.00000000   0.00000000  -0.00488280
  0.25200000   0.00000000   0.01719704  -0.00005264   0.00000000   0.00000000   0.00000000   0.00000000   0.00000000  -0.00175966   0.27877426   0.00000000   0.00000000   0.00000000   0.00000000   0.00000000   0.00000000  -0.01464800
  0.25400000   0.00107816   0.01719714  -0.00005416  -0.00000006   0.00000000   0.00000000   0.00000000   0.00000000  -0.00169634   0.27870365   0.00000000   0.00000000   0.00000000   0.00000000   0.00000000   0.00000000  -0.01709000
  0.25600000   0.00000000   0.01719725  -0.00005274   0.00000000   0.00000000   0.00000000   0.00000000   0.00000000  -0.00163063   0.27868314   0.00000000   0.00000000   0.00000000   0.00000000   0.00000000   0.00000000  -0.01464800
  0.25800000   0.00000000   0.01719735  -0.00004871   0.00000000   0.00000000   0.00000000   0.00000000   0.00000000  -0.00156654   0.27872576   0.00000000   0.00000000   0.00000000   0.00000000   0.00000000   0.00000000  -0.01953100
  0.26000000   0.00266125   0.01719745  -0.00004241  -0.00000011   0.00000000   0.00000000   0.00000000   0.00000000  -0.00150429   0.27883668   0.00000000   0.00000000   0.00000000   0.00000000   0.00000000   0.00000000  -0.01709000
  0.26200000   0.00107816   0.01719754  -0.00003415  -0.00000004   0.00000000   0.00000000   0.00000000   0.00000000  -0.00144228   0.27900992   0.00000000   0.00000000   0.00000000   0.00000000   0.00000000   0.00000000  -0.01953100
  0.26400000   0.00000000   0.01719761  -0.00002425   0.00000000   0.00000000   0.00000000   0.00000000   0.00000000  -0.00138024   0.27923287   0.00000000   0.00000000   0.00000000   0.00000000   0.00000000   0.00000000  -0.00976560
  0.26600000   0.00000000   0.01719765  -0.00001301   0.00000000   0.00000000   0.00000000   0.00000000   0.00000000  -0.00132080   0.27949296   0.00000000   0.00000000   0.00000000   0.00000000   0.00000000   0.00000000  -0.01220700
  0.26800000   0.00000000   0.01719768  -0.00000073   0.00000000   0.00000000   0.00000000   0.00000000   0.00000000  -0.00126951   0.27977991   0.00000000   0.00000000   0.00000000   0.00000000   0.00000000   0.00000000  -0.01709000
  0.27000000   0.00266125   0.01719768   0.00001231   0.00000003   0.00000000   0.00000000   0.00000000   0.00000000  -0.00123439   0.28008220   0.00000000   0.00000000   0.00000000   0.00000000   0.00000000   0.00000000  -0.01709000
  0.27200000   0.00000000   0.01719766   0.00002582   0.00000000   0.00000000   0.00000000   0.00000000   0.00000000  -0.00122482   0.28038223   0.00000000   0.00000000   0.00000000   0.00000000   0.00000000   0.00000000  -0.01953100
  0.27400000   0.00107816   0.01719761   0.00003948   0.00000004   0.00000000   0.00000000   0.00000000   0.00000000  -0.00124795   0.28065758   0.00000000   0.00000000   0.00000000   0.00000000   0.00000000   0.00000000  -0.01709000
  0.27600000   0.00000000   0.01719753   0.00005302   0.00000000   0.00000000   0.00000000   0.00000000   0.00000000  -0.00130421   0.28088910   0.00000000   0.00000000   0.00000000   0.00000000   0.00000000   0.00000000  -0.01953100
  0.27800000   0.00000000   0.01719742   0.00006610   0.00000000   0.00000000   0.00000000   0.00000000   0.00000000  -0.00138712   0.28106903   0.00000000   0.00000000   0.00000000   0.00000000   0.00000000   0.00000000  -0.01709000
  0.28000000   0.00589341   0.01719729   0.00007841   0.00000046   0.00000000   0.00000000   0.00000000   0.00000000  -0.00148775   0.28120193   0.00000000   0.00000000   0.00000000   0.00000000   0.00000000   0.00000000  -0.01709000
  0.28200000   0.00107816   0.01719713   0.00008961   0.00000010   0.00000000   0.00000000   0.00000000   0.00000000  -0.00159767   0.28129533   0.00000000   0.00000000   0.00000000   0.00000000   0.00000000   0.00000000  -0.01953100
  0.28400000   0.00107816   0.01719695   0.00009933   0.00000011   0.00000000   0.00000000   0.00000000   0.00000000  -0.00170891   0.28134868   0.00000000   0.00000000   0.00000000   0.00000000   0.00000000   0.00000000  -0.01709000
  0.28600000   0.00107816   0.01719675   0.00010720   0.00000012   0.00000000   0.00000000   0.00000000   0.00000000  -0.00181392   0.28135177   0.00000000   0.00000000   0.00000000   0.00000000   0.00000000   0.00000000  -0.00976560
  0.28800000   0.00107816   0.01719654   0.00011280   0.00000012   0.00000000   0.00000000   0.00000000   0.00000000  -0.00190679   0.28129499   0.00000000   0.00000000   0.00000000   0.00000000   0.00000000   0.00000000  -0.01709000
  0.29000000   0.00000000   0.01719631   0.00011570   0.00000000   0.00000000   0.00000000   0.00000000   0.00000000  -0.00198520   0.28118472   0.00000000   0.00000000   0.00000000   0.00000000   0.00000000   0.00000000  -0.02685500
  0.29200000   0.00000000   0.01719608   0.00011543   0.00000000   0.00000000   0.00000000   0.00000000   0.00000000  -0.00205078   0.28104665   0.00000000   0.00000000   0.00000000   0.00000000   0.00000000   0.00000000  -0.01709000
  0.29400000   0.00107816   0.01719585   0.00011155   0.00000012   0.00000000   0.00000000   0.00000000   0.00000000  -0.00210663   0.28091140   0.00000000   0.00000000   0.00000000   0.00000000   0.00000000   0.00000000  -0.01953100
  0.29600000   0.00424435   0.01719563   0.00010396   0.00000044   0.00000000   0.00000000   0.00000000   0.00000000  -0.00215513   0.28080084   0.00000000   0.00000000   0.00000000   0.00000000   0.00000000   0.00000000  -0.02441400
  0.29800000   0.00000000   0.01719542   0.00009370   0.00000000   0.00000000   0.00000000   0.00000000   0.00000000  -0.00219743   0.28072675   0.00000000   0.00000000   0.00000000   0.00000000   0.00000000   0.00000000  -0.01709000
  0.30000000   0.00107816   0.01719523   0.00008312   0.00000009   0.00000000   0.00000000   0.00000000   0.00000000  -0.00223242   0.28069555   0.00000000   0.00000000   0.00000000   0.00000000   0.00000000   0.00000000  -0.01709000
  0.30200000   0.00107816   0.01719507   0.00007457   0.00000008   0.00000000   0.00000000   0.00000000   0.00000000  -0.00225740   0.28070984   0.00000000   0.00000000   0.00000000   0.00000000   0.00000000   0.00000000  -0.01953100
  0.30400000   0.00000000   0.01719492   0.00006902   0.00000000   0.00000000   0.00000000   0.00000000   0.00000000  -0.00227096   0.28076233   0.00000000   0.00000000   0.00000000   0.00000000   0.00000000   0.00000000  -0.01464800
  0.30600000   0.00000000   0.01719478   0.00006626   0.00000000   0.00000000   0.00000000   0.00000000   0.00000000  -0.00227463   0.28083273   0.00000000   0.00000000   0.00000000   0.00000000   0.00000000   0.00000000  -0.01709000
  0.30800000   0.00107816   0.01719465   0.00006569   0.00000007   0.00000000   0.00000000   0.00000000   0.00000000  -0.00227126   0.28089805   0.00000000   0.00000000   0.00000000   0.00000000   0.00000000   0.00000000  -0.01953100
  0.31000000   0.00000000   0.01719452   0.00006662   0.00000000   0.00000000   0.00000000   0.00000000   0.00000000  -0.00226324   0.28094405   0.00000000   0.00000000   0.00000000   0.00000000   0.00000000   0.00000000  -0.00732420
  0.31200000   0.00000000   0.01719438   0.00006838   0.00000000   0.00000000   0.00000000   0.00000000   0.00000000  -0.00225193   0.28096441   0.00000000   0.00000000   0.00000000   0.00000000   0.00000000   0.00000000  -0.01220700
  0.31400000   0.00000000   0.01719425   0.00007025   0.00000000   0.00000000   0.00000000   0.00000000   0.00000000  -0.00223747   0.28095685   0.00000000   0.00000000   0.00000000   0.00000000   0.00000000   0.00000000  -0.01709000
  0.31600000   0.00000000   0.01719410   0.00007151   0.00000000   0.00000000   0.00000000   0.00000000   0.00000000  -0.00221890   0.28092672   0.00000000   0.00000000   0.00000000   0.00000000   0.00000000   0.00000000  -0.01464800
  0.31800000   0.00912557   0.01719396   0.00007143   0.00000065   0.00000000   0.00000000   0.00000000   0.00000000  -0.00219525   0.28088832   0.00000000   0.00000000   0.00000000   0.00000000   0.00000000   0.00000000  -0.02197300
  0.32000000   0.00000000   0.01719382   0.00006925   0.00000000   0.00000000   0.00000000   0.00000000   0.00000000  -0.00216659   0.28085507   0.00000000   0.00000000   0.00000000   0.00000000   0.00000000   0.00000000  -0.00976560
  0.32200000   0.00107816   0.01719368   0.00006420   0.00000007   0.00000000   0.00000000   0.00000000   0.00000000  -0.00213334   0.28082736   0.00000000   0.00000000   0.00000000   0.00000000   0.00000000   0.00000000  -0.01709000
  0.32400000   0.00000000   0.01719355   0.00005547   0.00000000   0.00000000   0.00000000   0.00000000   0.00000000  -0.00209591   0.28079080   0.00000000   0.00000000   0.00000000   0.00000000   0.00000000   0.00000000  -0.01709000
  0.32600000   0.00000000   0.01719344   0.00004228   0.00000000   0.00000000   0.00000000   0.00000000   0.00000000  -0.00205565   0.28072626   0.00000000   0.00000000   0.00000000   0.00000000   0.00000000   0.00000000  -0.01464800
  0.32800000   0.00000000   0.01719336   0.00002391   0.00000000   0.00000000   0.00000000   0.00000000   0.00000000  -0.00201640   0.28061864   0.00000000   0.00000000   0.00000000   0.00000000   0.00000000   0.00000000  -0.00976560
  0.33000000   0.00000000   0.01719331   0.00000044   0.00000000   0.00000000   0.00000000   0.00000000   0.00000000  -0.00198454   0.28045968   0.00000000   0.00000000   0.00000000   0.00000000   0.00000000   0.00000000  -0.01709000
  0.33200000   0.00424435   0.01719331  -0.00002657  -0.00000011   0.00000000   0.00000000   0.00000000   0.00000000  -0.00196702   0.28025022   0.00000000   0.00000000   0.00000000   0.00000000   0.00000000   0.00000000  -0.01709000
  0.33400000   0.00000000   0.01719336  -0.00005445   0.00000000   0.00000000   0.00000000   0.00000000   0.00000000  -0.00196810   0.28000083   0.00000000   0.00000000   0.00000000   0.00000000   0.00000000   0.00000000  -0.01220700
  0.33600000   0.00000000   0.01719347  -0.00008085   0.00000000   0.00000000   0.00000000   0.00000000   0.00000000  -0.00198707   0.27972717   0.00000000   0.00000000   0.00000000   0.00000000   0.00000000   0.00000000  -0.01464800
  0.33800000   0.00000000   0.01719363  -0.00010376   0.00000000   0.00000000   0.00000000   0.00000000   0.00000000  -0.00201861   0.27944228   0.00000000   0.00000000   0.00000000   0.00000000   0.00000000   0.00000000  -0.01464800
  0.34000000   0.00000000   0.01719384  -0.00012077   0.00000000   0.00000000   0.00000000   0.00000000   0.00000000  -0.00205581   0.27915523   0.00000000   0.00000000   0.00000000   0.00000000   0.00000000   0.00000000  -0.01220700
  0.34200000   0.00000000   0.01719408  -0.00012982   0.00000000   0.00000000   0.00000000   0.00000000   0.00000000  -0.00209305   0.27887842   0.00000000   0.00000000   0.00000000   0.00000000   0.00000000   0.00000000  -0.01464800
  0.34400000   0.00107816   0.01719434  -0.00013018  -0.00000014   0.00000000   0.00000000   0.00000000   0.00000000  -0.00212654   0.27863059   0.00000000   0.00000000   0.00000000   0.00000000   0.00000000   0.00000000  -0.02685500
  0.34600000   0.00107816   0.01719460  -0.00012221  -0.00000013   0.00000000   0.00000000   0.00000000   0.00000000  -0.00215385   0.27842800   0.00000000   0.00000000   0.00000000   0.00000000   0.00000000   0.00000000  -0.01709000
  0.34800000   0.00000000   0.01719484  -0.00010657   0.00000000   0.00000000   0.00000000   0.00000000   0.00000000  -0.00217356   0.27827749   0.00000000   0.00000000   0.00000000   0.00000000   0.00000000   0.00000000  -0.01953100
  0.35000000   0.00000000   0.01719506  -0.00008391   0.00000000   0.00000000   0.00000000   0.00000000   0.00000000  -0.00218521   0.27818335   0.00000000   0.00000000   0.00000000   0.00000000   0.00000000   0.00000000  -0.01220700
  0.35200000   0.00107816   0.01719523  -0.00005484  -0.00000006   0.00000000   0.00000000   0.00000000   0.00000000  -0.00218894   0.27815479   0.00000000   0.00000000   0.00000000   0.00000000   0.00000000   0.00000000  -0.01464800
  0.35400000   0.00000000   0.01719534  -0.00001997   0.00000000   0.00000000   0.00000000   0.00000000   0.00000000  -0.00218500   0.27819885   0.00000000   0.00000000   0.00000000   0.00000000   0.00000000   0.00000000  -0.01709000
  0.35600000   0.00000000   0.01719538   0.00002011   0.00000000   0.00000000   0.00000000   0.00000000   0.00000000  -0.00217347   0.27831253   0.00000000   0.00000000   0.00000000   0.00000000   0.00000000   0.00000000  -0.01220700
  0.35800000   0.00107816   0.01719534   0.00006482   0.00000007   0.00000000   0.00000000   0.00000000   0.00000000  -0.00215523   0.27848754   0.00000000   0.00000000   0.00000000   0.00000000   0.00000000   0.00000000  -0.01953100
  0.36000000   0.00589341   0.01719521   0.00011356   0.00000067   0.00000000   0.00000000   0.00000000   0.00000000  -0.00213310   0.27871722   0.00000000   0.00000000   0.00000000   0.00000000   0.00000000   0.00000000  -0.01709000
  0.36200000   0.00000000   0.01719498   0.00016574   0.00000000   0.00000000   0.00000000   0.00000000   0.00000000  -0.00211247   0.27899711   0.00000000   0.00000000   0.00000000   0.00000000   0.00000000   0.00000000  -0.02197300
  0.36400000   0.00424435   0.01719465   0.00022070   0.00000094   0.00000000   0.00000000   0.00000000   0.00000000  -0.00210154   0.27932281   0.00000000   0.00000000   0.00000000   0.00000000   0.00000000   0.00000000  -0.00976560
  0.36600000   0.00000000   0.01719421   0.00027779   0.00000000   0.00000000   0.00000000   0.00000000   0.00000000  -0.00211030   0.27968691   0.00000000   0.00000000   0.00000000   0.00000000   0.00000000   0.00000000  -0.00488280
  0.36800000   0.00000000   0.01719365   0.00033625   0.00000000   0.00000000   0.00000000   0.00000000   0.00000000  -0.00214726   0.28007657   0.00000000   0.00000000   0.00000000   0.00000000   0.00000000   0.00000000  -0.01220700
  0.37000000   0.00107816   0.01719298   0.00039530   0.00000043   0.00000000   0.00000000   0.00000000   0.00000000  -0.00221515   0.28047257   0.00000000   0.00000000   0.00000000   0.00000000   0.00000000   0.00000000  -0.01464800
  0.37200000   0.00266125   0.01719219   0.00045403   0.00000121   0.00000000   0.00000000   0.00000000   0.00000000  -0.00230856   0.28085028   0.00000000   0.00000000   0.00000000   0.00000000   0.00000000   0.00000000  -0.01709000
  0.37400000   0.00000000   0.01719128   0.00051147   0.00000000   0.00000000   0.00000000   0.00000000   0.00000000  -0.00241517   0.28118855   0.00000000   0.00000000   0.00000000   0.00000000   0.00000000   0.00000000  -0.01953100
  0.37600000   0.00266125   0.01719026   0.00056651   0.00000151   0.00000000   0.00000000   0.00000000   0.00000000  -0.00252015   0.28148111   0.00000000   0.00000000   0.00000000   0.00000000   0.00000000   0.00000000  -0.01709000
  0.37800000   0.00107816   0.01718912   0.00061794   0.00000067   0.00000000   0.00000000   0.00000000   0.00000000  -0.00261142   0.28172970   0.00000000   0.00000000   0.00000000   0.00000000   0.00000000   0.00000000  -0.01953100
  0.38000000   0.00000000   0.01718789   0.00066436   0.00000000   0.00000000   0.00000000   0.00000000   0.00000000  -0.00268099   0.28193055   0.00000000   0.00000000   0.00000000   0.00000000   0.00000000   0.00000000  -0.02197300
  0.38200000   0.00000000   0.01718656   0.00070427   0.00000000   0.00000000   0.00000000   0.00000000   0.00000000  -0.00272321   0.28207769   0.00000000   0.00000000   0.00000000   0.00000000   0.00000000   0.00000000  -0.01709000
  0.38400000   0.00107816   0.01718515   0.00073597   0.00000079   0.00000000   0.00000000   0.00000000   0.00000000  -0.00273624   0.28216642   0.00000000   0.00000000   0.00000000   0.00000000   0.00000000   0.00000000  -0.00976560
  0.38600000   0.00000000   0.01718368   0.00075760   0.00000000   0.00000000   0.00000000   0.00000000   0.00000000  -0.00272292   0.28219031   0.00000000   0.00000000   0.00000000   0.00000000   0.00000000   0.00000000   0.00000000
  0.38800000   0.00000000   0.01718216   0.00076711   0.00000000   0.00000000   0.00000000   0.00000000   0.00000000  -0.00268709   0.28215007   0.00000000   0.00000000   0.00000000   0.00000000   0.00000000   0.00000000  -0.01953100
  0.39000000   0.00000000   0.01718063   0.00076226   0.00000000   0.00000000   0.00000000   0.00000000   0.00000000  -0.00263046   0.28206332   0.00000000   0.00000000   0.00000000   0.00000000   0.00000000   0.00000000  -0.01464800
  0.39200000   0.00912557   0.01717910   0.00074085   0.00000676   0.00000000   0.00000000   0.00000000   0.00000000  -0.00255391   0.28195362   0.00000000   0.00000000   0.00000000   0.00000000   0.00000000   0.00000000  -0.00732420
  0.39400000   0.00107816   0.01717762   0.00070160   0.00000076   0.00000000   0.00000000   0.00000000   0.00000000  -0.00246042   0.28183107   0.00000000   0.00000000   0.00000000   0.00000000   0.00000000   0.00000000  -0.01709000
  0.39600000   0.00000000   0.01717622   0.00064506   0.00000000   0.00000000   0.00000000   0.00000000   0.00000000  -0.00235633   0.28168967   0.00000000   0.00000000   0.00000000   0.00000000   0.00000000   0.00000000  -0.00976560
  0.39800000   0.00000000   0.01717493   0.00057349   0.00000000   0.00000000   0.00000000   0.00000000   0.00000000  -0.00224988   0.28152010   0.00000000   0.00000000   0.00000000   0.00000000   0.00000000   0.00000000  -0.01709000
  0.40000000   0.00000000   0.01717378   0.00048987   0.00000000   0.00000000   0.00000000   0.00000000   0.00000000  -0.00214864   0.28131898   0.00000000   0.00000000   0.00000000   0.00000000   0.00000000   0.00000000  -0.01709000
  0.40200000   0.00107816   0.01717280   0.00039718   0.00000043   0.00000000   0.00000000   0.00000000   0.00000000  -0.00205720   0.28109020   0.00000000   0.00000000   0.00000000   0.00000000   0.00000000   0.00000000  -0.01464800
  0.40400000   0.00000000   0.01717201   0.00029830   0.00000000   0.00000000   0.00000000   0.00000000   0.00000000  -0.00197665   0.28084259   0.00000000   0.00000000   0.00000000   0.00000000   0.00000000   0.00000000  -0.01709000
  0.40600000   0.00000000   0.01717141   0.00019601   0.00000000   0.00000000   0.00000000   0.00000000   0.00000000  -0.00190658   0.28058414   0.00000000   0.00000000   0.00000000   0.00000000   0.00000000   0.00000000  -0.01220700
  0.40800000   0.00000000   0.01717102   0.00009299   0.00000000   0.00000000   0.00000000   0.00000000   0.00000000  -0.00184656   0.28031677   0.00000000   0.00000000   0.00000000   0.00000000   0.00000000   0.00000000  -0.01464800
  0.41000000   0.00912557   0.01717083  -0.00000811  -0.00000007   0.00000000   0.00000000   0.00000000   0.00000000  -0.00179548   0.28003742   0.00000000   0.00000000   0.00000000   0.00000000   0.00000000   0.00000000  -0.01220700
  0.41200000   0.00000000   0.01717085  -0.00010466   0.00000000   0.00000000   0.00000000   0.00000000   0.00000000  -0.00175030   0.27974529   0.00000000   0.00000000   0.00000000   0.00000000   0.00000000   0.00000000  -0.01220700
  0.41400000   0.00000000   0.01717106  -0.00019404   0.00000000   0.00000000   0.00000000   0.00000000   0.00000000  -0.00170596   0.27944790   0.00000000   0.00000000   0.00000000   0.00000000   0.00000000   0.00000000  -0.01709000
  0.41600000   0.00424435   0.01717145  -0.00027360  -0.00000116   0.00000000   0.00000000   0.00000000   0.00000000  -0.00165808   0.27915857   0.00000000   0.00000000   0.00000000   0.00000000   0.00000000   0.00000000  -0.01464800
  0.41800000   0.00107816   0.01717199  -0.00034079  -0.00000037   0.00000000   0.00000000   0.00000000   0.00000000  -0.00160576   0.27889086   0.00000000   0.00000000   0.00000000   0.00000000   0.00000000   0.00000000  -0.01464800
  0.42000000   0.00000000   0.01717268  -0.00039391   0.00000000   0.00000000   0.00000000   0.00000000   0.00000000  -0.00154995   0.27865658   0.00000000   0.00000000   0.00000000   0.00000000   0.00000000   0.00000000  -0.01953100
  0.42200000   0.00000000   0.01717346  -0.00043277   0.00000000   0.00000000   0.00000000   0.00000000   0.00000000  -0.00149030   0.27846570   0.00000000   0.00000000   0.00000000   0.00000000   0.00000000   0.00000000  -0.01709000
  0.42400000   0.00000000   0.01717433  -0.00045805   0.00000000   0.00000000   0.00000000   0.00000000   0.00000000  -0.00142584   0.27832663   0.00000000   0.00000000   0.00000000   0.00000000   0.00000000   0.00000000  -0.00976560
  0.42600000   0.00000000   0.01717524  -0.00046996   0.00000000   0.00000000   0.00000000   0.00000000   0.00000000  -0.00135862   0.27824758   0.00000000   0.00000000   0.00000000   0.00000000   0.00000000   0.00000000  -0.00976560
  0.42800000   0.00000000   0.01717618  -0.00046853   0.00000000   0.00000000   0.00000000   0.00000000   0.00000000  -0.00129588   0.27823775   0.00000000   0.00000000   0.00000000   0.00000000   0.00000000   0.00000000  -0.02929700
  0.43000000   0.00107816   0.01717712  -0.00045488  -0.00000049   0.00000000   0.00000000   0.00000000   0.00000000  -0.00124770   0.27830333   0.00000000   0.00000000   0.00000000   0.00000000   0.00000000   0.00000000  -0.02197300
  0.43200000   0.00000000   0.01717803  -0.00043131   0.00000000   0.00000000   0.00000000   0.00000000   0.00000000  -0.00122266   0.27844194   0.00000000   0.00000000   0.00000000   0.00000000   0.00000000   0.00000000  -0.01953100
  0.43400000   0.00000000   0.01717889  -0.00040051   0.00000000   0.00000000   0.00000000   0.00000000   0.00000000  -0.00122506   0.27864610   0.00000000   0.00000000   0.00000000   0.00000000   0.00000000   0.00000000  -0.00976560
  0.43600000   0.00589341   0.01717970  -0.00036512  -0.00000215   0.00000000   0.00000000   0.00000000   0.00000000  -0.00125449   0.27890756   0.00000000   0.00000000   0.00000000   0.00000000   0.00000000   0.00000000  -0.01220700
  0.43800000   0.00000000   0.01718043  -0.00032771   0.00000000   0.00000000   0.00000000   0.00000000   0.00000000  -0.00130616   0.27921654   0.00000000   0.00000000   0.00000000   0.00000000   0.00000000   0.00000000  -0.01220700
  0.44000000   0.00000000   0.01718108  -0.00029071   0.00000000   0.00000000   0.00000000   0.00000000   0.00000000  -0.00137192   0.27956498   0.00000000   0.00000000   0.00000000   0.00000000   0.00000000   0.00000000  -0.01220700
  0.44200000   0.00107816   0.01718166  -0.00025652  -0.00000028   0.00000000   0.00000000   0.00000000   0.00000000  -0.00144279   0.27994959   0.00000000   0.00000000   0.00000000   0.00000000   0.00000000   0.00000000  -0.01953100
  0.44400000   0.00000000   0.01718218  -0.00022743   0.00000000   0.00000000   0.00000000   0.00000000   0.00000000  -0.00151095   0.28036738   0.00000000   0.00000000   0.00000000   0.00000000   0.00000000   0.00000000  -0.01220700
  0.44600000   0.00107816   0.01718263  -0.00020568  -0.00000022   0.00000000   0.00000000   0.00000000   0.00000000  -0.00156906   0.28081040   0.00000000   0.00000000   0.00000000   0.00000000   0.00000000   0.00000000  -0.01709000
  0.44800000   0.00107816   0.01718304  -0.00019327  -0.00000021   0.00000000   0.00000000   0.00000000   0.00000000  -0.00160986   0.28126653   0.00000000   0.00000000   0.00000000   0.00000000   0.00000000   0.00000000  -0.02929700
  0.45000000   0.00107816   0.01718343  -0.00019124  -0.00000021   0.00000000   0.00000000   0.00000000   0.00000000  -0.00162848   0.28172323   0.00000000   0.00000000   0.00000000   0.00000000   0.00000000   0.00000000  -0.01220700
  0.45200000   0.00107816   0.01718381  -0.00019865  -0.00000021   0.00000000   0.00000000   0.00000000   0.00000000  -0.00162615   0.28216571   0.00000000   0.00000000   0.00000000   0.00000000   0.00000000   0.00000000  -0.01709000
  0.45400000   0.00000000   0.01718421  -0.00021261   0.00000000   0.00000000   0.00000000   0.00000000   0.00000000  -0.00161069   0.28257139   0.00000000   0.00000000   0.00000000   0.00000000   0.00000000   0.00000000  -0.02685500
  0.45600000   0.00000000   0.01718463  -0.00022978   0.00000000   0.00000000   0.00000000   0.00000000   0.00000000  -0.00159171   0.28291188   0.00000000   0.00000000   0.00000000   0.00000000   0.00000000   0.00000000  -0.01709000
  0.45800000   0.00000000   0.01718509  -0.00024798   0.00000000   0.00000000   0.00000000   0.00000000   0.00000000  -0.00157551   0.28316117   0.00000000   0.00000000   0.00000000   0.00000000   0.00000000   0.00000000  -0.01953100
  0.46000000   0.00000000   0.01718559  -0.00026610   0.00000000   0.00000000   0.00000000   0.00000000   0.00000000  -0.00156389   0.28330236   0.00000000   0.00000000   0.00000000   0.00000000   0.00000000   0.00000000  -0.00732420
  0.46200000   0.00107816   0.01718612  -0.00028274  -0.00000030   0.00000000   0.00000000   0.00000000   0.00000000  -0.00155636   0.28333158   0.00000000   0.00000000   0.00000000   0.00000000   0.00000000   0.00000000  -0.01953100
  0.46400000   0.00000000   0.01718669  -0.00029613   0.00000000   0.00000000   0.00000000   0.00000000   0.00000000  -0.00155428   0.28325741   0.00000000   0.00000000   0.00000000   0.00000000   0.00000000   0.00000000  -0.01709000
  0.46600000   0.00000000   0.01718728  -0.00030550   0.00000000   0.00000000   0.00000000   0.00000000   0.00000000  -0.00156141   0.28309646   0.00000000   0.00000000   0.00000000   0.00000000   0.00000000   0.00000000  -0.01709000
  0.46800000   0.00000000   0.01718789  -0.00031156   0.00000000   0.00000000   0.00000000   0.00000000   0.00000000  -0.00157843   0.28286745   0.00000000   0.00000000   0.00000000   0.00000000   0.00000000   0.00000000  -0.01464800
  0.47000000   0.00107816   0.01718851  -0.00031566  -0.00000034   0.00000000   0.00000000   0.00000000   0.00000000  -0.00159937   0.28258694   0.00000000   0.00000000   0.00000000   0.00000000   0.00000000   0.00000000  -0.00244140
  0.47200000   0.00107816   0.01718914  -0.00031885  -0.00000034   0.00000000   0.00000000   0.00000000   0.00000000  -0.00161601   0.28227391   0.00000000   0.00000000   0.00000000   0.00000000   0.00000000   0.00000000  -0.02685500
  0.47400000   0.00000000   0.01718978  -0.00032100   0.00000000   0.00000000   0.00000000   0.00000000   0.00000000  -0.00162385   0.28195393   0.00000000   0.00000000   0.00000000   0.00000000   0.00000000   0.00000000  -0.01464800
  0.47600000   0.00000000   0.01719042  -0.00032050   0.00000000   0.00000000   0.00000000   0.00000000   0.00000000  -0.00162260   0.28165301   0.00000000   0.00000000   0.00000000   0.00000000   0.00000000   0.00000000  -0.01220700
  0.47800000   0.00000000   0.01719106  -0.00031558   0.00000000   0.00000000   0.00000000   0.00000000   0.00000000  -0.00161341   0.28139389   0.00000000   0.00000000   0.00000000   0.00000000   0.00000000   0.00000000  -0.01464800
  0.48000000   0.00107816   0.01719170  -0.00030567  -0.00000033   0.00000000   0.00000000   0.00000000   0.00000000  -0.00159758   0.28119541   0.00000000   0.00000000   0.00000000   0.00000000   0.00000000   0.00000000  -0.01953100
  0.48200000   0.00000000   0.01719231  -0.00029135   0.00000000   0.00000000   0.00000000   0.00000000   0.00000000  -0.00157620   0.28106549   0.00000000   0.00000000   0.00000000   0.00000000   0.00000000   0.00000000  -0.01709000
  0.48400000   0.00266125   0.01719289  -0.00027352  -0.00000073   0.00000000   0.00000000   0.00000000   0.00000000  -0.00154990   0.28099636   0.00000000   0.00000000   0.00000000   0.00000000   0.00000000   0.00000000  -0.01953100
  0.48600000   0.00000000   0.01719344  -0.00025308   0.00000000   0.00000000   0.00000000   0.00000000   0.00000000  -0.00151962   0.28097008   0.00000000   0.00000000   0.00000000   0.00000000   0.00000000   0.00000000  -0.01953100
  0.48800000   0.00000000   0.01719394  -0.00023086   0.00000000   0.00000000   0.00000000   0.00000000   0.00000000  -0.00148765   0.28096809   0.00000000   0.00000000   0.00000000   0.00000000   0.00000000   0.00000000  -0.01220700
  0.49000000   0.00000000   0.01719440  -0.00020762   0.00000000   0.00000000   0.00000000   0.00000000   0.00000000  -0.00145758   0.28097687   0.00000000   0.00000000   0.00000000   0.00000000   0.00000000   0.00000000  -0.01953100
  0.49200000   0.00107816   0.01719482  -0.00018406  -0.00000020   0.00000000   0.00000000   0.00000000   0.00000000  -0.00143386   0.28098801   0.00000000   0.00000000   0.00000000   0.00000000   0.00000000   0.00000000  -0.00976560
  0.49400000   0.00000000   0.01719519  -0.00016084   0.00000000   0.00000000   0.00000000   0.00000000   0.00000000  -0.00142171   0.28099449   0.00000000   0.00000000   0.00000000   0.00000000   0.00000000   0.00000000  -0.01709000
  0.49600000   0.00000000   0.01719551  -0.00013856   0.00000000   0.00000000   0.00000000   0.00000000   0.00000000  -0.00142726   0.28098632   0.00000000   0.00000000   0.00000000   0.00000000   0.00000000   0.00000000  -0.01464800
  0.49800000   0.00000000   0.01719579  -0.00011778   0.00000000   0.00000000   0.00000000   0.00000000   0.00000000  -0.00145697   0.28094872   0.00000000   0.00000000   0.00000000   0.00000000   0.00000000   0.00000000  -0.01709000
  0.50000000   0.00266125   0.01719602  -0.00009905  -0.00000026   0.00000000   0.00000000   0.00000000   0.00000000  -0.00151562   0.28086586   0.00000000   0.00000000   0.00000000   0.00000000   0.00000000   0.00000000  -0.01464800
  0.50200000   0.00000000   0.01719622  -0.00008285   0.00000000   0.00000000   0.00000000   0.00000000   0.00000000  -0.00160340   0.28072904   0.00000000   0.00000000   0.00000000   0.00000000   0.00000000   0.00000000  -0.02685500
  0.50400000   0.00000000   0.01719639  -0.00006966   0.00000000   0.00000000   0.00000000   0.00000000   0.00000000  -0.00171479   0.28054200   0.00000000   0.00000000   0.00000000   0.00000000   0.00000000   0.00000000  -0.01220700
  0.50600000   0.00107816   0.01719653  -0.00005995  -0.00000006   0.00000000   0.00000000   0.00000000   0.00000000  -0.00184090   0.28031835   0.00000000   0.00000000   0.00000000   0.00000000   0.00000000   0.00000000  -0.01953100
  0.50800000   0.00000000   0.01719665  -0.00005394   0.00000000   0.00000000   0.00000000   0.00000000   0.00000000  -0.00197387   0.28007247   0.00000000   0.00000000   0.00000000   0.00000000   0.00000000   0.00000000  -0.01220700
  0.51000000   0.00000000   0.01719675  -0.00005091   0.00000000   0.00000000   0.00000000   0.00000000   0.00000000  -0.00210894   0.27981362   0.00000000   0.00000000   0.00000000   0.00000000   0.00000000   0.00000000  -0.01464800
  0.51200000   0.00266125   0.01719686  -0.00004857  -0.00000013   0.00000000   0.00000000   0.00000000   0.00000000  -0.00224295   0.27954875   0.00000000   0.00000000   0.00000000   0.00000000   0.00000000   0.00000000  -0.01709000
  0.51400000   0.00107816   0.01719695  -0.00004397  -0.00000005   0.00000000   0.00000000   0.00000000   0.00000000  -0.00237184   0.27928665   0.00000000   0.00000000   0.00000000   0.00000000   0.00000000   0.00000000  -0.01709000
  0.51600000   0.00000000   0.01719704  -0.00003524   0.00000000   0.00000000   0.00000000   0.00000000   0.00000000  -0.00248933   0.27904456   0.00000000   0.00000000   0.00000000   0.00000000   0.00000000   0.00000000  -0.00976560
  0.51800000   0.00000000   0.01719711  -0.00002195   0.00000000   0.00000000   0.00000000   0.00000000   0.00000000  -0.00258808   0.27885408   0.00000000   0.00000000   0.00000000   0.00000000   0.00000000   0.00000000  -0.02685500
  0.52000000   0.00107816   0.01719715  -0.00000435  -0.00000000   0.00000000   0.00000000   0.00000000   0.00000000  -0.00266180   0.27875106   0.00000000   0.00000000   0.00000000   0.00000000   0.00000000   0.00000000  -0.01220700
  0.52200000   0.00266125   0.01719716   0.00001720   0.00000005   0.00000000   0.00000000   0.00000000   0.00000000  -0.00270651   0.27875780   0.00000000   0.00000000   0.00000000   0.00000000   0.00000000   0.00000000  -0.01464800
  0.52400000   0.00000000   0.01719713   0.00004233   0.00000000   0.00000000   0.00000000   0.00000000   0.00000000  -0.00272135   0.27887540   0.00000000   0.00000000   0.00000000   0.00000000   0.00000000   0.00000000  -0.01709000
  0.52600000   0.00000000   0.01719704   0.00007070   0.00000000   0.00000000   0.00000000   0.00000000   0.00000000  -0.00270912   0.27908436   0.00000000   0.00000000   0.00000000   0.00000000   0.00000000   0.00000000  -0.01464800
  0.52800000   0.00107816   0.01719690   0.00010191   0.00000011   0.00000000   0.00000000   0.00000000   0.00000000  -0.00267625   0.27934969   0.00000000   0.00000000   0.00000000   0.00000000   0.00000000   0.00000000  -0.01464800
  0.53000000   0.00000000   0.01719670   0.00013559   0.00000000   0.00000000   0.00000000   0.00000000   0.00000000  -0.00263114   0.27962999   0.00000000   0.00000000   0.00000000   0.00000000   0.00000000   0.00000000  -0.01220700
  0.53200000   0.00107816   0.01719643   0.00017131   0.00000018   0.00000000   0.00000000   0.00000000   0.00000000  -0.00258102   0.27988690   0.00000000   0.00000000   0.00000000   0.00000000   0.00000000   0.00000000  -0.01464800
  0.53400000   0.00000000   0.01719609   0.00020862   0.00000000   0.00000000   0.00000000   0.00000000   0.00000000  -0.00253003   0.28009147   0.00000000   0.00000000   0.00000000   0.00000000   0.00000000   0.00000000  -0.01709000
  0.53600000   0.00266125   0.01719567   0.00024702   0.00000066   0.00000000   0.00000000   0.00000000   0.00000000  -0.00248005   0.28022499   0.00000000   0.00000000   0.00000000   0.00000000   0.00000000   0.00000000  -0.01220700
  0.53800000   0.00266125   0.01719517   0.00028598   0.00000076   0.00000000   0.00000000   0.00000000   0.00000000  -0.00243249   0.28027944   0.00000000   0.00000000   0.00000000   0.00000000   0.00000000   0.00000000  -0.01709000
  0.54000000   0.00000000   0.01719460   0.00032487   0.00000000   0.00000000   0.00000000   0.00000000   0.00000000  -0.00238980   0.28026311   0.00000000   0.00000000   0.00000000   0.00000000   0.00000000   0.00000000  -0.00976560
  0.54200000   0.00107816   0.01719395   0.00036301   0.00000039   0.00000000   0.00000000   0.00000000   0.00000000  -0.00235548   0.28020283   0.00000000   0.00000000   0.00000000   0.00000000   0.00000000   0.00000000  -0.01709000
  0.54400000   0.00107816   0.01719323   0.00039965   0.00000043   0.00000000   0.00000000   0.00000000   0.00000000  -0.00233242   0.28013225   0.00000000   0.00000000   0.00000000   0.00000000   0.00000000   0.00000000  -0.01953100
  0.54600000   0.00107816   0.01719243   0.00043393   0.00000047   0.00000000   0.00000000   0.00000000   0.00000000  -0.00231969   0.28007545   0.00000000   0.00000000   0.00000000   0.00000000   0.00000000   0.00000000  -0.01709000
  0.54800000   0.00266125   0.01719156   0.00046490   0.00000124   0.00000000   0.00000000   0.00000000   0.00000000  -0.00231084   0.28004219   0.00000000   0.00000000   0.00000000   0.00000000   0.00000000   0.00000000  -0.01709000
  0.55000000   0.00266125   0.01719063   0.00049149   0.00000131   0.00000000   0.00000000   0.00000000   0.00000000  -0.00229761   0.28003433   0.00000000   0.00000000   0.00000000   0.00000000   0.00000000   0.00000000  -0.01709000
  0.55200000   0.00000000   0.01718965   0.00051253   0.00000000   0.00000000   0.00000000   0.00000000   0.00000000  -0.00227569   0.28005271   0.00000000   0.00000000   0.00000000   0.00000000   0.00000000   0.00000000  -0.02197300
  0.55400000   0.00000000   0.01718862   0.00052671   0.00000000   0.00000000   0.00000000   0.00000000   0.00000000  -0.00224608   0.28009906   0.00000000   0.00000000   0.00000000   0.00000000   0.00000000   0.00000000  -0.01464800
  0.55600000   0.00000000   0.01718757   0.00053262   0.00000000   0.00000000   0.00000000   0.00000000   0.00000000  -0.00221313   0.28017403   0.00000000   0.00000000   0.00000000   0.00000000   0.00000000   0.00000000  -0.01709000
  0.55800000   0.00000000   0.01718650   0.00052868   0.00000000   0.00000000   0.00000000   0.00000000   0.00000000  -0.00218301   0.28027642   0.00000000   0.00000000   0.00000000   0.00000000   0.00000000   0.00000000  -0.02197300
  0.56000000   0.00107816   0.01718545   0.00051327   0.00000055   0.00000000   0.00000000   0.00000000   0.00000000  -0.00216256   0.28040348   0.00000000   0.00000000   0.00000000   0.00000000   0.00000000   0.00000000  -0.02197300
  0.56200000   0.00000000   0.01718442   0.00048513   0.00000000   0.00000000   0.00000000   0.00000000   0.00000000  -0.00215808   0.28054926   0.00000000   0.00000000   0.00000000   0.00000000   0.00000000   0.00000000  -0.01464800
  0.56400000   0.00266125   0.01718345   0.00044427   0.00000118   0.00000000   0.00000000   0.00000000   0.00000000  -0.00217416   0.28070352   0.00000000   0.00000000   0.00000000   0.00000000   0.00000000   0.00000000  -0.00732420
  0.56600000   0.00000000   0.01718256   0.00039263   0.00000000   0.00000000   0.00000000   0.00000000   0.00000000  -0.00221218   0.28085357   0.00000000   0.00000000   0.00000000   0.00000000   0.00000000   0.00000000  -0.02929700
  0.56800000   0.00000000   0.01718177   0.00033337   0.00000000   0.00000000   0.00000000   0.00000000   0.00000000  -0.00227025   0.28098617   0.00000000   0.00000000   0.00000000   0.00000000   0.00000000   0.00000000  -0.01709000
  0.57000000   0.00107816   0.01718111   0.00026919   0.00000029   0.00000000   0.00000000   0.00000000   0.00000000  -0.00234529   0.28108939   0.00000000   0.00000000   0.00000000   0.00000000   0.00000000   0.00000000  -0.01464800
  0.57200000   0.00107816   0.01718057   0.00020125   0.00000022   0.00000000   0.00000000   0.00000000   0.00000000  -0.00243424   0.28115580   0.00000000   0.00000000   0.00000000   0.00000000   0.00000000   0.00000000  -0.00244140
  0.57400000   0.00000000   0.01718017   0.00013021   0.00000000   0.00000000   0.00000000   0.00000000   0.00000000  -0.00253303   0.28118204   0.00000000   0.00000000   0.00000000   0.00000000   0.00000000   0.00000000  -0.01464800
  0.57600000   0.00747651   0.01717991   0.00005780   0.00000043   0.00000000   0.00000000   0.00000000   0.00000000  -0.00263550   0.28116612   0.00000000   0.00000000   0.00000000   0.00000000   0.00000000   0.00000000  -0.00976560
  0.57800000   0.00000000   0.01717979  -0.00001311   0.00000000   0.00000000   0.00000000   0.00000000   0.00000000  -0.00273319   0.28110917   0.00000000   0.00000000   0.00000000   0.00000000   0.00000000   0.00000000  -0.00488280
  0.58000000   0.00000000   0.01717982  -0.00008012   0.00000000   0.00000000   0.00000000   0.00000000   0.00000000  -0.00281548   0.28101607   0.00000000   0.00000000   0.00000000   0.00000000   0.00000000   0.00000000  -0.01953100
  0.58200000   0.00266125   0.01717998  -0.00014220  -0.00000038   0.00000000   0.00000000   0.00000000   0.00000000  -0.00287163   0.28088958   0.00000000   0.00000000   0.00000000   0.00000000   0.00000000   0.00000000  -0.01953100
  0.58400000   0.00000000   0.01718026  -0.00019876   0.00000000   0.00000000   0.00000000   0.00000000   0.00000000  -0.00289503   0.28072821   0.00000000   0.00000000   0.00000000   0.00000000   0.00000000   0.00000000  -0.01953100
  0.58600000   0.00000000   0.01718066  -0.00024801   0.00000000   0.00000000   0.00000000   0.00000000   0.00000000  -0.00288502   0.28053229   0.00000000   0.00000000   0.00000000   0.00000000   0.00000000   0.00000000  -0.01709000
  0.58800000   0.00107816   0.01718116  -0.00028699  -0.00000031   0.00000000   0.00000000   0.00000000   0.00000000  -0.00284402   0.28030829   0.00000000   0.00000000   0.00000000   0.00000000   0.00000000   0.00000000  -0.01709000
  0.59000000   0.00000000   0.01718173  -0.00031319   0.00000000   0.00000000   0.00000000   0.00000000   0.00000000  -0.00277541   0.28006846   0.00000000   0.00000000   0.00000000   0.00000000   0.00000000   0.00000000  -0.01709000
  0.59200000   0.00266125   0.01718236  -0.00032599  -0.00000087   0.00000000   0.00000000   0.00000000   0.00000000  -0.00268399   0.27982729   0.00000000   0.00000000   0.00000000   0.00000000   0.00000000   0.00000000  -0.00976560
  0.59400000   0.00000000   0.01718301  -0.00032654   0.00000000   0.00000000   0.00000000   0.00000000   0.00000000  -0.00257522   0.27959698   0.00000000   0.00000000   0.00000000   0.00000000   0.00000000   0.00000000  -0.02441400
  0.59600000   0.00266125   0.01718366  -0.00031684  -0.00000084   0.00000000   0.00000000   0.00000000   0.00000000  -0.00245294   0.27938654   0.00000000   0.00000000   0.00000000   0.00000000   0.00000000   0.00000000  -0.01709000
  0.59800000   0.00000000   0.01718429  -0.00029891   0.00000000   0.00000000   0.00000000   0.00000000   0.00000000  -0.00231930   0.27920396   0.00000000   0.00000000   0.00000000   0.00000000   0.00000000   0.00000000  -0.01220700
  0.60000000   0.00747651   0.01718489  -0.00027474  -0.00000205   0.00000000   0.00000000   0.00000000   0.00000000  -0.00217672   0.27905763   0.00000000   0.00000000   0.00000000   0.00000000   0.00000000   0.00000000  -0.02197300
  0.60200000   0.00000000   0.01718544  -0.00024622   0.00000000   0.00000000   0.00000000   0.00000000   0.00000000  -0.00202970   0.27895526   0.00000000   0.00000000   0.00000000   0.00000000   0.00000000   0.00000000  -0.01220700
  0.60400000   0.00000000   0.01718593  -0.00021517   0.00000000   0.00000000   0.00000000   0.00000000   0.00000000  -0.00188538   0.27890016   0.00000000   0.00000000   0.00000000   0.00000000   0.00000000   0.00000000  -0.01464800
  0.60600000   0.00266125   0.01718636  -0.00018338  -0.00000049   0.00000000   0.00000000   0.00000000   0.00000000  -0.00175344   0.27888912   0.00000000   0.00000000   0.00000000   0.00000000   0.00000000   0.00000000  -0.00976560
  0.60800000   0.00000000   0.01718673  -0.00015254   0.00000000   0.00000000   0.00000000   0.00000000   0.00000000  -0.00164606   0.27891271   0.00000000   0.00000000   0.00000000   0.00000000   0.00000000   0.00000000  -0.01709000
  0.61000000   0.00107816   0.01718704  -0.00012432  -0.00000013   0.00000000   0.00000000   0.00000000   0.00000000  -0.00157699   0.27895596   0.00000000   0.00000000   0.00000000   0.00000000   0.00000000   0.00000000  -0.01953100
  0.61200000   0.00000000   0.01718729  -0.00010036   0.00000000   0.00000000   0.00000000   0.00000000   0.00000000  -0.00155812   0.27900438   0.00000000   0.00000000   0.00000000   0.00000000   0.00000000   0.00000000  -0.01464800
  0.61400000   0.00266125   0.01718749  -0.00008225  -0.00000022   0.00000000   0.00000000   0.00000000   0.00000000  -0.00159528   0.27905498   0.00000000   0.00000000   0.00000000   0.00000000   0.00000000   0.00000000  -0.01709000
  0.61600000   0.00000000   0.01718765  -0.00007157   0.00000000   0.00000000   0.00000000   0.00000000   0.00000000  -0.00168689   0.27911785   0.00000000   0.00000000   0.00000000   0.00000000   0.00000000   0.00000000  -0.02441400
  0.61800000   0.00266125   0.01718779  -0.00006985  -0.00000019   0.00000000   0.00000000   0.00000000   0.00000000  -0.00182524   0.27920370   0.00000000   0.00000000   0.00000000   0.00000000   0.00000000   0.00000000  -0.01709000
  0.62000000   0.00266125   0.01718793  -0.00007854  -0.00000021   0.00000000   0.00000000   0.00000000   0.00000000  -0.00199853   0.27931238   0.00000000   0.00000000   0.00000000   0.00000000   0.00000000   0.00000000  -0.01709000
  0.62200000   0.00589341   0.01718809  -0.00009849  -0.00000058   0.00000000   0.00000000   0.00000000   0.00000000  -0.00219312   0.27943450   0.00000000   0.00000000   0.00000000   0.00000000   0.00000000   0.00000000  -0.01709000
  0.62400000   0.00000000   0.01718829  -0.00012898   0.00000000   0.00000000   0.00000000   0.00000000   0.00000000  -0.00239462   0.27956078   0.00000000   0.00000000   0.00000000   0.00000000   0.00000000   0.00000000  -0.02929700
  0.62600000   0.00000000   0.01718855  -0.00016725   0.00000000   0.00000000   0.00000000   0.00000000   0.00000000  -0.00258850   0.27968838   0.00000000   0.00000000   0.00000000   0.00000000   0.00000000   0.00000000   0.00000000
  0.62800000   0.00424435   0.01718888  -0.00020932  -0.00000089   0.00000000   0.00000000   0.00000000   0.00000000  -0.00276214   0.27981856   0.00000000   0.00000000   0.00000000   0.00000000   0.00000000   0.00000000  -0.01709000
  0.63000000   0.00000000   0.01718930  -0.00025174   0.00000000   0.00000000   0.00000000   0.00000000   0.00000000  -0.00290747   0.27995118   0.00000000   0.00000000   0.00000000   0.00000000   0.00000000   0.00000000  -0.01709000
  0.63200000   0.00000000   0.01718980  -0.00029238   0.00000000   0.00000000   0.00000000   0.00000000   0.00000000  -0.00302202   0.28008238   0.00000000   0.00000000   0.00000000   0.00000000   0.00000000   0.00000000  -0.01220700
  0.63400000   0.00589341   0.01719039  -0.00032947  -0.00000194   0.00000000   0.00000000   0.00000000   0.00000000  -0.00310825   0.28020524   0.00000000   0.00000000   0.00000000   0.00000000   0.00000000   0.00000000  -0.01220700
  0.63600000   0.00000000   0.01719105  -0.00036086   0.00000000   0.00000000   0.00000000   0.00000000   0.00000000  -0.00317022   0.28031361   0.00000000   0.00000000   0.00000000   0.00000000   0.00000000   0.00000000  -0.00244140
  0.63800000   0.00000000   0.01719177  -0.00038495   0.00000000   0.00000000   0.00000000   0.00000000   0.00000000  -0.00320982   0.28040465   0.00000000   0.00000000   0.00000000   0.00000000   0.00000000   0.00000000  -0.00732420
  0.64000000   0.00000000   0.01719254  -0.00040155   0.00000000   0.00000000   0.00000000   0.00000000   0.00000000  -0.00322538   0.28047409   0.00000000   0.00000000   0.00000000   0.00000000   0.00000000   0.00000000  -0.01220700
  0.64200000   0.00000000   0.01719334  -0.00041139   0.00000000   0.00000000   0.00000000   0.00000000   0.00000000  -0.00321372   0.28051159   0.00000000   0.00000000   0.00000000   0.00000000   0.00000000   0.00000000  -0.01953100
  0.64400000   0.00000000   0.01719416  -0.00041528   0.00000000   0.00000000   0.00000000   0.00000000   0.00000000  -0.00317301   0.28050535   0.00000000   0.00000000   0.00000000   0.00000000   0.00000000   0.00000000  -0.01709000
  0.64600000   0.00000000   0.01719499  -0.00041397   0.00000000   0.00000000   0.00000000   0.00000000   0.00000000  -0.00310397   0.28044759   0.00000000   0.00000000   0.00000000   0.00000000   0.00000000   0.00000000  -0.01709000
  0.64800000   0.00000000   0.01719582  -0.00040808   0.00000000   0.00000000   0.00000000   0.00000000   0.00000000  -0.00301019   0.28033393   0.00000000   0.00000000   0.00000000   0.00000000   0.00000000   0.00000000  -0.01464800
  0.65000000   0.00107816   0.01719664  -0.00039813  -0.00000043   0.00000000   0.00000000   0.00000000   0.00000000  -0.00289802   0.28016672   0.00000000   0.00000000   0.00000000   0.00000000   0.00000000   0.00000000  -0.01464800
  0.65200000   0.00000000   0.01719743  -0.00038455   0.00000000   0.00000000   0.00000000   0.00000000   0.00000000  -0.00277513   0.27996231   0.00000000   0.00000000   0.00000000   0.00000000   0.00000000   0.00000000  -0.01220700
  0.65400000   0.00000000   0.01719820  -0.00036766   0.00000000   0.00000000   0.00000000   0.00000000   0.00000000  -0.00264912   0.27974981   0.00000000   0.00000000   0.00000000   0.00000000   0.00000000   0.00000000  -0.01709000
  0.65600000   0.00266125   0.01719894  -0.00034769  -0.00000093   0.00000000   0.00000000   0.00000000   0.00000000  -0.00252742   0.27956385   0.00000000   0.00000000   0.00000000   0.00000000   0.00000000   0.00000000  -0.01709000
  0.65800000   0.00107816   0.01719963  -0.00032477  -0.00000035   0.00000000   0.00000000   0.00000000   0.00000000  -0.00241763   0.27943928   0.00000000   0.00000000   0.00000000   0.00000000   0.00000000   0.00000000  -0.02685500
  0.66000000   0.00266125   0.01720028  -0.00029896  -0.00000080   0.00000000   0.00000000   0.00000000   0.00000000  -0.00232709   0.27940500   0.00000000   0.00000000   0.00000000   0.00000000   0.00000000   0.00000000  -0.01953100
  0.66200000   0.00107816   0.01720088  -0.00027022  -0.00000029   0.00000000   0.00000000   0.00000000   0.00000000  -0.00226143   0.27947584   0.00000000   0.00000000   0.00000000   0.00000000   0.00000000   0.00000000  -0.01709000
  0.66400000   0.00000000   0.01720142  -0.00023844   0.00000000   0.00000000   0.00000000   0.00000000   0.00000000  -0.00222334   0.27964892   0.00000000   0.00000000   0.00000000   0.00000000   0.00000000   0.00000000  -0.01709000
  0.66600000   0.00000000   0.01720190  -0.00020347   0.00000000   0.00000000   0.00000000   0.00000000   0.00000000  -0.00221223   0.27991208   0.00000000   0.00000000   0.00000000   0.00000000   0.00000000   0.00000000  -0.01953100
  0.66800000   0.00000000   0.01720231  -0.00016546   0.00000000   0.00000000   0.00000000   0.00000000   0.00000000  -0.00222422   0.28025295   0.00000000   0.00000000   0.00000000   0.00000000   0.00000000   0.00000000  -0.01220700
  0.67000000   0.00424435   0.01720264  -0.00012561  -0.00000053   0.00000000   0.00000000   0.00000000   0.00000000  -0.00225292   0.28065180   0.00000000   0.00000000   0.00000000   0.00000000   0.00000000   0.00000000  -0.00244140
  0.67200000   0.00107816   0.01720289  -0.00008646  -0.00000009   0.00000000   0.00000000   0.00000000   0.00000000  -0.00229256   0.28107281   0.00000000   0.00000000   0.00000000   0.00000000   0.00000000   0.00000000  -0.00732420
  0.67400000   0.00107816   0.01720306  -0.00005065  -0.00000005   0.00000000   0.00000000   0.00000000   0.00000000  -0.00234018   0.28147478   0.00000000   0.00000000   0.00000000   0.00000000   0.00000000   0.00000000  -0.00488280
  0.67600000   0.00107816   0.01720316  -0.00001950  -0.00000002   0.00000000   0.00000000   0.00000000   0.00000000  -0.00239376   0.28182864   0.00000000   0.00000000   0.00000000   0.00000000   0.00000000   0.00000000  -0.01220700
  0.67800000   0.00000000   0.01720320   0.00000691   0.00000000   0.00000000   0.00000000   0.00000000   0.00000000  -0.00244878   0.28211896   0.00000000   0.00000000   0.00000000   0.00000000   0.00000000   0.00000000  -0.01953100
  0.68000000   0.00000000   0.01720319   0.00002892   0.00000000   0.00000000   0.00000000   0.00000000   0.00000000  -0.00249830   0.28233388   0.00000000   0.00000000   0.00000000   0.00000000   0.00000000   0.00000000  -0.01953100
  0.68200000   0.00000000   0.01720313   0.00004694   0.00000000   0.00000000   0.00000000   0.00000000   0.00000000  -0.00253617   0.28246336   0.00000000   0.00000000   0.00000000   0.00000000   0.00000000   0.00000000  -0.00976560
  0.68400000   0.00000000   0.01720304   0.00006134   0.00000000   0.00000000   0.00000000   0.00000000   0.00000000  -0.00255929   0.28250326   0.00000000   0.00000000   0.00000000   0.00000000   0.00000000   0.00000000  -0.00976560
  0.68600000   0.00000000   0.01720291   0.00007251   0.00000000   0.00000000   0.00000000   0.00000000   0.00000000  -0.00256683   0.28245480   0.00000000   0.00000000   0.00000000   0.00000000   0.00000000   0.00000000  -0.01709000
  0.68800000   0.00000000   0.01720277   0.00008081   0.00000000   0.00000000   0.00000000   0.00000000   0.00000000  -0.00256005   0.28232687   0.00000000   0.00000000   0.00000000   0.00000000   0.00000000   0.00000000  -0.01220700
  0.69000000   0.00000000   0.01720261   0.00008660   0.00000000   0.00000000   0.00000000   0.00000000   0.00000000  -0.00254272   0.28214237   0.00000000   0.00000000   0.00000000   0.00000000   0.00000000   0.00000000  -0.00976560
  0.69200000   0.00000000   0.01720243   0.00009018   0.00000000   0.00000000   0.00000000   0.00000000   0.00000000  -0.00251974   0.28193804   0.00000000   0.00000000   0.00000000   0.00000000   0.00000000   0.00000000  -0.01220700
  0.69400000   0.00000000   0.01720225   0.00009188   0.00000000   0.00000000   0.00000000   0.00000000   0.00000000  -0.00249445   0.28175347   0.00000000   0.00000000   0.00000000   0.00000000   0.00000000   0.00000000  -0.01709000
  0.69600000   0.00000000   0.01720207   0.00009196   0.00000000   0.00000000   0.00000000   0.00000000   0.00000000  -0.00246699   0.28161400   0.00000000   0.00000000   0.00000000   0.00000000   0.00000000   0.00000000  -0.01464800
  0.69800000   0.00107816   0.01720188   0.00009070   0.00000010   0.00000000   0.00000000   0.00000000   0.00000000  -0.00243430   0.28152458   0.00000000   0.00000000   0.00000000   0.00000000   0.00000000   0.00000000  -0.01953100
  0.70000000   0.00000000   0.01720170   0.00008832   0.00000000   0.00000000   0.00000000   0.00000000   0.00000000  -0.00239185   0.28148087   0.00000000   0.00000000   0.00000000   0.00000000   0.00000000   0.00000000  -0.01464800
  0.70200000   0.00000000   0.01720153   0.00008504   0.00000000   0.00000000   0.00000000   0.00000000   0.00000000  -0.00233727   0.28147821   0.00000000   0.00000000   0.00000000   0.00000000   0.00000000   0.00000000  -0.01220700
  0.70400000   0.00266125   0.01720136   0.00008106   0.00000022   0.00000000   0.00000000   0.00000000   0.00000000  -0.00227220   0.28150996   0.00000000   0.00000000   0.00000000   0.00000000   0.00000000   0.00000000  -0.01709000
  0.70600000   0.00266125   0.01720119   0.00007653   0.00000020   0.00000000   0.00000000   0.00000000   0.00000000  -0.00220066   0.28156504   0.00000000   0.00000000   0.00000000   0.00000000   0.00000000   0.00000000  -0.01220700
  0.70800000   0.00000000   0.01720104   0.00007162   0.00000000   0.00000000   0.00000000   0.00000000   0.00000000  -0.00212749   0.28162914   0.00000000   0.00000000   0.00000000   0.00000000   0.00000000   0.00000000  -0.01953100
  0.71000000   0.00107816   0.01720090   0.00006646   0.00000007   0.00000000   0.00000000   0.00000000   0.00000000  -0.00205749   0.28168686   0.00000000   0.00000000   0.00000000   0.00000000   0.00000000   0.00000000  -0.01709000
  0.71200000   0.00000000   0.01720077   0.00006115   0.00000000   0.00000000   0.00000000   0.00000000   0.00000000  -0.00199426   0.28172467   0.00000000   0.00000000   0.00000000   0.00000000   0.00000000   0.00000000  -0.01953100
  0.71400000   0.00000000   0.01720064   0.00005579   0.00000000   0.00000000   0.00000000   0.00000000   0.00000000  -0.00194033   0.28173373   0.00000000   0.00000000   0.00000000   0.00000000   0.00000000   0.00000000  -0.02197300
  0.71600000   0.00107816   0.01720053   0.00005047   0.00000005   0.00000000   0.00000000   0.00000000   0.00000000  -0.00189808   0.28170790   0.00000000   0.00000000   0.00000000   0.00000000   0.00000000   0.00000000  -0.01953100
  0.71800000   0.00266125   0.01720043   0.00004525   0.00000012   0.00000000   0.00000000   0.00000000   0.00000000  -0.00186982   0.28163818   0.00000000   0.00000000   0.00000000   0.00000000   0.00000000   0.00000000  -0.01953100
  0.72000000   0.00266125   0.01720034   0.00004019   0.00000011   0.00000000   0.00000000   0.00000000   0.00000000  -0.00185829   0.28151717   0.00000000   0.00000000   0.00000000   0.00000000   0.00000000   0.00000000  -0.01464800
  0.72200000   0.00000000   0.01720026   0.00003533   0.00000000   0.00000000   0.00000000   0.00000000   0.00000000  -0.00186774   0.28135040   0.00000000   0.00000000   0.00000000   0.00000000   0.00000000   0.00000000  -0.01709000
  0.72400000   0.00000000   0.01720019   0.00003070   0.00000000   0.00000000   0.00000000   0.00000000   0.00000000  -0.00190188   0.28115379   0.00000000   0.00000000   0.00000000   0.00000000   0.00000000   0.00000000  -0.01220700
  0.72600000   0.00000000   0.01720013   0.00002633   0.00000000   0.00000000   0.00000000   0.00000000   0.00000000  -0.00195931   0.28094256   0.00000000   0.00000000   0.00000000   0.00000000   0.00000000   0.00000000  -0.00732420
  0.72800000   0.00000000   0.01720007   0.00002224   0.00000000   0.00000000   0.00000000   0.00000000   0.00000000  -0.00203186   0.28073137   0.00000000   0.00000000   0.00000000   0.00000000   0.00000000   0.00000000  -0.01709000
  0.73000000   0.00000000   0.01720003   0.00001843   0.00000000   0.00000000   0.00000000   0.00000000   0.00000000  -0.00210843   0.28053951   0.00000000   0.00000000   0.00000000   0.00000000   0.00000000   0.00000000  -0.02685500
  0.73200000   0.00000000   0.01719999   0.00001490   0.00000000   0.00000000   0.00000000   0.00000000   0.00000000  -0.00217914   0.28038675   0.00000000   0.00000000   0.00000000   0.00000000   0.00000000   0.00000000  -0.01464800
  0.73400000   0.00000000   0.01719996   0.00001167   0.00000000   0.00000000   0.00000000   0.00000000   0.00000000  -0.00223706   0.28028425   0.00000000   0.00000000   0.00000000   0.00000000   0.00000000   0.00000000  -0.00244140
  0.73600000   0.00000000   0.01719994   0.00000871   0.00000000   0.00000000   0.00000000   0.00000000   0.00000000  -0.00228012   0.28023083   0.00000000   0.00000000   0.00000000   0.00000000   0.00000000   0.00000000  -0.01709000
  0.73800000   0.00000000   0.01719992   0.00000604   0.00000000   0.00000000   0.00000000   0.00000000   0.00000000  -0.00231105   0.28021648   0.00000000   0.00000000   0.00000000   0.00000000   0.00000000   0.00000000  -0.00732420
  0.74000000   0.00000000   0.01719991   0.00000363   0.00000000   0.00000000   0.00000000   0.00000000   0.00000000  -0.00233358   0.28022752   0.00000000   0.00000000   0.00000000   0.00000000   0.00000000   0.00000000  -0.01953100
  0.74200000   0.00107816   0.01719990   0.00000148   0.00000000   0.00000000   0.00000000   0.00000000   0.00000000  -0.00235042   0.28024547   0.00000000   0.00000000   0.00000000   0.00000000   0.00000000   0.00000000  -0.00732420
  0.74400000   0.00107816   0.01719990  -0.00000043  -0.00000000   0.00000000   0.00000000   0.00000000   0.00000000  -0.00236483   0.28024704   0.00000000   0.00000000   0.00000000   0.00000000   0.00000000   0.00000000  -0.00976560
  0.74600000   0.00000000   0.01719990  -0.00000210   0.00000000   0.00000000   0.00000000   0.00000000   0.00000000  -0.00238112   0.28021699   0.00000000   0.00000000   0.00000000   0.00000000   0.00000000   0.00000000  -0.01464800
  0.74800000   0.00107816   0.01719991  -0.00000356  -0.00000000   0.00000000   0.00000000   0.00000000   0.00000000  -0.00240304   0.28015934   0.00000000   0.00000000   0.00000000   0.00000000   0.00000000   0.00000000  -0.00976560
  0.75000000   0.00000000   0.01719991  -0.00000480   0.00000000   0.00000000   0.00000000   0.00000000   0.00000000  -0.00243290   0.28009246   0.00000000   0.00000000   0.00000000   0.00000000   0.00000000   0.00000000  -0.01464800
  0.75200000   0.00000000   0.01719992  -0.00000585   0.00000000   0.00000000   0.00000000   0.00000000   0.00000000  -0.00247210   0.28003947   0.00000000   0.00000000   0.00000000   0.00000000   0.00000000   0.00000000  -0.02685500
  0.75400000   0.00107816   0.01719993  -0.00000671  -0.00000001   0.00000000   0.00000000   0.00000000   0.00000000  -0.00252127   0.28002294   0.00000000   0.00000000   0.00000000   0.00000000   0.00000000   0.00000000  -0.01709000
  0.75600000   0.00000000   0.01719995  -0.00000739   0.00000000   0.00000000   0.00000000   0.00000000   0.00000000  -0.00257840   0.28005946   0.00000000   0.00000000   0.00000000   0.00000000   0.00000000   0.00000000  -0.01953100
  0.75800000   0.00000000   0.01719996  -0.00000790   0.00000000   0.00000000   0.00000000   0.00000000   0.00000000  -0.00263814   0.28015233   0.00000000   0.00000000   0.00000000   0.00000000   0.00000000   0.00000000  -0.01953100
  0.76000000   0.00107816   0.01719998  -0.00000823  -0.00000001   0.00000000   0.00000000   0.00000000   0.00000000  -0.00269282   0.28028954   0.00000000   0.00000000   0.00000000   0.00000000   0.00000000   0.00000000  -0.01220700
  0.76200000   0.00000000   0.01719999  -0.00000840   0.00000000   0.00000000   0.00000000   0.00000000   0.00000000  -0.00273390   0.28045325   0.00000000   0.00000000   0.00000000   0.00000000   0.00000000   0.00000000  -0.01709000
  0.76400000   0.00000000   0.01720001  -0.00000841   0.00000000   0.00000000   0.00000000   0.00000000   0.00000000  -0.00275472   0.28062975   0.00000000   0.00000000   0.00000000   0.00000000   0.00000000   0.00000000  -0.01464800
  0.76600000   0.00000000   0.01720003  -0.00000825   0.00000000   0.00000000   0.00000000   0.00000000   0.00000000  -0.00275269   0.28080638   0.00000000   0.00000000   0.00000000   0.00000000   0.00000000   0.00000000  -0.01220700
  0.76800000   0.00000000   0.01720004  -0.00000791   0.00000000   0.00000000   0.00000000   0.00000000   0.00000000  -0.00272888   0.28096771   0.00000000   0.00000000   0.00000000   0.00000000   0.00000000   0.00000000  -0.01464800
  0.77000000   0.00000000   0.01720006  -0.00000741   0.00000000   0.00000000   0.00000000   0.00000000   0.00000000  -0.00268726   0.28110164   0.00000000   0.00000000   0.00000000   0.00000000   0.00000000   0.00000000  -0.02929700
  0.77200000   0.00000000   0.01720008  -0.00000671   0.00000000   0.00000000   0.00000000   0.00000000   0.00000000  -0.00263337   0.28120375   0.00000000   0.00000000   0.00000000   0.00000000   0.00000000   0.00000000  -0.01220700
  0.77400000   0.00107816   0.01720009  -0.00000583  -0.00000001   0.00000000   0.00000000   0.00000000   0.00000000  -0.00257148   0.28127607   0.00000000   0.00000000   0.00000000   0.00000000   0.00000000   0.00000000  -0.01709000
  0.77600000   0.00107816   0.01720010  -0.00000474  -0.00000001   0.00000000   0.00000000   0.00000000   0.00000000  -0.00250392   0.28132425   0.00000000   0.00000000   0.00000000   0.00000000   0.00000000   0.00000000  -0.01953100
  0.77800000   0.00000000   0.01720011  -0.00000343   0.00000000   0.00000000   0.00000000   0.00000000   0.00000000  -0.00243205   0.28135356   0.00000000   0.00000000   0.00000000   0.00000000   0.00000000   0.00000000  -0.01953100
  0.78000000   0.00107816   0.01720012  -0.00000189  -0.00000000   0.00000000   0.00000000   0.00000000   0.00000000  -0.00235634   0.28136802   0.00000000   0.00000000   0.00000000   0.00000000   0.00000000   0.00000000  -0.01220700
  0.78200000   0.00107816   0.01720012  -0.00000011  -0.00000000   0.00000000   0.00000000   0.00000000   0.00000000  -0.00227613   0.28137342   0.00000000   0.00000000   0.00000000   0.00000000   0.00000000   0.00000000  -0.01709000
  0.78400000   0.00266125   0.01720012   0.00000193   0.00000001   0.00000000   0.00000000   0.00000000   0.00000000  -0.00218957   0.28137782   0.00000000   0.00000000   0.00000000   0.00000000   0.00000000   0.00000000  -0.01953100
  0.78600000   0.00107816   0.01720012   0.00000424   0.00000000   0.00000000   0.00000000   0.00000000   0.00000000  -0.00209431   0.28138719   0.00000000   0.00000000   0.00000000   0.00000000   0.00000000   0.00000000  -0.01464800
  0.78800000   0.00266125   0.01720011   0.00000685   0.00000002   0.00000000   0.00000000   0.00000000   0.00000000  -0.00198913   0.28140175   0.00000000   0.00000000   0.00000000   0.00000000   0.00000000   0.00000000  -0.01953100
  0.79000000   0.00000000   0.01720009   0.00000975   0.00000000   0.00000000   0.00000000   0.00000000   0.00000000  -0.00187527   0.28141523   0.00000000   0.00000000   0.00000000   0.00000000   0.00000000   0.00000000  -0.01464800
  0.79200000   0.00000000   0.01720008   0.00001297   0.00000000   0.00000000   0.00000000   0.00000000   0.00000000  -0.00175722   0.28141551   0.00000000   0.00000000   0.00000000   0.00000000   0.00000000   0.00000000  -0.02929700
  0.79400000   0.00107816   0.01720005   0.00001652   0.00000002   0.00000000   0.00000000   0.00000000   0.00000000  -0.00164373   0.28138886   0.00000000   0.00000000   0.00000000   0.00000000   0.00000000   0.00000000  -0.00976560
  0.79600000   0.00000000   0.01720002   0.00002039   0.00000000   0.00000000   0.00000000   0.00000000   0.00000000  -0.00154789   0.28132676   0.00000000   0.00000000   0.00000000   0.00000000   0.00000000   0.00000000  -0.01464800
  0.79800000   0.00107816   0.01719998   0.00002459   0.00000003   0.00000000   0.00000000   0.00000000   0.00000000  -0.00148409   0.28122847   0.00000000   0.00000000   0.00000000   0.00000000   0.00000000   0.00000000  -0.01709000
  0.80000000   0.00000000   0.01719993   0.00002911   0.00000000   0.00000000   0.00000000   0.00000000   0.00000000  -0.00146247   0.28109884   0.00000000   0.00000000   0.00000000   0.00000000   0.00000000   0.00000000  -0.01220700
  0.80200000   0.00266125   0.01719987   0.00003396   0.00000009   0.00000000   0.00000000   0.00000000   0.00000000  -0.00148502   0.28094559   0.00000000   0.00000000   0.00000000   0.00000000   0.00000000   0.00000000  -0.01953100
  0.80400000   0.00000000   0.01719980   0.00003910   0.00000000   0.00000000   0.00000000   0.00000000   0.00000000  -0.00154554   0.28077557   0.00000000   0.00000000   0.00000000   0.00000000   0.00000000   0.00000000  -0.01220700
  0.80600000   0.00266125   0.01719972   0.00004451   0.00000012   0.00000000   0.00000000   0.00000000   0.00000000  -0.00163280   0.28059035   0.00000000   0.00000000   0.00000000   0.00000000   0.00000000   0.00000000  -0.01953100
  0.80800000   0.00266125   0.01719963   0.00005017   0.00000013   0.00000000   0.00000000   0.00000000   0.00000000  -0.00173446   0.28038883   0.00000000   0.00000000   0.00000000   0.00000000   0.00000000   0.00000000  -0.01464800
  0.81000000   0.00000000   0.01719953   0.00005601   0.00000000   0.00000000   0.00000000   0.00000000   0.00000000  -0.00184047   0.28017537   0.00000000   0.00000000   0.00000000   0.00000000   0.00000000   0.00000000  -0.01953100
  0.81200000   0.00000000   0.01719942   0.00006199   0.00000000   0.00000000   0.00000000   0.00000000   0.00000000  -0.00194427   0.27996307   0.00000000   0.00000000   0.00000000   0.00000000   0.00000000   0.00000000  -0.02685500
  0.81400000   0.00266125   0.01719930   0.00006803   0.00000018   0.00000000   0.00000000   0.00000000   0.00000000  -0.00204189   0.27977029   0.00000000   0.00000000   0.00000000   0.00000000   0.00000000   0.00000000  -0.01953100
  0.81600000   0.00000000   0.01719916   0.00007403   0.00000000   0.00000000   0.00000000   0.00000000   0.00000000  -0.00212981   0.27961718   0.00000000   0.00000000   0.00000000   0.00000000   0.00000000   0.00000000  -0.01709000
  0.81800000   0.00266125   0.01719901   0.00007990   0.00000021   0.00000000   0.00000000   0.00000000   0.00000000  -0.00220317   0.27952398   0.00000000   0.00000000   0.00000000   0.00000000   0.00000000   0.00000000  -0.01464800
  0.82000000   0.00000000   0.01719885   0.00008551   0.00000000   0.00000000   0.00000000   0.00000000   0.00000000  -0.00225537   0.27950599   0.00000000   0.00000000   0.00000000   0.00000000   0.00000000   0.00000000  -0.00976560
  0.82200000   0.00000000   0.01719868   0.00009072   0.00000000   0.00000000   0.00000000   0.00000000   0.00000000  -0.00228017   0.27956414   0.00000000   0.00000000   0.00000000   0.00000000   0.00000000   0.00000000  -0.01709000
  0.82400000   0.00107816   0.01719850   0.00009535   0.00000010   0.00000000   0.00000000   0.00000000   0.00000000  -0.00227395   0.27968065   0.00000000   0.00000000   0.00000000   0.00000000   0.00000000   0.00000000  -0.01709000
  0.82600000   0.00000000   0.01719831   0.00009923   0.00000000   0.00000000   0.00000000   0.00000000   0.00000000  -0.00223606   0.27983001   0.00000000   0.00000000   0.00000000   0.00000000   0.00000000   0.00000000  -0.02685500
  0.82800000   0.00266125   0.01719811   0.00010213   0.00000027   0.00000000   0.00000000   0.00000000   0.00000000  -0.00217059   0.27999326   0.00000000   0.00000000   0.00000000   0.00000000   0.00000000   0.00000000  -0.01709000
  0.83000000   0.00000000   0.01719791   0.00010382   0.00000000   0.00000000   0.00000000   0.00000000   0.00000000  -0.00208775   0.28015751   0.00000000   0.00000000   0.00000000   0.00000000   0.00000000   0.00000000  -0.02197300
  0.83200000   0.00107816   0.01719770   0.00010404   0.00000011   0.00000000   0.00000000   0.00000000   0.00000000  -0.00200047   0.28030664   0.00000000   0.00000000   0.00000000   0.00000000   0.00000000   0.00000000  -0.01464800
  0.83400000   0.00107816   0.01719749   0.00010250   0.00000011   0.00000000   0.00000000   0.00000000   0.00000000  -0.00191901   0.28042004   0.00000000   0.00000000   0.00000000   0.00000000   0.00000000   0.00000000  -0.00976560
  0.83600000   0.00266125   0.01719729   0.00009889   0.00000026   0.00000000   0.00000000   0.00000000   0.00000000  -0.00184869   0.28048130   0.00000000   0.00000000   0.00000000   0.00000000   0.00000000   0.00000000  -0.01464800
  0.83800000   0.00107816   0.01719709   0.00009286   0.00000010   0.00000000   0.00000000   0.00000000   0.00000000  -0.00179102   0.28048642   0.00000000   0.00000000   0.00000000   0.00000000   0.00000000   0.00000000  -0.01953100
  0.84000000   0.00000000   0.01719690   0.00008405   0.00000000   0.00000000   0.00000000   0.00000000   0.00000000  -0.00174555   0.28044290   0.00000000   0.00000000   0.00000000   0.00000000   0.00000000   0.00000000  -0.01953100
  0.84200000   0.00000000   0.01719673   0.00007208   0.00000000   0.00000000   0.00000000   0.00000000   0.00000000  -0.00171090   0.28036236   0.00000000   0.00000000   0.00000000   0.00000000   0.00000000   0.00000000  -0.01709000
  0.84400000   0.00107816   0.01719659   0.00005654   0.00000006   0.00000000   0.00000000   0.00000000   0.00000000  -0.00168475   0.28025513   0.00000000   0.00000000   0.00000000   0.00000000   0.00000000   0.00000000  -0.01220700
  0.84600000   0.00589341   0.01719648   0.00003709   0.00000022   0.00000000   0.00000000   0.00000000   0.00000000  -0.00166380   0.28013119   0.00000000   0.00000000   0.00000000   0.00000000   0.00000000   0.00000000  -0.01953100
  0.84800000   0.00000000   0.01719640   0.00001403   0.00000000   0.00000000   0.00000000   0.00000000   0.00000000  -0.00164461   0.28000242   0.00000000   0.00000000   0.00000000   0.00000000   0.00000000   0.00000000  -0.01953100
  0.85000000   0.00107816   0.01719638  -0.00001098  -0.00000001   0.00000000   0.00000000   0.00000000   0.00000000  -0.00162590   0.27988185   0.00000000   0.00000000   0.00000000   0.00000000   0.00000000   0.00000000  -0.01709000
  0.85200000   0.00000000   0.01719640  -0.00003513   0.00000000   0.00000000   0.00000000   0.00000000   0.00000000  -0.00160955   0.27978293   0.00000000   0.00000000   0.00000000   0.00000000   0.00000000   0.00000000  -0.01709000
  0.85400000   0.00266125   0.01719647  -0.00005615  -0.00000015   0.00000000   0.00000000   0.00000000   0.00000000  -0.00159794   0.27971814   0.00000000   0.00000000   0.00000000   0.00000000   0.00000000   0.00000000  -0.01953100
  0.85600000   0.00107816   0.01719658  -0.00007330  -0.00000008   0.00000000   0.00000000   0.00000000   0.00000000  -0.00159104   0.27969628   0.00000000   0.00000000   0.00000000   0.00000000   0.00000000   0.00000000  -0.01709000
  0.85800000   0.00107816   0.01719673  -0.00008678  -0.00000009   0.00000000   0.00000000   0.00000000   0.00000000  -0.00158628   0.27972395   0.00000000   0.00000000   0.00000000   0.00000000   0.00000000   0.00000000  -0.01709000
  0.86000000   0.00000000   0.01719690  -0.00009701   0.00000000   0.00000000   0.00000000   0.00000000   0.00000000  -0.00158007   0.27980748   0.00000000   0.00000000   0.00000000   0.00000000   0.00000000   0.00000000  -0.03173800
  0.86200000   0.00000000   0.01719709  -0.00010438   0.00000000   0.00000000   0.00000000   0.00000000   0.00000000  -0.00156946   0.27994543   0.00000000   0.00000000   0.00000000   0.00000000   0.00000000   0.00000000  -0.00488280
  0.86400000   0.00107816   0.01719730  -0.00010924  -0.00000012   0.00000000   0.00000000   0.00000000   0.00000000  -0.00155329   0.28012082   0.00000000   0.00000000   0.00000000   0.00000000   0.00000000   0.00000000  -0.01464800
  0.86600000   0.00107816   0.01719752  -0.00011193  -0.00000012   0.00000000   0.00000000   0.00000000   0.00000000  -0.00153313   0.28030988   0.00000000   0.00000000   0.00000000   0.00000000   0.00000000   0.00000000  -0.01464800
  0.86800000   0.00424435   0.01719774  -0.00011276  -0.00000048   0.00000000   0.00000000   0.00000000   0.00000000  -0.00151393   0.28049737   0.00000000   0.00000000   0.00000000   0.00000000   0.00000000   0.00000000  -0.00976560
  0.87000000   0.00000000   0.01719797  -0.00011203   0.00000000   0.00000000   0.00000000   0.00000000   0.00000000  -0.00150205   0.28068019   0.00000000   0.00000000   0.00000000   0.00000000   0.00000000   0.00000000  -0.01220700
  0.87200000   0.00000000   0.01719819  -0.00010997   0.00000000   0.00000000   0.00000000   0.00000000   0.00000000  -0.00150145   0.28086287   0.00000000   0.00000000   0.00000000   0.00000000   0.00000000   0.00000000  -0.01220700
  0.87400000   0.00107816   0.01719841  -0.00010682  -0.00000012   0.00000000   0.00000000   0.00000000   0.00000000  -0.00151267   0.28105443   0.00000000   0.00000000   0.00000000   0.00000000   0.00000000   0.00000000  -0.01953100
  0.87600000   0.00000000   0.01719863  -0.00010278   0.00000000   0.00000000   0.00000000   0.00000000   0.00000000  -0.00153425   0.28126384   0.00000000   0.00000000   0.00000000   0.00000000   0.00000000   0.00000000  -0.02197300
  0.87800000   0.00000000   0.01719883  -0.00009802   0.00000000   0.00000000   0.00000000   0.00000000   0.00000000  -0.00156385   0.28149313   0.00000000   0.00000000   0.00000000   0.00000000   0.00000000   0.00000000  -0.00488280
  0.88000000   0.00107816   0.01719903  -0.00009268  -0.00000010   0.00000000   0.00000000   0.00000000   0.00000000  -0.00159977   0.28173529   0.00000000   0.00000000   0.00000000   0.00000000   0.00000000   0.00000000  -0.01953100
  0.88200000   0.00000000   0.01719921  -0.00008689   0.00000000   0.00000000   0.00000000   0.00000000   0.00000000  -0.00164286   0.28197761   0.00000000   0.00000000   0.00000000   0.00000000   0.00000000   0.00000000  -0.00976560
  0.88400000   0.00000000   0.01719939  -0.00008075   0.00000000   0.00000000   0.00000000   0.00000000   0.00000000  -0.00169678   0.28220015   0.00000000   0.00000000   0.00000000   0.00000000   0.00000000   0.00000000  -0.01220700
  0.88600000   0.00107816   0.01719955  -0.00007434  -0.00000008   0.00000000   0.00000000   0.00000000   0.00000000  -0.00176612   0.28237109   0.00000000   0.00000000   0.00000000   0.00000000   0.00000000   0.00000000  -0.01464800
  0.88800000   0.00000000   0.01719970  -0.00006770   0.00000000   0.00000000   0.00000000   0.00000000   0.00000000  -0.00185304   0.28245385   0.00000000   0.00000000   0.00000000   0.00000000   0.00000000   0.00000000  -0.00244140
  0.89000000   0.00107816   0.01719983  -0.00006089  -0.00000007   0.00000000   0.00000000   0.00000000   0.00000000  -0.00195447   0.28242440   0.00000000   0.00000000   0.00000000   0.00000000   0.00000000   0.00000000  -0.01464800
  0.89200000   0.00000000   0.01719996  -0.00005392   0.00000000   0.00000000   0.00000000   0.00000000   0.00000000  -0.00206227   0.28228198   0.00000000   0.00000000   0.00000000   0.00000000   0.00000000   0.00000000  -0.01464800
  0.89400000   0.00747651   0.01720006  -0.00004679  -0.00000035   0.00000000   0.00000000   0.00000000   0.00000000  -0.00216612   0.28204682   0.00000000   0.00000000   0.00000000   0.00000000   0.00000000   0.00000000  -0.01953100
  0.89600000   0.00107816   0.01720016  -0.00003951  -0.00000004   0.00000000   0.00000000   0.00000000   0.00000000  -0.00225646   0.28175142   0.00000000   0.00000000   0.00000000   0.00000000   0.00000000   0.00000000  -0.02197300
  0.89800000   0.00000000   0.01720024  -0.00003205   0.00000000   0.00000000   0.00000000   0.00000000   0.00000000  -0.00232664   0.28143343   0.00000000   0.00000000   0.00000000   0.00000000   0.00000000   0.00000000  -0.01464800
  0.90000000   0.00000000   0.01720030  -0.00002439   0.00000000   0.00000000   0.00000000   0.00000000   0.00000000  -0.00237565   0.28113062   0.00000000   0.00000000   0.00000000   0.00000000   0.00000000   0.00000000  -0.01709000
  0.90200000   0.00000000   0.01720035  -0.00001648   0.00000000   0.00000000   0.00000000   0.00000000   0.00000000  -0.00240900   0.28087537   0.00000000   0.00000000   0.00000000   0.00000000   0.00000000   0.00000000  -0.01709000
  0.90400000   0.00747651   0.01720038  -0.00000829  -0.00000006   0.00000000   0.00000000   0.00000000   0.00000000  -0.00243461   0.28068900   0.00000000   0.00000000   0.00000000   0.00000000   0.00000000   0.00000000  -0.02197300
  0.90600000   0.00000000   0.01720040   0.00000024   0.00000000   0.00000000   0.00000000   0.00000000   0.00000000  -0.00245862   0.28057787   0.00000000   0.00000000   0.00000000   0.00000000   0.00000000   0.00000000  -0.01464800
  0.90800000   0.00000000   0.01720040   0.00000915   0.00000000   0.00000000   0.00000000   0.00000000   0.00000000  -0.00248492   0.28053288   0.00000000   0.00000000   0.00000000   0.00000000   0.00000000   0.00000000  -0.01220700
  0.91000000   0.00000000   0.01720038   0.00001848   0.00000000   0.00000000   0.00000000   0.00000000   0.00000000  -0.00251541   0.28053304   0.00000000   0.00000000   0.00000000   0.00000000   0.00000000   0.00000000  -0.01464800
  0.91200000   0.00000000   0.01720034   0.00002830   0.00000000   0.00000000   0.00000000   0.00000000   0.00000000  -0.00254988   0.28055061   0.00000000   0.00000000   0.00000000   0.00000000   0.00000000   0.00000000  -0.01464800
  0.91400000   0.00000000   0.01720029   0.00003863   0.00000000   0.00000000   0.00000000   0.00000000   0.00000000  -0.00258626   0.28055854   0.00000000   0.00000000   0.00000000   0.00000000   0.00000000   0.00000000  -0.01709000
  0.91600000   0.00000000   0.01720021   0.00004952   0.00000000   0.00000000   0.00000000   0.00000000   0.00000000  -0.00262048   0.28054096   0.00000000   0.00000000   0.00000000   0.00000000   0.00000000   0.00000000  -0.01464800
  0.91800000   0.00107816   0.01720011   0.00006098   0.00000007   0.00000000   0.00000000   0.00000000   0.00000000  -0.00264725   0.28049804   0.00000000   0.00000000   0.00000000   0.00000000   0.00000000   0.00000000  -0.01709000
  0.92000000   0.00107816   0.01719999   0.00007304   0.00000008   0.00000000   0.00000000   0.00000000   0.00000000  -0.00266250   0.28044182   0.00000000   0.00000000   0.00000000   0.00000000   0.00000000   0.00000000  -0.01220700
  0.92200000   0.00000000   0.01719984   0.00008568   0.00000000   0.00000000   0.00000000   0.00000000   0.00000000  -0.00266422   0.28039077   0.00000000   0.00000000   0.00000000   0.00000000   0.00000000   0.00000000  -0.01709000
  0.92400000   0.00107816   0.01719967   0.00009889   0.00000011   0.00000000   0.00000000   0.00000000   0.00000000  -0.00265070   0.28036447   0.00000000   0.00000000   0.00000000   0.00000000   0.00000000   0.00000000  -0.01709000
  0.92600000   0.00107816   0.01719947   0.00011262   0.00000012   0.00000000   0.00000000   0.00000000   0.00000000  -0.00262076   0.28037638   0.00000000   0.00000000   0.00000000   0.00000000   0.00000000   0.00000000  -0.01709000
  0.92800000   0.00107816   0.01719925   0.00012681   0.00000014   0.00000000   0.00000000   0.00000000   0.00000000  -0.00257727   0.28043083   0.00000000   0.00000000   0.00000000   0.00000000   0.00000000   0.00000000  -0.01709000
  0.93000000   0.00000000   0.01719899   0.00014135   0.00000000   0.00000000   0.00000000   0.00000000   0.00000000  -0.00252893   0.28052606   0.00000000   0.00000000   0.00000000   0.00000000   0.00000000   0.00000000  -0.01464800
  0.93200000   0.00424435   0.01719871   0.00015613   0.00000066   0.00000000   0.00000000   0.00000000   0.00000000  -0.00248730   0.28065829   0.00000000   0.00000000   0.00000000   0.00000000   0.00000000   0.00000000  -0.01464800
  0.93400000   0.00000000   0.01719840   0.00017098   0.00000000   0.00000000   0.00000000   0.00000000   0.00000000  -0.00246258   0.28082197   0.00000000   0.00000000   0.00000000   0.00000000   0.00000000   0.00000000  -0.01464800
  0.93600000   0.00107816   0.01719806   0.00018569   0.00000020   0.00000000   0.00000000   0.00000000   0.00000000  -0.00246135   0.28100677   0.00000000   0.00000000   0.00000000   0.00000000   0.00000000   0.00000000  -0.02441400
  0.93800000   0.00000000   0.01719769   0.00020003   0.00000000   0.00000000   0.00000000   0.00000000   0.00000000  -0.00248629   0.28119818   0.00000000   0.00000000   0.00000000   0.00000000   0.00000000   0.00000000  -0.01709000
  0.94000000   0.00000000   0.01719729   0.00021369   0.00000000   0.00000000   0.00000000   0.00000000   0.00000000  -0.00253657   0.28138355   0.00000000   0.00000000   0.00000000   0.00000000   0.00000000   0.00000000  -0.01220700
  0.94200000   0.00107816   0.01719686   0.00022634   0.00000024   0.00000000   0.00000000   0.00000000   0.00000000  -0.00260774   0.28156120   0.00000000   0.00000000   0.00000000   0.00000000   0.00000000   0.00000000  -0.02197300
  0.94400000   0.00000000   0.01719641   0.00023758   0.00000000   0.00000000   0.00000000   0.00000000   0.00000000  -0.00269188   0.28174643   0.00000000   0.00000000   0.00000000   0.00000000   0.00000000   0.00000000  -0.02441400
  0.94600000   0.00000000   0.01719593   0.00024695   0.00000000   0.00000000   0.00000000   0.00000000   0.00000000  -0.00277994   0.28196526   0.00000000   0.00000000   0.00000000   0.00000000   0.00000000   0.00000000  -0.02441400
  0.94800000   0.00000000   0.01719544   0.00025396   0.00000000   0.00000000   0.00000000   0.00000000   0.00000000  -0.00286431   0.28223817   0.00000000   0.00000000   0.00000000   0.00000000   0.00000000   0.00000000  -0.01709000
  0.95000000   0.00000000   0.01719493   0.00025802   0.00000000   0.00000000   0.00000000   0.00000000   0.00000000  -0.00293850   0.28256565   0.00000000   0.00000000   0.00000000   0.00000000   0.00000000   0.00000000  -0.00732420
  0.95200000   0.00000000   0.01719441   0.00025851   0.00000000   0.00000000   0.00000000   0.00000000   0.00000000  -0.00299608   0.28292275   0.00000000   0.00000000   0.00000000   0.00000000   0.00000000   0.00000000  -0.01953100
  0.95400000   0.00107816   0.01719390   0.00025471   0.00000027   0.00000000   0.00000000   0.00000000   0.00000000  -0.00303204   0.28326646   0.00000000   0.00000000   0.00000000   0.00000000   0.00000000   0.00000000  -0.00244140
  0.95600000   0.00000000   0.01719339   0.00024586   0.00000000   0.00000000   0.00000000   0.00000000   0.00000000  -0.00304474   0.28355338   0.00000000   0.00000000   0.00000000   0.00000000   0.00000000   0.00000000  -0.00976560
  0.95800000   0.00000000   0.01719289   0.00023115   0.00000000   0.00000000   0.00000000   0.00000000   0.00000000  -0.00303602   0.28375508   0.00000000   0.00000000   0.00000000   0.00000000   0.00000000   0.00000000  -0.00488280
  0.96000000   0.00000000   0.01719243   0.00020966   0.00000000   0.00000000   0.00000000   0.00000000   0.00000000  -0.00300939   0.28386190   0.00000000   0.00000000   0.00000000   0.00000000   0.00000000   0.00000000  -0.01220700
  0.96200000   0.00000000   0.01719201   0.00018054   0.00000000   0.00000000   0.00000000   0.00000000   0.00000000  -0.00296816   0.28387662   0.00000000   0.00000000   0.00000000   0.00000000   0.00000000   0.00000000  -0.01709000
  0.96400000   0.00266125   0.01719165   0.00014333   0.00000038   0.00000000   0.00000000   0.00000000   0.00000000  -0.00291413   0.28380353   0.00000000   0.00000000   0.00000000   0.00000000   0.00000000   0.00000000  -0.02197300
  0.96600000   0.00424435   0.01719137   0.00009898   0.00000042   0.00000000   0.00000000   0.00000000   0.00000000  -0.00284823   0.28364531   0.00000000   0.00000000   0.00000000   0.00000000   0.00000000   0.00000000  -0.01709000
  0.96800000   0.00000000   0.01719117   0.00005041   0.00000000   0.00000000   0.00000000   0.00000000   0.00000000  -0.00277195   0.28341254   0.00000000   0.00000000   0.00000000   0.00000000   0.00000000   0.00000000  -0.01709000
  0.97000000   0.00107816   0.01719107   0.00000188   0.00000000   0.00000000   0.00000000   0.00000000   0.00000000  -0.00268692   0.28312866   0.00000000   0.00000000   0.00000000   0.00000000   0.00000000   0.00000000  -0.01709000
  0.97200000   0.00000000   0.01719106  -0.00004284   0.00000000   0.00000000   0.00000000   0.00000000   0.00000000  -0.00259277   0.28282100   0.00000000   0.00000000   0.00000000   0.00000000   0.00000000   0.00000000  -0.01464800
  0.97400000   0.00000000   0.01719115  -0.00008189   0.00000000   0.00000000   0.00000000   0.00000000   0.00000000  -0.00248718   0.28251205   0.00000000   0.00000000   0.00000000   0.00000000   0.00000000   0.00000000  -0.02197300
  0.97600000   0.00000000   0.01719131  -0.00011533   0.00000000   0.00000000   0.00000000   0.00000000   0.00000000  -0.00236807   0.28221692   0.00000000   0.00000000   0.00000000   0.00000000   0.00000000   0.00000000  -0.01709000
  0.97800000   0.00000000   0.01719154  -0.00014406   0.00000000   0.00000000   0.00000000   0.00000000   0.00000000  -0.00223550   0.28194462   0.00000000   0.00000000   0.00000000   0.00000000   0.00000000   0.00000000  -0.01220700
  0.98000000   0.00000000   0.01719183  -0.00016915   0.00000000   0.00000000   0.00000000   0.00000000   0.00000000  -0.00209269   0.28170538   0.00000000   0.00000000   0.00000000   0.00000000   0.00000000   0.00000000  -0.01953100
  0.98200000   0.00000000   0.01719217  -0.00019161   0.00000000   0.00000000   0.00000000   0.00000000   0.00000000  -0.00194644   0.28151786   0.00000000   0.00000000   0.00000000   0.00000000   0.00000000   0.00000000  -0.01709000
  0.98400000   0.00000000   0.01719255  -0.00021243   0.00000000   0.00000000   0.00000000   0.00000000   0.00000000  -0.00180540   0.28140771   0.00000000   0.00000000   0.00000000   0.00000000   0.00000000   0.00000000  -0.01464800
  0.98600000   0.00000000   0.01719298  -0.00023253   0.00000000   0.00000000   0.00000000   0.00000000   0.00000000  -0.00167686   0.28140019   0.00000000   0.00000000   0.00000000   0.00000000   0.00000000   0.00000000  -0.01953100
  0.98800000   0.00107816   0.01719344  -0.00025279  -0.00000027   0.00000000   0.00000000   0.00000000   0.00000000  -0.00156453   0.28151199   0.00000000   0.00000000   0.00000000   0.00000000   0.00000000   0.00000000  -0.01953100
  0.99000000   0.00266125   0.01719395  -0.00027404  -0.00000073   0.00000000   0.00000000   0.00000000   0.00000000  -0.00146868   0.28174321   0.00000000   0.00000000   0.00000000   0.00000000   0.00000000   0.00000000  -0.01464800
  0.99200000   0.00000000   0.01719450  -0.00029702   0.00000000   0.00000000   0.00000000   0.00000000   0.00000000  -0.00138791   0.28207382   0.00000000   0.00000000   0.00000000   0.00000000   0.00000000   0.00000000  -0.01709000
  0.99400000   0.00000000   0.01719509  -0.00032243   0.00000000   0.00000000   0.00000000   0.00000000   0.00000000  -0.00132135   0.28246707   0.00000000   0.00000000   0.00000000   0.00000000   0.00000000   0.00000000  -0.01220700
  0.99600000   0.00000000   0.01719574  -0.00035071   0.00000000   0.00000000   0.00000000   0.00000000   0.00000000  -0.00126957   0.28287624   0.00000000   0.00000000   0.00000000   0.00000000   0.00000000   0.00000000  -0.01953100
  0.99800000   0.00000000   0.01719644  -0.00038140   0.00000000   0.00000000   0.00000000   0.00000000   0.00000000  -0.00123260   0.28325295   0.00000000   0.00000000   0.00000000   0.00000000   0.00000000   0.00000000  -0.01709000
  1.00000000   0.00000000   0.01719720  -0.00041226   0.00000000   0.00000000   0.00000000   0.00000000   0.00000000  -0.00120726   0.28355797   0.00000000   0.00000000   0.00000000   0.00000000   0.00000000   0.00000000  -0.00244140
  1.00200000   0.00000000   0.01719802  -0.00043998   0.00000000   0.00000000   0.00000000   0.00000000   0.00000000  -0.00118692   0.28377141   0.00000000   0.00000000   0.00000000   0.00000000   0.00000000   0.00000000  -0.01464800
  1.00400000   0.00424435   0.01719890  -0.00046150  -0.00000196   0.00000000   0.00000000   0.00000000   0.00000000  -0.00116345   0.28389217   0.00000000   0.00000000   0.00000000   0.00000000   0.00000000   0.00000000  -0.01953100
  1.00600000   0.00266125   0.01719983  -0.00047396  -0.00000126   0.00000000   0.00000000   0.00000000   0.00000000  -0.00112935   0.28392412   0.00000000   0.00000000   0.00000000   0.00000000   0.00000000   0.00000000  -0.01709000
  1.00800000   0.00000000   0.01720077  -0.00047410   0.00000000   0.00000000   0.00000000   0.00000000   0.00000000  -0.00107951   0.28386701   0.00000000   0.00000000   0.00000000   0.00000000   0.00000000   0.00000000  -0.00976560
  1.01000000   0.00107816   0.01720172  -0.00045907  -0.00000049   0.00000000   0.00000000   0.00000000   0.00000000  -0.00101171   0.28371936   0.00000000   0.00000000   0.00000000   0.00000000   0.00000000   0.00000000  -0.02197300
  1.01200000   0.00000000   0.01720264  -0.00042743   0.00000000   0.00000000   0.00000000   0.00000000   0.00000000  -0.00092615   0.28348061   0.00000000   0.00000000   0.00000000   0.00000000   0.00000000   0.00000000  -0.01220700
  1.01400000   0.00000000   0.01720350  -0.00037861   0.00000000   0.00000000   0.00000000   0.00000000   0.00000000  -0.00082508   0.28315042   0.00000000   0.00000000   0.00000000   0.00000000   0.00000000   0.00000000  -0.01953100
  1.01600000   0.00107816   0.01720425  -0.00031218  -0.00000034   0.00000000   0.00000000   0.00000000   0.00000000  -0.00071197   0.28273031   0.00000000   0.00000000   0.00000000   0.00000000   0.00000000   0.00000000  -0.01464800
  1.01800000   0.00266125   0.01720488  -0.00022762  -0.00000061   0.00000000   0.00000000   0.00000000   0.00000000  -0.00059051   0.28222314   0.00000000   0.00000000   0.00000000   0.00000000   0.00000000   0.00000000  -0.01709000
  1.02000000   0.00000000   0.01720533  -0.00012433   0.00000000   0.00000000   0.00000000   0.00000000   0.00000000  -0.00046592   0.28163113   0.00000000   0.00000000   0.00000000   0.00000000   0.00000000   0.00000000  -0.01220700
  1.02200000   0.00000000   0.01720558  -0.00000164   0.00000000   0.00000000   0.00000000   0.00000000   0.00000000  -0.00034644   0.28095850   0.00000000   0.00000000   0.00000000   0.00000000   0.00000000   0.00000000  -0.00976560
  1.02400000   0.00000000   0.01720558   0.00014112   0.00000000   0.00000000   0.00000000   0.00000000   0.00000000  -0.00024313   0.28021640   0.00000000   0.00000000   0.00000000   0.00000000   0.00000000   0.00000000  -0.01709000
  1.02600000   0.00000000   0.01720530   0.00030464   0.00000000   0.00000000   0.00000000   0.00000000   0.00000000  -0.00016830   0.27942187   0.00000000   0.00000000   0.00000000   0.00000000   0.00000000   0.00000000  -0.01709000
  1.02800000   0.00000000   0.01720469   0.00048956   0.00000000   0.00000000   0.00000000   0.00000000   0.00000000  -0.00013555   0.27858853   0.00000000   0.00000000   0.00000000   0.00000000   0.00000000   0.00000000  -0.01709000
  1.03000000   0.00000000   0.01720371   0.00069644   0.00000000   0.00000000   0.00000000   0.00000000   0.00000000  -0.00016243   0.27771874   0.00000000   0.00000000   0.00000000   0.00000000   0.00000000   0.00000000  -0.01464800
  1.03200000   0.00000000   0.01720232   0.00092573   0.00000000   0.00000000   0.00000000   0.00000000   0.00000000  -0.00027239   0.27680938   0.00000000   0.00000000   0.00000000   0.00000000   0.00000000   0.00000000  -0.02197300
  1.03400000   0.00000000   0.01720047   0.00117768   0.00000000   0.00000000   0.00000000   0.00000000   0.00000000  -0.00049420   0.27586719   0.00000000   0.00000000   0.00000000   0.00000000   0.00000000   0.00000000  -0.01709000
  1.03600000   0.00000000   0.01719811   0.00145233   0.00000000   0.00000000   0.00000000   0.00000000   0.00000000  -0.00086151   0.27491917   0.00000000   0.00000000   0.00000000   0.00000000   0.00000000   0.00000000  -0.01464800
  1.03800000   0.00424435   0.01719521   0.00174940   0.00000743   0.00000000   0.00000000   0.00000000   0.00000000  -0.00141405   0.27401578   0.00000000   0.00000000   0.00000000   0.00000000   0.00000000   0.00000000  -0.01709000
  1.04000000   0.00000000   0.01719171   0.00206826   0.00000000   0.00000000   0.00000000   0.00000000   0.00000000  -0.00219863   0.27323406   0.00000000   0.00000000   0.00000000   0.00000000   0.00000000   0.00000000  -0.01709000
  1.04200000   0.00000000   0.01718757   0.00240783   0.00000000   0.00000000   0.00000000   0.00000000   0.00000000  -0.00326696   0.27268182   0.00000000   0.00000000   0.00000000   0.00000000   0.00000000   0.00000000  -0.01464800
  1.04400000   0.00000000   0.01718276   0.00276650   0.00000000   0.00000000   0.00000000   0.00000000   0.00000000  -0.00466964   0.27249869   0.00000000   0.00000000   0.00000000   0.00000000   0.00000000   0.00000000  -0.01709000
  1.04600000   0.00107816   0.01717723   0.00314208   0.00000339   0.00000000   0.00000000   0.00000000   0.00000000  -0.00644852   0.27285320   0.00000000   0.00000000   0.00000000   0.00000000   0.00000000   0.00000000  -0.01464800
  1.04800000   0.00000000   0.01717094   0.00353165   0.00000000   0.00000000   0.00000000   0.00000000   0.00000000  -0.00863168   0.27394008   0.00000000   0.00000000   0.00000000   0.00000000   0.00000000   0.00000000  -0.01709000
  1.05000000   0.00266125   0.01716388   0.00393153   0.00001046   0.00000000   0.00000000   0.00000000   0.00000000  -0.01122997   0.27598273   0.00000000   0.00000000   0.00000000   0.00000000   0.00000000   0.00000000  -0.01220700
  1.05200000   0.00424435   0.01715602   0.00433725   0.00001841   0.00000000   0.00000000   0.00000000   0.00000000  -0.01423066   0.27923451   0.00000000   0.00000000   0.00000000   0.00000000   0.00000000   0.00000000  -0.01220700
  1.05400000   0.00000000   0.01714734   0.00474396   0.00000000   0.00000000   0.00000000   0.00000000   0.00000000  -0.01758817   0.28397177   0.00000000   0.00000000   0.00000000   0.00000000   0.00000000   0.00000000  -0.00976560
  1.05600000   0.00107816   0.01713785   0.00514735   0.00000555   0.00000000   0.00000000   0.00000000   0.00000000  -0.02121303   0.29048430   0.00000000   0.00000000   0.00000000   0.00000000   0.00000000   0.00000000   0.00000000
  1.05800000   0.00107816   0.01712756   0.00554395   0.00000598   0.00000000   0.00000000   0.00000000   0.00000000  -0.02495842   0.29906595   0.00000000   0.00000000   0.00000000   0.00000000   0.00000000   0.00000000  -0.01220700
  1.06000000   0.00000000   0.01711647   0.00593037   0.00000000   0.00000000   0.00000000   0.00000000   0.00000000  -0.02860547   0.30999917   0.00000000   0.00000000   0.00000000   0.00000000   0.00000000   0.00000000  -0.02441400
  1.06200000   0.00589341   0.01710461   0.00630242   0.00003714   0.00000000   0.00000000   0.00000000   0.00000000  -0.03185105   0.32353613   0.00000000   0.00000000   0.00000000   0.00000000   0.00000000   0.00000000  -0.01953100
  1.06400000   0.00107816   0.01709200   0.00665510   0.00000718   0.00000000   0.00000000   0.00000000   0.00000000  -0.03430177   0.33988138   0.00000000   0.00000000   0.00000000   0.00000000   0.00000000   0.00000000   0.05615200
  1.06600000   0.00000000   0.01707869   0.00698366   0.00000000   0.00000000   0.00000000   0.00000000   0.00000000  -0.03547591   0.35917013   0.00000000   0.00000000   0.00000000   0.00000000   0.00000000   0.00000000   0.01220700
  1.06800000   0.00000000   0.01706473   0.00728471   0.00000000   0.00000000   0.00000000   0.00000000   0.00000000  -0.03481499   0.38143654   0.00000000   0.00000000   0.00000000   0.00000000   0.00000000   0.00000000  -0.01953100
  1.07000000   0.00000000   0.01705016   0.00755708   0.00000000   0.00000000   0.00000000   0.00000000   0.00000000  -0.03171115   0.40657695   0.00000000   0.00000000   0.00000000   0.00000000   0.00000000   0.00000000   0.05371100
  1.07200000   0.00266125   0.01703504   0.00780272   0.00002077   0.00000000   0.00000000   0.00000000   0.00000000  -0.02555278   0.43432711   0.00000000   0.00000000   0.00000000   0.00000000   0.00000000   0.00000000  -0.00488280
  1.07400000   0.00266125   0.01701944   0.00802680   0.00002136   0.00000000   0.00000000   0.00000000   0.00000000  -0.01578124   0.46427673   0.00000000   0.00000000   0.00000000   0.00000000   0.00000000   0.00000000   0.12207000
  1.07600000   0.00747651   0.01700338   0.00823624   0.00006158   0.00000000   0.00000000   0.00000000   0.00000000  -0.00194957   0.49592238   0.00000000   0.00000000   0.00000000   0.00000000   0.00000000   0.00000000  -0.06347700
  1.07800000   0.01717299   0.01698691   0.00843744   0.00014490   0.00000055   0.00002010   0.00055318   0.02009523   0.01622173   0.52873063   0.00000521   0.00000509   0.00001030   0.00002465   0.00001427   0.00102465   0.12695000
  1.08000000   0.03003567   0.01697004   0.00863501   0.00025936   0.00000379   0.00008295   0.00268566   0.04275874   0.03879622   0.56218392   0.00002368   0.00002099   0.00004467   0.00007186   0.00006929   0.00211557  -0.17578000
  1.08200000   0.04777956   0.01695277   0.00883155   0.00042197   0.00001321   0.00019373   0.00673171   0.06802185   0.06559180   0.59580016   0.00006027   0.00004903   0.00010931   0.00014967   0.00017368   0.00327355  -0.09033200
  1.08400000   0.07673707   0.01693510   0.00902817   0.00069280   0.00003294   0.00035763   0.01300201   0.09587942   0.09618189   0.62912120   0.00012077   0.00009052   0.00021128   0.00027419   0.00033545   0.00449847   0.26123000
  1.08600000   0.10734365   0.01691705   0.00922562   0.00099031   0.00006771   0.00057980   0.02176584   0.12629051   0.12992490   0.66168094   0.00021186   0.00014675   0.00035860   0.00045827   0.00056156   0.00578928  -0.14893000
  1.08800000   0.14434858   0.01689860   0.00942537   0.00136054   0.00012271   0.00086527   0.03323609   0.15917733   0.16600768   0.69299492   0.00034110   0.00021900   0.00056010   0.00070996   0.00085749   0.00714395  -0.09521500
  1.09000000   0.18946688   0.01687975   0.00962989   0.00182455   0.00020351   0.00121887   0.04755773   0.19442508   0.20349067   0.72259318   0.00051681   0.00030849   0.00082530   0.00104378   0.00122699   0.00855954   0.00976560
  1.09200000   0.24263261   0.01686049   0.00984175   0.00238793   0.00031586   0.00164518   0.06479972   0.23188466   0.24135269   0.75005991   0.00074781   0.00041639   0.00116420   0.00147588   0.00167183   0.01003219  -0.17822000
  1.09400000   0.29091712   0.01684080   0.01006284   0.00292745   0.00046561   0.00214844   0.08495066   0.27137782   0.27854151   0.77505972   0.00104313   0.00054377   0.00158689   0.00200943   0.00219173   0.01155731  -0.12207000
  1.09600000   0.34408284   0.01682068   0.01029468   0.00354222   0.00065848   0.00273253   0.10791874   0.31270531   0.31403480   0.79738537   0.00141166   0.00069160   0.00210326   0.00264443   0.00278430   0.01312976  -0.05615200
  1.09800000   0.40523003   0.01680009   0.01053924   0.00427082   0.00089994   0.00340089   0.13353683   0.35565909   0.34691200   0.81701832   0.00186180   0.00086076   0.00272256   0.00339374   0.00344525   0.01474416   0.14404000
  1.10000000   0.46004481   0.01677901   0.01079920   0.00496812   0.00119505   0.00415659   0.16157343   0.40003731   0.37643227   0.83413576   0.00240115   0.00105202   0.00345318   0.00425902   0.00416859   0.01639531   0.00488280
  1.10200000   0.51795984   0.01675741   0.01107695   0.00573742   0.00154837   0.00500228   0.19174925   0.44565793   0.40210386   0.84907216   0.00303639   0.00126607   0.00430245   0.00523702   0.00494713   0.01807852  -0.12695000
  1.10400000   0.58082204   0.01673526   0.01137318   0.00660580   0.00196388   0.00594031   0.22375798   0.49237047   0.42372136   0.86230734   0.00377320   0.00150348   0.00527668   0.00633580   0.00577296   0.01978990  -0.05615200
  1.10600000   0.64685044   0.01671251   0.01168621   0.00755923   0.00244493   0.00697275   0.25728789   0.54006697   0.44135030   0.87445829   0.00461652   0.00176479   0.00638130   0.00756347   0.00663803   0.02152667  -0.12207000
  1.10800000   0.71927720   0.01668914   0.01201252   0.00864033   0.00299425   0.00810150   0.29204019   0.58868958   0.45525906   0.88620116   0.00557077   0.00205047   0.00762125   0.00892960   0.00753464   0.02328733   0.22949000
  1.11000000   0.78372251   0.01666511   0.01234806   0.00967745   0.00361403   0.00932843   0.32774101   0.63823120   0.46582219   0.89816868   0.00664032   0.00236101   0.00900132   0.01043260   0.00845572   0.02507170  -0.15869000
  1.11200000   0.86742884   0.01664042   0.01268901   0.01100681   0.00430592   0.01065539   0.36414612   0.68872996   0.47342947   0.91089542   0.00782967   0.00269686   0.01052653   0.01208375   0.00939497   0.02688076   0.44189000
  1.11400000   0.96571288   0.01661504   0.01303147   0.01258465   0.00507111   0.01208438   0.40103992   0.74026033   0.47843071   0.92478404   0.00914376   0.00305853   0.01220229   0.01391689   0.01034683   0.02871644  -0.32959000
  1.11600000   1.06716311   0.01658898   0.01337041   0.01426841   0.00591038   0.01361756   0.43823212   0.79292168   0.48112797   0.94007472   0.01058796   0.00344658   0.01403454   0.01594977   0.01130639   0.03058130  -0.02197300
  1.11800000   1.18794034   0.01656223   0.01369930   0.01627395   0.00682417   0.01525731   0.47555498   0.84682564   0.48180190   0.95684358   0.01216813   0.00386159   0.01602973   0.01820487   0.01226932   0.03247822  -0.13672000
  1.12000000   1.32962766   0.01653484   0.01401072   0.01862904   0.00781259   0.01700622   0.51286291   0.90208378   0.48074263   0.97501228   0.01389051   0.00430424   0.01819475   0.02072244   0.01323186   0.03441007   0.25391000
  1.12200000   1.49551000   0.01650681   0.01429739   0.02138189   0.00887548   0.01886709   0.55003356   0.95879503   0.47826005   0.99433409   0.01576154   0.00477522   0.02053676   0.02354758   0.01419087   0.03637942   0.07812500
  1.12400000   1.70003315   0.01647822   0.01455299   0.02474056   0.01001248   0.02084292   0.58696867   1.01703141   0.47466597   1.01436038   0.01778762   0.00527530   0.02306292   0.02674312   0.01514379   0.03838811  -0.20508000
  1.12600000   1.91582927   0.01644911   0.01477290   0.02830236   0.01122305   0.02293677   0.62359288   1.07682148   0.47023859   1.03441950   0.01997452   0.00580525   0.02577977   0.03035899   0.01608870   0.04043689  -0.06347700
  1.12800000   2.17671072   0.01641957   0.01495370   0.03254988   0.01250649   0.02515173   0.65984984   1.13813366   0.46519110   1.05363084   0.02232668   0.00636585   0.02869253   0.03445153   0.01702413   0.04252494  -0.34180000
  1.13000000   2.43277031   0.01638966   0.01509126   0.03671358   0.01386203   0.02749072   0.69569683   1.20086190   0.45966113   1.07095362   0.02484622   0.00695785   0.03180407   0.03906101   0.01794898   0.04464953  -0.22217000
  1.13200000   2.68076930   0.01635948   0.01517994   0.04069391   0.01528883   0.02995640   0.73109912   1.26481559   0.45371803   1.08524749   0.02753201   0.00758191   0.03511392   0.04417455   0.01886236   0.04680573  -0.19287000
  1.13400000   2.92875509   0.01632912   0.01521313   0.04455553   0.01678595   0.03255093   0.76602492   1.32971314   0.44736740   1.09530532   0.03037861   0.00823858   0.03861719   0.04978407   0.01976344   0.04898628  -0.10742000
  1.13600000   3.16549429   0.01629869   0.01518426   0.04806568   0.01835242   0.03527582   0.80043971   1.39517715   0.44053432   1.09986216   0.03337518   0.00892824   0.04230342   0.05587832   0.02065134   0.05118145  -0.02685500
  1.13800000   3.37809123   0.01626832   0.01508768   0.05096755   0.01998716   0.03813173   0.83429856   1.46073134   0.43302394   1.09763195   0.03650429   0.00965106   0.04615536   0.06242191   0.02152490   0.05337894  -0.09277300
  1.14000000   3.54075461   0.01623815   0.01491924   0.05282537   0.02168899   0.04111826   0.86753504   1.52580126   0.42447721   1.08736797   0.03974086   0.01040695   0.05014781   0.06934075   0.02238240   0.05556394  -0.06591800
  1.14200000   3.66634710   0.01620831   0.01467550   0.05380549   0.02345657   0.04423378   0.90004775   1.58971893   0.41435088   1.06790400   0.04305107   0.01119548   0.05424655   0.07654785   0.02322123   0.05771922  -0.04882800
  1.14400000   3.72109592   0.01617896   0.01435272   0.05340786   0.02528831   0.04747523   0.93168729   1.65173155   0.40194911   1.03821762   0.04639173   0.01201589   0.05840762   0.08393530   0.02403753   0.05982534  -0.02441400
  1.14600000   3.69213841   0.01615025   0.01394783   0.05149733   0.02718224   0.05083798   0.96224796   1.71101810   0.38651625   0.99757123   0.04971020   0.01286699   0.06257719   0.09134853   0.02482600   0.06186113   0.01709000
  1.14800000   3.57136118   0.01612236   0.01346044   0.04807208   0.02913596   0.05431572   0.99146863   1.76671730   0.36737688   0.94566413   0.05294547   0.01374720   0.06669267   0.09861203   0.02557989   0.06380436  -0.00732420
  1.15000000   3.36839476   0.01609544   0.01289400   0.04343209   0.03114647   0.05790040   1.01904484   1.81796561   0.34408935   0.88273838   0.05603052   0.01465448   0.07068500   0.10555179   0.02629136   0.06563276   0.01709000
  1.15200000   3.06885932   0.01606965   0.01225590   0.03761163   0.03321017   0.06158231   1.04465193   1.86394378   0.31657365   0.80969429   0.05889603   0.01558636   0.07448239   0.11198904   0.02695202   0.06732520   0.02441400
  1.15400000   2.71458824   0.01604514   0.01155624   0.03137043   0.03532280   0.06535019   1.06797591   1.90393247   0.28518502   0.72821005   0.06147536   0.01654000   0.07801536   0.11777249   0.02755378   0.06886310   0.03173800
  1.15600000   2.32486895   0.01602202   0.01080580   0.02512208   0.03747952   0.06919149   1.08874758   1.93737349   0.25072410   0.64076425   0.06371036   0.01751223   0.08122259   0.12281194   0.02808969   0.07023208   0.05127000
  1.15800000   1.96253068   0.01600041   0.01001485   0.01965446   0.03967505   0.07309279   1.10677527   1.96392632   0.21439036   0.55049467   0.06555726   0.01849964   0.08405690   0.12709934   0.02855480   0.07142333   0.04394500
  1.16000000   1.68392512   0.01598038   0.00919362   0.01548137   0.04190379   0.07704023   1.12197185   1.98350654   0.17768143   0.46087113   0.06699124   0.01949873   0.08648996   0.13074580   0.02894687   0.07243470   0.03418000
  1.16200000   1.51483700   0.01596200   0.00835317   0.01265369   0.04416014   0.08102003   1.13437150   1.99629381   0.14222946   0.37523631   0.06800864   0.02050601   0.08851465   0.13394456   0.02926678   0.07327081   0.02929700
  1.16400000   1.41175090   0.01594529   0.00750520   0.01059547   0.04643864   0.08501902   1.14413146   2.00270544   0.10957744   0.29637989   0.06862627   0.02151815   0.09014442   0.13687115   0.02951859   0.07394242   0.03662100
  1.16600000   1.33767508   0.01593028   0.00666105   0.00891032   0.04873429   0.08902507   1.15151562   2.00334388   0.08093397   0.22628791   0.06887794   0.02253207   0.09141000   0.13962058   0.02970910   0.07446509   0.02685500
  1.16800000   1.30871757   0.01591696   0.00583081   0.00763088   0.05104266   0.09302735   1.15686096   1.99893192   0.05697579   0.16607934   0.06880932   0.02354504   0.09235436   0.14226697   0.02984701   0.07485746   0.01464800
  1.17000000   1.29262273   0.01590530   0.00502296   0.00649280   0.05336006   0.09701653   1.16053326   1.99024818   0.03776969   0.11607620   0.06847224   0.02455469   0.09302693   0.14486831   0.02994176   0.07513961   0.01220700
  1.17200000   1.26524832   0.01589525   0.00424455   0.00537041   0.05568347   0.10098485   1.16288291   1.97807135   0.02285119   0.07595766   0.06791931   0.02555906   0.09347838   0.14742618   0.03000238   0.07533165   0.00244140
  1.17400000   1.20561827   0.01588676   0.00350133   0.00422127   0.05801057   0.10492606   1.16421193   1.96313768   0.01143750   0.04494960   0.06719996   0.02655658   0.09375653   0.14989705   0.03003667   0.07545256  -0.00244140
  1.17600000   1.14282203   0.01587976   0.00279802   0.00319764   0.06033954   0.10883531   1.16475978   1.94611268   0.00269708   0.02200138   0.06635786   0.02754600   0.09390386   0.15224549   0.03005080   0.07551951   0.00000000
  1.17800000   1.08965630   0.01587416   0.00213842   0.00233015   0.06266901   0.11270900   1.16470844   1.92757508  -0.00402159   0.00592471   0.06542998   0.02852642   0.09395640   0.15447797   0.03004948   0.07554743   0.00000000
  1.18000000   1.04941922   0.01586988   0.00152566   0.00160105   0.06499842   0.11654453   1.16470844   1.90795508  -0.00907559  -0.00449987   0.06445921   0.02949719   0.09395640   0.15661704   0.03003638   0.07554886  -0.00244140
  1.18200000   1.02362790   0.01586683   0.00096214   0.00098487   0.06732784   0.12034082   1.16470844   1.88833508  -0.01255215  -0.01043971   0.06349838   0.03045802   0.09395640   0.15869009   0.03001475   0.07553392  -0.00488280
  1.18400000   1.00113471   0.01586491   0.00044906   0.00044957   0.06965726   0.12409787   1.16470844   1.86871508  -0.01440642  -0.01295466   0.06254748   0.03140892   0.09395640   0.16071485   0.02998779   0.07551052  -0.01220700
  1.18600000   0.98180771   0.01586401  -0.00001448  -0.00001421   0.07198668   0.12781568   1.16470844   1.84909508  -0.01464502  -0.01297071   0.06160651   0.03234989   0.09395640   0.16269779   0.02995874   0.07548460  -0.01953100
  1.18800000   0.96083166   0.01586404  -0.00043155  -0.00041464   0.07431609   0.13149425   1.16470844   1.82947508  -0.01347132  -0.01126668   0.06067547   0.03328093   0.09395640   0.16464043   0.02993063   0.07546036  -0.02441400
  1.19000000   0.93833847   0.01586490  -0.00080633  -0.00075661   0.07664551   0.13513358   1.16470844   1.80985508  -0.01132723  -0.00846945   0.05975436   0.03420204   0.09395640   0.16653960   0.02990583   0.07544063  -0.02929700
  1.19200000   0.91577931   0.01586652  -0.00114319  -0.00104691   0.07897493   0.13873367   1.16470844   1.79023508  -0.00881330  -0.00506516   0.05884319   0.03511321   0.09395640   0.16839372   0.02988569   0.07542709  -0.02685500
  1.19400000   0.89163706   0.01586880  -0.00144626  -0.00128954   0.08130434   0.14229452   1.16470844   1.77061508  -0.00652300  -0.00141702   0.05794194   0.03601446   0.09395640   0.17020114   0.02987035   0.07542061  -0.02197300
  1.19600000   0.86419668   0.01587169  -0.00171943  -0.00148593   0.08363376   0.14581613   1.16470844   1.75099508  -0.00486445   0.00221662   0.05705063   0.03690577   0.09395640   0.17195697   0.02985896   0.07542141  -0.03906300
  1.19800000   0.84170349   0.01587513  -0.00196620  -0.00165496   0.08596318   0.14929850   1.16470844   1.73137508  -0.00394524   0.00565870   0.05616925   0.03778715   0.09395640   0.17366287   0.02985015   0.07542928  -0.02685500
  1.20000000   0.81268002   0.01587907  -0.00218967  -0.00177950   0.08829259   0.15274163   1.16470844   1.71175508  -0.00356871   0.00879286   0.05529780   0.03865860   0.09395640   0.17531725   0.02984264   0.07544373  -0.02929700
  1.20200000   0.78695467   0.01588345  -0.00239243  -0.00188273   0.09062201   0.15614552   1.16470844   1.69213508  -0.00334701   0.01155518   0.05443628   0.03952012   0.09395640   0.17691689   0.02983572   0.07546408  -0.02685500
  1.20400000   0.75958025   0.01588823  -0.00257652  -0.00195707   0.09295143   0.15951017   1.16470844   1.67251508  -0.00288639   0.01392773   0.05358470   0.04037170   0.09395640   0.17846342   0.02982949   0.07548957  -0.02197300
  1.20600000   0.73220584   0.01589338  -0.00274366  -0.00200892   0.09528084   0.16283558   1.16470844   1.65289508  -0.00196615   0.01592177   0.05274304   0.04121336   0.09395640   0.17995521   0.02982464   0.07551942  -0.01953100
  1.20800000   0.69836711   0.01589887  -0.00289592  -0.00202241   0.09761026   0.16612175   1.16470844   1.63327508  -0.00063574   0.01756191   0.05191132   0.04204508   0.09395640   0.18138578   0.02982204   0.07555290  -0.01709000
  1.21000000   0.67257580   0.01590466  -0.00303617  -0.00204206   0.09993968   0.16936868   1.16470844   1.61365508   0.00081168   0.01888230   0.05108953   0.04286687   0.09395640   0.18275673   0.02982221   0.07558934  -0.02685500
  1.21200000   0.63880303   0.01591073  -0.00316709  -0.00202315   0.10226909   0.17257637   1.16470844   1.59403508   0.00197534   0.01992286   0.05027767   0.04367873   0.09395640   0.18406810   0.02982500   0.07562815  -0.02197300
  1.21400000   0.61301171   0.01591707  -0.00329027  -0.00201697   0.10459851   0.17574482   1.16470844   1.57441508   0.00252693   0.02072455   0.04947574   0.04448066   0.09395640   0.18531992   0.02982950   0.07566880  -0.03662100
  1.21600000   0.58722040   0.01592365  -0.00340709  -0.00200071   0.10692793   0.17887403   1.16470844   1.55479508   0.00235605   0.02133111   0.04868374   0.04527266   0.09395640   0.18652015   0.02983438   0.07571085  -0.02685500
  1.21800000   0.54856641   0.01593046  -0.00351959  -0.00193073   0.10925735   0.18196400   1.16470844   1.53517508   0.00162233   0.02178698   0.04790168   0.04605472   0.09395640   0.18765594   0.02983836   0.07575397  -0.03418000
  1.22000000   0.51314458   0.01593750  -0.00363000  -0.00186271   0.11158676   0.18501473   1.16470844   1.51555508   0.00069216   0.02212797   0.04712954   0.04682686   0.09395640   0.18871765   0.02984068   0.07579788  -0.03173800
  1.22200000   0.48253801   0.01594476  -0.00373985  -0.00180462   0.11391618   0.18802622   1.16470844   1.49593508  -0.00001329   0.02237623   0.04636734   0.04758906   0.09395640   0.18971333   0.02984136   0.07584239  -0.03418000
  1.22400000   0.45193143   0.01595224  -0.00384980  -0.00173984   0.11624560   0.19099847   1.16470844   1.47631508  -0.00019269   0.02254006   0.04561507   0.04834133   0.09395640   0.19064780   0.02984115   0.07588730  -0.01464800
  1.22600000   0.43267040   0.01595994  -0.00395954  -0.00171318   0.11857501   0.19393148   1.16470844   1.45669508   0.00021077   0.02261717   0.04487273   0.04908367   0.09395640   0.19153240   0.02984117   0.07593246  -0.02929700
  1.22800000   0.39883167   0.01596786  -0.00406791  -0.00162241   0.12090443   0.19682525   1.16470844   1.43707508   0.00098976   0.02260393   0.04414032   0.04981608   0.09395640   0.19236390   0.02984237   0.07597768  -0.01464800
  1.23000000   0.37785561   0.01597600  -0.00417334  -0.00157692   0.12323385   0.19967978   1.16470844   1.41745508   0.00176934   0.02250607   0.04341785   0.05053855   0.09395640   0.19314059   0.02984513   0.07602279  -0.00976560
  1.23200000   0.35536242   0.01598434  -0.00427479  -0.00151910   0.12556326   0.20249507   1.16470844   1.39783508   0.00217315   0.02234865   0.04270530   0.05125110   0.09395640   0.19387381   0.02984907   0.07606765  -0.01953100
  1.23400000   0.32957111   0.01599289  -0.00437223  -0.00144096   0.12789268   0.20527112   1.16470844   1.37821508   0.00198507   0.02218008   0.04200269   0.05195371   0.09395640   0.19455874   0.02985323   0.07611218  -0.01464800
  1.23600000   0.30701195   0.01600164  -0.00446596  -0.00137110   0.13022210   0.20800793   1.16470844   1.35859508   0.00124091   0.02206216   0.04131001   0.05264639   0.09395640   0.19519533   0.02985645   0.07615642  -0.01220700
  1.23800000   0.29250022   0.01601057  -0.00455580  -0.00133257   0.13255151   0.21070550   1.16470844   1.33897508   0.00021354   0.02205406   0.04062726   0.05332914   0.09395640   0.19579484   0.02985791   0.07620054  -0.00732420
  1.24000000   0.27323918   0.01601968  -0.00464112  -0.00126813   0.13488093   0.21336383   1.16470844   1.31935508  -0.00070223   0.02220403   0.03995444   0.05400196   0.09395640   0.19636058   0.02985742   0.07624479  -0.01464800
  1.24200000   0.25872745   0.01602896  -0.00472170  -0.00122163   0.13721035   0.21598292   1.16470844   1.29973508  -0.00115635   0.02255177   0.03929156   0.05466485   0.09395640   0.19689255   0.02985556   0.07628955  -0.00976560
  1.24400000   0.23775139   0.01603841  -0.00479824  -0.00114079   0.13953976   0.21856277   1.16470844   1.28011508  -0.00099113   0.02313458   0.03863860   0.05531780   0.09395640   0.19738902   0.02985341   0.07633524  -0.00488280
  1.24600000   0.22330562   0.01604800  -0.00487162  -0.00108786   0.14186918   0.22110338   1.16470844   1.26049508  -0.00030551   0.02398396   0.03799558   0.05596082   0.09395640   0.19785008   0.02985212   0.07638235  -0.01220700
  1.24800000   0.21202604   0.01605775  -0.00494212  -0.00104786   0.14419860   0.22360475   1.16470844   1.24087508   0.00059157   0.02510964   0.03736249   0.05659392   0.09395640   0.19828541   0.02985240   0.07643145  -0.00732420
  1.25000000   0.19751430   0.01606763  -0.00500949  -0.00098945   0.14652802   0.22606688   1.16470844   1.22125508   0.00131669   0.02648811   0.03673933   0.05721708   0.09395640   0.19869495   0.02985431   0.07648305  -0.00732420
  1.25200000   0.18788379   0.01607765  -0.00507382  -0.00095329   0.14885743   0.22848977   1.16470844   1.20163508   0.00157666   0.02807223   0.03612610   0.05783030   0.09395640   0.19908035   0.02985721   0.07653761  -0.00488280
  1.25400000   0.17660421   0.01608780  -0.00513599  -0.00090704   0.15118685   0.23087342   1.16470844   1.18201508   0.00129011   0.02981156   0.03552280   0.05843360   0.09395640   0.19944484   0.02986007   0.07659549  -0.00244140
  1.25600000   0.17495515   0.01609807  -0.00519700  -0.00090924   0.15351627   0.23321783   1.16470844   1.16239508   0.00061565   0.03166209   0.03492943   0.05902697   0.09395640   0.19979640   0.02986198   0.07665696  -0.01709000
  1.25800000   0.15886031   0.01610846  -0.00525713  -0.00083515   0.15584568   0.23552300   1.16470844   1.14277508  -0.00012242   0.03358411   0.03434600   0.05961040   0.09395640   0.20013021   0.02986247   0.07672221  -0.00732420
  1.26000000   0.15081289   0.01611898  -0.00531605  -0.00080173   0.15817510   0.23778893   1.16470844   1.12315508  -0.00057827   0.03553848   0.03377250   0.06018390   0.09395640   0.20043989   0.02986177   0.07679133  -0.01953100
  1.26200000   0.13630116   0.01612961  -0.00537373  -0.00073245   0.16050452   0.24001562   1.16470844   1.10353508  -0.00053629   0.03748564   0.03320893   0.06074747   0.09395640   0.20072700   0.02986066   0.07686436  -0.01464800
  1.26400000   0.13306900   0.01614036  -0.00543087  -0.00072268   0.16283393   0.24220307   1.16470844   1.08391508  -0.00000415   0.03938389   0.03265529   0.06130111   0.09395640   0.20099637   0.02986012   0.07694123  -0.01709000
  1.26600000   0.12343848   0.01615122  -0.00548853  -0.00067750   0.16516335   0.24435128   1.16470844   1.06429508   0.00079278   0.04118649   0.03211158   0.06184482   0.09395640   0.20125288   0.02986090   0.07702180  -0.01220700
  1.26800000   0.11697416   0.01616220  -0.00554809  -0.00064898   0.16749277   0.24646025   1.16470844   1.04467508   0.00151129   0.04284692   0.03157780   0.06237860   0.09395640   0.20149329   0.02986321   0.07710583  -0.01464800
  1.27000000   0.10734365   0.01617329  -0.00561164  -0.00060237   0.16982218   0.24852998   1.16470844   1.02505508   0.00184096   0.04432892   0.03105396   0.06290244   0.09395640   0.20171761   0.02986656   0.07719301  -0.02685500
  1.27200000   0.10411149   0.01618452  -0.00568164  -0.00059152   0.17215160   0.25056047   1.16470844   1.00543508   0.00164021   0.04560839   0.03054005   0.06341636   0.09395640   0.20192906   0.02987004   0.07728294  -0.01709000
  1.27400000   0.09764717   0.01619588  -0.00575989  -0.00056244   0.17448102   0.25255172   1.16470844   0.98581508   0.00099730   0.04667420   0.03003607   0.06392034   0.09395640   0.20213082   0.02987268   0.07737523  -0.01953100
  1.27600000   0.09124881   0.01620740  -0.00584689  -0.00053352   0.17681044   0.25450374   1.16470844   0.96619508   0.00019204   0.04753717   0.02954202   0.06441439   0.09395640   0.20231972   0.02987387   0.07746944  -0.02441400
  1.27800000   0.08801665   0.01621909  -0.00594183  -0.00052298   0.17913985   0.25641651   1.16470844   0.94657508  -0.00042227   0.04823060   0.02905790   0.06489850   0.09395640   0.20249898   0.02987364   0.07756520  -0.01953100
  1.28000000   0.08155233   0.01623098  -0.00604307  -0.00049283   0.18146927   0.25829004   1.16470844   0.92695508  -0.00056859   0.04879255   0.02858371   0.06537269   0.09395640   0.20266855   0.02987265   0.07766223  -0.02685500
  1.28200000   0.07832017   0.01624306  -0.00614915  -0.00048160   0.18379869   0.26012433   1.16470844   0.90733508  -0.00016488   0.04924816   0.02811946   0.06583695   0.09395640   0.20282843   0.02987191   0.07776027  -0.02441400
  1.28400000   0.07350492   0.01625536  -0.00625914  -0.00046008   0.18612810   0.26191938   1.16470844   0.88771508   0.00064148   0.04960173   0.02766513   0.06629127   0.09395640   0.20298025   0.02987239   0.07785912  -0.01709000
  1.28600000   0.07350492   0.01626788  -0.00637187  -0.00046836   0.18845752   0.26367519   1.16470844   0.86809508   0.00153784   0.04983797   0.02722074   0.06673566   0.09395640   0.20312726   0.02987457   0.07795856  -0.01464800
  1.28800000   0.06710656   0.01628062  -0.00648517  -0.00043520   0.19078694   0.26539176   1.16470844   0.84847508   0.00217963   0.04993534   0.02678628   0.06717012   0.09395640   0.20326787   0.02987829   0.07805833  -0.02197300
  1.29000000   0.06387440   0.01629359  -0.00659599  -0.00042131   0.19311635   0.26706909   1.16470844   0.82885508   0.00233524   0.04988243   0.02636175   0.06759465   0.09395640   0.20339885   0.02988280   0.07815815  -0.02685500
  1.29200000   0.05259482   0.01630678  -0.00670150  -0.00035246   0.19544577   0.26870718   1.16470844   0.80923508   0.00198143   0.04968614   0.02594715   0.06800925   0.09395640   0.20351532   0.02988712   0.07825772  -0.02441400
  1.29400000   0.06387440   0.01632019  -0.00680026  -0.00043436   0.19777519   0.27030603   1.16470844   0.78961508   0.00130972   0.04937566   0.02554249   0.06841391   0.09395640   0.20363179   0.02989041   0.07835678  -0.02197300
  1.29600000   0.05582698   0.01633379  -0.00689239  -0.00038478   0.20010460   0.27186564   1.16470844   0.76999508   0.00064200   0.04900191   0.02514775   0.06880865   0.09395640   0.20375149   0.02989236   0.07845516  -0.02441400
  1.29800000   0.05417792   0.01634757  -0.00697869  -0.00037809   0.20243402   0.27338601   1.16470844   0.75037508   0.00029124   0.04862456   0.02476295   0.06919345   0.09395640   0.20386150   0.02989330   0.07855278  -0.00976560
  1.30000000   0.04936266   0.01636153  -0.00705925  -0.00034846   0.20476344   0.27486714   1.16470844   0.73075508   0.00042647   0.04829188   0.02438808   0.06956832   0.09395640   0.20396504   0.02989401   0.07864970  -0.02197300
  1.30200000   0.04936266   0.01637565  -0.00713281  -0.00035209   0.20709285   0.27630903   1.16470844   0.71113508   0.00100151   0.04802552   0.02402314   0.06993326   0.09395640   0.20406376   0.02989544   0.07874602  -0.02197300
  1.30400000   0.04936266   0.01638991  -0.00719734  -0.00035528   0.20942227   0.27771168   1.16470844   0.69151508   0.00177862   0.04781447   0.02366813   0.07028827   0.09395640   0.20416249   0.02989822   0.07884186  -0.02441400
  1.30600000   0.04613050   0.01640431  -0.00725096  -0.00033449   0.21175169   0.27907509   1.16470844   0.67189508   0.00243406   0.04762475   0.02332306   0.07063335   0.09395640   0.20425798   0.02990243   0.07893730  -0.01953100
  1.30800000   0.04613050   0.01641881  -0.00729208  -0.00033639   0.21408111   0.28039926   1.16470844   0.65227508   0.00269702   0.04742253   0.02298791   0.07096849   0.09395640   0.20435024   0.02990756   0.07903234  -0.00244140
  1.31000000   0.03966618   0.01643340  -0.00731899  -0.00029032   0.21641052   0.28168419   1.16470844   0.63265508   0.00246360   0.04718300   0.02266270   0.07129370   0.09395640   0.20443604   0.02991273   0.07912695  -0.00976560
  1.31200000   0.04131524   0.01644803  -0.00733024  -0.00030285   0.21873994   0.28292988   1.16470844   0.61303508   0.00184004   0.04687519   0.02234742   0.07160899   0.09395640   0.20451702   0.02991703   0.07922101  -0.01220700
  1.31400000   0.03966618   0.01646269  -0.00732560  -0.00029058   0.22106936   0.28413633   1.16470844   0.59341508   0.00109642   0.04645135   0.02204207   0.07191434   0.09395640   0.20459800   0.02991997   0.07931433  -0.01464800
  1.31600000   0.03808308   0.01647735  -0.00730624  -0.00027824   0.22339877   0.28530354   1.16470844   0.57379508   0.00055056   0.04585688   0.02174665   0.07220975   0.09395640   0.20467575   0.02992161   0.07940664  -0.01709000
  1.31800000   0.04289834   0.01649196  -0.00727381  -0.00031203   0.22572819   0.28643151   1.16470844   0.55417508   0.00043203   0.04505006   0.02146116   0.07249524   0.09395640   0.20475673   0.02992260   0.07949755  -0.01953100
  1.32000000   0.03649999   0.01650651  -0.00722913  -0.00026386   0.22805761   0.28752024   1.16470844   0.53455508   0.00078498   0.04401996   0.02118560   0.07277080   0.09395640   0.20483613   0.02992381   0.07958662  -0.01709000
  1.32200000   0.03485093   0.01652096  -0.00717160  -0.00024994   0.23038702   0.28856973   1.16470844   0.51493508   0.00145359   0.04279465   0.02091998   0.07303642   0.09395640   0.20490748   0.02992605   0.07967343  -0.01953100
  1.32400000   0.03808308   0.01653531  -0.00709986  -0.00027038   0.23271644   0.28957998   1.16470844   0.49531508   0.00215464   0.04143245   0.02066429   0.07329211   0.09395640   0.20498042   0.02992966   0.07975766  -0.01709000
  1.32600000   0.03649999   0.01654951  -0.00701317  -0.00025598   0.23504586   0.29055099   1.16470844   0.47569508   0.00260046   0.04000087   0.02041853   0.07353787   0.09395640   0.20505500   0.02993441   0.07983909  -0.00976560
  1.32800000   0.03649999   0.01656353  -0.00691229  -0.00025230   0.23737527   0.29148276   1.16470844   0.45607508   0.00262061   0.03856051   0.02018270   0.07377370   0.09395640   0.20512800   0.02993964   0.07991766  -0.01464800
  1.33000000   0.03485093   0.01657736  -0.00679921  -0.00023696   0.23970469   0.29237529   1.16470844   0.43645508   0.00223413   0.03716215   0.01995680   0.07399960   0.09395640   0.20519935   0.02994449   0.07999338  -0.01464800
  1.33200000   0.03326783   0.01659096  -0.00667623  -0.00022210   0.24203411   0.29322858   1.16470844   0.41683508   0.00163997   0.03585245   0.01974083   0.07421557   0.09395640   0.20526747   0.02994836   0.08006639  -0.01709000
  1.33400000   0.03649999   0.01660431  -0.00654563  -0.00023892   0.24436352   0.29404263   1.16470844   0.39721508   0.00112767   0.03467840   0.01953480   0.07442160   0.09395640   0.20533724   0.02995113   0.08013692  -0.02929700
  1.33600000   0.03485093   0.01661740  -0.00641008  -0.00022340   0.24669294   0.29481744   1.16470844   0.37759508   0.00094804   0.03368451   0.01933870   0.07461770   0.09395640   0.20540859   0.02995321   0.08020529  -0.01953100
  1.33800000   0.03808308   0.01663022  -0.00627257  -0.00023888   0.24902236   0.29555301   1.16470844   0.35797508   0.00120261   0.03290827   0.01915253   0.07480388   0.09395640   0.20548152   0.02995536   0.08027188  -0.00732420
  1.34000000   0.03808308   0.01664276  -0.00613542  -0.00023366   0.25135178   0.29624934   1.16470844   0.33835508   0.00179999   0.03237918   0.01897629   0.07498012   0.09395640   0.20555769   0.02995836   0.08033717  -0.01464800
  1.34200000   0.03649999   0.01665504  -0.00599977  -0.00021899   0.25368119   0.29690643   1.16470844   0.31873508   0.00249536   0.03211695   0.01880998   0.07514642   0.09395640   0.20563227   0.02996266   0.08040166  -0.00244140
  1.34400000   0.03485093   0.01666704  -0.00586623  -0.00020444   0.25601061   0.29752428   1.16470844   0.29911508   0.00299436   0.03212004   0.01865360   0.07530280   0.09395640   0.20570362   0.02996815   0.08046590  -0.01464800
  1.34600000   0.04131524   0.01667877  -0.00573594  -0.00023698   0.25834003   0.29810289   1.16470844   0.27949508   0.00307649   0.03235260   0.01850716   0.07544925   0.09395640   0.20577979   0.02997422   0.08053037  -0.01464800
  1.34800000   0.04131524   0.01669024  -0.00561045  -0.00023180   0.26066944   0.29864226   1.16470844   0.25987508   0.00268704   0.03274879   0.01837064   0.07558576   0.09395640   0.20586242   0.02997998   0.08059547  -0.01709000
  1.35000000   0.03485093   0.01670146  -0.00549085  -0.00019136   0.26299886   0.29914239   1.16470844   0.24025508   0.00195944   0.03323294   0.01824406   0.07571234   0.09395640   0.20593859   0.02998463   0.08066146  -0.02197300
  1.35200000   0.03966618   0.01671244  -0.00537694  -0.00021328   0.26532828   0.29960328   1.16470844   0.22063508   0.00115837   0.03373781   0.01812741   0.07582899   0.09395640   0.20601310   0.02998774   0.08072843  -0.02441400
  1.35400000   0.03161877   0.01672320  -0.00526726  -0.00016654   0.26765769   0.30002493   1.16470844   0.20101508   0.00056735   0.03421322   0.01802069   0.07593571   0.09395640   0.20608439   0.02998947   0.08079638  -0.02685500
  1.35600000   0.03485093   0.01673373  -0.00515944  -0.00017981   0.26998711   0.30040734   1.16470844   0.18139508   0.00036875   0.03463024   0.01792390   0.07603250   0.09395640   0.20615086   0.02999041   0.08086522  -0.01464800
  1.35800000   0.03808308   0.01674405  -0.00505123  -0.00019237   0.27231653   0.30075051   1.16470844   0.16177508   0.00056792   0.03497995   0.01783705   0.07611935   0.09395640   0.20622379   0.02999134   0.08093483  -0.00488280
  1.36000000   0.03808308   0.01675415  -0.00494109  -0.00018817   0.27464594   0.30105444   1.16470844   0.14215508   0.00099401   0.03526312   0.01776012   0.07619628   0.09395640   0.20629996   0.02999290   0.08100507  -0.01464800
  1.36200000   0.03326783   0.01676403  -0.00482803  -0.00016062   0.27697536   0.30131913   1.16470844   0.12253508   0.00137737   0.03548324   0.01769313   0.07626327   0.09395640   0.20637131   0.02999528   0.08107582  -0.01220700
  1.36400000   0.03808308   0.01677369  -0.00471149  -0.00017943   0.27930478   0.30154458   1.16470844   0.10291508   0.00146998   0.03564539   0.01763607   0.07632033   0.09395640   0.20644266   0.02999812   0.08114695  -0.01464800
  1.36600000   0.03161877   0.01678311  -0.00459180  -0.00014519   0.28163420   0.30173079   1.16470844   0.08329508   0.00115497   0.03575034   0.01758894   0.07636746   0.09395640   0.20651236   0.03000075   0.08121834  -0.01464800
  1.36800000   0.03966618   0.01679230  -0.00447001  -0.00017731   0.28396361   0.30187776   1.16470844   0.06367508   0.00049736   0.03578965   0.01755174   0.07640466   0.09395640   0.20658365   0.03000240   0.08128988  -0.01220700
  1.37000000   0.03649999   0.01680124  -0.00434693  -0.00015866   0.28629303   0.30198549   1.16470844   0.04405508  -0.00028584   0.03574459   0.01752448   0.07643192   0.09395640   0.20665981   0.03000261   0.08136142  -0.00244140
  1.37200000   0.03326783   0.01680993  -0.00422243  -0.00014047   0.28862245   0.30205398   1.16470844   0.02443508  -0.00092164   0.03558604   0.01750714   0.07644926   0.09395640   0.20672958   0.03000140   0.08143275  -0.00976560
  1.37400000   0.04131524   0.01681838  -0.00409534  -0.00016920   0.29095186   0.30208323   1.16470844   0.00481508  -0.00119878   0.03528397   0.01749974   0.07645666   0.09395640   0.20680416   0.02999928   0.08150362  -0.00732420
  1.37600000   0.03966618   0.01682657  -0.00396395  -0.00015723   0.29328128   0.30207324   1.16470844  -0.01480492  -0.00105666   0.03482354   0.01750227   0.07645413   0.09395640   0.20688514   0.02999703   0.08157373  -0.01220700
  1.37800000   0.03485093   0.01683449  -0.00382714  -0.00013338   0.29561070   0.30202401   1.16470844  -0.03442492  -0.00060895   0.03421069   0.01751473   0.07644167   0.09395640   0.20695966   0.02999536   0.08164276  -0.01953100
  1.38000000   0.03966618   0.01684215  -0.00368562  -0.00014619   0.29794011   0.30193554   1.16470844  -0.05404492  -0.00009232   0.03346720   0.01753712   0.07641928   0.09395640   0.20703418   0.02999466   0.08171044  -0.01464800
  1.38200000   0.03161877   0.01684952  -0.00354233  -0.00011200   0.30026953   0.30180783   1.16470844  -0.07366492   0.00023708   0.03262457   0.01756944   0.07638696   0.09395640   0.20710546   0.02999481   0.08177653  -0.01953100
  1.38400000   0.03649999   0.01685660  -0.00340082  -0.00012413   0.30259895   0.30164088   1.16470844  -0.09328492   0.00021504   0.03171396   0.01761170   0.07634470   0.09395640   0.20717358   0.02999526   0.08184087  -0.02441400
  1.38600000   0.02845257   0.01686341  -0.00326294  -0.00009284   0.30492836   0.30143469   1.16470844  -0.11290492  -0.00015992   0.03075550   0.01766388   0.07629252   0.09395640   0.20723853   0.02999531   0.08190334  -0.02441400
  1.38800000   0.03161877   0.01686993  -0.00312821  -0.00009891   0.30725778   0.30118926   1.16470844  -0.13252492  -0.00072644   0.02975940   0.01772600   0.07623040   0.09395640   0.20729861   0.02999443   0.08196385  -0.01709000
  1.39000000   0.03326783   0.01687619  -0.00299532  -0.00009965   0.30958720   0.30090459   1.16470844  -0.15214492  -0.00122950   0.02873544   0.01779805   0.07615835   0.09395640   0.20736349   0.02999247   0.08202235  -0.01709000
  1.39200000   0.03326783   0.01688218  -0.00286387  -0.00009527   0.31191661   0.30058068   1.16470844  -0.17176492  -0.00143028   0.02769761   0.01788003   0.07607637   0.09395640   0.20743003   0.02998981   0.08207878  -0.01953100
  1.39400000   0.03326783   0.01688791  -0.00273473  -0.00009098   0.31424603   0.30021754   1.16470844  -0.19138492  -0.00121081   0.02666268   0.01797194   0.07598446   0.09395640   0.20749656   0.02998717   0.08213314  -0.03662100
  1.39600000   0.03161877   0.01689338  -0.00260919  -0.00008250   0.31657545   0.29981515   1.16470844  -0.21100492  -0.00062569   0.02564333   0.01807379   0.07588261   0.09395640   0.20756145   0.02998533   0.08218545  -0.04150400
  1.39800000   0.02845257   0.01689859  -0.00248809  -0.00007079   0.31890487   0.29937352   1.16470844  -0.23062492   0.00012278   0.02464005   0.01818556   0.07577084   0.09395640   0.20762152   0.02998483   0.08223573  -0.02197300
  1.40000000   0.03808308   0.01690357  -0.00237162  -0.00009032   0.32123428   0.29889265   1.16470844  -0.25024492   0.00077270   0.02364461   0.01830727   0.07564913   0.09395640   0.20768806   0.02998573   0.08228402  -0.03418000
  1.40200000   0.02845257   0.01690831  -0.00225936  -0.00006428   0.32356370   0.29837254   1.16470844  -0.26986492   0.00111261   0.02265283   0.01843891   0.07551749   0.09395640   0.20775459   0.02998761   0.08233031  -0.02197300
  1.40400000   0.03485093   0.01691283  -0.00215026  -0.00007494   0.32589312   0.29781319   1.16470844  -0.28948492   0.00106690   0.02167173   0.01858048   0.07537592   0.09395640   0.20781790   0.02998979   0.08237464  -0.02441400
  1.40600000   0.03161877   0.01691713  -0.00204274  -0.00006459   0.32822253   0.29721460   1.16470844  -0.30910492   0.00072306   0.02071737   0.01873198   0.07522442   0.09395640   0.20788437   0.02999158   0.08241703  -0.02441400
  1.40800000   0.02680351   0.01692122  -0.00193467  -0.00005186   0.33055195   0.29657677   1.16470844  -0.32872492   0.00029146   0.01980527   0.01889342   0.07506299   0.09395640   0.20794279   0.02999260   0.08245755  -0.02685500
  1.41000000   0.02198825   0.01692509  -0.00182339  -0.00004009   0.33288137   0.29589970   1.16470844  -0.34834492   0.00001428   0.01894319   0.01906478   0.07489162   0.09395640   0.20799158   0.02999290   0.08249630  -0.03418000
  1.41200000   0.03003567   0.01692873  -0.00170578  -0.00005123   0.33521078   0.29518339   1.16470844  -0.36796492   0.00006099   0.01813545   0.01924608   0.07471032   0.09395640   0.20804360   0.02999298   0.08253338  -0.02441400
  1.41400000   0.02680351   0.01693215  -0.00157824  -0.00004230   0.33754020   0.29442784   1.16470844  -0.38758492   0.00045584   0.01738702   0.01943730   0.07451910   0.09395640   0.20810044   0.02999349   0.08256890  -0.02197300
  1.41600000   0.03003567   0.01693530  -0.00143678  -0.00004315   0.33986962   0.29363305   1.16470844  -0.40720492   0.00106988   0.01670190   0.01963846   0.07431794   0.09395640   0.20815728   0.02999502   0.08260299  -0.02685500
  1.41800000   0.03003567   0.01693818  -0.00127713  -0.00003836   0.34219903   0.29279902   1.16470844  -0.42682492   0.00168009   0.01608494   0.01984956   0.07410685   0.09395640   0.20821735   0.02999777   0.08263578  -0.02197300
  1.42000000   0.02845257   0.01694073  -0.00109560  -0.00003117   0.34452845   0.29192575   1.16470844  -0.44644492   0.00206797   0.01554456   0.02007058   0.07388582   0.09395640   0.20827584   0.03000152   0.08266740  -0.02441400
  1.42200000   0.02845257   0.01694292  -0.00089004  -0.00002532   0.34685787   0.29101324   1.16470844  -0.46606492   0.00211392   0.01509223   0.02030153   0.07365487   0.09395640   0.20833275   0.03000570   0.08269804  -0.03173800
  1.42400000   0.03003567   0.01694470  -0.00066006  -0.00001983   0.34918728   0.29006149   1.16470844  -0.48568492   0.00184735   0.01474033   0.02054242   0.07341398   0.09395640   0.20839124   0.03000966   0.08272787  -0.01220700
  1.42600000   0.02845257   0.01694602  -0.00040613  -0.00001156   0.35151670   0.28907050   1.16470844  -0.50530492   0.00143213   0.01449408   0.02079324   0.07316316   0.09395640   0.20844972   0.03001294   0.08275711  -0.02197300
  1.42800000   0.03326783   0.01694683  -0.00012878  -0.00000428   0.35384612   0.28804027   1.16470844  -0.52492492   0.00109327   0.01434251   0.02105399   0.07290242   0.09395640   0.20851144   0.03001547   0.08278595  -0.01220700
  1.43000000   0.03161877   0.01694709   0.00017156   0.00000542   0.35617554   0.28697080   1.16470844  -0.54454492   0.00101695   0.01426131   0.02132467   0.07263174   0.09395640   0.20857633   0.03001758   0.08281455  -0.01709000
  1.43200000   0.03161877   0.01694675   0.00049448   0.00001563   0.35850495   0.28586209   1.16470844  -0.56416492   0.00126891   0.01422157   0.02160528   0.07235112   0.09395640   0.20863957   0.03001986   0.08284303  -0.01220700
  1.43400000   0.03649999   0.01694576   0.00083945   0.00003064   0.36083437   0.28471414   1.16470844  -0.58378492   0.00176667   0.01419563   0.02189582   0.07206058   0.09395640   0.20870769   0.03002290   0.08287145  -0.01464800
  1.43600000   0.03649999   0.01694408   0.00120519   0.00004399   0.36316379   0.28352695   1.16470844  -0.60340492   0.00231630   0.01416475   0.02219630   0.07176010   0.09395640   0.20878069   0.03002698   0.08289981  -0.00976560
  1.43800000   0.03003567   0.01694167   0.00158883   0.00004772   0.36549320   0.28230052   1.16470844  -0.62302492   0.00269683   0.01412414   0.02250670   0.07144970   0.09395640   0.20884722   0.03003199   0.08292810  -0.01220700
  1.44000000   0.03966618   0.01693849   0.00198606   0.00007878   0.36782262   0.28103485   1.16470844  -0.64264492   0.00275500   0.01407760   0.02282704   0.07112936   0.09395640   0.20891692   0.03003745   0.08295630  -0.01953100
  1.44200000   0.04289834   0.01693452   0.00239266   0.00010264   0.37015204   0.27972994   1.16470844  -0.66226492   0.00246983   0.01402900   0.02315731   0.07079909   0.09395640   0.20899949   0.03004267   0.08298441  -0.02929700
  1.44400000   0.04454740   0.01692974   0.00280545   0.00012498   0.37248145   0.27838579   1.16470844  -0.68188492   0.00196069   0.01397942   0.02349752   0.07045889   0.09395640   0.20908693   0.03004710   0.08301241  -0.01709000
  1.44600000   0.05582698   0.01692412   0.00322160   0.00017985   0.37481087   0.27700240   1.16470844  -0.70150492   0.00143619   0.01392796   0.02384765   0.07010875   0.09395640   0.20918731   0.03005050   0.08304032   0.00000000
  1.44800000   0.05094576   0.01691768   0.00363782   0.00018533   0.37714029   0.27557977   1.16470844  -0.72112492   0.00110515   0.01387499   0.02420771   0.06974869   0.09395640   0.20929408   0.03005304   0.08306813   0.00000000
  1.45000000   0.05417792   0.01691041   0.00405004   0.00021942   0.37946970   0.27411790   1.16470844  -0.74074492   0.00108790   0.01382362   0.02457771   0.06937869   0.09395640   0.20939921   0.03005523   0.08309582  -0.01464800
  1.45200000   0.05582698   0.01690231   0.00445356   0.00024863   0.38179912   0.27261679   1.16470844  -0.76036492   0.00136652   0.01377377   0.02495764   0.06899876   0.09395640   0.20950921   0.03005769   0.08312342  -0.00244140
  1.45400000   0.06222534   0.01689340   0.00484391   0.00030141   0.38412854   0.27107644   1.16470844  -0.77998492   0.00179447   0.01372109   0.02534750   0.06860890   0.09395640   0.20962726   0.03006085   0.08315092  -0.01464800
  1.45600000   0.06710656   0.01688371   0.00521752   0.00035013   0.38645795   0.26949685   1.16470844  -0.79960492   0.00216102   0.01366522   0.02574729   0.06820911   0.09395640   0.20975659   0.03006480   0.08317830   0.00732420
  1.45800000   0.07515398   0.01687328   0.00557138   0.00041871   0.38878737   0.26787802   1.16470844  -0.81922492   0.00228281   0.01360571   0.02615701   0.06779939   0.09395640   0.20989886   0.03006925   0.08320557  -0.00976560
  1.46000000   0.07832017   0.01686213   0.00590199   0.00046225   0.39111679   0.26621995   1.16470844  -0.83884492   0.00208288   0.01352924   0.02657666   0.06737974   0.09395640   0.21005233   0.03007361   0.08323271   0.00488280
  1.46200000   0.08636759   0.01685033   0.00620492   0.00053590   0.39344621   0.26452264   1.16470844  -0.85846492   0.00162205   0.01341492   0.02700625   0.06695015   0.09395640   0.21021702   0.03007732   0.08325965   0.00244140
  1.46400000   0.09283191   0.01683792   0.00647548   0.00060113   0.39577562   0.26278609   1.16470844  -0.87808492   0.00107009   0.01325056   0.02744577   0.06651063   0.09395640   0.21039622   0.03008001   0.08328632   0.00488280
  1.46600000   0.09929623   0.01682497   0.00670948   0.00066623   0.39810504   0.26101030   1.16470844  -0.89770492   0.00063100   0.01304061   0.02789522   0.06606119   0.09395640   0.21058834   0.03008171   0.08331261   0.00488280
  1.46800000   0.10252839   0.01681155   0.00690303   0.00070776   0.40043446   0.25919527   1.16470844  -0.91732492   0.00045593   0.01280497   0.02835460   0.06560180   0.09395640   0.21079017   0.03008280   0.08333845   0.00488280
  1.47000000   0.10734365   0.01679774   0.00705232   0.00075702   0.40276387   0.25734100   1.16470844  -0.93694492   0.00058037   0.01257178   0.02882391   0.06513249   0.09395640   0.21100004   0.03008383   0.08336383   0.00732420
  1.47200000   0.11380797   0.01678364   0.00715422   0.00081421   0.40509329   0.25544749   1.16470844  -0.95656492   0.00091066   0.01236662   0.02930315   0.06465325   0.09395640   0.21122119   0.03008532   0.08338877   0.01953100
  1.47400000   0.11697416   0.01676933   0.00720705   0.00084304   0.40742271   0.25351474   1.16470844  -0.97618492   0.00126499   0.01220357   0.02979233   0.06416407   0.09395640   0.21145198   0.03008750   0.08341334  -0.00488280
  1.47600000   0.12020632   0.01675492   0.00721043   0.00086674   0.40975212   0.25154275   1.16470844  -0.99580492   0.00145307   0.01208414   0.03029143   0.06366497   0.09395640   0.21168916   0.03009022   0.08343763   0.00976560
  1.47800000   0.12185538   0.01674049   0.00716427   0.00087301   0.41208154   0.24953152   1.16470844  -1.01542492   0.00136051   0.01200042   0.03080047   0.06315593   0.09395640   0.21193122   0.03009303   0.08346171   0.00488280
  1.48000000   0.12185538   0.01672617   0.00706844   0.00086133   0.41441096   0.24748105   1.16470844  -1.03504492   0.00099876   0.01193497   0.03131944   0.06263696   0.09395640   0.21217493   0.03009539   0.08348565  -0.00488280
  1.48200000   0.13306900   0.01671203   0.00692345   0.00092130   0.41674037   0.24539134   1.16470844  -1.05466492   0.00049868   0.01186611   0.03184834   0.06210806   0.09395640   0.21242985   0.03009689   0.08350945   0.01709000
  1.48400000   0.13953332   0.01669818   0.00673127   0.00093924   0.41906979   0.24326239   1.16470844  -1.07428492   0.00005244   0.01178053   0.03238718   0.06156923   0.09395640   0.21270246   0.03009744   0.08353310  -0.00976560
  1.48600000   0.14276548   0.01668472   0.00649519   0.00092729   0.42139921   0.24109420   1.16470844  -1.09390492  -0.00017028   0.01167675   0.03293594   0.06102046   0.09395640   0.21298475   0.03009732   0.08355655  -0.00244140
  1.48800000   0.15727721   0.01667173   0.00621873   0.00097806   0.42372863   0.23888677   1.16470844  -1.11352492  -0.00009463   0.01155613   0.03349464   0.06046176   0.09395640   0.21328480   0.03009706   0.08357979   0.00244140
  1.49000000   0.17337205   0.01665929   0.00590454   0.00102368   0.42605804   0.23664010   1.16470844  -1.13314492   0.00023001   0.01141723   0.03406326   0.05989314   0.09395640   0.21361545   0.03009719   0.08360276  -0.00732420
  1.49200000   0.17818731   0.01664748   0.00555380   0.00098962   0.42838746   0.23435419   1.16470844  -1.15276492   0.00065482   0.01126361   0.03464182   0.05931458   0.09395640   0.21396701   0.03009808   0.08362544  -0.00244140
  1.49400000   0.19269904   0.01663638   0.00516638   0.00099556   0.43071688   0.23202904   1.16470844  -1.17238492   0.00099811   0.01111308   0.03523031   0.05872609   0.09395640   0.21433789   0.03009973   0.08364782   0.00976560
  1.49600000   0.20879388   0.01662604   0.00474142   0.00098998   0.43304629   0.22966465   1.16470844  -1.19200492   0.00112444   0.01098839   0.03582874   0.05812766   0.09395640   0.21473938   0.03010185   0.08366992  -0.00976560
  1.49800000   0.22330562   0.01661656   0.00427848   0.00095541   0.43537571   0.22726102   1.16470844  -1.21162492   0.00100167   0.01089994   0.03643709   0.05751931   0.09395640   0.21517148   0.03010398   0.08369181  -0.02197300
  1.50000000   0.23293613   0.01660800   0.00377794   0.00088002   0.43770513   0.22481815   1.16470844  -1.23124492   0.00071199   0.01084262   0.03705538   0.05690103   0.09395640   0.21562773   0.03010569   0.08371355  -0.01220700
  1.50200000   0.24263261   0.01660045   0.00324044   0.00078624   0.44003454   0.22233604   1.16470844  -1.25086492   0.00041394   0.01080224   0.03768359   0.05627281   0.09395640   0.21610329   0.03010682   0.08373519  -0.01220700
  1.50400000   0.26354270   0.01659397   0.00266606   0.00070262   0.44236396   0.21981469   1.16470844  -1.27048492   0.00027319   0.01076207   0.03832174   0.05563466   0.09395640   0.21660947   0.03010751   0.08375676   0.00976560
  1.50600000   0.26677486   0.01658863   0.00205412   0.00054799   0.44469338   0.21725410   1.16470844  -1.29010492   0.00038987   0.01070972   0.03896982   0.05498658   0.09395640   0.21713979   0.03010817   0.08377823  -0.01953100
  1.50800000   0.27640538   0.01658453   0.00140348   0.00038793   0.44702279   0.21465427   1.16470844  -1.30972492   0.00075252   0.01063800   0.03962783   0.05432857   0.09395640   0.21768297   0.03010931   0.08379958  -0.01709000
  1.51000000   0.28610186   0.01658172   0.00071345   0.00020412   0.44935221   0.21201520   1.16470844  -1.32934492   0.00123981   0.01053342   0.04029578   0.05366062   0.09395640   0.21824547   0.03011130   0.08382075  -0.00976560
  1.51200000   0.30219669   0.01658029  -0.00001500  -0.00000453   0.45168163   0.20933689   1.16470844  -1.34896492   0.00167076   0.01036665   0.04097365   0.05298275   0.09395640   0.21883377   0.03011421   0.08384165  -0.00732420
  1.51400000   0.30701195   0.01658032  -0.00077914  -0.00023921   0.45401104   0.20661935   1.16470844  -1.36858492   0.00187934   0.01009796   0.04166146   0.05229494   0.09395640   0.21944298   0.03011776   0.08386211  -0.01953100
  1.51600000   0.31347627   0.01658188  -0.00157528  -0.00049381   0.45634046   0.20386256   1.16470844  -1.38820492   0.00177828   0.00968412   0.04235920   0.05159721   0.09395640   0.22006347   0.03012142   0.08388190  -0.03418000
  1.51800000   0.32798801   0.01658503  -0.00239932  -0.00078695   0.45866988   0.20106653   1.16470844  -1.40782492   0.00138481   0.00907342   0.04306687   0.05088954   0.09395640   0.22070493   0.03012458   0.08390065  -0.03906300
  1.52000000   0.33280327   0.01658983  -0.00324670  -0.00108051   0.46099930   0.19823126   1.16470844  -1.42744492   0.00079997   0.00819824   0.04378447   0.05017193   0.09395640   0.22136573   0.03012677   0.08391792  -0.01953100
  1.52200000   0.34243378   0.01659632  -0.00411187  -0.00140804   0.46332871   0.19535675   1.16470844  -1.44706492   0.00015191   0.00697704   0.04451200   0.04944440   0.09395640   0.22204096   0.03012772   0.08393310  -0.02197300
  1.52400000   0.34889810   0.01660455  -0.00498722  -0.00174003   0.46565813   0.19244300   1.16470844  -1.46668492  -0.00047303   0.00532365   0.04524946   0.04870694   0.09395640   0.22273229   0.03012740   0.08394540  -0.02685500
  1.52600000   0.35371336   0.01661452  -0.00586283  -0.00207376   0.46798755   0.18949001   1.16470844  -1.48630492  -0.00108320   0.00315486   0.04599686   0.04795954   0.09395640   0.22343491   0.03012584   0.08395388  -0.03418000
  1.52800000   0.36664200   0.01662625  -0.00672783  -0.00246671   0.47031696   0.18649778   1.16470844  -1.50592492  -0.00179408   0.00039552   0.04675419   0.04720221   0.09395640   0.22415526   0.03012297   0.08395743  -0.00488280
  1.53000000   0.36499294   0.01663970  -0.00757232  -0.00276384   0.47264638   0.18346631   1.16470844  -1.52554492  -0.00279292  -0.00301620   0.04752145   0.04643496   0.09395640   0.22488690   0.03011838   0.08395481  -0.04638700
  1.53200000   0.36822510   0.01665485  -0.00838827  -0.00308877   0.47497580   0.18039560   1.16470844  -1.54516492  -0.00427001  -0.00712361   0.04829864   0.04565776   0.09395640   0.22562011   0.03011132   0.08394467  -0.00976560
  1.53400000   0.37627251   0.01667162  -0.00916941  -0.00345020   0.47730521   0.17728565   1.16470844  -1.56478492  -0.00634559  -0.01194118   0.04908576   0.04487064   0.09395640   0.22636461   0.03010070   0.08392560  -0.01953100
  1.53600000   0.37145726   0.01668996  -0.00991035  -0.00368127   0.47963463   0.17413646   1.16470844  -1.58440492  -0.00902201  -0.01744025   0.04988281   0.04407359   0.09395640   0.22711234   0.03008533   0.08389622  -0.02441400
  1.53800000   0.38755209   0.01670978  -0.01060504  -0.00411000   0.48196405   0.17094803   1.16470844  -1.60402492  -0.01217970  -0.02354178   0.05068980   0.04326660   0.09395640   0.22787135   0.03006413   0.08385524  -0.01220700
  1.54000000   0.45193143   0.01673099  -0.01124460  -0.00508179   0.48429346   0.16772036   1.16470844  -1.62364492  -0.01561468  -0.03011383   0.05150671   0.04244969   0.09395640   0.22871083   0.03003634   0.08380159   0.00976560
  1.54200000   0.54051899   0.01675348  -0.01181609  -0.00638682   0.48662288   0.16445345   1.16470844  -1.64326492  -0.01909713  -0.03696606   0.05233356   0.04162284   0.09395640   0.22970329   0.03000163   0.08373451  -0.01464800
  1.54400000   0.69836711   0.01677711  -0.01230348  -0.00859234   0.48895230   0.16114730   1.16470844  -1.66288492  -0.02242530  -0.04384798   0.05317034   0.04078606   0.09395640   0.23094217   0.02996010   0.08365369  -0.04882800
  1.54600000   0.73702110   0.01680172  -0.01269043  -0.00935312   0.49128171   0.15780191   1.16470844  -1.68250492  -0.02545381  -0.05045851   0.05401705   0.03993935   0.09395640   0.23237756   0.02991222   0.08355939  -0.03418000
  1.54800000   0.72732462   0.01682710  -0.01296276  -0.00942813   0.49361113   0.15441728   1.16470844  -1.70212492  -0.02808700  -0.05646659   0.05487370   0.03908270   0.09395640   0.23384191   0.02985868   0.08345246  -0.02197300
  1.55000000   0.58240514   0.01685303  -0.01310894  -0.00763471   0.49594055   0.15099341   1.16470844  -1.72174492  -0.03024787  -0.06154406   0.05574027   0.03821613   0.09395640   0.23515163   0.02980035   0.08333445  -0.01220700
  1.55200000   0.39236735   0.01687925  -0.01311969  -0.00514774   0.49826997   0.14753030   1.16470844  -1.74136492  -0.03185038  -0.06540715   0.05661678   0.03733962   0.09395640   0.23612641   0.02973825   0.08320750  -0.02929700
  1.55400000   0.23940045   0.01690548  -0.01298795  -0.00310932   0.50059938   0.14402795   1.16470844  -1.76098492  -0.03280229  -0.06785367   0.05750322   0.03645319   0.09395640   0.23675818   0.02967360   0.08307424  -0.06103500
  1.55600000   0.15727721   0.01693146  -0.01270920  -0.00199887   0.50292880   0.14048636   1.16470844  -1.78060492  -0.03304890  -0.06878405   0.05839959   0.03555682   0.09395640   0.23715485   0.02960775   0.08293760  -0.03662100
  1.55800000   0.11539106   0.01695688  -0.01228147  -0.00141717   0.50525822   0.13690553   1.16470844  -1.80022492  -0.03263838  -0.06819400   0.05930589   0.03465052   0.09395640   0.23742752   0.02954206   0.08280062  -0.01709000
  1.56000000   0.09929623   0.01698144  -0.01170616  -0.00116238   0.50758763   0.13328546   1.16470844  -1.81984492  -0.03175738  -0.06614552   0.06022212   0.03373428   0.09395640   0.23764221   0.02947766   0.08266628  -0.02685500
  1.56200000   0.08959975   0.01700485  -0.01098943  -0.00098465   0.50991705   0.12962615   1.16470844  -1.83946492  -0.03069379  -0.06275925   0.06114828   0.03280812   0.09395640   0.23783110   0.02941521   0.08253738   0.01709000
  1.56400000   0.08320139   0.01702683  -0.01014231  -0.00084385   0.51224647   0.12592760   1.16470844  -1.85908492  -0.02973848  -0.05824361   0.06208438   0.03187202   0.09395640   0.23800391   0.02935478   0.08241637   0.00244140
  1.56600000   0.08801665   0.01704712  -0.00917947  -0.00080795   0.51457588   0.12218981   1.16470844  -1.87870492  -0.02908861  -0.05291545   0.06303041   0.03092600   0.09395640   0.23817512   0.02929595   0.08230522  -0.14648000
  1.56800000   0.09929623   0.01706548  -0.00811875  -0.00080616   0.51690530   0.11841278   1.16470844  -1.89832492  -0.02881342  -0.04717538   0.06398636   0.02997004   0.09395640   0.23836244   0.02923805   0.08220512  -0.19531000
  1.57000000   0.14758074   0.01708171  -0.00698049  -0.00103019   0.51923472   0.11459651   1.16470844  -1.91794492  -0.02889408  -0.04143376   0.06495225   0.02900415   0.09395640   0.23860931   0.02918034   0.08211652  -0.19287000
  1.57200000   0.27323918   0.01709568  -0.00578589  -0.00158093   0.52156413   0.11074100   1.16470844  -1.93756492  -0.02929661  -0.03601993   0.06592808   0.02802833   0.09395640   0.23903013   0.02912215   0.08203906  -0.03662100
  1.57400000   0.29091712   0.01710725  -0.00455642  -0.00132554   0.52389355   0.10684625   1.16470844  -1.95718492  -0.03002604  -0.03114085   0.06691383   0.02704257   0.09395640   0.23959429   0.02906283   0.08197190   0.03662100
  1.57600000   0.28128660   0.01711636  -0.00331418  -0.00093224   0.52622297   0.10291226   1.16470844  -1.97680492  -0.03113504  -0.02690581   0.06790951   0.02604689   0.09395640   0.24016649   0.02900167   0.08191385   0.20996000
  1.57800000   0.31182721   0.01712299  -0.00208167  -0.00064912   0.52855239   0.09893903   1.16470844  -1.99642492  -0.03268957  -0.02336764   0.06891513   0.02504127   0.09395640   0.24075961   0.02893784   0.08186358   0.14160000
  1.58000000   0.35536242   0.01712715  -0.00088106  -0.00031310   0.53088180   0.09492656   1.16470844  -2.01604492  -0.03470752  -0.02054667   0.06993068   0.02402572   0.09395640   0.24142680   0.02887045   0.08181967  -0.00244140
  1.58200000   0.34085068   0.01712891   0.00026642   0.00009081   0.53321122   0.09087485   1.16470844  -2.03566492  -0.03709337  -0.01843211   0.07095616   0.02300024   0.09395640   0.24212301   0.02879865   0.08178069  -0.06103500
  1.58400000   0.31505937   0.01712838   0.00134138   0.00042262   0.53554064   0.08678390   1.16470844  -2.05528492  -0.03960331  -0.01697700   0.07199157   0.02196483   0.09395640   0.24277892   0.02872195   0.08174528   0.20752000
  1.58600000   0.31182721   0.01712570   0.00232726   0.00072570   0.53787005   0.08265371   1.16470844  -2.07490492  -0.04186949  -0.01610992   0.07303691   0.02091949   0.09395640   0.24340581   0.02864048   0.08171219  -0.07568400
  1.58800000   0.31829153   0.01712104   0.00321077   0.00102196   0.54019947   0.07848428   1.16470844  -2.09452492  -0.04347610  -0.01574053   0.07409219   0.01986421   0.09395640   0.24403593   0.02855513   0.08168034  -0.03418000
  1.59000000   0.28128660   0.01711462   0.00398190   0.00112005   0.54252889   0.07427561   1.16470844  -2.11414492  -0.04404361  -0.01574290   0.07515739   0.01879901   0.09395640   0.24463550   0.02846761   0.08164886  -0.04394500
  1.59200000   0.19751430   0.01710666   0.00463416   0.00091531   0.54485830   0.07002770   1.16470844  -2.13376492  -0.04327880  -0.01596591   0.07623253   0.01772387   0.09395640   0.24511430   0.02838029   0.08161715  -0.08544900
  1.59400000   0.13306900   0.01709739   0.00516518   0.00068733   0.54718772   0.06574055   1.16470844  -2.15338492  -0.04098813  -0.01626993   0.07731760   0.01663880   0.09395640   0.24544489   0.02829602   0.08158491  -0.07812500
  1.59600000   0.10252839   0.01708706   0.00557639   0.00057174   0.54951714   0.06141416   1.16470844  -2.17300492  -0.03708675  -0.01653167   0.07841260   0.01554380   0.09395640   0.24568049   0.02821795   0.08155211  -0.11963000
  1.59800000   0.09606407   0.01707591   0.00587133   0.00056402   0.55184655   0.05704853   1.16470844  -2.19262492  -0.03163610  -0.01663893   0.07951753   0.01443887   0.09395640   0.24587908   0.02814922   0.08151894  -0.04882800
  1.60000000   0.09124881   0.01706416   0.00605446   0.00055246   0.55417597   0.05264366   1.16470844  -2.21224492  -0.02490950  -0.01651195   0.08063240   0.01332401   0.09395640   0.24606639   0.02809268   0.08148579  -0.07080100
  1.60200000   0.08478449   0.01705206   0.00613154   0.00051986   0.55650539   0.04819955   1.16470844  -2.23186492  -0.01743541  -0.01611233   0.08175719   0.01219921   0.09395640   0.24624242   0.02805033   0.08145317  -0.05615200
  1.60400000   0.07192182   0.01703979   0.00611019   0.00043946   0.55883480   0.04371620   1.16470844  -2.25148492  -0.00995072  -0.01543256   0.08289192   0.01106448   0.09395640   0.24639913   0.02802295   0.08142162  -0.04638700
  1.60600000   0.07027276   0.01702757   0.00599941   0.00042160   0.56116422   0.03919361   1.16470844  -2.27110492  -0.00324374  -0.01449891   0.08403658   0.00991983   0.09395640   0.24654132   0.02800975   0.08139169  -0.04638700
  1.60800000   0.06545750   0.01701557   0.00580857   0.00038021   0.56349364   0.03463178   1.16470844  -2.29072492   0.00206171  -0.01336797   0.08519117   0.00876524   0.09395640   0.24667705   0.02800857   0.08136382  -0.03906300
  1.61000000   0.05899318   0.01700396   0.00554720   0.00032725   0.56582306   0.03003071   1.16470844  -2.31034492   0.00569133  -0.01210446   0.08635569   0.00760071   0.09395640   0.24680151   0.02801632   0.08133835  -0.05615200
  1.61200000   0.05417792   0.01699286   0.00522551   0.00028311   0.56815247   0.02539040   1.16470844  -2.32996492   0.00778875  -0.01077339   0.08753014   0.00642626   0.09395640   0.24691468   0.02802980   0.08131547  -0.04394500
  1.61400000   0.05417792   0.01698241   0.00485416   0.00026299   0.57048189   0.02071085   1.16470844  -2.34958492   0.00883098  -0.00944323   0.08871453   0.00524188   0.09395640   0.24702303   0.02804642   0.08129526  -0.03173800
  1.61600000   0.05582698   0.01697270   0.00444339   0.00024806   0.57281131   0.01599206   1.16470844  -2.36920492   0.00942461  -0.00817333   0.08990884   0.00404756   0.09395640   0.24713304   0.02806468   0.08127764  -0.05127000
  1.61800000   0.04289834   0.01696382   0.00400236   0.00017169   0.57514072   0.01123403   1.16470844  -2.38882492   0.01006329  -0.00699829   0.09111309   0.00284331   0.09395640   0.24723176   0.02808417   0.08126247  -0.05615200
  1.62000000   0.04613050   0.01695581   0.00353912   0.00016326   0.57747014   0.00643676   1.16470844  -2.40844492   0.01094440  -0.00592810   0.09232727   0.00162913   0.09395640   0.24732079   0.02810518   0.08124954  -0.05127000
  1.62200000   0.03649999   0.01694873   0.00306073   0.00011172   0.57979956   0.00160025   1.16470844  -2.42806492   0.01192166  -0.00495908   0.09355138   0.00040502   0.09395640   0.24740342   0.02812804   0.08123865  -0.04394500
  1.62400000   0.03808308   0.01694261   0.00257335   0.00009800   0.58212897   0.00000000   0.00000000   0.00000000   0.01260957  -0.00408197   0.00000000   0.00000000   0.00000000   0.24747801   0.02815257   0.08122961  -0.05127000
  1.62600000   0.03649999   0.01693746   0.00208238   0.00007601   0.58212897   0.00000000   0.00000000   0.00000000   0.01258608  -0.00328341   0.00000000   0.00000000   0.00000000   0.24755259   0.02817777   0.08122225  -0.05615200
  1.62800000   0.03003567   0.01693330   0.00159260   0.00004783   0.58212897   0.00000000   0.00000000   0.00000000   0.01160007  -0.00255507   0.00000000   0.00000000   0.00000000   0.24761912   0.02820195   0.08121641  -0.07812500
  1.63000000   0.02680351   0.01693011   0.00110822   0.00002970   0.58212897   0.00000000   0.00000000   0.00000000   0.00969595  -0.00190496   0.00000000   0.00000000   0.00000000   0.24767596   0.02822325   0.08121195  -0.04394500
  1.63200000   0.02522041   0.01692790   0.00063308   0.00001597   0.58212897   0.00000000   0.00000000   0.00000000   0.00720910  -0.00134926   0.00000000   0.00000000   0.00000000   0.24772799   0.02824016   0.08120869  -0.02685500
  1.63400000   0.02040515   0.01692663   0.00017074   0.00000348   0.58212897   0.00000000   0.00000000   0.00000000   0.00463597  -0.00090020   0.00000000   0.00000000   0.00000000   0.24777361   0.02825200   0.08120645  -0.00976560
  1.63600000   0.01394083   0.01692629  -0.00027541  -0.00000384   0.58212897   0.00000000   0.00000000   0.00000000   0.00243541  -0.00056577   0.00000000   0.00000000   0.00000000   0.24780796   0.02825907   0.08120498  -0.00732420
  1.63800000   0.00912557   0.01692684  -0.00070235  -0.00000641   0.58212897   0.00000000   0.00000000   0.00000000   0.00085124  -0.00034727   0.00000000   0.00000000   0.00000000   0.24783102   0.02826236   0.08120407   0.00244140
  1.64000000   0.00424435   0.01692825  -0.00110812  -0.00000470   0.58212897   0.00000000   0.00000000   0.00000000  -0.00016782  -0.00024067   0.00000000   0.00000000   0.00000000   0.24784439   0.02826304   0.08120348   0.01464800
  1.64200000   0.00107816   0.01693046  -0.00149267  -0.00000161   0.58212897   0.00000000   0.00000000   0.00000000  -0.00091732  -0.00024671   0.00000000   0.00000000   0.00000000   0.24784972   0.02826196   0.08120299   0.00488280
  1.64400000   0.00000000   0.01693345  -0.00185746   0.00000000   0.58212897   0.00000000   0.00000000   0.00000000  -0.00177840  -0.00036336   0.00000000   0.00000000   0.00000000   0.24785080   0.02825926   0.08120238   0.02685500
  1.64600000   0.00000000   0.01693716  -0.00220437   0.00000000   0.58212897   0.00000000   0.00000000   0.00000000  -0.00302789  -0.00057102   0.00000000   0.00000000   0.00000000   0.24785080   0.02825446   0.08120145   0.03662100
  1.64800000   0.00000000   0.01694157  -0.00253496   0.00000000   0.58212897   0.00000000   0.00000000   0.00000000  -0.00470363  -0.00084003   0.00000000   0.00000000   0.00000000   0.24785080   0.02824672   0.08120004   0.03173800
  1.65000000   0.00000000   0.01694664  -0.00285036   0.00000000   0.58212897   0.00000000   0.00000000   0.00000000  -0.00657838  -0.00113862   0.00000000   0.00000000   0.00000000   0.24785080   0.02823544   0.08119806   0.04638700
  1.65200000   0.00000000   0.01695234  -0.00315167   0.00000000   0.58212897   0.00000000   0.00000000   0.00000000  -0.00825021  -0.00143176   0.00000000   0.00000000   0.00000000   0.24785080   0.02822061   0.08119549   0.04394500
  1.65400000   0.00000000   0.01695865  -0.00344089   0.00000000   0.58212897   0.00000000   0.00000000   0.00000000  -0.00930861  -0.00169488   0.00000000   0.00000000   0.00000000   0.24785080   0.02820305   0.08119236   0.04394500
  1.65600000   0.00000000   0.01696553  -0.00372124   0.00000000   0.58212897   0.00000000   0.00000000   0.00000000  -0.00950237  -0.00192070   0.00000000   0.00000000   0.00000000   0.24785080   0.02818424   0.08118874   0.04150400
  1.65800000   0.00000000   0.01697297  -0.00399651   0.00000000   0.58212897   0.00000000   0.00000000   0.00000000  -0.00883983  -0.00210278   0.00000000   0.00000000   0.00000000   0.24785080   0.02816590   0.08118472   0.03662100
  1.66000000   0.00000000   0.01698096  -0.00426998   0.00000000   0.58212897   0.00000000   0.00000000   0.00000000  -0.00758050  -0.00223337   0.00000000   0.00000000   0.00000000   0.24785080   0.02814948   0.08118038   0.04638700
  1.66200000   0.00000000   0.01698950  -0.00454400   0.00000000   0.58212897   0.00000000   0.00000000   0.00000000  -0.00612317  -0.00231381   0.00000000   0.00000000   0.00000000   0.24785080   0.02813578   0.08117584   0.05127000
  1.66400000   0.00000000   0.01699859  -0.00481986   0.00000000   0.58212897   0.00000000   0.00000000   0.00000000  -0.00484288  -0.00234408   0.00000000   0.00000000   0.00000000   0.24785080   0.02812481   0.08117118   0.04394500
  1.66600000   0.00000000   0.01700823  -0.00509771   0.00000000   0.58212897   0.00000000   0.00000000   0.00000000  -0.00394826  -0.00231514   0.00000000   0.00000000   0.00000000   0.24785080   0.02811602   0.08116652   0.03173800
  1.66800000   0.00000000   0.01701843  -0.00537646   0.00000000   0.58212897   0.00000000   0.00000000   0.00000000  -0.00341851  -0.00221802   0.00000000   0.00000000   0.00000000   0.24785080   0.02810865   0.08116199   0.02685500
  1.67000000   0.00000000   0.01702918  -0.00565389   0.00000000   0.58212897   0.00000000   0.00000000   0.00000000  -0.00304473  -0.00204336   0.00000000   0.00000000   0.00000000   0.24785080   0.02810219   0.08115773   0.03418000
  1.67200000   0.00000000   0.01704049  -0.00592707   0.00000000   0.58212897   0.00000000   0.00000000   0.00000000  -0.00255104  -0.00178430   0.00000000   0.00000000   0.00000000   0.24785080   0.02809659   0.08115390   0.02929700
  1.67400000   0.00000000   0.01705234  -0.00619330   0.00000000   0.58212897   0.00000000   0.00000000   0.00000000  -0.00173582  -0.00145073   0.00000000   0.00000000   0.00000000   0.24785080   0.02809231   0.08115066   0.02929700
  1.67600000   0.00000000   0.01706473  -0.00645041   0.00000000   0.58212897   0.00000000   0.00000000   0.00000000  -0.00057121  -0.00106419   0.00000000   0.00000000   0.00000000   0.24785080   0.02809000   0.08114815   0.01953100
  1.67800000   0.00000000   0.01707763  -0.00669606   0.00000000   0.58212897   0.00000000   0.00000000   0.00000000   0.00077910  -0.00064498   0.00000000   0.00000000   0.00000000   0.24785080   0.02809021   0.08114644   0.00732420
  1.68000000   0.00000000   0.01709102  -0.00692679   0.00000000   0.58212897   0.00000000   0.00000000   0.00000000   0.00202774  -0.00021316   0.00000000   0.00000000   0.00000000   0.24785080   0.02809301   0.08114558  -0.00488280
  1.68200000   0.00000000   0.01710487  -0.00713824   0.00000000   0.58212897   0.00000000   0.00000000   0.00000000   0.00288721   0.00022038   0.00000000   0.00000000   0.00000000   0.24785080   0.02809793   0.08114559   0.00000000
  1.68400000   0.00000000   0.01711915  -0.00732594   0.00000000   0.58212897   0.00000000   0.00000000   0.00000000   0.00319521   0.00066622   0.00000000   0.00000000   0.00000000   0.24785080   0.02810401   0.08114647  -0.01953100
  1.68600000   0.00000000   0.01713380  -0.00748570   0.00000000   0.58212897   0.00000000   0.00000000   0.00000000   0.00298604   0.00114056   0.00000000   0.00000000   0.00000000   0.24785080   0.02811019   0.08114828  -0.00976560
  1.68800000   0.00000000   0.01714877  -0.00761323   0.00000000   0.58212897   0.00000000   0.00000000   0.00000000   0.00247718   0.00164544   0.00000000   0.00000000   0.00000000   0.24785080   0.02811566   0.08115107  -0.02685500
  1.69000000   0.00000000   0.01716400  -0.00770413   0.00000000   0.58212897   0.00000000   0.00000000   0.00000000   0.00197912   0.00217361   0.00000000   0.00000000   0.00000000   0.24785080   0.02812011   0.08115489  -0.02441400
  1.69200000   0.00000000   0.01717941  -0.00775490   0.00000000   0.58212897   0.00000000   0.00000000   0.00000000   0.00176713   0.00271264   0.00000000   0.00000000   0.00000000   0.24785080   0.02812386   0.08115977  -0.02685500
  1.69400000   0.00000000   0.01719492  -0.00776348   0.00000000   0.58212897   0.00000000   0.00000000   0.00000000   0.00196881   0.00323847   0.00000000   0.00000000   0.00000000   0.24785080   0.02812760   0.08116572  -0.01953100
  1.69600000   0.00000000   0.01721044  -0.00772868   0.00000000   0.58212897   0.00000000   0.00000000   0.00000000   0.00251682   0.00371823   0.00000000   0.00000000   0.00000000   0.24785080   0.02813208   0.08117268  -0.03173800
  1.69800000   0.00000000   0.01722590  -0.00764917   0.00000000   0.58212897   0.00000000   0.00000000   0.00000000   0.00318541   0.00412104   0.00000000   0.00000000   0.00000000   0.24785080   0.02813778   0.08118052  -0.02441400
  1.70000000   0.00000000   0.01724120  -0.00752340   0.00000000   0.58212897   0.00000000   0.00000000   0.00000000   0.00369302   0.00442663   0.00000000   0.00000000   0.00000000   0.24785080   0.02814466   0.08118907  -0.02685500
  1.70200000   0.00000000   0.01725625  -0.00734997   0.00000000   0.58212897   0.00000000   0.00000000   0.00000000   0.00382707   0.00463053   0.00000000   0.00000000   0.00000000   0.24785080   0.02815218   0.08119812  -0.02685500
  1.70400000   0.00000000   0.01727095  -0.00712751   0.00000000   0.58212897   0.00000000   0.00000000   0.00000000   0.00353668   0.00474340   0.00000000   0.00000000   0.00000000   0.24785080   0.02815955   0.08120750  -0.02929700
  1.70600000   0.00000000   0.01728520  -0.00685447   0.00000000   0.58212897   0.00000000   0.00000000   0.00000000   0.00295290   0.00478592   0.00000000   0.00000000   0.00000000   0.24785080   0.02816603   0.08121703  -0.03418000
  1.70800000   0.00000000   0.01729891  -0.00652962   0.00000000   0.58212897   0.00000000   0.00000000   0.00000000   0.00232872   0.00478392   0.00000000   0.00000000   0.00000000   0.24785080   0.02817132   0.08122660  -0.04638700
  1.71000000   0.00000000   0.01731197  -0.00615223   0.00000000   0.58212897   0.00000000   0.00000000   0.00000000   0.00192822   0.00476575   0.00000000   0.00000000   0.00000000   0.24785080   0.02817557   0.08123615  -0.04638700
  1.71200000   0.00000000   0.01732427  -0.00572234   0.00000000   0.58212897   0.00000000   0.00000000   0.00000000   0.00191395   0.00476280   0.00000000   0.00000000   0.00000000   0.24785080   0.02817942   0.08124568  -0.03906300
  1.71400000   0.00000000   0.01733572  -0.00524228   0.00000000   0.58212897   0.00000000   0.00000000   0.00000000   0.00227857   0.00480955   0.00000000   0.00000000   0.00000000   0.24785080   0.02818361   0.08125525  -0.04150400
  1.71600000   0.00000000   0.01734620  -0.00471801   0.00000000   0.58212897   0.00000000   0.00000000   0.00000000   0.00284919   0.00493668   0.00000000   0.00000000   0.00000000   0.24785080   0.02818874   0.08126499  -0.04882800
  1.71800000   0.00000000   0.01735564  -0.00415872   0.00000000   0.58212897   0.00000000   0.00000000   0.00000000   0.00336335   0.00515795   0.00000000   0.00000000   0.00000000   0.24785080   0.02819495   0.08127509  -0.04394500
  1.72000000   0.00000000   0.01736396  -0.00357509   0.00000000   0.58212897   0.00000000   0.00000000   0.00000000   0.00358263   0.00545852   0.00000000   0.00000000   0.00000000   0.24785080   0.02820189   0.08128571  -0.03662100
  1.72200000   0.00000000   0.01737111  -0.00297777   0.00000000   0.58212897   0.00000000   0.00000000   0.00000000   0.00339311   0.00579655   0.00000000   0.00000000   0.00000000   0.24785080   0.02820887   0.08129696  -0.04638700
  1.72400000   0.00000000   0.01737706  -0.00237674   0.00000000   0.58212897   0.00000000   0.00000000   0.00000000   0.00285108   0.00611992   0.00000000   0.00000000   0.00000000   0.24785080   0.02821511   0.08130888  -0.04882800
  1.72600000   0.00000000   0.01738182  -0.00178120   0.00000000   0.58212897   0.00000000   0.00000000   0.00000000   0.00215679   0.00638285   0.00000000   0.00000000   0.00000000   0.24785080   0.02822012   0.08132138  -0.04638700
  1.72800000   0.00000000   0.01738538  -0.00119979   0.00000000   0.58212897   0.00000000   0.00000000   0.00000000   0.00156833   0.00655636   0.00000000   0.00000000   0.00000000   0.24785080   0.02822385   0.08133432  -0.04394500
  1.73000000   0.00000000   0.01738778  -0.00064054   0.00000000   0.58212897   0.00000000   0.00000000   0.00000000   0.00129111   0.00664078   0.00000000   0.00000000   0.00000000   0.24785080   0.02822671   0.08134752  -0.05371100
  1.73200000   0.00000000   0.01738906  -0.00011044   0.00000000   0.58212897   0.00000000   0.00000000   0.00000000   0.00139078   0.00666696   0.00000000   0.00000000   0.00000000   0.24785080   0.02822939   0.08136082  -0.05859400
  1.73400000   0.00000000   0.01738928   0.00038544   0.00000000   0.58212897   0.00000000   0.00000000   0.00000000   0.00176923   0.00667423   0.00000000   0.00000000   0.00000000   0.24785080   0.02823255   0.08137417  -0.04638700
  1.73600000   0.00000000   0.01738851   0.00084411   0.00000000   0.58212897   0.00000000   0.00000000   0.00000000   0.00221507   0.00669365   0.00000000   0.00000000   0.00000000   0.24785080   0.02823653   0.08138753  -0.03906300
  1.73800000   0.00000000   0.01738682   0.00126370   0.00000000   0.58212897   0.00000000   0.00000000   0.00000000   0.00250357   0.00675094   0.00000000   0.00000000   0.00000000   0.24785080   0.02824125   0.08140098  -0.02441400
  1.74000000   0.00000000   0.01738429   0.00164248   0.00000000   0.58212897   0.00000000   0.00000000   0.00000000   0.00249758   0.00686515   0.00000000   0.00000000   0.00000000   0.24785080   0.02824625   0.08141459  -0.02197300
  1.74200000   0.00000000   0.01738101   0.00197843   0.00000000   0.58212897   0.00000000   0.00000000   0.00000000   0.00220473   0.00704220   0.00000000   0.00000000   0.00000000   0.24785080   0.02825096   0.08142850  -0.01220700
  1.74400000   0.00000000   0.01737705   0.00226914   0.00000000   0.58212897   0.00000000   0.00000000   0.00000000   0.00176949   0.00728061   0.00000000   0.00000000   0.00000000   0.24785080   0.02825493   0.08144282  -0.01953100
  1.74600000   0.00000000   0.01737251   0.00251175   0.00000000   0.58212897   0.00000000   0.00000000   0.00000000   0.00140575   0.00757195   0.00000000   0.00000000   0.00000000   0.24785080   0.02825810   0.08145768  -0.01220700
  1.74800000   0.00000000   0.01736749   0.00270330   0.00000000   0.58212897   0.00000000   0.00000000   0.00000000   0.00129901   0.00788703   0.00000000   0.00000000   0.00000000   0.24785080   0.02826081   0.08147314   0.00000000
  1.75000000   0.00000000   0.01736208   0.00284176   0.00000000   0.58212897   0.00000000   0.00000000   0.00000000   0.00152181   0.00817775   0.00000000   0.00000000   0.00000000   0.24785080   0.02826363   0.08148920   0.00244140
  1.75200000   0.00000000   0.01735640   0.00292723   0.00000000   0.58212897   0.00000000   0.00000000   0.00000000   0.00199955   0.00839881   0.00000000   0.00000000   0.00000000   0.24785080   0.02826715   0.08150578   0.01220700
  1.75400000   0.00000000   0.01735055   0.00296249   0.00000000   0.58212897   0.00000000   0.00000000   0.00000000   0.00253891   0.00852256   0.00000000   0.00000000   0.00000000   0.24785080   0.02827169   0.08152270   0.00732420
  1.75600000   0.00000000   0.01734462   0.00295225   0.00000000   0.58212897   0.00000000   0.00000000   0.00000000   0.00290564   0.00854374   0.00000000   0.00000000   0.00000000   0.24785080   0.02827713   0.08153976   0.00488280
  1.75800000   0.00000000   0.01733872   0.00290180   0.00000000   0.58212897   0.00000000   0.00000000   0.00000000   0.00291932   0.00847526   0.00000000   0.00000000   0.00000000   0.24785080   0.02828296   0.08155678   0.01709000
  1.76000000   0.00000000   0.01733291   0.00281596   0.00000000   0.58212897   0.00000000   0.00000000   0.00000000   0.00252510   0.00833272   0.00000000   0.00000000   0.00000000   0.24785080   0.02828840   0.08157359   0.01953100
  1.76200000   0.00000000   0.01732728   0.00269887   0.00000000   0.58212897   0.00000000   0.00000000   0.00000000   0.00181272   0.00812601   0.00000000   0.00000000   0.00000000   0.24785080   0.02829274   0.08159005   0.02197300
  1.76400000   0.00000000   0.01732188   0.00255397   0.00000000   0.58212897   0.00000000   0.00000000   0.00000000   0.00097568   0.00786850   0.00000000   0.00000000   0.00000000   0.24785080   0.02829553   0.08160604   0.02685500
  1.76600000   0.00000000   0.01731678   0.00238402   0.00000000   0.58212897   0.00000000   0.00000000   0.00000000   0.00022831   0.00758341   0.00000000   0.00000000   0.00000000   0.24785080   0.02829673   0.08162150   0.04150400
  1.76800000   0.00000000   0.01731201   0.00219114   0.00000000   0.58212897   0.00000000   0.00000000   0.00000000  -0.00028400   0.00729678   0.00000000   0.00000000   0.00000000   0.24785080   0.02829668   0.08163638   0.03418000
  1.77000000   0.00000000   0.01730762   0.00197686   0.00000000   0.58212897   0.00000000   0.00000000   0.00000000  -0.00054304   0.00702814   0.00000000   0.00000000   0.00000000   0.24785080   0.02829585   0.08165070   0.03418000
  1.77200000   0.00000000   0.01730367   0.00174217   0.00000000   0.58212897   0.00000000   0.00000000   0.00000000  -0.00065885   0.00678359   0.00000000   0.00000000   0.00000000   0.24785080   0.02829465   0.08166451   0.04150400
  1.77400000   0.00000000   0.01730019   0.00148777   0.00000000   0.58212897   0.00000000   0.00000000   0.00000000  -0.00081335   0.00655815   0.00000000   0.00000000   0.00000000   0.24785080   0.02829318   0.08167786   0.02929700
  1.77600000   0.00000000   0.01729721   0.00121503   0.00000000   0.58212897   0.00000000   0.00000000   0.00000000  -0.00117240   0.00634969   0.00000000   0.00000000   0.00000000   0.24785080   0.02829119   0.08169076   0.02441400
  1.77800000   0.00000000   0.01729478   0.00092693   0.00000000   0.58212897   0.00000000   0.00000000   0.00000000  -0.00180550   0.00616353   0.00000000   0.00000000   0.00000000   0.24785080   0.02828821   0.08170328   0.02929700
  1.78000000   0.00000000   0.01729293   0.00062807   0.00000000   0.58212897   0.00000000   0.00000000   0.00000000  -0.00264984   0.00600037   0.00000000   0.00000000   0.00000000   0.24785080   0.02828376   0.08171544   0.01953100
  1.78200000   0.00000000   0.01729167   0.00032370   0.00000000   0.58212897   0.00000000   0.00000000   0.00000000  -0.00353539   0.00584841   0.00000000   0.00000000   0.00000000   0.24785080   0.02827757   0.08172729   0.01709000
  1.78400000   0.00000000   0.01729102   0.00001908   0.00000000   0.58212897   0.00000000   0.00000000   0.00000000  -0.00425639   0.00568836   0.00000000   0.00000000   0.00000000   0.24785080   0.02826978   0.08173883   0.01220700
  1.78600000   0.00000000   0.01729099  -0.00028061   0.00000000   0.58212897   0.00000000   0.00000000   0.00000000  -0.00465650   0.00550084   0.00000000   0.00000000   0.00000000   0.24785080   0.02826087   0.08175001   0.00732420
  1.78800000   0.00000000   0.01729155  -0.00057019   0.00000000   0.58212897   0.00000000   0.00000000   0.00000000  -0.00469455   0.00526958   0.00000000   0.00000000   0.00000000   0.24785080   0.02825152   0.08176079   0.00732420
  1.79000000   0.00000000   0.01729269  -0.00084442   0.00000000   0.58212897   0.00000000   0.00000000   0.00000000  -0.00446316   0.00498221   0.00000000   0.00000000   0.00000000   0.24785080   0.02824236   0.08177104   0.00000000
  1.79200000   0.00000000   0.01729438  -0.00109792   0.00000000   0.58212897   0.00000000   0.00000000   0.00000000  -0.00415002   0.00463241   0.00000000   0.00000000   0.00000000   0.24785080   0.02823375   0.08178065  -0.00244140
  1.79400000   0.00000000   0.01729657  -0.00132508   0.00000000   0.58212897   0.00000000   0.00000000   0.00000000  -0.00395965   0.00422241   0.00000000   0.00000000   0.00000000   0.24785080   0.02822564   0.08178951  -0.00488280
  1.79600000   0.00000000   0.01729922  -0.00152013   0.00000000   0.58212897   0.00000000   0.00000000   0.00000000  -0.00403123   0.00376433   0.00000000   0.00000000   0.00000000   0.24785080   0.02821765   0.08179749  -0.01709000
  1.79800000   0.00000000   0.01730226  -0.00167749   0.00000000   0.58212897   0.00000000   0.00000000   0.00000000  -0.00438474   0.00328004   0.00000000   0.00000000   0.00000000   0.24785080   0.02820923   0.08180454  -0.02441400
  1.80000000   0.00000000   0.01730562  -0.00179271   0.00000000   0.58212897   0.00000000   0.00000000   0.00000000  -0.00491472   0.00279307   0.00000000   0.00000000   0.00000000   0.24785080   0.02819993   0.08181061  -0.02441400
  1.80200000   0.00000000   0.01730920  -0.00186293   0.00000000   0.58212897   0.00000000   0.00000000   0.00000000  -0.00543679   0.00231581   0.00000000   0.00000000   0.00000000   0.24785080   0.02818958   0.08181572  -0.02929700
  1.80400000   0.00000000   0.01731293  -0.00188639   0.00000000   0.58212897   0.00000000   0.00000000   0.00000000  -0.00577006   0.00184586   0.00000000   0.00000000   0.00000000   0.24785080   0.02817837   0.08181988  -0.01709000
  1.80600000   0.00000000   0.01731670  -0.00186137   0.00000000   0.58212897   0.00000000   0.00000000   0.00000000  -0.00581723   0.00137359   0.00000000   0.00000000   0.00000000   0.24785080   0.02816678   0.08182310  -0.03418000
  1.80800000   0.00000000   0.01732042  -0.00178578   0.00000000   0.58212897   0.00000000   0.00000000   0.00000000  -0.00560591   0.00089202   0.00000000   0.00000000   0.00000000   0.24785080   0.02815536   0.08182537  -0.02685500
  1.81000000   0.00000000   0.01732400  -0.00165708   0.00000000   0.58212897   0.00000000   0.00000000   0.00000000  -0.00527637   0.00040189   0.00000000   0.00000000   0.00000000   0.24785080   0.02814448   0.08182666  -0.01464800
  1.81200000   0.00000000   0.01732731  -0.00147227   0.00000000   0.58212897   0.00000000   0.00000000   0.00000000  -0.00502453  -0.00009441   0.00000000   0.00000000   0.00000000   0.24785080   0.02813418   0.08182697  -0.02685500
  1.81400000   0.00000000   0.01733025  -0.00122795   0.00000000   0.58212897   0.00000000   0.00000000   0.00000000  -0.00502126  -0.00060074   0.00000000   0.00000000   0.00000000   0.24785080   0.02812413   0.08182627  -0.03173800
  1.81600000   0.00000000   0.01733271  -0.00092053   0.00000000   0.58212897   0.00000000   0.00000000   0.00000000  -0.00533962  -0.00112078   0.00000000   0.00000000   0.00000000   0.24785080   0.02811377   0.08182455  -0.04394500
  1.81800000   0.00000000   0.01733455  -0.00054728   0.00000000   0.58212897   0.00000000   0.00000000   0.00000000  -0.00592443  -0.00164803   0.00000000   0.00000000   0.00000000   0.24785080   0.02810251   0.08182178  -0.04394500
  1.82000000   0.00000000   0.01733565  -0.00010828   0.00000000   0.58212897   0.00000000   0.00000000   0.00000000  -0.00661823  -0.00217108   0.00000000   0.00000000   0.00000000   0.24785080   0.02808997   0.08181796  -0.04150400
  1.82200000   0.00000000   0.01733586   0.00039240   0.00000000   0.58212897   0.00000000   0.00000000   0.00000000  -0.00722960  -0.00268378   0.00000000   0.00000000   0.00000000   0.24785080   0.02807612   0.08181311  -0.04882800
  1.82400000   0.00000000   0.01733508   0.00094757   0.00000000   0.58212897   0.00000000   0.00000000   0.00000000  -0.00761597  -0.00318130   0.00000000   0.00000000   0.00000000   0.24785080   0.02806127   0.08180724  -0.05371100
  1.82600000   0.00000000   0.01733318   0.00154772   0.00000000   0.58212897   0.00000000   0.00000000   0.00000000  -0.00774676  -0.00365309   0.00000000   0.00000000   0.00000000   0.24785080   0.02804591   0.08180041  -0.04882800
  1.82800000   0.00000000   0.01733009   0.00218095   0.00000000   0.58212897   0.00000000   0.00000000   0.00000000  -0.00771736  -0.00409016   0.00000000   0.00000000   0.00000000   0.24785080   0.02803044   0.08179267  -0.04394500
  1.83000000   0.00000000   0.01732573   0.00283310   0.00000000   0.58212897   0.00000000   0.00000000   0.00000000  -0.00770867  -0.00449363   0.00000000   0.00000000   0.00000000   0.24785080   0.02801502   0.08178408  -0.03662100
  1.83200000   0.00000000   0.01732006   0.00348867   0.00000000   0.58212897   0.00000000   0.00000000   0.00000000  -0.00791211  -0.00487107   0.00000000   0.00000000   0.00000000   0.24785080   0.02799940   0.08177472  -0.04394500
  1.83400000   0.00000000   0.01731308   0.00413129   0.00000000   0.58212897   0.00000000   0.00000000   0.00000000  -0.00845088  -0.00522997   0.00000000   0.00000000   0.00000000   0.24785080   0.02798304   0.08176462  -0.03418000
  1.83600000   0.00000000   0.01730482   0.00474371   0.00000000   0.58212897   0.00000000   0.00000000   0.00000000  -0.00933046  -0.00557490   0.00000000   0.00000000   0.00000000   0.24785080   0.02796525   0.08175381  -0.03662100
  1.83800000   0.00000000   0.01729533   0.00530767   0.00000000   0.58212897   0.00000000   0.00000000   0.00000000  -0.01044113  -0.00590851   0.00000000   0.00000000   0.00000000   0.24785080   0.02794548   0.08174233  -0.03662100
  1.84000000   0.00000000   0.01728472   0.00580440   0.00000000   0.58212897   0.00000000   0.00000000   0.00000000  -0.01160869  -0.00623325   0.00000000   0.00000000   0.00000000   0.24785080   0.02792343   0.08173019  -0.03662100
  1.84200000   0.00000000   0.01727311   0.00621746   0.00000000   0.58212897   0.00000000   0.00000000   0.00000000  -0.01266547  -0.00654686   0.00000000   0.00000000   0.00000000   0.24785080   0.02789916   0.08171741  -0.02197300
  1.84400000   0.00000000   0.01726067   0.00653696   0.00000000   0.58212897   0.00000000   0.00000000   0.00000000  -0.01350799  -0.00683986   0.00000000   0.00000000   0.00000000   0.24785080   0.02787298   0.08170402  -0.00976560
  1.84600000   0.00000000   0.01724760   0.00676073   0.00000000   0.58212897   0.00000000   0.00000000   0.00000000  -0.01411951  -0.00710167   0.00000000   0.00000000   0.00000000   0.24785080   0.02784536   0.08169008   0.00000000
  1.84800000   0.00000000   0.01723408   0.00689183   0.00000000   0.58212897   0.00000000   0.00000000   0.00000000  -0.01455008  -0.00732129   0.00000000   0.00000000   0.00000000   0.24785080   0.02781669   0.08167565  -0.00488280
  1.85000000   0.00000000   0.01722029   0.00693590   0.00000000   0.58212897   0.00000000   0.00000000   0.00000000  -0.01486509  -0.00748132   0.00000000   0.00000000   0.00000000   0.24785080   0.02778727   0.08166085  -0.00244140
  1.85200000   0.00000000   0.01720642   0.00689969   0.00000000   0.58212897   0.00000000   0.00000000   0.00000000  -0.01508940  -0.00756081   0.00000000   0.00000000   0.00000000   0.24785080   0.02775732   0.08164581  -0.00488280
  1.85400000   0.00000000   0.01719262   0.00679010   0.00000000   0.58212897   0.00000000   0.00000000   0.00000000  -0.01517457  -0.00754511   0.00000000   0.00000000   0.00000000   0.24785080   0.02772705   0.08163070  -0.00244140
  1.85600000   0.00000000   0.01717904   0.00661397   0.00000000   0.58212897   0.00000000   0.00000000   0.00000000  -0.01500485  -0.00743236   0.00000000   0.00000000   0.00000000   0.24785080   0.02769687   0.08161573   0.00732420
  1.85800000   0.00000000   0.01716581   0.00637856   0.00000000   0.58212897   0.00000000   0.00000000   0.00000000  -0.01444154  -0.00723540   0.00000000   0.00000000   0.00000000   0.24785080   0.02766743   0.08160106   0.00244140
  1.86000000   0.00000000   0.01715306   0.00609122   0.00000000   0.58212897   0.00000000   0.00000000   0.00000000  -0.01338821  -0.00697913   0.00000000   0.00000000   0.00000000   0.24785080   0.02763960   0.08158684   0.00000000
  1.86200000   0.00000000   0.01714087   0.00575851   0.00000000   0.58212897   0.00000000   0.00000000   0.00000000  -0.01184816  -0.00669265   0.00000000   0.00000000   0.00000000   0.24785080   0.02761436   0.08157317  -0.01953100
  1.86400000   0.00000000   0.01712936   0.00538559   0.00000000   0.58212897   0.00000000   0.00000000   0.00000000  -0.00994687  -0.00640095   0.00000000   0.00000000   0.00000000   0.24785080   0.02759257   0.08156008  -0.00244140
  1.86600000   0.00000000   0.01711859   0.00497630   0.00000000   0.58212897   0.00000000   0.00000000   0.00000000  -0.00790514  -0.00612181   0.00000000   0.00000000   0.00000000   0.24785080   0.02757471   0.08154756  -0.00488280
  1.86800000   0.00000000   0.01710863   0.00453378   0.00000000   0.58212897   0.00000000   0.00000000   0.00000000  -0.00596792  -0.00586499   0.00000000   0.00000000   0.00000000   0.24785080   0.02756084   0.08153557  -0.01220700
  1.87000000   0.00000000   0.01709957   0.00406154   0.00000000   0.58212897   0.00000000   0.00000000   0.00000000  -0.00431614  -0.00563036   0.00000000   0.00000000   0.00000000   0.24785080   0.02755056   0.08152407  -0.02685500
  1.87200000   0.00000000   0.01709144   0.00356403   0.00000000   0.58212897   0.00000000   0.00000000   0.00000000  -0.00300049  -0.00540706   0.00000000   0.00000000   0.00000000   0.24785080   0.02754324   0.08151304   0.00976560
  1.87400000   0.00000000   0.01708432   0.00304599   0.00000000   0.58212897   0.00000000   0.00000000   0.00000000  -0.00192881  -0.00517631   0.00000000   0.00000000   0.00000000   0.24785080   0.02753831   0.08150245   0.00000000
  1.87600000   0.00000000   0.01707822   0.00251176   0.00000000   0.58212897   0.00000000   0.00000000   0.00000000  -0.00091625  -0.00491672   0.00000000   0.00000000   0.00000000   0.24785080   0.02753547   0.08149236   0.00000000
  1.87800000   0.00000000   0.01707320   0.00196493   0.00000000   0.58212897   0.00000000   0.00000000   0.00000000   0.00021942  -0.00461015   0.00000000   0.00000000   0.00000000   0.24785080   0.02753477   0.08148283  -0.01464800
  1.88000000   0.00000000   0.01706927   0.00140867   0.00000000   0.58212897   0.00000000   0.00000000   0.00000000   0.00155869  -0.00424714   0.00000000   0.00000000   0.00000000   0.24785080   0.02753655   0.08147398  -0.02441400
  1.88200000   0.00000000   0.01706645   0.00084661   0.00000000   0.58212897   0.00000000   0.00000000   0.00000000   0.00302637  -0.00382940   0.00000000   0.00000000   0.00000000   0.24785080   0.02754113   0.08146590   0.00244140
  1.88400000   0.00000000   0.01706476   0.00028397   0.00000000   0.58212897   0.00000000   0.00000000   0.00000000   0.00441263  -0.00336762   0.00000000   0.00000000   0.00000000   0.24785080   0.02754857   0.08145870  -0.00732420
  1.88600000   0.00000000   0.01706419  -0.00027226   0.00000000   0.58212897   0.00000000   0.00000000   0.00000000   0.00546103  -0.00287755   0.00000000   0.00000000   0.00000000   0.24785080   0.02755845   0.08145246  -0.00488280
  1.88800000   0.00000000   0.01706474  -0.00081417   0.00000000   0.58212897   0.00000000   0.00000000   0.00000000   0.00598109  -0.00237823   0.00000000   0.00000000   0.00000000   0.24785080   0.02756989   0.08144720  -0.01220700
  1.89000000   0.00000000   0.01706636  -0.00133357   0.00000000   0.58212897   0.00000000   0.00000000   0.00000000   0.00593335  -0.00189078   0.00000000   0.00000000   0.00000000   0.24785080   0.02758180   0.08144293  -0.00488280
  1.89200000   0.00000000   0.01706903  -0.00182209   0.00000000   0.58212897   0.00000000   0.00000000   0.00000000   0.00545042  -0.00143677   0.00000000   0.00000000   0.00000000   0.24785080   0.02759319   0.08143960  -0.01709000
  1.89400000   0.00000000   0.01707268  -0.00227101   0.00000000   0.58212897   0.00000000   0.00000000   0.00000000   0.00478698  -0.00103642   0.00000000   0.00000000   0.00000000   0.24785080   0.02760342   0.08143713  -0.01464800
  1.89600000   0.00000000   0.01707722  -0.00267128   0.00000000   0.58212897   0.00000000   0.00000000   0.00000000   0.00421986  -0.00070614   0.00000000   0.00000000   0.00000000   0.24785080   0.02761243   0.08143539  -0.02929700
  1.89800000   0.00000000   0.01708256  -0.00301399   0.00000000   0.58212897   0.00000000   0.00000000   0.00000000   0.00394136  -0.00045821   0.00000000   0.00000000   0.00000000   0.24785080   0.02762059   0.08143422  -0.01220700
  1.90000000   0.00000000   0.01708859  -0.00329145   0.00000000   0.58212897   0.00000000   0.00000000   0.00000000   0.00399273  -0.00030404   0.00000000   0.00000000   0.00000000   0.24785080   0.02762853   0.08143346  -0.03418000
  1.90200000   0.00000000   0.01709517  -0.00349829   0.00000000   0.58212897   0.00000000   0.00000000   0.00000000   0.00426354  -0.00025077   0.00000000   0.00000000   0.00000000   0.24785080   0.02763678   0.08143291  -0.04638700
  1.90400000   0.00000000   0.01710217  -0.00363195   0.00000000   0.58212897   0.00000000   0.00000000   0.00000000   0.00455302  -0.00029204   0.00000000   0.00000000   0.00000000   0.24785080   0.02764560   0.08143236  -0.04150400
  1.90600000   0.00000000   0.01710943  -0.00369281   0.00000000   0.58212897   0.00000000   0.00000000   0.00000000   0.00466623  -0.00040887   0.00000000   0.00000000   0.00000000   0.24785080   0.02765482   0.08143166  -0.01464800
  1.90800000   0.00000000   0.01711682  -0.00368409   0.00000000   0.58212897   0.00000000   0.00000000   0.00000000   0.00450375  -0.00057812   0.00000000   0.00000000   0.00000000   0.24785080   0.02766399   0.08143068  -0.03662100
  1.91000000   0.00000000   0.01712419  -0.00361169   0.00000000   0.58212897   0.00000000   0.00000000   0.00000000   0.00410468  -0.00077456   0.00000000   0.00000000   0.00000000   0.24785080   0.02767260   0.08142932  -0.07568400
  1.91200000   0.00000000   0.01713141  -0.00348331   0.00000000   0.58212897   0.00000000   0.00000000   0.00000000   0.00362657  -0.00097080   0.00000000   0.00000000   0.00000000   0.24785080   0.02768033   0.08142758  -0.01464800
  1.91400000   0.00000000   0.01713838  -0.00330717   0.00000000   0.58212897   0.00000000   0.00000000   0.00000000   0.00327622  -0.00114275   0.00000000   0.00000000   0.00000000   0.24785080   0.02768723   0.08142547  -0.03906300
  1.91600000   0.00000000   0.01714499  -0.00309096   0.00000000   0.58212897   0.00000000   0.00000000   0.00000000   0.00321994  -0.00127561   0.00000000   0.00000000   0.00000000   0.24785080   0.02769373   0.08142305  -0.03173800
  1.91800000   0.00000000   0.01715117  -0.00284161   0.00000000   0.58212897   0.00000000   0.00000000   0.00000000   0.00351058  -0.00136509   0.00000000   0.00000000   0.00000000   0.24785080   0.02770046   0.08142041  -0.03173800
  1.92000000   0.00000000   0.01715685  -0.00256527   0.00000000   0.58212897   0.00000000   0.00000000   0.00000000   0.00406562  -0.00141251   0.00000000   0.00000000   0.00000000   0.24785080   0.02770803   0.08141763  -0.03418000
  1.92200000   0.00000000   0.01716199  -0.00226739   0.00000000   0.58212897   0.00000000   0.00000000   0.00000000   0.00470564  -0.00141587   0.00000000   0.00000000   0.00000000   0.24785080   0.02771680   0.08141480  -0.07568400
  1.92400000   0.00000000   0.01716652  -0.00195277   0.00000000   0.58212897   0.00000000   0.00000000   0.00000000   0.00523400  -0.00136592   0.00000000   0.00000000   0.00000000   0.24785080   0.02772674   0.08141202   0.00000000
  1.92600000   0.00000000   0.01717043  -0.00162564   0.00000000   0.58212897   0.00000000   0.00000000   0.00000000   0.00552149  -0.00125543   0.00000000   0.00000000   0.00000000   0.24785080   0.02773750   0.08140940  -0.00488280
  1.92800000   0.00000000   0.01717368  -0.00128975   0.00000000   0.58212897   0.00000000   0.00000000   0.00000000   0.00555701  -0.00108677   0.00000000   0.00000000   0.00000000   0.24785080   0.02774858   0.08140706   0.01464800
  1.93000000   0.00000000   0.01717626  -0.00094844   0.00000000   0.58212897   0.00000000   0.00000000   0.00000000   0.00544141  -0.00086500   0.00000000   0.00000000   0.00000000   0.24785080   0.02775958   0.08140510  -0.01220700
  1.93200000   0.00000000   0.01717815  -0.00060473   0.00000000   0.58212897   0.00000000   0.00000000   0.00000000   0.00533063  -0.00059298   0.00000000   0.00000000   0.00000000   0.24785080   0.02777035   0.08140365  -0.02685500
  1.93400000   0.00000000   0.01717936  -0.00026140   0.00000000   0.58212897   0.00000000   0.00000000   0.00000000   0.00535645  -0.00027658   0.00000000   0.00000000   0.00000000   0.24785080   0.02778104   0.08140278  -0.00488280
  1.93600000   0.00000000   0.01717989   0.00007891   0.00000000   0.58212897   0.00000000   0.00000000   0.00000000   0.00556128   0.00007236   0.00000000   0.00000000   0.00000000   0.24785080   0.02779195   0.08140257  -0.01220700
  1.93800000   0.00000000   0.01717973   0.00041365   0.00000000   0.58212897   0.00000000   0.00000000   0.00000000   0.00587506   0.00043909   0.00000000   0.00000000   0.00000000   0.24785080   0.02780339   0.08140308  -0.01464800
  1.94000000   0.00000000   0.01717890   0.00074024   0.00000000   0.58212897   0.00000000   0.00000000   0.00000000   0.00614334   0.00081195   0.00000000   0.00000000   0.00000000   0.24785080   0.02781541   0.08140433   0.00000000
  1.94200000   0.00000000   0.01717742   0.00105597   0.00000000   0.58212897   0.00000000   0.00000000   0.00000000   0.00619507   0.00118582   0.00000000   0.00000000   0.00000000   0.24785080   0.02782775   0.08140633   0.00976560
  1.94400000   0.00000000   0.01717531   0.00135800   0.00000000   0.58212897   0.00000000   0.00000000   0.00000000   0.00591914   0.00155694   0.00000000   0.00000000   0.00000000   0.24785080   0.02783986   0.08140907   0.00976560
  1.94600000   0.00000000   0.01717259   0.00164317   0.00000000   0.58212897   0.00000000   0.00000000   0.00000000   0.00531329   0.00191826   0.00000000   0.00000000   0.00000000   0.24785080   0.02785109   0.08141255   0.00976560
  1.94800000   0.00000000   0.01716931   0.00190803   0.00000000   0.58212897   0.00000000   0.00000000   0.00000000   0.00448505   0.00226603   0.00000000   0.00000000   0.00000000   0.24785080   0.02786089   0.08141673   0.01220700
  1.95000000   0.00000000   0.01716549   0.00214869   0.00000000   0.58212897   0.00000000   0.00000000   0.00000000   0.00360843   0.00260441   0.00000000   0.00000000   0.00000000   0.24785080   0.02786898   0.08142160   0.00244140
  1.95200000   0.00000000   0.01716119   0.00236086   0.00000000   0.58212897   0.00000000   0.00000000   0.00000000   0.00285493   0.00293610   0.00000000   0.00000000   0.00000000   0.24785080   0.02787545   0.08142715   0.00732420
  1.95400000   0.00000000   0.01715647   0.00254018   0.00000000   0.58212897   0.00000000   0.00000000   0.00000000   0.00232512   0.00325354   0.00000000   0.00000000   0.00000000   0.24785080   0.02788063   0.08143333   0.03418000
  1.95600000   0.00000000   0.01715139   0.00268312   0.00000000   0.58212897   0.00000000   0.00000000   0.00000000   0.00201039   0.00354251   0.00000000   0.00000000   0.00000000   0.24785080   0.02788496   0.08144013  -0.01464800
  1.95800000   0.00000000   0.01714602   0.00278753   0.00000000   0.58212897   0.00000000   0.00000000   0.00000000   0.00180408   0.00378453   0.00000000   0.00000000   0.00000000   0.24785080   0.02788878   0.08144746  -0.00732420
  1.96000000   0.00000000   0.01714045   0.00285242   0.00000000   0.58212897   0.00000000   0.00000000   0.00000000   0.00155575   0.00395455   0.00000000   0.00000000   0.00000000   0.24785080   0.02789214   0.08145520  -0.00488280
  1.96200000   0.00000000   0.01713474   0.00287781   0.00000000   0.58212897   0.00000000   0.00000000   0.00000000   0.00114224   0.00402795   0.00000000   0.00000000   0.00000000   0.24785080   0.02789484   0.08146318  -0.01464800
  1.96400000   0.00000000   0.01712899   0.00286564   0.00000000   0.58212897   0.00000000   0.00000000   0.00000000   0.00052763   0.00399659   0.00000000   0.00000000   0.00000000   0.24785080   0.02789651   0.08147120  -0.01220700
  1.96600000   0.00000000   0.01712326   0.00282028   0.00000000   0.58212897   0.00000000   0.00000000   0.00000000  -0.00021289   0.00387650   0.00000000   0.00000000   0.00000000   0.24785080   0.02789682   0.08147908  -0.02197300
  1.96800000   0.00266125   0.01711762   0.00274756   0.00000731   0.58212897   0.00000000   0.00000000   0.00000000  -0.00091648   0.00369814   0.00000000   0.00000000   0.00000000   0.24785346   0.02789569   0.08148665  -0.01464800
  1.97000000   0.01394083   0.01711212   0.00265247   0.00003698   0.58212897   0.00000000   0.00000000   0.00000000  -0.00139265   0.00349019   0.00000000   0.00000000   0.00000000   0.24787006   0.02789338   0.08149384  -0.02441400
  1.97200000   0.01875609   0.01710682   0.00253799   0.00004760   0.58212897   0.00000000   0.00000000   0.00000000  -0.00149442   0.00327158   0.00000000   0.00000000   0.00000000   0.24790276   0.02789050   0.08150060  -0.02441400
  1.97400000   0.01394083   0.01710174   0.00240585   0.00003354   0.58212897   0.00000000   0.00000000   0.00000000  -0.00117178   0.00305292   0.00000000   0.00000000   0.00000000   0.24793545   0.02788783   0.08150693  -0.02441400
  1.97600000   0.00266125   0.01709693   0.00225831   0.00000601   0.58212897   0.00000000   0.00000000   0.00000000  -0.00048408   0.00283925   0.00000000   0.00000000   0.00000000   0.24795205   0.02788617   0.08151282  -0.04150400
  1.97800000   0.00000000   0.01709241   0.00209907   0.00000000   0.58212897   0.00000000   0.00000000   0.00000000   0.00043482   0.00262716   0.00000000   0.00000000   0.00000000   0.24795472   0.02788612   0.08151828  -0.02197300
  1.98000000   0.00000000   0.01708821   0.00193256   0.00000000   0.58212897   0.00000000   0.00000000   0.00000000   0.00144322   0.00240143   0.00000000   0.00000000   0.00000000   0.24795472   0.02788800   0.08152331  -0.03173800
  1.98200000   0.00000000   0.01708435   0.00176226   0.00000000   0.58212897   0.00000000   0.00000000   0.00000000   0.00246018   0.00213771   0.00000000   0.00000000   0.00000000   0.24795472   0.02789191   0.08152785  -0.01953100
  1.98400000   0.01229177   0.01708082   0.00158978   0.00001954   0.58212897   0.00000000   0.00000000   0.00000000   0.00350710   0.00180475   0.00000000   0.00000000   0.00000000   0.24796701   0.02789787   0.08153179   0.00244140
  1.98600000   0.03485093   0.01707764   0.00141583   0.00004934   0.58212897   0.00000000   0.00000000   0.00000000   0.00470632   0.00136431   0.00000000   0.00000000   0.00000000   0.24801415   0.02790609   0.08153496  -0.03906300
  1.98800000   0.04454740   0.01707481   0.00124190   0.00005532   0.58212897   0.00000000   0.00000000   0.00000000   0.00623668   0.00077630   0.00000000   0.00000000   0.00000000   0.24809355   0.02791703   0.08153710  -0.04638700
  1.99000000   0.04936266   0.01707233   0.00107045   0.00005284   0.58212897   0.00000000   0.00000000   0.00000000   0.00826463   0.00000739   0.00000000   0.00000000   0.00000000   0.24818746   0.02793153   0.08153789  -0.02929700
  1.99200000   0.05582698   0.01707019   0.00090423   0.00005048   0.58212897   0.00000000   0.00000000   0.00000000   0.01087748  -0.00096094   0.00000000   0.00000000   0.00000000   0.24829265   0.02795067   0.08153693  -0.06835900
  1.99400000   0.06387440   0.01706838   0.00074579   0.00004764   0.58212897   0.00000000   0.00000000   0.00000000   0.01404310  -0.00212617   0.00000000   0.00000000   0.00000000   0.24841235   0.02797559   0.08153385  -0.04150400
  1.99600000   0.07192182   0.01706689   0.00059745   0.00004297   0.58212897   0.00000000   0.00000000   0.00000000   0.01761139  -0.00346019   0.00000000   0.00000000   0.00000000   0.24854815   0.02800725   0.08152826  -0.05371100
  1.99800000   0.07996923   0.01706569   0.00046134   0.00003689   0.58212897   0.00000000   0.00000000   0.00000000   0.02135335  -0.00490150   0.00000000   0.00000000   0.00000000   0.24870004   0.02804621   0.08151990  -0.02441400
  2.00000000   0.08155233   0.01706477   0.00046134   0.00003762   0.58212897   0.00000000   0.00000000   0.00000000   0.02501147  -0.00634809   0.00000000   0.00000000   0.00000000   0.24886156   0.02809258   0.08150865  -0.02929700
