# Supplementary material for: In vivo muscle force and muscle power during near-maximal frog jumps
Source: PLoS One. 2017 Mar 10;12(3):e0173415. doi: 10.1371/journal.pone.0173415 (PMC5345813; doi:10.1371/journal.pone.0173415)
Supplement: S3 File — Full raw data set of the current study. (ZIP) [file pone.0173415.s003.zip › Frog_jumping_full_dataset2/Extracted_data/Frog2/Jump1/newapr30jump1.frm]

539.00000000 590.00000000 573.00000000 1125.00000000 1227.00000000 1193.00000000  58.85815694   0.00228625   1.49591440   0.02197326  80.80572243
