# Supplementary material for: In vivo muscle force and muscle power during near-maximal frog jumps
Source: PLoS One. 2017 Mar 10;12(3):e0173415. doi: 10.1371/journal.pone.0173415 (PMC5345813; doi:10.1371/journal.pone.0173415)
Supplement: S3 File — Full raw data set of the current study. (ZIP) [file pone.0173415.s003.zip › Frog_jumping_full_dataset2/Extracted_data/Frog2/Jump10/Apr30jump10(total).xls]

## Sheet: .rms
1.02	1.13	1.02	1.12	1.09	0.143173

## Sheet: .frm
511	561	546	1069	1169	1139	57.7905	0.00292474	1.34583	0.02874	86.5441

## Sheet: Power
Time	Vx	Vz	Fx	Fz	V (total)	F (total)	Power (tot.)	Power/kg	Muscle-mass-specific power	PL power	PL Muscle-mass-specific power
0	0	0	-0.00272707	0.265632	0	0.265646	0	0	0	0	0
0.002	0	0	-0.00258529	0.265328	0	0.265341	0	0	0	2.3e-06	0.0046
0.004	0	0	-0.00244082	0.265016	0	0.265027	0	0	0	5.7e-07	0.00114
0.006	0	0	-0.00229621	0.264719	0	0.264729	0	0	0	0	0
0.008	0	0	-0.00215491	0.264455	0	0.264464	0	0	0	6.73e-06	0.01346
0.01	0	0	-0.00202163	0.264238	0	0.264246	0	0	0	1.59e-06	0.00318
0.012	0	0	-0.00190109	0.264081	0	0.264088	0	0	0	3.7e-07	0.00074
0.014	0	0	-0.00179705	0.263989	0	0.263995	0	0	0	0	0
0.016	0	0	-0.00171249	0.263955	0	0.26396	0	0	0	8e-08	0.00016
0.018	0	0	-0.00164979	0.263966	0	0.263971	0	0	0	-9e-08	-0.00018
0.02	0	0	-0.00161014	0.264007	0	0.264012	0	0	0	-2.7e-07	-0.00054
0.022	0	0	-0.00159221	0.264068	0	0.264073	0	0	0	0	0
0.024	0	0	-0.00159096	0.264142	0	0.264147	0	0	0	-7.2e-07	-0.00144
0.026	0	0	-0.00159848	0.264225	0	0.26423	0	0	0	-8.7e-07	-0.00174
0.028	0	0	-0.0016079	0.26431	0	0.264315	0	0	0	-3.13e-06	-0.00626
0.03	0	0	-0.0016166	0.264395	0	0.2644	0	0	0	-2.16e-06	-0.00432
0.032	0	0	-0.00162353	0.264481	0	0.264486	0	0	0	-1.4e-07	-0.00028
0.034	0	0	-0.00162468	0.264574	0	0.264579	0	0	0	0	0
0.036	0	0	-0.00161529	0.264674	0	0.264679	0	0	0	0	0
0.038	0	0	-0.00159503	0.264779	0	0.264784	0	0	0	8.2e-07	0.00164
0.04	0	0	-0.00156816	0.264883	0	0.264888	0	0	0	8.87e-06	0.01774
0.042	0	0	-0.00154	0.264976	0	0.26498	0	0	0	0	0
0.044	0	0	-0.00151405	0.265045	0	0.265049	0	0	0	6.4e-07	0.00128
0.046	0	0	-0.00149153	0.265077	0	0.265082	0	0	0	-1.2e-07	-0.00024
0.048	0	0	-0.00147246	0.265061	0	0.265065	0	0	0	0	0
0.05	0	0	-0.00145623	0.264978	0	0.264982	0	0	0	-1.73e-06	-0.00346
0.052	0	0	-0.0014423	0.264817	0	0.264821	0	0	0	0	0
0.054	0	0	-0.00143076	0.264576	0	0.264579	0	0	0	-6.3e-07	-0.00126
0.056	0	0	-0.00142114	0.264268	0	0.264272	0	0	0	0	0
0.058	0	0	-0.00141116	0.263921	0	0.263925	0	0	0	0	0
0.06	0	0	-0.0013986	0.26357	0	0.263574	0	0	0	0	0
0.062	0	0	-0.00138394	0.263254	0	0.263258	0	0	0	2.3e-07	0.00046
0.064	0	0	-0.00136982	0.263009	0	0.263012	0	0	0	1.14e-06	0.00228
0.066	0	0	-0.00135894	0.26286	0	0.262864	0	0	0	0	0
0.068	0	0	-0.00135315	0.262819	0	0.262822	0	0	0	0	0
0.07	0	0	-0.00135371	0.262869	0	0.262872	0	0	0	0	0
0.072	0	0	-0.0013622	0.262972	0	0.262975	0	0	0	3.6e-07	0.00072
0.074	0	0	-0.00138146	0.263089	0	0.263092	0	0	0	4.4e-07	0.00088
0.076	0	0	-0.0014144	0.263196	0	0.263199	0	0	0	0	0
0.078	0	0	-0.00146178	0.263287	0	0.263291	0	0	0	0	0
0.08	0	0	-0.00152166	0.263368	0	0.263373	0	0	0	0	0
0.082	0	0	-0.00159032	0.263442	0	0.263447	0	0	0	0	0
0.084	0	0	-0.00166239	0.263509	0	0.263514	0	0	0	0	0
0.086	0	0	-0.00173134	0.263575	0	0.263581	0	0	0	1.5e-07	0.0003
0.088	0	0	-0.00179228	0.263652	0	0.263658	0	0	0	0	0
0.09	0	0	-0.00184375	0.26375	0	0.263756	0	0	0	0	0
0.092	0	0	-0.00188489	0.263872	0	0.263879	0	0	0	0	0
0.094	0	0	-0.00191226	0.26402	0	0.264027	0	0	0	6.5e-07	0.0013
0.096	0	0	-0.00192086	0.264197	0	0.264204	0	0	0	0	0
0.098	0	0	-0.0019076	0.264397	0	0.264404	0	0	0	3.4e-07	0.00068
0.1	0	0	-0.00187375	0.264607	0	0.264613	0	0	0	1.7e-07	0.00034
0.102	0	0	-0.00182348	0.264802	0	0.264808	0	0	0	8e-08	0.00016
0.104	0	0	-0.00176103	0.264954	0	0.26496	0	0	0	0	0
0.106	0	0	-0.00169096	0.265038	0	0.265043	0	0	0	-8.4e-07	-0.00168
0.108	0	0	-0.00161945	0.265042	0	0.265047	0	0	0	-1.2e-06	-0.0024
0.11	0	0	-0.00155294	0.264964	0	0.264968	0	0	0	0	0
0.112	0	0	-0.0014964	0.264807	0	0.264812	0	0	0	0	0
0.114	0	0	-0.00145283	0.264587	0	0.264591	0	0	0	0	0
0.116	0	0	-0.00142202	0.264328	0	0.264332	0	0	0	-5.1e-07	-0.00102
0.118	0	0	-0.00140037	0.26406	0	0.264064	0	0	0	0	0
0.12	0	0	-0.00138379	0.263805	0	0.263809	0	0	0	0	0
0.122	0	0	-0.00137052	0.263578	0	0.263581	0	0	0	7e-08	0.00014
0.124	0	0	-0.00136103	0.26339	0	0.263394	0	0	0	7.1e-07	0.00142
0.126	0	0	-0.00135589	0.263258	0	0.263262	0	0	0	0	0
0.128	0	0	-0.00135431	0.263197	0	0.2632	0	0	0	0	0
0.13	0	0	-0.00135528	0.263214	0	0.263218	0	0	0	4.5e-07	0.0009
0.132	0	0	-0.00135923	0.263313	0	0.263317	0	0	0	0	0
0.134	0	0	-0.00136673	0.263483	0	0.263487	0	0	0	0	0
0.136	0	0	-0.00137609	0.263705	0	0.263709	0	0	0	-1.6e-07	-0.00032
0.138	0	0	-0.00138353	0.263957	0	0.26396	0	0	0	0	0
0.14	0	0	-0.00138516	0.264221	0	0.264224	0	0	0	-1.9e-07	-0.00038
0.142	0	0	-0.00137932	0.264483	0	0.264487	0	0	0	0	0
0.144	0	0	-0.00136772	0.264736	0	0.26474	0	0	0	-2.2e-07	-0.00044
0.146	0	0	-0.00135362	0.264974	0	0.264978	0	0	0	0	0
0.148	0	0	-0.00134018	0.26519	0	0.265193	0	0	0	0	0
0.15	0	0	-0.0013309	0.265375	0	0.265378	0	0	0	0	0
0.152	0	0	-0.00132915	0.265521	0	0.265524	0	0	0	-1.26e-06	-0.00252
0.154	0	0	-0.00133721	0.265615	0	0.265618	0	0	0	0	0
0.156	0	0	-0.00135709	0.265648	0	0.265652	0	0	0	-2.18e-06	-0.00436
0.158	0	0	-0.00139114	0.26562	0	0.265624	0	0	0	0	0
0.16	0	0	-0.00144151	0.265533	0	0.265537	0	0	0	0	0
0.162	0	0	-0.00150845	0.26539	0	0.265394	0	0	0	0	0
0.164	0	0	-0.00158868	0.265191	0	0.265195	0	0	0	0	0
0.166	0	0	-0.00167531	0.264945	0	0.264951	0	0	0	0	0
0.168	0	0	-0.00176045	0.264673	0	0.264679	0	0	0	0	0
0.17	0	0	-0.00183928	0.2644	0	0.264406	0	0	0	-1.3e-07	-0.00026
0.172	0	0	-0.00191193	0.264152	0	0.264159	0	0	0	0	0
0.174	0	0	-0.00198095	0.263949	0	0.263957	0	0	0	0	0
0.176	0	0	-0.0020464	0.263802	0	0.26381	0	0	0	-2e-08	-4e-05
0.178	0	0	-0.00210359	0.263704	0	0.263712	0	0	0	-5.8e-07	-0.00116
0.18	0	0	-0.00214608	0.26364	0	0.263649	0	0	0	-9e-08	-0.00018
0.182	0	0	-0.00217009	0.263599	0	0.263608	0	0	0	2e-08	4e-05
0.184	0	0	-0.00217521	0.263571	0	0.26358	0	0	0	0	0
0.186	0	0	-0.00216254	0.263548	0	0.263557	0	0	0	-3e-08	-6e-05
0.188	0	0	-0.0021333	0.263528	0	0.263537	0	0	0	-1.6e-07	-0.00032
0.19	0	0	-0.00208928	0.263512	0	0.26352	0	0	0	-1.21e-06	-0.00242
0.192	0	0	-0.00203409	0.263501	0	0.263509	0	0	0	-1.83e-06	-0.00366
0.194	0	0	-0.00197344	0.263492	0	0.2635	0	0	0	-2.27e-06	-0.00454
0.196	0	0	-0.00191379	0.263483	0	0.26349	0	0	0	0	0
0.198	0	0	-0.00186012	0.263474	0	0.263481	0	0	0	0	0
0.2	0	0	-0.00181529	0.263473	0	0.263479	0	0	0	-3.5e-07	-0.0007
0.202	0	0	-0.00178188	0.263488	0	0.263494	0	0	0	2e-07	0.0004
0.204	0	0	-0.00176404	0.263521	0	0.263527	0	0	0	5e-07	0.001
0.206	0	0	-0.00176595	0.26357	0	0.263576	0	0	0	8.1e-07	0.00162
0.208	0	0	-0.00178878	0.263621	0	0.263627	0	0	0	0	0
0.21	0	0	-0.00182956	0.263664	0	0.263671	0	0	0	0	0
0.212	0	0	-0.00188201	0.263705	0	0.263711	0	0	0	0	0
0.214	0	0	-0.00193842	0.263757	0	0.263764	0	0	0	0	0
0.216	0	0	-0.00199239	0.26384	0	0.263847	0	0	0	0	0
0.218	0	0	-0.00204008	0.26396	0	0.263968	0	0	0	0	0
0.22	0	0	-0.0020787	0.264105	0	0.264113	0	0	0	0	0
0.222	0	0	-0.00210578	0.264244	0	0.264252	0	0	0	0	0
0.224	0	0	-0.00212031	0.264348	0	0.264357	0	0	0	0	0
0.226	0	0	-0.00212319	0.264409	0	0.264417	0	0	0	0	0
0.228	0	0	-0.00211676	0.26443	0	0.264439	0	0	0	-4e-07	-0.0008
0.23	0	0	-0.00210427	0.26442	0	0.264428	0	0	0	-2.2e-07	-0.00044
0.232	0	0	-0.00208918	0.264388	0	0.264397	0	0	0	0	0
0.234	0	0	-0.00207476	0.264349	0	0.264357	0	0	0	1.73e-06	0.00346
0.236	0	0	-0.00206371	0.264315	0	0.264323	0	0	0	0	0
0.238	0	0	-0.00205736	0.264303	0	0.264311	0	0	0	1.27e-06	0.00254
0.24	0	0	-0.00205654	0.26432	0	0.264328	0	0	0	1.07e-06	0.00214
0.242	0	0	-0.002063	0.264368	0	0.264376	0	0	0	1.8e-07	0.00036
0.244	0	0	-0.00207966	0.264441	0	0.264449	0	0	0	0	0
0.246	0	0	-0.0021087	0.264524	0	0.264532	0	0	0	-1.4e-07	-0.00028
0.248	0	0	-0.0021489	0.264601	0	0.26461	0	0	0	-9e-07	-0.0018
0.25	0	0	-0.00219596	0.264661	0	0.26467	0	0	0	0	0
0.252	0	0	-0.0022454	0.264699	0	0.264709	0	0	0	-2.29e-06	-0.00458
0.254	0	0	-0.00229367	0.264712	0	0.264722	0	0	0	-1e-07	-0.0002
0.256	0	0	-0.00233692	0.264698	0	0.264708	0	0	0	0	0
0.258	0	0	-0.00237035	0.264657	0	0.264668	0	0	0	9.9e-07	0.00198
0.26	0	0	-0.00238903	0.26459	0	0.2646	0	0	0	3.9e-07	0.00078
0.262	0	0	-0.00238757	0.264495	0	0.264506	0	0	0	0	0
0.264	0	0	-0.00235948	0.264373	0	0.264384	0	0	0	4.7e-07	0.00094
0.266	0	0	-0.0022987	0.264217	0	0.264227	0	0	0	0	0
0.268	0	0	-0.00220192	0.264018	0	0.264027	0	0	0	3e-07	0.0006
0.27	0	0	-0.00207118	0.263774	0	0.263782	0	0	0	5.8e-07	0.00116
0.272	0	0	-0.00191506	0.263498	0	0.263505	0	0	0	3e-08	6e-05
0.274	0	0	-0.00174474	0.263207	0	0.263213	0	0	0	-5.2e-07	-0.00104
0.276	0	0	-0.00156874	0.262924	0	0.262928	0	0	0	-2.33e-06	-0.00466
0.278	0	0	-0.00139236	0.262671	0	0.262675	0	0	0	0	0
0.28	0	0	-0.00122105	0.262472	0	0.262475	0	0	0	-5.1e-07	-0.00102
0.282	0	0	-0.00106305	0.262334	0	0.262336	0	0	0	0	0
0.284	0	0	-0.00092779	0.262252	0	0.262253	0	0	0	-5.68e-06	-0.01136
0.286	0	0	-0.00082218	0.262217	0	0.262218	0	0	0	-3.42e-06	-0.00684
0.288	0	0	-0.00074867	0.262233	0	0.262234	0	0	0	0	0
0.29	0	0	-0.0007065	0.262311	0	0.262312	0	0	0	-1.52e-06	-0.00304
0.292	0	0	-0.00069304	0.262465	0	0.262466	0	0	0	7e-08	0.00014
0.294	0	0	-0.00070473	0.262694	0	0.262695	0	0	0	1.85e-06	0.0037
0.296	0	0	-0.00073823	0.262981	0	0.262982	0	0	0	0	0
0.298	0	0	-0.00078986	0.263291	0	0.263293	0	0	0	0	0
0.3	0	0	-0.00085414	0.263581	0	0.263583	0	0	0	2.6e-06	0.0052
0.302	0	0	-0.00092453	0.263813	0	0.263814	0	0	0	5.7e-07	0.00114
0.304	0	0	-0.00099521	0.263964	0	0.263965	0	0	0	2.65e-06	0.0053
0.306	0	0	-0.00106282	0.264027	0	0.264029	0	0	0	2.1e-07	0.00042
0.308	0	0	-0.00112709	0.264005	0	0.264008	0	0	0	2e-08	4e-05
0.31	0	0	-0.00118966	0.263908	0	0.263911	0	0	0	0	0
0.312	0	0	-0.00125269	0.263753	0	0.263756	0	0	0	0	0
0.314	0	0	-0.00131734	0.263559	0	0.263562	0	0	0	-2.8e-07	-0.00056
0.316	0	0	-0.0013824	0.263349	0	0.263352	0	0	0	0	0
0.318	0	0	-0.00144438	0.263147	0	0.263151	0	0	0	-2.4e-07	-0.00048
0.32	0	0	-0.00149858	0.262975	0	0.262979	0	0	0	4e-08	8e-05
0.322	0	0	-0.00154119	0.262852	0	0.262857	0	0	0	0	0
0.324	0	0	-0.0015724	0.262792	0	0.262797	0	0	0	0	0
0.326	0	0	-0.00159714	0.262806	0	0.262811	0	0	0	0	0
0.328	0	0	-0.00162149	0.262898	0	0.262903	0	0	0	-9e-08	-0.00018
0.33	0	0	-0.00164882	0.263062	0	0.263067	0	0	0	-1.1e-07	-0.00022
0.332	0	0	-0.00167994	0.263288	0	0.263294	0	0	0	0	0
0.334	0	0	-0.00171404	0.263566	0	0.263571	0	0	0	-3.3e-07	-0.00066
0.336	0	0	-0.00174804	0.263885	0	0.263891	0	0	0	-1.1e-07	-0.00022
0.338	0	0	-0.001777	0.264232	0	0.264238	0	0	0	-7.4e-07	-0.00148
0.34	0	0	-0.00179694	0.264584	0	0.26459	0	0	0	0	0
0.342	0	0	-0.00180689	0.264917	0	0.264923	0	0	0	-1.38e-06	-0.00276
0.344	0	0	-0.00180798	0.265212	0	0.265219	0	0	0	-2.9e-07	-0.00058
0.346	0	0	-0.0018011	0.265455	0	0.265461	0	0	0	0	0
0.348	0	0	-0.00178658	0.265639	0	0.265645	0	0	0	0	0
0.35	0	0	-0.00176494	0.265773	0	0.265779	0	0	0	0	0
0.352	0	0	-0.00173677	0.265871	0	0.265877	0	0	0	0	0
0.354	0	0	-0.00170298	0.265943	0	0.265948	0	0	0	2.87e-06	0.00574
0.356	0	0	-0.0016653	0.265989	0	0.265995	0	0	0	0	0
0.358	0	0	-0.00162457	0.266011	0	0.266016	0	0	0	0	0
0.36	0	0	-0.00157961	0.266006	0	0.26601	0	0	0	0	0
0.362	0	0	-0.00152997	0.265966	0	0.265971	0	0	0	0	0
0.364	0	0	-0.00147864	0.265891	0	0.265895	0	0	0	-2.1e-07	-0.00042
0.366	0	0	-0.00143122	0.265783	0	0.265787	0	0	0	-3.4e-07	-0.00068
0.368	0	0	-0.00139273	0.265646	0	0.265649	0	0	0	-2.02e-06	-0.00404
0.37	0	0	-0.00136564	0.26548	0	0.265484	0	0	0	0	0
0.372	0	0	-0.00135058	0.265293	0	0.265296	0	0	0	-8.19e-06	-0.01638
0.374	0	0	-0.00134733	0.265089	0	0.265092	0	0	0	-2.92e-06	-0.00584
0.376	0	0	-0.00135434	0.264873	0	0.264876	0	0	0	0	0
0.378	0	0	-0.00136822	0.264649	0	0.264652	0	0	0	0	0
0.38	0	0	-0.00138461	0.264421	0	0.264425	0	0	0	0	0
0.382	0	0	-0.0014	0.264197	0	0.2642	0	0	0	9.91e-06	0.01982
0.384	0	0	-0.00141253	0.263985	0	0.263989	0	0	0	0	0
0.386	0	0	-0.00142202	0.263798	0	0.263802	0	0	0	6.15e-06	0.0123
0.388	0	0	-0.00143001	0.263641	0	0.263645	0	0	0	0	0
0.39	0	0	-0.00143942	0.263519	0	0.263523	0	0	0	0	0
0.392	0	0	-0.00145318	0.263444	0	0.263448	0	0	0	1.2e-07	0.00024
0.394	0	0	-0.00147349	0.263431	0	0.263435	0	0	0	-5.3e-07	-0.00106
0.396	0	0	-0.00150245	0.263491	0	0.263495	0	0	0	0	0
0.398	0	0	-0.00154312	0.263624	0	0.263629	0	0	0	-1.62e-06	-0.00324
0.4	0	0	-0.00159883	0.263819	0	0.263824	0	0	0	-4.8e-07	-0.00096
0.402	0	0	-0.00167169	0.264059	0	0.264064	0	0	0	0	0
0.404	0	0	-0.00176204	0.264328	0	0.264334	0	0	0	0	0
0.406	0	0	-0.00186757	0.264611	0	0.264618	0	0	0	-9.8e-07	-0.00196
0.408	0	0	-0.00198315	0.264894	0	0.264901	0	0	0	2.5e-07	0.0005
0.41	0	0	-0.00210262	0.265165	0	0.265174	0	0	0	1.1e-06	0.0022
0.412	0	0	-0.0022205	0.265419	0	0.265429	0	0	0	5e-07	0.001
0.414	0	0	-0.00233196	0.265647	0	0.265657	0	0	0	2.25e-06	0.0045
0.416	0	0	-0.00243062	0.265835	0	0.265846	0	0	0	0	0
0.418	0	0	-0.00250721	0.265969	0	0.265981	0	0	0	0	0
0.42	0	0	-0.00255233	0.266036	0	0.266049	0	0	0	0	0
0.422	0	0	-0.00256092	0.266024	0	0.266037	0	0	0	0	0
0.424	0	0	-0.00253448	0.265931	0	0.265943	0	0	0	-2.21e-06	-0.00442
0.426	0	0	-0.00248046	0.265764	0	0.265775	0	0	0	0	0
0.428	0	0	-0.00240928	0.265542	0	0.265552	0	0	0	-8.3e-07	-0.00166
0.43	0	0	-0.0023304	0.265297	0	0.265307	0	0	0	-3.32e-06	-0.00664
0.432	0	0	-0.00225031	0.265073	0	0.265082	0	0	0	0	0
0.434	0	0	-0.00217257	0.26491	0	0.264919	0	0	0	-3.6e-07	-0.00072
0.436	0	0	-0.0020989	0.264823	0	0.264831	0	0	0	0	0
0.438	0	0	-0.00202968	0.264802	0	0.26481	0	0	0	0	0
0.44	0	0	-0.00196406	0.264825	0	0.264832	0	0	0	0	0
0.442	0	0	-0.00190059	0.264866	0	0.264873	0	0	0	0	0
0.444	0	0	-0.00183808	0.264904	0	0.26491	0	0	0	0	0
0.446	0	0	-0.00177583	0.264913	0	0.264919	0	0	0	4.7e-07	0.00094
0.448	0	0	-0.00171317	0.26487	0	0.264875	0	0	0	4.3e-07	0.00086
0.45	0	0	-0.00164896	0.264753	0	0.264758	0	0	0	1.12e-06	0.00224
0.452	0	0	-0.00158224	0.26455	0	0.264555	0	0	0	5.7e-07	0.00114
0.454	0	0	-0.00151322	0.26426	0	0.264264	0	0	0	0	0
0.456	0	0	-0.00144352	0.263886	0	0.26389	0	0	0	0	0
0.458	0	0	-0.00137633	0.263433	0	0.263436	0	0	0	0	0
0.46	0	0	-0.00131625	0.262905	0	0.262908	0	0	0	0	0
0.462	0	0	-0.00126851	0.262316	0	0.262319	0	0	0	-7.18e-06	-0.01436
0.464	0	0	-0.00123749	0.261697	0	0.2617	0	0	0	0	0
0.466	0	0	-0.00122533	0.261096	0	0.261099	0	0	0	-9.1e-07	-0.00182
0.468	0	0	-0.00123142	0.260572	0	0.260575	0	0	0	7.8e-07	0.00156
0.47	0	0	-0.00125325	0.260179	0	0.260182	0	0	0	1.87e-06	0.00374
0.472	0	0	-0.00128708	0.259953	0	0.259956	0	0	0	2.43e-06	0.00486
0.474	0	0	-0.00132808	0.259902	0	0.259906	0	0	0	4.76e-06	0.00952
0.476	0	0	-0.00137054	0.260004	0	0.260008	0	0	0	7.5e-07	0.0015
0.478	0	0	-0.00140918	0.260218	0	0.260222	0	0	0	7.1e-07	0.00142
0.48	0	0	-0.00144088	0.260496	0	0.2605	0	0	0	5.28e-06	0.01056
0.482	0	0	-0.00146425	0.260795	0	0.260799	0	0	0	0	0
0.484	0	0	-0.00147741	0.26108	0	0.261085	0	0	0	5.1e-07	0.00102
0.486	0	0	-0.00147668	0.261332	0	0.261336	0	0	0	-7.5e-07	-0.0015
0.488	0	0	-0.00145794	0.261541	0	0.261545	0	0	0	-1.33e-06	-0.00266
0.49	0	0	-0.00141856	0.261709	0	0.261713	0	0	0	-5.2e-07	-0.00104
0.492	0	0	-0.00135901	0.261843	0	0.261846	0	0	0	0	0
0.494	0	0	-0.001283	0.261957	0	0.26196	0	0	0	-5.06e-06	-0.01012
0.496	0	0	-0.00119587	0.262072	0	0.262075	0	0	0	-1.2e-07	-0.00024
0.498	0	0	-0.00110327	0.262208	0	0.26221	0	0	0	3.1e-07	0.00062
0.5	0	0	-0.00101091	0.262374	0	0.262376	0	0	0	0	0
0.502	0	0	-0.00092422	0.262562	0	0.262564	0	0	0	7.1e-07	0.00142
0.504	0	0	-0.00084831	0.26276	0	0.262762	0	0	0	2.41e-06	0.00482
0.506	0	0	-0.00078931	0.26296	0	0.262961	0	0	0	4.4e-07	0.00088
0.508	0	0	-0.00075511	0.263162	0	0.263163	0	0	0	0	0
0.51	0	0	-0.00075367	0.263369	0	0.26337	0	0	0	-7.4e-07	-0.00148
0.512	0	0	-0.00078957	0.263582	0	0.263584	0	0	0	-2.06e-06	-0.00412
0.514	0	0	-0.0008624	0.263804	0	0.263806	0	0	0	-8.7e-07	-0.00174
0.516	0	0	-0.00096714	0.264035	0	0.264036	0	0	0	0	0
0.518	0	0	-0.00109538	0.264268	0	0.26427	0	0	0	-1.06e-06	-0.00212
0.52	0	0	-0.00123762	0.264498	0	0.264501	0	0	0	-5.47e-06	-0.01094
0.522	0	0	-0.00138482	0.264718	0	0.264722	0	0	0	0	0
0.524	0	0	-0.00152615	0.264918	0	0.264922	0	0	0	-1.3e-07	-0.00026
0.526	0	0	-0.00164811	0.26508	0	0.265085	0	0	0	0	0
0.528	0	0	-0.0017396	0.265185	0	0.265191	0	0	0	4.7e-07	0.00094
0.53	0	0	-0.00179664	0.265219	0	0.265225	0	0	0	2.36e-06	0.00472
0.532	0	0	-0.00182125	0.265178	0	0.265184	0	0	0	0	0
0.534	0	0	-0.00181866	0.26507	0	0.265077	0	0	0	0	0
0.536	0	0	-0.00179551	0.264914	0	0.26492	0	0	0	6.42e-06	0.01284
0.538	0	0	-0.00175841	0.264726	0	0.264731	0	0	0	1.24e-06	0.00248
0.54	0	0	-0.00171364	0.264521	0	0.264527	0	0	0	0	0
0.542	0	0	-0.00166786	0.264323	0	0.264328	0	0	0	0	0
0.544	0	0	-0.00162732	0.264156	0	0.264161	0	0	0	0	0
0.546	0	0	-0.00159642	0.264039	0	0.264044	0	0	0	-4.85e-06	-0.0097
0.548	0	0	-0.00157747	0.263982	0	0.263987	0	0	0	-7e-07	-0.0014
0.55	0	0	-0.0015712	0.263979	0	0.263984	0	0	0	-4.5e-06	-0.009
0.552	0	0	-0.00157757	0.264023	0	0.264028	0	0	0	0	0
0.554	0	0	-0.00159632	0.264108	0	0.264113	0	0	0	2.2e-07	0.00044
0.556	0	0	-0.00162606	0.264238	0	0.264243	0	0	0	5.8e-07	0.00116
0.558	0	0	-0.0016627	0.264415	0	0.26442	0	0	0	7.78e-06	0.01556
0.56	0	0	-0.00169899	0.264641	0	0.264646	0	0	0	0	0
0.562	0	0	-0.00172547	0.264908	0	0.264914	0	0	0	9e-07	0.0018
0.564	0	0	-0.00173331	0.265205	0	0.265211	0	0	0	6.5e-07	0.0013
0.566	0	0	-0.00171766	0.265518	0	0.265524	0	0	0	0	0
0.568	0	0	-0.00167878	0.265837	0	0.265843	0	0	0	-2.19e-06	-0.00438
0.57	0	0	-0.00162042	0.266159	0	0.266164	0	0	0	0	0
0.572	0	0	-0.00154816	0.266472	0	0.266477	0	0	0	-1.05e-06	-0.0021
0.574	0	0	-0.00146978	0.26676	0	0.266764	0	0	0	-4.83e-06	-0.00966
0.576	0	0	-0.00139539	0.266994	0	0.266998	0	0	0	-1.31e-06	-0.00262
0.578	0	0	-0.00133459	0.267147	0	0.26715	0	0	0	-1.03e-06	-0.00206
0.58	0	0	-0.00129456	0.267184	0	0.267188	0	0	0	-1.93e-06	-0.00386
0.582	0	0	-0.00128066	0.267082	0	0.267085	0	0	0	8e-08	0.00016
0.584	0	0	-0.00129584	0.266835	0	0.266838	0	0	0	0	0
0.586	0	0	-0.00133883	0.266466	0	0.266469	0	0	0	6.41e-06	0.01282
0.588	0	0	-0.00140395	0.266021	0	0.266025	0	0	0	4.15e-06	0.0083
0.59	0	0	-0.00148276	0.265556	0	0.26556	0	0	0	0	0
0.592	0	0	-0.00156635	0.265121	0	0.265126	0	0	0	9e-07	0.0018
0.594	0	0	-0.00164712	0.264755	0	0.26476	0	0	0	2.31e-06	0.00462
0.596	0	0	-0.00171932	0.264481	0	0.264486	0	0	0	0	0
0.598	0	0	-0.00177894	0.2643	0	0.264306	0	0	0	-4.3e-07	-0.00086
0.6	0	0	-0.0018238	0.264198	0	0.264204	0	0	0	0	0
0.602	0	0	-0.00185419	0.264156	0	0.264163	0	0	0	0	0
0.604	0	0	-0.00187275	0.264162	0	0.264169	0	0	0	-8.4e-07	-0.00168
0.606	0	0	-0.00188244	0.264223	0	0.264229	0	0	0	-2.43e-06	-0.00486
0.608	0	0	-0.00188486	0.264354	0	0.264361	0	0	0	-8.6e-07	-0.00172
0.61	0	0	-0.00187998	0.264571	0	0.264578	0	0	0	0	0
0.612	0	0	-0.00186688	0.264877	0	0.264883	0	0	0	2.58e-06	0.00516
0.614	0	0	-0.0018458	0.265254	0	0.26526	0	0	0	0	0
0.616	0	0	-0.00182023	0.265673	0	0.265679	0	0	0	3.2e-06	0.0064
0.618	0	0	-0.001796	0.266096	0	0.266102	0	0	0	0	0
0.62	0	0	-0.00177816	0.266484	0	0.26649	0	0	0	1.78e-06	0.00356
0.622	0	0	-0.00176899	0.266813	0	0.266818	0	0	0	0	0
0.624	0	0	-0.00176897	0.267073	0	0.267079	0	0	0	2e-08	4e-05
0.626	0	0	-0.001778	0.267274	0	0.26728	0	0	0	-2e-07	-0.0004
0.628	0	0	-0.00179437	0.267424	0	0.26743	0	0	0	0	0
0.63	0	0	-0.00181392	0.267522	0	0.267528	0	0	0	-6.1e-07	-0.00122
0.632	0	0	-0.00183136	0.267553	0	0.267559	0	0	0	0	0
0.634	0	0	-0.00184358	0.2675	0	0.267507	0	0	0	-2.76e-06	-0.00552
0.636	0	0	-0.00185153	0.267358	0	0.267364	0	0	0	-2.26e-06	-0.00452
0.638	0	0	-0.00185897	0.267134	0	0.26714	0	0	0	-3.6e-07	-0.00072
0.64	0	0	-0.00186959	0.266842	0	0.266848	0	0	0	-6e-08	-0.00012
0.642	0	0	-0.00188557	0.2665	0	0.266506	0	0	0	0	0
0.644	0	0	-0.0019075	0.266127	0	0.266134	0	0	0	3.6e-07	0.00072
0.646	0	0	-0.00193429	0.265746	0	0.265753	0	0	0	3.9e-07	0.00078
0.648	0	0	-0.00196259	0.265375	0	0.265382	0	0	0	0	0
0.65	0	0	-0.00198647	0.265037	0	0.265045	0	0	0	0	0
0.652	0	0	-0.00199896	0.264758	0	0.264766	0	0	0	0	0
0.654	0	0	-0.00199493	0.264561	0	0.264569	0	0	0	0	0
0.656	0	0	-0.0019727	0.264466	0	0.264473	0	0	0	-1.3e-07	-0.00026
0.658	0	0	-0.00193366	0.26448	0	0.264487	0	0	0	-1.34e-06	-0.00268
0.66	0	0	-0.00188056	0.264595	0	0.264602	0	0	0	-2.6e-07	-0.00052
0.662	0	0	-0.00181545	0.264781	0	0.264787	0	0	0	-3.3e-07	-0.00066
0.664	0	0	-0.00173969	0.265002	0	0.265008	0	0	0	-1.35e-06	-0.0027
0.666	0	0	-0.00165571	0.265226	0	0.265231	0	0	0	-1.16e-06	-0.00232
0.668	0	0	-0.00156746	0.265424	0	0.265429	0	0	0	-1.6e-07	-0.00032
0.67	0	0	-0.00147915	0.265564	0	0.265568	0	0	0	0	0
0.672	0	0	-0.00139442	0.265612	0	0.265616	0	0	0	3.3e-07	0.00066
0.674	0	0	-0.00131768	0.265544	0	0.265547	0	0	0	5.17e-06	0.01034
0.676	0	0	-0.00125424	0.265344	0	0.265347	0	0	0	0	0
0.678	0	0	-0.00120727	0.26502	0	0.265023	0	0	0	6.3e-07	0.00126
0.68	0	0	-0.00117609	0.2646	0	0.264602	0	0	0	0	0
0.682	0	0	-0.00115799	0.264129	0	0.264132	0	0	0	5e-08	0.0001
0.684	0	0	-0.00115054	0.263654	0	0.263656	0	0	0	0	0
0.686	0	0	-0.00115245	0.263207	0	0.26321	0	0	0	-2.76e-06	-0.00552
0.688	0	0	-0.00116284	0.262811	0	0.262814	0	0	0	0	0
0.69	0	0	-0.00117996	0.262481	0	0.262483	0	0	0	-4.84e-06	-0.00968
0.692	0	0	-0.00120095	0.262227	0	0.26223	0	0	0	0	0
0.694	0	0	-0.00122291	0.262061	0	0.262064	0	0	0	0	0
0.696	0	0	-0.00124426	0.261982	0	0.261985	0	0	0	-4.98e-06	-0.00996
0.698	0	0	-0.00126595	0.261974	0	0.261977	0	0	0	0	0
0.7	0	0	-0.00129155	0.262018	0	0.262021	0	0	0	2.21e-06	0.00442
0.702	0	0	-0.00132552	0.262097	0	0.2621	0	0	0	1.04e-06	0.00208
0.704	0	0	-0.00137087	0.262205	0	0.262209	0	0	0	4.87e-06	0.00974
0.706	0	0	-0.0014281	0.262341	0	0.262345	0	0	0	8.96e-06	0.01792
0.708	0	0	-0.00149577	0.262507	0	0.262512	0	0	0	0	0
0.71	0	0	-0.00157135	0.262702	0	0.262707	0	0	0	3.37e-06	0.00674
0.712	0	0	-0.00165095	0.262912	0	0.262917	0	0	0	0	0
0.714	0	0	-0.00172941	0.263116	0	0.263122	0	0	0	0	0
0.716	0	0	-0.00180196	0.263301	0	0.263307	0	0	0	0	0
0.718	0	0	-0.00186526	0.263458	0	0.263465	0	0	0	0	0
0.72	0	0	-0.0019167	0.263582	0	0.263589	0	0	0	-1.66e-06	-0.00332
0.722	0	0	-0.00195358	0.263666	0	0.263674	0	0	0	-1.49e-06	-0.00298
0.724	0	0	-0.0019726	0.263707	0	0.263714	0	0	0	-1.06e-06	-0.00212
0.726	0	0	-0.00197113	0.2637	0	0.263707	0	0	0	-5e-07	-0.001
0.728	0	0	-0.00195084	0.263645	0	0.263652	0	0	0	0	0
0.73	0	0	-0.00191826	0.263545	0	0.263552	0	0	0	0	0
0.732	0	0	-0.00188094	0.263416	0	0.263423	0	0	0	3.6e-07	0.00072
0.734	0	0	-0.00184507	0.263283	0	0.263289	0	0	0	3.6e-07	0.00072
0.736	0	0	-0.00181538	0.263172	0	0.263178	0	0	0	2.3e-07	0.00046
0.738	0	0	-0.00179476	0.263099	0	0.263106	0	0	0	0	0
0.74	0	0	-0.00178361	0.263069	0	0.263075	0	0	0	-2.11e-06	-0.00422
0.742	0	0	-0.00177958	0.263079	0	0.263085	0	0	0	-4.2e-07	-0.00084
0.744	0	0	-0.00177779	0.263125	0	0.263131	0	0	0	0	0
0.746	0	0	-0.00177216	0.263197	0	0.263203	0	0	0	-5.4e-07	-0.00108
0.748	0	0	-0.00175668	0.26328	0	0.263286	0	0	0	0	0
0.75	0	0	-0.00172622	0.263355	0	0.26336	0	0	0	-3.39e-06	-0.00678
0.752	0	0	-0.0016775	0.263406	0	0.263411	0	0	0	-1.38e-06	-0.00276
0.754	0	0	-0.00160996	0.263423	0	0.263428	0	0	0	0	0
0.756	0	0	-0.00152596	0.263403	0	0.263407	0	0	0	0	0
0.758	0	0	-0.00143031	0.263347	0	0.26335	0	0	0	2.96e-06	0.00592
0.76	0	0	-0.00132915	0.26326	0	0.263263	0	0	0	1.86e-06	0.00372
0.762	0	0	-0.00122846	0.263159	0	0.263162	0	0	0	0	0
0.764	0	0	-0.00113302	0.26307	0	0.263072	0	0	0	0	0
0.766	0	0	-0.00104608	0.263023	0	0.263025	0	0	0	4.5e-07	0.0009
0.768	0	0	-0.00097024	0.263042	0	0.263044	0	0	0	3.5e-07	0.0007
0.77	0	0	-0.00090953	0.26313	0	0.263131	0	0	0	2.6e-07	0.00052
0.772	0	0	-0.00086946	0.263268	0	0.263269	0	0	0	2e-07	0.0004
0.774	0	0	-0.00085399	0.263434	0	0.263436	0	0	0	0	0
0.776	0	0	-0.00086347	0.263614	0	0.263615	0	0	0	0	0
0.778	0	0	-0.00089633	0.263793	0	0.263795	0	0	0	0	0
0.78	0	0	-0.00095057	0.263959	0	0.263961	0	0	0	0	0
0.782	0	0	-0.00102193	0.264095	0	0.264097	0	0	0	3e-08	6e-05
0.784	0	0	-0.00110239	0.264194	0	0.264196	0	0	0	-4e-08	-8e-05
0.786	0	0	-0.00118159	0.264263	0	0.264266	0	0	0	0	0
0.788	0	0	-0.0012498	0.264319	0	0.264322	0	0	0	-4.7e-07	-0.00094
0.79	0	0	-0.00130146	0.264385	0	0.264388	0	0	0	-1.7e-07	-0.00034
0.792	0	0	-0.00133662	0.264487	0	0.26449	0	0	0	-2.3e-07	-0.00046
0.794	0	0	-0.00135826	0.264644	0	0.264648	0	0	0	0	0
0.796	0	0	-0.00137041	0.264867	0	0.264871	0	0	0	0	0
0.798	0	0	-0.00137905	0.265149	0	0.265153	0	0	0	0	0
0.8	0	0	-0.00139212	0.265467	0	0.265471	0	0	0	-5e-07	-0.001
0.802	0	0	-0.00141649	0.265791	0	0.265795	0	0	0	0	0
0.804	0	0	-0.00145444	0.266091	0	0.266095	0	0	0	0	0
0.806	0	0	-0.0015024	0.266347	0	0.266351	0	0	0	0	0
0.808	0	0	-0.00155324	0.266545	0	0.26655	0	0	0	0	0
0.81	0	0	-0.0016005	0.26668	0	0.266685	0	0	0	0	0
0.812	0	0	-0.0016418	0.266739	0	0.266744	0	0	0	1.4e-07	0.00028
0.814	0	0	-0.00167967	0.266708	0	0.266713	0	0	0	2.7e-07	0.00054
0.816	0	0	-0.00171982	0.266585	0	0.26659	0	0	0	0	0
0.818	0	0	-0.00176884	0.266374	0	0.26638	0	0	0	0	0
0.82	0	0	-0.00183194	0.266087	0	0.266093	0	0	0	8e-07	0.0016
0.822	0	0	-0.00191187	0.26574	0	0.265747	0	0	0	5.48e-06	0.01096
0.824	0	0	-0.002009	0.265366	0	0.265374	0	0	0	7.98e-06	0.01596
0.826	0	0	-0.00212044	0.265007	0	0.265016	0	0	0	8.7e-07	0.00174
0.828	0	0	-0.00223821	0.264705	0	0.264714	0	0	0	0	0
0.83	0	0	-0.00235005	0.264487	0	0.264497	0	0	0	0	0
0.832	0	0	-0.00244339	0.264367	0	0.264378	0	0	0	0	0
0.834	0	0	-0.00250934	0.264343	0	0.264354	0	0	0	0	0
0.836	0	0	-0.00254396	0.264392	0	0.264404	0	0	0	-9e-08	-0.00018
0.838	0	0	-0.00254563	0.264476	0	0.264488	0	0	0	-2.6e-07	-0.00052
0.84	0	0	-0.00251232	0.264548	0	0.26456	0	0	0	-3.8e-07	-0.00076
0.842	0	0	-0.00244345	0.264561	0	0.264572	0	0	0	0	0
0.844	0	0	-0.00234276	0.264489	0	0.2645	0	0	0	-2.03e-06	-0.00406
0.846	0	0	-0.00221712	0.264336	0	0.264345	0	0	0	0	0
0.848	0	0	-0.00207364	0.264129	0	0.264137	0	0	0	0	0
0.85	0	0	-0.0019192	0.263912	0	0.263919	0	0	0	0	0
0.852	0	0	-0.00176162	0.263727	0	0.263733	0	0	0	0	0
0.854	0	0	-0.0016099	0.263601	0	0.263606	0	0	0	-1.43e-06	-0.00286
0.856	0	0	-0.00147334	0.263542	0	0.263546	0	0	0	-2.1e-07	-0.00042
0.858	0	0	-0.00135961	0.263542	0	0.263545	0	0	0	0	0
0.86	0	0	-0.00127212	0.263584	0	0.263587	0	0	0	1.2e-07	0.00024
0.862	0	0	-0.00120962	0.263644	0	0.263647	0	0	0	0	0
0.864	0	0	-0.00116834	0.263702	0	0.263705	0	0	0	4.9e-07	0.00098
0.866	0	0	-0.00114411	0.263741	0	0.263744	0	0	0	0	0
0.868	0	0	-0.00113384	0.263752	0	0.263754	0	0	0	0	0
0.87	0	0	-0.00113651	0.263731	0	0.263733	0	0	0	0	0
0.872	0	0	-0.00115232	0.263684	0	0.263687	0	0	0	-9.2e-07	-0.00184
0.874	0	0	-0.00118121	0.263627	0	0.26363	0	0	0	-6.9e-07	-0.00138
0.876	0	0	-0.00122276	0.263584	0	0.263587	0	0	0	0	0
0.878	0	0	-0.00127577	0.263584	0	0.263587	0	0	0	1.1e-07	0.00022
0.88	0	0	-0.00133691	0.263654	0	0.263658	0	0	0	2.5e-07	0.0005
0.882	0	0	-0.00140153	0.263813	0	0.263816	0	0	0	3.69e-06	0.00738
0.884	0	0	-0.00146588	0.26406	0	0.264064	0	0	0	0	0
0.886	0	0	-0.0015286	0.264383	0	0.264388	0	0	0	2.1e-07	0.00042
0.888	0	0	-0.0015904	0.264768	0	0.264772	0	0	0	5.9e-07	0.00118
0.89	0	0	-0.00165238	0.265196	0	0.265201	0	0	0	1.7e-07	0.00034
0.892	0	0	-0.00171353	0.265654	0	0.26566	0	0	0	3.15e-06	0.0063
0.894	0	0	-0.00176958	0.266128	0	0.266134	0	0	0	2e-07	0.0004
0.896	0	0	-0.00181442	0.266591	0	0.266597	0	0	0	0	0
0.898	0	0	-0.00184319	0.267004	0	0.267011	0	0	0	0	0
0.9	0	0	-0.00185521	0.267331	0	0.267337	0	0	0	-8.4e-07	-0.00168
0.902	0	0	-0.00185443	0.267541	0	0.267548	0	0	0	0	0
0.904	0	0	-0.00184718	0.267617	0	0.267623	0	0	0	-2.43e-06	-0.00486
0.906	0	0	-0.0018401	0.267548	0	0.267555	0	0	0	-2.54e-06	-0.00508
0.908	0	0	-0.001838	0.267341	0	0.267347	0	0	0	-5.8e-07	-0.00116
0.91	0	0	-0.00184112	0.26702	0	0.267026	0	0	0	0	0
0.912	0	0	-0.00184562	0.266628	0	0.266635	0	0	0	0	0
0.914	0	0	-0.0018468	0.266213	0	0.266219	0	0	0	1.8e-07	0.00036
0.916	0	0	-0.00184084	0.265818	0	0.265824	0	0	0	1.1e-07	0.00022
0.918	0	0	-0.00182542	0.265472	0	0.265478	0	0	0	-2e-08	-4e-05
0.92	0	0	-0.0017997	0.265188	0	0.265194	0	0	0	0	0
0.922	0	0	-0.00176423	0.264961	0	0.264967	0	0	0	0	0
0.924	0	0	-0.00172104	0.26478	0	0.264786	0	0	0	-2.6e-07	-0.00052
0.926	0	0	-0.00167343	0.264626	0	0.264632	0	0	0	-2e-07	-0.0004
0.928	0	0	-0.00162574	0.264481	0	0.264486	0	0	0	-5.1e-07	-0.00102
0.93	0	0	-0.00158302	0.264332	0	0.264337	0	0	0	3.6e-07	0.00072
0.932	0	0	-0.00154936	0.264183	0	0.264188	0	0	0	1.18e-06	0.00236
0.934	0	0	-0.00152657	0.264044	0	0.264049	0	0	0	1.21e-06	0.00242
0.936	0	0	-0.0015149	0.263931	0	0.263935	0	0	0	0	0
0.938	0	0	-0.00151402	0.263858	0	0.263862	0	0	0	0	0
0.94	0	0	-0.00152254	0.263839	0	0.263843	0	0	0	9e-08	0.00018
0.942	0	0	-0.00153728	0.263883	0	0.263888	0	0	0	2.6e-07	0.00052
0.944	0	0	-0.00155449	0.263999	0	0.264003	0	0	0	0	0
0.946	0	0	-0.00157168	0.26419	0	0.264194	0	0	0	-2.5e-07	-0.0005
0.948	0	0	-0.00158792	0.264451	0	0.264456	0	0	0	0	0
0.95	0	0	-0.00160318	0.264772	0	0.264777	0	0	0	-1.62e-06	-0.00324
0.952	0	0	-0.00161739	0.265136	0	0.265141	0	0	0	-1.55e-06	-0.0031
0.954	0	0	-0.00163053	0.265529	0	0.265534	0	0	0	-3.9e-07	-0.00078
0.956	0	0	-0.00164389	0.265932	0	0.265937	0	0	0	-6e-08	-0.00012
0.958	0	0	-0.00165887	0.266326	0	0.266331	0	0	0	-1e-08	-2e-05
0.96	0	0	-0.00167422	0.266691	0	0.266696	0	0	0	0	0
0.962	0	0	-0.00168592	0.267014	0	0.267019	0	0	0	-1.1e-07	-0.00022
0.964	0	0	-0.00168975	0.267292	0	0.267298	0	0	0	-8e-08	-0.00016
0.966	0	0	-0.0016838	0.267519	0	0.267525	0	0	0	-3.7e-07	-0.00074
0.968	0	0	-0.00167029	0.267683	0	0.267688	0	0	0	-2.8e-07	-0.00056
0.97	0	0	-0.00165579	0.267767	0	0.267772	0	0	0	0	0
0.972	0	0	-0.00165032	0.267757	0	0.267762	0	0	0	-4e-08	-8e-05
0.974	0	0	-0.00166814	0.267641	0	0.267647	0	0	0	0	0
0.976	0	0	-0.00172868	0.267411	0	0.267417	0	0	0	-2.2e-07	-0.00044
0.978	0	0	-0.00185509	0.267057	0	0.267063	0	0	0	0	0
0.98	0	0	-0.00207253	0.266562	0	0.26657	0	0	0	-1e-06	-0.002
0.982	0	0	-0.0024061	0.26591	0	0.265921	0	0	0	0	0
0.984	0	0	-0.00287882	0.265085	0	0.265101	0	0	0	0	0
0.986	0	0	-0.00351222	0.264084	0	0.264107	0	0	0	2.1e-07	0.00042
0.988	0	0	-0.00432717	0.26291	0	0.262946	0	0	0	1.04e-06	0.00208
0.99	0	0	-0.0053414	0.261579	0	0.261634	0	0	0	1.81e-06	0.00362
0.992	0	0	-0.00656578	0.260108	0	0.260191	0	0	0	4.08e-06	0.00816
0.994	0	0	-0.00800183	0.258523	0	0.258646	0	0	0	6e-07	0.0012
0.996	0	0	-0.00964025	0.256868	0	0.257049	0	0	0	2.8e-07	0.00056
0.998	0	0	-0.0114574	0.255229	0	0.255486	0	0	0	0	0
1	0	0	-0.0134084	0.253746	0	0.2541	0	0	0	0	0
1.002	0	0	-0.0154191	0.252614	0	0.253084	0	0	0	0	0
1.004	0	0	-0.0173788	0.252075	0	0.252674	0	0	0	0	0
1.006	0	0	-0.0191311	0.252418	0	0.253142	0	0	0	0	0
1.008	0	0	-0.0204658	0.253997	0	0.25482	0	0	0	-3e-07	-0.0006
1.01	0	0	-0.0211129	0.257237	0	0.258102	0	0	0	5.7e-07	0.00114
1.012	0	0	-0.0207389	0.262629	0	0.263447	0	0	0	1.868e-05	0.03736
1.014	0	0	-0.0189495	0.270721	0	0.271384	0	0	0	0	0
1.016	0	0	-0.0152947	0.282091	0	0.282505	0	0	0	2.643e-05	0.05286
1.018	0	0	-0.00927707	0.297319	0	0.297464	0	0	0	0	0
1.02	0	0	-0.0003683	0.316939	0	0.316939	0	0	0	7.855e-05	0.1571
1.022	0.00044938	0.00589612	0.0119622	0.341377	0.00591322	0.341586	0.00201988	0.0782897	0.460528	0	0
1.024	0.00200626	0.0138838	0.0282054	0.3709	0.014028	0.371971	0.005218	0.202248	1.18969	2.974e-05	0.05948
1.026	0.00498939	0.0243606	0.0487595	0.405599	0.0248663	0.408519	0.0101584	0.393735	2.31609	0.00010049	0.20098
1.028	0.00974247	0.0377249	0.0738699	0.445396	0.0389626	0.451481	0.0175909	0.681816	4.01068	5.504e-05	0.11008
1.03	0.0166199	0.0543631	0.103567	0.490064	0.0568468	0.500888	0.0284739	1.10364	6.492	0.00016976	0.33952
1.032	0.0259678	0.0746363	0.137611	0.539181	0.0790247	0.556464	0.0439744	1.70443	10.0261	0.00021226	0.42452
1.034	0.0381022	0.0988628	0.175456	0.59206	0.105951	0.617511	0.065426	2.53589	14.917	0.00034225	0.6845
1.036	0.0532849	0.127295	0.216257	0.647697	0.137998	0.682845	0.0942312	3.65237	21.4845	0.00049473	0.98946
1.038	0.0717018	0.160097	0.2589	0.704786	0.17542	0.750834	0.131712	5.1051	30.03	0.00082715	1.6543
1.04	0.0934452	0.19732	0.302078	0.761756	0.218328	0.819465	0.178912	6.93458	40.7917	0.00118935	2.3787
1.042	0.118502	0.238885	0.344383	0.816815	0.266662	0.886446	0.236381	9.16207	53.8945	0.00171559	3.43118
1.044	0.14675	0.284572	0.384418	0.868113	0.320182	0.94942	0.303988	11.7825	69.3086	0.0023776	4.7552
1.046	0.177965	0.334028	0.420934	0.914053	0.378479	1.00632	0.380871	14.7624	86.8379	0.00305198	6.10396
1.048	0.211837	0.386798	0.452963	0.953589	0.441007	1.0557	0.465572	18.0454	106.15	0.00378422	7.56844
1.05	0.247995	0.44237	0.479921	0.986374	0.507142	1.09693	0.556299	21.562	126.835	0.00433965	8.6793
1.052	0.286041	0.500236	0.501655	1.01278	0.576243	1.13021	0.651275	25.2432	148.489	0.00475731	9.51462
1.054	0.325578	0.55994	0.518396	1.03378	0.647714	1.15647	0.749065	29.0335	170.785	0.00494091	9.88182
1.056	0.366238	0.621115	0.530632	1.05073	0.721051	1.17712	0.848761	32.8977	193.516	0.00509536	10.1907
1.058	0.407695	0.683501	0.538955	1.06503	0.795857	1.19363	0.949959	36.8201	216.589	0.0053045	10.609
1.06	0.449668	0.74694	0.543947	1.07789	0.871848	1.20736	1.05263	40.7998	239.999	0.00582637	11.6527
1.062	0.491919	0.811354	0.546144	1.09021	0.948831	1.21936	1.15696	44.8436	263.786	0.00666478	13.3296
1.064	0.534252	0.876724	0.546046	1.10252	1.02668	1.23034	1.26316	48.9597	287.998	0.00799062	15.9812
1.066	0.576507	0.943054	0.544128	1.11498	1.10531	1.24067	1.37132	53.1521	312.659	0.0100612	20.1223
1.068	0.618559	1.01035	0.540816	1.12737	1.18466	1.25038	1.48127	57.4135	337.727	0.0131169	26.2338
1.07	0.660313	1.07858	0.536443	1.13912	1.26465	1.25912	1.59234	61.7187	363.051	0.0173576	34.7153
1.072	0.701695	1.14766	0.531209	1.14942	1.34518	1.26624	1.70331	66.0197	388.351	0.0231547	46.3094
1.074	0.74264	1.21745	0.525168	1.15727	1.42607	1.27086	1.81234	70.2456	413.209	0.0307879	61.5757
1.076	0.783083	1.2877	0.518274	1.1616	1.50712	1.27197	1.91701	74.3029	437.076	0.0401621	80.3243
1.078	0.822955	1.35812	0.510414	1.1613	1.588	1.26851	2.0144	78.0775	459.28	0.0514158	102.832
1.08	0.862174	1.42829	0.501437	1.1552	1.66834	1.25933	2.10099	81.4338	479.022	0.0642392	128.478
1.082	0.900645	1.49771	0.491116	1.1421	1.74765	1.24322	2.17271	84.2137	495.375	0.0781964	156.393
1.084	0.93825	1.5658	0.479085	1.12082	1.82539	1.21892	2.22499	86.2401	507.295	0.0924545	184.909
1.086	0.974834	1.63188	0.464795	1.09031	1.90088	1.18524	2.25301	87.3258	513.681	0.105482	210.964
1.088	1.0102	1.69521	0.447536	1.0498	1.97338	1.14122	2.25206	87.289	513.465	0.11522	230.44
1.09	1.04408	1.755	0.426562	0.998923	2.04209	1.08619	2.21809	85.9723	505.72	0.119463	238.926
1.092	1.07616	1.81044	0.401283	0.93777	2.10614	1.02002	2.14831	83.2677	489.81	0.116929	233.859
1.094	1.10611	1.86078	0.37146	0.867052	2.16471	0.943272	2.04191	79.1439	465.552	0.107344	214.689
1.096	1.13359	1.90531	0.33732	0.788134	2.21703	0.857286	1.90063	73.6679	433.341	0.0921622	184.324
1.098	1.15827	1.94349	0.299582	0.703077	2.26247	0.764243	1.72907	67.0184	394.226	0.0740028	148.006
1.1	1.17994	1.97495	0.259388	0.61463	2.30058	0.667122	1.53477	59.4871	349.924	0.0564785	112.957
1.102	1.19845	1.99954	0.218188	0.526056	2.33119	0.56951	1.32763	51.4587	302.698	0.042244	84.488
1.104	1.21379	2.01739	0.177602	0.440736	2.35439	0.475175	1.11875	43.3623	255.072	0.0321608	64.3216
1.106	1.22607	2.02887	0.139244	0.361652	2.37056	0.387532	0.91867	35.6073	209.455	0.0260013	52.0026
1.108	1.23552	2.03455	0.104531	0.291037	2.38031	0.30924	0.736089	28.5306	167.827	0.0218838	43.7677
1.11	1.24246	2.03514	0.0745019	0.230265	2.38442	0.242018	0.577072	22.3672	131.571	0.018769	37.5379
1.112	1.24727	2.03141	0.0496839	0.179885	2.38376	0.18662	0.444859	17.2426	101.427	0.0163881	32.7763
1.114	1.25036	2.02418	0.0300518	0.139745	2.37923	0.142939	0.340085	13.1816	77.5388	0.0139732	27.9465
1.116	1.25211	2.01421	0.015104	0.109182	2.37167	0.110221	0.261409	10.1321	59.6007	0.0113815	22.763
1.118	1.25285	2.0022	0.00404229	0.0871914	2.36187	0.087285	0.206156	7.99055	47.0033	0.00890535	17.8107
1.12	1.25286	1.98877	-0.00399695	0.0725431	2.3505	0.0726531	0.170771	6.61904	38.9355	0.00665412	13.3082
1.122	1.25286	1.96915	-0.00973745	0.0639185	2.33393	0.064656	0.150902	5.84892	34.4054	0.00490358	9.80716
1.124	1.25286	1.94953	-0.0136499	0.0600224	2.3174	0.0615549	0.142647	5.52896	32.5233	0.00335862	6.71724
1.126	1.25286	1.92991	-0.0159645	0.0596262	2.30091	0.0617264	0.142027	5.50493	32.3819	0.00206887	4.13774
1.128	1.25286	1.91029	-0.0167896	0.0616399	2.28448	0.0638856	0.145946	5.65681	33.2753	0.00107024	2.14048
1.13	1.25286	1.89067	-0.0162696	0.0651988	2.2681	0.0671981	0.152412	5.90745	34.7497	0.00040008	0.80016
1.132	1.25286	1.87105	-0.0146961	0.0696745	2.25177	0.0712075	0.160343	6.21485	36.558	1.819e-05	0.03638
1.134	1.25286	1.85143	-0.0125185	0.0746305	2.2355	0.0756731	0.169167	6.55686	38.5698	-0.00015561	-0.31122
1.136	1.25286	1.83181	-0.0102474	0.0797617	2.21928	0.0804173	0.178468	6.91737	40.6904	-0.00020974	-0.41948
1.138	1.25286	1.81219	-0.00830261	0.0848329	2.20311	0.0852382	0.187789	7.27865	42.8156	-0.00021944	-0.43888
1.14	1.25286	1.79257	-0.00688633	0.0896499	2.187	0.089914	0.196642	7.62177	44.8339	-0.00023309	-0.46618
1.142	1.25286	1.77295	-0.0059443	0.0940604	2.17095	0.0942481	0.204607	7.93052	46.6501	-0.0002811	-0.5622
1.144	1.25286	1.75333	-0.00523348	0.0979544	2.15495	0.0980941	0.211388	8.19334	48.1961	-0.00037018	-0.74036
1.146	1.25286	1.73371	-0.004465	0.101265	2.13902	0.101363	0.216818	8.4038	49.4341	-0.00051809	-1.03618
1.148	1.25286	1.71409	-0.00345751	0.103985	2.12315	0.104043	0.220898	8.56195	50.3644	-0.00074988	-1.49976
1.15	1.25286	1.69447	-0.00222908	0.106185	2.10734	0.106209	0.223818	8.67512	51.0301	-0.00104539	-2.09078
1.152	1.25286	1.67485	-0.00098487	0.108	2.0916	0.108005	0.225903	8.75593	51.5054	-0.00127385	-2.5477
1.154	1.25286	1.65523	-8.23e-06	0.109598	2.07592	0.109598	0.227517	8.81851	51.8736	-0.00138612	-2.77224
1.156	1.25286	1.63561	0.00048691	0.11115	2.06031	0.111151	0.229006	8.8762	52.2129	-0.00139581	-2.79162
1.158	1.25286	1.61599	0.00046472	0.112811	2.04477	0.112812	0.230675	8.94089	52.5935	-0.0013727	-2.7454
1.16	1.25286	1.59637	8.758e-05	0.114709	2.0293	0.114709	0.232778	9.02241	53.073	-0.00137604	-2.75208
1.162	1.25286	1.57675	-0.00035597	0.116938	2.0139	0.116939	0.235503	9.12801	53.6941	-0.00147963	-2.95926
1.164	1.25286	1.55713	-0.00058185	0.119569	1.99858	0.11957	0.23897	9.2624	54.4847	-0.00163742	-3.27484
1.166	1.25286	1.53751	-0.00043974	0.122647	1.98333	0.122647	0.24325	9.42829	55.4605	-0.00188902	-3.77804
1.168	1.25286	1.51789	2.152e-05	0.126197	1.96816	0.126197	0.248375	9.62694	56.6291	-0.00211104	-4.22208
1.17	1.25286	1.49827	0.00058509	0.130206	1.95307	0.130207	0.254303	9.85671	57.9806	-0.00227978	-4.55956
1.172	1.25286	1.47865	0.00097652	0.134592	1.93806	0.134595	0.260853	10.1106	59.4741	-0.00244705	-4.8941
1.174	1.25286	1.45903	0.00099798	0.139227	1.92313	0.13923	0.267757	10.3782	61.0482	-0.00256916	-5.13832
1.176	1.25286	1.43941	0.00062258	0.14399	1.90829	0.143991	0.274776	10.6502	62.6484	-0.00264418	-5.28836
1.178	1.25286	1.41979	5.69e-06	0.148777	1.89353	0.148777	0.281714	10.9191	64.2303	-0.00271006	-5.42012
1.18	1.25286	1.40017	-0.00059114	0.153474	1.87886	0.153475	0.288359	11.1767	65.7453	-0.00283893	-5.67786
1.182	1.25286	1.38055	-0.0009279	0.157933	1.86429	0.157936	0.294438	11.4123	67.1314	-0.00303296	-6.06592
1.184	1.25286	1.36093	-0.00090337	0.161985	1.84981	0.161987	0.299645	11.6141	68.3185	-0.00298121	-5.96242
1.186	1.25286	1.34131	-0.00060214	0.165479	1.83542	0.16548	0.303725	11.7723	69.2488	-0.00289917	-5.79834
1.188	1.25286	1.32169	-0.00024815	0.168307	1.82113	0.168307	0.30651	11.8802	69.8836	-0.0027676	-5.5352
1.19	1.25286	1.30207	-9.277e-05	0.170365	1.80694	0.170365	0.30784	11.9318	70.187	-0.00276041	-5.52082
1.192	1.25286	1.28245	-0.00029482	0.171557	1.79286	0.171558	0.307578	11.9216	70.1272	-0.00261366	-5.22732
1.194	1.25286	1.26283	-0.00084777	0.171868	1.77887	0.17187	0.305735	11.8502	69.7071	-0.00242797	-4.85594
1.196	1.25286	1.24321	-0.00158483	0.171401	1.765	0.171408	0.302535	11.7262	68.9774	-0.00217921	-4.35842
1.198	1.25286	1.22359	-0.00225709	0.170343	1.75124	0.170358	0.298337	11.5635	68.0203	-0.00196766	-3.93532
1.2	1.25286	1.20397	-0.0026455	0.168917	1.73758	0.168937	0.293543	11.3776	66.9273	-0.00177902	-3.55804
1.202	1.25286	1.18435	-0.00265424	0.167338	1.72405	0.167359	0.288535	11.1835	65.7856	-0.0014966	-2.9932
1.204	1.25286	1.16473	-0.00234685	0.165797	1.71063	0.165814	0.283646	10.994	64.6708	-0.0012642	-2.5284
1.206	1.25286	1.14511	-0.0019113	0.164443	1.69733	0.164454	0.279133	10.8191	63.6419	-0.00116431	-2.32862
1.208	1.25286	1.12549	-0.00156961	0.163403	1.68416	0.16341	0.275208	10.667	62.7469	-0.00108514	-2.17028
1.21	1.25286	1.10587	-0.00147424	0.162799	1.67111	0.162806	0.272066	10.5452	62.0306	-0.00084964	-1.69928
1.212	1.25286	1.08625	-0.00164107	0.162732	1.65819	0.162741	0.269855	10.4595	61.5264	-0.00084334	-1.68668
1.214	1.25286	1.06663	-0.00194846	0.163243	1.6454	0.163255	0.26862	10.4116	61.2449	-0.00072135	-1.4427
1.216	1.25286	1.04701	-0.00219998	0.164314	1.63275	0.164329	0.268308	10.3996	61.1738	-0.00063655	-1.2731
1.218	1.25286	1.02739	-0.00222094	0.165883	1.62024	0.165898	0.268794	10.4184	61.2846	-0.00063213	-1.26426
1.22	1.25286	1.00777	-0.00194275	0.167863	1.60787	0.167875	0.269921	10.462	61.5414	-0.00056336	-1.12672
1.222	1.25286	0.988152	-0.00143403	0.170143	1.59565	0.170149	0.271498	10.5232	61.9011	-0.00056906	-1.13812
1.224	1.25286	0.968532	-0.00086503	0.172544	1.58357	0.172546	0.27324	10.5907	62.2982	-0.00058466	-1.16932
1.226	1.25286	0.948912	-0.00042545	0.174805	1.57165	0.174806	0.274734	10.6486	62.6388	-0.00050576	-1.01152
1.228	1.25286	0.929292	-0.00023539	0.176635	1.55988	0.176635	0.27553	10.6794	62.8203	-0.0004528	-0.9056
1.23	1.25286	0.909672	-0.00028946	0.177805	1.54827	0.177805	0.275291	10.6702	62.7658	-0.00050942	-1.01884
1.232	1.25286	0.890052	-0.00045863	0.178199	1.53683	0.1782	0.273863	10.6148	62.4402	-0.00050446	-1.00892
1.234	1.25286	0.870432	-0.00055017	0.177778	1.52555	0.177779	0.271211	10.512	61.8356	-0.00052686	-1.05372
1.236	1.25286	0.850812	-0.00039754	0.176514	1.51444	0.176515	0.267321	10.3613	60.9488	-0.00046302	-0.92604
1.238	1.25286	0.831192	6.159e-05	0.174382	1.50351	0.174382	0.262184	10.1622	59.7775	-0.00044792	-0.89584
1.24	1.25286	0.811572	0.00075315	0.171393	1.49275	0.171394	0.255849	9.91661	58.333	-0.00041537	-0.83074
1.242	1.25286	0.791952	0.0014964	0.167621	1.48217	0.167628	0.248453	9.62997	56.6469	-0.00041097	-0.82194
1.244	1.25286	0.772332	0.00208575	0.163185	1.47178	0.163199	0.240193	9.3098	54.7636	-0.00040106	-0.80212
1.246	1.25286	0.752712	0.00238682	0.158217	1.46158	0.158235	0.231273	8.96408	52.7299	-0.00038713	-0.77426
1.248	1.25286	0.733092	0.00239806	0.152854	1.45158	0.152873	0.221906	8.60103	50.5943	-0.0003479	-0.6958
1.25	1.25286	0.713472	0.00224782	0.147238	1.44177	0.147255	0.212307	8.22895	48.4056	-0.00028904	-0.57808
1.252	1.25286	0.693852	0.00213038	0.141491	1.43216	0.141507	0.202661	7.85508	46.2063	-0.00033617	-0.67234
1.254	1.25286	0.674232	0.00220985	0.135716	1.42276	0.135734	0.193117	7.48514	44.0302	-0.00026132	-0.52264
1.256	1.25286	0.654612	0.00253658	0.129994	1.41356	0.130019	0.18379	7.12365	41.9038	-0.0002474	-0.4948
1.258	1.25286	0.634992	0.00302084	0.124368	1.40459	0.124404	0.174736	6.77273	39.8396	-0.00020369	-0.40738
1.26	1.25286	0.615372	0.0034787	0.118838	1.39583	0.118888	0.165948	6.43208	37.8358	-0.00019311	-0.38622
1.262	1.25286	0.595752	0.00372225	0.11342	1.38729	0.113481	0.157431	6.10197	35.8939	-0.00018833	-0.37666
1.264	1.25286	0.576132	0.00364777	0.108168	1.37898	0.108229	0.149245	5.78471	34.0277	-0.00015187	-0.30374
1.266	1.25286	0.556512	0.00328455	0.10314	1.3709	0.103193	0.141466	5.4832	32.2541	-0.00016814	-0.33628
1.268	1.25286	0.536892	0.00278466	0.098376	1.36305	0.0984154	0.134145	5.19942	30.5848	-0.0001112	-0.2224
1.27	1.25286	0.517272	0.00235505	0.0938643	1.35544	0.0938938	0.127267	4.93285	29.0168	-0.00010061	-0.20122
1.272	1.25286	0.497652	0.0021618	0.0895326	1.34807	0.0895587	0.120732	4.67953	27.5266	-6.446e-05	-0.12892
1.274	1.25286	0.478032	0.00225458	0.0852784	1.34096	0.0853082	0.114394	4.43389	26.0817	-4.95e-05	-0.099
1.276	1.25286	0.458412	0.00254751	0.081007	1.33409	0.0810471	0.108124	4.19085	24.652	-4.469e-05	-0.08938
1.278	1.25286	0.438792	0.00286283	0.0766467	1.32747	0.0767002	0.101817	3.94641	23.2142	-5.219e-05	-0.10438
1.28	1.25286	0.419172	0.00301643	0.0721732	1.32112	0.0722362	0.0954325	3.69893	21.7584	-5.848e-05	-0.11696
1.282	1.25286	0.399552	0.00290453	0.0676188	1.31502	0.0676812	0.0890024	3.44971	20.2924	-7.344e-05	-0.14688
1.284	1.25286	0.379932	0.00254957	0.06304	1.3092	0.0630915	0.0825992	3.20152	18.8325	-0.0001064	-0.2128
1.286	1.25286	0.360312	0.00208503	0.0585012	1.30364	0.0585384	0.0763128	2.95786	17.3992	-0.00010955	-0.2191
1.288	1.25286	0.340692	0.0016884	0.0540817	1.29835	0.054108	0.0702513	2.72292	16.0172	-0.00012563	-0.25126
1.29	1.25286	0.321072	0.00149531	0.049849	1.29334	0.0498715	0.0645009	2.50003	14.7061	-0.00015441	-0.30882
1.292	1.25286	0.301452	0.00153607	0.0458312	1.28861	0.0458569	0.0590918	2.29038	13.4728	-0.00014126	-0.28252
1.294	1.25286	0.281832	0.00172399	0.0420254	1.28416	0.0420608	0.0540129	2.09352	12.3148	-0.00014216	-0.28432
1.296	1.25286	0.262212	0.00190178	0.0384122	1.28	0.0384592	0.0492279	1.90806	11.2239	-0.00012444	-0.24888
1.298	1.25286	0.242592	0.00192425	0.0349629	1.27613	0.0350158	0.0446846	1.73196	10.188	-0.00011326	-0.22652
1.3	1.25286	0.222972	0.00173449	0.0316632	1.27254	0.0317106	0.0403531	1.56407	9.20044	-0.00011032	-0.22064
1.302	1.25286	0.203352	0.00139277	0.0285311	1.26925	0.0285651	0.0362563	1.40528	8.26637	-0.00010708	-0.21416
1.304	1.25286	0.183732	0.00104462	0.0256157	1.26626	0.025637	0.032463	1.25826	7.4015	-0.00010958	-0.21916
1.306	1.25286	0.164112	0.0008465	0.0229979	1.26356	0.0230134	0.0290788	1.12709	6.62992	-0.00011402	-0.22804
1.308	1.25286	0.144492	0.00088564	0.0207779	1.26116	0.0207968	0.0262281	1.01659	5.97996	-0.0001217	-0.2434
1.31	1.25286	0.124872	0.00113276	0.0190268	1.25906	0.0190605	0.0239984	0.93017	5.47159	-0.00012194	-0.24388
1.312	1.25286	0.105252	0.00145136	0.0177456	1.25727	0.0178049	0.0223855	0.867656	5.10386	-0.00012933	-0.25866
1.314	1.25286	0.085632	0.00166087	0.0168617	1.25578	0.0169433	0.0212771	0.824693	4.85114	-0.00011041	-0.22082
1.316	1.25286	0.066012	0.00162502	0.0162483	1.25459	0.0163294	0.0204867	0.79406	4.67094	-0.0001157	-0.2314
1.318	1.25286	0.046392	0.00132326	0.015759	1.25371	0.0158145	0.0198269	0.768483	4.52049	-0.00011186	-0.22372
1.32	1.25286	0.026772	0.00086895	0.0152664	1.25314	0.0152911	0.019162	0.742711	4.36889	-0.00012905	-0.2581
1.322	1.25286	0.00715198	0.00046093	0.0146896	1.25288	0.0146968	0.0184133	0.713695	4.1982	-0.00014965	-0.2993
1.324	1.25286	-0.012468	0.00028947	0.0140007	1.25292	0.0140037	0.0175454	0.680055	4.00033	-0.00015145	-0.3029
1.326	1.25286	-0.032088	0.0004448	0.0132122	1.25327	0.0132197	0.0165678	0.642164	3.77744	-0.00018615	-0.3723
1.328	1.25286	-0.051708	0.00087294	0.0123637	1.25392	0.0123945	0.0155418	0.602394	3.54349	-0.00017721	-0.35442
1.33	1.25286	-0.071328	0.00139781	0.0115047	1.25488	0.0115893	0.0145433	0.563693	3.31584	-0.00018869	-0.37738
1.332	1.25286	-0.090948	0.00180048	0.0106681	1.25615	0.010819	0.0135903	0.526757	3.09857	-0.00017037	-0.34074
1.334	1.25286	-0.110568	0.00191996	0.00986131	1.25773	0.0100465	0.0126357	0.489756	2.88092	-0.00016307	-0.32614
1.336	1.25286	-0.130188	0.00172646	0.00908114	1.2596	0.0092438	0.0116435	0.451299	2.6547	-0.0001454	-0.2908
1.338	1.25286	-0.149808	0.00133217	0.00831798	1.26178	0.00842398	0.0106292	0.411985	2.42344	-0.00012541	-0.25082
1.34	1.25286	-0.169428	0.00093566	0.00755577	1.26426	0.00761348	0.00962542	0.373078	2.19458	-9.236e-05	-0.18472
1.342	1.25286	-0.189048	0.00072564	0.00678872	1.26704	0.00682739	0.00865057	0.335293	1.97231	-7.54e-05	-0.1508
1.344	1.25286	-0.208668	0.00079006	0.00602502	1.27011	0.0060766	0.00771798	0.299146	1.75968	-8.43e-05	-0.1686
1.346	1.25286	-0.228288	0.00107504	0.00527213	1.27348	0.00538062	0.00685214	0.265587	1.56227	-8.824e-05	-0.17648
1.348	1.25286	-0.247908	0.00141322	0.00453736	1.27715	0.00475235	0.00606945	0.23525	1.38382	-0.00011126	-0.22252
1.35	1.25286	-0.267528	0.00160667	0.00383159	1.2811	0.00415481	0.00532273	0.206308	1.21357	-0.0001266	-0.2532
1.352	1.25286	-0.287148	0.00152404	0.00315743	1.28534	0.003506	0.00450641	0.174667	1.02745	-0.00012515	-0.2503
1.354	1.25286	-0.306768	0.00116392	0.0025133	1.28987	0.00276973	0.00357258	0.138472	0.814541	-0.00013883	-0.27766
1.356	1.25286	-0.326388	0.00065504	0.00191042	1.29467	0.0020196	0.00261472	0.101346	0.596151	-0.00013849	-0.27698
1.358	1.25286	-0.346008	0.00019646	0.00137039	1.29976	0.0013844	0.00179939	0.0697436	0.410257	-0.00012255	-0.2451
1.36	1.25286	-0.365628	-3.389e-05	0.00092028	1.30512	0.000920904	0.00120189	0.0465848	0.274028	-0.00012959	-0.25918
1.362	1.25286	-0.385248	3.765e-05	0.00058798	1.31075	0.000589184	0.000772273	0.0299331	0.176077	-0.00012569	-0.25138
1.364	1.25286	-0.404868	0.00034541	0.00037994	1.31665	0.000513481	0.000676074	0.0262044	0.154144	-0.00011019	-0.22038
1.366	1.25286	-0.424488	0.00071782	0.00027328	1.32281	0.00076808	0.00101603	0.0393809	0.231652	-0.00010268	-0.20536
1.368	1.25286	-0.444108	0.00096291	0.00023515	1.32924	0.000991207	0.00131755	0.0510679	0.3004	-8.805e-05	-0.1761
1.37	1.25286	-0.463728	0.00096062	0.0002319	1.33592	0.000988215	0.00132018	0.0511697	0.300998	-0.00010386	-0.20772
1.372	1.25286	-0.483348	0.00071828	0.00022985	1.34286	0.00075416	0.00101273	0.0392531	0.230901	-8.21e-05	-0.1642
1.374	1.25286	-0.502968	0.00036639	0.00020776	1.35005	0.000421196	0.000568634	0.0220401	0.129647	-0.00011365	-0.2273
1.376	1.25286	-0.522588	9.668e-05	0.00015869	1.35748	0.000185821	0.000252248	0.00977706	0.0575121	-0.00013774	-0.27548
1.378	1.25286	-0.542208	6.966e-05	7.78e-05	1.36515	0.000104429	0.000142561	0.00552562	0.0325036	-0.00015854	-0.31708
1.38	1.25286	-0.561828	0.0003366	-3.623e-05	1.37306	0.000338544	0.000464842	0.0180171	0.105983	-0.00018013	-0.36026
1.382	1.25286	-0.581448	0.00081474	-0.00017652	1.38121	0.000833643	0.00115143	0.0446292	0.262525	-0.00022789	-0.45578
1.384	1.25286	-0.601068	0.00132586	-0.00033804	1.38958	0.00136827	0.00190133	0.0736948	0.433499	-0.00024225	-0.4845
1.386	1.25286	-0.620688	0.00167973	-0.00051829	1.39818	0.00175787	0.00245782	0.0952643	0.560378	-0.00026734	-0.53468
1.388	1.25286	-0.640308	0.0017641	-0.00070367	1.407	0.00189926	0.00267226	0.103576	0.60927	-0.00025968	-0.51936
1.39	1.25286	-0.659928	0.00159615	-0.0008725	1.41603	0.00181905	0.00257584	0.0998388	0.587287	-0.00024303	-0.48606
1.392	1.25286	-0.679548	0.00131062	-0.00101155	1.42528	0.00165558	0.00235968	0.0914603	0.538002	-0.000186	-0.372
1.394	1.25286	-0.699168	0.00109328	-0.00111846	1.43474	0.00156404	0.00224399	0.0869764	0.511626	-0.00021579	-0.43158
1.396	1.25286	-0.718788	0.00109196	-0.00119502	1.4444	0.00161878	0.00233817	0.0906269	0.533099	-0.00017831	-0.35662
1.398	1.25286	-0.738408	0.00134561	-0.00124611	1.45427	0.00183397	0.00266709	0.103375	0.608091	-0.00017254	-0.34508
1.4	1.25286	-0.758028	0.00176628	-0.0012763	1.46433	0.00217915	0.00319099	0.123682	0.727539	-0.00014919	-0.29838
1.402	1.25286	-0.777648	0.00218253	-0.00128408	1.47458	0.00253225	0.00373401	0.144729	0.851347	-0.00012286	-0.24572
1.404	1.25286	-0.797268	0.00242125	-0.00126424	1.48502	0.00273144	0.00405624	0.157219	0.924815	-0.00011236	-0.22472
1.406	1.25286	-0.816888	0.00238823	-0.00121025	1.49564	0.00267738	0.00400441	0.15521	0.912997	-9.713e-05	-0.19426
1.408	1.25286	-0.836508	0.00211117	-0.00111072	1.50645	0.00238553	0.00359368	0.13929	0.819352	-9.023e-05	-0.18046
1.41	1.25286	-0.856128	0.0017257	-0.00095084	1.51743	0.00197031	0.00298982	0.115884	0.681673	-8.009e-05	-0.16018
1.412	1.25286	-0.875748	0.0014113	-0.00072329	1.52859	0.00158585	0.00242411	0.0939577	0.552693	-7.2e-05	-0.144
1.414	1.25286	-0.895368	0.00130702	-0.00043694	1.53991	0.00137812	0.00212219	0.0822553	0.483855	-6.52e-05	-0.1304
1.416	1.25286	-0.914988	0.00144602	-0.00011649	1.5514	0.0014507	0.00225063	0.0872336	0.513139	-6.194e-05	-0.12388
1.418	1.25286	-0.934608	0.00173938	0.00020132	1.56305	0.00175099	0.0027369	0.106081	0.624007	-5.451e-05	-0.10902
1.42	1.25286	-0.954228	0.00201854	0.00047757	1.57486	0.00207427	0.00326669	0.126616	0.744799	-4.892e-05	-0.09784
1.422	1.25286	-0.973848	0.0021165	0.00068472	1.58683	0.0022245	0.00352991	0.136818	0.804812	-3.933e-05	-0.07866
1.424	1.25286	-0.993468	0.00194774	0.00080681	1.59895	0.00210823	0.00337094	0.130657	0.768569	-2.65e-05	-0.053
1.426	1.25286	-1.01309	0.0015476	0.00083428	1.61121	0.00175815	0.00283275	0.109796	0.645861	-5.33e-06	-0.01066
1.428	1.25286	-1.03271	0.00105364	0.00077216	1.62362	0.00130629	0.00212091	0.0822059	0.483564	1.578e-05	0.03156
1.43	1.25286	-1.05233	0.00063975	0.00064547	1.63617	0.000908797	0.00148694	0.0576335	0.33902	3.146e-05	0.06292
1.432	1.25286	-1.07195	0.00043482	0.00048898	1.64885	0.000654347	0.00107892	0.0418187	0.245992	3.419e-05	0.06838
1.434	1.25286	-1.09157	0.00046313	0.00033959	1.66168	0.000574292	0.000954287	0.0369879	0.217576	3.435e-05	0.0687
1.436	1.25286	-1.11119	0.00063485	0.00023571	1.67463	0.000677195	0.00113405	0.0439555	0.258562	2.392e-05	0.04784
1.438	1.25286	-1.13081	0.00079209	0.00020917	1.68771	0.000819243	0.00138265	0.0535909	0.315241	1.112e-05	0.02224
1.44	1.25286	-1.15043	0.00078724	0.00027937	1.70092	0.000835341	0.00142085	0.0550717	0.323951	-6.92e-06	-0.01384
1.442	1.25286	-1.17005	0.00055489	0.00045831	1.71425	0.000719688	0.00123373	0.0478189	0.281287	-2.46e-05	-0.0492
1.444	1.25286	-1.18967	0.00014335	0.00074783	1.7277	0.000761445	0.00131555	0.0509904	0.299943	-3.853e-05	-0.07706
1.446	1.25286	-1.20929	-0.00030838	0.00113146	1.74127	0.00117273	0.00204204	0.079149	0.465582	-4.748e-05	-0.09496
1.448	1.25286	-1.22891	-0.00063806	0.00157512	1.75495	0.00169945	0.00298245	0.115599	0.679994	-5.054e-05	-0.10108
1.45	1.25286	-1.24853	-0.00073922	0.00202316	1.76875	0.00215398	0.00380985	0.147668	0.868638	-4.404e-05	-0.08808
1.452	1.25286	-1.26815	-0.00061138	0.00239301	1.78265	0.00246987	0.00440293	0.170656	1.00386	-4.636e-05	-0.09272
1.454	1.25286	-1.28777	-0.00035918	0.00258702	1.79666	0.00261184	0.00469258	0.181883	1.0699	-3.853e-05	-0.07706
1.456	1.25286	-1.30739	-0.00014338	0.00250043	1.81078	0.00250454	0.00453516	0.175781	1.03401	-3.999e-05	-0.07998
1.458	1.25286	-1.32701	-0.00010779	0.00201338	1.82499	0.00201626	0.00367967	0.142623	0.838957	-5.561e-05	-0.11122
1.46	1.25286	-1.34663	-0.00031567	0.00099768	1.83931	0.00104643	0.0019247	0.074601	0.438829	-7.916e-05	-0.15832
1.462	1.25286	-1.36625	-0.000723	-0.00066617	1.85372	0.000983113	0.00182242	0.0706363	0.415508	-0.00013016	-0.26032
1.464	1.25286	-1.38587	-0.00119991	-0.00309258	1.86823	0.0033172	0.00619729	0.240205	1.41297	-0.00016155	-0.3231
1.466	1.25286	-1.40549	-0.00159341	-0.00640114	1.88283	0.00659648	0.01242	0.481397	2.83175	-0.00025802	-0.51604
1.468	1.25286	-1.42511	-0.00180214	-0.0107108	1.89752	0.0108614	0.0206096	0.798823	4.69896	-0.00035401	-0.70802
1.47	1.25286	-1.44473	-0.00182515	-0.0161268	1.9123	0.0162297	0.0310361	1.20295	7.07617	-0.00049026	-0.98052
1.472	1.25286	-1.46435	-0.00176052	-0.0227221	1.92716	0.0227902	0.0439204	1.70234	10.0138	-0.00055196	-1.10392
1.474	1.25286	-1.48397	-0.00175486	-0.0305055	1.94211	0.0305559	0.0593431	2.30012	13.5301	-0.00074634	-1.49268
1.476	1.25286	-1.50359	-0.00192912	-0.0393911	1.95715	0.0394383	0.0771867	2.99173	17.5984	-0.00085933	-1.71866
1.478	1.25286	-1.52321	-0.00231699	-0.0491827	1.97226	0.0492372	0.0971087	3.7639	22.1406	-0.00099944	-1.99888
1.48	1.25286	-1.54283	-0.00284427	-0.0595593	1.98745	0.0596272	0.118506	4.59327	27.0192	-0.00102151	-2.04302
1.482	1.25286	-1.56245	-0.00335835	-0.0700734	2.00272	0.0701538	0.140499	5.44568	32.0334	-0.00065759	-1.31518
1.484	1.25286	-1.58207	-0.00369667	-0.0802002	2.01807	0.0802853	0.162021	6.27989	36.9405	-0.00039909	-0.79818
1.486	1.25286	-1.60169	-0.00376654	-0.0894157	2.03348	0.089495	0.181987	7.05374	41.4926	-2.064e-05	-0.04128
1.488	1.25286	-1.62131	-0.00359757	-0.0972322	2.04897	0.0972987	0.199362	7.72723	45.4543	0.00042454	0.84908
1.49	1.25286	-1.64093	-0.00332905	-0.103218	2.06453	0.103272	0.213209	8.2639	48.6112	0.00089847	1.79694
1.492	1.25286	-1.66055	-0.00312123	-0.10707	2.08016	0.107116	0.222818	8.63634	50.802	0.00136121	2.72242
1.494	1.25286	-1.68017	-0.00303635	-0.108669	2.09586	0.108712	0.227844	8.83118	51.9481	0.00184735	3.6947
1.496	1.25286	-1.69979	-0.00297579	-0.108075	2.11162	0.108116	0.2283	8.84883	52.052	0.00211065	4.2213
1.498	1.25286	-1.71941	-0.00273096	-0.105511	2.12744	0.105547	0.224544	8.70327	51.1957	0.00241473	4.82946
1.5	1.25286	-1.73903	-0.00212447	-0.101338	2.14333	0.10136	0.217249	8.4205	49.5323	0.0025347	5.0694
1.502	1.25286	-1.75865	-0.00114564	-0.095936	2.15928	0.0959428	0.207167	8.02975	47.2338	0.00217436	4.34872
1.504	1.25286	-1.77827	2.066e-05	-0.089602	2.17529	0.089602	0.19491	7.55466	44.4392	0.0021925	4.385
1.506	1.25286	-1.79789	0.00109223	-0.0825481	2.19136	0.0825554	0.180908	7.01195	41.2468	0.0025965	5.193
1.508	1.25286	-1.81751	0.00184436	-0.0749249	2.20748	0.0749476	0.165446	6.41262	37.7213	0.00236657	4.73314
1.51	1.25286	-1.83713	0.0022197	-0.0668694	2.22367	0.0669063	0.148777	5.76656	33.9209	0.00172158	3.44316
1.512	1.25286	-1.85675	0.00233094	-0.0585837	2.2399	0.05863	0.131325	5.09014	29.942	0.00092879	1.85758
1.514	1.25286	-1.87637	0.00236801	-0.0503266	2.25619	0.0503823	0.113672	4.4059	25.917	-0.00073035	-1.4607
1.516	1.25286	-1.89599	0.00247629	-0.0423407	2.27254	0.042413	0.0963851	3.73586	21.9756	-0.00335283	-6.70566
1.518	1.25286	-1.91561	0.00267454	-0.0348327	2.28893	0.0349352	0.0799643	3.09939	18.2317	-0.00468421	-9.36842
1.52	1.25286	-1.93523	0.0028504	-0.0279732	2.30538	0.028118	0.0648226	2.5125	14.7794	-0.0060557	-12.1114
1.522	1.25286	-1.95485	0.00282907	-0.0218677	2.32187	0.0220499	0.051197	1.98438	11.6728	-0.00703748	-14.075
1.524	1.25286	-1.97447	0.00247581	-0.016565	2.33841	0.016749	0.039166	1.51806	8.92978	-0.00754232	-15.0846
1.526	1.25286	-1.99409	0.00177821	-0.0120851	2.355	0.0122152	0.0287668	1.11499	6.55878	-0.00687898	-13.758
1.528	1.25286	-2.01371	0.00086806	-0.00840837	2.37164	0.00845306	0.0200476	0.777039	4.57082	-0.0046171	-9.2342
1.53	1.25286	-2.03333	-2.641e-05	-0.00547272	2.38832	0.00547278	0.0130708	0.506618	2.98011	-0.00259922	-5.19844
1.532	1.25286	-2.05295	-0.0006761	-0.00320009	2.40505	0.00327073	0.00786626	0.304894	1.79349	-0.00124183	-2.48366
1.534	1.25286	-2.07257	-0.00094947	-0.00150132	2.42181	0.00177636	0.00430201	0.166745	0.980852	-0.00035009	-0.70018
1.536	1.25286	-2.09219	-0.00086615	-0.00027629	2.43863	0.000909149	0.00221707	0.0859331	0.505489	0.00019647	0.39294
1.538	1.25286	-2.11181	-0.00058129	0.00056164	2.45548	0.000808293	0.00198475	0.0769282	0.452519	0.00082438	1.64876
1.54	1.25286	-2.13143	-0.00030789	0.00108237	2.47237	0.00112531	0.00278219	0.107837	0.634333	0.00132036	2.64072
1.542	1.25286	-2.15105	-0.00021245	0.00135334	2.48931	0.00136991	0.00341014	0.132176	0.777505	0.00128004	2.56008
1.544	1.25286	-2.17067	-0.00033584	0.00143544	2.50628	0.0014742	0.00369477	0.143208	0.842401	0.00104778	2.09556
1.546	1.25286	-2.19029	-0.00057913	0.00137991	2.52329	0.00149651	0.00377613	0.146362	0.860952	0.00080146	1.60292
1.548	1.25286	-2.20991	-0.00075704	0.00123161	2.54034	0.00144567	0.00367251	0.142345	0.837325	0.00063115	1.2623
1.55	1.25286	-2.22953	-0.000692	0.00102856	2.55743	0.00123968	0.00317039	0.122883	0.722842	0.0004723	0.9446
1.552	1.25286	-2.24915	-0.00030758	0.00080367	2.57455	0.000860518	0.00221545	0.0858701	0.505118	0.00041859	0.83718
1.554	1.25286	-2.26877	0.00032493	0.00057872	2.59171	0.000663699	0.00172011	0.0666711	0.392183	0.00045868	0.91736
1.556	1.25286	-2.28839	0.00101487	0.0003628	2.6089	0.00107777	0.00281179	0.108984	0.641083	0.0004942	0.9884
1.558	1.25286	-2.30801	0.00153896	0.00016304	2.62613	0.00154757	0.00406412	0.157524	0.926613	0.00032582	0.65164
1.56	1.25286	-2.32763	0.00174066	-2.438e-05	2.64339	0.00174083	0.00460169	0.17836	1.04918	0.00038834	0.77668
1.562	1.25286	-2.34725	0.00159854	-0.00021833	2.66068	0.00161338	0.00429269	0.166383	0.978726	0.00029647	0.59294
1.564	1.25286	-2.36687	0.00123414	-0.00042543	2.67801	0.00130541	0.00349589	0.1355	0.797057	0.00022005	0.4401
1.566	1.25286	-2.38649	0.00085443	-0.00063557	2.69536	0.00106489	0.00287027	0.111251	0.654417	0.00010511	0.21022
1.568	1.25286	-2.40611	0.00065552	-0.00083835	2.71275	0.00106421	0.00288693	0.111896	0.658214	0	0
1.57	1.25286	-2.42573	0.00073289	-0.00101417	2.73017	0.00125127	0.00341617	0.13241	0.77888	0	0
1.572	1.25286	-2.44535	0.00104068	-0.00113598	2.74761	0.00154061	0.00423299	0.164069	0.965113	0	0
1.574	0	0	0.00141957	-0.00119077	0	0.00185287	0	0	0	0	0
1.576	0	0	0.00167792	-0.00116676	0	0.00204371	0	0	0	-1.337e-05	-0.02674
1.578	0	0	0.00168603	-0.00104214	0	0.00198211	0	0	0	-1.557e-05	-0.03114
1.58	0	0	0.00143901	-0.00082032	0	0.0016564	0	0	0	0	0
1.582	0	0	0.00105882	-0.00053595	0	0.00118674	0	0	0	0	0
1.584	0	0	0.00073533	-0.00022006	0	0.000767552	0	0	0	-6.75e-06	-0.0135
1.586	0	0	0.00063601	9.518e-05	0	0.000643092	0	0	0	0	0
1.588	0	0	0.00082677	0.00036964	0	0.000905639	0	0	0	0	0
1.59	0	0	0.00124164	0.00058554	0	0.00137278	0	0	0	0	0
1.592	0	0	0.00171474	0.0007401	0	0.00186764	0	0	0	0	0
1.594	0	0	0.00205686	0.0008195	0	0.0022141	0	0	0	0	0
1.596	0	0	0.00214043	0.00081545	0	0.0022905	0	0	0	0	0
1.598	0	0	0.00195605	0.00072865	0	0.00208736	0	0	0	0	0
1.6	0	0	0.00161362	0.00055212	0	0.00170546	0	0	0	0	0
1.602	0	0	0.00128561	0.00028946	0	0.00131779	0	0	0	0	0
1.604	0	0	0.00112154	-3.584e-05	0	0.00112211	0	0	0	0	0
1.606	0	0	0.0011763	-0.0004052	0	0.00124413	0	0	0	0	0
1.608	0	0	0.00138499	-0.00080804	0	0.00160347	0	0	0	0	0
1.61	0	0	0.00159661	-0.00122607	0	0.00201306	0	0	0	0	0
1.612	0	0	0.00165031	-0.00163481	0	0.00232296	0	0	0	0	0
1.614	0	0	0.00145513	-0.00200498	0	0.00247737	0	0	0	0	0
1.616	0	0	0.00103531	-0.00229971	0	0.00252201	0	0	0	0	0
1.618	0	0	0.00052153	-0.00249152	0	0.00254552	0	0	0	0	0
1.62	0	0	9.114e-05	-0.00257479	0	0.0025764	0	0	0	0	0
1.622	0	0	-0.00011402	-0.00255079	0	0.00255334	0	0	0	0	0
1.624	0	0	-5.212e-05	-0.00242181	0	0.00242237	0	0	0	0	0
1.626	0	0	0.00020015	-0.00220046	0	0.00220954	0	0	0	0	0
1.628	0	0	0.00048381	-0.00190715	0	0.00196756	0	0	0	0	0
1.63	0	0	0.00063463	-0.00156472	0	0.00168852	0	0	0	0	0
1.632	0	0	0.000562	-0.0011978	0	0.00132309	0	0	0	0	0
1.634	0	0	0.00029039	-0.00082858	0	0.000877993	0	0	0	0	0
1.636	0	0	-5.361e-05	-0.00047456	0	0.000477579	0	0	0	0	0
1.638	0	0	-0.00030257	-0.00015004	0	0.000337729	0	0	0	0	0
1.64	0	0	-0.00032922	0.00012816	0	0.000353286	0	0	0	0	0
1.642	0	0	-0.00010764	0.0003382	0	0.000354916	0	0	0	0	0
1.644	0	0	0.00027343	0.0004669	0	0.000541073	0	0	0	0	0
1.646	0	0	0.00065135	0.00051384	0	0.000829631	0	0	0	0	0
1.648	0	0	0.00086659	0.00047974	0	0.000990519	0	0	0	0	0
1.65	0	0	0.00083634	0.000378	0	0.000917796	0	0	0	0	0
1.652	0	0	0.00058884	0.00024463	0	0.000637633	0	0	0	0	0
1.654	0	0	0.00024727	0.0001146	0	0.000272536	0	0	0	0	0
1.656	0	0	-2.915e-05	1.306e-05	0	3.19419e-05	0	0	0	0	0
1.658	0	0	-0.00012291	-3.312e-05	0	0.000127294	0	0	0	0	0
1.66	0	0	-1.669e-05	-6.65e-06	0	1.7966e-05	0	0	0	0	0
1.662	0	0	0.00019862	9.293e-05	0	0.000219285	0	0	0	0	0
1.664	0	0	0.00036967	0.00026573	0	0.000455267	0	0	0	0	0
1.666	0	0	0.00035678	0.00050872	0	0.00062136	0	0	0	0	0
1.668	0	0	0.00010253	0.00080385	0	0.000810362	0	0	0	0	0
1.67	0	0	-0.00033957	0.00113382	0	0.00118358	0	0	0	0	0
1.672	0	0	-0.00082969	0.00148701	0	0.00170282	0	0	0	0	0
1.674	0	0	-0.0012074	0.00183954	0	0.00220039	0	0	0	0	0
1.676	0	0	-0.00136493	0.00216437	0	0.00255881	0	0	0	0	0
1.678	0	0	-0.00129364	0.00244715	0	0.00276804	0	0	0	0	0
1.68	0	0	-0.001085	0.00267076	0	0.00288274	0	0	0	0	0
1.682	0	0	-0.00088518	0.00281359	0	0.00294955	0	0	0	0	0
1.684	0	0	-0.00082321	0.00287083	0	0.00298653	0	0	0	0	0
1.686	0	0	-0.00094872	0.00285143	0	0.00300512	0	0	0	0	0
1.688	0	0	-0.00120968	0.00276742	0	0.00302025	0	0	0	0	0
1.69	0	0	-0.00147974	0.00264068	0	0.00302702	0	0	0	0	0
1.692	0	0	-0.00162115	0.00249836	0	0.00297824	0	0	0	0	0
1.694	0	0	-0.00155261	0.00236038	0	0.00282524	0	0	0	0	0
1.696	0	0	-0.00128936	0.00224368	0	0.00258777	0	0	0	0	0
1.698	0	0	-0.0009358	0.00216147	0	0.00235535	0	0	0	0	0
1.7	0	0	-0.00063552	0.00211145	0	0.00220502	0	0	0	0	0
1.702	0	0	-0.00050319	0.00208097	0	0.00214094	0	0	0	0	0
1.704	0	0	-0.00056898	0.00205903	0	0.0021362	0	0	0	0	0
1.706	0	0	-0.00076118	0.00203212	0	0.00217	0	0	0	0	0
1.708	0	0	-0.00093757	0.00198552	0	0.00219575	0	0	0	0	0
1.71	0	0	-0.00095225	0.0019158	0	0.00213941	0	0	0	0	0
1.712	0	0	-0.00072544	0.00182486	0	0.00196377	0	0	0	0	0
1.714	0	0	-0.00028086	0.00170784	0	0.00173078	0	0	0	0	0
1.716	0	0	0.00026497	0.00156034	0	0.00158268	0	0	0	0	0
1.718	0	0	0.00075441	0.00138566	0	0.00157772	0	0	0	0	0
1.72	0	0	0.00105976	0.0011929	0	0.00159565	0	0	0	0	0
1.722	0	0	0.00114099	0.00099769	0	0.00151567	0	0	0	0	0
1.724	0	0	0.00106079	0.00081922	0	0.0013403	0	0	0	0	0
1.726	0	0	0.00094972	0.00066934	0	0.00116189	0	0	0	0	0
1.728	0	0	0.00094035	0.00054887	0	0.00108881	0	0	0	0	0
1.73	0	0	0.00110298	0.00045753	0	0.00119411	0	0	0	0	0
1.732	0	0	0.00141244	0.00039563	0	0.0014668	0	0	0	0	0
1.734	0	0	0.00176092	0.00035518	0	0.00179638	0	0	0	0	0
1.736	0	0	0.00201127	0.0003276	0	0.00203778	0	0	0	0	0
1.738	0	0	0.00206405	0.00031371	0	0.00208775	0	0	0	0	0
1.74	0	0	0.00190441	0.00031093	0	0.00192963	0	0	0	0	0
1.742	0	0	0.00160931	0.00030841	0	0.0016386	0	0	0	0	0
1.744	0	0	0.00131381	0.00030185	0	0.00134804	0	0	0	0	0
1.746	0	0	0.00114955	0.00029288	0	0.00118627	0	0	0	0	0
1.748	0	0	0.00118289	0.00027866	0	0.00121527	0	0	0	0	0
1.75	0	0	0.0013851	0.0002568	0	0.0014087	0	0	0	0	0
1.752	0	0	0.00164959	0.00022853	0	0.00166534	0	0	0	0	0
1.754	0	0	0.00184562	0.00019261	0	0.00185564	0	0	0	0	0
1.756	0	0	0.00188237	0.00015225	0	0.00188852	0	0	0	0	0
1.758	0	0	0.00175096	0.00012199	0	0.0017552	0	0	0	0	0
1.76	0	0	0.00152389	0.00011187	0	0.00152799	0	0	0	0	0
1.762	0	0	0.00131671	0.00011884	0	0.00132206	0	0	0	0	0
1.764	0	0	0.00123142	0.00013919	0	0.00123926	0	0	0	0	0
1.766	0	0	0.00130597	0.00016663	0	0.00131656	0	0	0	0	0
1.768	0	0	0.00149424	0.00018489	0	0.00150564	0	0	0	0	0
1.77	0	0	0.00168666	0.00018113	0	0.00169636	0	0	0	0	0
1.772	0	0	0.00176156	0.00015207	0	0.00176811	0	0	0	0	0
1.774	0	0	0.00164281	9.235e-05	0	0.0016454	0	0	0	0	0
1.776	0	0	0.00133661	-1.71e-06	0	0.00133661	0	0	0	0	0
1.778	0	0	0.00092791	-0.0001201	0	0.00093565	0	0	0	0	0
1.78	0	0	0.00053851	-0.00024619	0	0.000592117	0	0	0	0	0
1.782	0	0	0.00027006	-0.0003655	0	0.000454448	0	0	0	0	0
1.784	0	0	0.00015897	-0.00046582	0	0.000492199	0	0	0	0	0
1.786	0	0	0.00016164	-0.00054419	0	0.000567689	0	0	0	0	0
1.788	0	0	0.00017738	-0.00060766	0	0.00063302	0	0	0	0	0
1.79	0	0	9.933e-05	-0.00066007	0	0.000667502	0	0	0	0	0
1.792	0	0	-0.00013247	-0.0007024	0	0.000714783	0	0	0	0	0
1.794	0	0	-0.00050038	-0.00074361	0	0.00089629	0	0	0	0	0
1.796	0	0	-0.0009139	-0.0007937	0	0.00121044	0	0	0	0	0
1.798	0	0	-0.00124989	-0.00085426	0	0.00151393	0	0	0	0	0
1.8	0	0	-0.00140974	-0.00092692	0	0.00168717	0	0	0	0	0
1.802	0	0	-0.00136519	-0.00101615	0	0.00170185	0	0	0	0	0
1.804	0	0	-0.00117266	-0.00111911	0	0.00162097	0	0	0	0	0
1.806	0	0	-0.00094959	-0.00122652	0	0.00155115	0	0	0	0	0
1.808	0	0	-0.00082099	-0.00132965	0	0.00156269	0	0	0	0	0
1.81	0	0	-0.00086097	-0.00141745	0	0.00165844	0	0	0	0	0
1.812	0	0	-0.0010598	-0.0014743	0	0.00181569	0	0	0	0	0
1.814	0	0	-0.00133231	-0.00148583	0	0.00199568	0	0	0	0	0
1.816	0	0	-0.00156035	-0.00144551	0	0.00212701	0	0	0	0	0
1.818	0	0	-0.00164887	-0.00135828	0	0.00213628	0	0	0	0	0
1.82	0	0	-0.00157078	-0.00124139	0	0.0020021	0	0	0	0	0
1.822	0	0	-0.00137871	-0.00111602	0	0.00177379	0	0	0	0	0
1.824	0	0	-0.00117698	-0.00099419	0	0.00154068	0	0	0	0	0
1.826	0	0	-0.00106835	-0.00088049	0	0.00138443	0	0	0	0	0
1.828	0	0	-0.00110259	-0.00077995	0	0.00135057	0	0	0	0	0
1.83	0	0	-0.00125192	-0.00069294	0	0.0014309	0	0	0	0	0
1.832	0	0	-0.00142483	-0.00061498	0	0.00155188	0	0	0	0	0
1.834	0	0	-0.0015107	-0.00054694	0	0.00160666	0	0	0	0	0
1.836	0	0	-0.00143255	-0.00048983	0	0.00151398	0	0	0	0	0
1.838	0	0	-0.00118398	-0.00043276	0	0.00126059	0	0	0	0	0
1.84	0	0	-0.00083393	-0.00036057	0	0.000908543	0	0	0	0	0
1.842	0	0	-0.00049626	-0.00026516	0	0.000562658	0	0	0	0	0
1.844	0	0	-0.00027718	-0.00014525	0	0.000312932	0	0	0	0	0
1.846	0	0	-0.0002257	-9.79e-06	0	0.000225912	0	0	0	0	0
1.848	0	0	-0.00031254	0.00011784	0	0.000334017	0	0	0	0	0
1.85	0	0	-0.00044661	0.00021107	0	0.000493975	0	0	0	0	0
1.852	0	0	-0.00051833	0.000255	0	0.00057766	0	0	0	0	0
1.854	0	0	-0.00045019	0.00024736	0	0.000513671	0	0	0	0	0
1.856	0	0	-0.00023323	0.00019523	0	0.000304156	0	0	0	0	0
1.858	0	0	6.908e-05	0.00011441	0	0.000133648	0	0	0	0	0
1.86	0	0	0.00035271	1.917e-05	0	0.000353231	0	0	0	0	0
1.862	0	0	0.00052424	-8.549e-05	0	0.000531165	0	0	0	0	0
1.864	0	0	0.00054512	-0.0001948	0	0.000578881	0	0	0	0	0
1.866	0	0	0.00044841	-0.00030078	0	0.000539945	0	0	0	0	0
1.868	0	0	0.00032258	-0.00039853	0	0.000512722	0	0	0	0	0
1.87	0	0	0.00026955	-0.00048153	0	0.000551841	0	0	0	0	0
1.872	0	0	0.00035548	-0.00053693	0	0.000643941	0	0	0	0	0
1.874	0	0	0.00057828	-0.00055509	0	0.000801581	0	0	0	0	0
1.876	0	0	0.00086878	-0.00053309	0	0.0010193	0	0	0	0	0
1.878	0	0	0.00112393	-0.0004697	0	0.00121813	0	0	0	0	0
1.88	0	0	0.00125502	-0.00036984	0	0.00130838	0	0	0	0	0
1.882	0	0	0.00122876	-0.00024661	0	0.00125326	0	0	0	0	0
1.884	0	0	0.00108294	-0.00011371	0	0.00108889	0	0	0	0	0
1.886	0	0	0.00090829	1.535e-05	0	0.00090842	0	0	0	0	0
1.888	0	0	0.00080442	0.0001267	0	0.000814337	0	0	0	0	0
1.89	0	0	0.00083258	0.00021427	0	0.00085971	0	0	0	0	0
1.892	0	0	0.00098733	0.00028118	0	0.00102659	0	0	0	0	0
1.894	0	0	0.00119915	0.0003326	0	0.00124442	0	0	0	0	0
1.896	0	0	0.00136795	0.00037549	0	0.00141855	0	0	0	0	0
1.898	0	0	0.001412	0.00041832	0	0.00147266	0	0	0	0	0
1.9	0	0	0.00130693	0.00046233	0	0.0013863	0	0	0	0	0
1.902	0	0	0.00109492	0.00050068	0	0.00120396	0	0	0	0	0
1.904	0	0	0.00086214	0.00052817	0	0.00101106	0	0	0	0	0
1.906	0	0	0.00069693	0.00054229	0	0.000883057	0	0	0	0	0
1.908	0	0	0.00064731	0.00053886	0	0.000842247	0	0	0	0	0
1.91	0	0	0.00069704	0.00051501	0	0.00086666	0	0	0	0	0
1.912	0	0	0.00077362	0.00046982	0	0.000905107	0	0	0	0	0
1.914	0	0	0.00078351	0.00039892	0	0.000879218	0	0	0	0	0
1.916	0	0	0.00065677	0.00029955	0	0.000721857	0	0	0	0	0
1.918	0	0	0.00038176	0.00017891	0	0.000421603	0	0	0	0	0
1.92	0	0	1.318e-05	4.651e-05	0	4.83414e-05	0	0	0	0	0
1.922	0	0	-0.00035116	-9.332e-05	0	0.000363348	0	0	0	0	0
1.924	0	0	-0.00061277	-0.00023605	0	0.000656663	0	0	0	0	0
1.926	0	0	-0.00071452	-0.0003757	0	0.000807273	0	0	0	0	0
1.928	0	0	-0.0006647	-0.00050921	0	0.00083733	0	0	0	0	0
1.93	0	0	-0.00053159	-0.00063038	0	0.000824601	0	0	0	0	0
1.932	0	0	-0.00041015	-0.00072067	0	0.000829209	0	0	0	0	0
1.934	0	0	-0.0003764	-0.00075429	0	0.000842989	0	0	0	0	0
1.936	0	0	-0.00045178	-0.00071023	0	0.000841743	0	0	0	0	0
1.938	0	0	-0.00059513	-0.00057647	0	0.000828551	0	0	0	0	0
1.94	0	0	-0.00072694	-0.00035017	0	0.000806883	0	0	0	0	0
1.942	0	0	-0.00077282	-3.699e-05	0	0.000773705	0	0	0	0	0
1.944	0	0	-0.00070277	0.00035352	0	0.000786678	0	0	0	-8e-08	-0.00016
1.946	0	0	-0.00054795	0.00080731	0	0.000975704	0	0	0	0	0
1.948	0	0	-0.00038808	0.00130054	0	0.00135721	0	0	0	0	0
1.95	0	0	-0.00031349	0.00180521	0	0.00183223	0	0	0	0	0
1.952	0	0	-0.00038132	0.0022958	0	0.00232725	0	0	0	0	0
1.954	0	0	-0.00059001	0.00274111	0	0.00280389	0	0	0	0	0
1.956	0	0	-0.00088156	0.00310174	0	0.00322458	0	0	0	0	0
1.958	0	0	-0.00116749	0.00334494	0	0.00354283	0	0	0	0	0
1.96	0	0	-0.00136835	0.00345065	0	0.00371206	0	0	0	0	0
1.962	0	0	-0.00145065	0.00340681	0	0.0037028	0	0	0	0	0
1.964	0	0	-0.00144145	0.0032145	0	0.00352289	0	0	0	0	0
1.966	0	0	-0.00141169	0.00288941	0	0.00321583	0	0	0	0	0
1.968	0	0	-0.00143709	0.00244957	0	0.00284	0	0	0	0	0
1.97	0	0	-0.00155867	0.00191054	0	0.00246569	0	0	0	0	0
1.972	0	0	-0.00176214	0.00128897	0	0.00218325	0	0	0	0	0
1.974	0	0	-0.00198314	0.00060113	0	0.00207225	0	0	0	0	0
1.976	0	0	-0.00213483	-0.00013589	0	0.00213915	0	0	0	0	0
1.978	0	0	-0.00214683	-0.00089892	0	0.00232743	0	0	0	0	0
1.98	0	0	-0.00199786	-0.00166313	0	0.00259951	0	0	0	0	0
1.982	0	0	-0.00172502	-0.00240884	0	0.0029628	0	0	0	0	0
1.984	0	0	-0.00140454	-0.00311479	0	0.00341682	0	0	0	0	0
1.986	0	0	-0.00111381	-0.00375014	0	0.00391205	0	0	0	0	0
1.988	0	0	-0.00089425	-0.00428467	0	0.00437699	0	0	0	0	0
1.99	0	0	-0.00073246	-0.00470159	0	0.0047583	0	0	0	1.4e-07	0.00028
1.992	0	0	-0.00056642	-0.00499914	0	0.00503113	0	0	0	0	0
1.994	0	0	-0.00031479	-0.00519318	0	0.00520271	0	0	0	0	0
1.996	0	0	8.206e-05	-0.00531349	0	0.00531412	0	0	0	0	0
1.998	0	0	0.00062912	-0.00538506	0	0.00542168	0	0	0	0	0
2	0	0	0.00126937	-0.00542014	0	0.0055668	0	0	0	0	0

## Sheet: Apr30jump10(.all)
0	0	0.0174584	0.00108263	0	0	0	0	0	-0.00272707	0.265632	0	0	0	0	0	0	-0.01709	0
0.002	0.00216819	0.0174562	0.00106285	2.3e-06	0	0	0	0	-0.00258529	0.265328	0	0	0	0	0	0	-0.019531	0
0.004	0.00058509	0.0174541	0.00097728	5.7e-07	0	0	0	0	-0.00244082	0.265016	0	0	0	0	0	0	-0.019531	0
0.006	0	0.0174521	0.00085951	0	0	0	0	0	-0.00229621	0.264719	0	0	0	0	0	0	-0.012207	0
0.008	0.0086325	0.0174504	0.00077928	6.73e-06	0	0	0	0	-0.00215491	0.264455	0	0	0	0	0	0	-0.0048828	0
0.01	0.00216819	0.0174488	0.00073186	1.59e-06	0	0	0	0	-0.00202163	0.264238	0	0	0	0	0	0	-0.012207	0
0.012	0.00058509	0.0174474	0.00062561	3.7e-07	0	0	0	0	-0.00190109	0.264081	0	0	0	0	0	0	-0.0097656	0
0.014	0	0.0174461	0.00041085	0	0	0	0	0	-0.00179705	0.263989	0	0	0	0	0	0	-0.026855	0
0.016	0.00058509	0.0174453	0.00013311	8e-08	0	0	0	0	-0.00171249	0.263955	0	0	0	0	0	0	-0.019531	0
0.018	0.00058509	0.017445	-0.00015376	-9e-08	0	0	0	0	-0.00164979	0.263966	0	0	0	0	0	0	-0.014648	0
0.02	0.00058509	0.0174453	-0.0004627	-2.7e-07	0	0	0	0	-0.00161014	0.264007	0	0	0	0	0	0	-0.01709	0
0.022	0	0.0174463	-0.00083287	0	0	0	0	0	-0.00159221	0.264068	0	0	0	0	0	0	-0.012207	0
0.024	0.00058509	0.0174479	-0.00122652	-7.2e-07	0	0	0	0	-0.00159096	0.264142	0	0	0	0	0	0	-0.01709	0
0.026	0.00058509	0.0174504	-0.00149256	-8.7e-07	0	0	0	0	-0.00159848	0.264225	0	0	0	0	0	0	-0.014648	0
0.028	0.00216819	0.0174534	-0.00144539	-3.13e-06	0	0	0	0	-0.0016079	0.26431	0	0	0	0	0	0	-0.014648	0
0.03	0.00216819	0.0174562	-0.00099555	-2.16e-06	0	0	0	0	-0.0016166	0.264395	0	0	0	0	0	0	-0.026855	0
0.032	0.00058509	0.0174582	-0.00023917	-1.4e-07	0	0	0	0	-0.00162353	0.264481	0	0	0	0	0	0	-0.021973	0
0.034	0	0.0174587	0.00057011	0	0	0	0	0	-0.00162468	0.264574	0	0	0	0	0	0	-0.019531	0
0.036	0	0.0174576	0.00116468	0	0	0	0	0	-0.00161529	0.264674	0	0	0	0	0	0	-0.01709	0
0.038	0.00058509	0.0174552	0.00139662	8.2e-07	0	0	0	0	-0.00159503	0.264779	0	0	0	0	0	0	-0.012207	0
0.04	0.00704941	0.0174525	0.0012586	8.87e-06	0	0	0	0	-0.00156816	0.264883	0	0	0	0	0	0	-0.012207	0
0.042	0	0.0174499	0.00084119	0	0	0	0	0	-0.00154	0.264976	0	0	0	0	0	0	-0.0073242	0
0.044	0.00216819	0.0174483	0.00029729	6.4e-07	0	0	0	0	-0.00151405	0.265045	0	0	0	0	0	0	-0.019531	0
0.046	0.00058509	0.0174477	-0.00020366	-1.2e-07	0	0	0	0	-0.00149153	0.265077	0	0	0	0	0	0	-0.019531	0
0.048	0	0.0174481	-0.00056125	0	0	0	0	0	-0.00147246	0.265061	0	0	0	0	0	0	-0.012207	0
0.05	0.00216819	0.0174492	-0.00079915	-1.73e-06	0	0	0	0	-0.00145623	0.264978	0	0	0	0	0	0	-0.014648	0
0.052	0	0.0174508	-0.0009804	0	0	0	0	0	-0.0014423	0.264817	0	0	0	0	0	0	-0.019531	0
0.054	0.00058509	0.0174527	-0.00108385	-6.3e-07	0	0	0	0	-0.00143076	0.264576	0	0	0	0	0	0	-0.019531	0
0.056	0	0.0174549	-0.00103432	0	0	0	0	0	-0.00142114	0.264268	0	0	0	0	0	0	-0.014648	0
0.058	0	0.017457	-0.00080248	0	0	0	0	0	-0.00141116	0.263921	0	0	0	0	0	0	-0.0097656	0
0.06	0	0.0174586	-0.00041577	0	0	0	0	0	-0.0013986	0.26357	0	0	0	0	0	0	-0.01709	0
0.062	0.00381725	0.0174594	6.089e-05	2.3e-07	0	0	0	0	-0.00138394	0.263254	0	0	0	0	0	0	-0.019531	0
0.064	0.00216819	0.0174593	0.00052547	1.14e-06	0	0	0	0	-0.00136982	0.263009	0	0	0	0	0	0	-0.01709	0
0.066	0	0.0174583	0.00087122	0	0	0	0	0	-0.00135894	0.26286	0	0	0	0	0	0	-0.012207	0
0.068	0	0.0174565	0.00102076	0	0	0	0	0	-0.00135315	0.262819	0	0	0	0	0	0	-0.012207	0
0.07	0	0.0174545	0.0009301	0	0	0	0	0	-0.00135371	0.262869	0	0	0	0	0	0	-0.014648	0
0.072	0.00058509	0.0174526	0.00061958	3.6e-07	0	0	0	0	-0.0013622	0.262972	0	0	0	0	0	0	-0.0073242	0
0.074	0.00216819	0.0174514	0.00020181	4.4e-07	0	0	0	0	-0.00138146	0.263089	0	0	0	0	0	0	-0.014648	0
0.076	0	0.017451	-0.00017798	0	0	0	0	0	-0.0014144	0.263196	0	0	0	0	0	0	-0.0097656	0
0.078	0	0.0174513	-0.00042057	0	0	0	0	0	-0.00146178	0.263287	0	0	0	0	0	0	-0.021973	0
0.08	0	0.0174522	-0.00048341	0	0	0	0	0	-0.00152166	0.263368	0	0	0	0	0	0	-0.01709	0
0.082	0	0.0174531	-0.00037042	0	0	0	0	0	-0.00159032	0.263442	0	0	0	0	0	0	-0.01709	0
0.084	0	0.0174539	-0.00011632	0	0	0	0	0	-0.00166239	0.263509	0	0	0	0	0	0	-0.014648	0
0.086	0.00058509	0.0174541	0.00025081	1.5e-07	0	0	0	0	-0.00173134	0.263575	0	0	0	0	0	0	-0.0048828	0
0.088	0	0.0174536	0.00068479	0	0	0	0	0	-0.00179228	0.263652	0	0	0	0	0	0	-0.019531	0
0.09	0	0.0174522	0.00105421	0	0	0	0	0	-0.00184375	0.26375	0	0	0	0	0	0	-0.0073242	0
0.092	0	0.0174501	0.0012077	0	0	0	0	0	-0.00188489	0.263872	0	0	0	0	0	0	-0.012207	0
0.094	0.00058509	0.0174477	0.00111554	6.5e-07	0	0	0	0	-0.00191226	0.26402	0	0	0	0	0	0	-0.0073242	0
0.096	0	0.0174455	0.00086938	0	0	0	0	0	-0.00192086	0.264197	0	0	0	0	0	0	-0.026855	0
0.098	0.00058509	0.0174437	0.00057414	3.4e-07	0	0	0	0	-0.0019076	0.264397	0	0	0	0	0	0	-0.012207	0
0.1	0.00058509	0.0174426	0.00028979	1.7e-07	0	0	0	0	-0.00187375	0.264607	0	0	0	0	0	0	-0.01709	0
0.102	0.00216819	0.017442	3.615e-05	8e-08	0	0	0	0	-0.00182348	0.264802	0	0	0	0	0	0	-0.0097656	0
0.104	0	0.0174419	-0.00018807	0	0	0	0	0	-0.00176103	0.264954	0	0	0	0	0	0	-0.0073242	0
0.106	0.00216819	0.0174423	-0.00038769	-8.4e-07	0	0	0	0	-0.00169096	0.265038	0	0	0	0	0	0	-0.01709	0
0.108	0.00216819	0.0174431	-0.00055535	-1.2e-06	0	0	0	0	-0.00161945	0.265042	0	0	0	0	0	0	-0.01709	0
0.11	0	0.0174442	-0.00065797	0	0	0	0	0	-0.00155294	0.264964	0	0	0	0	0	0	-0.01709	0
0.112	0	0.0174455	-0.00063901	0	0	0	0	0	-0.0014964	0.264807	0	0	0	0	0	0	-0.019531	0
0.114	0	0.0174468	-0.00047242	0	0	0	0	0	-0.00145283	0.264587	0	0	0	0	0	0	-0.01709	0
0.116	0.00216819	0.0174477	-0.00023359	-5.1e-07	0	0	0	0	-0.00142202	0.264328	0	0	0	0	0	0	-0.01709	0
0.118	0	0.0174482	-5.287e-05	0	0	0	0	0	-0.00140037	0.26406	0	0	0	0	0	0	-0.019531	0
0.12	0	0.0174483	3.378e-05	0	0	0	0	0	-0.00138379	0.263805	0	0	0	0	0	0	-0.01709	0
0.122	0.00058509	0.0174482	0.00012643	7e-08	0	0	0	0	-0.00137052	0.263578	0	0	0	0	0	0	-0.019531	0
0.124	0.00216819	0.017448	0.00032593	7.1e-07	0	0	0	0	-0.00136103	0.26339	0	0	0	0	0	0	-0.012207	0
0.126	0	0.0174473	0.00059255	0	0	0	0	0	-0.00135589	0.263258	0	0	0	0	0	0	-0.0073242	0
0.128	0	0.0174462	0.0007781	0	0	0	0	0	-0.00135431	0.263197	0	0	0	0	0	0	-0.012207	0
0.13	0.00058509	0.0174446	0.00077597	4.5e-07	0	0	0	0	-0.00135528	0.263214	0	0	0	0	0	0	-0.014648	0
0.132	0	0.0174431	0.00058247	0	0	0	0	0	-0.00135923	0.263313	0	0	0	0	0	0	-0.029297	0
0.134	0	0.0174419	0.0002608	0	0	0	0	0	-0.00136673	0.263483	0	0	0	0	0	0	-0.01709	0
0.136	0.00216819	0.0174414	-7.578e-05	-1.6e-07	0	0	0	0	-0.00137609	0.263705	0	0	0	0	0	0	-0.0048828	0
0.138	0	0.0174415	-0.0002944	0	0	0	0	0	-0.00138353	0.263957	0	0	0	0	0	0	-0.012207	0
0.14	0.00058509	0.0174421	-0.00032729	-1.9e-07	0	0	0	0	-0.00138516	0.264221	0	0	0	0	0	0	-0.012207	0
0.142	0	0.0174427	-0.00022375	0	0	0	0	0	-0.00137932	0.264483	0	0	0	0	0	0	-0.01709	0
0.144	0.00216819	0.0174432	-0.00010344	-2.2e-07	0	0	0	0	-0.00136772	0.264736	0	0	0	0	0	0	-0.029297	0
0.146	0	0.0174434	-5.916e-05	0	0	0	0	0	-0.00135362	0.264974	0	0	0	0	0	0	-0.021973	0
0.148	0	0.0174435	-0.00010825	0	0	0	0	0	-0.00134018	0.26519	0	0	0	0	0	0	-0.0073242	0
0.15	0	0.0174437	-0.00021661	0	0	0	0	0	-0.0013309	0.265375	0	0	0	0	0	0	-0.014648	0
0.152	0.00381725	0.0174442	-0.00033055	-1.26e-06	0	0	0	0	-0.00132915	0.265521	0	0	0	0	0	0	-0.012207	0
0.154	0	0.0174448	-0.00038236	0	0	0	0	0	-0.00133721	0.265615	0	0	0	0	0	0	-0.0097656	0
0.156	0.00704941	0.0174456	-0.000309	-2.18e-06	0	0	0	0	-0.00135709	0.265648	0	0	0	0	0	0	-0.014648	0
0.158	0	0.0174462	-0.00011954	0	0	0	0	0	-0.00139114	0.26562	0	0	0	0	0	0	-0.014648	0
0.16	0	0.0174465	6.903e-05	0	0	0	0	0	-0.00144151	0.265533	0	0	0	0	0	0	-0.012207	0
0.162	0	0.0174463	0.00012685	0	0	0	0	0	-0.00150845	0.26539	0	0	0	0	0	0	-0.01709	0
0.164	0	0.0174461	3.223e-05	0	0	0	0	0	-0.00158868	0.265191	0	0	0	0	0	0	-0.0073242	0
0.166	0	0.017446	-0.00012891	0	0	0	0	0	-0.00167531	0.264945	0	0	0	0	0	0	-0.021973	0
0.168	0	0.0174463	-0.00023699	0	0	0	0	0	-0.00176045	0.264673	0	0	0	0	0	0	-0.014648	0
0.17	0.00058509	0.0174467	-0.00021578	-1.3e-07	0	0	0	0	-0.00183928	0.2644	0	0	0	0	0	0	-0.021973	0
0.172	0	0.0174472	-0.00010176	0	0	0	0	0	-0.00191193	0.264152	0	0	0	0	0	0	-0.019531	0
0.174	0	0.0174474	-1.68e-05	0	0	0	0	0	-0.00198095	0.263949	0	0	0	0	0	0	-0.0048828	0
0.176	0.00058509	0.0174474	-2.645e-05	-2e-08	0	0	0	0	-0.0020464	0.263802	0	0	0	0	0	0	-0.012207	0
0.178	0.0086325	0.0174475	-6.671e-05	-5.8e-07	0	0	0	0	-0.00210359	0.263704	0	0	0	0	0	0	-0.012207	0
0.18	0.00216819	0.0174476	-4.343e-05	-9e-08	0	0	0	0	-0.00214608	0.26364	0	0	0	0	0	0	-0.012207	0
0.182	0.00058509	0.0174477	3.183e-05	2e-08	0	0	0	0	-0.00217009	0.263599	0	0	0	0	0	0	-0.019531	0
0.184	0	0.0174476	5.175e-05	0	0	0	0	0	-0.00217521	0.263571	0	0	0	0	0	0	-0.0048828	0
0.186	0.00058509	0.0174475	-5.516e-05	-3e-08	0	0	0	0	-0.00216254	0.263548	0	0	0	0	0	0	-0.014648	0
0.188	0.00058509	0.0174476	-0.0002744	-1.6e-07	0	0	0	0	-0.0021333	0.263528	0	0	0	0	0	0	-0.01709	0
0.19	0.00216819	0.0174482	-0.00055919	-1.21e-06	0	0	0	0	-0.00208928	0.263512	0	0	0	0	0	0	-0.019531	0
0.192	0.00216819	0.0174493	-0.00084321	-1.83e-06	0	0	0	0	-0.00203409	0.263501	0	0	0	0	0	0	-0.019531	0
0.194	0.00216819	0.017451	-0.00104597	-2.27e-06	0	0	0	0	-0.00197344	0.263492	0	0	0	0	0	0	-0.0073242	0
0.196	0	0.0174531	-0.00111666	0	0	0	0	0	-0.00191379	0.263483	0	0	0	0	0	0	-0.014648	0
0.198	0	0.0174553	-0.00099899	0	0	0	0	0	-0.00186012	0.263474	0	0	0	0	0	0	-0.012207	0
0.2	0.00058509	0.0174573	-0.00059586	-3.5e-07	0	0	0	0	-0.00181529	0.263473	0	0	0	0	0	0	-0.026855	0
0.202	0.00216819	0.0174585	9.259e-05	2e-07	0	0	0	0	-0.00178188	0.263488	0	0	0	0	0	0	-0.019531	0
0.204	0.00058509	0.0174583	0.00085076	5e-07	0	0	0	0	-0.00176404	0.263521	0	0	0	0	0	0	-0.01709	0
0.206	0.00058509	0.0174566	0.00137785	8.1e-07	0	0	0	0	-0.00176595	0.26357	0	0	0	0	0	0	-0.012207	0
0.208	0	0.0174538	0.00151283	0	0	0	0	0	-0.00178878	0.263621	0	0	0	0	0	0	-0.01709	0
0.21	0	0.0174508	0.00131752	0	0	0	0	0	-0.00182956	0.263664	0	0	0	0	0	0	-0.014648	0
0.212	0	0.0174482	0.00097923	0	0	0	0	0	-0.00188201	0.263705	0	0	0	0	0	0	-0.01709	0
0.214	0	0.0174462	0.00064761	0	0	0	0	0	-0.00193842	0.263757	0	0	0	0	0	0	-0.014648	0
0.216	0	0.0174449	0.00035133	0	0	0	0	0	-0.00199239	0.26384	0	0	0	0	0	0	-0.01709	0
0.218	0	0.0174442	4.67e-05	0	0	0	0	0	-0.00204008	0.26396	0	0	0	0	0	0	-0.029297	0
0.22	0	0.0174441	-0.00028639	0	0	0	0	0	-0.0020787	0.264105	0	0	0	0	0	0	-0.014648	0
0.222	0	0.0174447	-0.00060672	0	0	0	0	0	-0.00210578	0.264244	0	0	0	0	0	0	-0.026855	0
0.224	0	0.0174459	-0.00082934	0	0	0	0	0	-0.00212031	0.264348	0	0	0	0	0	0	-0.012207	0
0.226	0	0.0174476	-0.00086582	0	0	0	0	0	-0.00212319	0.264409	0	0	0	0	0	0	-0.014648	0
0.228	0.00058509	0.0174493	-0.0006914	-4e-07	0	0	0	0	-0.00211676	0.26443	0	0	0	0	0	0	-0.014648	0
0.23	0.00058509	0.0174507	-0.00037366	-2.2e-07	0	0	0	0	-0.00210427	0.26442	0	0	0	0	0	0	-0.0073242	0
0.232	0	0.0174514	-9.74e-06	0	0	0	0	0	-0.00208918	0.264388	0	0	0	0	0	0	-0.021973	0
0.234	0.00540034	0.0174515	0.00032042	1.73e-06	0	0	0	0	-0.00207476	0.264349	0	0	0	0	0	0	-0.026855	0
0.236	0	0.0174508	0.00053682	0	0	0	0	0	-0.00206371	0.264315	0	0	0	0	0	0	-0.019531	0
0.238	0.00216819	0.0174497	0.00058786	1.27e-06	0	0	0	0	-0.00205736	0.264303	0	0	0	0	0	0	-0.012207	0
0.24	0.00216819	0.0174486	0.00049496	1.07e-06	0	0	0	0	-0.00205654	0.26432	0	0	0	0	0	0	-0.01709	0
0.242	0.00058509	0.0174476	0.00030501	1.8e-07	0	0	0	0	-0.002063	0.264368	0	0	0	0	0	0	-0.01709	0
0.244	0	0.017447	4.504e-05	0	0	0	0	0	-0.00207966	0.264441	0	0	0	0	0	0	-0.014648	0
0.246	0.00058509	0.0174469	-0.00023151	-1.4e-07	0	0	0	0	-0.0021087	0.264524	0	0	0	0	0	0	-0.014648	0
0.248	0.00216819	0.0174473	-0.00041579	-9e-07	0	0	0	0	-0.0021489	0.264601	0	0	0	0	0	0	-0.0024414	0
0.25	0	0.0174482	-0.00041952	0	0	0	0	0	-0.00219596	0.264661	0	0	0	0	0	0	-0.029297	0
0.252	0.0086325	0.017449	-0.00026556	-2.29e-06	0	0	0	0	-0.0022454	0.264699	0	0	0	0	0	0	-0.01709	0
0.254	0.00216819	0.0174496	-4.424e-05	-1e-07	0	0	0	0	-0.00229367	0.264712	0	0	0	0	0	0	-0.01709	0
0.256	0	0.0174496	0.00020126	0	0	0	0	0	-0.00233692	0.264698	0	0	0	0	0	0	-0.012207	0
0.258	0.00216819	0.0174492	0.00045778	9.9e-07	0	0	0	0	-0.00237035	0.264657	0	0	0	0	0	0	-0.01709	0
0.26	0.00058509	0.0174483	0.00067001	3.9e-07	0	0	0	0	-0.00238903	0.26459	0	0	0	0	0	0	-0.0097656	0
0.262	0	0.017447	0.00078711	0	0	0	0	0	-0.00238757	0.264495	0	0	0	0	0	0	-0.01709	0
0.264	0.00058509	0.0174454	0.00080309	4.7e-07	0	0	0	0	-0.00235948	0.264373	0	0	0	0	0	0	-0.01709	0
0.266	0	0.0174438	0.00071029	0	0	0	0	0	-0.0022987	0.264217	0	0	0	0	0	0	-0.019531	0
0.268	0.00058509	0.0174424	0.0005121	3e-07	0	0	0	0	-0.00220192	0.264018	0	0	0	0	0	0	-0.012207	0
0.27	0.00216819	0.0174414	0.0002696	5.8e-07	0	0	0	0	-0.00207118	0.263774	0	0	0	0	0	0	-0.014648	0
0.272	0.00058509	0.0174408	5.093e-05	3e-08	0	0	0	0	-0.00191506	0.263498	0	0	0	0	0	0	-0.01709	0
0.274	0.00381725	0.0174407	-0.00013653	-5.2e-07	0	0	0	0	-0.00174474	0.263207	0	0	0	0	0	0	-0.0097656	0
0.276	0.00704941	0.017441	-0.00033109	-2.33e-06	0	0	0	0	-0.00156874	0.262924	0	0	0	0	0	0	-0.01709	0
0.278	0	0.0174416	-0.00057162	0	0	0	0	0	-0.00139236	0.262671	0	0	0	0	0	0	-0.01709	0
0.28	0.00058509	0.0174428	-0.00087246	-5.1e-07	0	0	0	0	-0.00122105	0.262472	0	0	0	0	0	0	-0.012207	0
0.282	0	0.0174445	-0.00120627	0	0	0	0	0	-0.00106305	0.262334	0	0	0	0	0	0	-0.01709	0
0.284	0.00381725	0.0174469	-0.00148815	-5.68e-06	0	0	0	0	-0.00092779	0.262252	0	0	0	0	0	0	-0.0097656	0
0.286	0.00216819	0.0174499	-0.00157756	-3.42e-06	0	0	0	0	-0.00082218	0.262217	0	0	0	0	0	0	-0.012207	0
0.288	0	0.0174531	-0.00132807	0	0	0	0	0	-0.00074867	0.262233	0	0	0	0	0	0	-0.019531	0
0.29	0.00216819	0.0174557	-0.00070295	-1.52e-06	0	0	0	0	-0.0007065	0.262311	0	0	0	0	0	0	-0.01709	0
0.292	0.00058509	0.0174571	0.00012538	7e-08	0	0	0	0	-0.00069304	0.262465	0	0	0	0	0	0	-0.029297	0
0.294	0.00216819	0.0174569	0.00085109	1.85e-06	0	0	0	0	-0.00070473	0.262694	0	0	0	0	0	0	-0.0097656	0
0.296	0	0.0174552	0.00125462	0	0	0	0	0	-0.00073823	0.262981	0	0	0	0	0	0	-0.01709	0
0.298	0	0.0174527	0.00132879	0	0	0	0	0	-0.00078986	0.263291	0	0	0	0	0	0	-0.014648	0
0.3	0.00216819	0.01745	0.00120065	2.6e-06	0	0	0	0	-0.00085414	0.263581	0	0	0	0	0	0	-0.0097656	0
0.302	0.00058509	0.0174476	0.00097728	5.7e-07	0	0	0	0	-0.00092453	0.263813	0	0	0	0	0	0	-0.012207	0
0.304	0.00381725	0.0174457	0.00069292	2.65e-06	0	0	0	0	-0.00099521	0.263964	0	0	0	0	0	0	-0.0024414	0
0.306	0.00058509	0.0174443	0.00036543	2.1e-07	0	0	0	0	-0.00106282	0.264027	0	0	0	0	0	0	-0.0097656	0
0.308	0.00058509	0.0174435	3.468e-05	2e-08	0	0	0	0	-0.00112709	0.264005	0	0	0	0	0	0	-0.012207	0
0.31	0	0.0174435	-0.00025065	0	0	0	0	0	-0.00118966	0.263908	0	0	0	0	0	0	-0.014648	0
0.312	0	0.017444	-0.00043989	0	0	0	0	0	-0.00125269	0.263753	0	0	0	0	0	0	-0.019531	0
0.314	0.00058509	0.0174449	-0.00047781	-2.8e-07	0	0	0	0	-0.00131734	0.263559	0	0	0	0	0	0	-0.01709	0
0.316	0	0.0174458	-0.0003424	0	0	0	0	0	-0.0013824	0.263349	0	0	0	0	0	0	-0.014648	0
0.318	0.00216819	0.0174465	-0.00011181	-2.4e-07	0	0	0	0	-0.00144438	0.263147	0	0	0	0	0	0	-0.01709	0
0.32	0.00058509	0.0174467	6.103e-05	4e-08	0	0	0	0	-0.00149858	0.262975	0	0	0	0	0	0	-0.012207	0
0.322	0	0.0174466	8.581e-05	0	0	0	0	0	-0.00154119	0.262852	0	0	0	0	0	0	-0.014648	0
0.324	0.00058509	0.0174464	3.84e-06	0	0	0	0	0	-0.0015724	0.262792	0	0	0	0	0	0	-0.014648	0
0.326	0	0.0174464	-9.223e-05	0	0	0	0	0	-0.00159714	0.262806	0	0	0	0	0	0	-0.021973	0
0.328	0.00058509	0.0174466	-0.00015627	-9e-08	0	0	0	0	-0.00162149	0.262898	0	0	0	0	0	0	-0.021973	0
0.33	0.00058509	0.0174469	-0.00018706	-1.1e-07	0	0	0	0	-0.00164882	0.263062	0	0	0	0	0	0	-0.01709	0
0.332	0	0.0174473	-0.00017973	0	0	0	0	0	-0.00167994	0.263288	0	0	0	0	0	0	-0.014648	0
0.334	0.00216819	0.0174476	-0.00015242	-3.3e-07	0	0	0	0	-0.00171404	0.263566	0	0	0	0	0	0	-0.014648	0
0.336	0.00058509	0.017448	-0.00018662	-1.1e-07	0	0	0	0	-0.00174804	0.263885	0	0	0	0	0	0	-0.01709	0
0.338	0.00216819	0.0174483	-0.0003416	-7.4e-07	0	0	0	0	-0.001777	0.264232	0	0	0	0	0	0	-0.014648	0
0.34	0	0.017449	-0.00054622	0	0	0	0	0	-0.00179694	0.264584	0	0	0	0	0	0	-0.019531	0
0.342	0.00216819	0.0174501	-0.00063793	-1.38e-06	0	0	0	0	-0.00180689	0.264917	0	0	0	0	0	0	-0.0048828	0
0.344	0.00058509	0.0174514	-0.00050279	-2.9e-07	0	0	0	0	-0.00180798	0.265212	0	0	0	0	0	0	-0.019531	0
0.346	0	0.0174524	-0.00016646	0	0	0	0	0	-0.0018011	0.265455	0	0	0	0	0	0	-0.019531	0
0.348	0	0.0174527	0.00023677	0	0	0	0	0	-0.00178658	0.265639	0	0	0	0	0	0	-0.0097656	0
0.35	0	0.0174522	0.00056632	0	0	0	0	0	-0.00176494	0.265773	0	0	0	0	0	0	-0.021973	0
0.352	0	0.0174511	0.00074485	0	0	0	0	0	-0.00173677	0.265871	0	0	0	0	0	0	-0.014648	0
0.354	0.00381725	0.0174496	0.00075194	2.87e-06	0	0	0	0	-0.00170298	0.265943	0	0	0	0	0	0	-0.0097656	0
0.356	0	0.0174481	0.00059661	0	0	0	0	0	-0.0016653	0.265989	0	0	0	0	0	0	-0.019531	0
0.358	0	0.0174469	0.00032665	0	0	0	0	0	-0.00162457	0.266011	0	0	0	0	0	0	-0.01709	0
0.36	0	0.0174463	3.713e-05	0	0	0	0	0	-0.00157961	0.266006	0	0	0	0	0	0	-0.019531	0
0.362	0	0.0174462	-0.00018549	0	0	0	0	0	-0.00152997	0.265966	0	0	0	0	0	0	-0.014648	0
0.364	0.00058509	0.0174466	-0.00035416	-2.1e-07	0	0	0	0	-0.00147864	0.265891	0	0	0	0	0	0	-0.01709	0
0.366	0.00058509	0.0174473	-0.00058009	-3.4e-07	0	0	0	0	-0.00143122	0.265783	0	0	0	0	0	0	-0.024414	0
0.368	0.00216819	0.0174484	-0.00093164	-2.02e-06	0	0	0	0	-0.00139273	0.265646	0	0	0	0	0	0	-0.0024414	0
0.37	0	0.0174503	-0.00131471	0	0	0	0	0	-0.00136564	0.26548	0	0	0	0	0	0	-0.014648	0
0.372	0.00540034	0.0174529	-0.00151595	-8.19e-06	0	0	0	0	-0.00135058	0.265293	0	0	0	0	0	0	-0.01709	0
0.374	0.00216819	0.017456	-0.00134627	-2.92e-06	0	0	0	0	-0.00134733	0.265089	0	0	0	0	0	0	-0.014648	0
0.376	0	0.0174587	-0.00077273	0	0	0	0	0	-0.00135434	0.264873	0	0	0	0	0	0	-0.0073242	0
0.378	0	0.0174602	3.943e-05	0	0	0	0	0	-0.00136822	0.264649	0	0	0	0	0	0	-0.0073242	0
0.38	0	0.0174601	0.00083075	0	0	0	0	0	-0.00138461	0.264421	0	0	0	0	0	0	-0.024414	0
0.382	0.00704941	0.0174585	0.00140601	9.91e-06	0	0	0	0	-0.0014	0.264197	0	0	0	0	0	0	-0.014648	0
0.384	0	0.0174556	0.00167495	0	0	0	0	0	-0.00141253	0.263985	0	0	0	0	0	0	-0.014648	0
0.386	0.00381725	0.0174523	0.00161108	6.15e-06	0	0	0	0	-0.00142202	0.263798	0	0	0	0	0	0	-0.01709	0
0.388	0	0.0174491	0.00126011	0	0	0	0	0	-0.00143001	0.263641	0	0	0	0	0	0	-0.012207	0
0.39	0	0.0174466	0.00074522	0	0	0	0	0	-0.00143942	0.263519	0	0	0	0	0	0	-0.012207	0
0.392	0.00058509	0.0174451	0.00020776	1.2e-07	0	0	0	0	-0.00145318	0.263444	0	0	0	0	0	0	-0.01709	0
0.394	0.00216819	0.0174446	-0.00024529	-5.3e-07	0	0	0	0	-0.00147349	0.263431	0	0	0	0	0	0	-0.0097656	0
0.396	0	0.0174451	-0.00056112	0	0	0	0	0	-0.00150245	0.263491	0	0	0	0	0	0	-0.01709	0
0.398	0.00216819	0.0174463	-0.00074657	-1.62e-06	0	0	0	0	-0.00154312	0.263624	0	0	0	0	0	0	-0.019531	0
0.4	0.00058509	0.0174478	-0.00082252	-4.8e-07	0	0	0	0	-0.00159883	0.263819	0	0	0	0	0	0	-0.014648	0
0.402	0	0.0174494	-0.00076974	0	0	0	0	0	-0.00167169	0.264059	0	0	0	0	0	0	-0.01709	0
0.404	0	0.0174509	-0.00056908	0	0	0	0	0	-0.00176204	0.264328	0	0	0	0	0	0	-0.019531	0
0.406	0.00381725	0.0174521	-0.00025639	-9.8e-07	0	0	0	0	-0.00186757	0.264611	0	0	0	0	0	0	-0.014648	0
0.408	0.00216819	0.0174526	0.00011652	2.5e-07	0	0	0	0	-0.00198315	0.264894	0	0	0	0	0	0	-0.01709	0
0.41	0.00216819	0.0174524	0.00050964	1.1e-06	0	0	0	0	-0.00210262	0.265165	0	0	0	0	0	0	-0.0073242	0
0.412	0.00058509	0.0174513	0.000851	5e-07	0	0	0	0	-0.0022205	0.265419	0	0	0	0	0	0	-0.019531	0
0.414	0.00216819	0.0174496	0.00103827	2.25e-06	0	0	0	0	-0.00233196	0.265647	0	0	0	0	0	0	-0.01709	0
0.416	0	0.0174476	0.00100728	0	0	0	0	0	-0.00243062	0.265835	0	0	0	0	0	0	-0.012207	0
0.418	0	0.0174456	0.00077002	0	0	0	0	0	-0.00250721	0.265969	0	0	0	0	0	0	-0.019531	0
0.42	0	0.017444	0.00038721	0	0	0	0	0	-0.00255233	0.266036	0	0	0	0	0	0	-0.021973	0
0.422	0	0.0174432	-7.872e-05	0	0	0	0	0	-0.00256092	0.266024	0	0	0	0	0	0	-0.01709	0
0.424	0.00381725	0.0174434	-0.00057938	-2.21e-06	0	0	0	0	-0.00253448	0.265931	0	0	0	0	0	0	-0.012207	0
0.426	0	0.0174445	-0.00105969	0	0	0	0	0	-0.00248046	0.265764	0	0	0	0	0	0	-0.012207	0
0.428	0.00058509	0.0174467	-0.00142518	-8.3e-07	0	0	0	0	-0.00240928	0.265542	0	0	0	0	0	0	-0.021973	0
0.43	0.00216819	0.0174495	-0.00152906	-3.32e-06	0	0	0	0	-0.0023304	0.265297	0	0	0	0	0	0	-0.019531	0
0.432	0	0.0174526	-0.00124466	0	0	0	0	0	-0.00225031	0.265073	0	0	0	0	0	0	-0.01709	0
0.434	0.00058509	0.0174551	-0.00061584	-3.6e-07	0	0	0	0	-0.00217257	0.26491	0	0	0	0	0	0	-0.029297	0
0.436	0	0.0174563	0.00011182	0	0	0	0	0	-0.0020989	0.264823	0	0	0	0	0	0	-0.014648	0
0.438	0	0.0174561	0.00067057	0	0	0	0	0	-0.00202968	0.264802	0	0	0	0	0	0	-0.012207	0
0.44	0	0.0174547	0.00094119	0	0	0	0	0	-0.00196406	0.264825	0	0	0	0	0	0	-0.026855	0
0.442	0	0.0174528	0.0009665	0	0	0	0	0	-0.00190059	0.264866	0	0	0	0	0	0	-0.012207	0
0.444	0	0.0174509	0.00088383	0	0	0	0	0	-0.00183808	0.264904	0	0	0	0	0	0	-0.019531	0
0.446	0.00058509	0.0174492	0.00081031	4.7e-07	0	0	0	0	-0.00177583	0.264913	0	0	0	0	0	0	-0.026855	0
0.448	0.00058509	0.0174475	0.00072802	4.3e-07	0	0	0	0	-0.00171317	0.26487	0	0	0	0	0	0	-0.0073242	0
0.45	0.00216819	0.0174461	0.00051774	1.12e-06	0	0	0	0	-0.00164896	0.264753	0	0	0	0	0	0	-0.019531	0
0.452	0.00540034	0.017445	0.00010646	5.7e-07	0	0	0	0	-0.00158224	0.26455	0	0	0	0	0	0	-0.0048828	0
0.454	0	0.0174448	-0.00047347	0	0	0	0	0	-0.00151322	0.26426	0	0	0	0	0	0	-0.01709	0
0.456	0	0.0174458	-0.00112575	0	0	0	0	0	-0.00144352	0.263886	0	0	0	0	0	0	-0.01709	0
0.458	0	0.017448	-0.00170763	0	0	0	0	0	-0.00137633	0.263433	0	0	0	0	0	0	-0.012207	0
0.46	0	0.0174514	-0.002021	0	0	0	0	0	-0.00131625	0.262905	0	0	0	0	0	0	-0.01709	0
0.462	0.00381725	0.0174555	-0.00188096	-7.18e-06	0	0	0	0	-0.00126851	0.262316	0	0	0	0	0	0	-0.01709	0
0.464	0	0.0174592	-0.00127244	0	0	0	0	0	-0.00123749	0.261697	0	0	0	0	0	0	-0.0024414	0
0.466	0.00216819	0.0174618	-0.00041927	-9.1e-07	0	0	0	0	-0.00122533	0.261096	0	0	0	0	0	0	-0.012207	0
0.468	0.00216819	0.0174626	0.00035745	7.8e-07	0	0	0	0	-0.00123142	0.260572	0	0	0	0	0	0	-0.01709	0
0.47	0.00216819	0.0174619	0.00086418	1.87e-06	0	0	0	0	-0.00125325	0.260179	0	0	0	0	0	0	-0.012207	0
0.472	0.00216819	0.0174602	0.00112187	2.43e-06	0	0	0	0	-0.00128708	0.259953	0	0	0	0	0	0	-0.012207	0
0.474	0.00381725	0.0174579	0.00124653	4.76e-06	0	0	0	0	-0.00132808	0.259902	0	0	0	0	0	0	-0.01709	0
0.476	0.00058509	0.0174555	0.00128759	7.5e-07	0	0	0	0	-0.00137054	0.260004	0	0	0	0	0	0	-0.012207	0
0.478	0.00058509	0.0174529	0.00120715	7.1e-07	0	0	0	0	-0.00140918	0.260218	0	0	0	0	0	0	-0.01709	0
0.48	0.00540034	0.0174505	0.00097712	5.28e-06	0	0	0	0	-0.00144088	0.260496	0	0	0	0	0	0	-0.026855	0
0.482	0	0.0174485	0.00063595	0	0	0	0	0	-0.00146425	0.260795	0	0	0	0	0	0	-0.01709	0
0.484	0.00216819	0.0174472	0.00023611	5.1e-07	0	0	0	0	-0.00147741	0.26108	0	0	0	0	0	0	-0.019531	0
0.486	0.00381725	0.0174468	-0.00019774	-7.5e-07	0	0	0	0	-0.00147668	0.261332	0	0	0	0	0	0	-0.01709	0
0.488	0.00216819	0.0174472	-0.00061413	-1.33e-06	0	0	0	0	-0.00145794	0.261541	0	0	0	0	0	0	-0.01709	0
0.49	0.00058509	0.0174484	-0.0008906	-5.2e-07	0	0	0	0	-0.00141856	0.261709	0	0	0	0	0	0	-0.0024414	0
0.492	0	0.0174502	-0.00089404	0	0	0	0	0	-0.00135901	0.261843	0	0	0	0	0	0	-0.01709	0
0.494	0.0086325	0.017452	-0.00058581	-5.06e-06	0	0	0	0	-0.001283	0.261957	0	0	0	0	0	0	-0.01709	0
0.496	0.00216819	0.0174531	-5.527e-05	-1.2e-07	0	0	0	0	-0.00119587	0.262072	0	0	0	0	0	0	-0.012207	0
0.498	0.00058509	0.0174532	0.0005343	3.1e-07	0	0	0	0	-0.00110327	0.262208	0	0	0	0	0	0	-0.012207	0
0.5	0	0.0174522	0.0010047	0	0	0	0	0	-0.00101091	0.262374	0	0	0	0	0	0	-0.019531	0
0.502	0.00058509	0.0174502	0.00121213	7.1e-07	0	0	0	0	-0.00092422	0.262562	0	0	0	0	0	0	-0.021973	0
0.504	0.00216819	0.0174477	0.0011097	2.41e-06	0	0	0	0	-0.00084831	0.26276	0	0	0	0	0	0	-0.01709	0
0.506	0.00058509	0.0174455	0.00075645	4.4e-07	0	0	0	0	-0.00078931	0.26296	0	0	0	0	0	0	-0.014648	0
0.508	0	0.017444	0.00024744	0	0	0	0	0	-0.00075511	0.263162	0	0	0	0	0	0	-0.021973	0
0.51	0.00216819	0.0174435	-0.00034242	-7.4e-07	0	0	0	0	-0.00075367	0.263369	0	0	0	0	0	0	-0.012207	0
0.512	0.00216819	0.0174442	-0.00095105	-2.06e-06	0	0	0	0	-0.00078957	0.263582	0	0	0	0	0	0	-0.014648	0
0.514	0.00058509	0.0174461	-0.00149201	-8.7e-07	0	0	0	0	-0.0008624	0.263804	0	0	0	0	0	0	-0.01709	0
0.516	0	0.0174491	-0.00182753	0	0	0	0	0	-0.00096714	0.264035	0	0	0	0	0	0	-0.012207	0
0.518	0.00058509	0.0174527	-0.00181387	-1.06e-06	0	0	0	0	-0.00109538	0.264268	0	0	0	0	0	0	-0.0024414	0
0.52	0.00381725	0.0174564	-0.00143382	-5.47e-06	0	0	0	0	-0.00123762	0.264498	0	0	0	0	0	0	-0.019531	0
0.522	0	0.0174592	-0.00084201	0	0	0	0	0	-0.00138482	0.264718	0	0	0	0	0	0	-0.01709	0
0.524	0.00058509	0.0174609	-0.00021772	-1.3e-07	0	0	0	0	-0.00152615	0.264918	0	0	0	0	0	0	-0.012207	0
0.526	0	0.0174613	0.00034972	0	0	0	0	0	-0.00164811	0.26508	0	0	0	0	0	0	-0.019531	0
0.528	0.00058509	0.0174607	0.00080645	4.7e-07	0	0	0	0	-0.0017396	0.265185	0	0	0	0	0	0	-0.0097656	0
0.53	0.00216819	0.017459	0.00108963	2.36e-06	0	0	0	0	-0.00179664	0.265219	0	0	0	0	0	0	-0.012207	0
0.532	0	0.0174568	0.00117594	0	0	0	0	0	-0.00182125	0.265178	0	0	0	0	0	0	-0.012207	0
0.534	0	0.0174545	0.00110436	0	0	0	0	0	-0.00181866	0.26507	0	0	0	0	0	0	-0.019531	0
0.536	0.00704941	0.0174523	0.00091063	6.42e-06	0	0	0	0	-0.00179551	0.264914	0	0	0	0	0	0	-0.01709	0
0.538	0.00216819	0.0174505	0.00056975	1.24e-06	0	0	0	0	-0.00175841	0.264726	0	0	0	0	0	0	-0.01709	0
0.54	0	0.0174493	5.898e-05	0	0	0	0	0	-0.00171364	0.264521	0	0	0	0	0	0	-0.014648	0
0.542	0	0.0174492	-0.00053706	0	0	0	0	0	-0.00166786	0.264323	0	0	0	0	0	0	-0.026855	0
0.544	0	0.0174503	-0.00103534	0	0	0	0	0	-0.00162732	0.264156	0	0	0	0	0	0	-0.01709	0
0.546	0.00381725	0.0174524	-0.0012715	-4.85e-06	0	0	0	0	-0.00159642	0.264039	0	0	0	0	0	0	-0.012207	0
0.548	0.00058509	0.0174549	-0.00119116	-7e-07	0	0	0	0	-0.00157747	0.263982	0	0	0	0	0	0	-0.012207	0
0.55	0.00540034	0.0174573	-0.00083237	-4.5e-06	0	0	0	0	-0.0015712	0.263979	0	0	0	0	0	0	-0.012207	0
0.552	0	0.017459	-0.0002723	0	0	0	0	0	-0.00157757	0.264023	0	0	0	0	0	0	-0.014648	0
0.554	0.00058509	0.0174595	0.00037838	2.2e-07	0	0	0	0	-0.00159632	0.264108	0	0	0	0	0	0	-0.01709	0
0.556	0.00058509	0.0174587	0.00098726	5.8e-07	0	0	0	0	-0.00162606	0.264238	0	0	0	0	0	0	-0.012207	0
0.558	0.00540034	0.0174568	0.00143998	7.78e-06	0	0	0	0	-0.0016627	0.264415	0	0	0	0	0	0	-0.019531	0
0.56	0	0.0174539	0.00164445	0	0	0	0	0	-0.00169899	0.264641	0	0	0	0	0	0	-0.012207	0
0.562	0.00058509	0.0174506	0.00153317	9e-07	0	0	0	0	-0.00172547	0.264908	0	0	0	0	0	0	-0.0048828	0
0.564	0.00058509	0.0174475	0.00111008	6.5e-07	0	0	0	0	-0.00173331	0.265205	0	0	0	0	0	0	-0.01709	0
0.566	0	0.0174453	0.00045972	0	0	0	0	0	-0.00171766	0.265518	0	0	0	0	0	0	-0.01709	0
0.568	0.00704941	0.0174444	-0.00031049	-2.19e-06	0	0	0	0	-0.00167878	0.265837	0	0	0	0	0	0	-0.01709	0
0.57	0	0.017445	-0.00110165	0	0	0	0	0	-0.00162042	0.266159	0	0	0	0	0	0	-0.0097656	0
0.572	0.00058509	0.0174472	-0.00179474	-1.05e-06	0	0	0	0	-0.00154816	0.266472	0	0	0	0	0	0	-0.012207	0
0.574	0.00216819	0.0174508	-0.00222699	-4.83e-06	0	0	0	0	-0.00146978	0.26676	0	0	0	0	0	0	-0.012207	0
0.576	0.00058509	0.0174553	-0.00223672	-1.31e-06	0	0	0	0	-0.00139539	0.266994	0	0	0	0	0	0	-0.012207	0
0.578	0.00058509	0.0174597	-0.00175925	-1.03e-06	0	0	0	0	-0.00133459	0.267147	0	0	0	0	0	0	-0.019531	0
0.58	0.00216819	0.0174632	-0.00088892	-1.93e-06	0	0	0	0	-0.00129456	0.267184	0	0	0	0	0	0	-0.0097656	0
0.582	0.00058509	0.017465	0.00014471	8e-08	0	0	0	0	-0.00128066	0.267082	0	0	0	0	0	0	-0.014648	0
0.584	0	0.0174647	0.00106856	0	0	0	0	0	-0.00129584	0.266835	0	0	0	0	0	0	-0.012207	0
0.586	0.00381725	0.0174626	0.0016793	6.41e-06	0	0	0	0	-0.00133883	0.266466	0	0	0	0	0	0	-0.01709	0
0.588	0.00216819	0.0174592	0.00191482	4.15e-06	0	0	0	0	-0.00140395	0.266021	0	0	0	0	0	0	-0.014648	0
0.59	0	0.0174554	0.00183414	0	0	0	0	0	-0.00148276	0.265556	0	0	0	0	0	0	-0.012207	0
0.592	0.00058509	0.0174517	0.00153071	9e-07	0	0	0	0	-0.00156635	0.265121	0	0	0	0	0	0	-0.012207	0
0.594	0.00216819	0.0174487	0.00106458	2.31e-06	0	0	0	0	-0.00164712	0.264755	0	0	0	0	0	0	-0.014648	0
0.596	0	0.0174466	0.00046986	0	0	0	0	0	-0.00171932	0.264481	0	0	0	0	0	0	-0.021973	0
0.598	0.00216819	0.0174456	-0.00019704	-4.3e-07	0	0	0	0	-0.00177894	0.2643	0	0	0	0	0	0	-0.014648	0
0.6	0	0.017446	-0.00083511	0	0	0	0	0	-0.0018238	0.264198	0	0	0	0	0	0	-0.014648	0
0.602	0	0.0174477	-0.00130293	0	0	0	0	0	-0.00185419	0.264156	0	0	0	0	0	0	-0.01709	0
0.604	0.00058509	0.0174503	-0.00143719	-8.4e-07	0	0	0	0	-0.00187275	0.264162	0	0	0	0	0	0	-0.014648	0
0.606	0.00216819	0.0174532	-0.00112156	-2.43e-06	0	0	0	0	-0.00188244	0.264223	0	0	0	0	0	0	-0.01709	0
0.608	0.00216819	0.0174554	-0.00039854	-8.6e-07	0	0	0	0	-0.00188486	0.264354	0	0	0	0	0	0	-0.019531	0
0.61	0	0.0174562	0.00048268	0	0	0	0	0	-0.00187998	0.264571	0	0	0	0	0	0	-0.012207	0
0.612	0.00216819	0.0174552	0.00118899	2.58e-06	0	0	0	0	-0.00186688	0.264877	0	0	0	0	0	0	-0.014648	0
0.614	0	0.0174528	0.00151725	0	0	0	0	0	-0.0018458	0.265254	0	0	0	0	0	0	-0.012207	0
0.616	0.00216819	0.0174498	0.00147751	3.2e-06	0	0	0	0	-0.00182023	0.265673	0	0	0	0	0	0	-0.014648	0
0.618	0	0.0174469	0.00120035	0	0	0	0	0	-0.001796	0.266096	0	0	0	0	0	0	-0.01709	0
0.62	0.00216819	0.0174445	0.00081923	1.78e-06	0	0	0	0	-0.00177816	0.266484	0	0	0	0	0	0	-0.0097656	0
0.622	0	0.0174428	0.00041742	0	0	0	0	0	-0.00176899	0.266813	0	0	0	0	0	0	-0.012207	0
0.624	0.00058509	0.017442	2.697e-05	2e-08	0	0	0	0	-0.00176897	0.267073	0	0	0	0	0	0	-0.012207	0
0.626	0.00058509	0.0174419	-0.00034938	-2e-07	0	0	0	0	-0.001778	0.267274	0	0	0	0	0	0	-0.0048828	0
0.628	0	0.0174426	-0.00071124	0	0	0	0	0	-0.00179437	0.267424	0	0	0	0	0	0	-0.024414	0
0.63	0.00058509	0.0174441	-0.00103454	-6.1e-07	0	0	0	0	-0.00181392	0.267522	0	0	0	0	0	0	-0.01709	0
0.632	0	0.0174461	-0.00125248	0	0	0	0	0	-0.00183136	0.267553	0	0	0	0	0	0	-0.019531	0
0.634	0.00216819	0.0174486	-0.00127182	-2.76e-06	0	0	0	0	-0.00184358	0.2675	0	0	0	0	0	0	-0.014648	0
0.636	0.00216819	0.0174512	-0.0010421	-2.26e-06	0	0	0	0	-0.00185153	0.267358	0	0	0	0	0	0	-0.0097656	0
0.638	0.00058509	0.0174533	-0.00061251	-3.6e-07	0	0	0	0	-0.00185897	0.267134	0	0	0	0	0	0	-0.01709	0
0.64	0.00058509	0.0174545	-0.00010597	-6e-08	0	0	0	0	-0.00186959	0.266842	0	0	0	0	0	0	-0.0048828	0
0.642	0	0.0174547	0.0003426	0	0	0	0	0	-0.00188557	0.2665	0	0	0	0	0	0	-0.0097656	0
0.644	0.00058509	0.017454	0.00062094	3.6e-07	0	0	0	0	-0.0019075	0.266127	0	0	0	0	0	0	-0.014648	0
0.646	0.00058509	0.0174528	0.00066799	3.9e-07	0	0	0	0	-0.00193429	0.265746	0	0	0	0	0	0	-0.014648	0
0.648	0	0.0174514	0.00051321	0	0	0	0	0	-0.00196259	0.265375	0	0	0	0	0	0	-0.01709	0
0.65	0	0.0174504	0.00027542	0	0	0	0	0	-0.00198647	0.265037	0	0	0	0	0	0	-0.014648	0
0.652	0	0.0174499	6.876e-05	0	0	0	0	0	-0.00199896	0.264758	0	0	0	0	0	0	-0.01709	0
0.654	0	0.0174497	-9.002e-05	0	0	0	0	0	-0.00199493	0.264561	0	0	0	0	0	0	-0.019531	0
0.656	0.00058509	0.0174499	-0.00023071	-1.3e-07	0	0	0	0	-0.0019727	0.264466	0	0	0	0	0	0	-0.012207	0
0.658	0.00381725	0.0174504	-0.00034991	-1.34e-06	0	0	0	0	-0.00193366	0.26448	0	0	0	0	0	0	-0.0073242	0
0.66	0.00058509	0.0174511	-0.00045253	-2.6e-07	0	0	0	0	-0.00188056	0.264595	0	0	0	0	0	0	-0.014648	0
0.662	0.00058509	0.017452	-0.00055958	-3.3e-07	0	0	0	0	-0.00181545	0.264781	0	0	0	0	0	0	-0.0048828	0
0.664	0.00216819	0.0174531	-0.00062084	-1.35e-06	0	0	0	0	-0.00173969	0.265002	0	0	0	0	0	0	-0.0073242	0
0.666	0.00216819	0.0174543	-0.0005358	-1.16e-06	0	0	0	0	-0.00165571	0.265226	0	0	0	0	0	0	-0.01709	0
0.668	0.00058509	0.0174554	-0.00026907	-1.6e-07	0	0	0	0	-0.00156746	0.265424	0	0	0	0	0	0	-0.026855	0
0.67	0	0.0174559	0.00012834	0	0	0	0	0	-0.00147915	0.265564	0	0	0	0	0	0	-0.014648	0
0.672	0.00058509	0.0174557	0.00057109	3.3e-07	0	0	0	0	-0.00139442	0.265612	0	0	0	0	0	0	-0.014648	0
0.674	0.00540034	0.0174545	0.00095651	5.17e-06	0	0	0	0	-0.00131768	0.265544	0	0	0	0	0	0	-0.019531	0
0.676	0	0.0174526	0.0011587	0	0	0	0	0	-0.00125424	0.265344	0	0	0	0	0	0	-0.021973	0
0.678	0.00058509	0.0174503	0.00106932	6.3e-07	0	0	0	0	-0.00120727	0.26502	0	0	0	0	0	0	0	0
0.68	0	0.0174482	0.0006762	0	0	0	0	0	-0.00117609	0.2646	0	0	0	0	0	0	-0.024414	0
0.682	0.00058509	0.0174468	7.752e-05	5e-08	0	0	0	0	-0.00115799	0.264129	0	0	0	0	0	0	-0.01709	0
0.684	0	0.0174467	-0.00059963	0	0	0	0	0	-0.00115054	0.263654	0	0	0	0	0	0	-0.012207	0
0.686	0.00216819	0.0174479	-0.00127105	-2.76e-06	0	0	0	0	-0.00115245	0.263207	0	0	0	0	0	0	-0.021973	0
0.688	0	0.0174504	-0.00186308	0	0	0	0	0	-0.00116284	0.262811	0	0	0	0	0	0	-0.019531	0
0.69	0.00216819	0.0174541	-0.00223451	-4.84e-06	0	0	0	0	-0.00117996	0.262481	0	0	0	0	0	0	-0.01709	0
0.692	0	0.0174586	-0.00221473	0	0	0	0	0	-0.00120095	0.262227	0	0	0	0	0	0	-0.014648	0
0.694	0	0.017463	-0.00174395	0	0	0	0	0	-0.00122291	0.262061	0	0	0	0	0	0	-0.01709	0
0.696	0.00540034	0.0174665	-0.00092233	-4.98e-06	0	0	0	0	-0.00124426	0.261982	0	0	0	0	0	0	-0.01709	0
0.698	0	0.0174684	6.408e-05	0	0	0	0	0	-0.00126595	0.261974	0	0	0	0	0	0	-0.012207	0
0.7	0.00216819	0.0174682	0.00102078	2.21e-06	0	0	0	0	-0.00129155	0.262018	0	0	0	0	0	0	-0.019531	0
0.702	0.00058509	0.0174662	0.00178577	1.04e-06	0	0	0	0	-0.00132552	0.262097	0	0	0	0	0	0	-0.014648	0
0.704	0.00216819	0.0174626	0.0022479	4.87e-06	0	0	0	0	-0.00137087	0.262205	0	0	0	0	0	0	-0.0097656	0
0.706	0.00381725	0.0174581	0.00234721	8.96e-06	0	0	0	0	-0.0014281	0.262341	0	0	0	0	0	0	-0.01709	0
0.708	0	0.0174534	0.00208656	0	0	0	0	0	-0.00149577	0.262507	0	0	0	0	0	0	-0.019531	0
0.71	0.00216819	0.0174492	0.00155455	3.37e-06	0	0	0	0	-0.00157135	0.262702	0	0	0	0	0	0	-0.012207	0
0.712	0	0.0174461	0.00089941	0	0	0	0	0	-0.00165095	0.262912	0	0	0	0	0	0	-0.024414	0
0.714	0	0.0174444	0.00025837	0	0	0	0	0	-0.00172941	0.263116	0	0	0	0	0	0	-0.012207	0
0.716	0	0.0174438	-0.00027561	0	0	0	0	0	-0.00180196	0.263301	0	0	0	0	0	0	-0.019531	0
0.718	0	0.0174444	-0.00063389	0	0	0	0	0	-0.00186526	0.263458	0	0	0	0	0	0	-0.014648	0
0.72	0.00216819	0.0174457	-0.00076661	-1.66e-06	0	0	0	0	-0.0019167	0.263582	0	0	0	0	0	0	-0.012207	0
0.722	0.00216819	0.0174472	-0.00068837	-1.49e-06	0	0	0	0	-0.00195358	0.263666	0	0	0	0	0	0	-0.014648	0
0.724	0.00216819	0.0174486	-0.00048701	-1.06e-06	0	0	0	0	-0.0019726	0.263707	0	0	0	0	0	0	-0.012207	0
0.726	0.00216819	0.0174495	-0.00022926	-5e-07	0	0	0	0	-0.00197113	0.2637	0	0	0	0	0	0	-0.014648	0
0.728	0	0.01745	8.11e-05	0	0	0	0	0	-0.00195084	0.263645	0	0	0	0	0	0	-0.019531	0
0.73	0	0.0174498	0.00040465	0	0	0	0	0	-0.00191826	0.263545	0	0	0	0	0	0	-0.012207	0
0.732	0.00058509	0.017449	0.00062099	3.6e-07	0	0	0	0	-0.00188094	0.263416	0	0	0	0	0	0	-0.014648	0
0.734	0.00058509	0.0174478	0.00062307	3.6e-07	0	0	0	0	-0.00184507	0.263283	0	0	0	0	0	0	-0.019531	0
0.736	0.00058509	0.0174465	0.00039929	2.3e-07	0	0	0	0	-0.00181538	0.263172	0	0	0	0	0	0	-0.012207	0
0.738	0	0.0174457	2.343e-05	0	0	0	0	0	-0.00179476	0.263099	0	0	0	0	0	0	-0.0048828	0
0.74	0.00540034	0.0174457	-0.00039135	-2.11e-06	0	0	0	0	-0.00178361	0.263069	0	0	0	0	0	0	-0.019531	0
0.742	0.00058509	0.0174465	-0.00072606	-4.2e-07	0	0	0	0	-0.00177958	0.263079	0	0	0	0	0	0	-0.01709	0
0.744	0	0.0174479	-0.00089996	0	0	0	0	0	-0.00177779	0.263125	0	0	0	0	0	0	-0.019531	0
0.746	0.00058509	0.0174497	-0.00092061	-5.4e-07	0	0	0	0	-0.00177216	0.263197	0	0	0	0	0	0	-0.012207	0
0.748	0	0.0174516	-0.00083587	0	0	0	0	0	-0.00175668	0.26328	0	0	0	0	0	0	-0.021973	0
0.75	0.00540034	0.0174532	-0.00062744	-3.39e-06	0	0	0	0	-0.00172622	0.263355	0	0	0	0	0	0	-0.014648	0
0.752	0.00540034	0.0174545	-0.00025638	-1.38e-06	0	0	0	0	-0.0016775	0.263406	0	0	0	0	0	0	-0.01709	0
0.754	0	0.017455	0.00019953	0	0	0	0	0	-0.00160996	0.263423	0	0	0	0	0	0	-0.014648	0
0.756	0	0.0174546	0.00057387	0	0	0	0	0	-0.00152596	0.263403	0	0	0	0	0	0	-0.01709	0
0.758	0.00381725	0.0174534	0.00077652	2.96e-06	0	0	0	0	-0.00143031	0.263347	0	0	0	0	0	0	-0.026855	0
0.76	0.00216819	0.0174519	0.0008581	1.86e-06	0	0	0	0	-0.00132915	0.26326	0	0	0	0	0	0	-0.01709	0
0.762	0	0.0174502	0.0008952	0	0	0	0	0	-0.00122846	0.263159	0	0	0	0	0	0	-0.019531	0
0.764	0	0.0174484	0.00087913	0	0	0	0	0	-0.00113302	0.26307	0	0	0	0	0	0	-0.01709	0
0.766	0.00058509	0.0174466	0.0007723	4.5e-07	0	0	0	0	-0.00104608	0.263023	0	0	0	0	0	0	-0.0097656	0
0.768	0.00058509	0.0174451	0.00060239	3.5e-07	0	0	0	0	-0.00097024	0.263042	0	0	0	0	0	0	-0.012207	0
0.77	0.00058509	0.0174439	0.00044237	2.6e-07	0	0	0	0	-0.00090953	0.26313	0	0	0	0	0	0	-0.014648	0
0.772	0.00058509	0.017443	0.00034775	2e-07	0	0	0	0	-0.00086946	0.263268	0	0	0	0	0	0	-0.01709	0
0.774	0	0.0174423	0.00032512	0	0	0	0	0	-0.00085399	0.263434	0	0	0	0	0	0	-0.012207	0
0.776	0	0.0174417	0.00032524	0	0	0	0	0	-0.00086347	0.263614	0	0	0	0	0	0	-0.019531	0
0.778	0	0.017441	0.00028183	0	0	0	0	0	-0.00089633	0.263793	0	0	0	0	0	0	-0.019531	0
0.78	0	0.0174404	0.00017641	0	0	0	0	0	-0.00095057	0.263959	0	0	0	0	0	0	-0.0024414	0
0.782	0.00058509	0.0174401	4.672e-05	3e-08	0	0	0	0	-0.00102193	0.264095	0	0	0	0	0	0	-0.01709	0
0.784	0.00058509	0.01744	-6.471e-05	-4e-08	0	0	0	0	-0.00110239	0.264194	0	0	0	0	0	0	-0.014648	0
0.786	0	0.0174401	-0.00014728	0	0	0	0	0	-0.00118159	0.264263	0	0	0	0	0	0	-0.012207	0
0.788	0.00216819	0.0174404	-0.00021609	-4.7e-07	0	0	0	0	-0.0012498	0.264319	0	0	0	0	0	0	-0.0048828	0
0.79	0.00058509	0.0174409	-0.00029065	-1.7e-07	0	0	0	0	-0.00130146	0.264385	0	0	0	0	0	0	-0.014648	0
0.792	0.00058509	0.0174414	-0.00038554	-2.3e-07	0	0	0	0	-0.00133662	0.264487	0	0	0	0	0	0	-0.019531	0
0.794	0	0.0174422	-0.00050943	0	0	0	0	0	-0.00135826	0.264644	0	0	0	0	0	0	-0.012207	0
0.796	0	0.0174432	-0.00065578	0	0	0	0	0	-0.00137041	0.264867	0	0	0	0	0	0	-0.0024414	0
0.798	0	0.0174445	-0.00079032	0	0	0	0	0	-0.00137905	0.265149	0	0	0	0	0	0	-0.012207	0
0.8	0.00058509	0.0174461	-0.00085865	-5e-07	0	0	0	0	-0.00139212	0.265467	0	0	0	0	0	0	-0.01709	0
0.802	0	0.0174478	-0.00082252	0	0	0	0	0	-0.00141649	0.265791	0	0	0	0	0	0	-0.019531	0
0.804	0	0.0174495	-0.00069421	0	0	0	0	0	-0.00145444	0.266091	0	0	0	0	0	0	-0.0073242	0
0.806	0	0.0174509	-0.00052817	0	0	0	0	0	-0.0015024	0.266347	0	0	0	0	0	0	-0.012207	0
0.808	0	0.0174519	-0.00036881	0	0	0	0	0	-0.00155324	0.266545	0	0	0	0	0	0	-0.01709	0
0.81	0	0.0174527	-0.00019737	0	0	0	0	0	-0.0016005	0.26668	0	0	0	0	0	0	-0.012207	0
0.812	0.00216819	0.0174531	6.284e-05	1.4e-07	0	0	0	0	-0.0016418	0.266739	0	0	0	0	0	0	-0.01709	0
0.814	0.00058509	0.0174529	0.00045388	2.7e-07	0	0	0	0	-0.00167967	0.266708	0	0	0	0	0	0	-0.029297	0
0.816	0	0.017452	0.00088879	0	0	0	0	0	-0.00171982	0.266585	0	0	0	0	0	0	-0.019531	0
0.818	0	0.0174502	0.00121429	0	0	0	0	0	-0.00176884	0.266374	0	0	0	0	0	0	-0.031738	0
0.82	0.00058509	0.0174478	0.00137416	8e-07	0	0	0	0	-0.00183194	0.266087	0	0	0	0	0	0	-0.012207	0
0.822	0.00381725	0.0174451	0.00143644	5.48e-06	0	0	0	0	-0.00191187	0.26574	0	0	0	0	0	0	-0.0097656	0
0.824	0.00540034	0.0174422	0.00147716	7.98e-06	0	0	0	0	-0.002009	0.265366	0	0	0	0	0	0	-0.0073242	0
0.826	0.00058509	0.0174392	0.00149511	8.7e-07	0	0	0	0	-0.00212044	0.265007	0	0	0	0	0	0	-0.0073242	0
0.828	0	0.0174363	0.00141311	0	0	0	0	0	-0.00223821	0.264705	0	0	0	0	0	0	-0.014648	0
0.83	0	0.0174334	0.00114911	0	0	0	0	0	-0.00235005	0.264487	0	0	0	0	0	0	-0.01709	0
0.832	0	0.0174311	0.00071887	0	0	0	0	0	-0.00244339	0.264367	0	0	0	0	0	0	-0.019531	0
0.834	0	0.0174297	0.0002471	0	0	0	0	0	-0.00250934	0.264343	0	0	0	0	0	0	-0.01709	0
0.836	0.00058509	0.0174292	-0.00014852	-9e-08	0	0	0	0	-0.00254396	0.264392	0	0	0	0	0	0	-0.021973	0
0.838	0.00058509	0.0174295	-0.00043975	-2.6e-07	0	0	0	0	-0.00254563	0.264476	0	0	0	0	0	0	-0.0097656	0
0.84	0.00058509	0.0174304	-0.000653	-3.8e-07	0	0	0	0	-0.00251232	0.264548	0	0	0	0	0	0	-0.012207	0
0.842	0	0.0174317	-0.00081424	0	0	0	0	0	-0.00244345	0.264561	0	0	0	0	0	0	-0.0048828	0
0.844	0.00216819	0.0174333	-0.00093487	-2.03e-06	0	0	0	0	-0.00234276	0.264489	0	0	0	0	0	0	-0.014648	0
0.846	0	0.0174352	-0.00101452	0	0	0	0	0	-0.00221712	0.264336	0	0	0	0	0	0	-0.014648	0
0.848	0	0.0174372	-0.00104229	0	0	0	0	0	-0.00207364	0.264129	0	0	0	0	0	0	-0.012207	0
0.85	0	0.0174393	-0.00100123	0	0	0	0	0	-0.0019192	0.263912	0	0	0	0	0	0	-0.014648	0
0.852	0	0.0174413	-0.00087749	0	0	0	0	0	-0.00176162	0.263727	0	0	0	0	0	0	-0.0097656	0
0.854	0.00216819	0.017443	-0.0006607	-1.43e-06	0	0	0	0	-0.0016099	0.263601	0	0	0	0	0	0	-0.014648	0
0.856	0.00058509	0.0174444	-0.0003523	-2.1e-07	0	0	0	0	-0.00147334	0.263542	0	0	0	0	0	0	-0.01709	0
0.858	0	0.0174451	-1.537e-05	0	0	0	0	0	-0.00135961	0.263542	0	0	0	0	0	0	-0.014648	0
0.86	0.00058509	0.0174451	0.00021201	1.2e-07	0	0	0	0	-0.00127212	0.263584	0	0	0	0	0	0	-0.014648	0
0.862	0	0.0174447	0.00022552	0	0	0	0	0	-0.00120962	0.263644	0	0	0	0	0	0	-0.012207	0
0.864	0.0086325	0.0174442	5.72e-05	4.9e-07	0	0	0	0	-0.00116834	0.263702	0	0	0	0	0	0	-0.019531	0
0.866	0	0.0174441	-0.0001685	0	0	0	0	0	-0.00114411	0.263741	0	0	0	0	0	0	-0.014648	0
0.868	0	0.0174445	-0.00034461	0	0	0	0	0	-0.00113384	0.263752	0	0	0	0	0	0	-0.01709	0
0.87	0	0.0174451	-0.00043042	0	0	0	0	0	-0.00113651	0.263731	0	0	0	0	0	0	-0.01709	0
0.872	0.00216819	0.017446	-0.00042439	-9.2e-07	0	0	0	0	-0.00115232	0.263684	0	0	0	0	0	0	-0.012207	0
0.874	0.00216819	0.0174468	-0.00031773	-6.9e-07	0	0	0	0	-0.00118121	0.263627	0	0	0	0	0	0	-0.014648	0
0.876	0	0.0174475	-9.711e-05	0	0	0	0	0	-0.00122276	0.263584	0	0	0	0	0	0	-0.01709	0
0.878	0.00058509	0.0174477	0.00019337	1.1e-07	0	0	0	0	-0.00127577	0.263584	0	0	0	0	0	0	-0.019531	0
0.88	0.00058509	0.0174473	0.00043378	2.5e-07	0	0	0	0	-0.00133691	0.263654	0	0	0	0	0	0	-0.012207	0
0.882	0.00704941	0.0174464	0.00052363	3.69e-06	0	0	0	0	-0.00140153	0.263813	0	0	0	0	0	0	-0.0097656	0
0.884	0	0.0174454	0.0004678	0	0	0	0	0	-0.00146588	0.26406	0	0	0	0	0	0	-0.0097656	0
0.886	0.00058509	0.0174444	0.0003505	2.1e-07	0	0	0	0	-0.0015286	0.264383	0	0	0	0	0	0	-0.01709	0
0.888	0.00216819	0.0174437	0.00027366	5.9e-07	0	0	0	0	-0.0015904	0.264768	0	0	0	0	0	0	-0.019531	0
0.89	0.00058509	0.0174432	0.00029609	1.7e-07	0	0	0	0	-0.00165238	0.265196	0	0	0	0	0	0	-0.01709	0
0.892	0.0086325	0.0174426	0.00036541	3.15e-06	0	0	0	0	-0.00171353	0.265654	0	0	0	0	0	0	-0.014648	0
0.894	0.00058509	0.0174419	0.00035019	2e-07	0	0	0	0	-0.00176958	0.266128	0	0	0	0	0	0	-0.019531	0
0.896	0	0.0174412	0.00017909	0	0	0	0	0	-0.00181442	0.266591	0	0	0	0	0	0	-0.01709	0
0.898	0	0.0174408	-0.00010048	0	0	0	0	0	-0.00184319	0.267004	0	0	0	0	0	0	-0.014648	0
0.9	0.00216819	0.017441	-0.00038924	-8.4e-07	0	0	0	0	-0.00185521	0.267331	0	0	0	0	0	0	-0.019531	0
0.902	0	0.0174418	-0.00059451	0	0	0	0	0	-0.00185443	0.267541	0	0	0	0	0	0	-0.014648	0
0.904	0.00381725	0.017443	-0.00063625	-2.43e-06	0	0	0	0	-0.00184718	0.267617	0	0	0	0	0	0	-0.012207	0
0.906	0.00540034	0.0174443	-0.00046986	-2.54e-06	0	0	0	0	-0.0018401	0.267548	0	0	0	0	0	0	-0.019531	0
0.908	0.00381725	0.0174452	-0.00015132	-5.8e-07	0	0	0	0	-0.001838	0.267341	0	0	0	0	0	0	-0.019531	0
0.91	0	0.0174455	0.00016024	0	0	0	0	0	-0.00184112	0.26702	0	0	0	0	0	0	-0.012207	0
0.912	0	0.0174452	0.00032451	0	0	0	0	0	-0.00184562	0.266628	0	0	0	0	0	0	-0.014648	0
0.914	0.00058509	0.0174445	0.00031578	1.8e-07	0	0	0	0	-0.0018468	0.266213	0	0	0	0	0	0	-0.019531	0
0.916	0.00058509	0.0174439	0.0001851	1.1e-07	0	0	0	0	-0.00184084	0.265818	0	0	0	0	0	0	-0.01709	0
0.918	0.00216819	0.0174435	-9e-06	-2e-08	0	0	0	0	-0.00182542	0.265472	0	0	0	0	0	0	-0.019531	0
0.92	0	0.0174435	-0.00021752	0	0	0	0	0	-0.0017997	0.265188	0	0	0	0	0	0	-0.01709	0
0.922	0	0.017444	-0.00038801	0	0	0	0	0	-0.00176423	0.264961	0	0	0	0	0	0	-0.026855	0
0.924	0.00058509	0.0174447	-0.0004506	-2.6e-07	0	0	0	0	-0.00172104	0.26478	0	0	0	0	0	0	-0.0073242	0
0.926	0.00058509	0.0174457	-0.00034402	-2e-07	0	0	0	0	-0.00167343	0.264626	0	0	0	0	0	0	-0.019531	0
0.928	0.00540034	0.0174463	-9.462e-05	-5.1e-07	0	0	0	0	-0.00162574	0.264481	0	0	0	0	0	0	-0.0048828	0
0.93	0.00216819	0.0174465	0.00016489	3.6e-07	0	0	0	0	-0.00158302	0.264332	0	0	0	0	0	0	-0.01709	0
0.932	0.00381725	0.0174462	0.00030845	1.18e-06	0	0	0	0	-0.00154936	0.264183	0	0	0	0	0	0	-0.01709	0
0.934	0.00381725	0.0174456	0.00031621	1.21e-06	0	0	0	0	-0.00152657	0.264044	0	0	0	0	0	0	-0.014648	0
0.936	0	0.017445	0.000251	0	0	0	0	0	-0.0015149	0.263931	0	0	0	0	0	0	-0.012207	0
0.938	0	0.0174445	0.00018842	0	0	0	0	0	-0.00151402	0.263858	0	0	0	0	0	0	-0.024414	0
0.94	0.00058509	0.0174441	0.00015833	9e-08	0	0	0	0	-0.00152254	0.263839	0	0	0	0	0	0	-0.014648	0
0.942	0.00216819	0.0174438	0.00011774	2.6e-07	0	0	0	0	-0.00153728	0.263883	0	0	0	0	0	0	-0.021973	0
0.944	0	0.0174435	1.638e-05	0	0	0	0	0	-0.00155449	0.263999	0	0	0	0	0	0	-0.021973	0
0.946	0.00216819	0.0174435	-0.00011435	-2.5e-07	0	0	0	0	-0.00157168	0.26419	0	0	0	0	0	0	-0.019531	0
0.948	0	0.0174437	-0.00020232	0	0	0	0	0	-0.00158792	0.264451	0	0	0	0	0	0	-0.01709	0
0.95	0.00704941	0.0174441	-0.00022965	-1.62e-06	0	0	0	0	-0.00160318	0.264772	0	0	0	0	0	0	-0.014648	0
0.952	0.00704941	0.0174446	-0.00022032	-1.55e-06	0	0	0	0	-0.00161739	0.265136	0	0	0	0	0	0	-0.0097656	0
0.954	0.00216819	0.017445	-0.00017984	-3.9e-07	0	0	0	0	-0.00163053	0.265529	0	0	0	0	0	0	-0.0048828	0
0.956	0.00058509	0.0174454	-0.00010261	-6e-08	0	0	0	0	-0.00164389	0.265932	0	0	0	0	0	0	-0.014648	0
0.958	0.00058509	0.0174456	-1.989e-05	-1e-08	0	0	0	0	-0.00165887	0.266326	0	0	0	0	0	0	-0.012207	0
0.96	0	0.0174456	5.43e-06	0	0	0	0	0	-0.00167422	0.266691	0	0	0	0	0	0	-0.0097656	0
0.962	0.00216819	0.0174456	-5.077e-05	-1.1e-07	0	0	0	0	-0.00168592	0.267014	0	0	0	0	0	0	-0.012207	0
0.964	0.00058509	0.0174457	-0.00013603	-8e-08	0	0	0	0	-0.00168975	0.267292	0	0	0	0	0	0	-0.01709	0
0.966	0.00216819	0.017446	-0.00017177	-3.7e-07	0	0	0	0	-0.0016838	0.267519	0	0	0	0	0	0	-0.0097656	0
0.968	0.00216819	0.0174463	-0.00013063	-2.8e-07	0	0	0	0	-0.00167029	0.267683	0	0	0	0	0	0	-0.021973	0
0.97	0	0.0174466	-6.457e-05	0	0	0	0	0	-0.00165579	0.267767	0	0	0	0	0	0	-0.01709	0
0.972	0.00058509	0.0174467	-6.405e-05	-4e-08	0	0	0	0	-0.00165032	0.267757	0	0	0	0	0	0	-0.021973	0
0.974	0	0.0174468	-0.00018003	0	0	0	0	0	-0.00166814	0.267641	0	0	0	0	0	0	-0.014648	0
0.976	0.00058509	0.0174472	-0.00036801	-2.2e-07	0	0	0	0	-0.00172868	0.267411	0	0	0	0	0	0	-0.01709	0
0.978	0	0.017448	-0.00050279	0	0	0	0	0	-0.00185509	0.267057	0	0	0	0	0	0	-0.01709	0
0.98	0.00216819	0.017449	-0.0004628	-1e-06	0	0	0	0	-0.00207253	0.266562	0	0	0	0	0	0	-0.019531	0
0.982	0	0.0174499	-0.00022571	0	0	0	0	0	-0.0024061	0.26591	0	0	0	0	0	0	-0.01709	0
0.984	0	0.0174503	0.00010229	0	0	0	0	0	-0.00287882	0.265085	0	0	0	0	0	0	-0.0097656	0
0.986	0.00058509	0.0174501	0.00036423	2.1e-07	0	0	0	0	-0.00351222	0.264084	0	0	0	0	0	0	-0.01709	0
0.988	0.00216819	0.0174494	0.00047895	1.04e-06	0	0	0	0	-0.00432717	0.26291	0	0	0	0	0	0	-0.012207	0
0.99	0.00381725	0.0174484	0.00047366	1.81e-06	0	0	0	0	-0.0053414	0.261579	0	0	0	0	0	0	-0.019531	0
0.992	0.0102156	0.0174475	0.00039892	4.08e-06	0	0	0	0	-0.00656578	0.260108	0	0	0	0	0	0	-0.014648	0
0.994	0.00216819	0.0174467	0.0002788	6e-07	0	0	0	0	-0.00800183	0.258523	0	0	0	0	0	0	-0.01709	0
0.996	0.00216819	0.0174461	0.00013086	2.8e-07	0	0	0	0	-0.00964025	0.256868	0	0	0	0	0	0	-0.012207	0
0.998	0	0.0174459	-4.465e-05	0	0	0	0	0	-0.0114574	0.255229	0	0	0	0	0	0	-0.012207	0
1	0	0.017446	-0.0002705	0	0	0	0	0	-0.0134084	0.253746	0	0	0	0	0	0	-0.026855	0
1.002	0	0.0174465	-0.00053049	0	0	0	0	0	-0.0154191	0.252614	0	0	0	0	0	0	-0.012207	0
1.004	0	0.0174476	-0.00071996	0	0	0	0	0	-0.0173788	0.252075	0	0	0	0	0	0	-0.012207	0
1.006	0	0.017449	-0.00065873	0	0	0	0	0	-0.0191311	0.252418	0	0	0	0	0	0	-0.012207	0
1.008	0.00216819	0.0174503	-0.00013837	-3e-07	0	0	0	0	-0.0204658	0.253997	0	0	0	0	0	0	-0.01709	0
1.01	0.00058509	0.0174506	0.00097787	5.7e-07	0	0	0	0	-0.0211129	0.257237	0	0	0	0	0	0	-0.012207	0
1.012	0.00704941	0.0174486	0.00265049	1.868e-05	0	0	0	0	-0.0207389	0.262629	0	0	0	0	0	0	-0.012207	0
1.014	0	0.0174433	0.00469854	0	0	0	0	0	-0.0189495	0.270721	0	0	0	0	0	0	-0.0024414	0
1.016	0.00381725	0.0174339	0.0069248	2.643e-05	0	0	0	0	-0.0152947	0.282091	0	0	0	0	0	0	-0.0048828	0
1.018	0	0.0174201	0.00914478	0	0	0	0	0	-0.00927707	0.297319	0	0	0	0	0	0	0.029297	0
1.02	0.00704941	0.0174018	0.0111422	7.855e-05	0	0	0	0	-0.0003683	0.316939	0	0	0	0	0	0	-0.0024414	0.037662
1.022	0	0.0173795	0.0127004	0	4.5e-07	5.9e-06	0.00044938	0.00589612	0.0119622	0.341377	4.5e-07	1.49e-06	1.94e-06	7.05e-06	1.159e-05	0.00065832	0.024414	0.137475
1.024	0.00216819	0.0173541	0.0137186	2.974e-05	2.91e-06	2.568e-05	0.00200626	0.0138838	0.0282054	0.3709	2.54e-06	6.5e-06	9.04e-06	9.22e-06	5.176e-05	0.00137059	0.043945	0.292976
1.026	0.00704941	0.0173267	0.0142549	0.00010049	9.9e-06	6.392e-05	0.00498939	0.0243606	0.0487595	0.405599	7.98e-06	1.618e-05	2.415e-05	1.844e-05	0.00012873	0.00214709	0.37109	0.529467
1.028	0.00381725	0.0172982	0.0144196	5.504e-05	2.463e-05	0.00012601	0.00974247	0.0377249	0.0738699	0.445396	1.958e-05	3.189e-05	5.148e-05	2.93e-05	0.00025136	0.00299809	-0.35156	0.880061
1.03	0.0118647	0.0172693	0.0143082	0.00016976	5.099e-05	0.00021809	0.0166199	0.0543631	0.103567	0.490064	4.169e-05	5.52e-05	9.689e-05	4.498e-05	0.00042879	0.00393355	0.27832	1.38608
1.032	0.0150968	0.0172407	0.0140597	0.00021226	9.358e-05	0.00034709	0.0259678	0.0746363	0.137611	0.539181	8.056e-05	8.785e-05	0.00016841	7.195e-05	0.00066997	0.00496279	-0.30029	2.0962
1.034	0.0247273	0.0172126	0.0138408	0.00034225	0.00015765	0.00052059	0.0381022	0.0988628	0.175456	0.59206	0.00014481	0.00013176	0.00027657	0.00011177	0.00098304	0.00609403	0.37354	3.06375
1.036	0.0360069	0.0171849	0.0137399	0.00049473	0.00024904	0.00074675	0.0532849	0.127295	0.216257	0.647697	0.00024566	0.000189	0.00043466	0.0001725	0.00137475	0.00733379	-0.058594	4.34188
1.038	0.0601492	0.0171574	0.0137517	0.00082715	0.00037403	0.00103414	0.0717018	0.160097	0.2589	0.704786	0.00039696	0.00026174	0.0006587	0.00026866	0.00184991	0.00868627	-0.053711	5.97685
1.04	0.0859405	0.0171299	0.0138393	0.00118935	0.00053917	0.00139156	0.0934452	0.19732	0.302078	0.761756	0.00061491	0.0003522	0.00096711	0.00041475	0.00241089	0.0101528	-0.29541	7.99996
1.042	0.122945	0.0171023	0.0139541	0.00171559	0.00075112	0.00182776	0.118502	0.238885	0.344383	0.816815	0.0009173	0.0004626	0.0013799	0.00062364	0.00305735	0.0117314	-0.1123	10.4196
1.044	0.169647	0.0170743	0.014015	0.0023776	0.00101637	0.00235122	0.14675	0.284572	0.384418	0.868113	0.00132247	0.00059509	0.00191756	0.00091623	0.00378615	0.0134163	-0.13916	13.2167
1.046	0.21958	0.0170463	0.0138991	0.00305198	0.00134109	0.00296982	0.177965	0.334028	0.420934	0.914053	0.00184788	0.00075166	0.00259954	0.00130545	0.0045915	0.0151985	-0.10742	16.3458
1.048	0.280794	0.0170185	0.0134769	0.00378422	0.00173089	0.00369065	0.211837	0.386798	0.452963	0.953589	0.00250889	0.0009341	0.00344298	0.00180583	0.0054654	0.0170661	0.18799	19.7434
1.05	0.342007	0.0169916	0.0126888	0.00433965	0.00219072	0.00451982	0.247995	0.44237	0.479921	0.986374	0.00331779	0.00114396	0.00446174	0.00242863	0.00639828	0.0190061	-0.15381	23.3392
1.052	0.409618	0.0169662	0.011614	0.00475731	0.00272476	0.00546242	0.286041	0.500236	0.501655	1.01278	0.00428352	0.00138253	0.00566605	0.00318025	0.00737986	0.0210052	-0.11475	27.0697
1.054	0.472414	0.016943	0.0104589	0.00494091	0.00333638	0.0065226	0.325578	0.55994	0.518396	1.03378	0.00541199	0.00165086	0.00706284	0.00406229	0.00839991	0.0230518	-0.056152	30.8881
1.056	0.538443	0.016922	0.00946314	0.00509536	0.00402819	0.00770365	0.366238	0.621115	0.530632	1.05073	0.00670689	0.00194978	0.00865667	0.00507314	0.00944894	0.0251363	0.026855	34.7678
1.058	0.602888	0.0169031	0.00879847	0.0053045	0.00480212	0.00900827	0.407695	0.683501	0.538955	1.06503	0.00817071	0.00227997	0.0104507	0.00621447	0.0105185	0.027252	0.021973	38.6991
1.06	0.683428	0.0168855	0.00852522	0.00582637	0.00565949	0.0104387	0.449668	0.74694	0.543947	1.07789	0.00980554	0.00264202	0.0124476	0.00750079	0.0116014	0.029395	0.12695	42.6836
1.062	0.77195	0.0168685	0.0086337	0.00666478	0.00660107	0.011997	0.491919	0.811354	0.546144	1.09021	0.0116136	0.00303642	0.01465	0.00895617	0.0126915	0.0315631	-0.13672	46.7275
1.064	0.875049	0.0168512	0.00913162	0.00799062	0.00762725	0.0136851	0.534252	0.876724	0.546046	1.10252	0.0135975	0.00346367	0.0170612	0.0106032	0.0137837	0.0337558	0.029297	50.8361
1.066	1.00064	0.0168329	0.0100547	0.0100612	0.00873801	0.0155049	0.576507	0.943054	0.544128	1.11498	0.0157601	0.00392425	0.0196843	0.0124789	0.0148739	0.0359733	0.21484	55.0076
1.068	1.15361	0.0168128	0.0113703	0.0131169	0.00993307	0.0174583	0.618559	1.01035	0.540816	1.12737	0.0181041	0.00441865	0.0225227	0.0146331	0.0159588	0.0382156	-0.031738	59.2268
1.07	1.34041	0.0167901	0.0129495	0.0173576	0.0112119	0.0195472	0.660313	1.07858	0.536443	1.13912	0.0206315	0.00494735	0.0255788	0.0171271	0.0170361	0.0404821	0.021973	63.4592
1.072	1.57878	0.0167642	0.0146662	0.0231547	0.012574	0.0217734	0.701695	1.14766	0.531209	1.14942	0.0233425	0.00551081	0.0288533	0.0200463	0.0181037	0.0427707	-0.061035	67.6485
1.074	1.87027	0.0167349	0.0164617	0.0307879	0.0140183	0.0241385	0.74264	1.21745	0.525168	1.15727	0.0262346	0.00610941	0.032344	0.0234954	0.0191601	0.0450774	0.16846	71.7163
1.076	2.19074	0.0167019	0.0183327	0.0401621	0.015544	0.0266437	0.783083	1.2877	0.518274	1.1616	0.0293011	0.00674346	0.0360445	0.0275564	0.0202036	0.0473963	-0.26611	75.5628
1.078	2.53054	0.0166653	0.0203181	0.0514158	0.0171501	0.0292895	0.822955	1.35812	0.510414	1.1613	0.0325305	0.00741311	0.0399436	0.0322777	0.0212322	0.0497191	-0.03418	79.0677
1.08	2.85907	0.0166246	0.0224686	0.0642392	0.0188352	0.0320759	0.862174	1.42829	0.501437	1.1552	0.0359051	0.00811834	0.0440235	0.0376673	0.0222441	0.0520356	-0.24902	82.0889
1.082	3.15702	0.0165797	0.0247691	0.0781964	0.020598	0.0350019	0.900645	1.49771	0.491116	1.1421	0.0394004	0.00885891	0.0482592	0.0436834	0.0232366	0.0543329	-0.13428	84.4629
1.084	3.41467	0.0165302	0.0270757	0.0924545	0.0224369	0.0380654	0.93825	1.5658	0.479085	1.12082	0.0429833	0.00963427	0.0526175	0.0502551	0.0242068	0.0565959	-0.14893	86.0096
1.086	3.61915	0.016476	0.0291456	0.105482	0.02435	0.0412631	0.974834	1.63188	0.464795	1.09031	0.046612	0.0104436	0.0570556	0.0572889	0.0251507	0.058807	-0.097656	86.5441
1.088	3.74963	0.0164177	0.0307284	0.11522	0.026335	0.0445902	1.0102	1.69521	0.447536	1.0498	0.0502356	0.0112857	0.0615213	0.0646577	0.0260631	0.0609471	0.05127	85.8931
1.09	3.78023	0.0163563	0.0316021	0.119463	0.0283893	0.0480404	1.04408	1.755	0.426562	0.998923	0.0537945	0.0121589	0.0659534	0.0721875	0.0269371	0.0629958	-0.012207	83.9186
1.092	3.70292	0.016293	0.0315776	0.116929	0.0305095	0.0516058	1.07616	1.81044	0.401283	0.93777	0.0572223	0.0130613	0.0702836	0.0796707	0.027765	0.0649325	-0.1416	80.545
1.094	3.50965	0.0162299	0.0305855	0.107344	0.0326918	0.055277	1.10611	1.86078	0.37146	0.867052	0.0604492	0.0139905	0.0744397	0.0868833	0.0285377	0.0667373	0.012207	75.7852
1.096	3.2053	0.0161687	0.028753	0.0921622	0.0349315	0.0590431	1.13359	1.90531	0.33732	0.788134	0.0634065	0.0149437	0.0783502	0.0935982	0.0292465	0.0683925	0.0073242	69.7584
1.098	2.80755	0.0161112	0.0263585	0.0740028	0.0372234	0.0628919	1.15827	1.94349	0.299582	0.703077	0.066032	0.0159178	0.0819498	0.0996111	0.0298834	0.0698837	-0.0024414	62.6971
1.1	2.37755	0.0160585	0.0237549	0.0564785	0.0395616	0.0668104	1.17994	1.97495	0.259388	0.61463	0.0682754	0.0169096	0.0851849	0.104796	0.0304424	0.0712014	0.0073242	54.937
1.102	1.98461	0.016011	0.0212858	0.042244	0.0419399	0.0707849	1.19845	1.99954	0.218188	0.526056	0.0701042	0.0179155	0.0880197	0.109158	0.03092	0.0723421	0.024414	46.8825
1.104	1.68185	0.0159684	0.0191223	0.0321608	0.0443522	0.0748018	1.21379	2.01739	0.177602	0.440736	0.0715067	0.0189322	0.0904388	0.112825	0.0313158	0.0733089	0.041504	38.9509
1.106	1.51276	0.0159302	0.017188	0.0260013	0.046792	0.0788481	1.22607	2.02887	0.139244	0.361652	0.0724924	0.0199563	0.0924487	0.116019	0.0316326	0.0741113	0.041504	31.5138
1.108	1.429	0.0158958	0.0153141	0.0218838	0.0492536	0.0829115	1.23552	2.03455	0.104531	0.291037	0.0730901	0.0209847	0.0940748	0.118961	0.0318764	0.074764	0.046387	24.8564
1.11	1.3984	0.0158652	0.0134218	0.018769	0.0517316	0.0869811	1.24246	2.03514	0.0745019	0.230265	0.0733426	0.0220148	0.0953574	0.121789	0.0320554	0.0752853	0.053711	19.1578
1.112	1.42095	0.0158383	0.0115332	0.0163881	0.0542213	0.0910477	1.24727	2.03141	0.0496839	0.179885	0.073302	0.023044	0.0963459	0.124608	0.0321796	0.0756954	0.05127	14.4907
1.114	1.4419	0.0158153	0.00969087	0.0139732	0.056719	0.0951033	1.25036	2.02418	0.0300518	0.139745	0.0730232	0.0240705	0.0970937	0.127471	0.0322593	0.0760151	0.048828	10.8359
1.116	1.43385	0.0157959	0.00793771	0.0113815	0.0592215	0.0991417	1.25211	2.01421	0.015104	0.109182	0.0725602	0.0250926	0.0976528	0.130347	0.0323045	0.076264	0.048828	8.10732
1.118	1.40328	0.01578	0.00634611	0.00890535	0.0617264	0.103158	1.25285	2.0022	0.00404229	0.0871914	0.071962	0.0261091	0.0980711	0.133184	0.0323236	0.0764604	0.031738	6.17839
1.12	1.34041	0.0157673	0.00496422	0.00665412	0.0642321	0.107149	1.25286	1.98877	-0.00399695	0.0725431	0.0712707	0.0271192	0.0983899	0.135927	0.0323237	0.0766201	0.036621	0
1.122	1.30987	0.0157574	0.00374355	0.00490358	0.0667378	0.111107	1.25286	1.96915	-0.00973745	0.0639185	0.070269	0.028121	0.0983899	0.138578	0.0323099	0.0767566	0.029297	0
1.124	1.28085	0.0157499	0.00262218	0.00335862	0.0692436	0.115026	1.25286	1.94953	-0.0136499	0.0600224	0.0692772	0.0291128	0.0983899	0.141168	0.0322866	0.0768805	0.019531	0
1.126	1.26634	0.0157446	0.00163375	0.00206887	0.0717493	0.118905	1.25286	1.92991	-0.0159645	0.0596262	0.0682953	0.0300947	0.0983899	0.143716	0.0322569	0.0770002	0.01709	0
1.128	1.24701	0.0157414	0.00085824	0.00107024	0.074255	0.122745	1.25286	1.91029	-0.0167896	0.0616399	0.0673233	0.0310666	0.0983899	0.146229	0.0322242	0.0771214	0.012207	0
1.13	1.21964	0.0157397	0.00032803	0.00040008	0.0767607	0.126546	1.25286	1.89067	-0.0162696	0.0651988	0.0663613	0.0320286	0.0983899	0.148696	0.0321911	0.0772483	0.0097656	0
1.132	1.18098	0.015739	1.541e-05	1.819e-05	0.0792664	0.130308	1.25286	1.87105	-0.0146961	0.0696745	0.0654092	0.0329807	0.0983899	0.151096	0.0321602	0.0773831	0.0048828	0
1.134	1.13112	0.015739	-0.00013757	-0.00015561	0.0817721	0.13403	1.25286	1.85143	-0.0125185	0.0746305	0.0644671	0.0339228	0.0983899	0.153408	0.032133	0.0775274	0.0073242	0
1.136	1.07313	0.0157393	-0.00019544	-0.00020974	0.0842778	0.137714	1.25286	1.83181	-0.0102474	0.0797617	0.0635349	0.0348551	0.0983899	0.155612	0.0321102	0.0776818	0.0048828	0
1.138	1.0135	0.0157397	-0.00021652	-0.00021944	0.0867835	0.141358	1.25286	1.81219	-0.00830261	0.0848329	0.0626126	0.0357774	0.0983899	0.157699	0.0320916	0.0778464	0.0048828	0
1.14	0.94431	0.0157401	-0.00024684	-0.00023309	0.0892892	0.144963	1.25286	1.79257	-0.00688633	0.0896499	0.0617002	0.0366897	0.0983899	0.159657	0.0320764	0.0780209	-0.0048828	0
1.142	0.886329	0.0157406	-0.00031715	-0.0002811	0.091795	0.148528	1.25286	1.77295	-0.0059443	0.0940604	0.0607978	0.0375921	0.0983899	0.161488	0.0320636	0.0782046	0.01709	0
1.144	0.825116	0.0157412	-0.00044864	-0.00037018	0.0943007	0.152054	1.25286	1.75333	-0.00523348	0.0979544	0.0599053	0.0384846	0.0983899	0.163199	0.0320524	0.0783966	0.0048828	0
1.146	0.763902	0.0157421	-0.00067821	-0.00051809	0.0968064	0.155541	1.25286	1.73371	-0.004465	0.101265	0.0590227	0.0393672	0.0983899	0.164788	0.0320427	0.0785959	0.014648	0
1.148	0.709154	0.0157435	-0.00105743	-0.00074988	0.0993121	0.158989	1.25286	1.71409	-0.00345751	0.103985	0.0581501	0.0402398	0.0983899	0.166261	0.0320348	0.0788011	0.0097656	0
1.15	0.665684	0.0157456	-0.00157039	-0.00104539	0.101818	0.162398	1.25286	1.69447	-0.00222908	0.106185	0.0572874	0.0411025	0.0983899	0.167636	0.0320291	0.0790113	0.0048828	0
1.152	0.610936	0.0157487	-0.00208509	-0.00127385	0.104324	0.165767	1.25286	1.67485	-0.00098487	0.108	0.0564346	0.0419553	0.0983899	0.168913	0.0320259	0.0792255	-0.01709	0
1.154	0.562585	0.0157529	-0.00246383	-0.00138612	0.106829	0.169097	1.25286	1.65523	-8.23e-06	0.109598	0.0555918	0.0427982	0.0983899	0.170086	0.0320249	0.0794431	-0.021973	0
1.156	0.519116	0.0157578	-0.00268882	-0.00139581	0.109335	0.172388	1.25286	1.63561	0.00048691	0.11115	0.0547589	0.043631	0.0983899	0.171168	0.0320254	0.0796638	-0.041504	0
1.158	0.480462	0.0157632	-0.00285704	-0.0013727	0.111841	0.17564	1.25286	1.61599	0.00046472	0.112811	0.0539359	0.044454	0.0983899	0.172167	0.0320264	0.0798878	-0.031738	0
1.16	0.440225	0.0157689	-0.00312577	-0.00137604	0.114346	0.178852	1.25286	1.59637	8.758e-05	0.114709	0.0531229	0.0452671	0.0983899	0.173088	0.0320269	0.0801153	-0.031738	0
1.162	0.406386	0.0157752	-0.00364095	-0.00147963	0.116852	0.182025	1.25286	1.57675	-0.00035597	0.116938	0.0523197	0.0460702	0.0983899	0.173935	0.0320266	0.080347	-0.041504	0
1.164	0.369381	0.0157824	-0.00443287	-0.00163742	0.119358	0.185159	1.25286	1.55713	-0.00058185	0.119569	0.0515266	0.0468634	0.0983899	0.17471	0.0320257	0.0805835	-0.043945	0
1.166	0.348405	0.0157913	-0.0054219	-0.00188902	0.121863	0.188254	1.25286	1.53751	-0.00043974	0.122647	0.0507433	0.0476466	0.0983899	0.175428	0.0320247	0.0808257	-0.036621	0
1.168	0.32268	0.0158022	-0.00654222	-0.00211104	0.124369	0.191309	1.25286	1.51789	2.152e-05	0.126197	0.04997	0.0484199	0.0983899	0.176099	0.0320243	0.0810745	-0.031738	0
1.17	0.293656	0.0158152	-0.00776344	-0.00227978	0.126875	0.194325	1.25286	1.49827	0.00058509	0.130206	0.0492066	0.0491833	0.0983899	0.176716	0.0320249	0.0813309	-0.039063	0
1.172	0.271163	0.0158308	-0.00902427	-0.00244705	0.129381	0.197302	1.25286	1.47865	0.00097652	0.134592	0.0484532	0.0499368	0.0983899	0.17728	0.0320264	0.0815957	-0.041504	0
1.174	0.250187	0.0158488	-0.010269	-0.00256916	0.131886	0.20024	1.25286	1.45903	0.00099798	0.139227	0.0477096	0.0506803	0.0983899	0.177802	0.0320284	0.0818695	-0.036621	0
1.176	0.229277	0.0158694	-0.0115327	-0.00264418	0.134392	0.203138	1.25286	1.43941	0.00062258	0.14399	0.0469761	0.0514139	0.0983899	0.178281	0.03203	0.0821527	-0.021973	0
1.178	0.20995	0.0158924	-0.0129081	-0.00271006	0.136898	0.205997	1.25286	1.41979	5.69e-06	0.148777	0.0462524	0.0521375	0.0983899	0.17872	0.0320307	0.0824455	-0.029297	0
1.18	0.197021	0.0159182	-0.0144092	-0.00283893	0.139403	0.208817	1.25286	1.40017	-0.00059114	0.153474	0.0455387	0.0528513	0.0983899	0.179127	0.0320301	0.0827478	-0.03418	0
1.182	0.190623	0.0159471	-0.0159108	-0.00303296	0.141909	0.211598	1.25286	1.38055	-0.0009279	0.157933	0.0448349	0.0535551	0.0983899	0.179515	0.0320286	0.0830592	-0.039063	0
1.184	0.172879	0.0159789	-0.0172445	-0.00298121	0.144415	0.21434	1.25286	1.36093	-0.00090337	0.161985	0.044141	0.0542489	0.0983899	0.179879	0.0320267	0.0833791	-0.058594	0
1.186	0.158433	0.0160134	-0.018299	-0.00289917	0.146921	0.217042	1.25286	1.34131	-0.00060214	0.165479	0.0434571	0.0549329	0.0983899	0.18021	0.0320252	0.0837066	-0.043945	0
1.188	0.145505	0.01605	-0.0190207	-0.0027676	0.149426	0.219705	1.25286	1.32169	-0.00024815	0.168307	0.0427831	0.0556069	0.0983899	0.180514	0.0320244	0.0840403	-0.036621	0
1.19	0.142272	0.016088	-0.0194023	-0.00276041	0.151932	0.222329	1.25286	1.30207	-9.277e-05	0.170365	0.042119	0.0562709	0.0983899	0.180802	0.032024	0.084379	-0.026855	0
1.192	0.134225	0.0161268	-0.0194722	-0.00261366	0.154438	0.224913	1.25286	1.28245	-0.00029482	0.171557	0.0414649	0.0569251	0.0983899	0.181078	0.0320236	0.0847209	-0.021973	0
1.194	0.126178	0.0161657	-0.0192425	-0.00242797	0.156943	0.227458	1.25286	1.26283	-0.00084777	0.171868	0.0408207	0.0575693	0.0983899	0.181339	0.0320225	0.0850644	-0.021973	0
1.196	0.116547	0.0162042	-0.0186982	-0.00217921	0.159449	0.229964	1.25286	1.24321	-0.00158483	0.171401	0.0401864	0.0582035	0.0983899	0.181581	0.0320201	0.0854076	-0.012207	0
1.198	0.110083	0.0162416	-0.0178744	-0.00196766	0.161955	0.232431	1.25286	1.22359	-0.00225709	0.170343	0.0395621	0.0588279	0.0983899	0.181808	0.0320162	0.0857494	-0.0097656	0
1.2	0.105267	0.0162774	-0.0169	-0.00177902	0.164461	0.234859	1.25286	1.20397	-0.0026455	0.168917	0.0389476	0.0594423	0.0983899	0.182023	0.0320113	0.0860886	-0.0024414	0
1.202	0.0939879	0.0163112	-0.0159233	-0.0014966	0.166966	0.237247	1.25286	1.18435	-0.00265424	0.167338	0.0383431	0.0600468	0.0983899	0.182222	0.032006	0.0864249	-0.0048828	0
1.204	0.0842914	0.016343	-0.014998	-0.0012642	0.169472	0.239596	1.25286	1.16473	-0.00234685	0.165797	0.0377486	0.0606413	0.0983899	0.182401	0.032001	0.086758	-0.029297	0
1.206	0.0827083	0.016373	-0.0140774	-0.00116431	0.171978	0.241906	1.25286	1.14511	-0.0019113	0.164443	0.037164	0.0612259	0.0983899	0.182568	0.0319967	0.0870883	-0.036621	0
1.208	0.0827083	0.0164012	-0.0131201	-0.00108514	0.174483	0.244177	1.25286	1.12549	-0.00156961	0.163403	0.0365893	0.0618006	0.0983899	0.182733	0.0319933	0.0874161	-0.019531	0
1.21	0.0698456	0.0164274	-0.0121645	-0.00084964	0.176989	0.246408	1.25286	1.10587	-0.00147424	0.162799	0.0360246	0.0623654	0.0983899	0.182886	0.0319902	0.0877423	-0.029297	0
1.212	0.0746609	0.0164518	-0.0112956	-0.00084334	0.179495	0.2486	1.25286	1.08625	-0.00164107	0.162732	0.0354697	0.0629202	0.0983899	0.18303	0.0319871	0.0880678	-0.0097656	0
1.214	0.0681966	0.0164743	-0.0105775	-0.00072135	0.182001	0.250753	1.25286	1.06663	-0.00194846	0.163243	0.0349248	0.0634651	0.0983899	0.183173	0.0319835	0.0883938	-0.0073242	0
1.216	0.0633813	0.0164955	-0.0100431	-0.00063655	0.184506	0.252867	1.25286	1.04701	-0.00219998	0.164314	0.0343899	0.0640001	0.0983899	0.183305	0.0319794	0.0887214	-0.0073242	0
1.218	0.0650304	0.0165156	-0.00972055	-0.00063213	0.187012	0.254941	1.25286	1.02739	-0.00222094	0.165883	0.0338649	0.0645251	0.0983899	0.183433	0.031975	0.0890516	-0.021973	0
1.22	0.0585661	0.016535	-0.00961918	-0.00056336	0.189518	0.256976	1.25286	1.00777	-0.00194275	0.167863	0.0333497	0.0650402	0.0983899	0.183557	0.0319708	0.0893853	-0.0048828	0
1.222	0.0585661	0.0165543	-0.0097166	-0.00056906	0.192023	0.258972	1.25286	0.988152	-0.00143403	0.170143	0.0328446	0.0655453	0.0983899	0.183674	0.0319674	0.0897233	0.014648	0
1.224	0.0585661	0.0165737	-0.00998288	-0.00058466	0.194529	0.260929	1.25286	0.968532	-0.00086503	0.172544	0.0323494	0.0660406	0.0983899	0.183791	0.0319651	0.090066	-0.0073242	0
1.226	0.0488696	0.0165937	-0.0103492	-0.00050576	0.197035	0.262846	1.25286	0.948912	-0.00042545	0.174805	0.0318641	0.0665259	0.0983899	0.183898	0.0319638	0.0904134	-0.0024414	0
1.228	0.0424712	0.0166143	-0.0106614	-0.0004528	0.199541	0.264725	1.25286	0.929292	-0.00023539	0.176635	0.0313887	0.0670012	0.0983899	0.18399	0.0319632	0.0907648	-0.014648	0
1.23	0.0472865	0.0166357	-0.010773	-0.00050942	0.202046	0.266563	1.25286	0.909672	-0.00028946	0.177805	0.0309232	0.0674667	0.0983899	0.184079	0.0319626	0.0911192	0.0024414	0
1.232	0.0472865	0.0166572	-0.0106681	-0.00050446	0.204552	0.268363	1.25286	0.890052	-0.00045863	0.178199	0.0304677	0.0679222	0.0983899	0.184174	0.0319619	0.0914752	-0.0024414	0
1.234	0.0505186	0.0166786	-0.0104291	-0.00052686	0.207058	0.270124	1.25286	0.870432	-0.00055017	0.177778	0.0300222	0.0683678	0.0983899	0.184272	0.0319609	0.0918312	0	0
1.236	0.0457034	0.0166994	-0.0101309	-0.00046302	0.209563	0.271845	1.25286	0.850812	-0.00039754	0.176514	0.0295865	0.0688034	0.0983899	0.184368	0.0319599	0.0921855	-0.0024414	0
1.238	0.0457034	0.0167197	-0.00980062	-0.00044792	0.212069	0.273527	1.25286	0.831192	6.159e-05	0.174382	0.0291608	0.0692291	0.0983899	0.184459	0.0319596	0.0925364	-0.0048828	0
1.24	0.0440543	0.0167393	-0.00942867	-0.00041537	0.214575	0.27517	1.25286	0.811572	0.00075315	0.171393	0.028745	0.0696449	0.0983899	0.184549	0.0319604	0.0928822	-0.01709	0
1.242	0.0457034	0.0167581	-0.00899219	-0.00041097	0.217081	0.276773	1.25286	0.791952	0.0014964	0.167621	0.0283392	0.0700507	0.0983899	0.184639	0.0319627	0.0932212	-0.024414	0
1.244	0.0472865	0.0167761	-0.00848157	-0.00040106	0.219586	0.278338	1.25286	0.772332	0.00208575	0.163185	0.0279433	0.0704467	0.0983899	0.184732	0.0319663	0.093552	-0.01709	0
1.246	0.0488696	0.0167931	-0.00792162	-0.00038713	0.222092	0.279863	1.25286	0.752712	0.00238682	0.158217	0.0275573	0.0708326	0.0983899	0.184828	0.0319707	0.0938734	-0.026855	0
1.248	0.0472865	0.0168089	-0.00735729	-0.0003479	0.224598	0.281348	1.25286	0.733092	0.00239806	0.152854	0.0271812	0.0712087	0.0983899	0.184924	0.0319755	0.0941845	-0.024414	0
1.25	0.0424712	0.0168236	-0.0068056	-0.00028904	0.227103	0.282795	1.25286	0.713472	0.00224782	0.147238	0.0268151	0.0715748	0.0983899	0.185014	0.0319801	0.0944846	-0.019531	0
1.252	0.0537508	0.0168373	-0.00625431	-0.00033617	0.229609	0.284202	1.25286	0.693852	0.00213038	0.141491	0.0264589	0.071931	0.0983899	0.18511	0.0319845	0.0947733	-0.031738	0
1.254	0.0457034	0.0168498	-0.00571778	-0.00026132	0.232115	0.28557	1.25286	0.674232	0.00220985	0.135716	0.0261127	0.0722773	0.0983899	0.18521	0.0319889	0.0950505	-0.029297	0
1.256	0.0472865	0.0168612	-0.00523194	-0.0002474	0.234621	0.286899	1.25286	0.654612	0.00253658	0.129994	0.0257763	0.0726136	0.0983899	0.185303	0.0319936	0.0953162	-0.029297	0
1.258	0.0424712	0.0168717	-0.00479586	-0.00020369	0.237126	0.288189	1.25286	0.634992	0.00302084	0.124368	0.0254499	0.07294	0.0983899	0.185392	0.0319992	0.0955706	-0.029297	0
1.26	0.0440543	0.0168813	-0.0043835	-0.00019311	0.239632	0.289439	1.25286	0.615372	0.0034787	0.118838	0.0251335	0.0732565	0.0983899	0.185479	0.0320057	0.0958138	-0.019531	0
1.262	0.0472865	0.01689	-0.00398269	-0.00018833	0.242138	0.29065	1.25286	0.595752	0.00372225	0.11342	0.0248269	0.073563	0.0983899	0.18557	0.0320129	0.096046	-0.0097656	0
1.264	0.0424712	0.016898	-0.00357583	-0.00015187	0.244643	0.291822	1.25286	0.576132	0.00364777	0.108168	0.0245303	0.0738596	0.0983899	0.18566	0.0320202	0.0962676	-0.014648	0
1.266	0.0537508	0.0169051	-0.0031282	-0.00016814	0.247149	0.292955	1.25286	0.556512	0.00328455	0.10314	0.0242437	0.0741463	0.0983899	0.185756	0.0320272	0.0964789	-0.024414	0
1.268	0.0424712	0.0169114	-0.00261819	-0.0001112	0.249655	0.294048	1.25286	0.536892	0.00278466	0.098376	0.0239669	0.074423	0.0983899	0.185853	0.0320332	0.0966805	-0.021973	0
1.27	0.0488696	0.0169166	-0.0020587	-0.00010061	0.252161	0.295102	1.25286	0.517272	0.00235505	0.0938643	0.0237001	0.0746898	0.0983899	0.185944	0.0320384	0.0968727	-0.026855	0
1.272	0.0424712	0.0169207	-0.00151774	-6.446e-05	0.254666	0.296117	1.25286	0.497652	0.0021618	0.0895326	0.0234432	0.0749467	0.0983899	0.186035	0.0320429	0.0970561	-0.0073242	0
1.274	0.0440543	0.0169238	-0.00112358	-4.95e-05	0.257172	0.297093	1.25286	0.478032	0.00225458	0.0852784	0.0231963	0.0751936	0.0983899	0.186122	0.0320473	0.0972309	-0.014648	0
1.276	0.0457034	0.016926	-0.00097784	-4.469e-05	0.259678	0.298029	1.25286	0.458412	0.00254751	0.081007	0.0229593	0.0754307	0.0983899	0.186212	0.0320521	0.0973972	-0.024414	0
1.278	0.0488696	0.016928	-0.00106786	-5.219e-05	0.262183	0.298927	1.25286	0.438792	0.00286283	0.0766467	0.0227322	0.0756577	0.0983899	0.186306	0.0320575	0.0975548	-0.026855	0
1.28	0.0440543	0.0169301	-0.00132735	-5.848e-05	0.264689	0.299785	1.25286	0.419172	0.00301643	0.0721732	0.0225151	0.0758749	0.0983899	0.186399	0.0320634	0.0977037	-0.026855	0
1.282	0.0424712	0.0169328	-0.00172924	-7.344e-05	0.267195	0.300603	1.25286	0.399552	0.00290453	0.0676188	0.0223078	0.0760821	0.0983899	0.186486	0.0320693	0.0978435	-0.012207	0
1.284	0.0472865	0.0169362	-0.00225015	-0.0001064	0.2697	0.301383	1.25286	0.379932	0.00254957	0.06304	0.0221105	0.0762794	0.0983899	0.186575	0.0320748	0.0979741	-0.024414	0
1.286	0.0392391	0.0169407	-0.00279178	-0.00010955	0.272206	0.302123	1.25286	0.360312	0.00208503	0.0585012	0.0219232	0.0764667	0.0983899	0.186662	0.0320794	0.0980957	-0.021973	0
1.288	0.0392391	0.0169463	-0.00320169	-0.00012563	0.274712	0.302824	1.25286	0.340692	0.0016884	0.0540817	0.0217458	0.0766442	0.0983899	0.18674	0.0320832	0.0982082	-0.029297	0
1.29	0.0457034	0.0169527	-0.00337857	-0.00015441	0.277218	0.303486	1.25286	0.321072	0.00149531	0.049849	0.0215783	0.0768116	0.0983899	0.186825	0.0320864	0.0983122	-0.029297	0
1.292	0.0424712	0.0169595	-0.00332595	-0.00014126	0.279723	0.304108	1.25286	0.301452	0.00153607	0.0458312	0.0214207	0.0769692	0.0983899	0.186913	0.0320894	0.0984079	-0.026855	0
1.294	0.0457034	0.0169661	-0.00311057	-0.00014216	0.282229	0.304692	1.25286	0.281832	0.00172399	0.0420254	0.0212731	0.0771168	0.0983899	0.187002	0.0320927	0.0984957	-0.01709	0
1.296	0.0440543	0.0169724	-0.00282465	-0.00012444	0.284735	0.305236	1.25286	0.262212	0.00190178	0.0384122	0.0211354	0.0772545	0.0983899	0.187091	0.0320963	0.0985761	-0.014648	0
1.298	0.0440543	0.016978	-0.00257098	-0.00011326	0.28724	0.30574	1.25286	0.242592	0.00192425	0.0349629	0.0210076	0.0773823	0.0983899	0.187179	0.0321001	0.0986495	-0.01709	0
1.3	0.0457034	0.0169831	-0.00241379	-0.00011032	0.289746	0.306206	1.25286	0.222972	0.00173449	0.0316632	0.0208898	0.0775001	0.0983899	0.187269	0.0321038	0.0987161	-0.0048828	0
1.302	0.0457034	0.016988	-0.00234303	-0.00010708	0.292252	0.306632	1.25286	0.203352	0.00139277	0.0285311	0.0207819	0.077608	0.0983899	0.187361	0.0321069	0.0987763	-0.014648	0
1.304	0.0472865	0.0169927	-0.00231739	-0.00010958	0.294758	0.307019	1.25286	0.183732	0.00104462	0.0256157	0.0206839	0.077706	0.0983899	0.187454	0.0321093	0.0988305	-0.0097656	0
1.306	0.0488696	0.0169973	-0.0023332	-0.00011402	0.297263	0.307367	1.25286	0.164112	0.0008465	0.0229979	0.0205959	0.077794	0.0983899	0.18755	0.0321112	0.0988791	-0.014648	0
1.308	0.0505186	0.017002	-0.00240898	-0.0001217	0.299769	0.307676	1.25286	0.144492	0.00088564	0.0207779	0.0205178	0.0778722	0.0983899	0.187649	0.032113	0.0989229	-0.0048828	0
1.31	0.0488696	0.0170068	-0.00249526	-0.00012194	0.302275	0.307945	1.25286	0.124872	0.00113276	0.0190268	0.0204496	0.0779403	0.0983899	0.187749	0.032115	0.0989627	-0.0073242	0
1.312	0.0521018	0.0170118	-0.00248225	-0.00012933	0.30478	0.308175	1.25286	0.105252	0.00145136	0.0177456	0.0203914	0.0779986	0.0983899	0.18785	0.0321176	0.0989995	-0.014648	0
1.314	0.0472865	0.0170167	-0.00233501	-0.00011041	0.307286	0.308366	1.25286	0.085632	0.00166087	0.0168617	0.0203431	0.0780469	0.0983899	0.187949	0.0321207	0.0990341	0.0048828	0
1.316	0.0537508	0.0170214	-0.00215259	-0.0001157	0.309792	0.308518	1.25286	0.066012	0.00162502	0.0162483	0.0203047	0.0780853	0.0983899	0.18805	0.032124	0.0990672	-0.012207	0
1.318	0.0537508	0.0170257	-0.00208104	-0.00011186	0.312298	0.30863	1.25286	0.046392	0.00132326	0.015759	0.0202762	0.0781137	0.0983899	0.188157	0.0321269	0.0990992	-0.019531	0
1.32	0.0585661	0.0170299	-0.00220355	-0.00012905	0.314803	0.308703	1.25286	0.026772	0.00086895	0.0152664	0.0202577	0.0781322	0.0983899	0.18827	0.0321291	0.0991302	-0.029297	0
1.322	0.0601492	0.0170343	-0.00248806	-0.00014965	0.317309	0.308737	1.25286	0.00715198	0.00046093	0.0146896	0.0202491	0.0781408	0.0983899	0.188388	0.0321304	0.0991602	-0.019531	0
1.324	0.0537508	0.0170392	-0.00281772	-0.00015145	0.319815	0.308732	1.25286	-0.012468	0.00028947	0.0140007	0.0202505	0.0781395	0.0983899	0.188502	0.0321312	0.0991888	-0.014648	0
1.326	0.0601492	0.0170449	-0.00309478	-0.00018615	0.32232	0.308688	1.25286	-0.032088	0.0004448	0.0132122	0.0202617	0.0781282	0.0983899	0.188616	0.0321319	0.0992161	-0.014648	0
1.328	0.0537508	0.0170511	-0.00329689	-0.00017721	0.324826	0.308604	1.25286	-0.051708	0.00087294	0.0123637	0.020283	0.078107	0.0983899	0.18873	0.0321332	0.0992416	-0.0097656	0
1.33	0.0553339	0.0170577	-0.00340994	-0.00018869	0.327332	0.308481	1.25286	-0.071328	0.00139781	0.0115047	0.0203141	0.0780758	0.0983899	0.188839	0.0321355	0.0992655	-0.01709	0
1.332	0.0505186	0.0170645	-0.00337239	-0.00017037	0.329838	0.308318	1.25286	-0.090948	0.00180048	0.0106681	0.0203552	0.0780348	0.0983899	0.188945	0.0321387	0.0992877	-0.0073242	0
1.334	0.0521018	0.0170712	-0.00312985	-0.00016307	0.332343	0.308117	1.25286	-0.110568	0.00191996	0.00986131	0.0204062	0.0779838	0.0983899	0.189048	0.0321424	0.0993082	-0.019531	0
1.336	0.0537508	0.0170775	-0.00270501	-0.0001454	0.334849	0.307876	1.25286	-0.130188	0.00172646	0.00908114	0.0204671	0.0779228	0.0983899	0.189154	0.0321461	0.0993272	0.0024414	0
1.338	0.056917	0.0170829	-0.00220337	-0.00012541	0.337355	0.307596	1.25286	-0.149808	0.00133217	0.00831798	0.020538	0.077852	0.0983899	0.189264	0.0321491	0.0993446	-0.0097656	0
1.34	0.0521018	0.0170873	-0.00177274	-9.236e-05	0.33986	0.307277	1.25286	-0.169428	0.00093566	0.00755577	0.0206188	0.0777712	0.0983899	0.189373	0.0321514	0.0993604	-0.01709	0
1.342	0.0488696	0.0170909	-0.00154288	-7.54e-05	0.342366	0.306918	1.25286	-0.189048	0.00072564	0.00678872	0.0207095	0.0776804	0.0983899	0.189474	0.0321531	0.0993748	-0.026855	0
1.344	0.0537508	0.0170939	-0.00156838	-8.43e-05	0.344872	0.306521	1.25286	-0.208668	0.00079006	0.00602502	0.0208101	0.0775798	0.0983899	0.189577	0.0321546	0.0993876	-0.0097656	0
1.346	0.0488696	0.0170971	-0.00180563	-8.824e-05	0.347378	0.306084	1.25286	-0.228288	0.00107504	0.00527213	0.0209207	0.0774692	0.0983899	0.18968	0.0321564	0.0993989	-0.021973	0
1.348	0.0521018	0.0171007	-0.00213539	-0.00011126	0.349883	0.305608	1.25286	-0.247908	0.00141322	0.00453736	0.0210413	0.0773487	0.0983899	0.18978	0.0321589	0.0994087	-0.014648	0
1.35	0.0521018	0.017105	-0.00242981	-0.0001266	0.352389	0.305092	1.25286	-0.267528	0.00160667	0.00383159	0.0211717	0.0772182	0.0983899	0.189885	0.032162	0.0994171	-0.01709	0
1.352	0.0472865	0.0171098	-0.00264654	-0.00012515	0.354895	0.304537	1.25286	-0.287148	0.00152404	0.00315743	0.0213121	0.0770778	0.0983899	0.189984	0.0321651	0.099424	-0.0097656	0
1.354	0.0488696	0.0171151	-0.00284085	-0.00013883	0.3574	0.303944	1.25286	-0.306768	0.00116392	0.0025133	0.0214624	0.0769275	0.0983899	0.19008	0.0321678	0.0994297	-0.014648	0
1.356	0.0457034	0.0171208	-0.00303013	-0.00013849	0.359906	0.30331	1.25286	-0.326388	0.00065504	0.00191042	0.0216227	0.0767672	0.0983899	0.190175	0.0321696	0.0994341	-0.021973	0
1.358	0.0392391	0.0171269	-0.00312304	-0.00012255	0.362412	0.302638	1.25286	-0.346008	0.00019646	0.00137039	0.0217929	0.0765971	0.0983899	0.19026	0.0321704	0.0994374	-0.021973	0
1.36	0.0424712	0.0171331	-0.00305115	-0.00012959	0.364918	0.301926	1.25286	-0.365628	-3.389e-05	0.00092028	0.021973	0.0764169	0.0983899	0.190341	0.0321706	0.0994397	-0.024414	0
1.362	0.0440543	0.0171392	-0.00285305	-0.00012569	0.367423	0.301175	1.25286	-0.385248	3.765e-05	0.00058798	0.022163	0.0762269	0.0983899	0.190428	0.0321706	0.0994412	-0.014648	0
1.364	0.0424712	0.0171449	-0.00259435	-0.00011019	0.369929	0.300385	1.25286	-0.404868	0.00034541	0.00037994	0.022363	0.0760269	0.0983899	0.190515	0.032171	0.0994422	-0.012207	0
1.366	0.0440543	0.0171501	-0.00233069	-0.00010268	0.372435	0.299556	1.25286	-0.424488	0.00071782	0.00027328	0.0225729	0.075817	0.0983899	0.190601	0.0321721	0.0994428	-0.01709	0
1.368	0.0408222	0.0171548	-0.00215694	-8.805e-05	0.37494	0.298687	1.25286	-0.444108	0.00096291	0.00023515	0.0227928	0.0755972	0.0983899	0.190686	0.0321737	0.0994433	-0.0048828	0
1.37	0.0472865	0.0171591	-0.0021963	-0.00010386	0.377446	0.29778	1.25286	-0.463728	0.00096062	0.0002319	0.0230225	0.0753674	0.0983899	0.190774	0.0321757	0.0994438	-0.0097656	0
1.372	0.0327748	0.0171635	-0.00250486	-8.21e-05	0.379952	0.296832	1.25286	-0.483348	0.00071828	0.00022985	0.0232622	0.0751277	0.0983899	0.190854	0.0321773	0.0994443	-0.0073242	0
1.374	0.03759	0.0171685	-0.00302345	-0.00011365	0.382458	0.295846	1.25286	-0.502968	0.00036639	0.00020776	0.0235119	0.0748781	0.0983899	0.190924	0.0321784	0.0994447	-0.01709	0
1.376	0.03759	0.0171745	-0.0036642	-0.00013774	0.384963	0.294821	1.25286	-0.522588	9.668e-05	0.00015869	0.0237714	0.0746185	0.0983899	0.191	0.0321789	0.0994451	-0.024414	0
1.378	0.0360069	0.0171818	-0.00440293	-0.00015854	0.387469	0.293756	1.25286	-0.542208	6.966e-05	7.78e-05	0.0240409	0.074349	0.0983899	0.191073	0.0321791	0.0994453	-0.01709	0
1.38	0.0344238	0.0171907	-0.00523257	-0.00018013	0.389975	0.292652	1.25286	-0.561828	0.0003366	-3.623e-05	0.0243204	0.0740696	0.0983899	0.191144	0.0321795	0.0994454	-0.0097656	0
1.382	0.03759	0.0172011	-0.00606246	-0.00022789	0.39248	0.291509	1.25286	-0.581448	0.00081474	-0.00017652	0.0246097	0.0737802	0.0983899	0.191216	0.0321806	0.0994451	-0.0073242	0
1.384	0.0360069	0.0172132	-0.00672776	-0.00024225	0.394986	0.290326	1.25286	-0.601068	0.00132586	-0.00033804	0.024909	0.0734809	0.0983899	0.191289	0.0321828	0.0994446	-0.014648	0
1.386	0.03759	0.0172267	-0.00711202	-0.00026734	0.397492	0.289104	1.25286	-0.620688	0.00167973	-0.00051829	0.0252182	0.0731717	0.0983899	0.191363	0.0321857	0.0994438	-0.014648	0
1.388	0.0360069	0.0172409	-0.00721189	-0.00025968	0.399998	0.287843	1.25286	-0.640308	0.0017641	-0.00070367	0.0255374	0.0728526	0.0983899	0.191436	0.0321892	0.0994426	-0.014648	0
1.39	0.0344238	0.0172553	-0.00706008	-0.00024303	0.402503	0.286543	1.25286	-0.659928	0.00159615	-0.0008725	0.0258665	0.0725235	0.0983899	0.191507	0.0321926	0.099441	-0.014648	0
1.392	0.0279595	0.0172695	-0.00665237	-0.000186	0.405009	0.285204	1.25286	-0.679548	0.00131062	-0.00101155	0.0262055	0.0721844	0.0983899	0.191569	0.0321955	0.0994391	-0.026855	0
1.394	0.0360069	0.0172828	-0.00599308	-0.00021579	0.407515	0.283825	1.25286	-0.699168	0.00109328	-0.00111846	0.0265544	0.0718355	0.0983899	0.191633	0.0321979	0.099437	-0.012207	0
1.396	0.0344238	0.0172948	-0.00517985	-0.00017831	0.41002	0.282407	1.25286	-0.718788	0.00109196	-0.00119502	0.0269133	0.0714766	0.0983899	0.191704	0.0322001	0.0994346	-0.0024414	0
1.398	0.0392391	0.0173051	-0.00439726	-0.00017254	0.412526	0.28095	1.25286	-0.738408	0.00134561	-0.00124611	0.0272821	0.0711078	0.0983899	0.191777	0.0322025	0.0994322	-0.03418	0
1.4	0.0392391	0.0173139	-0.00380196	-0.00014919	0.415032	0.279453	1.25286	-0.758028	0.00176628	-0.0012763	0.0276609	0.0707291	0.0983899	0.191856	0.0322056	0.0994297	-0.029297	0
1.402	0.0360069	0.0173215	-0.00341219	-0.00012286	0.417537	0.277918	1.25286	-0.777648	0.00218253	-0.00128408	0.0280496	0.0703404	0.0983899	0.191931	0.0322096	0.0994271	-0.019531	0
1.404	0.0360069	0.0173283	-0.00312061	-0.00011236	0.420043	0.276343	1.25286	-0.797268	0.00242125	-0.00126424	0.0284482	0.0699418	0.0983899	0.192003	0.0322142	0.0994246	-0.036621	0
1.406	0.0344238	0.0173346	-0.00282155	-9.713e-05	0.422549	0.274728	1.25286	-0.816888	0.00238823	-0.00121025	0.0288567	0.0695332	0.0983899	0.192073	0.032219	0.0994221	-0.029297	0
1.408	0.0360069	0.0173402	-0.00250582	-9.023e-05	0.425055	0.273075	1.25286	-0.836508	0.00211117	-0.00111072	0.0292752	0.0691148	0.0983899	0.192144	0.0322235	0.0994198	-0.021973	0
1.41	0.0360069	0.0173452	-0.00222429	-8.009e-05	0.42756	0.271382	1.25286	-0.856128	0.0017257	-0.00095084	0.0297036	0.0686863	0.0983899	0.192216	0.0322273	0.0994177	-0.014648	0
1.412	0.0360069	0.0173497	-0.00199968	-7.2e-05	0.430066	0.269651	1.25286	-0.875748	0.0014113	-0.00072329	0.0301419	0.068248	0.0983899	0.192288	0.0322304	0.0994161	-0.021973	0
1.414	0.0360069	0.0173537	-0.00181076	-6.52e-05	0.432572	0.267879	1.25286	-0.895368	0.00130702	-0.00043694	0.0305902	0.0677998	0.0983899	0.19236	0.0322332	0.0994149	-0.0097656	0
1.416	0.03759	0.0173573	-0.00164777	-6.194e-05	0.435077	0.266069	1.25286	-0.914988	0.00144602	-0.00011649	0.0310484	0.0673416	0.0983899	0.192434	0.0322359	0.0994143	-0.0073242	0
1.418	0.0360069	0.0173606	-0.00151386	-5.451e-05	0.437583	0.264219	1.25286	-0.934608	0.00173938	0.00020132	0.0315165	0.0668734	0.0983899	0.192507	0.0322391	0.0994144	-0.014648	0
1.42	0.0360069	0.0173636	-0.00135851	-4.892e-05	0.440089	0.262331	1.25286	-0.954228	0.00201854	0.00047757	0.0319946	0.0663954	0.0983899	0.192579	0.0322429	0.0994151	-0.014648	0
1.422	0.0360069	0.0173663	-0.00109222	-3.933e-05	0.442595	0.260403	1.25286	-0.973848	0.0021165	0.00068472	0.0324826	0.0659074	0.0983899	0.192651	0.032247	0.0994163	-0.0048828	0
1.424	0.0392391	0.0173685	-0.00067541	-2.65e-05	0.4451	0.258435	1.25286	-0.993468	0.00194774	0.00080681	0.0329805	0.0654094	0.0983899	0.192726	0.0322511	0.0994177	-0.0024414	0
1.426	0.03759	0.0173699	-0.00014181	-5.33e-06	0.447606	0.256429	1.25286	-1.01309	0.0015476	0.00083428	0.0334883	0.0649016	0.0983899	0.192803	0.0322545	0.0994194	-0.0073242	0
1.428	0.03759	0.0173702	0.00041987	1.578e-05	0.450112	0.254383	1.25286	-1.03271	0.00105364	0.00077216	0.0340061	0.0643838	0.0983899	0.192878	0.0322571	0.099421	-0.021973	0
1.43	0.0360069	0.0173693	0.00087385	3.146e-05	0.452617	0.252298	1.25286	-1.05233	0.00063975	0.00064547	0.0345338	0.0638561	0.0983899	0.192952	0.0322588	0.0994224	-0.036621	0
1.432	0.0311917	0.0173676	0.00109601	3.419e-05	0.455123	0.250174	1.25286	-1.07195	0.00043482	0.00048898	0.0350715	0.0633184	0.0983899	0.193019	0.0322599	0.0994235	-0.041504	0
1.434	0.0327748	0.0173654	0.00104804	3.435e-05	0.457629	0.24801	1.25286	-1.09157	0.00046313	0.00033959	0.0356191	0.0627709	0.0983899	0.193083	0.0322608	0.0994244	-0.058594	0
1.436	0.0311917	0.0173633	0.00076676	2.392e-05	0.460135	0.245807	1.25286	-1.11119	0.00063485	0.00023571	0.0361766	0.0622133	0.0983899	0.193147	0.0322619	0.099425	-0.039063	0
1.438	0.0344238	0.0173618	0.00032314	1.112e-05	0.46264	0.243565	1.25286	-1.13081	0.00079209	0.00020917	0.036744	0.0616459	0.0983899	0.193213	0.0322633	0.0994254	-0.031738	0
1.44	0.03759	0.0173611	-0.00018407	-6.92e-06	0.465146	0.241284	1.25286	-1.15043	0.00078724	0.00027937	0.0373214	0.0610685	0.0983899	0.193285	0.0322649	0.0994259	-0.031738	0
1.442	0.03759	0.0173615	-0.00065433	-2.46e-05	0.467652	0.238964	1.25286	-1.17005	0.00055489	0.00045831	0.0379087	0.0604812	0.0983899	0.19336	0.0322663	0.0994266	-0.024414	0
1.444	0.03759	0.0173628	-0.00102512	-3.853e-05	0.470157	0.236604	1.25286	-1.18967	0.00014335	0.00074783	0.038506	0.059884	0.0983899	0.193435	0.032267	0.0994278	-0.036621	0
1.446	0.03759	0.0173648	-0.00126301	-4.748e-05	0.472663	0.234205	1.25286	-1.20929	-0.00030838	0.00113146	0.0391131	0.0592768	0.0983899	0.19351	0.0322668	0.0994297	-0.041504	0
1.448	0.03759	0.0173674	-0.00134457	-5.054e-05	0.475169	0.231767	1.25286	-1.22891	-0.00063806	0.00157512	0.0397302	0.0586597	0.0983899	0.193586	0.0322658	0.0994324	-0.05127	0
1.45	0.0344238	0.0173701	-0.00127934	-4.404e-05	0.477675	0.229289	1.25286	-1.24853	-0.00073922	0.00202316	0.0403573	0.0580327	0.0983899	0.193658	0.0322645	0.099436	-0.048828	0
1.452	0.0408222	0.0173726	-0.00113572	-4.636e-05	0.48018	0.226773	1.25286	-1.26815	-0.00061138	0.00239301	0.0409942	0.0573957	0.0983899	0.193733	0.0322631	0.0994404	0.026855	0
1.454	0.03759	0.0173749	-0.00102507	-3.853e-05	0.482686	0.224217	1.25286	-1.28777	-0.00035918	0.00258702	0.0416411	0.0567488	0.0983899	0.193811	0.0322622	0.0994454	0.063477	0
1.456	0.03759	0.0173769	-0.00106388	-3.999e-05	0.485192	0.221622	1.25286	-1.30739	-0.00014338	0.00250043	0.042298	0.056092	0.0983899	0.193886	0.0322617	0.0994505	0.01709	0
1.458	0.0408222	0.0173791	-0.00136234	-5.561e-05	0.487697	0.218987	1.25286	-1.32701	-0.00010779	0.00201338	0.0429647	0.0554252	0.0983899	0.193965	0.0322614	0.099455	-0.0097656	0
1.46	0.0392391	0.0173818	-0.00201734	-7.916e-05	0.490203	0.216314	1.25286	-1.34663	-0.00031567	0.00099768	0.0436414	0.0547485	0.0983899	0.194045	0.032261	0.099458	-0.048828	0
1.462	0.0424712	0.0173858	-0.00306474	-0.00013016	0.492709	0.213601	1.25286	-1.36625	-0.000723	-0.00066617	0.044328	0.0540619	0.0983899	0.194127	0.0322599	0.0994584	0.014648	0
1.464	0.0360069	0.0173919	-0.00448657	-0.00016155	0.495215	0.210849	1.25286	-1.38587	-0.00119991	-0.00309258	0.0450246	0.0533653	0.0983899	0.194205	0.032258	0.0994546	-0.031738	0
1.466	0.0408222	0.0174009	-0.00632055	-0.00025802	0.49772	0.208057	1.25286	-1.40549	-0.00159341	-0.00640114	0.0457311	0.0526589	0.0983899	0.194282	0.0322552	0.0994451	0.012207	0
1.468	0.0408222	0.0174136	-0.0086719	-0.00035401	0.500226	0.205227	1.25286	-1.42511	-0.00180214	-0.0107108	0.0464475	0.0519424	0.0983899	0.194363	0.0322518	0.099428	-0.01709	0
1.47	0.0424712	0.0174309	-0.0115433	-0.00049026	0.502732	0.202357	1.25286	-1.44473	-0.00182515	-0.0161268	0.0471738	0.0512161	0.0983899	0.194447	0.0322482	0.0994012	-0.021973	0
1.472	0.03759	0.017454	-0.0146837	-0.00055196	0.505237	0.199448	1.25286	-1.46435	-0.00176052	-0.0227221	0.0479101	0.0504798	0.0983899	0.194527	0.0322446	0.0993623	-0.039063	0
1.474	0.0424712	0.0174834	-0.0175727	-0.00074634	0.507743	0.196499	1.25286	-1.48397	-0.00175486	-0.0305055	0.0486563	0.0497336	0.0983899	0.194607	0.0322411	0.0993091	-0.085449	0
1.476	0.0440543	0.0175185	-0.0195061	-0.00085933	0.510249	0.193512	1.25286	-1.50359	-0.00192912	-0.0393911	0.0494125	0.0489774	0.0983899	0.194693	0.0322374	0.0992392	-0.03418	0
1.478	0.0505186	0.0175575	-0.0197836	-0.00099944	0.512755	0.190485	1.25286	-1.52321	-0.00231699	-0.0491827	0.0501786	0.0482114	0.0983899	0.194788	0.0322332	0.0991506	0.03418	0
1.48	0.056917	0.0175971	-0.0179474	-0.00102151	0.51526	0.187419	1.25286	-1.54283	-0.00284427	-0.0595593	0.0509546	0.0474354	0.0983899	0.194895	0.032228	0.0990419	-0.085449	0
1.482	0.0472865	0.017633	-0.0139065	-0.00065759	0.517766	0.184314	1.25286	-1.56245	-0.00335835	-0.0700734	0.0517405	0.0466494	0.0983899	0.195	0.0322218	0.0989122	0.080566	0
1.484	0.0505186	0.0176608	-0.00789976	-0.00039909	0.520272	0.181169	1.25286	-1.58207	-0.00369667	-0.0802002	0.0525364	0.0458536	0.0983899	0.195097	0.0322147	0.098762	0.0073242	0
1.486	0.0505186	0.0176766	-0.00040862	-2.064e-05	0.522777	0.177985	1.25286	-1.60169	-0.00376654	-0.0894157	0.0533422	0.0450478	0.0983899	0.195198	0.0322073	0.0985923	-0.039063	0
1.488	0.0537508	0.0176774	0.00789833	0.00042454	0.525283	0.174762	1.25286	-1.62131	-0.00359757	-0.0972322	0.0541579	0.044232	0.0983899	0.195303	0.0321999	0.0984057	0.014648	0
1.49	0.0553339	0.0176616	0.0162373	0.00089847	0.527789	0.1715	1.25286	-1.64093	-0.00332905	-0.103218	0.0549836	0.0434064	0.0983899	0.195412	0.032193	0.0982052	0.026855	0
1.492	0.056917	0.0176291	0.0239157	0.00136121	0.530295	0.168199	1.25286	-1.66055	-0.00312123	-0.10707	0.0558192	0.0425708	0.0983899	0.195524	0.0321865	0.097995	0.078125	0
1.494	0.0601492	0.0175813	0.0307128	0.00184735	0.5328	0.164858	1.25286	-1.68017	-0.00303635	-0.108669	0.0566647	0.0417252	0.0983899	0.195641	0.0321804	0.0977792	0.043945	0
1.496	0.056917	0.0175199	0.0370829	0.00211065	0.535306	0.161478	1.25286	-1.69979	-0.00297579	-0.108075	0.0575202	0.0408698	0.0983899	0.195758	0.0321744	0.0975625	0.11475	0
1.498	0.0553339	0.0174457	0.0436392	0.00241473	0.537812	0.158059	1.25286	-1.71941	-0.00273096	-0.105511	0.0583856	0.0400044	0.0983899	0.19587	0.0321687	0.0973489	0.024414	0
1.5	0.0505186	0.0173584	0.0501736	0.0025347	0.540317	0.1546	1.25286	-1.73903	-0.00212447	-0.101338	0.0592609	0.0391291	0.0983899	0.195976	0.0321638	0.097142	-0.0024414	0
1.502	0.0392391	0.0172581	0.0554132	0.00217436	0.542823	0.151103	1.25286	-1.75865	-0.00114564	-0.095936	0.0601461	0.0382438	0.0983899	0.196066	0.0321605	0.0969448	0.058594	0
1.504	0.03759	0.0171473	0.0583266	0.0021925	0.545329	0.147566	1.25286	-1.77827	2.066e-05	-0.089602	0.0610413	0.0373486	0.0983899	0.196143	0.0321594	0.0967592	-0.043945	0
1.506	0.0440543	0.0170306	0.0589386	0.0025965	0.547835	0.14399	1.25286	-1.79789	0.00109223	-0.0825481	0.0619464	0.0364435	0.0983899	0.196225	0.0321605	0.0965871	-0.041504	0
1.508	0.0424712	0.0169127	0.0557218	0.00236657	0.55034	0.140374	1.25286	-1.81751	0.00184436	-0.0749249	0.0628615	0.0355285	0.0983899	0.196311	0.0321635	0.0964296	-0.048828	0
1.51	0.0392391	0.0168013	0.0438741	0.00172158	0.552846	0.13672	1.25286	-1.83713	0.0022197	-0.0668694	0.0637865	0.0346035	0.0983899	0.196393	0.0321675	0.0962878	-0.036621	0
1.512	0.0457034	0.0167136	0.0203221	0.00092879	0.555352	0.133026	1.25286	-1.85675	0.00233094	-0.0585837	0.0647214	0.0336686	0.0983899	0.196478	0.0321721	0.0961623	-0.0097656	0
1.514	0.0650304	0.0166729	-0.0112309	-0.00073035	0.557857	0.129293	1.25286	-1.87637	0.00236801	-0.0503266	0.0656662	0.0327237	0.0983899	0.196588	0.0321768	0.0960534	-0.10986	0
1.516	0.0778931	0.0166954	-0.0430441	-0.00335283	0.560363	0.12552	1.25286	-1.89599	0.00247629	-0.0423407	0.066621	0.0317689	0.0983899	0.196731	0.0321816	0.0959608	-0.085449	0
1.518	0.0681966	0.0167814	-0.0686869	-0.00468421	0.562869	0.121709	1.25286	-1.91561	0.00267454	-0.0348327	0.0675857	0.0308042	0.0983899	0.196878	0.0321868	0.0958836	-0.041504	0
1.52	0.0714287	0.0169188	-0.0847796	-0.0060557	0.565374	0.117858	1.25286	-1.93523	0.0028504	-0.0279732	0.0685603	0.0298296	0.0983899	0.197017	0.0321923	0.0958208	0.024414	0
1.522	0.0778931	0.0170884	-0.0903479	-0.00703748	0.56788	0.113968	1.25286	-1.95485	0.00282907	-0.0218677	0.0695449	0.028845	0.0983899	0.197166	0.032198	0.095771	-0.01709	0
1.524	0.0875236	0.0172691	-0.0861747	-0.00754232	0.570386	0.110038	1.25286	-1.97447	0.00247581	-0.016565	0.0705394	0.0278505	0.0983899	0.197332	0.0322033	0.0957325	-0.061035	0
1.526	0.0924048	0.0174414	-0.0744439	-0.00687898	0.572892	0.10607	1.25286	-1.99409	0.00177821	-0.0120851	0.0715439	0.0268461	0.0983899	0.197512	0.0322075	0.0957039	-0.080566	0
1.528	0.0794762	0.0175903	-0.0580941	-0.0046171	0.575397	0.102062	1.25286	-2.01371	0.00086806	-0.00840837	0.0725582	0.0258317	0.0983899	0.197684	0.0322102	0.0956834	-0.036621	0
1.53	0.0650304	0.0177065	-0.0399693	-0.00259922	0.577903	0.0980151	1.25286	-2.03333	-2.641e-05	-0.00547272	0.0735825	0.0248074	0.0983899	0.197828	0.032211	0.0956695	0.0024414	0
1.532	0.0553339	0.0177864	-0.0224424	-0.00124183	0.580409	0.0939288	1.25286	-2.05295	-0.0006761	-0.00320009	0.0746167	0.0237732	0.0983899	0.197949	0.0322103	0.0956608	-0.0024414	0
1.534	0.0472865	0.0178313	-0.00740349	-0.00035009	0.582914	0.0898033	1.25286	-2.07257	-0.00094947	-0.00150132	0.0756609	0.022729	0.0983899	0.198051	0.0322087	0.0956561	-0.065918	0
1.536	0.0505186	0.0178461	0.00388897	0.00019647	0.58542	0.0856385	1.25286	-2.09219	-0.00086615	-0.00027629	0.076715	0.0216749	0.0983899	0.198149	0.0322069	0.0956543	-0.056152	0
1.538	0.0746609	0.0178384	0.0110417	0.00082438	0.587926	0.0814345	1.25286	-2.11181	-0.00058129	0.00056164	0.077779	0.0206109	0.0983899	0.198274	0.0322054	0.0956546	-0.029297	0
1.54	0.0907557	0.0178163	0.0145484	0.00132036	0.590432	0.0771913	1.25286	-2.13143	-0.00030789	0.00108237	0.078853	0.019537	0.0983899	0.19844	0.0322045	0.0956563	-0.053711	0
1.542	0.0827083	0.0177872	0.0154765	0.00128004	0.592937	0.0729088	1.25286	-2.15105	-0.00021245	0.00135334	0.0799369	0.0184531	0.0983899	0.198613	0.032204	0.0956587	-0.10498	0
1.544	0.0698456	0.0177562	0.0150014	0.00104778	0.595443	0.0685871	1.25286	-2.17067	-0.00033584	0.00143544	0.0810307	0.0173593	0.0983899	0.198766	0.0322035	0.0956615	-0.053711	0
1.546	0.056917	0.0177262	0.0140812	0.00080146	0.597949	0.0642261	1.25286	-2.19029	-0.00057913	0.00137991	0.0821344	0.0162555	0.0983899	0.198892	0.0322026	0.0956643	0.048828	0
1.548	0.0472865	0.0176981	0.0133474	0.00063115	0.600454	0.059826	1.25286	-2.20991	-0.00075704	0.00123161	0.0832481	0.0151418	0.0983899	0.198997	0.0322012	0.0956669	0.0024414	0
1.55	0.0360069	0.0176714	0.013117	0.0004723	0.60296	0.0553865	1.25286	-2.22953	-0.000692	0.00102856	0.0843717	0.0140182	0.0983899	0.19908	0.0321998	0.0956692	0.0073242	0
1.552	0.0311917	0.0176451	0.0134199	0.00041859	0.605466	0.0509078	1.25286	-2.24915	-0.00030758	0.00080367	0.0855053	0.0128847	0.0983899	0.199147	0.0321988	0.095671	0.014648	0
1.554	0.0327748	0.0176183	0.013995	0.00045868	0.607972	0.0463899	1.25286	-2.26877	0.00032493	0.00057872	0.0866487	0.0117412	0.0983899	0.199211	0.0321988	0.0956724	-0.012207	0
1.556	0.0344238	0.0175903	0.0143563	0.0004942	0.610477	0.0418328	1.25286	-2.28839	0.00101487	0.0003628	0.0878021	0.0105878	0.0983899	0.199278	0.0322001	0.0956734	-0.0097656	0
1.558	0.0231442	0.0175616	0.0140776	0.00032582	0.612983	0.0372364	1.25286	-2.30801	0.00153896	0.00016304	0.0889655	0.00942445	0.0983899	0.199336	0.0322027	0.0956739	-0.0073242	0
1.56	0.0295426	0.0175334	0.0131451	0.00038834	0.615489	0.0326007	1.25286	-2.32763	0.00174066	-2.438e-05	0.0901388	0.00825118	0.0983899	0.199388	0.032206	0.095674	-0.01709	0
1.562	0.0247273	0.0175071	0.0119897	0.00029647	0.617994	0.0279259	1.25286	-2.34725	0.00159854	-0.00021833	0.0913219	0.00706798	0.0983899	0.199443	0.0322093	0.0956738	0.0048828	0
1.564	0.0199121	0.0174832	0.0110512	0.00022005	0.6205	0.0232117	1.25286	-2.36687	0.00123414	-0.00042543	0.0925151	0.00587485	0.0983899	0.199487	0.0322121	0.0956731	0.0097656	0
1.566	0.0102156	0.0174611	0.010289	0.00010511	0.623006	0.0184584	1.25286	-2.38649	0.00085443	-0.00063557	0.0937182	0.00467178	0.0983899	0.199517	0.0322142	0.0956721	0.01709	0
1.568	0	0.0174405	0.00921079	0	0.625512	0.0136658	1.25286	-2.40611	0.00065552	-0.00083835	0.0949312	0.00345879	0.0983899	0.199528	0.0322157	0.0956706	0.024414	0
1.57	0	0.0174221	0.00730958	0	0.628017	0.00883396	1.25286	-2.42573	0.00073289	-0.00101417	0.0961541	0.00223586	0.0983899	0.199528	0.0322171	0.0956687	0.012207	0
1.572	0	0.0174075	0.00437571	0	0.630523	0.00396288	1.25286	-2.44535	0.00104068	-0.00113598	0.0973869	0.001003	0.0983899	0.199528	0.0322189	0.0956666	-0.019531	-1906.78
1.574	0	0.0173987	0.00058844	0	0.633029	0	0	0	0.00141957	-0.00119077	0	0	0	0.199528	0.0322214	0.0956643	-0.031738	0
1.576	0.00381725	0.0173975	-0.00350298	-1.337e-05	0.633029	0	0	0	0.00167792	-0.00116676	0	0	0	0.199532	0.0322245	0.0956619	-0.01709	0
1.578	0.00216819	0.0174045	-0.00718159	-1.557e-05	0.633029	0	0	0	0.00168603	-0.00104214	0	0	0	0.199538	0.0322278	0.0956597	-0.046387	0
1.58	0	0.0174189	-0.00987245	0	0.633029	0	0	0	0.00143901	-0.00082032	0	0	0	0.19954	0.0322309	0.0956578	-0.03418	0
1.582	0	0.0174386	-0.0113135	0	0.633029	0	0	0	0.00105882	-0.00053595	0	0	0	0.19954	0.0322334	0.0956565	-0.048828	0
1.584	0.00058509	0.0174613	-0.0115392	-6.75e-06	0.633029	0	0	0	0.00073533	-0.00022006	0	0	0	0.19954	0.0322352	0.0956557	-0.03418	0
1.586	0	0.0174843	-0.0107851	0	0.633029	0	0	0	0.00063601	9.518e-05	0	0	0	0.199541	0.0322366	0.0956556	0.0024414	0
1.588	0	0.0175059	-0.00936357	0	0.633029	0	0	0	0.00082677	0.00036964	0	0	0	0.199541	0.0322381	0.0956561	-0.0073242	0
1.59	0	0.0175246	-0.00753244	0	0.633029	0	0	0	0.00124164	0.00058554	0	0	0	0.199541	0.0322401	0.095657	-0.014648	0
1.592	0	0.0175397	-0.00543105	0	0.633029	0	0	0	0.00171474	0.0007401	0	0	0	0.199541	0.0322431	0.0956583	-0.03418	0
1.594	0	0.0175506	-0.00315795	0	0.633029	0	0	0	0.00205686	0.0008195	0	0	0	0.199541	0.0322469	0.0956599	0.0024414	0
1.596	0	0.0175569	-0.0009118	0	0.633029	0	0	0	0.00214043	0.00081545	0	0	0	0.199541	0.0322511	0.0956615	-0.012207	0
1.598	0	0.0175587	0.00099503	0	0.633029	0	0	0	0.00195605	0.00072865	0	0	0	0.199541	0.0322552	0.0956631	-0.014648	0
1.6	0	0.0175567	0.002285	0	0.633029	0	0	0	0.00161362	0.00055212	0	0	0	0.199541	0.0322587	0.0956644	-0.0048828	0
1.602	0	0.0175521	0.00286315	0	0.633029	0	0	0	0.00128561	0.00028946	0	0	0	0.199541	0.0322616	0.0956652	0.012207	0
1.604	0	0.0175464	0.00282504	0	0.633029	0	0	0	0.00112154	-3.584e-05	0	0	0	0.199541	0.032264	0.0956654	0.0024414	0
1.606	0	0.0175408	0.0023729	0	0.633029	0	0	0	0.0011763	-0.0004052	0	0	0	0.199541	0.0322663	0.095665	0.041504	0
1.608	0	0.017536	0.00176627	0	0.633029	0	0	0	0.00138499	-0.00080804	0	0	0	0.199541	0.0322689	0.0956638	-0.0024414	0
1.61	0	0.0175325	0.00128344	0	0.633029	0	0	0	0.00159661	-0.00122607	0	0	0	0.199541	0.0322719	0.0956618	0.0024414	0
1.612	0	0.0175299	0.00111717	0	0.633029	0	0	0	0.00165031	-0.00163481	0	0	0	0.199541	0.0322751	0.0956589	0.024414	0
1.614	0	0.0175277	0.00127208	0	0.633029	0	0	0	0.00145513	-0.00200498	0	0	0	0.199541	0.0322782	0.0956553	0.05127	0
1.616	0	0.0175251	0.00155964	0	0.633029	0	0	0	0.00103531	-0.00229971	0	0	0	0.199541	0.0322807	0.095651	0.046387	0
1.618	0	0.017522	0.00169748	0	0.633029	0	0	0	0.00052153	-0.00249152	0	0	0	0.199541	0.0322823	0.0956462	0.036621	0
1.62	0	0.0175186	0.00147167	0	0.633029	0	0	0	9.114e-05	-0.00257479	0	0	0	0.199541	0.0322829	0.0956411	0.026855	0
1.622	0	0.0175157	0.00087079	0	0.633029	0	0	0	-0.00011402	-0.00255079	0	0	0	0.199541	0.0322829	0.095636	0.014648	0
1.624	0	0.0175139	7.789e-05	0	0.633029	0	0	0	-5.212e-05	-0.00242181	0	0	0	0.199541	0.0322827	0.095631	-0.012207	0
1.626	0	0.0175138	-0.00066159	0	0.633029	0	0	0	0.00020015	-0.00220046	0	0	0	0.199541	0.0322829	0.0956264	-0.014648	0
1.628	0	0.0175151	-0.00115661	0	0.633029	0	0	0	0.00048381	-0.00190715	0	0	0	0.199541	0.0322835	0.0956223	-0.026855	0
1.63	0	0.0175174	-0.00131012	0	0.633029	0	0	0	0.00063463	-0.00156472	0	0	0	0.199541	0.0322846	0.0956188	-0.019531	0
1.632	0	0.01752	-0.00113017	0	0.633029	0	0	0	0.000562	-0.0011978	0	0	0	0.199541	0.0322858	0.095616	-0.043945	0
1.634	0	0.0175223	-0.00074658	0	0.633029	0	0	0	0.00029039	-0.00082858	0	0	0	0.199541	0.0322867	0.095614	-0.05127	0
1.636	0	0.0175238	-0.00036204	0	0.633029	0	0	0	-5.361e-05	-0.00047456	0	0	0	0.199541	0.0322869	0.0956127	-0.031738	0
1.638	0	0.0175245	-9.125e-05	0	0.633029	0	0	0	-0.00030257	-0.00015004	0	0	0	0.199541	0.0322866	0.0956121	-0.036621	0
1.64	0	0.0175247	0.00013904	0	0.633029	0	0	0	-0.00032922	0.00012816	0	0	0	0.199541	0.032286	0.0956121	-0.05127	0
1.642	0	0.0175244	0.00049499	0	0.633029	0	0	0	-0.00010764	0.0003382	0	0	0	0.199541	0.0322855	0.0956125	-0.063477	0
1.644	0	0.0175234	0.00109282	0	0.633029	0	0	0	0.00027343	0.0004669	0	0	0	0.199541	0.0322857	0.0956133	-0.029297	0
1.646	0	0.0175212	0.00191061	0	0.633029	0	0	0	0.00065135	0.00051384	0	0	0	0.199541	0.0322866	0.0956143	-0.019531	0
1.648	0	0.0175174	0.00273187	0	0.633029	0	0	0	0.00086659	0.00047974	0	0	0	0.199541	0.0322881	0.0956153	-0.03418	0
1.65	0	0.017512	0.00323851	0	0.633029	0	0	0	0.00083634	0.000378	0	0	0	0.199541	0.0322898	0.0956162	-0.041504	0
1.652	0	0.0175055	0.003257	0	0.633029	0	0	0	0.00058884	0.00024463	0	0	0	0.199541	0.0322913	0.0956168	-0.03418	0
1.654	0	0.017499	0.00285746	0	0.633029	0	0	0	0.00024727	0.0001146	0	0	0	0.199541	0.0322921	0.0956171	-0.031738	0
1.656	0	0.0174933	0.00220558	0	0.633029	0	0	0	-2.915e-05	1.306e-05	0	0	0	0.199541	0.0322923	0.0956173	-0.019531	0
1.658	0	0.0174889	0.00141574	0	0.633029	0	0	0	-0.00012291	-3.312e-05	0	0	0	0.199541	0.0322921	0.0956173	-0.029297	0
1.66	0	0.017486	0.00056844	0	0.633029	0	0	0	-1.669e-05	-6.65e-06	0	0	0	0.199541	0.032292	0.0956172	-0.036621	0
1.662	0	0.0174849	-0.00020856	0	0.633029	0	0	0	0.00019862	9.293e-05	0	0	0	0.199541	0.0322922	0.0956173	-0.048828	0
1.664	0	0.0174853	-0.00076927	0	0.633029	0	0	0	0.00036967	0.00026573	0	0	0	0.199541	0.0322928	0.0956177	-0.039063	0
1.666	0	0.0174868	-0.0010528	0	0.633029	0	0	0	0.00035678	0.00050872	0	0	0	0.199541	0.0322935	0.0956184	-0.026855	0
1.668	0	0.0174889	-0.00108597	0	0.633029	0	0	0	0.00010253	0.00080385	0	0	0	0.199541	0.032294	0.0956198	-0.026855	0
1.67	0	0.0174911	-0.00089768	0	0.633029	0	0	0	-0.00033957	0.00113382	0	0	0	0.199541	0.0322937	0.0956217	-0.0073242	0
1.672	0	0.0174929	-0.00049536	0	0.633029	0	0	0	-0.00082969	0.00148701	0	0	0	0.199541	0.0322925	0.0956243	-0.021973	0
1.674	0	0.0174939	6.391e-05	0	0.633029	0	0	0	-0.0012074	0.00183954	0	0	0	0.199541	0.0322905	0.0956276	-0.026855	0
1.676	0	0.0174938	0.00063678	0	0.633029	0	0	0	-0.00136493	0.00216437	0	0	0	0.199541	0.0322879	0.0956316	-0.014648	0
1.678	0	0.0174925	0.00107929	0	0.633029	0	0	0	-0.00129364	0.00244715	0	0	0	0.199541	0.0322853	0.0956363	-0.0024414	0
1.68	0	0.0174903	0.00132864	0	0.633029	0	0	0	-0.001085	0.00267076	0	0	0	0.199541	0.0322829	0.0956414	-0.0097656	0
1.682	0	0.0174877	0.00137375	0	0.633029	0	0	0	-0.00088518	0.00281359	0	0	0	0.199541	0.0322809	0.0956469	-0.012207	0
1.684	0	0.0174849	0.00121539	0	0.633029	0	0	0	-0.00082321	0.00287083	0	0	0	0.199541	0.0322792	0.0956525	-0.0097656	0
1.686	0	0.0174825	0.00089164	0	0.633029	0	0	0	-0.00094872	0.00285143	0	0	0	0.199541	0.0322774	0.0956583	-0.014648	0
1.688	0	0.0174807	0.00050146	0	0.633029	0	0	0	-0.00120968	0.00276742	0	0	0	0.199541	0.0322753	0.0956639	0	0
1.69	0	0.0174797	0.00015833	0	0.633029	0	0	0	-0.00147974	0.00264068	0	0	0	0.199541	0.0322726	0.0956693	-0.012207	0
1.692	0	0.0174794	-8.895e-05	0	0.633029	0	0	0	-0.00162115	0.00249836	0	0	0	0.199541	0.0322695	0.0956744	0.0024414	0
1.694	0	0.0174796	-0.00026968	0	0.633029	0	0	0	-0.00155261	0.00236038	0	0	0	0.199541	0.0322663	0.0956793	-0.014648	0
1.696	0	0.0174801	-0.00041529	0	0.633029	0	0	0	-0.00128936	0.00224368	0	0	0	0.199541	0.0322635	0.0956839	-0.0073242	0
1.698	0	0.0174809	-0.00048877	0	0.633029	0	0	0	-0.0009358	0.00216147	0	0	0	0.199541	0.0322612	0.0956883	-0.021973	0
1.7	0	0.0174819	-0.00042587	0	0.633029	0	0	0	-0.00063552	0.00211145	0	0	0	0.199541	0.0322597	0.0956926	-0.029297	0
1.702	0	0.0174828	-0.00023486	0	0.633029	0	0	0	-0.00050319	0.00208097	0	0	0	0.199541	0.0322585	0.0956968	-0.019531	0
1.704	0	0.0174832	7.96e-06	0	0.633029	0	0	0	-0.00056898	0.00205903	0	0	0	0.199541	0.0322575	0.0957009	-0.05127	0
1.706	0	0.0174832	0.00025038	0	0.633029	0	0	0	-0.00076118	0.00203212	0	0	0	0.199541	0.0322561	0.095705	-0.056152	0
1.708	0	0.0174827	0.00049345	0	0.633029	0	0	0	-0.00093757	0.00198552	0	0	0	0.199541	0.0322544	0.095709	-0.03418	0
1.71	0	0.0174817	0.00074806	0	0.633029	0	0	0	-0.00095225	0.0019158	0	0	0	0.199541	0.0322525	0.0957129	-0.021973	0
1.712	0	0.0174802	0.00099471	0	0.633029	0	0	0	-0.00072544	0.00182486	0	0	0	0.199541	0.0322509	0.0957167	-0.0073242	0
1.714	0	0.0174783	0.00116881	0	0.633029	0	0	0	-0.00028086	0.00170784	0	0	0	0.199541	0.0322499	0.0957202	0	0
1.716	0	0.0174759	0.00117554	0	0.633029	0	0	0	0.00026497	0.00156034	0	0	0	0.199541	0.0322498	0.0957235	0.0097656	0
1.718	0	0.0174736	0.00094536	0	0.633029	0	0	0	0.00075441	0.00138566	0	0	0	0.199541	0.0322509	0.0957264	-0.0024414	0
1.72	0	0.0174717	0.00051304	0	0.633029	0	0	0	0.00105976	0.0011929	0	0	0	0.199541	0.0322527	0.095729	-0.0024414	0
1.722	0	0.0174707	3.68e-05	0	0.633029	0	0	0	0.00114099	0.00099769	0	0	0	0.199541	0.0322549	0.0957312	-0.0048828	0
1.724	0	0.0174706	-0.00030885	0	0.633029	0	0	0	0.00106079	0.00081922	0	0	0	0.199541	0.0322571	0.095733	-0.026855	0
1.726	0	0.0174712	-0.00045737	0	0.633029	0	0	0	0.00094972	0.00066934	0	0	0	0.199541	0.0322591	0.0957345	-0.0024414	0
1.728	0	0.0174721	-0.00044667	0	0.633029	0	0	0	0.00094035	0.00054887	0	0	0	0.199541	0.032261	0.0957357	-0.024414	0
1.73	0	0.017473	-0.00033869	0	0.633029	0	0	0	0.00110298	0.00045753	0	0	0	0.199541	0.032263	0.0957367	-0.024414	0
1.732	0	0.0174737	-0.00017517	0	0.633029	0	0	0	0.00141244	0.00039563	0	0	0	0.199541	0.0322655	0.0957376	-0.036621	0
1.734	0	0.017474	1.672e-05	0	0.633029	0	0	0	0.00176092	0.00035518	0	0	0	0.199541	0.0322687	0.0957383	-0.046387	0
1.736	0	0.017474	0.00018328	0	0.633029	0	0	0	0.00201127	0.0003276	0	0	0	0.199541	0.0322725	0.095739	-0.031738	0
1.738	0	0.0174736	0.00022037	0	0.633029	0	0	0	0.00206405	0.00031371	0	0	0	0.199541	0.0322766	0.0957396	-0.021973	0
1.74	0	0.0174732	6.581e-05	0	0.633029	0	0	0	0.00190441	0.00031093	0	0	0	0.199541	0.0322805	0.0957402	-0.019531	0
1.742	0	0.0174731	-0.00018063	0	0.633029	0	0	0	0.00160931	0.00030841	0	0	0	0.199541	0.0322841	0.0957409	-0.0048828	0
1.744	0	0.0174734	-0.00032568	0	0.633029	0	0	0	0.00131381	0.00030185	0	0	0	0.199541	0.032287	0.0957415	-0.014648	0
1.746	0	0.0174741	-0.00027301	0	0.633029	0	0	0	0.00114955	0.00029288	0	0	0	0.199541	0.0322894	0.0957421	-0.012207	0
1.748	0	0.0174746	-9.007e-05	0	0.633029	0	0	0	0.00118289	0.00027866	0	0	0	0.199541	0.0322918	0.0957426	-0.014648	0
1.75	0	0.0174748	8.545e-05	0	0.633029	0	0	0	0.0013851	0.0002568	0	0	0	0.199541	0.0322943	0.0957432	-0.019531	0
1.752	0	0.0174746	0.0001584	0	0.633029	0	0	0	0.00164959	0.00022853	0	0	0	0.199541	0.0322974	0.0957437	-0.019531	0
1.754	0	0.0174743	0.00010181	0	0.633029	0	0	0	0.00184562	0.00019261	0	0	0	0.199541	0.0323009	0.0957441	-0.029297	0
1.756	0	0.0174741	-8.159e-05	0	0.633029	0	0	0	0.00188237	0.00015225	0	0	0	0.199541	0.0323046	0.0957444	-0.021973	0
1.758	0	0.0174743	-0.00038528	0	0.633029	0	0	0	0.00175096	0.00012199	0	0	0	0.199541	0.0323082	0.0957447	-0.014648	0
1.76	0	0.017475	-0.00079294	0	0.633029	0	0	0	0.00152389	0.00011187	0	0	0	0.199541	0.0323115	0.0957449	-0.0048828	0
1.762	0	0.0174766	-0.00125795	0	0.633029	0	0	0	0.00131671	0.00011884	0	0	0	0.199541	0.0323143	0.0957452	-0.0048828	0
1.764	0	0.0174791	-0.00169227	0	0.633029	0	0	0	0.00123142	0.00013919	0	0	0	0.199541	0.0323169	0.0957454	-0.0073242	0
1.766	0	0.0174825	-0.00200259	0	0.633029	0	0	0	0.00130597	0.00016663	0	0	0	0.199541	0.0323194	0.0957457	-0.0097656	0
1.768	0	0.0174865	-0.00215119	0	0.633029	0	0	0	0.00149424	0.00018489	0	0	0	0.199541	0.0323222	0.0957461	-0.014648	0
1.77	0	0.0174908	-0.00215172	0	0.633029	0	0	0	0.00168666	0.00018113	0	0	0	0.199541	0.0323254	0.0957464	-0.01709	0
1.772	0	0.0174951	-0.00202153	0	0.633029	0	0	0	0.00176156	0.00015207	0	0	0	0.199541	0.0323289	0.0957468	-0.0024414	0
1.774	0	0.0174992	-0.00179345	0	0.633029	0	0	0	0.00164281	9.235e-05	0	0	0	0.199541	0.0323323	0.095747	-0.012207	0
1.776	0	0.0175028	-0.00154401	0	0.633029	0	0	0	0.00133661	-1.71e-06	0	0	0	0.199541	0.0323352	0.0957471	-0.031738	0
1.778	0	0.0175058	-0.00136184	0	0.633029	0	0	0	0.00092791	-0.0001201	0	0	0	0.199541	0.0323375	0.095747	-0.01709	0
1.78	0	0.0175086	-0.00131559	0	0.633029	0	0	0	0.00053851	-0.00024619	0	0	0	0.199541	0.032339	0.0957466	-0.012207	0
1.782	0	0.0175112	-0.0014401	0	0.633029	0	0	0	0.00027006	-0.0003655	0	0	0	0.199541	0.0323398	0.095746	0.0048828	0
1.784	0	0.0175141	-0.00169458	0	0.633029	0	0	0	0.00015897	-0.00046582	0	0	0	0.199541	0.0323402	0.0957452	-0.012207	0
1.786	0	0.0175175	-0.00196282	0	0.633029	0	0	0	0.00016164	-0.00054419	0	0	0	0.199541	0.0323405	0.0957442	0.0024414	0
1.788	0	0.0175214	-0.00214408	0	0.633029	0	0	0	0.00017738	-0.00060766	0	0	0	0.199541	0.0323409	0.095743	0	0
1.79	0	0.0175257	-0.00221958	0	0.633029	0	0	0	9.933e-05	-0.00066007	0	0	0	0.199541	0.0323411	0.0957418	-0.024414	0
1.792	0	0.0175301	-0.00223152	0	0.633029	0	0	0	-0.00013247	-0.0007024	0	0	0	0.199541	0.0323411	0.0957404	0	0
1.794	0	0.0175346	-0.00223705	0	0.633029	0	0	0	-0.00050038	-0.00074361	0	0	0	0.199541	0.0323405	0.095739	-0.019531	0
1.796	0	0.0175391	-0.00226396	0	0.633029	0	0	0	-0.0009139	-0.0007937	0	0	0	0.199541	0.0323391	0.0957374	-0.014648	0
1.798	0	0.0175436	-0.00228161	0	0.633029	0	0	0	-0.00124989	-0.00085426	0	0	0	0.199541	0.0323369	0.0957358	0.0024414	0
1.8	0	0.0175482	-0.00223415	0	0.633029	0	0	0	-0.00140974	-0.00092692	0	0	0	0.199541	0.0323342	0.095734	-0.012207	0
1.802	0	0.0175526	-0.00209099	0	0.633029	0	0	0	-0.00136519	-0.00101615	0	0	0	0.199541	0.0323315	0.095732	-0.0073242	0
1.804	0	0.0175568	-0.00183591	0	0.633029	0	0	0	-0.00117266	-0.00111911	0	0	0	0.199541	0.0323289	0.0957299	-0.014648	0
1.806	0	0.0175605	-0.00146078	0	0.633029	0	0	0	-0.00094959	-0.00122652	0	0	0	0.199541	0.0323268	0.0957276	-0.021973	0
1.808	0	0.0175634	-0.00101742	0	0.633029	0	0	0	-0.00082099	-0.00132965	0	0	0	0.199541	0.032325	0.095725	-0.014648	0
1.81	0	0.0175654	-0.00062483	0	0.633029	0	0	0	-0.00086097	-0.00141745	0	0	0	0.199541	0.0323234	0.0957222	-0.024414	0
1.812	0	0.0175667	-0.00038259	0	0.633029	0	0	0	-0.0010598	-0.0014743	0	0	0	0.199541	0.0323214	0.0957194	-0.0097656	0
1.814	0	0.0175674	-0.0002921	0	0.633029	0	0	0	-0.00133231	-0.00148583	0	0	0	0.199541	0.032319	0.0957164	-0.01709	0
1.816	0	0.017568	-0.00027767	0	0.633029	0	0	0	-0.00156035	-0.00144551	0	0	0	0.199541	0.0323162	0.0957135	-0.0097656	0
1.818	0	0.0175686	-0.00027252	0	0.633029	0	0	0	-0.00164887	-0.00135828	0	0	0	0.199541	0.0323129	0.0957107	-0.014648	0
1.82	0	0.0175691	-0.00025964	0	0.633029	0	0	0	-0.00157078	-0.00124139	0	0	0	0.199541	0.0323097	0.0957081	-0.031738	0
1.822	0	0.0175697	-0.00024386	0	0.633029	0	0	0	-0.00137871	-0.00111602	0	0	0	0.199541	0.0323068	0.0957057	-0.014648	0
1.824	0	0.0175701	-0.00022029	0	0.633029	0	0	0	-0.00117698	-0.00099419	0	0	0	0.199541	0.0323042	0.0957036	-0.019531	0
1.826	0	0.0175706	-0.00016991	0	0.633029	0	0	0	-0.00106835	-0.00088049	0	0	0	0.199541	0.032302	0.0957017	-0.024414	0
1.828	0	0.0175709	-7.947e-05	0	0.633029	0	0	0	-0.00110259	-0.00077995	0	0	0	0.199541	0.0322998	0.0957001	-0.021973	0
1.83	0	0.0175711	2.006e-05	0	0.633029	0	0	0	-0.00125192	-0.00069294	0	0	0	0.199541	0.0322974	0.0956986	-0.01709	0
1.832	0	0.017571	4.77e-05	0	0.633029	0	0	0	-0.00142483	-0.00061498	0	0	0	0.199541	0.0322948	0.0956973	-0.019531	0
1.834	0	0.0175709	-6.846e-05	0	0.633029	0	0	0	-0.0015107	-0.00054694	0	0	0	0.199541	0.0322918	0.0956961	-0.024414	0
1.836	0	0.0175711	-0.000337	0	0.633029	0	0	0	-0.00143255	-0.00048983	0	0	0	0.199541	0.0322889	0.0956951	-0.019531	0
1.838	0	0.0175718	-0.00070834	0	0.633029	0	0	0	-0.00118398	-0.00043276	0	0	0	0.199541	0.0322863	0.0956942	-0.014648	0
1.84	0	0.0175732	-0.00109853	0	0.633029	0	0	0	-0.00083393	-0.00036057	0	0	0	0.199541	0.0322843	0.0956934	-0.024414	0
1.842	0	0.0175754	-0.0014084	0	0.633029	0	0	0	-0.00049626	-0.00026516	0	0	0	0.199541	0.0322829	0.0956927	-0.0048828	0
1.844	0	0.0175782	-0.00155485	0	0.633029	0	0	0	-0.00027718	-0.00014525	0	0	0	0.199541	0.0322822	0.0956923	-0.019531	0
1.846	0	0.0175813	-0.001502	0	0.633029	0	0	0	-0.0002257	-9.79e-06	0	0	0	0.199541	0.0322817	0.0956922	-0.012207	0
1.848	0	0.0175843	-0.00127504	0	0.633029	0	0	0	-0.00031254	0.00011784	0	0	0	0.199541	0.0322811	0.0956923	-0.0097656	0
1.85	0	0.0175869	-0.00095412	0	0.633029	0	0	0	-0.00044661	0.00021107	0	0	0	0.199541	0.0322803	0.0956926	-0.026855	0
1.852	0	0.0175888	-0.00062756	0	0.633029	0	0	0	-0.00051833	0.000255	0	0	0	0.199541	0.0322794	0.0956931	-0.024414	0
1.854	0	0.01759	-0.00032212	0	0.633029	0	0	0	-0.00045019	0.00024736	0	0	0	0.199541	0.0322784	0.0956936	-0.024414	0
1.856	0	0.0175907	-4.03e-06	0	0.633029	0	0	0	-0.00023323	0.00019523	0	0	0	0.199541	0.0322777	0.095694	-0.019531	0
1.858	0	0.0175907	0.00033955	0	0.633029	0	0	0	6.908e-05	0.00011441	0	0	0	0.199541	0.0322776	0.0956943	-0.019531	0
1.86	0	0.01759	0.00065615	0	0.633029	0	0	0	0.00035271	1.917e-05	0	0	0	0.199541	0.032278	0.0956945	-0.01709	0
1.862	0	0.0175887	0.00086981	0	0.633029	0	0	0	0.00052424	-8.549e-05	0	0	0	0.199541	0.0322789	0.0956944	-0.0097656	0
1.864	0	0.0175869	0.00093767	0	0.633029	0	0	0	0.00054512	-0.0001948	0	0	0	0.199541	0.0322799	0.0956941	-0.021973	0
1.866	0	0.0175851	0.00085473	0	0.633029	0	0	0	0.00044841	-0.00030078	0	0	0	0.199541	0.0322809	0.0956936	-0.014648	0
1.868	0	0.0175834	0.00062922	0	0.633029	0	0	0	0.00032258	-0.00039853	0	0	0	0.199541	0.0322817	0.0956929	-0.0073242	0
1.87	0	0.0175821	0.00029145	0	0.633029	0	0	0	0.00026955	-0.00048153	0	0	0	0.199541	0.0322823	0.0956921	-0.019531	0
1.872	0	0.0175815	-7.833e-05	0	0.633029	0	0	0	0.00035548	-0.00053693	0	0	0	0.199541	0.0322829	0.095691	-0.014648	0
1.874	0	0.0175817	-0.0003539	0	0.633029	0	0	0	0.00057828	-0.00055509	0	0	0	0.199541	0.0322839	0.0956899	-0.029297	0
1.876	0	0.0175824	-0.00039426	0	0.633029	0	0	0	0.00086878	-0.00053309	0	0	0	0.199541	0.0322853	0.0956889	-0.012207	0
1.878	0	0.0175832	-0.00011462	0	0.633029	0	0	0	0.00112393	-0.0004697	0	0	0	0.199541	0.0322873	0.0956879	0.0048828	0
1.88	0	0.0175834	0.00040694	0	0.633029	0	0	0	0.00125502	-0.00036984	0	0	0	0.199541	0.0322897	0.095687	-0.012207	0
1.882	0	0.0175826	0.00094033	0	0.633029	0	0	0	0.00122876	-0.00024661	0	0	0	0.199541	0.0322922	0.0956864	-0.014648	0
1.884	0	0.0175807	0.00128561	0	0.633029	0	0	0	0.00108294	-0.00011371	0	0	0	0.199541	0.0322945	0.095686	-0.01709	0
1.886	0	0.0175781	0.00138589	0	0.633029	0	0	0	0.00090829	1.535e-05	0	0	0	0.199541	0.0322965	0.0956859	-0.021973	0
1.888	0	0.0175754	0.00126174	0	0.633029	0	0	0	0.00080442	0.0001267	0	0	0	0.199541	0.0322982	0.0956861	0.0048828	0
1.89	0	0.0175728	0.00095114	0	0.633029	0	0	0	0.00083258	0.00021427	0	0	0	0.199541	0.0322998	0.0956864	-0.01709	0
1.892	0	0.0175709	0.00053908	0	0.633029	0	0	0	0.00098733	0.00028118	0	0	0	0.199541	0.0323016	0.0956869	-0.01709	0
1.894	0	0.0175699	0.00016818	0	0.633029	0	0	0	0.00119915	0.0003326	0	0	0	0.199541	0.0323038	0.0956875	-0.019531	0
1.896	0	0.0175695	-4.723e-05	0	0.633029	0	0	0	0.00136795	0.00037549	0	0	0	0.199541	0.0323064	0.0956882	-0.014648	0
1.898	0	0.0175696	-0.00011256	0	0.633029	0	0	0	0.001412	0.00041832	0	0	0	0.199541	0.0323092	0.095689	0.0024414	0
1.9	0	0.0175698	-0.00011376	0	0.633029	0	0	0	0.00130693	0.00046233	0	0	0	0.199541	0.0323119	0.0956899	-0.012207	0
1.902	0	0.0175701	-0.00011141	0	0.633029	0	0	0	0.00109492	0.00050068	0	0	0	0.199541	0.0323143	0.0956909	-0.01709	0
1.904	0	0.0175703	-0.00010934	0	0.633029	0	0	0	0.00086214	0.00052817	0	0	0	0.199541	0.0323162	0.0956919	-0.012207	0
1.906	0	0.0175705	-8.301e-05	0	0.633029	0	0	0	0.00069693	0.00054229	0	0	0	0.199541	0.0323178	0.095693	-0.0073242	0
1.908	0	0.0175707	1.46e-06	0	0.633029	0	0	0	0.00064731	0.00053886	0	0	0	0.199541	0.0323191	0.0956941	0	0
1.91	0	0.0175707	0.00017363	0	0.633029	0	0	0	0.00069704	0.00051501	0	0	0	0.199541	0.0323205	0.0956951	-0.024414	0
1.912	0	0.0175703	0.00042103	0	0.633029	0	0	0	0.00077362	0.00046982	0	0	0	0.199541	0.032322	0.0956961	-0.0097656	0
1.914	0	0.0175695	0.00066214	0	0.633029	0	0	0	0.00078351	0.00039892	0	0	0	0.199541	0.0323235	0.095697	-0.012207	0
1.916	0	0.0175682	0.00080354	0	0.633029	0	0	0	0.00065677	0.00029955	0	0	0	0.199541	0.032325	0.0956977	-0.0048828	0
1.918	0	0.0175666	0.00081438	0	0.633029	0	0	0	0.00038176	0.00017891	0	0	0	0.199541	0.032326	0.0956981	0.0073242	0
1.92	0	0.0175649	0.00070073	0	0.633029	0	0	0	1.318e-05	4.651e-05	0	0	0	0.199541	0.0323264	0.0956984	-0.012207	0
1.922	0	0.0175635	0.00047542	0	0.633029	0	0	0	-0.00035116	-9.332e-05	0	0	0	0.199541	0.0323261	0.0956983	-0.014648	0
1.924	0	0.0175626	0.00021375	0	0.633029	0	0	0	-0.00061277	-0.00023605	0	0	0	0.199541	0.0323251	0.095698	-0.012207	0
1.926	0	0.0175621	5.317e-05	0	0.633029	0	0	0	-0.00071452	-0.0003757	0	0	0	0.199541	0.0323238	0.0956974	-0.014648	0
1.928	0	0.017562	7.852e-05	0	0.633029	0	0	0	-0.0006647	-0.00050921	0	0	0	0.199541	0.0323224	0.0956965	0.0048828	0
1.93	0	0.0175619	0.00024238	0	0.633029	0	0	0	-0.00053159	-0.00063038	0	0	0	0.199541	0.0323212	0.0956953	-0.0048828	0
1.932	0	0.0175614	0.00041042	0	0.633029	0	0	0	-0.00041015	-0.00072067	0	0	0	0.199541	0.0323202	0.095694	-0.0048828	0
1.934	0	0.0175606	0.00047195	0	0.633029	0	0	0	-0.0003764	-0.00075429	0	0	0	0.199541	0.0323195	0.0956925	-0.019531	0
1.936	0	0.0175596	0.00041174	0	0.633029	0	0	0	-0.00045178	-0.00071023	0	0	0	0.199541	0.0323186	0.0956911	-0.021973	0
1.938	0	0.0175588	0.00028545	0	0.633029	0	0	0	-0.00059513	-0.00057647	0	0	0	0.199541	0.0323176	0.0956898	-0.0097656	0
1.94	0	0.0175582	0.00013901	0	0.633029	0	0	0	-0.00072694	-0.00035017	0	0	0	0.199541	0.0323163	0.0956888	-0.024414	0
1.942	0	0.0175579	-1.582e-05	0	0.633029	0	0	0	-0.00077282	-3.699e-05	0	0	0	0.199541	0.0323148	0.0956885	-0.014648	0
1.944	0.00058509	0.017558	-0.00014115	-8e-08	0.633029	0	0	0	-0.00070277	0.00035352	0	0	0	0.199541	0.0323133	0.0956888	-0.021973	0
1.946	0	0.0175583	-0.00014109	0	0.633029	0	0	0	-0.00054795	0.00080731	0	0	0	0.199542	0.032312	0.0956899	-0.01709	0
1.948	0	0.0175585	6.142e-05	0	0.633029	0	0	0	-0.00038808	0.00130054	0	0	0	0.199542	0.0323111	0.095692	-0.0097656	0
1.95	0	0.0175584	0.00042069	0	0.633029	0	0	0	-0.00031349	0.00180521	0	0	0	0.199542	0.0323104	0.0956952	-0.024414	0
1.952	0	0.0175576	0.0007912	0	0.633029	0	0	0	-0.00038132	0.0022958	0	0	0	0.199542	0.0323097	0.0956992	-0.012207	0
1.954	0	0.017556	0.00106229	0	0.633029	0	0	0	-0.00059001	0.00274111	0	0	0	0.199542	0.0323087	0.0957043	-0.014648	0
1.956	0	0.0175539	0.00121097	0	0.633029	0	0	0	-0.00088156	0.00310174	0	0	0	0.199542	0.0323073	0.0957101	-0.012207	0
1.958	0	0.0175515	0.00122549	0	0.633029	0	0	0	-0.00116749	0.00334494	0	0	0	0.199542	0.0323052	0.0957166	-0.012207	0
1.96	0	0.017549	0.00104978	0	0.633029	0	0	0	-0.00136835	0.00345065	0	0	0	0.199542	0.0323027	0.0957234	-0.021973	0
1.962	0	0.0175469	0.00064	0	0.633029	0	0	0	-0.00145065	0.00340681	0	0	0	0.199542	0.0322999	0.0957302	-0.01709	0
1.964	0	0.0175456	6.269e-05	0	0.633029	0	0	0	-0.00144145	0.0032145	0	0	0	0.199542	0.032297	0.0957368	-0.01709	0
1.966	0	0.0175455	-0.0004972	0	0.633029	0	0	0	-0.00141169	0.00288941	0	0	0	0.199542	0.0322941	0.0957429	-0.021973	0
1.968	0	0.0175465	-0.00084723	0	0.633029	0	0	0	-0.00143709	0.00244957	0	0	0	0.199542	0.0322913	0.0957483	-0.0073242	0
1.97	0	0.0175482	-0.00090931	0	0.633029	0	0	0	-0.00155867	0.00191054	0	0	0	0.199542	0.0322883	0.0957526	-0.014648	0
1.972	0	0.01755	-0.00073575	0	0.633029	0	0	0	-0.00176214	0.00128897	0	0	0	0.199542	0.0322849	0.0957559	-0.019531	0
1.974	0	0.0175515	-0.00042841	0	0.633029	0	0	0	-0.00198314	0.00060113	0	0	0	0.199542	0.0322812	0.0957577	-0.021973	0
1.976	0	0.0175523	-6.984e-05	0	0.633029	0	0	0	-0.00213483	-0.00013589	0	0	0	0.199542	0.0322771	0.0957582	-0.019531	0
1.978	0	0.0175525	0.00028381	0	0.633029	0	0	0	-0.00214683	-0.00089892	0	0	0	0.199542	0.0322728	0.0957572	-0.012207	0
1.98	0	0.0175519	0.00058137	0	0.633029	0	0	0	-0.00199786	-0.00166313	0	0	0	0.199542	0.0322687	0.0957546	-0.012207	0
1.982	0	0.0175508	0.00076	0	0.633029	0	0	0	-0.00172502	-0.00240884	0	0	0	0.199542	0.0322649	0.0957505	-0.01709	0
1.984	0	0.0175492	0.00076571	0	0.633029	0	0	0	-0.00140454	-0.00311479	0	0	0	0.199542	0.0322618	0.095745	-0.01709	0
1.986	0	0.0175477	0.00061166	0	0.633029	0	0	0	-0.00111381	-0.00375014	0	0	0	0.199542	0.0322593	0.0957381	-0.021973	0
1.988	0	0.0175465	0.00036929	0	0.633029	0	0	0	-0.00089425	-0.00428467	0	0	0	0.199542	0.0322573	0.0957301	-0.019531	0
1.99	0.00216819	0.0175457	6.33e-05	1.4e-07	0.633029	0	0	0	-0.00073246	-0.00470159	0	0	0	0.199544	0.0322556	0.0957211	-0.026855	0
1.992	0	0.0175456	-0.00034112	0	0.633029	0	0	0	-0.00056642	-0.00499914	0	0	0	0.199546	0.0322544	0.0957114	-0.014648	0
1.994	0	0.0175463	-0.00081681	0	0.633029	0	0	0	-0.00031479	-0.00519318	0	0	0	0.199546	0.0322535	0.0957012	-0.012207	0
1.996	0	0.0175479	-0.00123897	0	0.633029	0	0	0	8.206e-05	-0.00531349	0	0	0	0.199546	0.0322532	0.0956907	-0.019531	0
1.998	0	0.0175504	-0.00147892	0	0.633029	0	0	0	0.00062912	-0.00538506	0	0	0	0.199546	0.032254	0.09568	-0.019531	0
2	0	0.0175534	-0.00147892	0	0.633029	0	0	0	0.00126937	-0.00542014	0	0	0	0.199546	0.0322559	0.0956692	-0.019531	0
