# Supplementary material for: In vivo muscle force and muscle power during near-maximal frog jumps
Source: PLoS One. 2017 Mar 10;12(3):e0173415. doi: 10.1371/journal.pone.0173415 (PMC5345813; doi:10.1371/journal.pone.0173415)
Supplement: S3 File — Full raw data set of the current study. (ZIP) [file pone.0173415.s003.zip › Frog_jumping_full_dataset2/Extracted_data/Frog2/Jump10/Apr30jump10.all]

  0.00000000   0.00000000   0.01745052  -0.00011407   0.00000000   0.00000000   0.00000000   0.00000000   0.00000000  -0.00272707   0.26563183   0.00000000   0.00000000   0.00000000   0.00000000   0.00000000   0.00000000  -0.01709000
  0.00200000   0.00216819   0.01745075  -0.00012979  -0.00000028   0.00000000   0.00000000   0.00000000   0.00000000  -0.00258529   0.26532811   0.00000000   0.00000000   0.00000000   0.00000000   0.00000000   0.00000000  -0.01953100
  0.00400000   0.00058509   0.01745101  -0.00014633  -0.00000009   0.00000000   0.00000000   0.00000000   0.00000000  -0.00244082   0.26501566   0.00000000   0.00000000   0.00000000   0.00000000   0.00000000   0.00000000  -0.01953100
  0.00600000   0.00000000   0.01745130  -0.00016354   0.00000000   0.00000000   0.00000000   0.00000000   0.00000000  -0.00229621   0.26471904   0.00000000   0.00000000   0.00000000   0.00000000   0.00000000   0.00000000  -0.01220700
  0.00800000   0.00863250   0.01745163  -0.00018128  -0.00000156   0.00000000   0.00000000   0.00000000   0.00000000  -0.00215491   0.26445474   0.00000000   0.00000000   0.00000000   0.00000000   0.00000000   0.00000000  -0.00488280
  0.01000000   0.00216819   0.01745199  -0.00019932  -0.00000043   0.00000000   0.00000000   0.00000000   0.00000000  -0.00202163   0.26423790   0.00000000   0.00000000   0.00000000   0.00000000   0.00000000   0.00000000  -0.01220700
  0.01200000   0.00058509   0.01745239  -0.00021743  -0.00000013   0.00000000   0.00000000   0.00000000   0.00000000  -0.00190109   0.26408148   0.00000000   0.00000000   0.00000000   0.00000000   0.00000000   0.00000000  -0.00976560
  0.01400000   0.00000000   0.01745282  -0.00023530   0.00000000   0.00000000   0.00000000   0.00000000   0.00000000  -0.00179705   0.26398919   0.00000000   0.00000000   0.00000000   0.00000000   0.00000000   0.00000000  -0.02685500
  0.01600000   0.00058509   0.01745329  -0.00025257  -0.00000015   0.00000000   0.00000000   0.00000000   0.00000000  -0.00171249   0.26395480   0.00000000   0.00000000   0.00000000   0.00000000   0.00000000   0.00000000  -0.01953100
  0.01800000   0.00058509   0.01745380  -0.00026882  -0.00000016   0.00000000   0.00000000   0.00000000   0.00000000  -0.00164979   0.26396567   0.00000000   0.00000000   0.00000000   0.00000000   0.00000000   0.00000000  -0.01464800
  0.02000000   0.00058509   0.01745434  -0.00028359  -0.00000017   0.00000000   0.00000000   0.00000000   0.00000000  -0.00161014   0.26400717   0.00000000   0.00000000   0.00000000   0.00000000   0.00000000   0.00000000  -0.01709000
  0.02200000   0.00000000   0.01745490  -0.00029633   0.00000000   0.00000000   0.00000000   0.00000000   0.00000000  -0.00159221   0.26406824   0.00000000   0.00000000   0.00000000   0.00000000   0.00000000   0.00000000  -0.01220700
  0.02400000   0.00058509   0.01745550  -0.00030641  -0.00000018   0.00000000   0.00000000   0.00000000   0.00000000  -0.00159096   0.26414244   0.00000000   0.00000000   0.00000000   0.00000000   0.00000000   0.00000000  -0.01709000
  0.02600000   0.00058509   0.01745611  -0.00031315  -0.00000018   0.00000000   0.00000000   0.00000000   0.00000000  -0.00159848   0.26422467   0.00000000   0.00000000   0.00000000   0.00000000   0.00000000   0.00000000  -0.01464800
  0.02800000   0.00216819   0.01745673  -0.00031579  -0.00000068   0.00000000   0.00000000   0.00000000   0.00000000  -0.00160790   0.26430962   0.00000000   0.00000000   0.00000000   0.00000000   0.00000000   0.00000000  -0.01464800
  0.03000000   0.00216819   0.01745737  -0.00031379  -0.00000068   0.00000000   0.00000000   0.00000000   0.00000000  -0.00161660   0.26439456   0.00000000   0.00000000   0.00000000   0.00000000   0.00000000   0.00000000  -0.02685500
  0.03200000   0.00058509   0.01745799  -0.00030758  -0.00000018   0.00000000   0.00000000   0.00000000   0.00000000  -0.00162353   0.26448142   0.00000000   0.00000000   0.00000000   0.00000000   0.00000000   0.00000000  -0.02197300
  0.03400000   0.00000000   0.01745861  -0.00029895   0.00000000   0.00000000   0.00000000   0.00000000   0.00000000  -0.00162468   0.26457405   0.00000000   0.00000000   0.00000000   0.00000000   0.00000000   0.00000000  -0.01953100
  0.03600000   0.00000000   0.01745921  -0.00028990   0.00000000   0.00000000   0.00000000   0.00000000   0.00000000  -0.00161529   0.26467407   0.00000000   0.00000000   0.00000000   0.00000000   0.00000000   0.00000000  -0.01709000
  0.03800000   0.00058509   0.01745979  -0.00028109  -0.00000016   0.00000000   0.00000000   0.00000000   0.00000000  -0.00159503   0.26477932   0.00000000   0.00000000   0.00000000   0.00000000   0.00000000   0.00000000  -0.01220700
  0.04000000   0.00704941   0.01746035  -0.00027186  -0.00000192   0.00000000   0.00000000   0.00000000   0.00000000  -0.00156816   0.26488341   0.00000000   0.00000000   0.00000000   0.00000000   0.00000000   0.00000000  -0.01220700
  0.04200000   0.00000000   0.01746089  -0.00026098   0.00000000   0.00000000   0.00000000   0.00000000   0.00000000  -0.00154000   0.26497598   0.00000000   0.00000000   0.00000000   0.00000000   0.00000000   0.00000000  -0.00732420
  0.04400000   0.00216819   0.01746141  -0.00024709  -0.00000054   0.00000000   0.00000000   0.00000000   0.00000000  -0.00151405   0.26504470   0.00000000   0.00000000   0.00000000   0.00000000   0.00000000   0.00000000  -0.01953100
  0.04600000   0.00058509   0.01746191  -0.00022892  -0.00000013   0.00000000   0.00000000   0.00000000   0.00000000  -0.00149153   0.26507739   0.00000000   0.00000000   0.00000000   0.00000000   0.00000000   0.00000000  -0.01953100
  0.04800000   0.00000000   0.01746237  -0.00020607   0.00000000   0.00000000   0.00000000   0.00000000   0.00000000  -0.00147246   0.26506056   0.00000000   0.00000000   0.00000000   0.00000000   0.00000000   0.00000000  -0.01220700
  0.05000000   0.00216819   0.01746278  -0.00017967  -0.00000039   0.00000000   0.00000000   0.00000000   0.00000000  -0.00145623   0.26497809   0.00000000   0.00000000   0.00000000   0.00000000   0.00000000   0.00000000  -0.01464800
  0.05200000   0.00000000   0.01746314  -0.00015159   0.00000000   0.00000000   0.00000000   0.00000000   0.00000000  -0.00144230   0.26481680   0.00000000   0.00000000   0.00000000   0.00000000   0.00000000   0.00000000  -0.01953100
  0.05400000   0.00058509   0.01746344  -0.00012267  -0.00000007   0.00000000   0.00000000   0.00000000   0.00000000  -0.00143076   0.26457554   0.00000000   0.00000000   0.00000000   0.00000000   0.00000000   0.00000000  -0.01953100
  0.05600000   0.00000000   0.01746369  -0.00009216   0.00000000   0.00000000   0.00000000   0.00000000   0.00000000  -0.00142114   0.26426826   0.00000000   0.00000000   0.00000000   0.00000000   0.00000000   0.00000000  -0.01464800
  0.05800000   0.00000000   0.01746387  -0.00005849   0.00000000   0.00000000   0.00000000   0.00000000   0.00000000  -0.00141116   0.26392127   0.00000000   0.00000000   0.00000000   0.00000000   0.00000000   0.00000000  -0.00976560
  0.06000000   0.00000000   0.01746399  -0.00002029   0.00000000   0.00000000   0.00000000   0.00000000   0.00000000  -0.00139860   0.26357013   0.00000000   0.00000000   0.00000000   0.00000000   0.00000000   0.00000000  -0.01709000
  0.06200000   0.00381725   0.01746403   0.00002272   0.00000009   0.00000000   0.00000000   0.00000000   0.00000000  -0.00138394   0.26325421   0.00000000   0.00000000   0.00000000   0.00000000   0.00000000   0.00000000  -0.01953100
  0.06400000   0.00216819   0.01746398   0.00006944   0.00000015   0.00000000   0.00000000   0.00000000   0.00000000  -0.00136982   0.26300883   0.00000000   0.00000000   0.00000000   0.00000000   0.00000000   0.00000000  -0.01709000
  0.06600000   0.00000000   0.01746384   0.00011844   0.00000000   0.00000000   0.00000000   0.00000000   0.00000000  -0.00135894   0.26286028   0.00000000   0.00000000   0.00000000   0.00000000   0.00000000   0.00000000  -0.01220700
  0.06800000   0.00000000   0.01746361   0.00016860   0.00000000   0.00000000   0.00000000   0.00000000   0.00000000  -0.00135315   0.26281876   0.00000000   0.00000000   0.00000000   0.00000000   0.00000000   0.00000000  -0.01220700
  0.07000000   0.00000000   0.01746327   0.00021804   0.00000000   0.00000000   0.00000000   0.00000000   0.00000000  -0.00135371   0.26286852   0.00000000   0.00000000   0.00000000   0.00000000   0.00000000   0.00000000  -0.01464800
  0.07200000   0.00058509   0.01746283   0.00026345   0.00000015   0.00000000   0.00000000   0.00000000   0.00000000  -0.00136220   0.26297177   0.00000000   0.00000000   0.00000000   0.00000000   0.00000000   0.00000000  -0.00732420
  0.07400000   0.00216819   0.01746231   0.00030114   0.00000065   0.00000000   0.00000000   0.00000000   0.00000000  -0.00138146   0.26308881   0.00000000   0.00000000   0.00000000   0.00000000   0.00000000   0.00000000  -0.01464800
  0.07600000   0.00000000   0.01746170   0.00032879   0.00000000   0.00000000   0.00000000   0.00000000   0.00000000  -0.00141440   0.26319565   0.00000000   0.00000000   0.00000000   0.00000000   0.00000000   0.00000000  -0.00976560
  0.07800000   0.00000000   0.01746105   0.00034605   0.00000000   0.00000000   0.00000000   0.00000000   0.00000000  -0.00146178   0.26328717   0.00000000   0.00000000   0.00000000   0.00000000   0.00000000   0.00000000  -0.02197300
  0.08000000   0.00000000   0.01746036   0.00035381   0.00000000   0.00000000   0.00000000   0.00000000   0.00000000  -0.00152166   0.26336817   0.00000000   0.00000000   0.00000000   0.00000000   0.00000000   0.00000000  -0.01709000
  0.08200000   0.00000000   0.01745965   0.00035333   0.00000000   0.00000000   0.00000000   0.00000000   0.00000000  -0.00159032   0.26344185   0.00000000   0.00000000   0.00000000   0.00000000   0.00000000   0.00000000  -0.01709000
  0.08400000   0.00000000   0.01745894   0.00034581   0.00000000   0.00000000   0.00000000   0.00000000   0.00000000  -0.00166239   0.26350885   0.00000000   0.00000000   0.00000000   0.00000000   0.00000000   0.00000000  -0.01464800
  0.08600000   0.00058509   0.01745825   0.00033238   0.00000019   0.00000000   0.00000000   0.00000000   0.00000000  -0.00173134   0.26357497   0.00000000   0.00000000   0.00000000   0.00000000   0.00000000   0.00000000  -0.00488280
  0.08800000   0.00000000   0.01745758   0.00031407   0.00000000   0.00000000   0.00000000   0.00000000   0.00000000  -0.00179228   0.26365212   0.00000000   0.00000000   0.00000000   0.00000000   0.00000000   0.00000000  -0.01953100
  0.09000000   0.00000000   0.01745696   0.00029184   0.00000000   0.00000000   0.00000000   0.00000000   0.00000000  -0.00184375   0.26375003   0.00000000   0.00000000   0.00000000   0.00000000   0.00000000   0.00000000  -0.00732420
  0.09200000   0.00000000   0.01745637   0.00026656   0.00000000   0.00000000   0.00000000   0.00000000   0.00000000  -0.00188489   0.26387217   0.00000000   0.00000000   0.00000000   0.00000000   0.00000000   0.00000000  -0.01220700
  0.09400000   0.00058509   0.01745584   0.00023902   0.00000014   0.00000000   0.00000000   0.00000000   0.00000000  -0.00191226   0.26402034   0.00000000   0.00000000   0.00000000   0.00000000   0.00000000   0.00000000  -0.00732420
  0.09600000   0.00000000   0.01745536   0.00020998   0.00000000   0.00000000   0.00000000   0.00000000   0.00000000  -0.00192086   0.26419654   0.00000000   0.00000000   0.00000000   0.00000000   0.00000000   0.00000000  -0.02685500
  0.09800000   0.00058509   0.01745494   0.00018010   0.00000011   0.00000000   0.00000000   0.00000000   0.00000000  -0.00190760   0.26439692   0.00000000   0.00000000   0.00000000   0.00000000   0.00000000   0.00000000  -0.01220700
  0.10000000   0.00058509   0.01745458   0.00015000   0.00000009   0.00000000   0.00000000   0.00000000   0.00000000  -0.00187375   0.26460668   0.00000000   0.00000000   0.00000000   0.00000000   0.00000000   0.00000000  -0.01709000
  0.10200000   0.00216819   0.01745428   0.00012027   0.00000026   0.00000000   0.00000000   0.00000000   0.00000000  -0.00182348   0.26480177   0.00000000   0.00000000   0.00000000   0.00000000   0.00000000   0.00000000  -0.00976560
  0.10400000   0.00000000   0.01745404   0.00009144   0.00000000   0.00000000   0.00000000   0.00000000   0.00000000  -0.00176103   0.26495368   0.00000000   0.00000000   0.00000000   0.00000000   0.00000000   0.00000000  -0.00732420
  0.10600000   0.00216819   0.01745386   0.00006403   0.00000014   0.00000000   0.00000000   0.00000000   0.00000000  -0.00169096   0.26503784   0.00000000   0.00000000   0.00000000   0.00000000   0.00000000   0.00000000  -0.01709000
  0.10800000   0.00216819   0.01745373   0.00003851   0.00000008   0.00000000   0.00000000   0.00000000   0.00000000  -0.00161945   0.26504179   0.00000000   0.00000000   0.00000000   0.00000000   0.00000000   0.00000000  -0.01709000
  0.11000000   0.00000000   0.01745365   0.00001537   0.00000000   0.00000000   0.00000000   0.00000000   0.00000000  -0.00155294   0.26496354   0.00000000   0.00000000   0.00000000   0.00000000   0.00000000   0.00000000  -0.01709000
  0.11200000   0.00000000   0.01745362  -0.00000493   0.00000000   0.00000000   0.00000000   0.00000000   0.00000000  -0.00149640   0.26480729   0.00000000   0.00000000   0.00000000   0.00000000   0.00000000   0.00000000  -0.01953100
  0.11400000   0.00000000   0.01745363  -0.00002195   0.00000000   0.00000000   0.00000000   0.00000000   0.00000000  -0.00145283   0.26458680   0.00000000   0.00000000   0.00000000   0.00000000   0.00000000   0.00000000  -0.01709000
  0.11600000   0.00216819   0.01745368  -0.00003522  -0.00000008   0.00000000   0.00000000   0.00000000   0.00000000  -0.00142202   0.26432786   0.00000000   0.00000000   0.00000000   0.00000000   0.00000000   0.00000000  -0.01709000
  0.11800000   0.00000000   0.01745375  -0.00004428   0.00000000   0.00000000   0.00000000   0.00000000   0.00000000  -0.00140037   0.26405991   0.00000000   0.00000000   0.00000000   0.00000000   0.00000000   0.00000000  -0.01953100
  0.12000000   0.00000000   0.01745383  -0.00004867   0.00000000   0.00000000   0.00000000   0.00000000   0.00000000  -0.00138379   0.26380529   0.00000000   0.00000000   0.00000000   0.00000000   0.00000000   0.00000000  -0.01709000
  0.12200000   0.00058509   0.01745393  -0.00004801  -0.00000003   0.00000000   0.00000000   0.00000000   0.00000000  -0.00137052   0.26357787   0.00000000   0.00000000   0.00000000   0.00000000   0.00000000   0.00000000  -0.01953100
  0.12400000   0.00216819   0.01745403  -0.00004271  -0.00000009   0.00000000   0.00000000   0.00000000   0.00000000  -0.00136103   0.26339021   0.00000000   0.00000000   0.00000000   0.00000000   0.00000000   0.00000000  -0.01220700
  0.12600000   0.00000000   0.01745411  -0.00003463   0.00000000   0.00000000   0.00000000   0.00000000   0.00000000  -0.00135589   0.26325812   0.00000000   0.00000000   0.00000000   0.00000000   0.00000000   0.00000000  -0.00732420
  0.12800000   0.00000000   0.01745418  -0.00002671   0.00000000   0.00000000   0.00000000   0.00000000   0.00000000  -0.00135431   0.26319652   0.00000000   0.00000000   0.00000000   0.00000000   0.00000000   0.00000000  -0.01220700
  0.13000000   0.00058509   0.01745424  -0.00002109  -0.00000001   0.00000000   0.00000000   0.00000000   0.00000000  -0.00135528   0.26321437   0.00000000   0.00000000   0.00000000   0.00000000   0.00000000   0.00000000  -0.01464800
  0.13200000   0.00000000   0.01745428  -0.00001835   0.00000000   0.00000000   0.00000000   0.00000000   0.00000000  -0.00135923   0.26331305   0.00000000   0.00000000   0.00000000   0.00000000   0.00000000   0.00000000  -0.02929700
  0.13400000   0.00000000   0.01745432  -0.00001814   0.00000000   0.00000000   0.00000000   0.00000000   0.00000000  -0.00136673   0.26348323   0.00000000   0.00000000   0.00000000   0.00000000   0.00000000   0.00000000  -0.01709000
  0.13600000   0.00216819   0.01745435  -0.00001992  -0.00000004   0.00000000   0.00000000   0.00000000   0.00000000  -0.00137609   0.26370505   0.00000000   0.00000000   0.00000000   0.00000000   0.00000000   0.00000000  -0.00488280
  0.13800000   0.00000000   0.01745439  -0.00002315   0.00000000   0.00000000   0.00000000   0.00000000   0.00000000  -0.00138353   0.26395679   0.00000000   0.00000000   0.00000000   0.00000000   0.00000000   0.00000000  -0.01220700
  0.14000000   0.00058509   0.01745444  -0.00002726  -0.00000002   0.00000000   0.00000000   0.00000000   0.00000000  -0.00138516   0.26422074   0.00000000   0.00000000   0.00000000   0.00000000   0.00000000   0.00000000  -0.01220700
  0.14200000   0.00000000   0.01745449  -0.00003171   0.00000000   0.00000000   0.00000000   0.00000000   0.00000000  -0.00137932   0.26448342   0.00000000   0.00000000   0.00000000   0.00000000   0.00000000   0.00000000  -0.01709000
  0.14400000   0.00216819   0.01745456  -0.00003593  -0.00000008   0.00000000   0.00000000   0.00000000   0.00000000  -0.00136772   0.26473646   0.00000000   0.00000000   0.00000000   0.00000000   0.00000000   0.00000000  -0.02929700
  0.14600000   0.00000000   0.01745463  -0.00003936   0.00000000   0.00000000   0.00000000   0.00000000   0.00000000  -0.00135362   0.26497420   0.00000000   0.00000000   0.00000000   0.00000000   0.00000000   0.00000000  -0.02197300
  0.14800000   0.00000000   0.01745471  -0.00004140   0.00000000   0.00000000   0.00000000   0.00000000   0.00000000  -0.00134018   0.26518969   0.00000000   0.00000000   0.00000000   0.00000000   0.00000000   0.00000000  -0.00732420
  0.15000000   0.00000000   0.01745479  -0.00004147   0.00000000   0.00000000   0.00000000   0.00000000   0.00000000  -0.00133090   0.26537492   0.00000000   0.00000000   0.00000000   0.00000000   0.00000000   0.00000000  -0.01464800
  0.15200000   0.00381725   0.01745487  -0.00003898  -0.00000015   0.00000000   0.00000000   0.00000000   0.00000000  -0.00132915   0.26552055   0.00000000   0.00000000   0.00000000   0.00000000   0.00000000   0.00000000  -0.01220700
  0.15400000   0.00000000   0.01745495  -0.00003330   0.00000000   0.00000000   0.00000000   0.00000000   0.00000000  -0.00133721   0.26561463   0.00000000   0.00000000   0.00000000   0.00000000   0.00000000   0.00000000  -0.00976560
  0.15600000   0.00704941   0.01745502  -0.00002404  -0.00000017   0.00000000   0.00000000   0.00000000   0.00000000  -0.00135709   0.26564813   0.00000000   0.00000000   0.00000000   0.00000000   0.00000000   0.00000000  -0.01464800
  0.15800000   0.00000000   0.01745506  -0.00001177   0.00000000   0.00000000   0.00000000   0.00000000   0.00000000  -0.00139114   0.26562015   0.00000000   0.00000000   0.00000000   0.00000000   0.00000000   0.00000000  -0.01464800
  0.16000000   0.00000000   0.01745509   0.00000141   0.00000000   0.00000000   0.00000000   0.00000000   0.00000000  -0.00144151   0.26553345   0.00000000   0.00000000   0.00000000   0.00000000   0.00000000   0.00000000  -0.01220700
  0.16200000   0.00000000   0.01745509   0.00001293   0.00000000   0.00000000   0.00000000   0.00000000   0.00000000  -0.00150845   0.26538962   0.00000000   0.00000000   0.00000000   0.00000000   0.00000000   0.00000000  -0.01709000
  0.16400000   0.00000000   0.01745506   0.00002133   0.00000000   0.00000000   0.00000000   0.00000000   0.00000000  -0.00158868   0.26519070   0.00000000   0.00000000   0.00000000   0.00000000   0.00000000   0.00000000  -0.00732420
  0.16600000   0.00000000   0.01745502   0.00002653   0.00000000   0.00000000   0.00000000   0.00000000   0.00000000  -0.00167531   0.26494528   0.00000000   0.00000000   0.00000000   0.00000000   0.00000000   0.00000000  -0.02197300
  0.16800000   0.00000000   0.01745496   0.00002908   0.00000000   0.00000000   0.00000000   0.00000000   0.00000000  -0.00176045   0.26467298   0.00000000   0.00000000   0.00000000   0.00000000   0.00000000   0.00000000  -0.01464800
  0.17000000   0.00058509   0.01745491   0.00002958   0.00000002   0.00000000   0.00000000   0.00000000   0.00000000  -0.00183928   0.26439989   0.00000000   0.00000000   0.00000000   0.00000000   0.00000000   0.00000000  -0.02197300
  0.17200000   0.00000000   0.01745485   0.00002867   0.00000000   0.00000000   0.00000000   0.00000000   0.00000000  -0.00191193   0.26415163   0.00000000   0.00000000   0.00000000   0.00000000   0.00000000   0.00000000  -0.01953100
  0.17400000   0.00000000   0.01745479   0.00002694   0.00000000   0.00000000   0.00000000   0.00000000   0.00000000  -0.00198095   0.26394941   0.00000000   0.00000000   0.00000000   0.00000000   0.00000000   0.00000000  -0.00488280
  0.17600000   0.00058509   0.01745474   0.00002500   0.00000001   0.00000000   0.00000000   0.00000000   0.00000000  -0.00204640   0.26380248   0.00000000   0.00000000   0.00000000   0.00000000   0.00000000   0.00000000  -0.01220700
  0.17800000   0.00863250   0.01745469   0.00002344   0.00000020   0.00000000   0.00000000   0.00000000   0.00000000  -0.00210359   0.26370392   0.00000000   0.00000000   0.00000000   0.00000000   0.00000000   0.00000000  -0.01220700
  0.18000000   0.00216819   0.01745464   0.00002285   0.00000005   0.00000000   0.00000000   0.00000000   0.00000000  -0.00214608   0.26363993   0.00000000   0.00000000   0.00000000   0.00000000   0.00000000   0.00000000  -0.01220700
  0.18200000   0.00058509   0.01745459   0.00002380   0.00000001   0.00000000   0.00000000   0.00000000   0.00000000  -0.00217009   0.26359885   0.00000000   0.00000000   0.00000000   0.00000000   0.00000000   0.00000000  -0.01953100
  0.18400000   0.00000000   0.01745454   0.00002688   0.00000000   0.00000000   0.00000000   0.00000000   0.00000000  -0.00217521   0.26357084   0.00000000   0.00000000   0.00000000   0.00000000   0.00000000   0.00000000  -0.00488280
  0.18600000   0.00058509   0.01745449   0.00003266   0.00000002   0.00000000   0.00000000   0.00000000   0.00000000  -0.00216254   0.26354809   0.00000000   0.00000000   0.00000000   0.00000000   0.00000000   0.00000000  -0.01464800
  0.18800000   0.00058509   0.01745443   0.00004162   0.00000002   0.00000000   0.00000000   0.00000000   0.00000000  -0.00213330   0.26352798   0.00000000   0.00000000   0.00000000   0.00000000   0.00000000   0.00000000  -0.01709000
  0.19000000   0.00216819   0.01745434   0.00005370   0.00000012   0.00000000   0.00000000   0.00000000   0.00000000  -0.00208928   0.26351203   0.00000000   0.00000000   0.00000000   0.00000000   0.00000000   0.00000000  -0.01953100
  0.19200000   0.00216819   0.01745424   0.00006753   0.00000015   0.00000000   0.00000000   0.00000000   0.00000000  -0.00203409   0.26350096   0.00000000   0.00000000   0.00000000   0.00000000   0.00000000   0.00000000  -0.01953100
  0.19400000   0.00216819   0.01745410   0.00008052   0.00000017   0.00000000   0.00000000   0.00000000   0.00000000  -0.00197344   0.26349234   0.00000000   0.00000000   0.00000000   0.00000000   0.00000000   0.00000000  -0.00732420
  0.19600000   0.00000000   0.01745394   0.00009045   0.00000000   0.00000000   0.00000000   0.00000000   0.00000000  -0.00191379   0.26348308   0.00000000   0.00000000   0.00000000   0.00000000   0.00000000   0.00000000  -0.01464800
  0.19800000   0.00000000   0.01745376   0.00009653   0.00000000   0.00000000   0.00000000   0.00000000   0.00000000  -0.00186012   0.26347442   0.00000000   0.00000000   0.00000000   0.00000000   0.00000000   0.00000000  -0.01220700
  0.20000000   0.00058509   0.01745357   0.00009899   0.00000006   0.00000000   0.00000000   0.00000000   0.00000000  -0.00181529   0.26347320   0.00000000   0.00000000   0.00000000   0.00000000   0.00000000   0.00000000  -0.02685500
  0.20200000   0.00216819   0.01745337   0.00009828   0.00000021   0.00000000   0.00000000   0.00000000   0.00000000  -0.00178188   0.26348754   0.00000000   0.00000000   0.00000000   0.00000000   0.00000000   0.00000000  -0.01953100
  0.20400000   0.00058509   0.01745317   0.00009482   0.00000006   0.00000000   0.00000000   0.00000000   0.00000000  -0.00176404   0.26352133   0.00000000   0.00000000   0.00000000   0.00000000   0.00000000   0.00000000  -0.01709000
  0.20600000   0.00058509   0.01745298   0.00008900   0.00000005   0.00000000   0.00000000   0.00000000   0.00000000  -0.00176595   0.26356981   0.00000000   0.00000000   0.00000000   0.00000000   0.00000000   0.00000000  -0.01220700
  0.20800000   0.00000000   0.01745280   0.00008120   0.00000000   0.00000000   0.00000000   0.00000000   0.00000000  -0.00178878   0.26362068   0.00000000   0.00000000   0.00000000   0.00000000   0.00000000   0.00000000  -0.01709000
  0.21000000   0.00000000   0.01745264   0.00007178   0.00000000   0.00000000   0.00000000   0.00000000   0.00000000  -0.00182956   0.26366444   0.00000000   0.00000000   0.00000000   0.00000000   0.00000000   0.00000000  -0.01464800
  0.21200000   0.00000000   0.01745250   0.00006106   0.00000000   0.00000000   0.00000000   0.00000000   0.00000000  -0.00188201   0.26370461   0.00000000   0.00000000   0.00000000   0.00000000   0.00000000   0.00000000  -0.01709000
  0.21400000   0.00000000   0.01745237   0.00004936   0.00000000   0.00000000   0.00000000   0.00000000   0.00000000  -0.00193842   0.26375697   0.00000000   0.00000000   0.00000000   0.00000000   0.00000000   0.00000000  -0.01464800
  0.21600000   0.00000000   0.01745228   0.00003698   0.00000000   0.00000000   0.00000000   0.00000000   0.00000000  -0.00199239   0.26383950   0.00000000   0.00000000   0.00000000   0.00000000   0.00000000   0.00000000  -0.01709000
  0.21800000   0.00000000   0.01745220   0.00002420   0.00000000   0.00000000   0.00000000   0.00000000   0.00000000  -0.00204008   0.26395981   0.00000000   0.00000000   0.00000000   0.00000000   0.00000000   0.00000000  -0.02929700
  0.22000000   0.00000000   0.01745215   0.00001131   0.00000000   0.00000000   0.00000000   0.00000000   0.00000000  -0.00207870   0.26410492   0.00000000   0.00000000   0.00000000   0.00000000   0.00000000   0.00000000  -0.01464800
  0.22200000   0.00000000   0.01745213  -0.00000143   0.00000000   0.00000000   0.00000000   0.00000000   0.00000000  -0.00210578   0.26424392   0.00000000   0.00000000   0.00000000   0.00000000   0.00000000   0.00000000  -0.02685500
  0.22400000   0.00000000   0.01745213  -0.00001374   0.00000000   0.00000000   0.00000000   0.00000000   0.00000000  -0.00212031   0.26434833   0.00000000   0.00000000   0.00000000   0.00000000   0.00000000   0.00000000  -0.01220700
  0.22600000   0.00000000   0.01745216  -0.00002536   0.00000000   0.00000000   0.00000000   0.00000000   0.00000000  -0.00212319   0.26440887   0.00000000   0.00000000   0.00000000   0.00000000   0.00000000   0.00000000  -0.01464800
  0.22800000   0.00058509   0.01745221  -0.00003602  -0.00000002   0.00000000   0.00000000   0.00000000   0.00000000  -0.00211676   0.26443017   0.00000000   0.00000000   0.00000000   0.00000000   0.00000000   0.00000000  -0.01464800
  0.23000000   0.00058509   0.01745228  -0.00004543  -0.00000003   0.00000000   0.00000000   0.00000000   0.00000000  -0.00210427   0.26441995   0.00000000   0.00000000   0.00000000   0.00000000   0.00000000   0.00000000  -0.00732420
  0.23200000   0.00000000   0.01745238  -0.00005332   0.00000000   0.00000000   0.00000000   0.00000000   0.00000000  -0.00208918   0.26438839   0.00000000   0.00000000   0.00000000   0.00000000   0.00000000   0.00000000  -0.02197300
  0.23400000   0.00540034   0.01745248  -0.00005937  -0.00000032   0.00000000   0.00000000   0.00000000   0.00000000  -0.00207476   0.26434869   0.00000000   0.00000000   0.00000000   0.00000000   0.00000000   0.00000000  -0.02685500
  0.23600000   0.00000000   0.01745260  -0.00006328   0.00000000   0.00000000   0.00000000   0.00000000   0.00000000  -0.00206371   0.26431539   0.00000000   0.00000000   0.00000000   0.00000000   0.00000000   0.00000000  -0.01953100
  0.23800000   0.00216819   0.01745273  -0.00006472  -0.00000014   0.00000000   0.00000000   0.00000000   0.00000000  -0.00205736   0.26430261   0.00000000   0.00000000   0.00000000   0.00000000   0.00000000   0.00000000  -0.01220700
  0.24000000   0.00216819   0.01745286  -0.00006336  -0.00000014   0.00000000   0.00000000   0.00000000   0.00000000  -0.00205654   0.26431984   0.00000000   0.00000000   0.00000000   0.00000000   0.00000000   0.00000000  -0.01709000
  0.24200000   0.00058509   0.01745298  -0.00005882  -0.00000003   0.00000000   0.00000000   0.00000000   0.00000000  -0.00206300   0.26436831   0.00000000   0.00000000   0.00000000   0.00000000   0.00000000   0.00000000  -0.01709000
  0.24400000   0.00000000   0.01745310  -0.00005075   0.00000000   0.00000000   0.00000000   0.00000000   0.00000000  -0.00207966   0.26444088   0.00000000   0.00000000   0.00000000   0.00000000   0.00000000   0.00000000  -0.01464800
  0.24600000   0.00058509   0.01745320  -0.00003875  -0.00000002   0.00000000   0.00000000   0.00000000   0.00000000  -0.00210870   0.26452372   0.00000000   0.00000000   0.00000000   0.00000000   0.00000000   0.00000000  -0.01464800
  0.24800000   0.00216819   0.01745328  -0.00002251  -0.00000005   0.00000000   0.00000000   0.00000000   0.00000000  -0.00214890   0.26460098   0.00000000   0.00000000   0.00000000   0.00000000   0.00000000   0.00000000  -0.00244140
  0.25000000   0.00000000   0.01745332  -0.00000236   0.00000000   0.00000000   0.00000000   0.00000000   0.00000000  -0.00219596   0.26466123   0.00000000   0.00000000   0.00000000   0.00000000   0.00000000   0.00000000  -0.02929700
  0.25200000   0.00863250   0.01745333   0.00001998   0.00000017   0.00000000   0.00000000   0.00000000   0.00000000  -0.00224540   0.26469905   0.00000000   0.00000000   0.00000000   0.00000000   0.00000000   0.00000000  -0.01709000
  0.25400000   0.00216819   0.01745329   0.00004168   0.00000009   0.00000000   0.00000000   0.00000000   0.00000000  -0.00229367   0.26471171   0.00000000   0.00000000   0.00000000   0.00000000   0.00000000   0.00000000  -0.01709000
  0.25600000   0.00000000   0.01745321   0.00006043   0.00000000   0.00000000   0.00000000   0.00000000   0.00000000  -0.00233692   0.26469779   0.00000000   0.00000000   0.00000000   0.00000000   0.00000000   0.00000000  -0.01220700
  0.25800000   0.00216819   0.01745309   0.00007544   0.00000016   0.00000000   0.00000000   0.00000000   0.00000000  -0.00237035   0.26465712   0.00000000   0.00000000   0.00000000   0.00000000   0.00000000   0.00000000  -0.01709000
  0.26000000   0.00058509   0.01745293   0.00008688   0.00000005   0.00000000   0.00000000   0.00000000   0.00000000  -0.00238903   0.26458962   0.00000000   0.00000000   0.00000000   0.00000000   0.00000000   0.00000000  -0.00976560
  0.26200000   0.00000000   0.01745276   0.00009512   0.00000000   0.00000000   0.00000000   0.00000000   0.00000000  -0.00238757   0.26449544   0.00000000   0.00000000   0.00000000   0.00000000   0.00000000   0.00000000  -0.01709000
  0.26400000   0.00058509   0.01745257   0.00010051   0.00000006   0.00000000   0.00000000   0.00000000   0.00000000  -0.00235948   0.26437340   0.00000000   0.00000000   0.00000000   0.00000000   0.00000000   0.00000000  -0.01709000
  0.26600000   0.00000000   0.01745237   0.00010336   0.00000000   0.00000000   0.00000000   0.00000000   0.00000000  -0.00229870   0.26421708   0.00000000   0.00000000   0.00000000   0.00000000   0.00000000   0.00000000  -0.01953100
  0.26800000   0.00058509   0.01745216   0.00010397   0.00000006   0.00000000   0.00000000   0.00000000   0.00000000  -0.00220192   0.26401775   0.00000000   0.00000000   0.00000000   0.00000000   0.00000000   0.00000000  -0.01220700
  0.27000000   0.00216819   0.01745195   0.00010262   0.00000022   0.00000000   0.00000000   0.00000000   0.00000000  -0.00207118   0.26377435   0.00000000   0.00000000   0.00000000   0.00000000   0.00000000   0.00000000  -0.01464800
  0.27200000   0.00058509   0.01745175   0.00009955   0.00000006   0.00000000   0.00000000   0.00000000   0.00000000  -0.00191506   0.26349793   0.00000000   0.00000000   0.00000000   0.00000000   0.00000000   0.00000000  -0.01709000
  0.27400000   0.00381725   0.01745155   0.00009497   0.00000036   0.00000000   0.00000000   0.00000000   0.00000000  -0.00174474   0.26320710   0.00000000   0.00000000   0.00000000   0.00000000   0.00000000   0.00000000  -0.00976560
  0.27600000   0.00704941   0.01745136   0.00008908   0.00000063   0.00000000   0.00000000   0.00000000   0.00000000  -0.00156874   0.26292356   0.00000000   0.00000000   0.00000000   0.00000000   0.00000000   0.00000000  -0.01709000
  0.27800000   0.00000000   0.01745118   0.00008206   0.00000000   0.00000000   0.00000000   0.00000000   0.00000000  -0.00139236   0.26267140   0.00000000   0.00000000   0.00000000   0.00000000   0.00000000   0.00000000  -0.01709000
  0.28000000   0.00058509   0.01745102   0.00007406   0.00000004   0.00000000   0.00000000   0.00000000   0.00000000  -0.00122105   0.26247202   0.00000000   0.00000000   0.00000000   0.00000000   0.00000000   0.00000000  -0.01220700
  0.28200000   0.00000000   0.01745087   0.00006519   0.00000000   0.00000000   0.00000000   0.00000000   0.00000000  -0.00106305   0.26233408   0.00000000   0.00000000   0.00000000   0.00000000   0.00000000   0.00000000  -0.01709000
  0.28400000   0.00381725   0.01745074   0.00005558   0.00000021   0.00000000   0.00000000   0.00000000   0.00000000  -0.00092779   0.26225178   0.00000000   0.00000000   0.00000000   0.00000000   0.00000000   0.00000000  -0.00976560
  0.28600000   0.00216819   0.01745063   0.00004531   0.00000010   0.00000000   0.00000000   0.00000000   0.00000000  -0.00082218   0.26221717   0.00000000   0.00000000   0.00000000   0.00000000   0.00000000   0.00000000  -0.01220700
  0.28800000   0.00000000   0.01745054   0.00003447   0.00000000   0.00000000   0.00000000   0.00000000   0.00000000  -0.00074867   0.26223281   0.00000000   0.00000000   0.00000000   0.00000000   0.00000000   0.00000000  -0.01953100
  0.29000000   0.00216819   0.01745047   0.00002313   0.00000005   0.00000000   0.00000000   0.00000000   0.00000000  -0.00070650   0.26231130   0.00000000   0.00000000   0.00000000   0.00000000   0.00000000   0.00000000  -0.01709000
  0.29200000   0.00058509   0.01745042   0.00001134   0.00000001   0.00000000   0.00000000   0.00000000   0.00000000  -0.00069304   0.26246471   0.00000000   0.00000000   0.00000000   0.00000000   0.00000000   0.00000000  -0.02929700
  0.29400000   0.00216819   0.01745040  -0.00000084  -0.00000000   0.00000000   0.00000000   0.00000000   0.00000000  -0.00070473   0.26269376   0.00000000   0.00000000   0.00000000   0.00000000   0.00000000   0.00000000  -0.00976560
  0.29600000   0.00000000   0.01745040  -0.00001336   0.00000000   0.00000000   0.00000000   0.00000000   0.00000000  -0.00073823   0.26298106   0.00000000   0.00000000   0.00000000   0.00000000   0.00000000   0.00000000  -0.01709000
  0.29800000   0.00000000   0.01745043  -0.00002617   0.00000000   0.00000000   0.00000000   0.00000000   0.00000000  -0.00078986   0.26329141   0.00000000   0.00000000   0.00000000   0.00000000   0.00000000   0.00000000  -0.01464800
  0.30000000   0.00216819   0.01745048  -0.00003920  -0.00000008   0.00000000   0.00000000   0.00000000   0.00000000  -0.00085414   0.26358120   0.00000000   0.00000000   0.00000000   0.00000000   0.00000000   0.00000000  -0.00976560
  0.30200000   0.00058509   0.01745056  -0.00005241  -0.00000003   0.00000000   0.00000000   0.00000000   0.00000000  -0.00092453   0.26381260   0.00000000   0.00000000   0.00000000   0.00000000   0.00000000   0.00000000  -0.01220700
  0.30400000   0.00381725   0.01745066  -0.00006571  -0.00000025   0.00000000   0.00000000   0.00000000   0.00000000  -0.00099521   0.26396360   0.00000000   0.00000000   0.00000000   0.00000000   0.00000000   0.00000000  -0.00244140
  0.30600000   0.00058509   0.01745080  -0.00007903  -0.00000005   0.00000000   0.00000000   0.00000000   0.00000000  -0.00106282   0.26402705   0.00000000   0.00000000   0.00000000   0.00000000   0.00000000   0.00000000  -0.00976560
  0.30800000   0.00058509   0.01745095  -0.00009226  -0.00000005   0.00000000   0.00000000   0.00000000   0.00000000  -0.00112709   0.26400518   0.00000000   0.00000000   0.00000000   0.00000000   0.00000000   0.00000000  -0.01220700
  0.31000000   0.00000000   0.01745114  -0.00010528   0.00000000   0.00000000   0.00000000   0.00000000   0.00000000  -0.00118966   0.26390808   0.00000000   0.00000000   0.00000000   0.00000000   0.00000000   0.00000000  -0.01464800
  0.31200000   0.00000000   0.01745135  -0.00011794   0.00000000   0.00000000   0.00000000   0.00000000   0.00000000  -0.00125269   0.26375254   0.00000000   0.00000000   0.00000000   0.00000000   0.00000000   0.00000000  -0.01953100
  0.31400000   0.00058509   0.01745158  -0.00013008  -0.00000008   0.00000000   0.00000000   0.00000000   0.00000000  -0.00131734   0.26355870   0.00000000   0.00000000   0.00000000   0.00000000   0.00000000   0.00000000  -0.01709000
  0.31600000   0.00000000   0.01745184  -0.00014150   0.00000000   0.00000000   0.00000000   0.00000000   0.00000000  -0.00138240   0.26334882   0.00000000   0.00000000   0.00000000   0.00000000   0.00000000   0.00000000  -0.01464800
  0.31800000   0.00216819   0.01745213  -0.00015195  -0.00000033   0.00000000   0.00000000   0.00000000   0.00000000  -0.00144438   0.26314677   0.00000000   0.00000000   0.00000000   0.00000000   0.00000000   0.00000000  -0.01709000
  0.32000000   0.00058509   0.01745243  -0.00016119  -0.00000009   0.00000000   0.00000000   0.00000000   0.00000000  -0.00149858   0.26297512   0.00000000   0.00000000   0.00000000   0.00000000   0.00000000   0.00000000  -0.01220700
  0.32200000   0.00000000   0.01745275  -0.00016889   0.00000000   0.00000000   0.00000000   0.00000000   0.00000000  -0.00154119   0.26285228   0.00000000   0.00000000   0.00000000   0.00000000   0.00000000   0.00000000  -0.01464800
  0.32400000   0.00058509   0.01745309  -0.00017471  -0.00000010   0.00000000   0.00000000   0.00000000   0.00000000  -0.00157240   0.26279250   0.00000000   0.00000000   0.00000000   0.00000000   0.00000000   0.00000000  -0.01464800
  0.32600000   0.00000000   0.01745344  -0.00017827   0.00000000   0.00000000   0.00000000   0.00000000   0.00000000  -0.00159714   0.26280634   0.00000000   0.00000000   0.00000000   0.00000000   0.00000000   0.00000000  -0.02197300
  0.32800000   0.00058509   0.01745380  -0.00017912  -0.00000010   0.00000000   0.00000000   0.00000000   0.00000000  -0.00162149   0.26289786   0.00000000   0.00000000   0.00000000   0.00000000   0.00000000   0.00000000  -0.02197300
  0.33000000   0.00058509   0.01745416  -0.00017681  -0.00000010   0.00000000   0.00000000   0.00000000   0.00000000  -0.00164882   0.26306205   0.00000000   0.00000000   0.00000000   0.00000000   0.00000000   0.00000000  -0.01709000
  0.33200000   0.00000000   0.01745451  -0.00017101   0.00000000   0.00000000   0.00000000   0.00000000   0.00000000  -0.00167994   0.26328815   0.00000000   0.00000000   0.00000000   0.00000000   0.00000000   0.00000000  -0.01464800
  0.33400000   0.00216819   0.01745485  -0.00016234  -0.00000035   0.00000000   0.00000000   0.00000000   0.00000000  -0.00171404   0.26356584   0.00000000   0.00000000   0.00000000   0.00000000   0.00000000   0.00000000  -0.01464800
  0.33600000   0.00058509   0.01745518  -0.00015289  -0.00000009   0.00000000   0.00000000   0.00000000   0.00000000  -0.00174804   0.26388550   0.00000000   0.00000000   0.00000000   0.00000000   0.00000000   0.00000000  -0.01709000
  0.33800000   0.00216819   0.01745548  -0.00014530  -0.00000032   0.00000000   0.00000000   0.00000000   0.00000000  -0.00177700   0.26423220   0.00000000   0.00000000   0.00000000   0.00000000   0.00000000   0.00000000  -0.01464800
  0.34000000   0.00000000   0.01745577  -0.00014107   0.00000000   0.00000000   0.00000000   0.00000000   0.00000000  -0.00179694   0.26458384   0.00000000   0.00000000   0.00000000   0.00000000   0.00000000   0.00000000  -0.01953100
  0.34200000   0.00216819   0.01745605  -0.00014021  -0.00000030   0.00000000   0.00000000   0.00000000   0.00000000  -0.00180689   0.26491712   0.00000000   0.00000000   0.00000000   0.00000000   0.00000000   0.00000000  -0.00488280
  0.34400000   0.00058509   0.01745634  -0.00014208  -0.00000008   0.00000000   0.00000000   0.00000000   0.00000000  -0.00180798   0.26521236   0.00000000   0.00000000   0.00000000   0.00000000   0.00000000   0.00000000  -0.01953100
  0.34600000   0.00000000   0.01745662  -0.00014587   0.00000000   0.00000000   0.00000000   0.00000000   0.00000000  -0.00180110   0.26545459   0.00000000   0.00000000   0.00000000   0.00000000   0.00000000   0.00000000  -0.01953100
  0.34800000   0.00000000   0.01745691  -0.00015076   0.00000000   0.00000000   0.00000000   0.00000000   0.00000000  -0.00178658   0.26563862   0.00000000   0.00000000   0.00000000   0.00000000   0.00000000   0.00000000  -0.00976560
  0.35000000   0.00000000   0.01745721  -0.00015589   0.00000000   0.00000000   0.00000000   0.00000000   0.00000000  -0.00176494   0.26577291   0.00000000   0.00000000   0.00000000   0.00000000   0.00000000   0.00000000  -0.02197300
  0.35200000   0.00000000   0.01745752  -0.00016033   0.00000000   0.00000000   0.00000000   0.00000000   0.00000000  -0.00173677   0.26587148   0.00000000   0.00000000   0.00000000   0.00000000   0.00000000   0.00000000  -0.01464800
  0.35400000   0.00381725   0.01745785  -0.00016316  -0.00000062   0.00000000   0.00000000   0.00000000   0.00000000  -0.00170298   0.26594281   0.00000000   0.00000000   0.00000000   0.00000000   0.00000000   0.00000000  -0.00976560
  0.35600000   0.00000000   0.01745817  -0.00016339   0.00000000   0.00000000   0.00000000   0.00000000   0.00000000  -0.00166530   0.26598946   0.00000000   0.00000000   0.00000000   0.00000000   0.00000000   0.00000000  -0.01953100
  0.35800000   0.00000000   0.01745850  -0.00015999   0.00000000   0.00000000   0.00000000   0.00000000   0.00000000  -0.00162457   0.26601146   0.00000000   0.00000000   0.00000000   0.00000000   0.00000000   0.00000000  -0.01709000
  0.36000000   0.00000000   0.01745882  -0.00015190   0.00000000   0.00000000   0.00000000   0.00000000   0.00000000  -0.00157961   0.26600552   0.00000000   0.00000000   0.00000000   0.00000000   0.00000000   0.00000000  -0.01953100
  0.36200000   0.00000000   0.01745912  -0.00013823   0.00000000   0.00000000   0.00000000   0.00000000   0.00000000  -0.00152997   0.26596613   0.00000000   0.00000000   0.00000000   0.00000000   0.00000000   0.00000000  -0.01464800
  0.36400000   0.00058509   0.01745940  -0.00011906  -0.00000007   0.00000000   0.00000000   0.00000000   0.00000000  -0.00147864   0.26589122   0.00000000   0.00000000   0.00000000   0.00000000   0.00000000   0.00000000  -0.01709000
  0.36600000   0.00058509   0.01745964  -0.00009594  -0.00000006   0.00000000   0.00000000   0.00000000   0.00000000  -0.00143122   0.26578349   0.00000000   0.00000000   0.00000000   0.00000000   0.00000000   0.00000000  -0.02441400
  0.36800000   0.00216819   0.01745983  -0.00007085  -0.00000015   0.00000000   0.00000000   0.00000000   0.00000000  -0.00139273   0.26564582   0.00000000   0.00000000   0.00000000   0.00000000   0.00000000   0.00000000  -0.00244140
  0.37000000   0.00000000   0.01745997  -0.00004466   0.00000000   0.00000000   0.00000000   0.00000000   0.00000000  -0.00136564   0.26548043   0.00000000   0.00000000   0.00000000   0.00000000   0.00000000   0.00000000  -0.01464800
  0.37200000   0.00540034   0.01746006  -0.00001680  -0.00000009   0.00000000   0.00000000   0.00000000   0.00000000  -0.00135058   0.26529257   0.00000000   0.00000000   0.00000000   0.00000000   0.00000000   0.00000000  -0.01709000
  0.37400000   0.00216819   0.01746009   0.00001383   0.00000003   0.00000000   0.00000000   0.00000000   0.00000000  -0.00134733   0.26508864   0.00000000   0.00000000   0.00000000   0.00000000   0.00000000   0.00000000  -0.01464800
  0.37600000   0.00000000   0.01746007   0.00004791   0.00000000   0.00000000   0.00000000   0.00000000   0.00000000  -0.00135434   0.26487272   0.00000000   0.00000000   0.00000000   0.00000000   0.00000000   0.00000000  -0.00732420
  0.37800000   0.00000000   0.01745997   0.00008481   0.00000000   0.00000000   0.00000000   0.00000000   0.00000000  -0.00136822   0.26464854   0.00000000   0.00000000   0.00000000   0.00000000   0.00000000   0.00000000  -0.00732420
  0.38000000   0.00000000   0.01745980   0.00012270   0.00000000   0.00000000   0.00000000   0.00000000   0.00000000  -0.00138461   0.26442104   0.00000000   0.00000000   0.00000000   0.00000000   0.00000000   0.00000000  -0.02441400
  0.38200000   0.00704941   0.01745955   0.00015981   0.00000113   0.00000000   0.00000000   0.00000000   0.00000000  -0.00140000   0.26419662   0.00000000   0.00000000   0.00000000   0.00000000   0.00000000   0.00000000  -0.01464800
  0.38400000   0.00000000   0.01745924   0.00019477   0.00000000   0.00000000   0.00000000   0.00000000   0.00000000  -0.00141253   0.26398532   0.00000000   0.00000000   0.00000000   0.00000000   0.00000000   0.00000000  -0.01464800
  0.38600000   0.00381725   0.01745885   0.00022573   0.00000086   0.00000000   0.00000000   0.00000000   0.00000000  -0.00142202   0.26379796   0.00000000   0.00000000   0.00000000   0.00000000   0.00000000   0.00000000  -0.01709000
  0.38800000   0.00000000   0.01745839   0.00025063   0.00000000   0.00000000   0.00000000   0.00000000   0.00000000  -0.00143001   0.26364087   0.00000000   0.00000000   0.00000000   0.00000000   0.00000000   0.00000000  -0.01220700
  0.39000000   0.00000000   0.01745789   0.00026853   0.00000000   0.00000000   0.00000000   0.00000000   0.00000000  -0.00143942   0.26351908   0.00000000   0.00000000   0.00000000   0.00000000   0.00000000   0.00000000  -0.01220700
  0.39200000   0.00058509   0.01745736   0.00027974   0.00000016   0.00000000   0.00000000   0.00000000   0.00000000  -0.00145318   0.26344373   0.00000000   0.00000000   0.00000000   0.00000000   0.00000000   0.00000000  -0.01709000
  0.39400000   0.00216819   0.01745680   0.00028512   0.00000062   0.00000000   0.00000000   0.00000000   0.00000000  -0.00147349   0.26343071   0.00000000   0.00000000   0.00000000   0.00000000   0.00000000   0.00000000  -0.00976560
  0.39600000   0.00000000   0.01745623   0.00028552   0.00000000   0.00000000   0.00000000   0.00000000   0.00000000  -0.00150245   0.26349104   0.00000000   0.00000000   0.00000000   0.00000000   0.00000000   0.00000000  -0.01709000
  0.39800000   0.00216819   0.01745565   0.00028170   0.00000061   0.00000000   0.00000000   0.00000000   0.00000000  -0.00154312   0.26362415   0.00000000   0.00000000   0.00000000   0.00000000   0.00000000   0.00000000  -0.01953100
  0.40000000   0.00058509   0.01745509   0.00027439   0.00000016   0.00000000   0.00000000   0.00000000   0.00000000  -0.00159883   0.26381888   0.00000000   0.00000000   0.00000000   0.00000000   0.00000000   0.00000000  -0.01464800
  0.40200000   0.00000000   0.01745454   0.00026422   0.00000000   0.00000000   0.00000000   0.00000000   0.00000000  -0.00167169   0.26405909   0.00000000   0.00000000   0.00000000   0.00000000   0.00000000   0.00000000  -0.01709000
  0.40400000   0.00000000   0.01745401   0.00025177   0.00000000   0.00000000   0.00000000   0.00000000   0.00000000  -0.00176204   0.26432844   0.00000000   0.00000000   0.00000000   0.00000000   0.00000000   0.00000000  -0.01953100
  0.40600000   0.00381725   0.01745351   0.00023753   0.00000091   0.00000000   0.00000000   0.00000000   0.00000000  -0.00186757   0.26461133   0.00000000   0.00000000   0.00000000   0.00000000   0.00000000   0.00000000  -0.01464800
  0.40800000   0.00216819   0.01745304   0.00022195   0.00000048   0.00000000   0.00000000   0.00000000   0.00000000  -0.00198315   0.26489363   0.00000000   0.00000000   0.00000000   0.00000000   0.00000000   0.00000000  -0.01709000
  0.41000000   0.00216819   0.01745259   0.00020541   0.00000045   0.00000000   0.00000000   0.00000000   0.00000000  -0.00210262   0.26516529   0.00000000   0.00000000   0.00000000   0.00000000   0.00000000   0.00000000  -0.00732420
  0.41200000   0.00058509   0.01745218   0.00018824   0.00000011   0.00000000   0.00000000   0.00000000   0.00000000  -0.00222050   0.26541923   0.00000000   0.00000000   0.00000000   0.00000000   0.00000000   0.00000000  -0.01953100
  0.41400000   0.00216819   0.01745180   0.00017071   0.00000037   0.00000000   0.00000000   0.00000000   0.00000000  -0.00233196   0.26564650   0.00000000   0.00000000   0.00000000   0.00000000   0.00000000   0.00000000  -0.01709000
  0.41600000   0.00000000   0.01745146   0.00015306   0.00000000   0.00000000   0.00000000   0.00000000   0.00000000  -0.00243062   0.26583468   0.00000000   0.00000000   0.00000000   0.00000000   0.00000000   0.00000000  -0.01220700
  0.41800000   0.00000000   0.01745116   0.00013546   0.00000000   0.00000000   0.00000000   0.00000000   0.00000000  -0.00250721   0.26596946   0.00000000   0.00000000   0.00000000   0.00000000   0.00000000   0.00000000  -0.01953100
  0.42000000   0.00000000   0.01745089   0.00011807   0.00000000   0.00000000   0.00000000   0.00000000   0.00000000  -0.00255233   0.26603631   0.00000000   0.00000000   0.00000000   0.00000000   0.00000000   0.00000000  -0.02197300
  0.42200000   0.00000000   0.01745065   0.00010100   0.00000000   0.00000000   0.00000000   0.00000000   0.00000000  -0.00256092   0.26602436   0.00000000   0.00000000   0.00000000   0.00000000   0.00000000   0.00000000  -0.01709000
  0.42400000   0.00381725   0.01745045   0.00008433   0.00000032   0.00000000   0.00000000   0.00000000   0.00000000  -0.00253448   0.26593099   0.00000000   0.00000000   0.00000000   0.00000000   0.00000000   0.00000000  -0.01220700
  0.42600000   0.00000000   0.01745028   0.00006812   0.00000000   0.00000000   0.00000000   0.00000000   0.00000000  -0.00248046   0.26576379   0.00000000   0.00000000   0.00000000   0.00000000   0.00000000   0.00000000  -0.01220700
  0.42800000   0.00058509   0.01745014   0.00005241   0.00000003   0.00000000   0.00000000   0.00000000   0.00000000  -0.00240928   0.26554151   0.00000000   0.00000000   0.00000000   0.00000000   0.00000000   0.00000000  -0.02197300
  0.43000000   0.00216819   0.01745004   0.00003721   0.00000008   0.00000000   0.00000000   0.00000000   0.00000000  -0.00233040   0.26529657   0.00000000   0.00000000   0.00000000   0.00000000   0.00000000   0.00000000  -0.01953100
  0.43200000   0.00000000   0.01744996   0.00002254   0.00000000   0.00000000   0.00000000   0.00000000   0.00000000  -0.00225031   0.26507280   0.00000000   0.00000000   0.00000000   0.00000000   0.00000000   0.00000000  -0.01709000
  0.43400000   0.00058509   0.01744992   0.00000839   0.00000000   0.00000000   0.00000000   0.00000000   0.00000000  -0.00217257   0.26490973   0.00000000   0.00000000   0.00000000   0.00000000   0.00000000   0.00000000  -0.02929700
  0.43600000   0.00000000   0.01744990  -0.00000525   0.00000000   0.00000000   0.00000000   0.00000000   0.00000000  -0.00209890   0.26482311   0.00000000   0.00000000   0.00000000   0.00000000   0.00000000   0.00000000  -0.01464800
  0.43800000   0.00000000   0.01744991  -0.00001838   0.00000000   0.00000000   0.00000000   0.00000000   0.00000000  -0.00202968   0.26480241   0.00000000   0.00000000   0.00000000   0.00000000   0.00000000   0.00000000  -0.01220700
  0.44000000   0.00000000   0.01744995  -0.00003103   0.00000000   0.00000000   0.00000000   0.00000000   0.00000000  -0.00196406   0.26482480   0.00000000   0.00000000   0.00000000   0.00000000   0.00000000   0.00000000  -0.02685500
  0.44200000   0.00000000   0.01745001  -0.00004318   0.00000000   0.00000000   0.00000000   0.00000000   0.00000000  -0.00190059   0.26486635   0.00000000   0.00000000   0.00000000   0.00000000   0.00000000   0.00000000  -0.01220700
  0.44400000   0.00000000   0.01745010  -0.00005485   0.00000000   0.00000000   0.00000000   0.00000000   0.00000000  -0.00183808   0.26490378   0.00000000   0.00000000   0.00000000   0.00000000   0.00000000   0.00000000  -0.01953100
  0.44600000   0.00058509   0.01745021  -0.00006601  -0.00000004   0.00000000   0.00000000   0.00000000   0.00000000  -0.00177583   0.26491320   0.00000000   0.00000000   0.00000000   0.00000000   0.00000000   0.00000000  -0.02685500
  0.44800000   0.00058509   0.01745034  -0.00007663  -0.00000004   0.00000000   0.00000000   0.00000000   0.00000000  -0.00171317   0.26486991   0.00000000   0.00000000   0.00000000   0.00000000   0.00000000   0.00000000  -0.00732420
  0.45000000   0.00216819   0.01745049  -0.00008669  -0.00000019   0.00000000   0.00000000   0.00000000   0.00000000  -0.00164896   0.26475280   0.00000000   0.00000000   0.00000000   0.00000000   0.00000000   0.00000000  -0.01953100
  0.45200000   0.00540034   0.01745067  -0.00009610  -0.00000052   0.00000000   0.00000000   0.00000000   0.00000000  -0.00158224   0.26455010   0.00000000   0.00000000   0.00000000   0.00000000   0.00000000   0.00000000  -0.00488280
  0.45400000   0.00000000   0.01745086  -0.00010479   0.00000000   0.00000000   0.00000000   0.00000000   0.00000000  -0.00151322   0.26425984   0.00000000   0.00000000   0.00000000   0.00000000   0.00000000   0.00000000  -0.01709000
  0.45600000   0.00000000   0.01745107  -0.00011265   0.00000000   0.00000000   0.00000000   0.00000000   0.00000000  -0.00144352   0.26388580   0.00000000   0.00000000   0.00000000   0.00000000   0.00000000   0.00000000  -0.01709000
  0.45800000   0.00000000   0.01745129  -0.00011954   0.00000000   0.00000000   0.00000000   0.00000000   0.00000000  -0.00137633   0.26343250   0.00000000   0.00000000   0.00000000   0.00000000   0.00000000   0.00000000  -0.01220700
  0.46000000   0.00000000   0.01745153  -0.00012530   0.00000000   0.00000000   0.00000000   0.00000000   0.00000000  -0.00131625   0.26290485   0.00000000   0.00000000   0.00000000   0.00000000   0.00000000   0.00000000  -0.01709000
  0.46200000   0.00381725   0.01745178  -0.00012974  -0.00000050   0.00000000   0.00000000   0.00000000   0.00000000  -0.00126851   0.26231621   0.00000000   0.00000000   0.00000000   0.00000000   0.00000000   0.00000000  -0.01709000
  0.46400000   0.00000000   0.01745204  -0.00013263   0.00000000   0.00000000   0.00000000   0.00000000   0.00000000  -0.00123749   0.26169726   0.00000000   0.00000000   0.00000000   0.00000000   0.00000000   0.00000000  -0.00244140
  0.46600000   0.00216819   0.01745231  -0.00013372  -0.00000029   0.00000000   0.00000000   0.00000000   0.00000000  -0.00122533   0.26109644   0.00000000   0.00000000   0.00000000   0.00000000   0.00000000   0.00000000  -0.01220700
  0.46800000   0.00216819   0.01745257  -0.00013272  -0.00000029   0.00000000   0.00000000   0.00000000   0.00000000  -0.00123142   0.26057200   0.00000000   0.00000000   0.00000000   0.00000000   0.00000000   0.00000000  -0.01709000
  0.47000000   0.00216819   0.01745284  -0.00012930  -0.00000028   0.00000000   0.00000000   0.00000000   0.00000000  -0.00125325   0.26017882   0.00000000   0.00000000   0.00000000   0.00000000   0.00000000   0.00000000  -0.01220700
  0.47200000   0.00216819   0.01745310  -0.00012311  -0.00000027   0.00000000   0.00000000   0.00000000   0.00000000  -0.00128708   0.25995328   0.00000000   0.00000000   0.00000000   0.00000000   0.00000000   0.00000000  -0.01220700
  0.47400000   0.00381725   0.01745335  -0.00011388  -0.00000043   0.00000000   0.00000000   0.00000000   0.00000000  -0.00132808   0.25990243   0.00000000   0.00000000   0.00000000   0.00000000   0.00000000   0.00000000  -0.01709000
  0.47600000   0.00058509   0.01745357  -0.00010195  -0.00000006   0.00000000   0.00000000   0.00000000   0.00000000  -0.00137054   0.26000428   0.00000000   0.00000000   0.00000000   0.00000000   0.00000000   0.00000000  -0.01220700
  0.47800000   0.00058509   0.01745378  -0.00008911  -0.00000005   0.00000000   0.00000000   0.00000000   0.00000000  -0.00140918   0.26021793   0.00000000   0.00000000   0.00000000   0.00000000   0.00000000   0.00000000  -0.01709000
  0.48000000   0.00540034   0.01745395  -0.00007820  -0.00000042   0.00000000   0.00000000   0.00000000   0.00000000  -0.00144088   0.26049615   0.00000000   0.00000000   0.00000000   0.00000000   0.00000000   0.00000000  -0.02685500
  0.48200000   0.00000000   0.01745411  -0.00007143   0.00000000   0.00000000   0.00000000   0.00000000   0.00000000  -0.00146425   0.26079504   0.00000000   0.00000000   0.00000000   0.00000000   0.00000000   0.00000000  -0.01709000
  0.48400000   0.00216819   0.01745425  -0.00006944  -0.00000015   0.00000000   0.00000000   0.00000000   0.00000000  -0.00147741   0.26108044   0.00000000   0.00000000   0.00000000   0.00000000   0.00000000   0.00000000  -0.01953100
  0.48600000   0.00381725   0.01745439  -0.00007191  -0.00000027   0.00000000   0.00000000   0.00000000   0.00000000  -0.00147668   0.26133168   0.00000000   0.00000000   0.00000000   0.00000000   0.00000000   0.00000000  -0.01709000
  0.48800000   0.00216819   0.01745454  -0.00007829  -0.00000017   0.00000000   0.00000000   0.00000000   0.00000000  -0.00145794   0.26154106   0.00000000   0.00000000   0.00000000   0.00000000   0.00000000   0.00000000  -0.01709000
  0.49000000   0.00058509   0.01745469  -0.00008799  -0.00000005   0.00000000   0.00000000   0.00000000   0.00000000  -0.00141856   0.26170918   0.00000000   0.00000000   0.00000000   0.00000000   0.00000000   0.00000000  -0.00244140
  0.49200000   0.00000000   0.01745487  -0.00010045   0.00000000   0.00000000   0.00000000   0.00000000   0.00000000  -0.00135901   0.26184284   0.00000000   0.00000000   0.00000000   0.00000000   0.00000000   0.00000000  -0.01709000
  0.49400000   0.00863250   0.01745507  -0.00011503  -0.00000099   0.00000000   0.00000000   0.00000000   0.00000000  -0.00128300   0.26195677   0.00000000   0.00000000   0.00000000   0.00000000   0.00000000   0.00000000  -0.01709000
  0.49600000   0.00216819   0.01745530  -0.00013112  -0.00000028   0.00000000   0.00000000   0.00000000   0.00000000  -0.00119587   0.26207187   0.00000000   0.00000000   0.00000000   0.00000000   0.00000000   0.00000000  -0.01220700
  0.49800000   0.00058509   0.01745556  -0.00014803  -0.00000009   0.00000000   0.00000000   0.00000000   0.00000000  -0.00110327   0.26220790   0.00000000   0.00000000   0.00000000   0.00000000   0.00000000   0.00000000  -0.01220700
  0.50000000   0.00000000   0.01745586  -0.00016507   0.00000000   0.00000000   0.00000000   0.00000000   0.00000000  -0.00101091   0.26237373   0.00000000   0.00000000   0.00000000   0.00000000   0.00000000   0.00000000  -0.01953100
  0.50200000   0.00058509   0.01745619  -0.00018151  -0.00000011   0.00000000   0.00000000   0.00000000   0.00000000  -0.00092422   0.26256250   0.00000000   0.00000000   0.00000000   0.00000000   0.00000000   0.00000000  -0.02197300
  0.50400000   0.00216819   0.01745655  -0.00019656  -0.00000043   0.00000000   0.00000000   0.00000000   0.00000000  -0.00084831   0.26276017   0.00000000   0.00000000   0.00000000   0.00000000   0.00000000   0.00000000  -0.01709000
  0.50600000   0.00058509   0.01745694  -0.00020941  -0.00000012   0.00000000   0.00000000   0.00000000   0.00000000  -0.00078931   0.26295955   0.00000000   0.00000000   0.00000000   0.00000000   0.00000000   0.00000000  -0.01464800
  0.50800000   0.00000000   0.01745736  -0.00021917   0.00000000   0.00000000   0.00000000   0.00000000   0.00000000  -0.00075511   0.26316201   0.00000000   0.00000000   0.00000000   0.00000000   0.00000000   0.00000000  -0.02197300
  0.51000000   0.00216819   0.01745780  -0.00022494  -0.00000049   0.00000000   0.00000000   0.00000000   0.00000000  -0.00075367   0.26336921   0.00000000   0.00000000   0.00000000   0.00000000   0.00000000   0.00000000  -0.01220700
  0.51200000   0.00216819   0.01745825  -0.00022572  -0.00000049   0.00000000   0.00000000   0.00000000   0.00000000  -0.00078957   0.26358234   0.00000000   0.00000000   0.00000000   0.00000000   0.00000000   0.00000000  -0.01464800
  0.51400000   0.00058509   0.01745870  -0.00022048  -0.00000013   0.00000000   0.00000000   0.00000000   0.00000000  -0.00086240   0.26380433   0.00000000   0.00000000   0.00000000   0.00000000   0.00000000   0.00000000  -0.01709000
  0.51600000   0.00000000   0.01745914  -0.00020814   0.00000000   0.00000000   0.00000000   0.00000000   0.00000000  -0.00096714   0.26403464   0.00000000   0.00000000   0.00000000   0.00000000   0.00000000   0.00000000  -0.01220700
  0.51800000   0.00058509   0.01745956  -0.00018775  -0.00000011   0.00000000   0.00000000   0.00000000   0.00000000  -0.00109538   0.26426776   0.00000000   0.00000000   0.00000000   0.00000000   0.00000000   0.00000000  -0.00244140
  0.52000000   0.00381725   0.01745994  -0.00015928  -0.00000061   0.00000000   0.00000000   0.00000000   0.00000000  -0.00123762   0.26449782   0.00000000   0.00000000   0.00000000   0.00000000   0.00000000   0.00000000  -0.01953100
  0.52200000   0.00000000   0.01746025  -0.00012418   0.00000000   0.00000000   0.00000000   0.00000000   0.00000000  -0.00138482   0.26471827   0.00000000   0.00000000   0.00000000   0.00000000   0.00000000   0.00000000  -0.01709000
  0.52400000   0.00058509   0.01746050  -0.00008463  -0.00000005   0.00000000   0.00000000   0.00000000   0.00000000  -0.00152615   0.26491786   0.00000000   0.00000000   0.00000000   0.00000000   0.00000000   0.00000000  -0.01220700
  0.52600000   0.00000000   0.01746067  -0.00004239   0.00000000   0.00000000   0.00000000   0.00000000   0.00000000  -0.00164811   0.26507976   0.00000000   0.00000000   0.00000000   0.00000000   0.00000000   0.00000000  -0.01953100
  0.52800000   0.00058509   0.01746076   0.00000045   0.00000000   0.00000000   0.00000000   0.00000000   0.00000000  -0.00173960   0.26518514   0.00000000   0.00000000   0.00000000   0.00000000   0.00000000   0.00000000  -0.00976560
  0.53000000   0.00216819   0.01746076   0.00004056   0.00000009   0.00000000   0.00000000   0.00000000   0.00000000  -0.00179664   0.26521927   0.00000000   0.00000000   0.00000000   0.00000000   0.00000000   0.00000000  -0.01220700
  0.53200000   0.00000000   0.01746068   0.00007386   0.00000000   0.00000000   0.00000000   0.00000000   0.00000000  -0.00182125   0.26517796   0.00000000   0.00000000   0.00000000   0.00000000   0.00000000   0.00000000  -0.01220700
  0.53400000   0.00000000   0.01746053   0.00009731   0.00000000   0.00000000   0.00000000   0.00000000   0.00000000  -0.00181866   0.26507048   0.00000000   0.00000000   0.00000000   0.00000000   0.00000000   0.00000000  -0.01953100
  0.53600000   0.00704941   0.01746033   0.00010985   0.00000077   0.00000000   0.00000000   0.00000000   0.00000000  -0.00179551   0.26491418   0.00000000   0.00000000   0.00000000   0.00000000   0.00000000   0.00000000  -0.01709000
  0.53800000   0.00216819   0.01746011   0.00011201   0.00000024   0.00000000   0.00000000   0.00000000   0.00000000  -0.00175841   0.26472562   0.00000000   0.00000000   0.00000000   0.00000000   0.00000000   0.00000000  -0.01709000
  0.54000000   0.00000000   0.01745989   0.00010496   0.00000000   0.00000000   0.00000000   0.00000000   0.00000000  -0.00171364   0.26452122   0.00000000   0.00000000   0.00000000   0.00000000   0.00000000   0.00000000  -0.01464800
  0.54200000   0.00000000   0.01745968   0.00008993   0.00000000   0.00000000   0.00000000   0.00000000   0.00000000  -0.00166786   0.26432287   0.00000000   0.00000000   0.00000000   0.00000000   0.00000000   0.00000000  -0.02685500
  0.54400000   0.00000000   0.01745950   0.00006815   0.00000000   0.00000000   0.00000000   0.00000000   0.00000000  -0.00162732   0.26415566   0.00000000   0.00000000   0.00000000   0.00000000   0.00000000   0.00000000  -0.01709000
  0.54600000   0.00381725   0.01745936   0.00004081   0.00000016   0.00000000   0.00000000   0.00000000   0.00000000  -0.00159642   0.26403939   0.00000000   0.00000000   0.00000000   0.00000000   0.00000000   0.00000000  -0.01220700
  0.54800000   0.00058509   0.01745928   0.00000908   0.00000001   0.00000000   0.00000000   0.00000000   0.00000000  -0.00157747   0.26398184   0.00000000   0.00000000   0.00000000   0.00000000   0.00000000   0.00000000  -0.01220700
  0.55000000   0.00540034   0.01745926  -0.00002587  -0.00000014   0.00000000   0.00000000   0.00000000   0.00000000  -0.00157120   0.26397917   0.00000000   0.00000000   0.00000000   0.00000000   0.00000000   0.00000000  -0.01220700
  0.55200000   0.00000000   0.01745931  -0.00006288   0.00000000   0.00000000   0.00000000   0.00000000   0.00000000  -0.00157757   0.26402303   0.00000000   0.00000000   0.00000000   0.00000000   0.00000000   0.00000000  -0.01464800
  0.55400000   0.00058509   0.01745944  -0.00010076  -0.00000006   0.00000000   0.00000000   0.00000000   0.00000000  -0.00159632   0.26410849   0.00000000   0.00000000   0.00000000   0.00000000   0.00000000   0.00000000  -0.01709000
  0.55600000   0.00058509   0.01745964  -0.00013834  -0.00000008   0.00000000   0.00000000   0.00000000   0.00000000  -0.00162606   0.26423767   0.00000000   0.00000000   0.00000000   0.00000000   0.00000000   0.00000000  -0.01220700
  0.55800000   0.00540034   0.01745992  -0.00017440  -0.00000094   0.00000000   0.00000000   0.00000000   0.00000000  -0.00166270   0.26441500   0.00000000   0.00000000   0.00000000   0.00000000   0.00000000   0.00000000  -0.01953100
  0.56000000   0.00000000   0.01746027  -0.00020770   0.00000000   0.00000000   0.00000000   0.00000000   0.00000000  -0.00169899   0.26464056   0.00000000   0.00000000   0.00000000   0.00000000   0.00000000   0.00000000  -0.01220700
  0.56200000   0.00058509   0.01746068  -0.00023693  -0.00000014   0.00000000   0.00000000   0.00000000   0.00000000  -0.00172547   0.26490813   0.00000000   0.00000000   0.00000000   0.00000000   0.00000000   0.00000000  -0.00488280
  0.56400000   0.00058509   0.01746116  -0.00026077  -0.00000015   0.00000000   0.00000000   0.00000000   0.00000000  -0.00173331   0.26520547   0.00000000   0.00000000   0.00000000   0.00000000   0.00000000   0.00000000  -0.01709000
  0.56600000   0.00000000   0.01746168  -0.00027780   0.00000000   0.00000000   0.00000000   0.00000000   0.00000000  -0.00171766   0.26551823   0.00000000   0.00000000   0.00000000   0.00000000   0.00000000   0.00000000  -0.01709000
  0.56800000   0.00704941   0.01746223  -0.00028656  -0.00000202   0.00000000   0.00000000   0.00000000   0.00000000  -0.00167878   0.26583740   0.00000000   0.00000000   0.00000000   0.00000000   0.00000000   0.00000000  -0.01709000
  0.57000000   0.00000000   0.01746281  -0.00028552   0.00000000   0.00000000   0.00000000   0.00000000   0.00000000  -0.00162042   0.26615866   0.00000000   0.00000000   0.00000000   0.00000000   0.00000000   0.00000000  -0.00976560
  0.57200000   0.00058509   0.01746338  -0.00027307  -0.00000016   0.00000000   0.00000000   0.00000000   0.00000000  -0.00154816   0.26647245   0.00000000   0.00000000   0.00000000   0.00000000   0.00000000   0.00000000  -0.01220700
  0.57400000   0.00216819   0.01746392  -0.00024769  -0.00000054   0.00000000   0.00000000   0.00000000   0.00000000  -0.00146978   0.26675961   0.00000000   0.00000000   0.00000000   0.00000000   0.00000000   0.00000000  -0.01220700
  0.57600000   0.00058509   0.01746442  -0.00020860  -0.00000012   0.00000000   0.00000000   0.00000000   0.00000000  -0.00139539   0.26699445   0.00000000   0.00000000   0.00000000   0.00000000   0.00000000   0.00000000  -0.01220700
  0.57800000   0.00058509   0.01746484  -0.00015681  -0.00000009   0.00000000   0.00000000   0.00000000   0.00000000  -0.00133459   0.26714672   0.00000000   0.00000000   0.00000000   0.00000000   0.00000000   0.00000000  -0.01953100
  0.58000000   0.00216819   0.01746515  -0.00009531  -0.00000021   0.00000000   0.00000000   0.00000000   0.00000000  -0.00129456   0.26718439   0.00000000   0.00000000   0.00000000   0.00000000   0.00000000   0.00000000  -0.00976560
  0.58200000   0.00058509   0.01746534  -0.00002820  -0.00000002   0.00000000   0.00000000   0.00000000   0.00000000  -0.00128066   0.26708237   0.00000000   0.00000000   0.00000000   0.00000000   0.00000000   0.00000000  -0.01464800
  0.58400000   0.00000000   0.01746540   0.00004018   0.00000000   0.00000000   0.00000000   0.00000000   0.00000000  -0.00129584   0.26683530   0.00000000   0.00000000   0.00000000   0.00000000   0.00000000   0.00000000  -0.01220700
  0.58600000   0.00381725   0.01746532   0.00010548   0.00000040   0.00000000   0.00000000   0.00000000   0.00000000  -0.00133883   0.26646605   0.00000000   0.00000000   0.00000000   0.00000000   0.00000000   0.00000000  -0.01709000
  0.58800000   0.00216819   0.01746511   0.00016358   0.00000035   0.00000000   0.00000000   0.00000000   0.00000000  -0.00140395   0.26602106   0.00000000   0.00000000   0.00000000   0.00000000   0.00000000   0.00000000  -0.01464800
  0.59000000   0.00000000   0.01746478   0.00021141   0.00000000   0.00000000   0.00000000   0.00000000   0.00000000  -0.00148276   0.26555581   0.00000000   0.00000000   0.00000000   0.00000000   0.00000000   0.00000000  -0.01220700
  0.59200000   0.00058509   0.01746436   0.00024789   0.00000015   0.00000000   0.00000000   0.00000000   0.00000000  -0.00156635   0.26512104   0.00000000   0.00000000   0.00000000   0.00000000   0.00000000   0.00000000  -0.01220700
  0.59400000   0.00216819   0.01746386   0.00027380   0.00000059   0.00000000   0.00000000   0.00000000   0.00000000  -0.00164712   0.26475535   0.00000000   0.00000000   0.00000000   0.00000000   0.00000000   0.00000000  -0.01464800
  0.59600000   0.00000000   0.01746331   0.00029069   0.00000000   0.00000000   0.00000000   0.00000000   0.00000000  -0.00171932   0.26448072   0.00000000   0.00000000   0.00000000   0.00000000   0.00000000   0.00000000  -0.02197300
  0.59800000   0.00216819   0.01746273   0.00030025   0.00000065   0.00000000   0.00000000   0.00000000   0.00000000  -0.00177894   0.26429963   0.00000000   0.00000000   0.00000000   0.00000000   0.00000000   0.00000000  -0.01464800
  0.60000000   0.00000000   0.01746213   0.00030405   0.00000000   0.00000000   0.00000000   0.00000000   0.00000000  -0.00182380   0.26419805   0.00000000   0.00000000   0.00000000   0.00000000   0.00000000   0.00000000  -0.01464800
  0.60200000   0.00000000   0.01746152   0.00030363   0.00000000   0.00000000   0.00000000   0.00000000   0.00000000  -0.00185419   0.26415602   0.00000000   0.00000000   0.00000000   0.00000000   0.00000000   0.00000000  -0.01709000
  0.60400000   0.00058509   0.01746092   0.00030043   0.00000018   0.00000000   0.00000000   0.00000000   0.00000000  -0.00187275   0.26416231   0.00000000   0.00000000   0.00000000   0.00000000   0.00000000   0.00000000  -0.01464800
  0.60600000   0.00216819   0.01746031   0.00029580   0.00000064   0.00000000   0.00000000   0.00000000   0.00000000  -0.00188244   0.26422260   0.00000000   0.00000000   0.00000000   0.00000000   0.00000000   0.00000000  -0.01709000
  0.60800000   0.00216819   0.01745972   0.00029080   0.00000063   0.00000000   0.00000000   0.00000000   0.00000000  -0.00188486   0.26435390   0.00000000   0.00000000   0.00000000   0.00000000   0.00000000   0.00000000  -0.01953100
  0.61000000   0.00000000   0.01745914   0.00028537   0.00000000   0.00000000   0.00000000   0.00000000   0.00000000  -0.00187998   0.26457134   0.00000000   0.00000000   0.00000000   0.00000000   0.00000000   0.00000000  -0.01220700
  0.61200000   0.00216819   0.01745857   0.00027788   0.00000060   0.00000000   0.00000000   0.00000000   0.00000000  -0.00186688   0.26487652   0.00000000   0.00000000   0.00000000   0.00000000   0.00000000   0.00000000  -0.01464800
  0.61400000   0.00000000   0.01745802   0.00026632   0.00000000   0.00000000   0.00000000   0.00000000   0.00000000  -0.00184580   0.26525353   0.00000000   0.00000000   0.00000000   0.00000000   0.00000000   0.00000000  -0.01220700
  0.61600000   0.00216819   0.01745748   0.00024979   0.00000054   0.00000000   0.00000000   0.00000000   0.00000000  -0.00182023   0.26567269   0.00000000   0.00000000   0.00000000   0.00000000   0.00000000   0.00000000  -0.01464800
  0.61800000   0.00000000   0.01745698   0.00022861   0.00000000   0.00000000   0.00000000   0.00000000   0.00000000  -0.00179600   0.26609582   0.00000000   0.00000000   0.00000000   0.00000000   0.00000000   0.00000000  -0.01709000
  0.62000000   0.00216819   0.01745653   0.00020361   0.00000044   0.00000000   0.00000000   0.00000000   0.00000000  -0.00177816   0.26648448   0.00000000   0.00000000   0.00000000   0.00000000   0.00000000   0.00000000  -0.00976560
  0.62200000   0.00000000   0.01745612   0.00017559   0.00000000   0.00000000   0.00000000   0.00000000   0.00000000  -0.00176899   0.26681252   0.00000000   0.00000000   0.00000000   0.00000000   0.00000000   0.00000000  -0.01220700
  0.62400000   0.00058509   0.01745577   0.00014533   0.00000009   0.00000000   0.00000000   0.00000000   0.00000000  -0.00176897   0.26707314   0.00000000   0.00000000   0.00000000   0.00000000   0.00000000   0.00000000  -0.01220700
  0.62600000   0.00058509   0.01745548   0.00011355   0.00000007   0.00000000   0.00000000   0.00000000   0.00000000  -0.00177800   0.26727390   0.00000000   0.00000000   0.00000000   0.00000000   0.00000000   0.00000000  -0.00488280
  0.62800000   0.00000000   0.01745525   0.00008095   0.00000000   0.00000000   0.00000000   0.00000000   0.00000000  -0.00179437   0.26742391   0.00000000   0.00000000   0.00000000   0.00000000   0.00000000   0.00000000  -0.02441400
  0.63000000   0.00058509   0.01745509   0.00004818   0.00000003   0.00000000   0.00000000   0.00000000   0.00000000  -0.00181392   0.26752190   0.00000000   0.00000000   0.00000000   0.00000000   0.00000000   0.00000000  -0.01709000
  0.63200000   0.00000000   0.01745499   0.00001590   0.00000000   0.00000000   0.00000000   0.00000000   0.00000000  -0.00183136   0.26755317   0.00000000   0.00000000   0.00000000   0.00000000   0.00000000   0.00000000  -0.01953100
  0.63400000   0.00216819   0.01745496  -0.00001528  -0.00000003   0.00000000   0.00000000   0.00000000   0.00000000  -0.00184358   0.26750029   0.00000000   0.00000000   0.00000000   0.00000000   0.00000000   0.00000000  -0.01464800
  0.63600000   0.00216819   0.01745499  -0.00004472  -0.00000010   0.00000000   0.00000000   0.00000000   0.00000000  -0.00185153   0.26735780   0.00000000   0.00000000   0.00000000   0.00000000   0.00000000   0.00000000  -0.00976560
  0.63800000   0.00058509   0.01745508  -0.00007180  -0.00000004   0.00000000   0.00000000   0.00000000   0.00000000  -0.00185897   0.26713369   0.00000000   0.00000000   0.00000000   0.00000000   0.00000000   0.00000000  -0.01709000
  0.64000000   0.00058509   0.01745522  -0.00009587  -0.00000006   0.00000000   0.00000000   0.00000000   0.00000000  -0.00186959   0.26684194   0.00000000   0.00000000   0.00000000   0.00000000   0.00000000   0.00000000  -0.00488280
  0.64200000   0.00000000   0.01745541  -0.00011628   0.00000000   0.00000000   0.00000000   0.00000000   0.00000000  -0.00188557   0.26649971   0.00000000   0.00000000   0.00000000   0.00000000   0.00000000   0.00000000  -0.00976560
  0.64400000   0.00058509   0.01745565  -0.00013235  -0.00000008   0.00000000   0.00000000   0.00000000   0.00000000  -0.00190750   0.26612727   0.00000000   0.00000000   0.00000000   0.00000000   0.00000000   0.00000000  -0.01464800
  0.64600000   0.00058509   0.01745591  -0.00014337  -0.00000008   0.00000000   0.00000000   0.00000000   0.00000000  -0.00193429   0.26574564   0.00000000   0.00000000   0.00000000   0.00000000   0.00000000   0.00000000  -0.01464800
  0.64800000   0.00000000   0.01745620  -0.00014859   0.00000000   0.00000000   0.00000000   0.00000000   0.00000000  -0.00196259   0.26537498   0.00000000   0.00000000   0.00000000   0.00000000   0.00000000   0.00000000  -0.01709000
  0.65000000   0.00000000   0.01745650  -0.00014734   0.00000000   0.00000000   0.00000000   0.00000000   0.00000000  -0.00198647   0.26503736   0.00000000   0.00000000   0.00000000   0.00000000   0.00000000   0.00000000  -0.01464800
  0.65200000   0.00000000   0.01745679  -0.00013953   0.00000000   0.00000000   0.00000000   0.00000000   0.00000000  -0.00199896   0.26475819   0.00000000   0.00000000   0.00000000   0.00000000   0.00000000   0.00000000  -0.01709000
  0.65400000   0.00000000   0.01745707  -0.00012646   0.00000000   0.00000000   0.00000000   0.00000000   0.00000000  -0.00199493   0.26456142   0.00000000   0.00000000   0.00000000   0.00000000   0.00000000   0.00000000  -0.01953100
  0.65600000   0.00058509   0.01745732  -0.00011051  -0.00000006   0.00000000   0.00000000   0.00000000   0.00000000  -0.00197270   0.26446568   0.00000000   0.00000000   0.00000000   0.00000000   0.00000000   0.00000000  -0.01220700
  0.65800000   0.00381725   0.01745754  -0.00009384  -0.00000036   0.00000000   0.00000000   0.00000000   0.00000000  -0.00193366   0.26448014   0.00000000   0.00000000   0.00000000   0.00000000   0.00000000   0.00000000  -0.00732420
  0.66000000   0.00058509   0.01745773  -0.00007815  -0.00000005   0.00000000   0.00000000   0.00000000   0.00000000  -0.00188056   0.26459502   0.00000000   0.00000000   0.00000000   0.00000000   0.00000000   0.00000000  -0.01464800
  0.66200000   0.00058509   0.01745789  -0.00006553  -0.00000004   0.00000000   0.00000000   0.00000000   0.00000000  -0.00181545   0.26478092   0.00000000   0.00000000   0.00000000   0.00000000   0.00000000   0.00000000  -0.00488280
  0.66400000   0.00216819   0.01745802  -0.00005801  -0.00000013   0.00000000   0.00000000   0.00000000   0.00000000  -0.00173969   0.26500195   0.00000000   0.00000000   0.00000000   0.00000000   0.00000000   0.00000000  -0.00732420
  0.66600000   0.00216819   0.01745813  -0.00005630  -0.00000012   0.00000000   0.00000000   0.00000000   0.00000000  -0.00165571   0.26522618   0.00000000   0.00000000   0.00000000   0.00000000   0.00000000   0.00000000  -0.01709000
  0.66800000   0.00058509   0.01745825  -0.00005991  -0.00000004   0.00000000   0.00000000   0.00000000   0.00000000  -0.00156746   0.26542411   0.00000000   0.00000000   0.00000000   0.00000000   0.00000000   0.00000000  -0.02685500
  0.67000000   0.00000000   0.01745837  -0.00006784   0.00000000   0.00000000   0.00000000   0.00000000   0.00000000  -0.00147915   0.26556361   0.00000000   0.00000000   0.00000000   0.00000000   0.00000000   0.00000000  -0.01464800
  0.67200000   0.00058509   0.01745850  -0.00007905  -0.00000005   0.00000000   0.00000000   0.00000000   0.00000000  -0.00139442   0.26561215   0.00000000   0.00000000   0.00000000   0.00000000   0.00000000   0.00000000  -0.01464800
  0.67400000   0.00540034   0.01745866  -0.00009246  -0.00000050   0.00000000   0.00000000   0.00000000   0.00000000  -0.00131768   0.26554378   0.00000000   0.00000000   0.00000000   0.00000000   0.00000000   0.00000000  -0.01953100
  0.67600000   0.00000000   0.01745885  -0.00010700   0.00000000   0.00000000   0.00000000   0.00000000   0.00000000  -0.00125424   0.26534448   0.00000000   0.00000000   0.00000000   0.00000000   0.00000000   0.00000000  -0.02197300
  0.67800000   0.00058509   0.01745906  -0.00012154  -0.00000007   0.00000000   0.00000000   0.00000000   0.00000000  -0.00120727   0.26501987   0.00000000   0.00000000   0.00000000   0.00000000   0.00000000   0.00000000   0.00000000
  0.68000000   0.00000000   0.01745930  -0.00013496   0.00000000   0.00000000   0.00000000   0.00000000   0.00000000  -0.00117609   0.26459971   0.00000000   0.00000000   0.00000000   0.00000000   0.00000000   0.00000000  -0.02441400
  0.68200000   0.00058509   0.01745957  -0.00014609  -0.00000009   0.00000000   0.00000000   0.00000000   0.00000000  -0.00115799   0.26412930   0.00000000   0.00000000   0.00000000   0.00000000   0.00000000   0.00000000  -0.01709000
  0.68400000   0.00000000   0.01745987  -0.00015372   0.00000000   0.00000000   0.00000000   0.00000000   0.00000000  -0.00115054   0.26365384   0.00000000   0.00000000   0.00000000   0.00000000   0.00000000   0.00000000  -0.01220700
  0.68600000   0.00216819   0.01746017  -0.00015661  -0.00000034   0.00000000   0.00000000   0.00000000   0.00000000  -0.00115245   0.26320731   0.00000000   0.00000000   0.00000000   0.00000000   0.00000000   0.00000000  -0.02197300
  0.68800000   0.00000000   0.01746049  -0.00015350   0.00000000   0.00000000   0.00000000   0.00000000   0.00000000  -0.00116284   0.26281132   0.00000000   0.00000000   0.00000000   0.00000000   0.00000000   0.00000000  -0.01953100
  0.69000000   0.00216819   0.01746079  -0.00014307  -0.00000031   0.00000000   0.00000000   0.00000000   0.00000000  -0.00117996   0.26248050   0.00000000   0.00000000   0.00000000   0.00000000   0.00000000   0.00000000  -0.01709000
  0.69200000   0.00000000   0.01746108  -0.00012396   0.00000000   0.00000000   0.00000000   0.00000000   0.00000000  -0.00120095   0.26222722   0.00000000   0.00000000   0.00000000   0.00000000   0.00000000   0.00000000  -0.01464800
  0.69400000   0.00000000   0.01746133  -0.00009498   0.00000000   0.00000000   0.00000000   0.00000000   0.00000000  -0.00122291   0.26206104   0.00000000   0.00000000   0.00000000   0.00000000   0.00000000   0.00000000  -0.01709000
  0.69600000   0.00540034   0.01746152  -0.00005589  -0.00000030   0.00000000   0.00000000   0.00000000   0.00000000  -0.00124426   0.26198171   0.00000000   0.00000000   0.00000000   0.00000000   0.00000000   0.00000000  -0.01709000
  0.69800000   0.00000000   0.01746163  -0.00000837   0.00000000   0.00000000   0.00000000   0.00000000   0.00000000  -0.00126595   0.26197435   0.00000000   0.00000000   0.00000000   0.00000000   0.00000000   0.00000000  -0.01220700
  0.70000000   0.00216819   0.01746165   0.00004394   0.00000010   0.00000000   0.00000000   0.00000000   0.00000000  -0.00129155   0.26201777   0.00000000   0.00000000   0.00000000   0.00000000   0.00000000   0.00000000  -0.01953100
  0.70200000   0.00058509   0.01746156   0.00009642   0.00000006   0.00000000   0.00000000   0.00000000   0.00000000  -0.00132552   0.26209688   0.00000000   0.00000000   0.00000000   0.00000000   0.00000000   0.00000000  -0.01464800
  0.70400000   0.00216819   0.01746136   0.00014446   0.00000031   0.00000000   0.00000000   0.00000000   0.00000000  -0.00137087   0.26220500   0.00000000   0.00000000   0.00000000   0.00000000   0.00000000   0.00000000  -0.00976560
  0.70600000   0.00381725   0.01746108   0.00018439   0.00000070   0.00000000   0.00000000   0.00000000   0.00000000  -0.00142810   0.26234109   0.00000000   0.00000000   0.00000000   0.00000000   0.00000000   0.00000000  -0.01709000
  0.70800000   0.00000000   0.01746071   0.00021446   0.00000000   0.00000000   0.00000000   0.00000000   0.00000000  -0.00149577   0.26250744   0.00000000   0.00000000   0.00000000   0.00000000   0.00000000   0.00000000  -0.01953100
  0.71000000   0.00216819   0.01746028   0.00023486   0.00000051   0.00000000   0.00000000   0.00000000   0.00000000  -0.00157135   0.26270237   0.00000000   0.00000000   0.00000000   0.00000000   0.00000000   0.00000000  -0.01220700
  0.71200000   0.00000000   0.01745981   0.00024667   0.00000000   0.00000000   0.00000000   0.00000000   0.00000000  -0.00165095   0.26291213   0.00000000   0.00000000   0.00000000   0.00000000   0.00000000   0.00000000  -0.02441400
  0.71400000   0.00000000   0.01745931   0.00025112   0.00000000   0.00000000   0.00000000   0.00000000   0.00000000  -0.00172941   0.26311634   0.00000000   0.00000000   0.00000000   0.00000000   0.00000000   0.00000000  -0.01220700
  0.71600000   0.00000000   0.01745881   0.00024939   0.00000000   0.00000000   0.00000000   0.00000000   0.00000000  -0.00180196   0.26330069   0.00000000   0.00000000   0.00000000   0.00000000   0.00000000   0.00000000  -0.01953100
  0.71800000   0.00000000   0.01745831   0.00024257   0.00000000   0.00000000   0.00000000   0.00000000   0.00000000  -0.00186526   0.26345802   0.00000000   0.00000000   0.00000000   0.00000000   0.00000000   0.00000000  -0.01464800
  0.72000000   0.00216819   0.01745783   0.00023170   0.00000050   0.00000000   0.00000000   0.00000000   0.00000000  -0.00191670   0.26358199   0.00000000   0.00000000   0.00000000   0.00000000   0.00000000   0.00000000  -0.01220700
  0.72200000   0.00216819   0.01745737   0.00021778   0.00000047   0.00000000   0.00000000   0.00000000   0.00000000  -0.00195358   0.26366647   0.00000000   0.00000000   0.00000000   0.00000000   0.00000000   0.00000000  -0.01464800
  0.72400000   0.00216819   0.01745693   0.00020172   0.00000044   0.00000000   0.00000000   0.00000000   0.00000000  -0.00197260   0.26370692   0.00000000   0.00000000   0.00000000   0.00000000   0.00000000   0.00000000  -0.01220700
  0.72600000   0.00216819   0.01745653   0.00018440   0.00000040   0.00000000   0.00000000   0.00000000   0.00000000  -0.00197113   0.26369999   0.00000000   0.00000000   0.00000000   0.00000000   0.00000000   0.00000000  -0.01464800
  0.72800000   0.00000000   0.01745616   0.00016663   0.00000000   0.00000000   0.00000000   0.00000000   0.00000000  -0.00195084   0.26364466   0.00000000   0.00000000   0.00000000   0.00000000   0.00000000   0.00000000  -0.01953100
  0.73000000   0.00000000   0.01745582   0.00014919   0.00000000   0.00000000   0.00000000   0.00000000   0.00000000  -0.00191826   0.26354533   0.00000000   0.00000000   0.00000000   0.00000000   0.00000000   0.00000000  -0.01220700
  0.73200000   0.00058509   0.01745553   0.00013282   0.00000008   0.00000000   0.00000000   0.00000000   0.00000000  -0.00188094   0.26341634   0.00000000   0.00000000   0.00000000   0.00000000   0.00000000   0.00000000  -0.01464800
  0.73400000   0.00058509   0.01745526   0.00011820   0.00000007   0.00000000   0.00000000   0.00000000   0.00000000  -0.00184507   0.26328295   0.00000000   0.00000000   0.00000000   0.00000000   0.00000000   0.00000000  -0.01953100
  0.73600000   0.00058509   0.01745502   0.00010600   0.00000006   0.00000000   0.00000000   0.00000000   0.00000000  -0.00181538   0.26317202   0.00000000   0.00000000   0.00000000   0.00000000   0.00000000   0.00000000  -0.01220700
  0.73800000   0.00000000   0.01745481   0.00009685   0.00000000   0.00000000   0.00000000   0.00000000   0.00000000  -0.00179476   0.26309950   0.00000000   0.00000000   0.00000000   0.00000000   0.00000000   0.00000000  -0.00488280
  0.74000000   0.00540034   0.01745462   0.00009135   0.00000049   0.00000000   0.00000000   0.00000000   0.00000000  -0.00178361   0.26306904   0.00000000   0.00000000   0.00000000   0.00000000   0.00000000   0.00000000  -0.01953100
  0.74200000   0.00058509   0.01745444   0.00009008   0.00000005   0.00000000   0.00000000   0.00000000   0.00000000  -0.00177958   0.26307903   0.00000000   0.00000000   0.00000000   0.00000000   0.00000000   0.00000000  -0.01709000
  0.74400000   0.00000000   0.01745426   0.00009339   0.00000000   0.00000000   0.00000000   0.00000000   0.00000000  -0.00177779   0.26312519   0.00000000   0.00000000   0.00000000   0.00000000   0.00000000   0.00000000  -0.01953100
  0.74600000   0.00058509   0.01745407   0.00010062   0.00000006   0.00000000   0.00000000   0.00000000   0.00000000  -0.00177216   0.26319747   0.00000000   0.00000000   0.00000000   0.00000000   0.00000000   0.00000000  -0.01220700
  0.74800000   0.00000000   0.01745387   0.00010956   0.00000000   0.00000000   0.00000000   0.00000000   0.00000000  -0.00175668   0.26327988   0.00000000   0.00000000   0.00000000   0.00000000   0.00000000   0.00000000  -0.02197300
  0.75000000   0.00540034   0.01745365   0.00011745   0.00000063   0.00000000   0.00000000   0.00000000   0.00000000  -0.00172622   0.26335454   0.00000000   0.00000000   0.00000000   0.00000000   0.00000000   0.00000000  -0.01464800
  0.75200000   0.00540034   0.01745341   0.00012260   0.00000066   0.00000000   0.00000000   0.00000000   0.00000000  -0.00167750   0.26340567   0.00000000   0.00000000   0.00000000   0.00000000   0.00000000   0.00000000  -0.01709000
  0.75400000   0.00000000   0.01745317   0.00012472   0.00000000   0.00000000   0.00000000   0.00000000   0.00000000  -0.00160996   0.26342303   0.00000000   0.00000000   0.00000000   0.00000000   0.00000000   0.00000000  -0.01464800
  0.75600000   0.00000000   0.01745292   0.00012411   0.00000000   0.00000000   0.00000000   0.00000000   0.00000000  -0.00152596   0.26340298   0.00000000   0.00000000   0.00000000   0.00000000   0.00000000   0.00000000  -0.01709000
  0.75800000   0.00381725   0.01745267   0.00012113   0.00000046   0.00000000   0.00000000   0.00000000   0.00000000  -0.00143031   0.26334653   0.00000000   0.00000000   0.00000000   0.00000000   0.00000000   0.00000000  -0.02685500
  0.76000000   0.00216819   0.01745243   0.00011612   0.00000025   0.00000000   0.00000000   0.00000000   0.00000000  -0.00132915   0.26326006   0.00000000   0.00000000   0.00000000   0.00000000   0.00000000   0.00000000  -0.01709000
  0.76200000   0.00000000   0.01745220   0.00010938   0.00000000   0.00000000   0.00000000   0.00000000   0.00000000  -0.00122846   0.26315925   0.00000000   0.00000000   0.00000000   0.00000000   0.00000000   0.00000000  -0.01953100
  0.76400000   0.00000000   0.01745198   0.00010119   0.00000000   0.00000000   0.00000000   0.00000000   0.00000000  -0.00113302   0.26307000   0.00000000   0.00000000   0.00000000   0.00000000   0.00000000   0.00000000  -0.01709000
  0.76600000   0.00058509   0.01745177   0.00009179   0.00000005   0.00000000   0.00000000   0.00000000   0.00000000  -0.00104608   0.26302326   0.00000000   0.00000000   0.00000000   0.00000000   0.00000000   0.00000000  -0.00976560
  0.76800000   0.00058509   0.01745159   0.00008142   0.00000005   0.00000000   0.00000000   0.00000000   0.00000000  -0.00097024   0.26304239   0.00000000   0.00000000   0.00000000   0.00000000   0.00000000   0.00000000  -0.01220700
  0.77000000   0.00058509   0.01745143   0.00007027   0.00000004   0.00000000   0.00000000   0.00000000   0.00000000  -0.00090953   0.26312976   0.00000000   0.00000000   0.00000000   0.00000000   0.00000000   0.00000000  -0.01464800
  0.77200000   0.00058509   0.01745129   0.00005853   0.00000003   0.00000000   0.00000000   0.00000000   0.00000000  -0.00086946   0.26326785   0.00000000   0.00000000   0.00000000   0.00000000   0.00000000   0.00000000  -0.01709000
  0.77400000   0.00000000   0.01745117   0.00004635   0.00000000   0.00000000   0.00000000   0.00000000   0.00000000  -0.00085399   0.26343440   0.00000000   0.00000000   0.00000000   0.00000000   0.00000000   0.00000000  -0.01220700
  0.77600000   0.00000000   0.01745108   0.00003388   0.00000000   0.00000000   0.00000000   0.00000000   0.00000000  -0.00086347   0.26361355   0.00000000   0.00000000   0.00000000   0.00000000   0.00000000   0.00000000  -0.01953100
  0.77800000   0.00000000   0.01745101   0.00002126   0.00000000   0.00000000   0.00000000   0.00000000   0.00000000  -0.00089633   0.26379336   0.00000000   0.00000000   0.00000000   0.00000000   0.00000000   0.00000000  -0.01953100
  0.78000000   0.00000000   0.01745097   0.00000862   0.00000000   0.00000000   0.00000000   0.00000000   0.00000000  -0.00095057   0.26395894   0.00000000   0.00000000   0.00000000   0.00000000   0.00000000   0.00000000  -0.00244140
  0.78200000   0.00058509   0.01745095  -0.00000391  -0.00000000   0.00000000   0.00000000   0.00000000   0.00000000  -0.00102193   0.26409482   0.00000000   0.00000000   0.00000000   0.00000000   0.00000000   0.00000000  -0.01709000
  0.78400000   0.00058509   0.01745096  -0.00001623  -0.00000001   0.00000000   0.00000000   0.00000000   0.00000000  -0.00110239   0.26419417   0.00000000   0.00000000   0.00000000   0.00000000   0.00000000   0.00000000  -0.01464800
  0.78600000   0.00000000   0.01745099  -0.00002820   0.00000000   0.00000000   0.00000000   0.00000000   0.00000000  -0.00118159   0.26426319   0.00000000   0.00000000   0.00000000   0.00000000   0.00000000   0.00000000  -0.01220700
  0.78800000   0.00216819   0.01745105  -0.00003970  -0.00000009   0.00000000   0.00000000   0.00000000   0.00000000  -0.00124980   0.26431885   0.00000000   0.00000000   0.00000000   0.00000000   0.00000000   0.00000000  -0.00488280
  0.79000000   0.00058509   0.01745113  -0.00005060  -0.00000003   0.00000000   0.00000000   0.00000000   0.00000000  -0.00130146   0.26438488   0.00000000   0.00000000   0.00000000   0.00000000   0.00000000   0.00000000  -0.01464800
  0.79200000   0.00058509   0.01745123  -0.00006076  -0.00000004   0.00000000   0.00000000   0.00000000   0.00000000  -0.00133662   0.26448655   0.00000000   0.00000000   0.00000000   0.00000000   0.00000000   0.00000000  -0.01953100
  0.79400000   0.00000000   0.01745135  -0.00007001   0.00000000   0.00000000   0.00000000   0.00000000   0.00000000  -0.00135826   0.26464422   0.00000000   0.00000000   0.00000000   0.00000000   0.00000000   0.00000000  -0.01220700
  0.79600000   0.00000000   0.01745149  -0.00007819   0.00000000   0.00000000   0.00000000   0.00000000   0.00000000  -0.00137041   0.26486728   0.00000000   0.00000000   0.00000000   0.00000000   0.00000000   0.00000000  -0.00244140
  0.79800000   0.00000000   0.01745165  -0.00008512   0.00000000   0.00000000   0.00000000   0.00000000   0.00000000  -0.00137905   0.26514924   0.00000000   0.00000000   0.00000000   0.00000000   0.00000000   0.00000000  -0.01220700
  0.80000000   0.00058509   0.01745182  -0.00009058  -0.00000005   0.00000000   0.00000000   0.00000000   0.00000000  -0.00139212   0.26546743   0.00000000   0.00000000   0.00000000   0.00000000   0.00000000   0.00000000  -0.01709000
  0.80200000   0.00000000   0.01745200  -0.00009435   0.00000000   0.00000000   0.00000000   0.00000000   0.00000000  -0.00141649   0.26579111   0.00000000   0.00000000   0.00000000   0.00000000   0.00000000   0.00000000  -0.01953100
  0.80400000   0.00000000   0.01745219  -0.00009617   0.00000000   0.00000000   0.00000000   0.00000000   0.00000000  -0.00145444   0.26609139   0.00000000   0.00000000   0.00000000   0.00000000   0.00000000   0.00000000  -0.00732420
  0.80600000   0.00000000   0.01745238  -0.00009578   0.00000000   0.00000000   0.00000000   0.00000000   0.00000000  -0.00150240   0.26634669   0.00000000   0.00000000   0.00000000   0.00000000   0.00000000   0.00000000  -0.01220700
  0.80800000   0.00000000   0.01745257  -0.00009287   0.00000000   0.00000000   0.00000000   0.00000000   0.00000000  -0.00155324   0.26654526   0.00000000   0.00000000   0.00000000   0.00000000   0.00000000   0.00000000  -0.01709000
  0.81000000   0.00000000   0.01745276  -0.00008712   0.00000000   0.00000000   0.00000000   0.00000000   0.00000000  -0.00160050   0.26667992   0.00000000   0.00000000   0.00000000   0.00000000   0.00000000   0.00000000  -0.01220700
  0.81200000   0.00216819   0.01745293  -0.00007819  -0.00000017   0.00000000   0.00000000   0.00000000   0.00000000  -0.00164180   0.26673855   0.00000000   0.00000000   0.00000000   0.00000000   0.00000000   0.00000000  -0.01709000
  0.81400000   0.00058509   0.01745309  -0.00006598  -0.00000004   0.00000000   0.00000000   0.00000000   0.00000000  -0.00167967   0.26670792   0.00000000   0.00000000   0.00000000   0.00000000   0.00000000   0.00000000  -0.02929700
  0.81600000   0.00000000   0.01745322  -0.00005141   0.00000000   0.00000000   0.00000000   0.00000000   0.00000000  -0.00171982   0.26658456   0.00000000   0.00000000   0.00000000   0.00000000   0.00000000   0.00000000  -0.01953100
  0.81800000   0.00000000   0.01745332  -0.00003685   0.00000000   0.00000000   0.00000000   0.00000000   0.00000000  -0.00176884   0.26637425   0.00000000   0.00000000   0.00000000   0.00000000   0.00000000   0.00000000  -0.03173800
  0.82000000   0.00058509   0.01745339  -0.00002496  -0.00000001   0.00000000   0.00000000   0.00000000   0.00000000  -0.00183194   0.26608702   0.00000000   0.00000000   0.00000000   0.00000000   0.00000000   0.00000000  -0.01220700
  0.82200000   0.00381725   0.01745344  -0.00001722  -0.00000007   0.00000000   0.00000000   0.00000000   0.00000000  -0.00191187   0.26574040   0.00000000   0.00000000   0.00000000   0.00000000   0.00000000   0.00000000  -0.00976560
  0.82400000   0.00540034   0.01745348  -0.00001377  -0.00000007   0.00000000   0.00000000   0.00000000   0.00000000  -0.00200900   0.26536615   0.00000000   0.00000000   0.00000000   0.00000000   0.00000000   0.00000000  -0.00732420
  0.82600000   0.00058509   0.01745351  -0.00001427  -0.00000001   0.00000000   0.00000000   0.00000000   0.00000000  -0.00212044   0.26500727   0.00000000   0.00000000   0.00000000   0.00000000   0.00000000   0.00000000  -0.00732420
  0.82800000   0.00000000   0.01745354  -0.00001826   0.00000000   0.00000000   0.00000000   0.00000000   0.00000000  -0.00223821   0.26470466   0.00000000   0.00000000   0.00000000   0.00000000   0.00000000   0.00000000  -0.01464800
  0.83000000   0.00000000   0.01745357  -0.00002530   0.00000000   0.00000000   0.00000000   0.00000000   0.00000000  -0.00235005   0.26448676   0.00000000   0.00000000   0.00000000   0.00000000   0.00000000   0.00000000  -0.01709000
  0.83200000   0.00000000   0.01745362  -0.00003495   0.00000000   0.00000000   0.00000000   0.00000000   0.00000000  -0.00244339   0.26436708   0.00000000   0.00000000   0.00000000   0.00000000   0.00000000   0.00000000  -0.01953100
  0.83400000   0.00000000   0.01745369  -0.00004675   0.00000000   0.00000000   0.00000000   0.00000000   0.00000000  -0.00250934   0.26434254   0.00000000   0.00000000   0.00000000   0.00000000   0.00000000   0.00000000  -0.01709000
  0.83600000   0.00058509   0.01745379  -0.00006024  -0.00000004   0.00000000   0.00000000   0.00000000   0.00000000  -0.00254396   0.26439155   0.00000000   0.00000000   0.00000000   0.00000000   0.00000000   0.00000000  -0.02197300
  0.83800000   0.00058509   0.01745391  -0.00007493  -0.00000004   0.00000000   0.00000000   0.00000000   0.00000000  -0.00254563   0.26447597   0.00000000   0.00000000   0.00000000   0.00000000   0.00000000   0.00000000  -0.00976560
  0.84000000   0.00058509   0.01745406  -0.00009034  -0.00000005   0.00000000   0.00000000   0.00000000   0.00000000  -0.00251232   0.26454778   0.00000000   0.00000000   0.00000000   0.00000000   0.00000000   0.00000000  -0.01220700
  0.84200000   0.00000000   0.01745424  -0.00010596   0.00000000   0.00000000   0.00000000   0.00000000   0.00000000  -0.00244345   0.26456115   0.00000000   0.00000000   0.00000000   0.00000000   0.00000000   0.00000000  -0.00488280
  0.84400000   0.00216819   0.01745445  -0.00012125  -0.00000026   0.00000000   0.00000000   0.00000000   0.00000000  -0.00234276   0.26448948   0.00000000   0.00000000   0.00000000   0.00000000   0.00000000   0.00000000  -0.01464800
  0.84600000   0.00000000   0.01745469  -0.00013566   0.00000000   0.00000000   0.00000000   0.00000000   0.00000000  -0.00221712   0.26433591   0.00000000   0.00000000   0.00000000   0.00000000   0.00000000   0.00000000  -0.01464800
  0.84800000   0.00000000   0.01745496  -0.00014859   0.00000000   0.00000000   0.00000000   0.00000000   0.00000000  -0.00207364   0.26412926   0.00000000   0.00000000   0.00000000   0.00000000   0.00000000   0.00000000  -0.01220700
  0.85000000   0.00000000   0.01745526  -0.00015943   0.00000000   0.00000000   0.00000000   0.00000000   0.00000000  -0.00191920   0.26391231   0.00000000   0.00000000   0.00000000   0.00000000   0.00000000   0.00000000  -0.01464800
  0.85200000   0.00000000   0.01745558  -0.00016751   0.00000000   0.00000000   0.00000000   0.00000000   0.00000000  -0.00176162   0.26372710   0.00000000   0.00000000   0.00000000   0.00000000   0.00000000   0.00000000  -0.00976560
  0.85400000   0.00216819   0.01745591  -0.00017212  -0.00000037   0.00000000   0.00000000   0.00000000   0.00000000  -0.00160990   0.26360099   0.00000000   0.00000000   0.00000000   0.00000000   0.00000000   0.00000000  -0.01464800
  0.85600000   0.00058509   0.01745626  -0.00017264  -0.00000010   0.00000000   0.00000000   0.00000000   0.00000000  -0.00147334   0.26354179   0.00000000   0.00000000   0.00000000   0.00000000   0.00000000   0.00000000  -0.01709000
  0.85800000   0.00000000   0.01745660  -0.00016901   0.00000000   0.00000000   0.00000000   0.00000000   0.00000000  -0.00135961   0.26354197   0.00000000   0.00000000   0.00000000   0.00000000   0.00000000   0.00000000  -0.01464800
  0.86000000   0.00058509   0.01745694  -0.00016258  -0.00000010   0.00000000   0.00000000   0.00000000   0.00000000  -0.00127212   0.26358382   0.00000000   0.00000000   0.00000000   0.00000000   0.00000000   0.00000000  -0.01464800
  0.86200000   0.00000000   0.01745727  -0.00015574   0.00000000   0.00000000   0.00000000   0.00000000   0.00000000  -0.00120962   0.26364441   0.00000000   0.00000000   0.00000000   0.00000000   0.00000000   0.00000000  -0.01220700
  0.86400000   0.00863250   0.01745758  -0.00015030  -0.00000130   0.00000000   0.00000000   0.00000000   0.00000000  -0.00116834   0.26370227   0.00000000   0.00000000   0.00000000   0.00000000   0.00000000   0.00000000  -0.01953100
  0.86600000   0.00000000   0.01745788  -0.00014648   0.00000000   0.00000000   0.00000000   0.00000000   0.00000000  -0.00114411   0.26374146   0.00000000   0.00000000   0.00000000   0.00000000   0.00000000   0.00000000  -0.01464800
  0.86800000   0.00000000   0.01745817  -0.00014352   0.00000000   0.00000000   0.00000000   0.00000000   0.00000000  -0.00113384   0.26375200   0.00000000   0.00000000   0.00000000   0.00000000   0.00000000   0.00000000  -0.01709000
  0.87000000   0.00000000   0.01745846  -0.00014038   0.00000000   0.00000000   0.00000000   0.00000000   0.00000000  -0.00113651   0.26373097   0.00000000   0.00000000   0.00000000   0.00000000   0.00000000   0.00000000  -0.01709000
  0.87200000   0.00216819   0.01745874  -0.00013600  -0.00000029   0.00000000   0.00000000   0.00000000   0.00000000  -0.00115232   0.26368430   0.00000000   0.00000000   0.00000000   0.00000000   0.00000000   0.00000000  -0.01220700
  0.87400000   0.00216819   0.01745901  -0.00012930  -0.00000028   0.00000000   0.00000000   0.00000000   0.00000000  -0.00118121   0.26362746   0.00000000   0.00000000   0.00000000   0.00000000   0.00000000   0.00000000  -0.01464800
  0.87600000   0.00000000   0.01745927  -0.00011926   0.00000000   0.00000000   0.00000000   0.00000000   0.00000000  -0.00122276   0.26358443   0.00000000   0.00000000   0.00000000   0.00000000   0.00000000   0.00000000  -0.01709000
  0.87800000   0.00058509   0.01745951  -0.00010548  -0.00000006   0.00000000   0.00000000   0.00000000   0.00000000  -0.00127577   0.26358410   0.00000000   0.00000000   0.00000000   0.00000000   0.00000000   0.00000000  -0.01953100
  0.88000000   0.00058509   0.01745972  -0.00008902  -0.00000005   0.00000000   0.00000000   0.00000000   0.00000000  -0.00133691   0.26365434   0.00000000   0.00000000   0.00000000   0.00000000   0.00000000   0.00000000  -0.01220700
  0.88200000   0.00704941   0.01745990  -0.00007198  -0.00000051   0.00000000   0.00000000   0.00000000   0.00000000  -0.00140153   0.26381262   0.00000000   0.00000000   0.00000000   0.00000000   0.00000000   0.00000000  -0.00976560
  0.88400000   0.00000000   0.01746004  -0.00005582   0.00000000   0.00000000   0.00000000   0.00000000   0.00000000  -0.00146588   0.26405959   0.00000000   0.00000000   0.00000000   0.00000000   0.00000000   0.00000000  -0.00976560
  0.88600000   0.00058509   0.01746015  -0.00004045  -0.00000002   0.00000000   0.00000000   0.00000000   0.00000000  -0.00152860   0.26438331   0.00000000   0.00000000   0.00000000   0.00000000   0.00000000   0.00000000  -0.01709000
  0.88800000   0.00216819   0.01746023  -0.00002479  -0.00000005   0.00000000   0.00000000   0.00000000   0.00000000  -0.00159040   0.26476754   0.00000000   0.00000000   0.00000000   0.00000000   0.00000000   0.00000000  -0.01953100
  0.89000000   0.00058509   0.01746028  -0.00000775  -0.00000000   0.00000000   0.00000000   0.00000000   0.00000000  -0.00165238   0.26519599   0.00000000   0.00000000   0.00000000   0.00000000   0.00000000   0.00000000  -0.01709000
  0.89200000   0.00863250   0.01746030   0.00001082   0.00000009   0.00000000   0.00000000   0.00000000   0.00000000  -0.00171353   0.26565447   0.00000000   0.00000000   0.00000000   0.00000000   0.00000000   0.00000000  -0.01464800
  0.89400000   0.00058509   0.01746028   0.00002951   0.00000002   0.00000000   0.00000000   0.00000000   0.00000000  -0.00176958   0.26612795   0.00000000   0.00000000   0.00000000   0.00000000   0.00000000   0.00000000  -0.01953100
  0.89600000   0.00000000   0.01746022   0.00004625   0.00000000   0.00000000   0.00000000   0.00000000   0.00000000  -0.00181442   0.26659072   0.00000000   0.00000000   0.00000000   0.00000000   0.00000000   0.00000000  -0.01709000
  0.89800000   0.00000000   0.01746013   0.00005997   0.00000000   0.00000000   0.00000000   0.00000000   0.00000000  -0.00184319   0.26700450   0.00000000   0.00000000   0.00000000   0.00000000   0.00000000   0.00000000  -0.01464800
  0.90000000   0.00216819   0.01746001   0.00007112   0.00000015   0.00000000   0.00000000   0.00000000   0.00000000  -0.00185521   0.26733085   0.00000000   0.00000000   0.00000000   0.00000000   0.00000000   0.00000000  -0.01953100
  0.90200000   0.00000000   0.01745986   0.00008083   0.00000000   0.00000000   0.00000000   0.00000000   0.00000000  -0.00185443   0.26754122   0.00000000   0.00000000   0.00000000   0.00000000   0.00000000   0.00000000  -0.01464800
  0.90400000   0.00381725   0.01745970   0.00009033   0.00000034   0.00000000   0.00000000   0.00000000   0.00000000  -0.00184718   0.26761691   0.00000000   0.00000000   0.00000000   0.00000000   0.00000000   0.00000000  -0.01220700
  0.90600000   0.00540034   0.01745952   0.00010072   0.00000054   0.00000000   0.00000000   0.00000000   0.00000000  -0.00184010   0.26754829   0.00000000   0.00000000   0.00000000   0.00000000   0.00000000   0.00000000  -0.01953100
  0.90800000   0.00381725   0.01745932   0.00011235   0.00000043   0.00000000   0.00000000   0.00000000   0.00000000  -0.00183800   0.26734063   0.00000000   0.00000000   0.00000000   0.00000000   0.00000000   0.00000000  -0.01953100
  0.91000000   0.00000000   0.01745909   0.00012405   0.00000000   0.00000000   0.00000000   0.00000000   0.00000000  -0.00184112   0.26701995   0.00000000   0.00000000   0.00000000   0.00000000   0.00000000   0.00000000  -0.01220700
  0.91200000   0.00000000   0.01745885   0.00013357   0.00000000   0.00000000   0.00000000   0.00000000   0.00000000  -0.00184562   0.26662823   0.00000000   0.00000000   0.00000000   0.00000000   0.00000000   0.00000000  -0.01464800
  0.91400000   0.00058509   0.01745858   0.00013932   0.00000008   0.00000000   0.00000000   0.00000000   0.00000000  -0.00184680   0.26621299   0.00000000   0.00000000   0.00000000   0.00000000   0.00000000   0.00000000  -0.01953100
  0.91600000   0.00058509   0.01745830   0.00014126   0.00000008   0.00000000   0.00000000   0.00000000   0.00000000  -0.00184084   0.26581762   0.00000000   0.00000000   0.00000000   0.00000000   0.00000000   0.00000000  -0.01709000
  0.91800000   0.00216819   0.01745802   0.00014024   0.00000030   0.00000000   0.00000000   0.00000000   0.00000000  -0.00182542   0.26547196   0.00000000   0.00000000   0.00000000   0.00000000   0.00000000   0.00000000  -0.01953100
  0.92000000   0.00000000   0.01745774   0.00013726   0.00000000   0.00000000   0.00000000   0.00000000   0.00000000  -0.00179970   0.26518765   0.00000000   0.00000000   0.00000000   0.00000000   0.00000000   0.00000000  -0.01709000
  0.92200000   0.00000000   0.01745746   0.00013330   0.00000000   0.00000000   0.00000000   0.00000000   0.00000000  -0.00176423   0.26496138   0.00000000   0.00000000   0.00000000   0.00000000   0.00000000   0.00000000  -0.02685500
  0.92400000   0.00058509   0.01745720   0.00012928   0.00000008   0.00000000   0.00000000   0.00000000   0.00000000  -0.00172104   0.26478035   0.00000000   0.00000000   0.00000000   0.00000000   0.00000000   0.00000000  -0.00732420
  0.92600000   0.00058509   0.01745694   0.00012598   0.00000007   0.00000000   0.00000000   0.00000000   0.00000000  -0.00167343   0.26462631   0.00000000   0.00000000   0.00000000   0.00000000   0.00000000   0.00000000  -0.01953100
  0.92800000   0.00540034   0.01745669   0.00012340   0.00000067   0.00000000   0.00000000   0.00000000   0.00000000  -0.00162574   0.26448061   0.00000000   0.00000000   0.00000000   0.00000000   0.00000000   0.00000000  -0.00488280
  0.93000000   0.00216819   0.01745644   0.00011996   0.00000026   0.00000000   0.00000000   0.00000000   0.00000000  -0.00158302   0.26433232   0.00000000   0.00000000   0.00000000   0.00000000   0.00000000   0.00000000  -0.01709000
  0.93200000   0.00381725   0.01745620   0.00011304   0.00000043   0.00000000   0.00000000   0.00000000   0.00000000  -0.00154936   0.26418311   0.00000000   0.00000000   0.00000000   0.00000000   0.00000000   0.00000000  -0.01709000
  0.93400000   0.00381725   0.01745597   0.00010073   0.00000038   0.00000000   0.00000000   0.00000000   0.00000000  -0.00152657   0.26404419   0.00000000   0.00000000   0.00000000   0.00000000   0.00000000   0.00000000  -0.01464800
  0.93600000   0.00000000   0.01745577   0.00008268   0.00000000   0.00000000   0.00000000   0.00000000   0.00000000  -0.00151490   0.26393070   0.00000000   0.00000000   0.00000000   0.00000000   0.00000000   0.00000000  -0.01220700
  0.93800000   0.00000000   0.01745561   0.00005943   0.00000000   0.00000000   0.00000000   0.00000000   0.00000000  -0.00151402   0.26385793   0.00000000   0.00000000   0.00000000   0.00000000   0.00000000   0.00000000  -0.02441400
  0.94000000   0.00058509   0.01745549   0.00003169   0.00000002   0.00000000   0.00000000   0.00000000   0.00000000  -0.00152254   0.26383873   0.00000000   0.00000000   0.00000000   0.00000000   0.00000000   0.00000000  -0.01464800
  0.94200000   0.00216819   0.01745542   0.00000015   0.00000000   0.00000000   0.00000000   0.00000000   0.00000000  -0.00153728   0.26388307   0.00000000   0.00000000   0.00000000   0.00000000   0.00000000   0.00000000  -0.02197300
  0.94400000   0.00000000   0.01745542  -0.00003450   0.00000000   0.00000000   0.00000000   0.00000000   0.00000000  -0.00155449   0.26399881   0.00000000   0.00000000   0.00000000   0.00000000   0.00000000   0.00000000  -0.02197300
  0.94600000   0.00216819   0.01745549  -0.00007158  -0.00000016   0.00000000   0.00000000   0.00000000   0.00000000  -0.00157168   0.26418959   0.00000000   0.00000000   0.00000000   0.00000000   0.00000000   0.00000000  -0.01953100
  0.94800000   0.00000000   0.01745564  -0.00011040   0.00000000   0.00000000   0.00000000   0.00000000   0.00000000  -0.00158792   0.26445131   0.00000000   0.00000000   0.00000000   0.00000000   0.00000000   0.00000000  -0.01709000
  0.95000000   0.00704941   0.01745586  -0.00015025  -0.00000106   0.00000000   0.00000000   0.00000000   0.00000000  -0.00160318   0.26477195   0.00000000   0.00000000   0.00000000   0.00000000   0.00000000   0.00000000  -0.01464800
  0.95200000   0.00704941   0.01745616  -0.00019038  -0.00000134   0.00000000   0.00000000   0.00000000   0.00000000  -0.00161739   0.26513608   0.00000000   0.00000000   0.00000000   0.00000000   0.00000000   0.00000000  -0.00976560
  0.95400000   0.00216819   0.01745654  -0.00023003  -0.00000050   0.00000000   0.00000000   0.00000000   0.00000000  -0.00163053   0.26552852   0.00000000   0.00000000   0.00000000   0.00000000   0.00000000   0.00000000  -0.00488280
  0.95600000   0.00058509   0.01745700  -0.00026836  -0.00000016   0.00000000   0.00000000   0.00000000   0.00000000  -0.00164389   0.26593226   0.00000000   0.00000000   0.00000000   0.00000000   0.00000000   0.00000000  -0.01464800
  0.95800000   0.00058509   0.01745754  -0.00030449  -0.00000018   0.00000000   0.00000000   0.00000000   0.00000000  -0.00165887   0.26632630   0.00000000   0.00000000   0.00000000   0.00000000   0.00000000   0.00000000  -0.01220700
  0.96000000   0.00000000   0.01745814  -0.00033748   0.00000000   0.00000000   0.00000000   0.00000000   0.00000000  -0.00167422   0.26669078   0.00000000   0.00000000   0.00000000   0.00000000   0.00000000   0.00000000  -0.00976560
  0.96200000   0.00216819   0.01745882  -0.00036630  -0.00000079   0.00000000   0.00000000   0.00000000   0.00000000  -0.00168592   0.26701413   0.00000000   0.00000000   0.00000000   0.00000000   0.00000000   0.00000000  -0.01220700
  0.96400000   0.00058509   0.01745955  -0.00038984  -0.00000023   0.00000000   0.00000000   0.00000000   0.00000000  -0.00168975   0.26729216   0.00000000   0.00000000   0.00000000   0.00000000   0.00000000   0.00000000  -0.01709000
  0.96600000   0.00216819   0.01746033  -0.00040690  -0.00000088   0.00000000   0.00000000   0.00000000   0.00000000  -0.00168380   0.26751938   0.00000000   0.00000000   0.00000000   0.00000000   0.00000000   0.00000000  -0.00976560
  0.96800000   0.00216819   0.01746115  -0.00041619  -0.00000090   0.00000000   0.00000000   0.00000000   0.00000000  -0.00167029   0.26768297   0.00000000   0.00000000   0.00000000   0.00000000   0.00000000   0.00000000  -0.02197300
  0.97000000   0.00000000   0.01746198  -0.00041630   0.00000000   0.00000000   0.00000000   0.00000000   0.00000000  -0.00165579   0.26776675   0.00000000   0.00000000   0.00000000   0.00000000   0.00000000   0.00000000  -0.01709000
  0.97200000   0.00058509   0.01746281  -0.00040573  -0.00000024   0.00000000   0.00000000   0.00000000   0.00000000  -0.00165032   0.26775675   0.00000000   0.00000000   0.00000000   0.00000000   0.00000000   0.00000000  -0.02197300
  0.97400000   0.00000000   0.01746362  -0.00038289   0.00000000   0.00000000   0.00000000   0.00000000   0.00000000  -0.00166814   0.26764150   0.00000000   0.00000000   0.00000000   0.00000000   0.00000000   0.00000000  -0.01464800
  0.97600000   0.00058509   0.01746439  -0.00034606  -0.00000020   0.00000000   0.00000000   0.00000000   0.00000000  -0.00172868   0.26741148   0.00000000   0.00000000   0.00000000   0.00000000   0.00000000   0.00000000  -0.01709000
  0.97800000   0.00000000   0.01746508  -0.00029345   0.00000000   0.00000000   0.00000000   0.00000000   0.00000000  -0.00185509   0.26705654   0.00000000   0.00000000   0.00000000   0.00000000   0.00000000   0.00000000  -0.01709000
  0.98000000   0.00216819   0.01746567  -0.00022317  -0.00000048   0.00000000   0.00000000   0.00000000   0.00000000  -0.00207253   0.26656193   0.00000000   0.00000000   0.00000000   0.00000000   0.00000000   0.00000000  -0.01953100
  0.98200000   0.00000000   0.01746611  -0.00013327   0.00000000   0.00000000   0.00000000   0.00000000   0.00000000  -0.00240610   0.26590973   0.00000000   0.00000000   0.00000000   0.00000000   0.00000000   0.00000000  -0.01709000
  0.98400000   0.00000000   0.01746638  -0.00002174   0.00000000   0.00000000   0.00000000   0.00000000   0.00000000  -0.00287882   0.26508527   0.00000000   0.00000000   0.00000000   0.00000000   0.00000000   0.00000000  -0.00976560
  0.98600000   0.00058509   0.01746642   0.00011345   0.00000007   0.00000000   0.00000000   0.00000000   0.00000000  -0.00351222   0.26408350   0.00000000   0.00000000   0.00000000   0.00000000   0.00000000   0.00000000  -0.01709000
  0.98800000   0.00216819   0.01746620   0.00027436   0.00000059   0.00000000   0.00000000   0.00000000   0.00000000  -0.00432717   0.26291046   0.00000000   0.00000000   0.00000000   0.00000000   0.00000000   0.00000000  -0.01220700
  0.99000000   0.00381725   0.01746565   0.00046299   0.00000177   0.00000000   0.00000000   0.00000000   0.00000000  -0.00534140   0.26157942   0.00000000   0.00000000   0.00000000   0.00000000   0.00000000   0.00000000  -0.01953100
  0.99200000   0.01021560   0.01746472   0.00068127   0.00000696   0.00000000   0.00000000   0.00000000   0.00000000  -0.00656578   0.26010817   0.00000000   0.00000000   0.00000000   0.00000000   0.00000000   0.00000000  -0.01464800
  0.99400000   0.00216819   0.01746336   0.00093103   0.00000202   0.00000000   0.00000000   0.00000000   0.00000000  -0.00800183   0.25852259   0.00000000   0.00000000   0.00000000   0.00000000   0.00000000   0.00000000  -0.01709000
  0.99600000   0.00216819   0.01746150   0.00121391   0.00000263   0.00000000   0.00000000   0.00000000   0.00000000  -0.00964025   0.25686815   0.00000000   0.00000000   0.00000000   0.00000000   0.00000000   0.00000000  -0.01220700
  0.99800000   0.00000000   0.01745907   0.00153132   0.00000000   0.00000000   0.00000000   0.00000000   0.00000000  -0.01145739   0.25522918   0.00000000   0.00000000   0.00000000   0.00000000   0.00000000   0.00000000  -0.01220700
  1.00000000   0.00000000   0.01745601   0.00188434   0.00000000   0.00000000   0.00000000   0.00000000   0.00000000  -0.01340836   0.25374595   0.00000000   0.00000000   0.00000000   0.00000000   0.00000000   0.00000000  -0.02685500
  1.00200000   0.00000000   0.01745224   0.00227369   0.00000000   0.00000000   0.00000000   0.00000000   0.00000000  -0.01541910   0.25261430   0.00000000   0.00000000   0.00000000   0.00000000   0.00000000   0.00000000  -0.01220700
  1.00400000   0.00000000   0.01744769   0.00269960   0.00000000   0.00000000   0.00000000   0.00000000   0.00000000  -0.01737876   0.25207519   0.00000000   0.00000000   0.00000000   0.00000000   0.00000000   0.00000000  -0.01220700
  1.00600000   0.00000000   0.01744229   0.00316174   0.00000000   0.00000000   0.00000000   0.00000000   0.00000000  -0.01913106   0.25241827   0.00000000   0.00000000   0.00000000   0.00000000   0.00000000   0.00000000  -0.01220700
  1.00800000   0.00216819   0.01743597   0.00365906   0.00000793   0.00000000   0.00000000   0.00000000   0.00000000  -0.02046582   0.25399703   0.00000000   0.00000000   0.00000000   0.00000000   0.00000000   0.00000000  -0.01709000
  1.01000000   0.00058509   0.01742865   0.00418949   0.00000245   0.00000000   0.00000000   0.00000000   0.00000000  -0.02111286   0.25723653   0.00000000   0.00000000   0.00000000   0.00000000   0.00000000   0.00000000  -0.01220700
  1.01200000   0.00704941   0.01742027   0.00474901   0.00003348   0.00000000   0.00000000   0.00000000   0.00000000  -0.02073890   0.26262917   0.00000000   0.00000000   0.00000000   0.00000000   0.00000000   0.00000000  -0.01220700
  1.01400000   0.00000000   0.01741077   0.00533105   0.00000000   0.00000000   0.00000000   0.00000000   0.00000000  -0.01894950   0.27072113   0.00000000   0.00000000   0.00000000   0.00000000   0.00000000   0.00000000  -0.00244140
  1.01600000   0.00381725   0.01740011   0.00592753   0.00002263   0.00000000   0.00000000   0.00000000   0.00000000  -0.01529467   0.28209112   0.00000000   0.00000000   0.00000000   0.00000000   0.00000000   0.00000000  -0.00488280
  1.01800000   0.00000000   0.01738826   0.00653022   0.00000000   0.00000000   0.00000000   0.00000000   0.00000000  -0.00927707   0.29731928   0.00000000   0.00000000   0.00000000   0.00000000   0.00000000   0.00000000   0.02929700
  1.02000000   0.00704941   0.01737519   0.00713100   0.00005027   0.00000000   0.00000000   0.00000000   0.00000000  -0.00036830   0.31693912   0.00000000   0.00000000   0.00000000   0.00000000   0.00000000   0.00000000  -0.00244140
  1.02200000   0.00000000   0.01736093   0.00772183   0.00000000   0.00000045   0.00000590   0.00044938   0.00589612   0.01196219   0.34137684   0.00000045   0.00000149   0.00000194   0.00000705   0.00001159   0.00065832   0.02441400
  1.02400000   0.00216819   0.01734549   0.00829560   0.00001799   0.00000291   0.00002568   0.00200626   0.01388376   0.02820537   0.37090008   0.00000254   0.00000650   0.00000904   0.00000922   0.00005176   0.00137059   0.04394500
  1.02600000   0.00704941   0.01732890   0.00884682   0.00006236   0.00000990   0.00006392   0.00498939   0.02436060   0.04875948   0.40559853   0.00000798   0.00001618   0.00002415   0.00001844   0.00012873   0.00214709   0.37109000
  1.02800000   0.00381725   0.01731120   0.00937168   0.00003577   0.00002463   0.00012601   0.00974247   0.03772490   0.07386992   0.44539650   0.00001958   0.00003189   0.00005148   0.00002930   0.00025136   0.00299809  -0.35156000
  1.03000000   0.01186466   0.01729246   0.00986793   0.00011708   0.00005099   0.00021809   0.01661987   0.05436306   0.10356700   0.49006390   0.00004169   0.00005520   0.00009689   0.00004498   0.00042879   0.00393355   0.27832000
  1.03200000   0.01509682   0.01727272   0.01033476   0.00015602   0.00009358   0.00034709   0.02596784   0.07463626   0.13761062   0.53918080   0.00008056   0.00008785   0.00016841   0.00007195   0.00066997   0.00496279  -0.30029000
  1.03400000   0.02472734   0.01725206   0.01077264   0.00026638   0.00015765   0.00052059   0.03810222   0.09886280   0.17545645   0.59205985   0.00014481   0.00013176   0.00027657   0.00011177   0.00098304   0.00609403   0.37354000
  1.03600000   0.03600692   0.01723051   0.01118325   0.00040267   0.00024904   0.00074675   0.05328491   0.12729538   0.21625689   0.64769658   0.00024566   0.00018900   0.00043466   0.00017250   0.00137475   0.00733379  -0.05859400
  1.03800000   0.06014917   0.01720814   0.01156932   0.00069588   0.00037403   0.00103414   0.07170184   0.16009717   0.25889979   0.70478584   0.00039696   0.00026174   0.00065870   0.00026866   0.00184991   0.00868627  -0.05371100
  1.04000000   0.08594048   0.01718500   0.01193424   0.00102563   0.00053917   0.00139156   0.09344517   0.19731988   0.30207812   0.76175588   0.00061491   0.00035220   0.00096711   0.00041475   0.00241089   0.01015281  -0.29541000
  1.04200000   0.12294541   0.01716114   0.01228122   0.00150992   0.00075112   0.00182776   0.11850180   0.23888479   0.34438293   0.81681492   0.00091730   0.00046260   0.00137990   0.00062364   0.00305735   0.01173138  -0.11230000
  1.04400000   0.16964682   0.01713657   0.01261282   0.00213973   0.00101637   0.00235122   0.14674989   0.28457209   0.38441804   0.86811323   0.00132247   0.00059509   0.00191756   0.00091623   0.00378615   0.01341631  -0.13916000
  1.04600000   0.21958039   0.01711135   0.01293189   0.00283959   0.00134109   0.00296982   0.17796509   0.33402829   0.42093403   0.91405297   0.00184788   0.00075166   0.00259954   0.00130545   0.00459150   0.01519848  -0.10742000
  1.04800000   0.28079353   0.01708548   0.01324225   0.00371834   0.00173089   0.00369065   0.21183706   0.38679751   0.45296265   0.95358878   0.00250889   0.00093410   0.00344298   0.00180583   0.00546540   0.01706612   0.18799000
  1.05000000   0.34200668   0.01705900   0.01354789   0.00463347   0.00219072   0.00451982   0.24799534   0.44236985   0.47992113   0.98637351   0.00331779   0.00114396   0.00446174   0.00242863   0.00639828   0.01900608  -0.15381000
  1.05200000   0.40961818   0.01703190   0.01385294   0.00567442   0.00272476   0.00546242   0.28604094   0.50023623   0.50165536   1.01277524   0.00428352   0.00138253   0.00566605   0.00318025   0.00737986   0.02100523  -0.11475000
  1.05400000   0.47241442   0.01700420   0.01416298   0.00669080   0.00333638   0.00652260   0.32557782   0.55994003   0.51839620   1.03377869   0.00541199   0.00165086   0.00706284   0.00406229   0.00839991   0.02305178  -0.05615200
  1.05600000   0.53844282   0.01697587   0.01448525   0.00779948   0.00402819   0.00770365   0.36623785   0.62111493   0.53063239   1.05072973   0.00670689   0.00194978   0.00865667   0.00507314   0.00944894   0.02513629   0.02685500
  1.05800000   0.60288813   0.01694690   0.01482704   0.00893905   0.00480212   0.00900827   0.40769473   0.68350096   0.53895524   1.06502592   0.00817071   0.00227997   0.01045069   0.00621447   0.01051852   0.02725205   0.02197300
  1.06000000   0.68342827   0.01691725   0.01519369   0.01038380   0.00565949   0.01043871   0.44966769   0.74693957   0.54394713   1.07788634   0.00980554   0.00264202   0.01244756   0.00750079   0.01160143   0.02939496   0.12695000
  1.06200000   0.77194986   0.01688686   0.01558734   0.01203264   0.00660107   0.01199700   0.49191929   0.81135435   0.54614402   1.09021076   0.01161362   0.00303642   0.01465004   0.00895617   0.01269152   0.03156306  -0.13672000
  1.06400000   0.87504915   0.01685569   0.01600706   0.01400696   0.00762725   0.01368508   0.53425223   0.87672407   0.54604605   1.10252416   0.01359751   0.00346367   0.01706118   0.01060317   0.01378371   0.03375579   0.02929700
  1.06600000   1.00064164   0.01682367   0.01644961   0.01646016   0.00873801   0.01550486   0.57650702   0.94305388   0.54412752   1.11498093   0.01576007   0.00392425   0.01968432   0.01247886   0.01487388   0.03597330   0.21484000
  1.06800000   1.15360854   0.01679077   0.01690982   0.01950731   0.00993307   0.01745826   0.61855908   1.01034663   0.54081563   1.12736799   0.01810406   0.00441865   0.02252271   0.01463311   0.01595882   0.03821565  -0.03173800
  1.07000000   1.34041417   0.01675695   0.01738047   0.02329703   0.01121194   0.01954718   0.66031331   1.07857518   0.53644336   1.13912468   0.02063146   0.00494735   0.02557881   0.01712713   0.01703608   0.04048214   0.02197300
  1.07200000   1.57878264   0.01672219   0.01785300   0.02818600   0.01257395   0.02177342   0.70169517   1.14765855   0.53120853   1.14942222   0.02334250   0.00551081   0.02885331   0.02004633   0.01810374   0.04277069  -0.06103500
  1.07400000   1.87027066   0.01668649   0.01831862   0.03426077   0.01401829   0.02413852   0.74264001   1.21744524   0.52516839   1.15727031   0.02623456   0.00610941   0.03234397   0.02349538   0.01916011   0.04507738   0.16846000
  1.07600000   2.19074258   0.01664985   0.01876793   0.04111570   0.01554401   0.02664367   0.78308349   1.28770390   0.51827353   1.16159914   0.02930107   0.00674346   0.03604453   0.02755640   0.02020355   0.04739625  -0.26611000
  1.07800000   2.53054149   0.01661231   0.01919038   0.04856206   0.01715005   0.02928949   0.82295510   1.35811857   0.51041383   1.16129542   0.03253046   0.00741311   0.03994357   0.03227768   0.02123224   0.04971914  -0.03418000
  1.08000000   2.85906742   0.01657393   0.01957522   0.05596688   0.01883518   0.03207589   0.86217411   1.42828517   0.50143673   1.15519871   0.03590512   0.00811834   0.04402347   0.03766729   0.02224409   0.05203564  -0.24902000
  1.08200000   3.15701977   0.01653478   0.01991220   0.06286322   0.02059800   0.03500189   0.90064513   1.49770785   0.49111559   1.14210244   0.03940035   0.00885891   0.04825925   0.04368338   0.02323664   0.05433294  -0.13428000
  1.08400000   3.41466906   0.01649496   0.02019091   0.06894528   0.02243689   0.03806539   0.93824981   1.56579798   0.47908516   1.12081888   0.04298326   0.00963427   0.05261754   0.05025506   0.02420685   0.05659586  -0.14893000
  1.08600000   3.61915262   0.01645458   0.02040012   0.07383114   0.02434998   0.04126307   0.97483431   1.63188055   0.46479493   1.09030760   0.04661204   0.01044360   0.05705564   0.05728889   0.02515073   0.05880699  -0.09765600
  1.08800000   3.74962633   0.01641378   0.02052831   0.07697351   0.02633501   0.04459016   1.01019596   1.69521061   0.44753559   1.04980379   0.05023563   0.01128568   0.06152131   0.06465766   0.02606306   0.06094710   0.05127000
  1.09000000   3.78023290   0.01637272   0.02056498   0.07774043   0.02838928   0.04804037   1.04407570   1.75499860   0.42656166   0.99892253   0.05379447   0.01215892   0.06595339   0.07218752   0.02693715   0.06299582  -0.01220700
  1.09200000   3.70292492   0.01633159   0.02050172   0.07591635   0.03050952   0.05160581   1.07616271   1.81044422   0.40128333   0.93777040   0.05722226   0.01306133   0.07028359   0.07967068   0.02776500   0.06493252  -0.14160000
  1.09400000   3.50965497   0.01629059   0.02033319   0.07136247   0.03269179   0.05527704   1.10611399   1.86077858   0.37145959   0.86705210   0.06044921   0.01399051   0.07443972   0.08688326   0.02853774   0.06673734   0.01220700
  1.09600000   3.20530427   0.01624992   0.02005792   0.06429174   0.03493149   0.05904313   1.13358606   1.90531308   0.33731991   0.78813400   0.06340654   0.01494370   0.07835023   0.09359822   0.02924652   0.06839253   0.00732420
  1.09800000   2.80755076   0.01620980   0.01967800   0.05524699   0.03722335   0.06289193   1.15827219   1.94349198   0.29958222   0.70307749   0.06603195   0.01591782   0.08194977   0.09961108   0.02988342   0.06988374  -0.00244140
  1.10000000   2.37754821   0.01617045   0.01919738   0.04564270   0.03956156   0.06681037   1.17993769   1.97494590   0.25938773   0.61462987   0.06827537   0.01690957   0.08518494   0.10479617   0.03044239   0.07120144   0.00732420
  1.10200000   1.98460995   0.01613205   0.01862107   0.03695555   0.04193995   0.07078486   1.19844839   1.99953855   0.21818820   0.52605648   0.07010419   0.01791551   0.08801969   0.10915833   0.03091997   0.07234213   0.02441400
  1.10400000   1.68184895   0.01609481   0.01795588   0.03019908   0.04435219   0.07480179   1.21378911   2.01739113   0.17760239   0.44073603   0.07150665   0.01893218   0.09043883   0.11282479   0.03131576   0.07330892   0.04150400
  1.10600000   1.51276083   0.01605890   0.01721114   0.02603633   0.04679204   0.07884805   1.22606998   2.02887145   0.13924410   0.36165225   0.07249241   0.01995628   0.09244870   0.11601940   0.03163261   0.07411131   0.04150400
  1.10800000   1.42900173   0.01602448   0.01639816   0.02343300   0.04925363   0.08291147   1.23551863   2.03454950   0.10453100   0.29103743   0.07309008   0.02098473   0.09407481   0.11896116   0.03187638   0.07476400   0.04638700
  1.11000000   1.39839515   0.01599168   0.01552916   0.02171591   0.05173161   0.08698115   1.24245789   2.03513502   0.07450186   0.23026504   0.07334264   0.02201476   0.09535740   0.12178856   0.03205541   0.07528530   0.05371100
  1.11200000   1.42095431   0.01596062   0.01461627   0.02076905   0.05422134   0.09104770   1.24727129   2.03141232   0.04968386   0.17988516   0.07330195   0.02304399   0.09634594   0.12460791   0.03217960   0.07569545   0.05127000
  1.11400000   1.44189738   0.01593139   0.01367080   0.01971189   0.05671897   0.09510330   1.25036182   2.02418107   0.03005182   0.13974463   0.07302321   0.02407045   0.09709366   0.12747076   0.03225933   0.07601508   0.04882800
  1.11600000   1.43384996   0.01590405   0.01270248   0.01821345   0.05922145   0.09914169   1.25211204   2.01420937   0.01510400   0.10918155   0.07256023   0.02509256   0.09765279   0.13034651   0.03230449   0.07626401   0.04882800
  1.11800000   1.40327637   0.01587864   0.01171935   0.01644548   0.06172641   0.10315810   1.25285415   2.00220072   0.00404229   0.08719138   0.07196202   0.02610911   0.09807113   0.13318364   0.03232364   0.07646038   0.03173800
  1.12000000   1.34041417   0.01585520   0.01072876   0.01438098   0.06423212   0.10714907   1.25285590   1.98877198  -0.00399695   0.07254307   0.07127072   0.02711921   0.09838993   0.13592733   0.03232368   0.07662012   0.03662100
  1.12200000   1.30987356   0.01583375   0.00973841   0.01275608   0.06673783   0.11110699   1.25285590   1.96915198  -0.00973745   0.06391852   0.07026898   0.02812096   0.09838993   0.13857761   0.03230995   0.07675658   0.02929700
  1.12400000   1.28085008   0.01581427   0.00875631   0.01121553   0.06924355   0.11502568   1.25285590   1.94953198  -0.01364992   0.06002242   0.06927716   0.02911277   0.09838993   0.14116834   0.03228656   0.07688052   0.01953100
  1.12600000   1.26633835   0.01579676   0.00778987   0.00986461   0.07174926   0.11890512   1.25285590   1.92991198  -0.01596449   0.05962619   0.06829529   0.03009465   0.09838993   0.14371553   0.03225695   0.07700017   0.01709000
  1.12800000   1.24701135   0.01578118   0.00684495   0.00853574   0.07425497   0.12274532   1.25285590   1.91029198  -0.01678965   0.06163994   0.06732334   0.03106660   0.09838993   0.14622888   0.03222419   0.07712143   0.01220700
  1.13000000   1.21963694   0.01576749   0.00592559   0.00722706   0.07676068   0.12654629   1.25285590   1.89067198  -0.01626960   0.06519882   0.06636132   0.03202861   0.09838993   0.14869552   0.03219113   0.07724827   0.00976560
  1.13200000   1.18098295   0.01575564   0.00503408   0.00594516   0.07926639   0.13030801   1.25285590   1.87105198  -0.01469611   0.06967451   0.06540924   0.03298070   0.09838993   0.15109614   0.03216017   0.07738315   0.00488280
  1.13400000   1.13111535   0.01574557   0.00417124   0.00471815   0.08177210   0.13403050   1.25285590   1.85143198  -0.01251849   0.07463050   0.06446708   0.03392285   0.09838993   0.15340824   0.03213295   0.07752745   0.00732420
  1.13600000   1.07313436   0.01573723   0.00333663   0.00358066   0.08427782   0.13771374   1.25285590   1.83181198  -0.01024735   0.07976170   0.06353486   0.03485507   0.09838993   0.15561249   0.03211019   0.07768184   0.00488280
  1.13800000   1.01350432   0.01573055   0.00252876   0.00256291   0.08678353   0.14135774   1.25285590   1.81219198  -0.00830261   0.08483292   0.06261257   0.03577736   0.09838993   0.15769913   0.03209164   0.07784644   0.00488280
  1.14000000   0.94430972   0.01572549   0.00174528   0.00164808   0.08928924   0.14496251   1.25285590   1.79257198  -0.00688633   0.08964987   0.06170021   0.03668972   0.09838993   0.15965694   0.03207645   0.07802092  -0.00488280
  1.14200000   0.88632873   0.01572200   0.00098322   0.00087146   0.09179495   0.14852803   1.25285590   1.77295198  -0.00594430   0.09406041   0.06079779   0.03759215   0.09838993   0.16148758   0.03206362   0.07820463   0.01709000
  1.14400000   0.82511559   0.01572004   0.00023917   0.00019734   0.09430066   0.15205432   1.25285590   1.75333198  -0.00523348   0.09795439   0.05990529   0.03848464   0.09838993   0.16319903   0.03205244   0.07839665   0.00488280
  1.14600000   0.76390244   0.01571956  -0.00049053  -0.00037472   0.09680638   0.15554136   1.25285590   1.73371198  -0.00446500   0.10126492   0.05902273   0.03936721   0.09838993   0.16478805   0.03204274   0.07859587   0.01464800
  1.14800000   0.70915362   0.01572054  -0.00120962  -0.00085780   0.09931209   0.15898916   1.25285590   1.71409198  -0.00345751   0.10398538   0.05815009   0.04023984   0.09838993   0.16626110   0.03203482   0.07880112   0.00976560
  1.15000000   0.66568437   0.01572296  -0.00192168  -0.00127923   0.10181780   0.16239773   1.25285590   1.69447198  -0.00222908   0.10618544   0.05728739   0.04110254   0.09838993   0.16763594   0.03202913   0.07901129   0.00488280
  1.15200000   0.61093554   0.01572680  -0.00263002  -0.00160677   0.10432351   0.16576705   1.25285590   1.67485198  -0.00098487   0.10800050   0.05643462   0.04195531   0.09838993   0.16891256   0.03202592   0.07922547  -0.01709000
  1.15400000   0.56258508   0.01573206  -0.00333747  -0.00187761   0.10682922   0.16909714   1.25285590   1.65523198  -0.00000823   0.10959840   0.05559179   0.04279815   0.09838993   0.17008608   0.03202492   0.07944307  -0.02197300
  1.15600000   0.51911583   0.01573874  -0.00404617  -0.00210043   0.10933493   0.17238798   1.25285590   1.63561198   0.00048691   0.11115014   0.05475888   0.04363105   0.09838993   0.17116778   0.03202540   0.07966382  -0.04150400
  1.15800000   0.48046184   0.01574683  -0.00475745  -0.00228577   0.11184065   0.17563958   1.25285590   1.61599198   0.00046472   0.11281129   0.05393591   0.04445403   0.09838993   0.17216736   0.03202635   0.07988778  -0.03173800
  1.16000000   0.44022475   0.01575634  -0.00547162  -0.00240874   0.11434636   0.17885195   1.25285590   1.59637198   0.00008758   0.11470863   0.05312286   0.04526707   0.09838993   0.17308805   0.03202691   0.08011530  -0.03173800
  1.16200000   0.40638602   0.01576729  -0.00618780  -0.00251464   0.11685207   0.18202507   1.25285590   1.57675198  -0.00035597   0.11693798   0.05231975   0.04607018   0.09838993   0.17393466   0.03202664   0.08034695  -0.04150400
  1.16400000   0.36938109   0.01577966  -0.00690373  -0.00255011   0.11935778   0.18515896   1.25285590   1.55713198  -0.00058185   0.11956865   0.05152657   0.04686336   0.09838993   0.17471042   0.03202570   0.08058345  -0.04394500
  1.16600000   0.34840503   0.01579347  -0.00761582  -0.00265339   0.12186349   0.18825360   1.25285590   1.53751198  -0.00043974   0.12264652   0.05074332   0.04764661   0.09838993   0.17542821   0.03202468   0.08082567  -0.03662100
  1.16800000   0.32267968   0.01580870  -0.00831981  -0.00268463   0.12436921   0.19130900   1.25285590   1.51789198   0.00002152   0.12619678   0.04997001   0.04841993   0.09838993   0.17609929   0.03202426   0.08107451  -0.03173800
  1.17000000   0.29365621   0.01582534  -0.00901156  -0.00264630   0.12687492   0.19432517   1.25285590   1.49827198   0.00058509   0.13020577   0.04920662   0.04918331   0.09838993   0.17671563   0.03202487   0.08133092  -0.03906300
  1.17200000   0.27116302   0.01584337  -0.00968688  -0.00262672   0.12938063   0.19730209   1.25285590   1.47865198   0.00097652   0.13459181   0.04845317   0.04993676   0.09838993   0.17728045   0.03202643   0.08159571  -0.04150400
  1.17400000   0.25018696   0.01586274  -0.01034105  -0.00258720   0.13188634   0.20023978   1.25285590   1.45903198   0.00099798   0.13922656   0.04770965   0.05068029   0.09838993   0.17780180   0.03202840   0.08186953  -0.03662100
  1.17600000   0.22927687   0.01588342  -0.01096914  -0.00251497   0.13439205   0.20313822   1.25285590   1.43941198   0.00062258   0.14398952   0.04697606   0.05141388   0.09838993   0.17828126   0.03203002   0.08215275  -0.02197300
  1.17800000   0.20994987   0.01590536  -0.01156677  -0.00242844   0.13689776   0.20599742   1.25285590   1.41979198   0.00000569   0.14877706   0.04625240   0.05213754   0.09838993   0.17872049   0.03203065   0.08244551  -0.02929700
  1.18000000   0.19702123   0.01592849  -0.01212994  -0.00238986   0.13940348   0.20881739   1.25285590   1.40017198  -0.00059114   0.15347406   0.04553867   0.05285126   0.09838993   0.17912746   0.03203007   0.08274777  -0.03418000
  1.18200000   0.19062288   0.01595275  -0.01265426  -0.00241219   0.14190919   0.21159811   1.25285590   1.38055198  -0.00092790   0.15793336   0.04483487   0.05355506   0.09838993   0.17951511   0.03202855   0.08305917  -0.03906300
  1.18400000   0.17287898   0.01597806  -0.01313485  -0.00227074   0.14441490   0.21433960   1.25285590   1.36093198  -0.00090337   0.16198464   0.04414101   0.05424892   0.09838993   0.17987861   0.03202672   0.08337909  -0.05859400
  1.18600000   0.15843321   0.01600433  -0.01356756  -0.00214955   0.14692061   0.21704184   1.25285590   1.34131198  -0.00060214   0.16547886   0.04345708   0.05493286   0.09838993   0.18020992   0.03202521   0.08370655  -0.04394500
  1.18800000   0.14550457   0.01603147  -0.01394915  -0.00202967   0.14942632   0.21970484   1.25285590   1.32169198  -0.00024815   0.16830713   0.04278308   0.05560686   0.09838993   0.18051386   0.03202436   0.08404034  -0.03662100
  1.19000000   0.14227241   0.01605936  -0.01427633  -0.00203113   0.15193204   0.22232861   1.25285590   1.30207198  -0.00009277   0.17036517   0.04211901   0.05627093   0.09838993   0.18080163   0.03202402   0.08437901  -0.02685500
  1.19200000   0.13422499   0.01608792  -0.01454590  -0.00195242   0.15443775   0.22491313   1.25285590   1.28245198  -0.00029482   0.17155737   0.04146487   0.05692506   0.09838993   0.18107813   0.03202363   0.08472094  -0.02197300
  1.19400000   0.12617757   0.01611701  -0.01475606  -0.00186188   0.15694346   0.22745842   1.25285590   1.26283198  -0.00084777   0.17186808   0.04082066   0.05756927   0.09838993   0.18133853   0.03202249   0.08506436  -0.02197300
  1.19600000   0.11654706   0.01614652  -0.01490649  -0.00173731   0.15944917   0.22996446   1.25285590   1.24321198  -0.00158483   0.17140050   0.04018639   0.05820354   0.09838993   0.18158126   0.03202006   0.08540763  -0.01220700
  1.19800000   0.11008274   0.01617633  -0.01499756  -0.00165097   0.16195488   0.23243126   1.25285590   1.22359198  -0.00225709   0.17034319   0.03956205   0.05882789   0.09838993   0.18180789   0.03201622   0.08574937  -0.00976560
  1.20000000   0.10526748   0.01620633  -0.01503033  -0.00158221   0.16446059   0.23485883   1.25285590   1.20397198  -0.00264550   0.16891678   0.03894763   0.05944230   0.09838993   0.18202324   0.03201131   0.08608863  -0.00244140
  1.20200000   0.09398790   0.01623639  -0.01500724  -0.00141050   0.16696631   0.23724715   1.25285590   1.18435198  -0.00265424   0.16733838   0.03834315   0.06004678   0.09838993   0.18222249   0.03200601   0.08642489  -0.00488280
  1.20400000   0.08429142   0.01626640  -0.01493187  -0.00125863   0.16947202   0.23959623   1.25285590   1.16473198  -0.00234685   0.16579742   0.03774861   0.06064133   0.09838993   0.18240077   0.03200101   0.08675802  -0.02929700
  1.20600000   0.08270832   0.01629627  -0.01480770  -0.00122472   0.17197773   0.24190608   1.25285590   1.14511198  -0.00191130   0.16444319   0.03716399   0.06122594   0.09838993   0.18256777   0.03199675   0.08708826  -0.03662100
  1.20800000   0.08270832   0.01632588  -0.01463785  -0.00121067   0.17448344   0.24417668   1.25285590   1.12549198  -0.00156961   0.16340254   0.03658930   0.06180063   0.09838993   0.18273319   0.03199327   0.08741611  -0.01953100
  1.21000000   0.06984565   0.01635516  -0.01442654  -0.00100763   0.17698915   0.24640805   1.25285590   1.10587198  -0.00147424   0.16279929   0.03602455   0.06236538   0.09838993   0.18288574   0.03199023   0.08774231  -0.02929700
  1.21200000   0.07466091   0.01638401  -0.01417957  -0.00105866   0.17949487   0.24860017   1.25285590   1.08625198  -0.00164107   0.16273233   0.03546973   0.06292021   0.09838993   0.18303025   0.03198711   0.08806784  -0.00976560
  1.21400000   0.06819659   0.01641237  -0.01390287  -0.00094813   0.18200058   0.25075305   1.25285590   1.06663198  -0.00194846   0.16324340   0.03492484   0.06346510   0.09838993   0.18317311   0.03198352   0.08839382  -0.00732420
  1.21600000   0.06338133   0.01644018  -0.01360085  -0.00086204   0.18450629   0.25286670   1.25285590   1.04701198  -0.00219998   0.16431418   0.03438988   0.06400006   0.09838993   0.18330469   0.03197938   0.08872138  -0.00732420
  1.21800000   0.06503039   0.01646738  -0.01327620  -0.00086336   0.18701200   0.25494110   1.25285590   1.02739198  -0.00222094   0.16588274   0.03386485   0.06452508   0.09838993   0.18343310   0.03197496   0.08905157  -0.02197300
  1.22000000   0.05856607   0.01649393  -0.01293086  -0.00075731   0.18951771   0.25697627   1.25285590   1.00777198  -0.00194275   0.16786328   0.03334975   0.06504018   0.09838993   0.18355669   0.03197079   0.08938532  -0.00488280
  1.22200000   0.05856607   0.01651979  -0.01256704  -0.00073600   0.19202342   0.25897219   1.25285590   0.98815198  -0.00143403   0.17014304   0.03284459   0.06554534   0.09838993   0.18367383   0.03196741   0.08972333   0.01464800
  1.22400000   0.05856607   0.01654493  -0.01218743  -0.00071377   0.19452914   0.26092887   1.25285590   0.96853198  -0.00086503   0.17254427   0.03234936   0.06604058   0.09838993   0.18379096   0.03196512   0.09006601  -0.00732420
  1.22600000   0.04886959   0.01656930  -0.01179509  -0.00057642   0.19703485   0.26284632   1.25285590   0.94891198  -0.00042545   0.17480542   0.03186406   0.06652588   0.09838993   0.18389839   0.03196383   0.09041336  -0.00244140
  1.22800000   0.04247124   0.01659289  -0.01139264  -0.00048386   0.19954056   0.26472452   1.25285590   0.92929198  -0.00023539   0.17663478   0.03138869   0.06700125   0.09838993   0.18398973   0.03196316   0.09076480  -0.01464800
  1.23000000   0.04728649   0.01661568  -0.01098149  -0.00051928   0.20204627   0.26656349   1.25285590   0.90967198  -0.00028946   0.17780467   0.03092325   0.06746669   0.09838993   0.18407949   0.03196264   0.09111924   0.00244140
  1.23200000   0.04728649   0.01663764  -0.01056212  -0.00049945   0.20455198   0.26836321   1.25285590   0.89005198  -0.00045863   0.17819931   0.03046774   0.06792219   0.09838993   0.18417407   0.03196189   0.09147525  -0.00244140
  1.23400000   0.05051865   0.01665876  -0.01013522  -0.00051202   0.20705770   0.27012369   1.25285590   0.87043198  -0.00055017   0.17777825   0.03002217   0.06836777   0.09838993   0.18427187   0.03196088   0.09183122   0.00000000
  1.23600000   0.04570340   0.01667904  -0.00970215  -0.00044342   0.20956341   0.27184494   1.25285590   0.85081198  -0.00039754   0.17651447   0.02958652   0.06880341   0.09838993   0.18436809   0.03195993   0.09218552  -0.00244140
  1.23800000   0.04570340   0.01669844  -0.00926435  -0.00042341   0.21206912   0.27352694   1.25285590   0.83119198   0.00006159   0.17438204   0.02916081   0.06922912   0.09838993   0.18445950   0.03195960   0.09253641  -0.00488280
  1.24000000   0.04405433   0.01671697  -0.00882255  -0.00038867   0.21457483   0.27516971   1.25285590   0.81157198   0.00075315   0.17139266   0.02874503   0.06964490   0.09838993   0.18454926   0.03196041   0.09288219  -0.01709000
  1.24200000   0.04570340   0.01673461  -0.00837712  -0.00038286   0.21708054   0.27677323   1.25285590   0.79195198   0.00149640   0.16762101   0.02833918   0.07005075   0.09838993   0.18463901   0.03196266   0.09322120  -0.02441400
  1.24400000   0.04728649   0.01675137  -0.00792920  -0.00037494   0.21958625   0.27833751   1.25285590   0.77233198   0.00208575   0.16318532   0.02794327   0.07044667   0.09838993   0.18473200   0.03196625   0.09355201  -0.01709000
  1.24600000   0.04886959   0.01676723  -0.00748111  -0.00036560   0.22209197   0.27986256   1.25285590   0.75271198   0.00238682   0.15821692   0.02755728   0.07083265   0.09838993   0.18482816   0.03197072   0.09387341  -0.02685500
  1.24800000   0.04728649   0.01678219  -0.00703580  -0.00033270   0.22459768   0.28134836   1.25285590   0.73309198   0.00239806   0.15285403   0.02718123   0.07120871   0.09838993   0.18492432   0.03197550   0.09418448  -0.02441400
  1.25000000   0.04247124   0.01679626  -0.00659606  -0.00028014   0.22710339   0.28279493   1.25285590   0.71347198   0.00224782   0.14723766   0.02681510   0.07157483   0.09838993   0.18501407   0.03198015   0.09448457  -0.01953100
  1.25200000   0.05375081   0.01680945  -0.00616473  -0.00033136   0.22960910   0.28420225   1.25285590   0.69385198   0.00213038   0.14149136   0.02645891   0.07193102   0.09838993   0.18511030   0.03198453   0.09477330  -0.03173800
  1.25400000   0.04570340   0.01682178  -0.00574502  -0.00026257   0.23211481   0.28557033   1.25285590   0.67423198   0.00220985   0.13571606   0.02611265   0.07227728   0.09838993   0.18520975   0.03198887   0.09505051  -0.02929700
  1.25600000   0.04728649   0.01683327  -0.00534002  -0.00025251   0.23462053   0.28689918   1.25285590   0.65461198   0.00253658   0.12999421   0.02577633   0.07261361   0.09838993   0.18530274   0.03199361   0.09531622  -0.02929700
  1.25800000   0.04247124   0.01684395  -0.00495190  -0.00021031   0.23712624   0.28818878   1.25285590   0.63499198   0.00302084   0.12436756   0.02544993   0.07294000   0.09838993   0.18539250   0.03199917   0.09557058  -0.02929700
  1.26000000   0.04405433   0.01685386  -0.00458222  -0.00020187   0.23963195   0.28943915   1.25285590   0.61537198   0.00347870   0.11883759   0.02513346   0.07325647   0.09838993   0.18547902   0.03200567   0.09581379  -0.01953100
  1.26200000   0.04728649   0.01686302  -0.00423289  -0.00020016   0.24213766   0.29065027   1.25285590   0.59575198   0.00372225   0.11341984   0.02482693   0.07356300   0.09838993   0.18557036   0.03201287   0.09604604  -0.00976560
  1.26400000   0.04247124   0.01687149  -0.00390672  -0.00016592   0.24464337   0.29182215   1.25285590   0.57613198   0.00364777   0.10816763   0.02453033   0.07385960   0.09838993   0.18566012   0.03202024   0.09626763  -0.01464800
  1.26600000   0.05375081   0.01687930  -0.00360681  -0.00019387   0.24714908   0.29295480   1.25285590   0.55651198   0.00328455   0.10314047   0.02424366   0.07414627   0.09838993   0.18575634   0.03202717   0.09647894  -0.02441400
  1.26800000   0.04247124   0.01688651  -0.00333576  -0.00014167   0.24965480   0.29404820   1.25285590   0.53689198   0.00278466   0.09837601   0.02396692   0.07442301   0.09838993   0.18585257   0.03203324   0.09668046  -0.02197300
  1.27000000   0.04886959   0.01689318  -0.00309527  -0.00015126   0.25216051   0.29510237   1.25285590   0.51727198   0.00235505   0.09386429   0.02370012   0.07468982   0.09838993   0.18594391   0.03203838   0.09687270  -0.02685500
  1.27200000   0.04247124   0.01689937  -0.00288623  -0.00012258   0.25466622   0.29611729   1.25285590   0.49765198   0.00216180   0.08953263   0.02344324   0.07494669   0.09838993   0.18603525   0.03204290   0.09705609  -0.00732420
  1.27400000   0.04405433   0.01690515  -0.00270875  -0.00011933   0.25717193   0.29709297   1.25285590   0.47803198   0.00225458   0.08527837   0.02319630   0.07519364   0.09838993   0.18612177   0.03204732   0.09723090  -0.01464800
  1.27600000   0.04570340   0.01691056  -0.00256221  -0.00011710   0.25967764   0.29802942   1.25285590   0.45841198   0.00254751   0.08100702   0.02295928   0.07543065   0.09838993   0.18621153   0.03205212   0.09739719  -0.02441400
  1.27800000   0.04886959   0.01691569  -0.00244530  -0.00011950   0.26218336   0.29892662   1.25285590   0.43879198   0.00286283   0.07664671   0.02273220   0.07565773   0.09838993   0.18630610   0.03205753   0.09755484  -0.02685500
  1.28000000   0.04405433   0.01692058  -0.00235607  -0.00010379   0.26468907   0.29978459   1.25285590   0.41917198   0.00301643   0.07217316   0.02251505   0.07587488   0.09838993   0.18639903   0.03206341   0.09770366  -0.02685500
  1.28200000   0.04247124   0.01692529  -0.00229194  -0.00009734   0.26719478   0.30060331   1.25285590   0.39955198   0.00290453   0.06761883   0.02230784   0.07608210   0.09838993   0.18648555   0.03206933   0.09784346  -0.01220700
  1.28400000   0.04728649   0.01692988  -0.00224976  -0.00010638   0.26970049   0.30138279   1.25285590   0.37993198   0.00254957   0.06303999   0.02211055   0.07627938   0.09838993   0.18657531   0.03207478   0.09797411  -0.02441400
  1.28600000   0.03923908   0.01693438  -0.00222580  -0.00008734   0.27220620   0.30212304   1.25285590   0.36031198   0.00208503   0.05850122   0.02192320   0.07646674   0.09838993   0.18666184   0.03207942   0.09809566  -0.02197300
  1.28800000   0.03923908   0.01693883  -0.00221584  -0.00008695   0.27471191   0.30282404   1.25285590   0.34069198   0.00168840   0.05408168   0.02174577   0.07664416   0.09838993   0.18674032   0.03208319   0.09820824  -0.02929700
  1.29000000   0.04570340   0.01694326  -0.00221585  -0.00010127   0.27721763   0.30348581   1.25285590   0.32107198   0.00149531   0.04984905   0.02157828   0.07681165   0.09838993   0.18682526   0.03208637   0.09831217  -0.02929700
  1.29200000   0.04247124   0.01694769  -0.00222285  -0.00009441   0.27972334   0.30410833   1.25285590   0.30145198   0.00153607   0.04583121   0.02142072   0.07696921   0.09838993   0.18691343   0.03208941   0.09840785  -0.02685500
  1.29400000   0.04570340   0.01695214  -0.00223539  -0.00010217   0.28222905   0.30469161   1.25285590   0.28183198   0.00172399   0.04202541   0.02127310   0.07711684   0.09838993   0.18700161   0.03209267   0.09849571  -0.01709000
  1.29600000   0.04405433   0.01695661  -0.00225275  -0.00009924   0.28473476   0.30523566   1.25285590   0.26221198   0.00190178   0.03841219   0.02113540   0.07725453   0.09838993   0.18709136   0.03209629   0.09857614  -0.01464800
  1.29800000   0.04405433   0.01696111  -0.00227405  -0.00010018   0.28724047   0.30574046   1.25285590   0.24259198   0.00192425   0.03496291   0.02100763   0.07738230   0.09838993   0.18717947   0.03210012   0.09864952  -0.01709000
  1.30000000   0.04570340   0.01696566  -0.00229790  -0.00010502   0.28974618   0.30620603   1.25285590   0.22297198   0.00173449   0.03166315   0.02088980   0.07750013   0.09838993   0.18726923   0.03210378   0.09871614  -0.00488280
  1.30200000   0.04570340   0.01697026  -0.00232254  -0.00010615   0.29225190   0.30663235   1.25285590   0.20335198   0.00139277   0.02853113   0.02078190   0.07760803   0.09838993   0.18736064   0.03210690   0.09877634  -0.01464800
  1.30400000   0.04728649   0.01697490  -0.00234659  -0.00011096   0.29475761   0.30701943   1.25285590   0.18373198   0.00104462   0.02561569   0.02068393   0.07770600   0.09838993   0.18745363   0.03210934   0.09883049  -0.00976560
  1.30600000   0.04886959   0.01697959  -0.00237008  -0.00011583   0.29726332   0.30736728   1.25285590   0.16411198   0.00084650   0.02299785   0.02059589   0.07779404   0.09838993   0.18754978   0.03211123   0.09887910  -0.01464800
  1.30800000   0.05051865   0.01698433  -0.00239440  -0.00012096   0.29976903   0.30767588   1.25285590   0.14449198   0.00088564   0.02077792   0.02051778   0.07787215   0.09838993   0.18764917   0.03211296   0.09892288  -0.00488280
  1.31000000   0.04886959   0.01698912  -0.00242131  -0.00011833   0.30227474   0.30794524   1.25285590   0.12487198   0.00113276   0.01902681   0.02044961   0.07794033   0.09838993   0.18774856   0.03211498   0.09896268  -0.00732420
  1.31200000   0.05210175   0.01699397  -0.00245217  -0.00012776   0.30478046   0.30817537   1.25285590   0.10525198   0.00145136   0.01774562   0.02039136   0.07799857   0.09838993   0.18784953   0.03211757   0.09899945  -0.01464800
  1.31400000   0.04728649   0.01699887  -0.00248774  -0.00011764   0.30728617   0.30836625   1.25285590   0.08563198   0.00166087   0.01686174   0.02034305   0.07804688   0.09838993   0.18794892   0.03212068   0.09903406   0.00488280
  1.31600000   0.05375081   0.01700385  -0.00252814  -0.00013589   0.30979188   0.30851790   1.25285590   0.06601198   0.00162502   0.01624833   0.02030467   0.07808526   0.09838993   0.18804996   0.03212396   0.09906717  -0.01220700
  1.31800000   0.05375081   0.01700890  -0.00257290  -0.00013830   0.31229759   0.30863030   1.25285590   0.04639198   0.00132326   0.01575903   0.02027622   0.07811371   0.09838993   0.18815746   0.03212691   0.09909918  -0.01953100
  1.32000000   0.05856607   0.01701405  -0.00262089  -0.00015350   0.31480330   0.30870346   1.25285590   0.02677198   0.00086895   0.01526642   0.02025770   0.07813223   0.09838993   0.18826978   0.03212911   0.09913020  -0.02929700
  1.32200000   0.06014917   0.01701929  -0.00267035  -0.00016062   0.31730901   0.30873739   1.25285590   0.00715198   0.00046093   0.01468961   0.02024912   0.07814082   0.09838993   0.18838849   0.03213044   0.09916016  -0.01953100
  1.32400000   0.05375081   0.01702463  -0.00271890  -0.00014614   0.31981473   0.30873207   1.25285590  -0.01246802   0.00028947   0.01400066   0.02025046   0.07813947   0.09838993   0.18850239   0.03213119   0.09918885  -0.01464800
  1.32600000   0.06014917   0.01703007  -0.00276393  -0.00016625   0.32232044   0.30868752   1.25285590  -0.03208802   0.00044480   0.01321224   0.02026174   0.07812819   0.09838993   0.18861629   0.03213192   0.09921606  -0.01464800
  1.32800000   0.05375081   0.01703560  -0.00280349  -0.00015069   0.32482615   0.30860372   1.25285590  -0.05170802   0.00087294   0.01236374   0.02028295   0.07810698   0.09838993   0.18873019   0.03213324   0.09924164  -0.00976560
  1.33000000   0.05533391   0.01704120  -0.00283699  -0.00015698   0.32733186   0.30848068   1.25285590  -0.07132802   0.00139781   0.01150474   0.02031409   0.07807584   0.09838993   0.18883928   0.03213551   0.09926551  -0.01709000
  1.33200000   0.05051865   0.01704688  -0.00286475  -0.00014472   0.32983757   0.30831841   1.25285590  -0.09094802   0.00180048   0.01066815   0.02035516   0.07803477   0.09838993   0.18894513   0.03213871   0.09928768  -0.00732420
  1.33400000   0.05210175   0.01705261  -0.00288711  -0.00015042   0.33234329   0.30811689   1.25285590  -0.11056802   0.00191996   0.00986131   0.02040616   0.07798377   0.09838993   0.18904775   0.03214243   0.09930821  -0.01953100
  1.33600000   0.05375081   0.01705838  -0.00290424  -0.00015611   0.33484900   0.30787614   1.25285590  -0.13018802   0.00172646   0.00908114   0.02046710   0.07792283   0.09838993   0.18915360   0.03214607   0.09932715   0.00244140
  1.33800000   0.05691701   0.01706419  -0.00291696  -0.00016602   0.33735471   0.30759614   1.25285590  -0.14980802   0.00133217   0.00831798   0.02053797   0.07785197   0.09838993   0.18926427   0.03214913   0.09934455  -0.00976560
  1.34000000   0.05210175   0.01707002  -0.00292740  -0.00015252   0.33986042   0.30727690   1.25285590  -0.16942802   0.00093566   0.00755577   0.02061876   0.07777117   0.09838993   0.18937329   0.03215140   0.09936042  -0.01709000
  1.34200000   0.04886959   0.01707588  -0.00293855  -0.00014361   0.34236613   0.30691843   1.25285590  -0.18904802   0.00072564   0.00678872   0.02070949   0.07768044   0.09838993   0.18947426   0.03215306   0.09937477  -0.02685500
  1.34400000   0.05375081   0.01708175  -0.00295334  -0.00015874   0.34487184   0.30652071   1.25285590  -0.20866802   0.00079006   0.00602502   0.02081015   0.07757978   0.09838993   0.18957688   0.03215458   0.09938758  -0.00976560
  1.34600000   0.04886959   0.01708766  -0.00297406  -0.00014534   0.34737756   0.30608376   1.25285590  -0.22828802   0.00107504   0.00527213   0.02092075   0.07746919   0.09838993   0.18967950   0.03215644   0.09939888  -0.02197300
  1.34800000   0.05210175   0.01709361  -0.00300224  -0.00015642   0.34988327   0.30560756   1.25285590  -0.24790802   0.00141322   0.00453736   0.02104127   0.07734866   0.09838993   0.18978047   0.03215893   0.09940869  -0.01464800
  1.35000000   0.05210175   0.01709961  -0.00303869  -0.00015832   0.35238898   0.30509212   1.25285590  -0.26752802   0.00160667   0.00383159   0.02117173   0.07721821   0.09838993   0.18988467   0.03216195   0.09941706  -0.01709000
  1.35200000   0.04728649   0.01710569  -0.00308345  -0.00014581   0.35489469   0.30453745   1.25285590  -0.28714802   0.00152404   0.00315743   0.02131211   0.07707782   0.09838993   0.18998406   0.03216508   0.09942405  -0.00976560
  1.35400000   0.04886959   0.01711186  -0.00313580  -0.00015325   0.35740040   0.30394353   1.25285590  -0.30676802   0.00116392   0.00251330   0.02146243   0.07692750   0.09838993   0.19008022   0.03216777   0.09942972  -0.01464800
  1.35600000   0.04570340   0.01711813  -0.00319424  -0.00014599   0.35990612   0.30331038   1.25285590  -0.32638802   0.00065504   0.00191042   0.02162268   0.07676725   0.09838993   0.19017479   0.03216959   0.09943414  -0.02197300
  1.35800000   0.03923908   0.01712452  -0.00325665  -0.00012779   0.36241183   0.30263798   1.25285590  -0.34600802   0.00019646   0.00137039   0.02179287   0.07659707   0.09838993   0.19025973   0.03217044   0.09943742  -0.02197300
  1.36000000   0.04247124   0.01713103  -0.00332087  -0.00014104   0.36491754   0.30192634   1.25285590  -0.36562802  -0.00003389   0.00092028   0.02197298   0.07641695   0.09838993   0.19034145   0.03217060   0.09943971  -0.02441400
  1.36200000   0.04405433   0.01713767  -0.00338576  -0.00014916   0.36742325   0.30117547   1.25285590  -0.38524802   0.00003765   0.00058798   0.02216302   0.07622691   0.09838993   0.19042797   0.03217061   0.09944122  -0.01464800
  1.36400000   0.04247124   0.01714445  -0.00345137  -0.00014658   0.36992896   0.30038535   1.25285590  -0.40486802   0.00034541   0.00037994   0.02236300   0.07602693   0.09838993   0.19051450   0.03217099   0.09944219  -0.01220700
  1.36600000   0.04405433   0.01715135  -0.00351808  -0.00015499   0.37243467   0.29955600   1.25285590  -0.42448802   0.00071782   0.00027328   0.02257291   0.07581702   0.09838993   0.19060102   0.03217205   0.09944284  -0.01709000
  1.36800000   0.04082218   0.01715838  -0.00358569  -0.00014638   0.37494039   0.29868740   1.25285590  -0.44410802   0.00096291   0.00023515   0.02279275   0.07559718   0.09838993   0.19068590   0.03217373   0.09944335  -0.00488280
  1.37000000   0.04728649   0.01716556  -0.00365314  -0.00017274   0.37744610   0.29777956   1.25285590  -0.46372802   0.00096062   0.00023190   0.02302252   0.07536741   0.09838993   0.19077401   0.03217566   0.09944382  -0.00976560
  1.37200000   0.03277476   0.01717286  -0.00371849  -0.00012187   0.37995181   0.29683249   1.25285590  -0.48334802   0.00071828   0.00022985   0.02326222   0.07512771   0.09838993   0.19085407   0.03217734   0.09944428  -0.00732420
  1.37400000   0.03759002   0.01718030  -0.00377891  -0.00014205   0.38245752   0.29584617   1.25285590  -0.50296802   0.00036639   0.00020776   0.02351186   0.07487807   0.09838993   0.19092443   0.03217842   0.09944472  -0.01709000
  1.37600000   0.03759002   0.01718786  -0.00383119  -0.00014401   0.38496323   0.29482062   1.25285590  -0.52258802   0.00009668   0.00015869   0.02377143   0.07461851   0.09838993   0.19099961   0.03217888   0.09944508  -0.02441400
  1.37800000   0.03600692   0.01719552  -0.00387261  -0.00013944   0.38746895   0.29375582   1.25285590  -0.54220802   0.00006966   0.00007780   0.02404092   0.07434901   0.09838993   0.19107321   0.03217905   0.09944532  -0.01709000
  1.38000000   0.03442382   0.01720326  -0.00390150  -0.00013430   0.38997466   0.29265178   1.25285590  -0.56182802   0.00033660  -0.00003623   0.02432035   0.07406958   0.09838993   0.19114364   0.03217946   0.09944536  -0.00976560
  1.38200000   0.03759002   0.01721107  -0.00391680  -0.00014723   0.39248037   0.29150851   1.25285590  -0.58144802   0.00081474  -0.00017652   0.02460971   0.07378022   0.09838993   0.19121565   0.03218061   0.09944515  -0.00732420
  1.38400000   0.03600692   0.01721890  -0.00391709  -0.00014104   0.39498608   0.29032599   1.25285590  -0.60106802   0.00132586  -0.00033804   0.02490901   0.07348093   0.09838993   0.19128925   0.03218275   0.09944463  -0.01464800
  1.38600000   0.03759002   0.01722673  -0.00390060  -0.00014662   0.39749179   0.28910424   1.25285590  -0.62068802   0.00167973  -0.00051829   0.02521823   0.07317170   0.09838993   0.19136285   0.03218575   0.09944378  -0.01464800
  1.38800000   0.03600692   0.01723454  -0.00386606  -0.00013920   0.39999750   0.28784324   1.25285590  -0.64030802   0.00176410  -0.00070367   0.02553739   0.07285255   0.09838993   0.19143645   0.03218920   0.09944256  -0.01464800
  1.39000000   0.03442382   0.01724227  -0.00381324  -0.00013127   0.40250322   0.28654300   1.25285590  -0.65992802   0.00159615  -0.00087250   0.02586647   0.07252346   0.09838993   0.19150688   0.03219256   0.09944098  -0.01464800
  1.39200000   0.02795950   0.01724989  -0.00374269  -0.00010464   0.40500893   0.28520353   1.25285590  -0.67954802   0.00131062  -0.00101155   0.02620549   0.07218444   0.09838993   0.19156926   0.03219546   0.09943910  -0.02685500
  1.39400000   0.03600692   0.01725738  -0.00365569  -0.00013163   0.40751464   0.28382481   1.25285590  -0.69916802   0.00109328  -0.00111846   0.02655444   0.07183549   0.09838993   0.19163323   0.03219787   0.09943697  -0.01220700
  1.39600000   0.03442382   0.01726469  -0.00355466  -0.00012236   0.41002035   0.28240686   1.25285590  -0.71878802   0.00109196  -0.00119502   0.02691332   0.07147661   0.09838993   0.19170366   0.03220005   0.09943465  -0.00244140
  1.39800000   0.03923908   0.01727180  -0.00344301  -0.00013510   0.41252606   0.28094966   1.25285590  -0.73840802   0.00134561  -0.00124611   0.02728214   0.07110780   0.09838993   0.19177732   0.03220249   0.09943221  -0.03418000
  1.40000000   0.03923908   0.01727869  -0.00332415  -0.00013044   0.41503178   0.27945322   1.25285590  -0.75802802   0.00176628  -0.00127630   0.02766088   0.07072905   0.09838993   0.19185580   0.03220560   0.09942969  -0.02929700
  1.40200000   0.03600692   0.01728534  -0.00320075  -0.00011525   0.41753749   0.27791755   1.25285590  -0.77764802   0.00218253  -0.00128408   0.02804956   0.07034038   0.09838993   0.19193104   0.03220955   0.09942713  -0.01953100
  1.40400000   0.03600692   0.01729174  -0.00307467  -0.00011071   0.42004320   0.27634263   1.25285590  -0.79726802   0.00242125  -0.00126424   0.02844817   0.06994177   0.09838993   0.19200306   0.03221416   0.09942458  -0.03662100
  1.40600000   0.03442382   0.01729789  -0.00294695  -0.00010145   0.42254891   0.27472848   1.25285590  -0.81688802   0.00238823  -0.00121025   0.02885671   0.06953323   0.09838993   0.19207349   0.03221896   0.09942211  -0.02929700
  1.40800000   0.03600692   0.01730378  -0.00281805  -0.00010147   0.42505462   0.27307508   1.25285590  -0.83650802   0.00211117  -0.00111072   0.02927518   0.06911476   0.09838993   0.19214392   0.03222346   0.09941978  -0.02197300
  1.41000000   0.03600692   0.01730942  -0.00268853  -0.00009681   0.42756033   0.27138244   1.25285590  -0.85612802   0.00172570  -0.00095084   0.02970358   0.06868635   0.09838993   0.19221593   0.03222730   0.09941772  -0.01464800
  1.41200000   0.03600692   0.01731479  -0.00256016  -0.00009218   0.43006605   0.26965057   1.25285590  -0.87574802   0.00141130  -0.00072329   0.03014191   0.06824802   0.09838993   0.19228795   0.03223044   0.09941605  -0.02197300
  1.41400000   0.03600692   0.01731991  -0.00243605  -0.00008771   0.43257176   0.26787945   1.25285590  -0.89536802   0.00130702  -0.00043694   0.03059018   0.06779975   0.09838993   0.19235996   0.03223316   0.09941489  -0.00976560
  1.41600000   0.03759002   0.01732479  -0.00231975  -0.00008720   0.43507747   0.26606910   1.25285590  -0.91498802   0.00144602  -0.00011649   0.03104838   0.06734156   0.09838993   0.19243356   0.03223591   0.09941434  -0.00732420
  1.41800000   0.03600692   0.01732942  -0.00221445  -0.00007974   0.43758318   0.26421950   1.25285590  -0.93460802   0.00173938   0.00020132   0.03151651   0.06687343   0.09838993   0.19250715   0.03223909   0.09941442  -0.01464800
  1.42000000   0.03600692   0.01733385  -0.00212272  -0.00007643   0.44008889   0.26233066   1.25285590  -0.95422802   0.00201854   0.00047757   0.03199457   0.06639537   0.09838993   0.19257917   0.03224285   0.09941510  -0.01464800
  1.42200000   0.03600692   0.01733810  -0.00204660  -0.00007369   0.44259461   0.26040259   1.25285590  -0.97384802   0.00211650   0.00068472   0.03248256   0.06590737   0.09838993   0.19265118   0.03224699   0.09941626  -0.00488280
  1.42400000   0.03923908   0.01734219  -0.00198761  -0.00007799   0.44510032   0.25843527   1.25285590  -0.99346802   0.00194774   0.00080681   0.03298048   0.06540945   0.09838993   0.19272643   0.03225105   0.09941775  -0.00244140
  1.42600000   0.03759002   0.01734617  -0.00194672  -0.00007318   0.44760603   0.25642871   1.25285590  -1.01308802   0.00154760   0.00083428   0.03348834   0.06490159   0.09838993   0.19280326   0.03225455   0.09941939  -0.00732420
  1.42800000   0.03759002   0.01735006  -0.00192441  -0.00007234   0.45011174   0.25438292   1.25285590  -1.03270802   0.00105364   0.00077216   0.03400613   0.06438381   0.09838993   0.19287844   0.03225715   0.09942100  -0.02197300
  1.43000000   0.03600692   0.01735391  -0.00192069  -0.00006916   0.45261745   0.25229788   1.25285590  -1.05232802   0.00063975   0.00064547   0.03453384   0.06385609   0.09838993   0.19295203   0.03225884   0.09942242  -0.03662100
  1.43200000   0.03119166   0.01735775  -0.00193507  -0.00006036   0.45512316   0.25017361   1.25285590  -1.07194802   0.00043482   0.00048898   0.03507149   0.06331844   0.09838993   0.19301923   0.03225992   0.09942355  -0.04150400
  1.43400000   0.03277476   0.01736162  -0.00196656  -0.00006445   0.45762888   0.24801009   1.25285590  -1.09156802   0.00046313   0.00033959   0.03561908   0.06277086   0.09838993   0.19308320   0.03226081   0.09942438  -0.05859400
  1.43600000   0.03119166   0.01736555  -0.00201372  -0.00006281   0.46013459   0.24580733   1.25285590  -1.11118802   0.00063485   0.00023571   0.03617659   0.06221334   0.09838993   0.19314717   0.03226191   0.09942496  -0.03906300
  1.43800000   0.03442382   0.01736958  -0.00207458  -0.00007141   0.46264030   0.24356534   1.25285590  -1.13080802   0.00079209   0.00020917   0.03674403   0.06164590   0.09838993   0.19321278   0.03226334   0.09942540  -0.03173800
  1.44000000   0.03759002   0.01737373  -0.00214668  -0.00008069   0.46514601   0.24128410   1.25285590  -1.15042802   0.00078724   0.00027937   0.03732141   0.06106852   0.09838993   0.19328479   0.03226492   0.09942589  -0.03173800
  1.44200000   0.03759002   0.01737802  -0.00222705  -0.00008371   0.46765172   0.23896363   1.25285590  -1.17004802   0.00055489   0.00045831   0.03790872   0.06048122   0.09838993   0.19335997   0.03226626   0.09942663  -0.02441400
  1.44400000   0.03759002   0.01738248  -0.00231215  -0.00008691   0.47015743   0.23660391   1.25285590  -1.18966802   0.00014335   0.00074783   0.03850596   0.05988398   0.09838993   0.19343515   0.03226696   0.09942783  -0.03662100
  1.44600000   0.03759002   0.01738710  -0.00239790  -0.00009014   0.47266315   0.23420495   1.25285590  -1.20928802  -0.00030838   0.00113146   0.03911313   0.05927681   0.09838993   0.19351033   0.03226679   0.09942971  -0.04150400
  1.44800000   0.03759002   0.01739190  -0.00247965  -0.00009321   0.47516886   0.23176676   1.25285590  -1.22890802  -0.00063806   0.00157512   0.03973023   0.05865970   0.09838993   0.19358551   0.03226585   0.09943242  -0.05127000
  1.45000000   0.03442382   0.01739686  -0.00255215  -0.00008785   0.47767457   0.22928932   1.25285590  -1.24852802  -0.00073922   0.00202316   0.04035726   0.05803267   0.09838993   0.19365753   0.03226447   0.09943602  -0.04882800
  1.45200000   0.04082218   0.01740196  -0.00260986  -0.00010654   0.48018028   0.22677265   1.25285590  -1.26814802  -0.00061138   0.00239301   0.04099423   0.05739570   0.09838993   0.19373277   0.03226312   0.09944043   0.02685500
  1.45400000   0.03759002   0.01740718  -0.00264779  -0.00009953   0.48268599   0.22421673   1.25285590  -1.28776802  -0.00035918   0.00258702   0.04164113   0.05674881   0.09838993   0.19381119   0.03226215   0.09944541   0.06347700
  1.45600000   0.03759002   0.01741248  -0.00266235  -0.00010008   0.48519171   0.22162157   1.25285590  -1.30738802  -0.00014338   0.00250043   0.04229796   0.05609198   0.09838993   0.19388637   0.03226165   0.09945050   0.01709000
  1.45800000   0.04082218   0.01741780  -0.00265107  -0.00010822   0.48769742   0.21898718   1.25285590  -1.32700802  -0.00010779   0.00201338   0.04296472   0.05542522   0.09838993   0.19396478   0.03226140   0.09945501  -0.00976560
  1.46000000   0.03923908   0.01742310  -0.00261157  -0.00010248   0.49020313   0.21631354   1.25285590  -1.34662802  -0.00031567   0.00099768   0.04364141   0.05474852   0.09838993   0.19404484   0.03226097   0.09945803  -0.04882800
  1.46200000   0.04247124   0.01742833  -0.00254097  -0.00010792   0.49270884   0.21360067   1.25285590  -1.36624802  -0.00072300  -0.00066617   0.04432803   0.05406190   0.09838993   0.19412655   0.03225993   0.09945836   0.01464800
  1.46400000   0.03600692   0.01743341  -0.00243572  -0.00008770   0.49521455   0.21084855   1.25285590  -1.38586802  -0.00119991  -0.00309258   0.04502459   0.05336535   0.09838993   0.19420503   0.03225801   0.09945460  -0.03173800
  1.46600000   0.04082218   0.01743828  -0.00229165  -0.00009355   0.49772026   0.20805719   1.25285590  -1.40548802  -0.00159341  -0.00640114   0.04573107   0.05265886   0.09838993   0.19428186   0.03225522   0.09944510   0.01220700
  1.46800000   0.04082218   0.01744286  -0.00210398  -0.00008589   0.50022598   0.20522660   1.25285590  -1.42510802  -0.00180214  -0.01071081   0.04644749   0.05194244   0.09838993   0.19436350   0.03225182   0.09942799  -0.01709000
  1.47000000   0.04247124   0.01744707  -0.00186739  -0.00007931   0.50273169   0.20235676   1.25285590  -1.44472802  -0.00182515  -0.01612676   0.04717384   0.05121609   0.09838993   0.19444680   0.03224819   0.09940116  -0.02197300
  1.47200000   0.03759002   0.01745081  -0.00157638  -0.00005926   0.50523740   0.19944769   1.25285590  -1.46434802  -0.00176052  -0.02272205   0.04791012   0.05047981   0.09838993   0.19452686   0.03224461   0.09936231  -0.03906300
  1.47400000   0.04247124   0.01745396  -0.00122635  -0.00005208   0.50774311   0.19649937   1.25285590  -1.48396802  -0.00175486  -0.03050549   0.04865634   0.04973360   0.09838993   0.19460692   0.03224109   0.09930908  -0.08544900
  1.47600000   0.04405433   0.01745641  -0.00081501  -0.00003590   0.51024882   0.19351181   1.25285590  -1.50358802  -0.00192912  -0.03939114   0.04941248   0.04897745   0.09838993   0.19469344   0.03223741   0.09923918  -0.03418000
  1.47800000   0.05051865   0.01745804  -0.00034353  -0.00001735   0.51275454   0.19048502   1.25285590  -1.52320802  -0.00231699  -0.04918270   0.05017856   0.04821138   0.09838993   0.19478802   0.03223316   0.09915061   0.03418000
  1.48000000   0.05691701   0.01745873   0.00018243   0.00001038   0.51526025   0.18741898   1.25285590  -1.54282802  -0.00284427  -0.05955935   0.05095456   0.04743537   0.09838993   0.19489545   0.03222800   0.09904187  -0.08544900
  1.48200000   0.04728649   0.01745836   0.00075194   0.00003556   0.51776596   0.18431371   1.25285590  -1.56244802  -0.00335835  -0.07007341   0.05174050   0.04664943   0.09838993   0.19499966   0.03222180   0.09891223   0.08056600
  1.48400000   0.05051865   0.01745686   0.00134951   0.00006818   0.52027167   0.18116919   1.25285590  -1.58206802  -0.00369667  -0.08020019   0.05253637   0.04585356   0.09838993   0.19509746   0.03221474   0.09876196   0.00732420
  1.48600000   0.05051865   0.01745416   0.00195675   0.00009885   0.52277738   0.17798543   1.25285590  -1.60168802  -0.00376654  -0.08941570   0.05334218   0.04504776   0.09838993   0.19519850   0.03220728   0.09859234  -0.03906300
  1.48800000   0.05375081   0.01745025   0.00255283   0.00013722   0.52528309   0.17476244   1.25285590  -1.62130802  -0.00359757  -0.09723221   0.05415791   0.04423202   0.09838993   0.19530277   0.03219992   0.09840570   0.01464800
  1.49000000   0.05533391   0.01744514   0.00311444   0.00017233   0.52778881   0.17150020   1.25285590  -1.64092802  -0.00332905  -0.10321843   0.05498358   0.04340636   0.09838993   0.19541185   0.03219299   0.09820525   0.02685500
  1.49200000   0.05691701   0.01743891   0.00361626   0.00020583   0.53029452   0.16819873   1.25285590  -1.66054802  -0.00312123  -0.10707008   0.05581917   0.04257076   0.09838993   0.19552410   0.03218654   0.09799496   0.07812500
  1.49400000   0.06014917   0.01743168   0.00403229   0.00024254   0.53280023   0.16485801   1.25285590  -1.68016802  -0.00303635  -0.10866941   0.05666470   0.04172523   0.09838993   0.19564117   0.03218038   0.09777922   0.04394500
  1.49600000   0.05691701   0.01742362   0.00433837   0.00024693   0.53530594   0.16147805   1.25285590  -1.69978802  -0.00297579  -0.10807519   0.05752016   0.04086977   0.09838993   0.19575824   0.03217437   0.09756247   0.11475000
  1.49800000   0.05533391   0.01741494   0.00451588   0.00024988   0.53781165   0.15805886   1.25285590  -1.71940802  -0.00273096  -0.10551123   0.05838555   0.04000438   0.09838993   0.19587049   0.03216866   0.09734889   0.02441400
  1.50000000   0.05051865   0.01740591   0.00455232   0.00022998   0.54031737   0.15460042   1.25285590  -1.73902802  -0.00212447  -0.10133811   0.05926088   0.03912906   0.09838993   0.19597634   0.03216381   0.09714204  -0.00244140
  1.50200000   0.03923908   0.01739680   0.00443772   0.00017413   0.54282308   0.15110275   1.25285590  -1.75864802  -0.00114564  -0.09593600   0.06014613   0.03824380   0.09838993   0.19606610   0.03216054   0.09694476   0.05859400
  1.50400000   0.03759002   0.01738793   0.00416204   0.00015645   0.54532879   0.14756583   1.25285590  -1.77826802   0.00002066  -0.08960199   0.06104132   0.03734862   0.09838993   0.19614293   0.03215941   0.09675923  -0.04394500
  1.50600000   0.04405433   0.01737960   0.00371605   0.00016371   0.54783450   0.14398967   1.25285590  -1.79788802   0.00109223  -0.08254813   0.06194644   0.03644350   0.09838993   0.19622457   0.03216053   0.09658708  -0.04150400
  1.50800000   0.04247124   0.01737217   0.00309232   0.00013133   0.55034021   0.14037428   1.25285590  -1.81750802   0.00184436  -0.07492491   0.06286148   0.03552845   0.09838993   0.19631110   0.03216346   0.09642960  -0.04882800
  1.51000000   0.03923908   0.01736599   0.00228412   0.00008963   0.55284592   0.13671964   1.25285590  -1.83712802   0.00221970  -0.06686945   0.06378647   0.03460347   0.09838993   0.19639281   0.03216753   0.09628781  -0.03662100
  1.51200000   0.04570340   0.01736142   0.00128965   0.00005894   0.55535164   0.13302577   1.25285590  -1.85674802   0.00233094  -0.05858366   0.06472138   0.03366856   0.09838993   0.19647775   0.03217208   0.09616235  -0.00976560
  1.51400000   0.06503039   0.01735884   0.00012894   0.00000838   0.55785735   0.12929265   1.25285590  -1.87636802   0.00236801  -0.05032662   0.06566622   0.03272371   0.09838993   0.19658848   0.03217678   0.09605344  -0.10986000
  1.51600000   0.07789307   0.01735858  -0.00114237  -0.00008898   0.56036306   0.12552029   1.25285590  -1.89598802   0.00247629  -0.04234066   0.06662100   0.03176894   0.09838993   0.19673141   0.03218162   0.09596078  -0.08544900
  1.51800000   0.06819659   0.01736087  -0.00244351  -0.00016664   0.56286877   0.12170870   1.25285590  -1.91560802   0.00267454  -0.03483271   0.06758571   0.03080423   0.09838993   0.19687750   0.03218677   0.09588360  -0.04150400
  1.52000000   0.07142875   0.01736575  -0.00369218  -0.00026373   0.56537448   0.11785786   1.25285590  -1.93522802   0.00285040  -0.02797317   0.06856034   0.02982959   0.09838993   0.19701712   0.03219230   0.09582080   0.02441400
  1.52200000   0.07789307   0.01737314  -0.00481829  -0.00037531   0.56788020   0.11396779   1.25285590  -1.95484802   0.00282907  -0.02186766   0.06954492   0.02884502   0.09838993   0.19716644   0.03219798   0.09577096  -0.01709000
  1.52400000   0.08752358   0.01738277  -0.00576763  -0.00050480   0.57038591   0.11003847   1.25285590  -1.97446802   0.00247581  -0.01656499   0.07053942   0.02785052   0.09838993   0.19733186   0.03220328   0.09573252  -0.06103500
  1.52600000   0.09240480   0.01739431  -0.00650421  -0.00060102   0.57289162   0.10606991   1.25285590  -1.99408802   0.00177821  -0.01208507   0.07154385   0.02684608   0.09838993   0.19751179   0.03220753   0.09570387  -0.08056600
  1.52800000   0.07947617   0.01740732  -0.00701213  -0.00055730   0.57539733   0.10206212   1.25285590  -2.01370802   0.00086806  -0.00840837   0.07255822   0.02583172   0.09838993   0.19768367   0.03221018   0.09568338  -0.03662100
  1.53000000   0.06503039   0.01742134  -0.00729363  -0.00047431   0.57790304   0.09801508   1.25285590  -2.03332802  -0.00002641  -0.00547272   0.07358251   0.02480742   0.09838993   0.19782818   0.03221102   0.09566950   0.00244140
  1.53200000   0.05533391   0.01743593  -0.00736329  -0.00040744   0.58040875   0.09392880   1.25285590  -2.05294802  -0.00067610  -0.00320009   0.07461674   0.02377319   0.09838993   0.19794854   0.03221032   0.09566083  -0.00244140
  1.53400000   0.04728649   0.01745066  -0.00724292  -0.00034249   0.58291447   0.08980329   1.25285590  -2.07256802  -0.00094947  -0.00150132   0.07566090   0.02272903   0.09838993   0.19805116   0.03220869   0.09565613  -0.06591800
  1.53600000   0.05051865   0.01746514  -0.00695866  -0.00035154   0.58542018   0.08563853   1.25285590  -2.09218802  -0.00086615  -0.00027629   0.07671499   0.02167494   0.09838993   0.19814897   0.03220688   0.09565435  -0.05615200
  1.53800000   0.07466091   0.01747906  -0.00653848  -0.00048817   0.58792589   0.08143454   1.25285590  -2.11180802  -0.00058129   0.00056164   0.07777902   0.02061092   0.09838993   0.19827414   0.03220543   0.09565463  -0.02929700
  1.54000000   0.09075574   0.01749214  -0.00600990  -0.00054543   0.59043160   0.07719130   1.25285590  -2.13142802  -0.00030789   0.00108237   0.07885297   0.01953696   0.09838993   0.19843956   0.03220454   0.09565628  -0.05371100
  1.54200000   0.08270832   0.01750416  -0.00539906  -0.00044655   0.59293731   0.07290882   1.25285590  -2.15104802  -0.00021245   0.00135334   0.07993686   0.01845308   0.09838993   0.19861303   0.03220402   0.09565871  -0.10498000
  1.54400000   0.06984565   0.01751495  -0.00473057  -0.00033041   0.59544303   0.06858711   1.25285590  -2.17066802  -0.00033584   0.00143544   0.08103067   0.01735926   0.09838993   0.19876558   0.03220347   0.09566150  -0.05371100
  1.54600000   0.05691701   0.01752442  -0.00402772  -0.00022925   0.59794874   0.06422615   1.25285590  -2.19028802  -0.00057913   0.00137991   0.08213442   0.01625551   0.09838993   0.19889234   0.03220256   0.09566432   0.04882800
  1.54800000   0.04728649   0.01753247  -0.00331237  -0.00015663   0.60045445   0.05982596   1.25285590  -2.20990802  -0.00075704   0.00123161   0.08324810   0.01514183   0.09838993   0.19899655   0.03220122   0.09566693   0.00244140
  1.55000000   0.03600692   0.01753910  -0.00260437  -0.00009378   0.60296016   0.05538652   1.25285590  -2.22952802  -0.00069200   0.00102856   0.08437172   0.01401822   0.09838993   0.19907984   0.03219977   0.09566919   0.00732420
  1.55200000   0.03119166   0.01754430  -0.00192073  -0.00005991   0.60546587   0.05090784   1.25285590  -2.24914802  -0.00030758   0.00080367   0.08550526   0.01288467   0.09838993   0.19914704   0.03219877   0.09567102   0.01464800
  1.55400000   0.03277476   0.01754815  -0.00127586  -0.00004182   0.60797158   0.04638993   1.25285590  -2.26876802   0.00032493   0.00057872   0.08664874   0.01174120   0.09838993   0.19921100   0.03219879   0.09567240  -0.01220700
  1.55600000   0.03442382   0.01755070  -0.00068281  -0.00002350   0.61047730   0.04183277   1.25285590  -2.28838802   0.00101487   0.00036280   0.08780214   0.01058779   0.09838993   0.19927820   0.03220013   0.09567335  -0.00976560
  1.55800000   0.02314424   0.01755206  -0.00015364  -0.00000356   0.61298301   0.03723638   1.25285590  -2.30800802   0.00153896   0.00016304   0.08896548   0.00942445   0.09838993   0.19933577   0.03220268   0.09567387  -0.00732420
  1.56000000   0.02954260   0.01755237   0.00030184   0.00000892   0.61548872   0.03260074   1.25285590  -2.32762802   0.00174066  -0.00002438   0.09013875   0.00825118   0.09838993   0.19938846   0.03220596   0.09567401  -0.01709000
  1.56200000   0.02472734   0.01755177   0.00067788   0.00001676   0.61799443   0.02792586   1.25285590  -2.34724802   0.00159854  -0.00021833   0.09132195   0.00706798   0.09838993   0.19944273   0.03220930   0.09567377   0.00488280
  1.56400000   0.01991208   0.01755041   0.00097264   0.00001937   0.62050014   0.02321175   1.25285590  -2.36686802   0.00123414  -0.00042543   0.09251509   0.00587485   0.09838993   0.19948737   0.03221214   0.09567312   0.00976560
  1.56600000   0.01021560   0.01754847   0.00118674   0.00001212   0.62300586   0.01845839   1.25285590  -2.38648802   0.00085443  -0.00063557   0.09371815   0.00467178   0.09838993   0.19951749   0.03221422   0.09567206   0.01709000
  1.56800000   0.00000000   0.01754609   0.00132296   0.00000000   0.62551157   0.01366580   1.25285590  -2.40610802   0.00065552  -0.00083835   0.09493115   0.00345879   0.09838993   0.19952771   0.03221573   0.09567059   0.02441400
  1.57000000   0.00000000   0.01754345   0.00138687   0.00000000   0.62801728   0.00883396   1.25285590  -2.42572802   0.00073289  -0.00101417   0.09615408   0.00223586   0.09838993   0.19952771   0.03221712   0.09566874   0.01220700
  1.57200000   0.00000000   0.01754067   0.00138692   0.00000000   0.63052299   0.00396288   1.25285590  -2.44534802   0.00104068  -0.00113598   0.09738694   0.00100300   0.09838993   0.19952771   0.03221890   0.09566659  -0.01953100
  1.57400000   0.00000000   0.01753790   0.00133340   0.00000000   0.63302870   0.00000000   0.00000000   0.00000000   0.00141957  -0.00119077   0.00000000   0.00000000   0.00000000   0.19952771   0.03222136   0.09566426  -0.03173800
  1.57600000   0.00381725   0.01753523   0.00123715   0.00000472   0.63302870   0.00000000   0.00000000   0.00000000   0.00167792  -0.00116676   0.00000000   0.00000000   0.00000000   0.19953153   0.03222445   0.09566190  -0.01709000
  1.57800000   0.00216819   0.01753276   0.00110887   0.00000240   0.63302870   0.00000000   0.00000000   0.00000000   0.00168603  -0.00104214   0.00000000   0.00000000   0.00000000   0.19953751   0.03222782   0.09565969  -0.04638700
  1.58000000   0.00000000   0.01753054   0.00095896   0.00000000   0.63302870   0.00000000   0.00000000   0.00000000   0.00143901  -0.00082032   0.00000000   0.00000000   0.00000000   0.19953968   0.03223094   0.09565783  -0.03418000
  1.58200000   0.00000000   0.01752862   0.00079752   0.00000000   0.63302870   0.00000000   0.00000000   0.00000000   0.00105882  -0.00053595   0.00000000   0.00000000   0.00000000   0.19953968   0.03223344   0.09565647  -0.04882800
  1.58400000   0.00058509   0.01752703   0.00063428   0.00000037   0.63302870   0.00000000   0.00000000   0.00000000   0.00073533  -0.00022006   0.00000000   0.00000000   0.00000000   0.19954027   0.03223524   0.09565572  -0.03418000
  1.58600000   0.00000000   0.01752576   0.00047793   0.00000000   0.63302870   0.00000000   0.00000000   0.00000000   0.00063601   0.00009518   0.00000000   0.00000000   0.00000000   0.19954085   0.03223661   0.09565559   0.00244140
  1.58800000   0.00000000   0.01752480   0.00033512   0.00000000   0.63302870   0.00000000   0.00000000   0.00000000   0.00082677   0.00036964   0.00000000   0.00000000   0.00000000   0.19954085   0.03223807   0.09565606  -0.00732420
  1.59000000   0.00000000   0.01752413   0.00021038   0.00000000   0.63302870   0.00000000   0.00000000   0.00000000   0.00124164   0.00058554   0.00000000   0.00000000   0.00000000   0.19954085   0.03224014   0.09565701  -0.01464800
  1.59200000   0.00000000   0.01752371   0.00010699   0.00000000   0.63302870   0.00000000   0.00000000   0.00000000   0.00171474   0.00074010   0.00000000   0.00000000   0.00000000   0.19954085   0.03224309   0.09565834  -0.03418000
  1.59400000   0.00000000   0.01752350   0.00002780   0.00000000   0.63302870   0.00000000   0.00000000   0.00000000   0.00205686   0.00081950   0.00000000   0.00000000   0.00000000   0.19954085   0.03224687   0.09565990   0.00244140
  1.59600000   0.00000000   0.01752344  -0.00002525   0.00000000   0.63302870   0.00000000   0.00000000   0.00000000   0.00214043   0.00081545   0.00000000   0.00000000   0.00000000   0.19954085   0.03225106   0.09566153  -0.01220700
  1.59800000   0.00000000   0.01752349  -0.00005211   0.00000000   0.63302870   0.00000000   0.00000000   0.00000000   0.00195605   0.00072865   0.00000000   0.00000000   0.00000000   0.19954085   0.03225516   0.09566308  -0.01464800
  1.60000000   0.00000000   0.01752360  -0.00005474   0.00000000   0.63302870   0.00000000   0.00000000   0.00000000   0.00161362   0.00055212   0.00000000   0.00000000   0.00000000   0.19954085   0.03225873   0.09566436  -0.00488280
  1.60200000   0.00000000   0.01752371  -0.00003622   0.00000000   0.63302870   0.00000000   0.00000000   0.00000000   0.00128561   0.00028946   0.00000000   0.00000000   0.00000000   0.19954085   0.03226163   0.09566520   0.01220700
  1.60400000   0.00000000   0.01752378   0.00000015   0.00000000   0.63302870   0.00000000   0.00000000   0.00000000   0.00112154  -0.00003584   0.00000000   0.00000000   0.00000000   0.19954085   0.03226404   0.09566545   0.00244140
  1.60600000   0.00000000   0.01752378   0.00005108   0.00000000   0.63302870   0.00000000   0.00000000   0.00000000   0.00117630  -0.00040520   0.00000000   0.00000000   0.00000000   0.19954085   0.03226633   0.09566501   0.04150400
  1.60800000   0.00000000   0.01752368   0.00011328   0.00000000   0.63302870   0.00000000   0.00000000   0.00000000   0.00138499  -0.00080804   0.00000000   0.00000000   0.00000000   0.19954085   0.03226889   0.09566380  -0.00244140
  1.61000000   0.00000000   0.01752345   0.00018345   0.00000000   0.63302870   0.00000000   0.00000000   0.00000000   0.00159661  -0.00122607   0.00000000   0.00000000   0.00000000   0.19954085   0.03227188   0.09566176   0.00244140
  1.61200000   0.00000000   0.01752308   0.00025824   0.00000000   0.63302870   0.00000000   0.00000000   0.00000000   0.00165031  -0.00163481   0.00000000   0.00000000   0.00000000   0.19954085   0.03227512   0.09565890   0.02441400
  1.61400000   0.00000000   0.01752257   0.00033427   0.00000000   0.63302870   0.00000000   0.00000000   0.00000000   0.00145513  -0.00200498   0.00000000   0.00000000   0.00000000   0.19954085   0.03227823   0.09565526   0.05127000
  1.61600000   0.00000000   0.01752190   0.00040810   0.00000000   0.63302870   0.00000000   0.00000000   0.00000000   0.00103531  -0.00229971   0.00000000   0.00000000   0.00000000   0.19954085   0.03228072   0.09565096   0.04638700
  1.61800000   0.00000000   0.01752108   0.00047619   0.00000000   0.63302870   0.00000000   0.00000000   0.00000000   0.00052153  -0.00249152   0.00000000   0.00000000   0.00000000   0.19954085   0.03228228   0.09564617   0.03662100
  1.62000000   0.00000000   0.01752013   0.00053500   0.00000000   0.63302870   0.00000000   0.00000000   0.00000000   0.00009114  -0.00257479   0.00000000   0.00000000   0.00000000   0.19954085   0.03228289   0.09564110   0.02685500
  1.62200000   0.00000000   0.01751906   0.00058144   0.00000000   0.63302870   0.00000000   0.00000000   0.00000000  -0.00011402  -0.00255079   0.00000000   0.00000000   0.00000000   0.19954085   0.03228287   0.09563598   0.01464800
  1.62400000   0.00000000   0.01751790   0.00061384   0.00000000   0.63302870   0.00000000   0.00000000   0.00000000  -0.00005212  -0.00242181   0.00000000   0.00000000   0.00000000   0.19954085   0.03228270   0.09563100  -0.01220700
  1.62600000   0.00000000   0.01751667   0.00063241   0.00000000   0.63302870   0.00000000   0.00000000   0.00000000   0.00020015  -0.00220046   0.00000000   0.00000000   0.00000000   0.19954085   0.03228285   0.09562638  -0.01464800
  1.62800000   0.00000000   0.01751540   0.00063866   0.00000000   0.63302870   0.00000000   0.00000000   0.00000000   0.00048381  -0.00190715   0.00000000   0.00000000   0.00000000   0.19954085   0.03228353   0.09562227  -0.02685500
  1.63000000   0.00000000   0.01751413   0.00063445   0.00000000   0.63302870   0.00000000   0.00000000   0.00000000   0.00063463  -0.00156472   0.00000000   0.00000000   0.00000000   0.19954085   0.03228465   0.09561880  -0.01953100
  1.63200000   0.00000000   0.01751286   0.00062155   0.00000000   0.63302870   0.00000000   0.00000000   0.00000000   0.00056200  -0.00119780   0.00000000   0.00000000   0.00000000   0.19954085   0.03228585   0.09561604  -0.04394500
  1.63400000   0.00000000   0.01751161   0.00060157   0.00000000   0.63302870   0.00000000   0.00000000   0.00000000   0.00029039  -0.00082858   0.00000000   0.00000000   0.00000000   0.19954085   0.03228670   0.09561401  -0.05127000
  1.63600000   0.00000000   0.01751041   0.00057597   0.00000000   0.63302870   0.00000000   0.00000000   0.00000000  -0.00005361  -0.00047456   0.00000000   0.00000000   0.00000000   0.19954085   0.03228694   0.09561271  -0.03173800
  1.63800000   0.00000000   0.01750926   0.00054607   0.00000000   0.63302870   0.00000000   0.00000000   0.00000000  -0.00030257  -0.00015004   0.00000000   0.00000000   0.00000000   0.19954085   0.03228658   0.09561209  -0.03662100
  1.64000000   0.00000000   0.01750817   0.00051301   0.00000000   0.63302870   0.00000000   0.00000000   0.00000000  -0.00032922   0.00012816   0.00000000   0.00000000   0.00000000   0.19954085   0.03228595   0.09561206  -0.05127000
  1.64200000   0.00000000   0.01750714   0.00047784   0.00000000   0.63302870   0.00000000   0.00000000   0.00000000  -0.00010764   0.00033820   0.00000000   0.00000000   0.00000000   0.19954085   0.03228551   0.09561253  -0.06347700
  1.64400000   0.00000000   0.01750619   0.00044145   0.00000000   0.63302870   0.00000000   0.00000000   0.00000000   0.00027343   0.00046690   0.00000000   0.00000000   0.00000000   0.19954085   0.03228568   0.09561333  -0.02929700
  1.64600000   0.00000000   0.01750530   0.00040462   0.00000000   0.63302870   0.00000000   0.00000000   0.00000000   0.00065135   0.00051384   0.00000000   0.00000000   0.00000000   0.19954085   0.03228660   0.09561432  -0.01953100
  1.64800000   0.00000000   0.01750449   0.00036802   0.00000000   0.63302870   0.00000000   0.00000000   0.00000000   0.00086659   0.00047974   0.00000000   0.00000000   0.00000000   0.19954085   0.03228812   0.09561531  -0.03418000
  1.65000000   0.00000000   0.01750376   0.00033222   0.00000000   0.63302870   0.00000000   0.00000000   0.00000000   0.00083634   0.00037800   0.00000000   0.00000000   0.00000000   0.19954085   0.03228982   0.09561617  -0.04150400
  1.65200000   0.00000000   0.01750309   0.00029769   0.00000000   0.63302870   0.00000000   0.00000000   0.00000000   0.00058884   0.00024463   0.00000000   0.00000000   0.00000000   0.19954085   0.03229125   0.09561679  -0.03418000
  1.65400000   0.00000000   0.01750250   0.00026483   0.00000000   0.63302870   0.00000000   0.00000000   0.00000000   0.00024727   0.00011460   0.00000000   0.00000000   0.00000000   0.19954085   0.03229208   0.09561715  -0.03173800
  1.65600000   0.00000000   0.01750197   0.00023395   0.00000000   0.63302870   0.00000000   0.00000000   0.00000000  -0.00002915   0.00001306   0.00000000   0.00000000   0.00000000   0.19954085   0.03229230   0.09561728  -0.01953100
  1.65800000   0.00000000   0.01750150   0.00020530   0.00000000   0.63302870   0.00000000   0.00000000   0.00000000  -0.00012291  -0.00003312   0.00000000   0.00000000   0.00000000   0.19954085   0.03229215   0.09561726  -0.02929700
  1.66000000   0.00000000   0.01750109   0.00017908   0.00000000   0.63302870   0.00000000   0.00000000   0.00000000  -0.00001669  -0.00000665   0.00000000   0.00000000   0.00000000   0.19954085   0.03229201   0.09561722  -0.03662100
  1.66200000   0.00000000   0.01750073   0.00015542   0.00000000   0.63302870   0.00000000   0.00000000   0.00000000   0.00019862   0.00009293   0.00000000   0.00000000   0.00000000   0.19954085   0.03229219   0.09561730  -0.04882800
  1.66400000   0.00000000   0.01750042   0.00013442   0.00000000   0.63302870   0.00000000   0.00000000   0.00000000   0.00036967   0.00026573   0.00000000   0.00000000   0.00000000   0.19954085   0.03229276   0.09561766  -0.03906300
  1.66600000   0.00000000   0.01750015   0.00011614   0.00000000   0.63302870   0.00000000   0.00000000   0.00000000   0.00035678   0.00050872   0.00000000   0.00000000   0.00000000   0.19954085   0.03229349   0.09561844  -0.02685500
  1.66800000   0.00000000   0.01749992   0.00010059   0.00000000   0.63302870   0.00000000   0.00000000   0.00000000   0.00010253   0.00080385   0.00000000   0.00000000   0.00000000   0.19954085   0.03229395   0.09561975  -0.02685500
  1.67000000   0.00000000   0.01749972   0.00008777   0.00000000   0.63302870   0.00000000   0.00000000   0.00000000  -0.00033957   0.00113382   0.00000000   0.00000000   0.00000000   0.19954085   0.03229371   0.09562169  -0.00732420
  1.67200000   0.00000000   0.01749954   0.00007765   0.00000000   0.63302870   0.00000000   0.00000000   0.00000000  -0.00082969   0.00148701   0.00000000   0.00000000   0.00000000   0.19954085   0.03229254   0.09562431  -0.02197300
  1.67400000   0.00000000   0.01749939   0.00007016   0.00000000   0.63302870   0.00000000   0.00000000   0.00000000  -0.00120740   0.00183954   0.00000000   0.00000000   0.00000000   0.19954085   0.03229050   0.09562763  -0.02685500
  1.67600000   0.00000000   0.01749925   0.00006524   0.00000000   0.63302870   0.00000000   0.00000000   0.00000000  -0.00136493   0.00216437   0.00000000   0.00000000   0.00000000   0.19954085   0.03228793   0.09563164  -0.01464800
  1.67800000   0.00000000   0.01749912   0.00006278   0.00000000   0.63302870   0.00000000   0.00000000   0.00000000  -0.00129364   0.00244715   0.00000000   0.00000000   0.00000000   0.19954085   0.03228527   0.09563625  -0.00244140
  1.68000000   0.00000000   0.01749899   0.00006268   0.00000000   0.63302870   0.00000000   0.00000000   0.00000000  -0.00108500   0.00267076   0.00000000   0.00000000   0.00000000   0.19954085   0.03228289   0.09564137  -0.00976560
  1.68200000   0.00000000   0.01749887   0.00006482   0.00000000   0.63302870   0.00000000   0.00000000   0.00000000  -0.00088518   0.00281359   0.00000000   0.00000000   0.00000000   0.19954085   0.03228092   0.09564685  -0.01220700
  1.68400000   0.00000000   0.01749874   0.00006904   0.00000000   0.63302870   0.00000000   0.00000000   0.00000000  -0.00082321   0.00287083   0.00000000   0.00000000   0.00000000   0.19954085   0.03227921   0.09565254  -0.00976560
  1.68600000   0.00000000   0.01749860   0.00007519   0.00000000   0.63302870   0.00000000   0.00000000   0.00000000  -0.00094872   0.00285143   0.00000000   0.00000000   0.00000000   0.19954085   0.03227744   0.09565826  -0.01464800
  1.68800000   0.00000000   0.01749845   0.00008310   0.00000000   0.63302870   0.00000000   0.00000000   0.00000000  -0.00120968   0.00276742   0.00000000   0.00000000   0.00000000   0.19954085   0.03227528   0.09566388   0.00000000
  1.69000000   0.00000000   0.01749828   0.00009256   0.00000000   0.63302870   0.00000000   0.00000000   0.00000000  -0.00147974   0.00264068   0.00000000   0.00000000   0.00000000   0.19954085   0.03227259   0.09566928  -0.01220700
  1.69200000   0.00000000   0.01749810   0.00010337   0.00000000   0.63302870   0.00000000   0.00000000   0.00000000  -0.00162115   0.00249836   0.00000000   0.00000000   0.00000000   0.19954085   0.03226949   0.09567442   0.00244140
  1.69400000   0.00000000   0.01749789   0.00011527   0.00000000   0.63302870   0.00000000   0.00000000   0.00000000  -0.00155261   0.00236038   0.00000000   0.00000000   0.00000000   0.19954085   0.03226632   0.09567928  -0.01464800
  1.69600000   0.00000000   0.01749766   0.00012801   0.00000000   0.63302870   0.00000000   0.00000000   0.00000000  -0.00128936   0.00224368   0.00000000   0.00000000   0.00000000   0.19954085   0.03226348   0.09568389  -0.00732420
  1.69800000   0.00000000   0.01749740   0.00014130   0.00000000   0.63302870   0.00000000   0.00000000   0.00000000  -0.00093580   0.00216147   0.00000000   0.00000000   0.00000000   0.19954085   0.03226125   0.09568829  -0.02197300
  1.70000000   0.00000000   0.01749712   0.00015479   0.00000000   0.63302870   0.00000000   0.00000000   0.00000000  -0.00063552   0.00211145   0.00000000   0.00000000   0.00000000   0.19954085   0.03225968   0.09569256  -0.02929700
  1.70200000   0.00000000   0.01749681   0.00016814   0.00000000   0.63302870   0.00000000   0.00000000   0.00000000  -0.00050319   0.00208097   0.00000000   0.00000000   0.00000000   0.19954085   0.03225854   0.09569676  -0.01953100
  1.70400000   0.00000000   0.01749647   0.00018093   0.00000000   0.63302870   0.00000000   0.00000000   0.00000000  -0.00056898   0.00205903   0.00000000   0.00000000   0.00000000   0.19954085   0.03225747   0.09570090  -0.05127000
  1.70600000   0.00000000   0.01749611   0.00019273   0.00000000   0.63302870   0.00000000   0.00000000   0.00000000  -0.00076118   0.00203212   0.00000000   0.00000000   0.00000000   0.19954085   0.03225614   0.09570499  -0.05615200
  1.70800000   0.00000000   0.01749573   0.00020305   0.00000000   0.63302870   0.00000000   0.00000000   0.00000000  -0.00093757   0.00198552   0.00000000   0.00000000   0.00000000   0.19954085   0.03225444   0.09570901  -0.03418000
  1.71000000   0.00000000   0.01749532   0.00021135   0.00000000   0.63302870   0.00000000   0.00000000   0.00000000  -0.00095225   0.00191580   0.00000000   0.00000000   0.00000000   0.19954085   0.03225255   0.09571291  -0.02197300
  1.71200000   0.00000000   0.01749490   0.00021704   0.00000000   0.63302870   0.00000000   0.00000000   0.00000000  -0.00072544   0.00182486   0.00000000   0.00000000   0.00000000   0.19954085   0.03225087   0.09571665  -0.00732420
  1.71400000   0.00000000   0.01749446   0.00021948   0.00000000   0.63302870   0.00000000   0.00000000   0.00000000  -0.00028086   0.00170784   0.00000000   0.00000000   0.00000000   0.19954085   0.03224987   0.09572018   0.00000000
  1.71600000   0.00000000   0.01749403   0.00021798   0.00000000   0.63302870   0.00000000   0.00000000   0.00000000   0.00026497   0.00156034   0.00000000   0.00000000   0.00000000   0.19954085   0.03224985   0.09572345   0.00976560
  1.71800000   0.00000000   0.01749359   0.00021179   0.00000000   0.63302870   0.00000000   0.00000000   0.00000000   0.00075441   0.00138566   0.00000000   0.00000000   0.00000000   0.19954085   0.03225087   0.09572639  -0.00244140
  1.72000000   0.00000000   0.01749317   0.00020024   0.00000000   0.63302870   0.00000000   0.00000000   0.00000000   0.00105976   0.00119290   0.00000000   0.00000000   0.00000000   0.19954085   0.03225269   0.09572897  -0.00244140
  1.72200000   0.00000000   0.01749277   0.00018332   0.00000000   0.63302870   0.00000000   0.00000000   0.00000000   0.00114099   0.00099769   0.00000000   0.00000000   0.00000000   0.19954085   0.03225489   0.09573116  -0.00488280
  1.72400000   0.00000000   0.01749240   0.00016254   0.00000000   0.63302870   0.00000000   0.00000000   0.00000000   0.00106079   0.00081922   0.00000000   0.00000000   0.00000000   0.19954085   0.03225709   0.09573298  -0.02685500
  1.72600000   0.00000000   0.01749207   0.00014035   0.00000000   0.63302870   0.00000000   0.00000000   0.00000000   0.00094972   0.00066934   0.00000000   0.00000000   0.00000000   0.19954085   0.03225910   0.09573447  -0.00244140
  1.72800000   0.00000000   0.01749179   0.00011846   0.00000000   0.63302870   0.00000000   0.00000000   0.00000000   0.00094035   0.00054887   0.00000000   0.00000000   0.00000000   0.19954085   0.03226099   0.09573569  -0.02441400
  1.73000000   0.00000000   0.01749156   0.00009695   0.00000000   0.63302870   0.00000000   0.00000000   0.00000000   0.00110298   0.00045753   0.00000000   0.00000000   0.00000000   0.19954085   0.03226303   0.09573669  -0.02441400
  1.73200000   0.00000000   0.01749136   0.00007493   0.00000000   0.63302870   0.00000000   0.00000000   0.00000000   0.00141244   0.00039563   0.00000000   0.00000000   0.00000000   0.19954085   0.03226555   0.09573755  -0.03662100
  1.73400000   0.00000000   0.01749121   0.00005134   0.00000000   0.63302870   0.00000000   0.00000000   0.00000000   0.00176092   0.00035518   0.00000000   0.00000000   0.00000000   0.19954085   0.03226872   0.09573830  -0.04638700
  1.73600000   0.00000000   0.01749111   0.00002508   0.00000000   0.63302870   0.00000000   0.00000000   0.00000000   0.00201127   0.00032760   0.00000000   0.00000000   0.00000000   0.19954085   0.03227249   0.09573898  -0.03173800
  1.73800000   0.00000000   0.01749106  -0.00000497   0.00000000   0.63302870   0.00000000   0.00000000   0.00000000   0.00206405   0.00031371   0.00000000   0.00000000   0.00000000   0.19954085   0.03227657   0.09573962  -0.02197300
  1.74000000   0.00000000   0.01749107  -0.00003979   0.00000000   0.63302870   0.00000000   0.00000000   0.00000000   0.00190441   0.00031093   0.00000000   0.00000000   0.00000000   0.19954085   0.03228054   0.09574025  -0.01953100
  1.74200000   0.00000000   0.01749115  -0.00007959   0.00000000   0.63302870   0.00000000   0.00000000   0.00000000   0.00160931   0.00030841   0.00000000   0.00000000   0.00000000   0.19954085   0.03228405   0.09574087  -0.00488280
  1.74400000   0.00000000   0.01749131  -0.00012301   0.00000000   0.63302870   0.00000000   0.00000000   0.00000000   0.00131381   0.00030185   0.00000000   0.00000000   0.00000000   0.19954085   0.03228697   0.09574148  -0.01464800
  1.74600000   0.00000000   0.01749155  -0.00016767   0.00000000   0.63302870   0.00000000   0.00000000   0.00000000   0.00114955   0.00029288   0.00000000   0.00000000   0.00000000   0.19954085   0.03228944   0.09574207  -0.01220700
  1.74800000   0.00000000   0.01749189  -0.00021194   0.00000000   0.63302870   0.00000000   0.00000000   0.00000000   0.00118289   0.00027866   0.00000000   0.00000000   0.00000000   0.19954085   0.03229177   0.09574264  -0.01464800
  1.75000000   0.00000000   0.01749231  -0.00025576   0.00000000   0.63302870   0.00000000   0.00000000   0.00000000   0.00138510   0.00025680   0.00000000   0.00000000   0.00000000   0.19954085   0.03229434   0.09574318  -0.01953100
  1.75200000   0.00000000   0.01749282  -0.00029990   0.00000000   0.63302870   0.00000000   0.00000000   0.00000000   0.00164959   0.00022853   0.00000000   0.00000000   0.00000000   0.19954085   0.03229737   0.09574366  -0.01953100
  1.75400000   0.00000000   0.01749342  -0.00034526   0.00000000   0.63302870   0.00000000   0.00000000   0.00000000   0.00184562   0.00019261   0.00000000   0.00000000   0.00000000   0.19954085   0.03230087   0.09574408  -0.02929700
  1.75600000   0.00000000   0.01749412  -0.00039266   0.00000000   0.63302870   0.00000000   0.00000000   0.00000000   0.00188237   0.00015225   0.00000000   0.00000000   0.00000000   0.19954085   0.03230460   0.09574443  -0.02197300
  1.75800000   0.00000000   0.01749490  -0.00044282   0.00000000   0.63302870   0.00000000   0.00000000   0.00000000   0.00175096   0.00012199   0.00000000   0.00000000   0.00000000   0.19954085   0.03230823   0.09574470  -0.01464800
  1.76000000   0.00000000   0.01749579  -0.00049638   0.00000000   0.63302870   0.00000000   0.00000000   0.00000000   0.00152389   0.00011187   0.00000000   0.00000000   0.00000000   0.19954085   0.03231150   0.09574494  -0.00488280
  1.76200000   0.00000000   0.01749678  -0.00055387   0.00000000   0.63302870   0.00000000   0.00000000   0.00000000   0.00131671   0.00011884   0.00000000   0.00000000   0.00000000   0.19954085   0.03231434   0.09574517  -0.00488280
  1.76400000   0.00000000   0.01749789  -0.00061567   0.00000000   0.63302870   0.00000000   0.00000000   0.00000000   0.00123142   0.00013919   0.00000000   0.00000000   0.00000000   0.19954085   0.03231689   0.09574543  -0.00732420
  1.76600000   0.00000000   0.01749912  -0.00068205   0.00000000   0.63302870   0.00000000   0.00000000   0.00000000   0.00130597   0.00016663   0.00000000   0.00000000   0.00000000   0.19954085   0.03231943   0.09574573  -0.00976560
  1.76800000   0.00000000   0.01750048  -0.00075311   0.00000000   0.63302870   0.00000000   0.00000000   0.00000000   0.00149424   0.00018489   0.00000000   0.00000000   0.00000000   0.19954085   0.03232223   0.09574608  -0.01464800
  1.77000000   0.00000000   0.01750199  -0.00082877   0.00000000   0.63302870   0.00000000   0.00000000   0.00000000   0.00168666   0.00018113   0.00000000   0.00000000   0.00000000   0.19954085   0.03232541   0.09574645  -0.01709000
  1.77200000   0.00000000   0.01750365  -0.00090879   0.00000000   0.63302870   0.00000000   0.00000000   0.00000000   0.00176156   0.00015207   0.00000000   0.00000000   0.00000000   0.19954085   0.03232886   0.09574678  -0.00244140
  1.77400000   0.00000000   0.01750546  -0.00099269   0.00000000   0.63302870   0.00000000   0.00000000   0.00000000   0.00164281   0.00009235   0.00000000   0.00000000   0.00000000   0.19954085   0.03233226   0.09574703  -0.01220700
  1.77600000   0.00000000   0.01750745  -0.00107978   0.00000000   0.63302870   0.00000000   0.00000000   0.00000000   0.00133661  -0.00000171   0.00000000   0.00000000   0.00000000   0.19954085   0.03233524   0.09574712  -0.03173800
  1.77800000   0.00000000   0.01750961  -0.00116911   0.00000000   0.63302870   0.00000000   0.00000000   0.00000000   0.00092791  -0.00012010   0.00000000   0.00000000   0.00000000   0.19954085   0.03233751   0.09574700  -0.01709000
  1.78000000   0.00000000   0.01751195  -0.00125947   0.00000000   0.63302870   0.00000000   0.00000000   0.00000000   0.00053851  -0.00024619   0.00000000   0.00000000   0.00000000   0.19954085   0.03233897   0.09574663  -0.01220700
  1.78200000   0.00000000   0.01751447  -0.00134934   0.00000000   0.63302870   0.00000000   0.00000000   0.00000000   0.00027006  -0.00036550   0.00000000   0.00000000   0.00000000   0.19954085   0.03233978   0.09574602   0.00488280
  1.78400000   0.00000000   0.01751716  -0.00143692   0.00000000   0.63302870   0.00000000   0.00000000   0.00000000   0.00015897  -0.00046582   0.00000000   0.00000000   0.00000000   0.19954085   0.03234021   0.09574519  -0.01220700
  1.78600000   0.00000000   0.01752004  -0.00152002   0.00000000   0.63302870   0.00000000   0.00000000   0.00000000   0.00016164  -0.00054419   0.00000000   0.00000000   0.00000000   0.19954085   0.03234053   0.09574418   0.00244140
  1.78800000   0.00000000   0.01752308  -0.00159614   0.00000000   0.63302870   0.00000000   0.00000000   0.00000000   0.00017738  -0.00060766   0.00000000   0.00000000   0.00000000   0.19954085   0.03234087   0.09574302   0.00000000
  1.79000000   0.00000000   0.01752627  -0.00166251   0.00000000   0.63302870   0.00000000   0.00000000   0.00000000   0.00009933  -0.00066007   0.00000000   0.00000000   0.00000000   0.19954085   0.03234115   0.09574176  -0.02441400
  1.79200000   0.00000000   0.01752960  -0.00171686   0.00000000   0.63302870   0.00000000   0.00000000   0.00000000  -0.00013247  -0.00070240   0.00000000   0.00000000   0.00000000   0.19954085   0.03234111   0.09574039   0.00000000
  1.79400000   0.00000000   0.01753303  -0.00175832   0.00000000   0.63302870   0.00000000   0.00000000   0.00000000  -0.00050038  -0.00074361   0.00000000   0.00000000   0.00000000   0.19954085   0.03234048   0.09573895  -0.01953100
  1.79600000   0.00000000   0.01753655  -0.00178766   0.00000000   0.63302870   0.00000000   0.00000000   0.00000000  -0.00091390  -0.00079370   0.00000000   0.00000000   0.00000000   0.19954085   0.03233907   0.09573741  -0.01464800
  1.79800000   0.00000000   0.01754012  -0.00180632   0.00000000   0.63302870   0.00000000   0.00000000   0.00000000  -0.00124989  -0.00085426   0.00000000   0.00000000   0.00000000   0.19954085   0.03233690   0.09573576   0.00244140
  1.80000000   0.00000000   0.01754373  -0.00181553   0.00000000   0.63302870   0.00000000   0.00000000   0.00000000  -0.00140974  -0.00092692   0.00000000   0.00000000   0.00000000   0.19954085   0.03233424   0.09573398  -0.01220700
  1.80200000   0.00000000   0.01754736  -0.00181607   0.00000000   0.63302870   0.00000000   0.00000000   0.00000000  -0.00136519  -0.00101615   0.00000000   0.00000000   0.00000000   0.19954085   0.03233147   0.09573204  -0.00732420
  1.80400000   0.00000000   0.01755100  -0.00180828   0.00000000   0.63302870   0.00000000   0.00000000   0.00000000  -0.00117266  -0.00111911   0.00000000   0.00000000   0.00000000   0.19954085   0.03232893   0.09572990  -0.01464800
  1.80600000   0.00000000   0.01755461  -0.00179203   0.00000000   0.63302870   0.00000000   0.00000000   0.00000000  -0.00094959  -0.00122652   0.00000000   0.00000000   0.00000000   0.19954085   0.03232681   0.09572756  -0.02197300
  1.80800000   0.00000000   0.01755820  -0.00176675   0.00000000   0.63302870   0.00000000   0.00000000   0.00000000  -0.00082099  -0.00132965   0.00000000   0.00000000   0.00000000   0.19954085   0.03232504   0.09572500  -0.01464800
  1.81000000   0.00000000   0.01756173  -0.00173156   0.00000000   0.63302870   0.00000000   0.00000000   0.00000000  -0.00086097  -0.00141745   0.00000000   0.00000000   0.00000000   0.19954085   0.03232336   0.09572225  -0.02441400
  1.81200000   0.00000000   0.01756519  -0.00168605   0.00000000   0.63302870   0.00000000   0.00000000   0.00000000  -0.00105980  -0.00147430   0.00000000   0.00000000   0.00000000   0.19954085   0.03232144   0.09571936  -0.00976560
  1.81400000   0.00000000   0.01756857  -0.00163097   0.00000000   0.63302870   0.00000000   0.00000000   0.00000000  -0.00133231  -0.00148583   0.00000000   0.00000000   0.00000000   0.19954085   0.03231904   0.09571640  -0.01709000
  1.81600000   0.00000000   0.01757183  -0.00156765   0.00000000   0.63302870   0.00000000   0.00000000   0.00000000  -0.00156035  -0.00144551   0.00000000   0.00000000   0.00000000   0.19954085   0.03231615   0.09571347  -0.00976560
  1.81800000   0.00000000   0.01757496  -0.00149664   0.00000000   0.63302870   0.00000000   0.00000000   0.00000000  -0.00164887  -0.00135828   0.00000000   0.00000000   0.00000000   0.19954085   0.03231294   0.09571067  -0.01464800
  1.82000000   0.00000000   0.01757796  -0.00141799   0.00000000   0.63302870   0.00000000   0.00000000   0.00000000  -0.00157078  -0.00124139   0.00000000   0.00000000   0.00000000   0.19954085   0.03230972   0.09570807  -0.03173800
  1.82200000   0.00000000   0.01758079  -0.00133258   0.00000000   0.63302870   0.00000000   0.00000000   0.00000000  -0.00137871  -0.00111602   0.00000000   0.00000000   0.00000000   0.19954085   0.03230677   0.09570571  -0.01464800
  1.82400000   0.00000000   0.01758346  -0.00124225   0.00000000   0.63302870   0.00000000   0.00000000   0.00000000  -0.00117698  -0.00099419   0.00000000   0.00000000   0.00000000   0.19954085   0.03230422   0.09570360  -0.01953100
  1.82600000   0.00000000   0.01758594  -0.00114901   0.00000000   0.63302870   0.00000000   0.00000000   0.00000000  -0.00106835  -0.00088049   0.00000000   0.00000000   0.00000000   0.19954085   0.03230197   0.09570173  -0.02441400
  1.82800000   0.00000000   0.01758824  -0.00105463   0.00000000   0.63302870   0.00000000   0.00000000   0.00000000  -0.00110259  -0.00077995   0.00000000   0.00000000   0.00000000   0.19954085   0.03229980   0.09570007  -0.02197300
  1.83000000   0.00000000   0.01759035  -0.00096061   0.00000000   0.63302870   0.00000000   0.00000000   0.00000000  -0.00125192  -0.00069294   0.00000000   0.00000000   0.00000000   0.19954085   0.03229745   0.09569859  -0.01709000
  1.83200000   0.00000000   0.01759227  -0.00086815   0.00000000   0.63302870   0.00000000   0.00000000   0.00000000  -0.00142483  -0.00061498   0.00000000   0.00000000   0.00000000   0.19954085   0.03229477   0.09569728  -0.01953100
  1.83400000   0.00000000   0.01759401  -0.00077824   0.00000000   0.63302870   0.00000000   0.00000000   0.00000000  -0.00151070  -0.00054694   0.00000000   0.00000000   0.00000000   0.19954085   0.03229183   0.09569612  -0.02441400
  1.83600000   0.00000000   0.01759556  -0.00069165   0.00000000   0.63302870   0.00000000   0.00000000   0.00000000  -0.00143255  -0.00048983   0.00000000   0.00000000   0.00000000   0.19954085   0.03228889   0.09569509  -0.01953100
  1.83800000   0.00000000   0.01759695  -0.00060894   0.00000000   0.63302870   0.00000000   0.00000000   0.00000000  -0.00118398  -0.00043276   0.00000000   0.00000000   0.00000000   0.19954085   0.03228627   0.09569416  -0.01464800
  1.84000000   0.00000000   0.01759816  -0.00053050   0.00000000   0.63302870   0.00000000   0.00000000   0.00000000  -0.00083393  -0.00036057   0.00000000   0.00000000   0.00000000   0.19954085   0.03228426   0.09569337  -0.02441400
  1.84200000   0.00000000   0.01759923  -0.00045657   0.00000000   0.63302870   0.00000000   0.00000000   0.00000000  -0.00049626  -0.00026516   0.00000000   0.00000000   0.00000000   0.19954085   0.03228293   0.09569274  -0.00488280
  1.84400000   0.00000000   0.01760014  -0.00038726   0.00000000   0.63302870   0.00000000   0.00000000   0.00000000  -0.00027718  -0.00014525   0.00000000   0.00000000   0.00000000   0.19954085   0.03228215   0.09569233  -0.01953100
  1.84600000   0.00000000   0.01760091  -0.00032257   0.00000000   0.63302870   0.00000000   0.00000000   0.00000000  -0.00022570  -0.00000979   0.00000000   0.00000000   0.00000000   0.19954085   0.03228165   0.09569218  -0.01220700
  1.84800000   0.00000000   0.01760156  -0.00026238   0.00000000   0.63302870   0.00000000   0.00000000   0.00000000  -0.00031254   0.00011784   0.00000000   0.00000000   0.00000000   0.19954085   0.03228111   0.09569229  -0.00976560
  1.85000000   0.00000000   0.01760208  -0.00020650   0.00000000   0.63302870   0.00000000   0.00000000   0.00000000  -0.00044661   0.00021107   0.00000000   0.00000000   0.00000000   0.19954085   0.03228035   0.09569262  -0.02685500
  1.85200000   0.00000000   0.01760250  -0.00015469   0.00000000   0.63302870   0.00000000   0.00000000   0.00000000  -0.00051833   0.00025500   0.00000000   0.00000000   0.00000000   0.19954085   0.03227939   0.09569308  -0.02441400
  1.85400000   0.00000000   0.01760281  -0.00010664   0.00000000   0.63302870   0.00000000   0.00000000   0.00000000  -0.00045019   0.00024736   0.00000000   0.00000000   0.00000000   0.19954085   0.03227842   0.09569358  -0.02441400
  1.85600000   0.00000000   0.01760302  -0.00006199   0.00000000   0.63302870   0.00000000   0.00000000   0.00000000  -0.00023323   0.00019523   0.00000000   0.00000000   0.00000000   0.19954085   0.03227774   0.09569403  -0.01953100
  1.85800000   0.00000000   0.01760314  -0.00002038   0.00000000   0.63302870   0.00000000   0.00000000   0.00000000   0.00006908   0.00011441   0.00000000   0.00000000   0.00000000   0.19954085   0.03227757   0.09569434  -0.01953100
  1.86000000   0.00000000   0.01760318   0.00001857   0.00000000   0.63302870   0.00000000   0.00000000   0.00000000   0.00035271   0.00001917   0.00000000   0.00000000   0.00000000   0.19954085   0.03227799   0.09569447  -0.01709000
  1.86200000   0.00000000   0.01760315   0.00005528   0.00000000   0.63302870   0.00000000   0.00000000   0.00000000   0.00052424  -0.00008549   0.00000000   0.00000000   0.00000000   0.19954085   0.03227887   0.09569440  -0.00976560
  1.86400000   0.00000000   0.01760304   0.00009011   0.00000000   0.63302870   0.00000000   0.00000000   0.00000000   0.00054512  -0.00019480   0.00000000   0.00000000   0.00000000   0.19954085   0.03227994   0.09569412  -0.02197300
  1.86600000   0.00000000   0.01760286   0.00012346   0.00000000   0.63302870   0.00000000   0.00000000   0.00000000   0.00044841  -0.00030078   0.00000000   0.00000000   0.00000000   0.19954085   0.03228093   0.09569363  -0.01464800
  1.86800000   0.00000000   0.01760261   0.00015568   0.00000000   0.63302870   0.00000000   0.00000000   0.00000000   0.00032258  -0.00039853   0.00000000   0.00000000   0.00000000   0.19954085   0.03228170   0.09569293  -0.00732420
  1.87000000   0.00000000   0.01760230   0.00018708   0.00000000   0.63302870   0.00000000   0.00000000   0.00000000   0.00026955  -0.00048153   0.00000000   0.00000000   0.00000000   0.19954085   0.03228230   0.09569205  -0.01953100
  1.87200000   0.00000000   0.01760192   0.00021795   0.00000000   0.63302870   0.00000000   0.00000000   0.00000000   0.00035548  -0.00053693   0.00000000   0.00000000   0.00000000   0.19954085   0.03228292   0.09569103  -0.01464800
  1.87400000   0.00000000   0.01760149   0.00024853   0.00000000   0.63302870   0.00000000   0.00000000   0.00000000   0.00057828  -0.00055509   0.00000000   0.00000000   0.00000000   0.19954085   0.03228385   0.09568994  -0.02929700
  1.87600000   0.00000000   0.01760099   0.00027901   0.00000000   0.63302870   0.00000000   0.00000000   0.00000000   0.00086878  -0.00053309   0.00000000   0.00000000   0.00000000   0.19954085   0.03228530   0.09568885  -0.01220700
  1.87800000   0.00000000   0.01760043   0.00030949   0.00000000   0.63302870   0.00000000   0.00000000   0.00000000   0.00112393  -0.00046970   0.00000000   0.00000000   0.00000000   0.19954085   0.03228729   0.09568785   0.00488280
  1.88000000   0.00000000   0.01759981   0.00034004   0.00000000   0.63302870   0.00000000   0.00000000   0.00000000   0.00125502  -0.00036984   0.00000000   0.00000000   0.00000000   0.19954085   0.03228967   0.09568701  -0.01220700
  1.88200000   0.00000000   0.01759913   0.00037062   0.00000000   0.63302870   0.00000000   0.00000000   0.00000000   0.00122876  -0.00024661   0.00000000   0.00000000   0.00000000   0.19954085   0.03229216   0.09568639  -0.01464800
  1.88400000   0.00000000   0.01759839   0.00040113   0.00000000   0.63302870   0.00000000   0.00000000   0.00000000   0.00108294  -0.00011371   0.00000000   0.00000000   0.00000000   0.19954085   0.03229447   0.09568603  -0.01709000
  1.88600000   0.00000000   0.01759759   0.00043135   0.00000000   0.63302870   0.00000000   0.00000000   0.00000000   0.00090829   0.00001535   0.00000000   0.00000000   0.00000000   0.19954085   0.03229646   0.09568593  -0.02197300
  1.88800000   0.00000000   0.01759673   0.00046098   0.00000000   0.63302870   0.00000000   0.00000000   0.00000000   0.00080442   0.00012670   0.00000000   0.00000000   0.00000000   0.19954085   0.03229817   0.09568607   0.00488280
  1.89000000   0.00000000   0.01759581   0.00048961   0.00000000   0.63302870   0.00000000   0.00000000   0.00000000   0.00083258   0.00021427   0.00000000   0.00000000   0.00000000   0.19954085   0.03229981   0.09568642  -0.01709000
  1.89200000   0.00000000   0.01759483   0.00051674   0.00000000   0.63302870   0.00000000   0.00000000   0.00000000   0.00098733   0.00028118   0.00000000   0.00000000   0.00000000   0.19954085   0.03230163   0.09568691  -0.01709000
  1.89400000   0.00000000   0.01759379   0.00054215   0.00000000   0.63302870   0.00000000   0.00000000   0.00000000   0.00119915   0.00033260   0.00000000   0.00000000   0.00000000   0.19954085   0.03230382   0.09568752  -0.01953100
  1.89600000   0.00000000   0.01759271   0.00056664   0.00000000   0.63302870   0.00000000   0.00000000   0.00000000   0.00136795   0.00037549   0.00000000   0.00000000   0.00000000   0.19954085   0.03230638   0.09568823  -0.01464800
  1.89800000   0.00000000   0.01759157   0.00059220   0.00000000   0.63302870   0.00000000   0.00000000   0.00000000   0.00141200   0.00041832   0.00000000   0.00000000   0.00000000   0.19954085   0.03230916   0.09568903   0.00244140
  1.90000000   0.00000000   0.01759039   0.00062073   0.00000000   0.63302870   0.00000000   0.00000000   0.00000000   0.00130693   0.00046233   0.00000000   0.00000000   0.00000000   0.19954085   0.03231188   0.09568991  -0.01220700
  1.90200000   0.00000000   0.01758915   0.00065261   0.00000000   0.63302870   0.00000000   0.00000000   0.00000000   0.00109492   0.00050068   0.00000000   0.00000000   0.00000000   0.19954085   0.03231428   0.09569087  -0.01709000
  1.90400000   0.00000000   0.01758784   0.00068692   0.00000000   0.63302870   0.00000000   0.00000000   0.00000000   0.00086214   0.00052817   0.00000000   0.00000000   0.00000000   0.19954085   0.03231624   0.09569190  -0.01220700
  1.90600000   0.00000000   0.01758647   0.00072216   0.00000000   0.63302870   0.00000000   0.00000000   0.00000000   0.00069693   0.00054229   0.00000000   0.00000000   0.00000000   0.19954085   0.03231780   0.09569297  -0.00732420
  1.90800000   0.00000000   0.01758503   0.00075663   0.00000000   0.63302870   0.00000000   0.00000000   0.00000000   0.00064731   0.00053886   0.00000000   0.00000000   0.00000000   0.19954085   0.03231914   0.09569405   0.00000000
  1.91000000   0.00000000   0.01758351   0.00078846   0.00000000   0.63302870   0.00000000   0.00000000   0.00000000   0.00069704   0.00051501   0.00000000   0.00000000   0.00000000   0.19954085   0.03232049   0.09569510  -0.02441400
  1.91200000   0.00000000   0.01758194   0.00081558   0.00000000   0.63302870   0.00000000   0.00000000   0.00000000   0.00077362   0.00046982   0.00000000   0.00000000   0.00000000   0.19954085   0.03232196   0.09569609  -0.00976560
  1.91400000   0.00000000   0.01758030   0.00083570   0.00000000   0.63302870   0.00000000   0.00000000   0.00000000   0.00078351   0.00039892   0.00000000   0.00000000   0.00000000   0.19954085   0.03232352   0.09569696  -0.01220700
  1.91600000   0.00000000   0.01757863   0.00084650   0.00000000   0.63302870   0.00000000   0.00000000   0.00000000   0.00065677   0.00029955   0.00000000   0.00000000   0.00000000   0.19954085   0.03232496   0.09569766  -0.00488280
  1.91800000   0.00000000   0.01757694   0.00084615   0.00000000   0.63302870   0.00000000   0.00000000   0.00000000   0.00038176   0.00017891   0.00000000   0.00000000   0.00000000   0.19954085   0.03232600   0.09569814   0.00732420
  1.92000000   0.00000000   0.01757525   0.00083433   0.00000000   0.63302870   0.00000000   0.00000000   0.00000000   0.00001318   0.00004651   0.00000000   0.00000000   0.00000000   0.19954085   0.03232639   0.09569836  -0.01220700
  1.92200000   0.00000000   0.01757358   0.00081257   0.00000000   0.63302870   0.00000000   0.00000000   0.00000000  -0.00035116  -0.00009332   0.00000000   0.00000000   0.00000000   0.19954085   0.03232605   0.09569831  -0.01464800
  1.92400000   0.00000000   0.01757195   0.00078343   0.00000000   0.63302870   0.00000000   0.00000000   0.00000000  -0.00061277  -0.00023605   0.00000000   0.00000000   0.00000000   0.19954085   0.03232509   0.09569798  -0.01220700
  1.92600000   0.00000000   0.01757039   0.00074964   0.00000000   0.63302870   0.00000000   0.00000000   0.00000000  -0.00071452  -0.00037570   0.00000000   0.00000000   0.00000000   0.19954085   0.03232376   0.09569737  -0.01464800
  1.92800000   0.00000000   0.01756889   0.00071375   0.00000000   0.63302870   0.00000000   0.00000000   0.00000000  -0.00066470  -0.00050921   0.00000000   0.00000000   0.00000000   0.19954085   0.03232238   0.09569649   0.00488280
  1.93000000   0.00000000   0.01756746   0.00067793   0.00000000   0.63302870   0.00000000   0.00000000   0.00000000  -0.00053159  -0.00063038   0.00000000   0.00000000   0.00000000   0.19954085   0.03232119   0.09569535  -0.00488280
  1.93200000   0.00000000   0.01756610   0.00064320   0.00000000   0.63302870   0.00000000   0.00000000   0.00000000  -0.00041015  -0.00072067   0.00000000   0.00000000   0.00000000   0.19954085   0.03232024   0.09569400  -0.00488280
  1.93400000   0.00000000   0.01756482   0.00060887   0.00000000   0.63302870   0.00000000   0.00000000   0.00000000  -0.00037640  -0.00075429   0.00000000   0.00000000   0.00000000   0.19954085   0.03231946   0.09569252  -0.01953100
  1.93600000   0.00000000   0.01756360   0.00057352   0.00000000   0.63302870   0.00000000   0.00000000   0.00000000  -0.00045178  -0.00071023   0.00000000   0.00000000   0.00000000   0.19954085   0.03231863   0.09569106  -0.02197300
  1.93800000   0.00000000   0.01756245   0.00053668   0.00000000   0.63302870   0.00000000   0.00000000   0.00000000  -0.00059513  -0.00057647   0.00000000   0.00000000   0.00000000   0.19954085   0.03231758   0.09568977  -0.00976560
  1.94000000   0.00000000   0.01756138   0.00049915   0.00000000   0.63302870   0.00000000   0.00000000   0.00000000  -0.00072694  -0.00035017   0.00000000   0.00000000   0.00000000   0.19954085   0.03231626   0.09568884  -0.02441400
  1.94200000   0.00000000   0.01756038   0.00046227   0.00000000   0.63302870   0.00000000   0.00000000   0.00000000  -0.00077282  -0.00003699   0.00000000   0.00000000   0.00000000   0.19954085   0.03231476   0.09568846  -0.01464800
  1.94400000   0.00058509   0.01755946   0.00042733   0.00000025   0.63302870   0.00000000   0.00000000   0.00000000  -0.00070277   0.00035352   0.00000000   0.00000000   0.00000000   0.19954144   0.03231329   0.09568877  -0.02197300
  1.94600000   0.00000000   0.01755860   0.00039554   0.00000000   0.63302870   0.00000000   0.00000000   0.00000000  -0.00054795   0.00080731   0.00000000   0.00000000   0.00000000   0.19954202   0.03231203   0.09568993  -0.01709000
  1.94800000   0.00000000   0.01755781   0.00036796   0.00000000   0.63302870   0.00000000   0.00000000   0.00000000  -0.00038808   0.00130054   0.00000000   0.00000000   0.00000000   0.19954202   0.03231110   0.09569204  -0.00976560
  1.95000000   0.00000000   0.01755708   0.00034538   0.00000000   0.63302870   0.00000000   0.00000000   0.00000000  -0.00031349   0.00180521   0.00000000   0.00000000   0.00000000   0.19954202   0.03231040   0.09569515  -0.02441400
  1.95200000   0.00000000   0.01755638   0.00032748   0.00000000   0.63302870   0.00000000   0.00000000   0.00000000  -0.00038132   0.00229580   0.00000000   0.00000000   0.00000000   0.19954202   0.03230970   0.09569925  -0.01220700
  1.95400000   0.00000000   0.01755573   0.00031234   0.00000000   0.63302870   0.00000000   0.00000000   0.00000000  -0.00059001   0.00274111   0.00000000   0.00000000   0.00000000   0.19954202   0.03230873   0.09570429  -0.01464800
  1.95600000   0.00000000   0.01755510   0.00029745   0.00000000   0.63302870   0.00000000   0.00000000   0.00000000  -0.00088156   0.00310174   0.00000000   0.00000000   0.00000000   0.19954202   0.03230726   0.09571013  -0.01220700
  1.95800000   0.00000000   0.01755451   0.00028134   0.00000000   0.63302870   0.00000000   0.00000000   0.00000000  -0.00116749   0.00334494   0.00000000   0.00000000   0.00000000   0.19954202   0.03230521   0.09571658  -0.01220700
  1.96000000   0.00000000   0.01755395   0.00026386   0.00000000   0.63302870   0.00000000   0.00000000   0.00000000  -0.00136835   0.00345065   0.00000000   0.00000000   0.00000000   0.19954202   0.03230267   0.09572337  -0.02197300
  1.96200000   0.00000000   0.01755342   0.00024541   0.00000000   0.63302870   0.00000000   0.00000000   0.00000000  -0.00145065   0.00340681   0.00000000   0.00000000   0.00000000   0.19954202   0.03229986   0.09573023  -0.01709000
  1.96400000   0.00000000   0.01755293   0.00022643   0.00000000   0.63302870   0.00000000   0.00000000   0.00000000  -0.00144145   0.00321450   0.00000000   0.00000000   0.00000000   0.19954202   0.03229696   0.09573685  -0.01709000
  1.96600000   0.00000000   0.01755248   0.00020727   0.00000000   0.63302870   0.00000000   0.00000000   0.00000000  -0.00141169   0.00288941   0.00000000   0.00000000   0.00000000   0.19954202   0.03229411   0.09574295  -0.02197300
  1.96800000   0.00000000   0.01755206   0.00018826   0.00000000   0.63302870   0.00000000   0.00000000   0.00000000  -0.00143709   0.00244957   0.00000000   0.00000000   0.00000000   0.19954202   0.03229126   0.09574829  -0.00732420
  1.97000000   0.00000000   0.01755168   0.00016966   0.00000000   0.63302870   0.00000000   0.00000000   0.00000000  -0.00155867   0.00191054   0.00000000   0.00000000   0.00000000   0.19954202   0.03228827   0.09575265  -0.01464800
  1.97200000   0.00000000   0.01755135   0.00015168   0.00000000   0.63302870   0.00000000   0.00000000   0.00000000  -0.00176214   0.00128897   0.00000000   0.00000000   0.00000000   0.19954202   0.03228494   0.09575585  -0.01953100
  1.97400000   0.00000000   0.01755104   0.00013448   0.00000000   0.63302870   0.00000000   0.00000000   0.00000000  -0.00198314   0.00060113   0.00000000   0.00000000   0.00000000   0.19954202   0.03228120   0.09575774  -0.02197300
  1.97600000   0.00000000   0.01755077   0.00011821   0.00000000   0.63302870   0.00000000   0.00000000   0.00000000  -0.00213483  -0.00013589   0.00000000   0.00000000   0.00000000   0.19954202   0.03227708   0.09575821  -0.01953100
  1.97800000   0.00000000   0.01755054   0.00010296   0.00000000   0.63302870   0.00000000   0.00000000   0.00000000  -0.00214683  -0.00089892   0.00000000   0.00000000   0.00000000   0.19954202   0.03227280   0.09575717  -0.01220700
  1.98000000   0.00000000   0.01755033   0.00008880   0.00000000   0.63302870   0.00000000   0.00000000   0.00000000  -0.00199786  -0.00166313   0.00000000   0.00000000   0.00000000   0.19954202   0.03226865   0.09575461  -0.01220700
  1.98200000   0.00000000   0.01755015   0.00007578   0.00000000   0.63302870   0.00000000   0.00000000   0.00000000  -0.00172502  -0.00240884   0.00000000   0.00000000   0.00000000   0.19954202   0.03226493   0.09575054  -0.01709000
  1.98400000   0.00000000   0.01755000   0.00006391   0.00000000   0.63302870   0.00000000   0.00000000   0.00000000  -0.00140454  -0.00311479   0.00000000   0.00000000   0.00000000   0.19954202   0.03226180   0.09574502  -0.01709000
  1.98600000   0.00000000   0.01754987   0.00005320   0.00000000   0.63302870   0.00000000   0.00000000   0.00000000  -0.00111381  -0.00375014   0.00000000   0.00000000   0.00000000   0.19954202   0.03225928   0.09573815  -0.02197300
  1.98800000   0.00000000   0.01754977   0.00004363   0.00000000   0.63302870   0.00000000   0.00000000   0.00000000  -0.00089425  -0.00428467   0.00000000   0.00000000   0.00000000   0.19954202   0.03225728   0.09573012  -0.01953100
  1.99000000   0.00216819   0.01754968   0.00003517   0.00000008   0.63302870   0.00000000   0.00000000   0.00000000  -0.00073246  -0.00470159   0.00000000   0.00000000   0.00000000   0.19954419   0.03225565   0.09572113  -0.02685500
  1.99200000   0.00000000   0.01754961   0.00002779   0.00000000   0.63302870   0.00000000   0.00000000   0.00000000  -0.00056642  -0.00499914   0.00000000   0.00000000   0.00000000   0.19954636   0.03225435   0.09571143  -0.01464800
  1.99400000   0.00000000   0.01754955   0.00002143   0.00000000   0.63302870   0.00000000   0.00000000   0.00000000  -0.00031479  -0.00519318   0.00000000   0.00000000   0.00000000   0.19954636   0.03225347   0.09570124  -0.01220700
  1.99600000   0.00000000   0.01754951   0.00001605   0.00000000   0.63302870   0.00000000   0.00000000   0.00000000   0.00008206  -0.00531349   0.00000000   0.00000000   0.00000000   0.19954636   0.03225324   0.09569073  -0.01953100
  1.99800000   0.00000000   0.01754948   0.00001158   0.00000000   0.63302870   0.00000000   0.00000000   0.00000000   0.00062912  -0.00538506   0.00000000   0.00000000   0.00000000   0.19954636   0.03225395   0.09568003  -0.01953100
  2.00000000   0.00000000   0.01754946   0.00001158   0.00000000   0.63302870   0.00000000   0.00000000   0.00000000   0.00126937  -0.00542014   0.00000000   0.00000000   0.00000000   0.19954636   0.03225585   0.09566923  -0.01953100
