# Supplementary material for: In vivo muscle force and muscle power during near-maximal frog jumps
Source: PLoS One. 2017 Mar 10;12(3):e0173415. doi: 10.1371/journal.pone.0173415 (PMC5345813; doi:10.1371/journal.pone.0173415)
Supplement: S3 File — Full raw data set of the current study. (ZIP) [file pone.0173415.s003.zip › Frog_jumping_full_dataset2/Extracted_data/Frog2/Jump10/newapr30jump10.frm]

511.00000000 561.00000000 546.00000000 1069.00000000 1169.00000000 1139.00000000  57.79052516   0.00292474   1.34583128   0.02873997  86.54408312
