# Supplementary material for: In vivo muscle force and muscle power during near-maximal frog jumps
Source: PLoS One. 2017 Mar 10;12(3):e0173415. doi: 10.1371/journal.pone.0173415 (PMC5345813; doi:10.1371/journal.pone.0173415)
Supplement: S3 File — Full raw data set of the current study. (ZIP) [file pone.0173415.s003.zip › Frog_jumping_full_dataset2/Extracted_data/Frog2/Jump11/Apr30jump11(total).xls]

## Sheet: .rms
0.86	0.97	0.858	0.964	0.93	0.0719815

## Sheet: .frm
430	483	466	907	1013	979	43.9676	0.00146524	0.791738	0.0136132	56.6806

## Sheet: Power
Time	Vx	Vz	Fx	Fz	V (total)	F (total)	Power (tot.)	Power/kg	Muscle-mass-specific power	PL power	PL Muscle-mass-specific power
0	0	0	-0.00229878	0.263295	0	0.263305	0	0	0	0	0
0.002	0	0	-0.00227406	0.263796	0	0.263806	0	0	0	0	0
0.004	0	0	-0.00224963	0.264305	0	0.264314	0	0	0	0	0
0.006	0	0	-0.00222751	0.264784	0	0.264794	0	0	0	5e-08	0.0001
0.008	0	0	-0.00221075	0.26521	0	0.265219	0	0	0	1.5e-07	0.0003
0.01	0	0	-0.00220042	0.265581	0	0.26559	0	0	0	2.12e-06	0.00424
0.012	0	0	-0.0021938	0.265909	0	0.265919	0	0	0	1.4e-07	0.00028
0.014	0	0	-0.00218557	0.266207	0	0.266216	0	0	0	0	0
0.016	0	0	-0.00217057	0.266479	0	0.266488	0	0	0	7e-08	0.00014
0.018	0	0	-0.00214681	0.266724	0	0.266733	0	0	0	-2.5e-07	-0.0005
0.02	0	0	-0.002117	0.266938	0	0.266947	0	0	0	0	0
0.022	0	0	-0.00208731	0.267118	0	0.267126	0	0	0	-2e-08	-4e-05
0.024	0	0	-0.00206518	0.26727	0	0.267278	0	0	0	0	0
0.026	0	0	-0.00205639	0.267404	0	0.267412	0	0	0	8e-08	0.00016
0.028	0	0	-0.00206246	0.267519	0	0.267527	0	0	0	0	0
0.03	0	0	-0.00208082	0.267601	0	0.267609	0	0	0	1.7e-07	0.00034
0.032	0	0	-0.00210701	0.267633	0	0.267641	0	0	0	1.7e-07	0.00034
0.034	0	0	-0.00213756	0.267614	0	0.267622	0	0	0	7.7e-07	0.00154
0.036	0	0	-0.00217299	0.267557	0	0.267566	0	0	0	2.3e-07	0.00046
0.038	0	0	-0.00221718	0.267475	0	0.267484	0	0	0	0	0
0.04	0	0	-0.00227294	0.267368	0	0.267377	0	0	0	-1.1e-07	-0.00022
0.042	0	0	-0.00233853	0.267221	0	0.267231	0	0	0	-1.4e-07	-0.00028
0.044	0	0	-0.00240748	0.267017	0	0.267028	0	0	0	0	0
0.046	0	0	-0.00247195	0.26675	0	0.266761	0	0	0	-1.3e-07	-0.00026
0.048	0	0	-0.00252729	0.266423	0	0.266435	0	0	0	0	0
0.05	0	0	-0.00257356	0.266056	0	0.266068	0	0	0	-5.8e-07	-0.00116
0.052	0	0	-0.00261356	0.26568	0	0.265693	0	0	0	-3e-08	-6e-05
0.054	0	0	-0.00264925	0.265338	0	0.265352	0	0	0	4e-08	8e-05
0.056	0	0	-0.00268015	0.265073	0	0.265087	0	0	0	9.9e-07	0.00198
0.058	0	0	-0.00270427	0.264925	0	0.264939	0	0	0	0	0
0.06	0	0	-0.00271914	0.264926	0	0.26494	0	0	0	2e-08	4e-05
0.062	0	0	-0.00272221	0.265082	0	0.265096	0	0	0	0	0
0.064	0	0	-0.00271139	0.265366	0	0.26538	0	0	0	0	0
0.066	0	0	-0.00268502	0.265723	0	0.265737	0	0	0	-1.58e-06	-0.00316
0.068	0	0	-0.00264192	0.266105	0	0.266118	0	0	0	-1.57e-06	-0.00314
0.07	0	0	-0.0025817	0.266485	0	0.266498	0	0	0	-2.19e-06	-0.00438
0.072	0	0	-0.00250453	0.266848	0	0.266859	0	0	0	0	0
0.074	0	0	-0.00241143	0.267177	0	0.267188	0	0	0	2e-08	4e-05
0.076	0	0	-0.00230584	0.267453	0	0.267463	0	0	0	0	0
0.078	0	0	-0.00219474	0.267663	0	0.267672	0	0	0	0	0
0.08	0	0	-0.00208778	0.267798	0	0.267807	0	0	0	5e-08	0.0001
0.082	0	0	-0.00199529	0.267858	0	0.267866	0	0	0	0	0
0.084	0	0	-0.0019262	0.267838	0	0.267845	0	0	0	5e-08	0.0001
0.086	0	0	-0.00188684	0.267734	0	0.267741	0	0	0	3.9e-07	0.00078
0.088	0	0	-0.00188146	0.26755	0	0.267556	0	0	0	0	0
0.09	0	0	-0.00191217	0.267307	0	0.267314	0	0	0	7.1e-07	0.00142
0.092	0	0	-0.00197748	0.267039	0	0.267046	0	0	0	0	0
0.094	0	0	-0.00207165	0.266779	0	0.266787	0	0	0	8.8e-07	0.00176
0.096	0	0	-0.00218699	0.26655	0	0.266559	0	0	0	0	0
0.098	0	0	-0.0023168	0.266363	0	0.266373	0	0	0	2e-07	0.0004
0.1	0	0	-0.00245456	0.266221	0	0.266232	0	0	0	0	0
0.102	0	0	-0.00259136	0.266127	0	0.266139	0	0	0	-1.3e-07	-0.00026
0.104	0	0	-0.00271632	0.266087	0	0.266101	0	0	0	-9e-07	-0.0018
0.106	0	0	-0.00281824	0.266108	0	0.266123	0	0	0	-7.2e-07	-0.00144
0.108	0	0	-0.00288676	0.266185	0	0.266201	0	0	0	0	0
0.11	0	0	-0.00291544	0.266301	0	0.266317	0	0	0	-1.4e-07	-0.00028
0.112	0	0	-0.0029045	0.266432	0	0.266447	0	0	0	2e-08	4e-05
0.114	0	0	-0.00285914	0.266545	0	0.26656	0	0	0	5e-08	0.0001
0.116	0	0	-0.00278744	0.266608	0	0.266623	0	0	0	5e-08	0.0001
0.118	0	0	-0.00269959	0.266593	0	0.266607	0	0	0	5.3e-07	0.00106
0.12	0	0	-0.0026052	0.266479	0	0.266492	0	0	0	-3e-08	-6e-05
0.122	0	0	-0.00251019	0.266264	0	0.266276	0	0	0	-1e-07	-0.0002
0.124	0	0	-0.00241749	0.265969	0	0.26598	0	0	0	-1.7e-07	-0.00034
0.126	0	0	-0.00232966	0.265629	0	0.26564	0	0	0	0	0
0.128	0	0	-0.00224922	0.265291	0	0.2653	0	0	0	0	0
0.13	0	0	-0.00217814	0.264995	0	0.265004	0	0	0	-7.8e-07	-0.00156
0.132	0	0	-0.0021183	0.264774	0	0.264782	0	0	0	6e-08	0.00012
0.134	0	0	-0.00207288	0.264644	0	0.264652	0	0	0	1.5e-07	0.0003
0.136	0	0	-0.00204774	0.264607	0	0.264615	0	0	0	1.16e-06	0.00232
0.138	0	0	-0.00205028	0.264654	0	0.264662	0	0	0	1.4e-07	0.00028
0.14	0	0	-0.00208528	0.264763	0	0.264771	0	0	0	0	0
0.142	0	0	-0.00215161	0.264904	0	0.264913	0	0	0	6e-08	0.00012
0.144	0	0	-0.00224246	0.265058	0	0.265068	0	0	0	0	0
0.146	0	0	-0.00234651	0.265214	0	0.265225	0	0	0	7e-08	0.00014
0.148	0	0	-0.00244818	0.265368	0	0.265379	0	0	0	0	0
0.15	0	0	-0.00253108	0.265512	0	0.265525	0	0	0	0	0
0.152	0	0	-0.00258587	0.265635	0	0.265647	0	0	0	0	0
0.154	0	0	-0.00261384	0.265717	0	0.26573	0	0	0	2.1e-07	0.00042
0.156	0	0	-0.00262189	0.265747	0	0.26576	0	0	0	-7e-08	-0.00014
0.158	0	0	-0.00261614	0.265731	0	0.265744	0	0	0	0	0
0.16	0	0	-0.0025997	0.26568	0	0.265693	0	0	0	0	0
0.162	0	0	-0.00257472	0.26561	0	0.265622	0	0	0	-1.2e-07	-0.00024
0.164	0	0	-0.00254591	0.265534	0	0.265546	0	0	0	-7.9e-07	-0.00158
0.166	0	0	-0.00251956	0.265471	0	0.265483	0	0	0	0	0
0.168	0	0	-0.00249901	0.265439	0	0.265451	0	0	0	5.6e-07	0.00112
0.17	0	0	-0.00248499	0.265449	0	0.265461	0	0	0	2.59e-06	0.00518
0.172	0	0	-0.0024788	0.265505	0	0.265516	0	0	0	3.21e-06	0.00642
0.174	0	0	-0.00248106	0.265606	0	0.265618	0	0	0	1e-07	0.0002
0.176	0	0	-0.00248864	0.265746	0	0.265758	0	0	0	3e-08	6e-05
0.178	0	0	-0.00249537	0.265912	0	0.265924	0	0	0	0	0
0.18	0	0	-0.00249589	0.266092	0	0.266104	0	0	0	0	0
0.182	0	0	-0.00248786	0.266271	0	0.266282	0	0	0	0	0
0.184	0	0	-0.00247025	0.266432	0	0.266444	0	0	0	-1.1e-07	-0.00022
0.186	0	0	-0.00244141	0.266567	0	0.266578	0	0	0	0	0
0.188	0	0	-0.00239931	0.26667	0	0.266681	0	0	0	1e-08	2e-05
0.19	0	0	-0.00234277	0.266746	0	0.266756	0	0	0	2.3e-07	0.00046
0.192	0	0	-0.00227215	0.266801	0	0.266811	0	0	0	-1.4e-07	-0.00028
0.194	0	0	-0.00218834	0.266843	0	0.266852	0	0	0	-6.2e-07	-0.00124
0.196	0	0	-0.00209139	0.266872	0	0.266881	0	0	0	0	0
0.198	0	0	-0.00198227	0.266883	0	0.266891	0	0	0	0	0
0.2	0	0	-0.00186626	0.266867	0	0.266873	0	0	0	0	0
0.202	0	0	-0.00175262	0.266817	0	0.266823	0	0	0	0	0
0.204	0	0	-0.00165157	0.266738	0	0.266743	0	0	0	0	0
0.206	0	0	-0.00157323	0.266637	0	0.266641	0	0	0	1.3e-07	0.00026
0.208	0	0	-0.00152678	0.266522	0	0.266526	0	0	0	1.3e-07	0.00026
0.21	0	0	-0.00151721	0.266401	0	0.266406	0	0	0	6.8e-07	0.00136
0.212	0	0	-0.00154389	0.266292	0	0.266296	0	0	0	0	0
0.214	0	0	-0.00160242	0.266212	0	0.266217	0	0	0	0	0
0.216	0	0	-0.0016875	0.266171	0	0.266176	0	0	0	0	0
0.218	0	0	-0.00179449	0.266168	0	0.266174	0	0	0	1e-08	2e-05
0.22	0	0	-0.00191876	0.266202	0	0.266209	0	0	0	0	0
0.222	0	0	-0.00205468	0.266268	0	0.266276	0	0	0	-1e-08	-2e-05
0.224	0	0	-0.00219568	0.266357	0	0.266366	0	0	0	-1e-08	-2e-05
0.226	0	0	-0.00233354	0.266454	0	0.266464	0	0	0	0	0
0.228	0	0	-0.00245836	0.266545	0	0.266557	0	0	0	0	0
0.23	0	0	-0.00256135	0.266626	0	0.266639	0	0	0	0	0
0.232	0	0	-0.00263633	0.266702	0	0.266715	0	0	0	0	0
0.234	0	0	-0.00267919	0.266779	0	0.266792	0	0	0	1e-08	2e-05
0.236	0	0	-0.00268918	0.266857	0	0.266871	0	0	0	5e-08	0.0001
0.238	0	0	-0.00267025	0.266924	0	0.266938	0	0	0	1e-08	2e-05
0.24	0	0	-0.00262954	0.266964	0	0.266977	0	0	0	1.2e-07	0.00024
0.242	0	0	-0.00257539	0.266962	0	0.266975	0	0	0	0	0
0.244	0	0	-0.00251601	0.266907	0	0.266919	0	0	0	-2e-08	-4e-05
0.246	0	0	-0.00245829	0.266797	0	0.266809	0	0	0	0	0
0.248	0	0	-0.00240645	0.266645	0	0.266656	0	0	0	0	0
0.25	0	0	-0.002362	0.266478	0	0.266489	0	0	0	-2.05e-06	-0.0041
0.252	0	0	-0.00232534	0.266327	0	0.266337	0	0	0	0	0
0.254	0	0	-0.00229637	0.266208	0	0.266218	0	0	0	0	0
0.256	0	0	-0.00227256	0.266122	0	0.266132	0	0	0	0	0
0.258	0	0	-0.00224821	0.266053	0	0.266063	0	0	0	0	0
0.26	0	0	-0.00221598	0.26598	0	0.265989	0	0	0	0	0
0.262	0	0	-0.00216962	0.265882	0	0.265891	0	0	0	4.3e-07	0.00086
0.264	0	0	-0.00210684	0.265761	0	0.26577	0	0	0	2.24e-06	0.00448
0.266	0	0	-0.00203114	0.26564	0	0.265648	0	0	0	0	0
0.268	0	0	-0.00195193	0.26555	0	0.265557	0	0	0	1.48e-06	0.00296
0.27	0	0	-0.00188258	0.265512	0	0.265519	0	0	0	1.16e-06	0.00232
0.272	0	0	-0.00183629	0.265532	0	0.265538	0	0	0	0	0
0.274	0	0	-0.00182088	0.265603	0	0.26561	0	0	0	-6e-08	-0.00012
0.276	0	0	-0.00183653	0.265707	0	0.265713	0	0	0	0	0
0.278	0	0	-0.00187881	0.265817	0	0.265824	0	0	0	-5e-07	-0.001
0.28	0	0	-0.0019412	0.265914	0	0.265921	0	0	0	0	0
0.282	0	0	-0.00201435	0.265987	0	0.265995	0	0	0	1.4e-07	0.00028
0.284	0	0	-0.00208771	0.266038	0	0.266047	0	0	0	0	0
0.286	0	0	-0.00215366	0.266074	0	0.266083	0	0	0	0	0
0.288	0	0	-0.00220867	0.266102	0	0.266112	0	0	0	0	0
0.29	0	0	-0.00225105	0.266129	0	0.266139	0	0	0	4.3e-07	0.00086
0.292	0	0	-0.00227869	0.26616	0	0.266169	0	0	0	0	0
0.294	0	0	-0.00228946	0.266193	0	0.266203	0	0	0	0	0
0.296	0	0	-0.00228364	0.266225	0	0.266235	0	0	0	-3.4e-07	-0.00068
0.298	0	0	-0.00226558	0.266244	0	0.266254	0	0	0	0	0
0.3	0	0	-0.00224254	0.266243	0	0.266252	0	0	0	-4e-08	-8e-05
0.302	0	0	-0.00222209	0.266209	0	0.266219	0	0	0	-4.3e-07	-0.00086
0.304	0	0	-0.00220987	0.266137	0	0.266146	0	0	0	5e-08	0.0001
0.306	0	0	-0.00220905	0.266026	0	0.266035	0	0	0	4e-08	8e-05
0.308	0	0	-0.00222063	0.265882	0	0.265892	0	0	0	0	0
0.31	0	0	-0.00224425	0.265723	0	0.265732	0	0	0	0	0
0.312	0	0	-0.00227902	0.265571	0	0.265581	0	0	0	1.9e-07	0.00038
0.314	0	0	-0.00232419	0.265457	0	0.265467	0	0	0	0	0
0.316	0	0	-0.00237844	0.265402	0	0.265413	0	0	0	0	0
0.318	0	0	-0.00243898	0.265419	0	0.26543	0	0	0	0	0
0.32	0	0	-0.00250222	0.265507	0	0.265519	0	0	0	1.24e-06	0.00248
0.322	0	0	-0.00256412	0.265661	0	0.265673	0	0	0	1.51e-06	0.00302
0.324	0	0	-0.00261938	0.265868	0	0.265881	0	0	0	4e-08	8e-05
0.326	0	0	-0.00266265	0.266107	0	0.26612	0	0	0	-4.4e-07	-0.00088
0.328	0	0	-0.00269053	0.266337	0	0.266351	0	0	0	-1.17e-06	-0.00234
0.33	0	0	-0.00270087	0.266513	0	0.266526	0	0	0	0	0
0.332	0	0	-0.0026917	0.266604	0	0.266618	0	0	0	-2.9e-07	-0.00058
0.334	0	0	-0.00266289	0.266608	0	0.266622	0	0	0	-2.6e-07	-0.00052
0.336	0	0	-0.00261818	0.266541	0	0.266554	0	0	0	-2.39e-06	-0.00478
0.338	0	0	-0.00256491	0.266427	0	0.266439	0	0	0	-8.9e-07	-0.00178
0.34	0	0	-0.00251204	0.266289	0	0.266301	0	0	0	-8e-08	-0.00016
0.342	0	0	-0.00246826	0.266147	0	0.266159	0	0	0	0	0
0.344	0	0	-0.00244076	0.26602	0	0.266031	0	0	0	-1.4e-07	-0.00028
0.346	0	0	-0.00243319	0.265925	0	0.265936	0	0	0	0	0
0.348	0	0	-0.00244351	0.265874	0	0.265885	0	0	0	0	0
0.35	0	0	-0.00246449	0.26587	0	0.265881	0	0	0	0	0
0.352	0	0	-0.00248669	0.265903	0	0.265914	0	0	0	0	0
0.354	0	0	-0.00250198	0.26595	0	0.265961	0	0	0	3e-08	6e-05
0.356	0	0	-0.00250451	0.265977	0	0.265989	0	0	0	7e-08	0.00014
0.358	0	0	-0.00248975	0.265962	0	0.265974	0	0	0	4e-07	0.0008
0.36	0	0	-0.0024549	0.265902	0	0.265913	0	0	0	0	0
0.362	0	0	-0.00240036	0.265808	0	0.265818	0	0	0	0	0
0.364	0	0	-0.00232992	0.265693	0	0.265703	0	0	0	6.9e-07	0.00138
0.366	0	0	-0.00224966	0.265564	0	0.265574	0	0	0	8.8e-07	0.00176
0.368	0	0	-0.0021653	0.265429	0	0.265438	0	0	0	1.4e-07	0.00028
0.37	0	0	-0.0020781	0.265302	0	0.26531	0	0	0	7e-07	0.0014
0.372	0	0	-0.00198431	0.265204	0	0.265212	0	0	0	0	0
0.374	0	0	-0.00187859	0.265152	0	0.265159	0	0	0	-9e-08	-0.00018
0.376	0	0	-0.00175706	0.265157	0	0.265163	0	0	0	0	0
0.378	0	0	-0.00162005	0.265223	0	0.265228	0	0	0	-1.31e-06	-0.00262
0.38	0	0	-0.00147449	0.265342	0	0.265346	0	0	0	-1.6e-07	-0.00032
0.382	0	0	-0.0013322	0.265494	0	0.265498	0	0	0	-8e-08	-0.00016
0.384	0	0	-0.00120571	0.26565	0	0.265653	0	0	0	9e-08	0.00018
0.386	0	0	-0.00110535	0.265785	0	0.265787	0	0	0	0	0
0.388	0	0	-0.00103914	0.265884	0	0.265887	0	0	0	8e-07	0.0016
0.39	0	0	-0.00101394	0.265949	0	0.265951	0	0	0	0	0
0.392	0	0	-0.00103406	0.265989	0	0.265991	0	0	0	0	0
0.394	0	0	-0.00109842	0.266015	0	0.266017	0	0	0	0	0
0.396	0	0	-0.00120099	0.266028	0	0.26603	0	0	0	0	0
0.398	0	0	-0.00133463	0.266025	0	0.266028	0	0	0	0	0
0.4	0	0	-0.00149338	0.266007	0	0.266011	0	0	0	-5e-08	-0.0001
0.402	0	0	-0.00167108	0.265983	0	0.265988	0	0	0	-1e-08	-2e-05
0.404	0	0	-0.00185937	0.265967	0	0.265973	0	0	0	-1e-08	-2e-05
0.406	0	0	-0.00204891	0.265974	0	0.265982	0	0	0	-5e-08	-0.0001
0.408	0	0	-0.00223167	0.266014	0	0.266023	0	0	0	-3.9e-07	-0.00078
0.41	0	0	-0.00240134	0.266087	0	0.266098	0	0	0	0	0
0.412	0	0	-0.00255199	0.266184	0	0.266196	0	0	0	4e-08	8e-05
0.414	0	0	-0.00267783	0.266297	0	0.26631	0	0	0	1e-07	0.0002
0.416	0	0	-0.00277382	0.266426	0	0.26644	0	0	0	0	0
0.418	0	0	-0.0028354	0.266582	0	0.266597	0	0	0	1.6e-07	0.00032
0.42	0	0	-0.00285827	0.266772	0	0.266787	0	0	0	1.3e-07	0.00026
0.422	0	0	-0.00283981	0.26699	0	0.267005	0	0	0	0	0
0.424	0	0	-0.00278082	0.267224	0	0.267239	0	0	0	0	0
0.426	0	0	-0.00268709	0.267457	0	0.26747	0	0	0	0	0
0.428	0	0	-0.00256977	0.267669	0	0.267681	0	0	0	-1.17e-06	-0.00234
0.43	0	0	-0.00244282	0.267842	0	0.267853	0	0	0	0	0
0.432	0	0	-0.00231941	0.267967	0	0.267977	0	0	0	-2.4e-07	-0.00048
0.434	0	0	-0.00221021	0.268041	0	0.26805	0	0	0	-6.27e-06	-0.01254
0.436	0	0	-0.00212204	0.268064	0	0.268072	0	0	0	-3.27e-06	-0.00654
0.438	0	0	-0.00205642	0.268029	0	0.268037	0	0	0	-1.88e-06	-0.00376
0.44	0	0	-0.00201038	0.267934	0	0.267941	0	0	0	0	0
0.442	0	0	-0.00197847	0.267781	0	0.267788	0	0	0	0	0
0.444	0	0	-0.00195486	0.267584	0	0.267591	0	0	0	0	0
0.446	0	0	-0.0019357	0.267358	0	0.267365	0	0	0	0	0
0.448	0	0	-0.00192171	0.267114	0	0.267121	0	0	0	-1.5e-07	-0.0003
0.45	0	0	-0.00191892	0.266857	0	0.266864	0	0	0	-1e-07	-0.0002
0.452	0	0	-0.00193475	0.266591	0	0.266598	0	0	0	-5e-08	-0.0001
0.454	0	0	-0.00197296	0.266331	0	0.266338	0	0	0	0	0
0.456	0	0	-0.00203165	0.266106	0	0.266114	0	0	0	0	0
0.458	0	0	-0.00210447	0.265949	0	0.265957	0	0	0	4.3e-07	0.00086
0.46	0	0	-0.00218292	0.265883	0	0.265892	0	0	0	8e-08	0.00016
0.462	0	0	-0.00225793	0.265911	0	0.265921	0	0	0	0	0
0.464	0	0	-0.00232065	0.266012	0	0.266022	0	0	0	0	0
0.466	0	0	-0.00236565	0.266153	0	0.266163	0	0	0	0	0
0.468	0	0	-0.00239454	0.266306	0	0.266317	0	0	0	0	0
0.47	0	0	-0.00241524	0.266458	0	0.266469	0	0	0	1.12e-06	0.00224
0.472	0	0	-0.00243741	0.2666	0	0.266612	0	0	0	1.9e-07	0.00038
0.474	0	0	-0.00246706	0.266731	0	0.266742	0	0	0	1.9e-07	0.00038
0.476	0	0	-0.00250439	0.266853	0	0.266865	0	0	0	0	0
0.478	0	0	-0.00254625	0.266971	0	0.266983	0	0	0	0	0
0.48	0	0	-0.00258803	0.267082	0	0.267095	0	0	0	1.91e-06	0.00382
0.482	0	0	-0.00262386	0.267183	0	0.267195	0	0	0	8.8e-07	0.00176
0.484	0	0	-0.00264863	0.267271	0	0.267284	0	0	0	1.88e-06	0.00376
0.486	0	0	-0.0026601	0.267346	0	0.267359	0	0	0	8e-08	0.00016
0.488	0	0	-0.00265804	0.267397	0	0.26741	0	0	0	0	0
0.49	0	0	-0.0026429	0.267412	0	0.267425	0	0	0	3e-08	6e-05
0.492	0	0	-0.00261621	0.267379	0	0.267392	0	0	0	-2e-08	-4e-05
0.494	0	0	-0.00258098	0.267298	0	0.26731	0	0	0	0	0
0.496	0	0	-0.00254106	0.267179	0	0.267191	0	0	0	0	0
0.498	0	0	-0.00250041	0.267033	0	0.267045	0	0	0	-3.8e-07	-0.00076
0.5	0	0	-0.00246207	0.266866	0	0.266877	0	0	0	0	0
0.502	0	0	-0.00242693	0.266672	0	0.266683	0	0	0	-2e-08	-4e-05
0.504	0	0	-0.00239346	0.266454	0	0.266465	0	0	0	0	0
0.506	0	0	-0.002359	0.266227	0	0.266238	0	0	0	-1e-08	-2e-05
0.508	0	0	-0.00232171	0.266016	0	0.266026	0	0	0	-1e-08	-2e-05
0.51	0	0	-0.00228291	0.265841	0	0.26585	0	0	0	-4e-08	-8e-05
0.512	0	0	-0.00224674	0.265721	0	0.26573	0	0	0	0	0
0.514	0	0	-0.00221655	0.265671	0	0.26568	0	0	0	0	0
0.516	0	0	-0.00219309	0.265699	0	0.265708	0	0	0	1.1e-07	0.00022
0.518	0	0	-0.00217494	0.2658	0	0.265809	0	0	0	0	0
0.52	0	0	-0.00216033	0.265957	0	0.265966	0	0	0	5e-08	0.0001
0.522	0	0	-0.00214916	0.266157	0	0.266166	0	0	0	7e-08	0.00014
0.524	0	0	-0.00214223	0.266395	0	0.266404	0	0	0	0	0
0.526	0	0	-0.00213844	0.266673	0	0.266682	0	0	0	0	0
0.528	0	0	-0.00213505	0.266991	0	0.267	0	0	0	6.7e-07	0.00134
0.53	0	0	-0.00213048	0.267344	0	0.267353	0	0	0	-1.4e-07	-0.00028
0.532	0	0	-0.0021261	0.267722	0	0.26773	0	0	0	-2.31e-06	-0.00462
0.534	0	0	-0.0021252	0.268103	0	0.268112	0	0	0	0	0
0.536	0	0	-0.00212875	0.268469	0	0.268478	0	0	0	0	0
0.538	0	0	-0.002133	0.2688	0	0.268809	0	0	0	-1.4e-07	-0.00028
0.54	0	0	-0.00213321	0.269066	0	0.269075	0	0	0	0	0
0.542	0	0	-0.00212832	0.269231	0	0.269239	0	0	0	7.3e-07	0.00146
0.544	0	0	-0.00212178	0.269266	0	0.269274	0	0	0	0	0
0.546	0	0	-0.00211985	0.269164	0	0.269173	0	0	0	1.7e-07	0.00034
0.548	0	0	-0.00212907	0.268935	0	0.268944	0	0	0	1.3e-07	0.00026
0.55	0	0	-0.0021522	0.268598	0	0.268607	0	0	0	4.3e-07	0.00086
0.552	0	0	-0.00218615	0.268179	0	0.268188	0	0	0	0	0
0.554	0	0	-0.0022258	0.267713	0	0.267722	0	0	0	1e-08	2e-05
0.556	0	0	-0.00226911	0.267241	0	0.26725	0	0	0	7e-08	0.00014
0.558	0	0	-0.00231667	0.2668	0	0.26681	0	0	0	1e-07	0.0002
0.56	0	0	-0.00236637	0.266413	0	0.266423	0	0	0	3e-08	6e-05
0.562	0	0	-0.00241077	0.266092	0	0.266103	0	0	0	-1.7e-07	-0.00034
0.564	0	0	-0.00244066	0.265837	0	0.265849	0	0	0	0	0
0.566	0	0	-0.00245052	0.265645	0	0.265656	0	0	0	-4.6e-07	-0.00092
0.568	0	0	-0.00244215	0.265505	0	0.265516	0	0	0	-4.2e-07	-0.00084
0.57	0	0	-0.00242422	0.265405	0	0.265416	0	0	0	-5e-08	-0.0001
0.572	0	0	-0.00240713	0.265334	0	0.265345	0	0	0	-3e-08	-6e-05
0.574	0	0	-0.00239723	0.265288	0	0.265299	0	0	0	-1e-07	-0.0002
0.576	0	0	-0.00239499	0.265271	0	0.265282	0	0	0	0	0
0.578	0	0	-0.00239694	0.26529	0	0.265301	0	0	0	-1e-08	-2e-05
0.58	0	0	-0.00239872	0.26535	0	0.265361	0	0	0	-2.1e-07	-0.00042
0.582	0	0	-0.00239757	0.265439	0	0.26545	0	0	0	-4e-08	-8e-05
0.584	0	0	-0.00239277	0.265531	0	0.265542	0	0	0	0	0
0.586	0	0	-0.00238521	0.265598	0	0.265609	0	0	0	-1.1e-07	-0.00022
0.588	0	0	-0.00237695	0.265617	0	0.265628	0	0	0	-1.4e-07	-0.00028
0.59	0	0	-0.00237109	0.265578	0	0.265589	0	0	0	-1.5e-07	-0.0003
0.592	0	0	-0.00237074	0.265478	0	0.265489	0	0	0	-1.49e-06	-0.00298
0.594	0	0	-0.00237749	0.265325	0	0.265336	0	0	0	-1.31e-06	-0.00262
0.596	0	0	-0.00239074	0.265137	0	0.265148	0	0	0	0	0
0.598	0	0	-0.00240799	0.264943	0	0.264954	0	0	0	8.7e-07	0.00174
0.6	0	0	-0.00242685	0.264765	0	0.264776	0	0	0	1.86e-06	0.00372
0.602	0	0	-0.00244663	0.264616	0	0.264627	0	0	0	0	0
0.604	0	0	-0.00246766	0.264493	0	0.264505	0	0	0	5.6e-07	0.00112
0.606	0	0	-0.00249037	0.264392	0	0.264403	0	0	0	8.8e-07	0.00176
0.608	0	0	-0.00251511	0.264309	0	0.264321	0	0	0	0	0
0.61	0	0	-0.00254308	0.264246	0	0.264258	0	0	0	0	0
0.612	0	0	-0.00257723	0.264199	0	0.264211	0	0	0	0	0
0.614	0	0	-0.00262185	0.264157	0	0.26417	0	0	0	0	0
0.616	0	0	-0.00268072	0.264109	0	0.264123	0	0	0	0	0
0.618	0	0	-0.00275509	0.264049	0	0.264063	0	0	0	5e-08	0.0001
0.62	0	0	-0.00284164	0.26399	0	0.264005	0	0	0	0	0
0.622	0	0	-0.00293139	0.26396	0	0.263976	0	0	0	1.9e-07	0.00038
0.624	0	0	-0.00301162	0.263989	0	0.264006	0	0	0	1.6e-07	0.00032
0.626	0	0	-0.0030701	0.264087	0	0.264105	0	0	0	9e-08	0.00018
0.628	0	0	-0.00309827	0.264245	0	0.264264	0	0	0	0	0
0.63	0	0	-0.00309195	0.264445	0	0.264463	0	0	0	-1.4e-07	-0.00028
0.632	0	0	-0.00305234	0.264669	0	0.264687	0	0	0	0	0
0.634	0	0	-0.0029875	0.264904	0	0.264921	0	0	0	-5e-07	-0.001
0.636	0	0	-0.00291067	0.26514	0	0.265156	0	0	0	-4e-08	-8e-05
0.638	0	0	-0.00283499	0.265373	0	0.265388	0	0	0	-3e-08	-6e-05
0.64	0	0	-0.00276791	0.265597	0	0.265611	0	0	0	-1.2e-07	-0.00024
0.642	0	0	-0.00270891	0.265814	0	0.265827	0	0	0	-1e-08	-2e-05
0.644	0	0	-0.00265215	0.266022	0	0.266035	0	0	0	-5e-08	-0.0001
0.646	0	0	-0.0025921	0.266219	0	0.266231	0	0	0	0	0
0.648	0	0	-0.00252829	0.266397	0	0.266409	0	0	0	0	0
0.65	0	0	-0.00246564	0.266553	0	0.266564	0	0	0	6e-08	0.00012
0.652	0	0	-0.00241061	0.266682	0	0.266692	0	0	0	2.4e-07	0.00048
0.654	0	0	-0.00236871	0.26678	0	0.266791	0	0	0	4e-08	8e-05
0.656	0	0	-0.00234345	0.26684	0	0.26685	0	0	0	6.4e-07	0.00128
0.658	0	0	-0.00233405	0.266849	0	0.266859	0	0	0	0	0
0.66	0	0	-0.00233489	0.266793	0	0.266803	0	0	0	1e-06	0.002
0.662	0	0	-0.00233844	0.266665	0	0.266676	0	0	0	8e-08	0.00016
0.664	0	0	-0.00233914	0.266471	0	0.266481	0	0	0	0	0
0.666	0	0	-0.00233527	0.266224	0	0.266235	0	0	0	0	0
0.668	0	0	-0.00232798	0.265947	0	0.265958	0	0	0	5e-08	0.0001
0.67	0	0	-0.00231895	0.265667	0	0.265677	0	0	0	0	0
0.672	0	0	-0.0023082	0.265411	0	0.265421	0	0	0	0	0
0.674	0	0	-0.00229303	0.265211	0	0.265221	0	0	0	-5.6e-07	-0.00112
0.676	0	0	-0.00226918	0.265085	0	0.265095	0	0	0	-4.2e-07	-0.00084
0.678	0	0	-0.00223417	0.265041	0	0.265051	0	0	0	-9e-08	-0.00018
0.68	0	0	-0.00218929	0.265077	0	0.265086	0	0	0	-6.2e-07	-0.00124
0.682	0	0	-0.00213803	0.265189	0	0.265197	0	0	0	-6e-07	-0.0012
0.684	0	0	-0.00208486	0.265374	0	0.265382	0	0	0	0	0
0.686	0	0	-0.00203498	0.265624	0	0.265632	0	0	0	-9.9e-07	-0.00198
0.688	0	0	-0.0019933	0.265923	0	0.26593	0	0	0	0	0
0.69	0	0	-0.00196314	0.266246	0	0.266254	0	0	0	-6e-08	-0.00012
0.692	0	0	-0.00194494	0.266564	0	0.266571	0	0	0	0	0
0.694	0	0	-0.00193579	0.266841	0	0.266848	0	0	0	0	0
0.696	0	0	-0.00193232	0.26705	0	0.267057	0	0	0	9e-08	0.00018
0.698	0	0	-0.0019342	0.267179	0	0.267186	0	0	0	8.9e-07	0.00178
0.7	0	0	-0.00194305	0.267233	0	0.26724	0	0	0	1.5e-07	0.0003
0.702	0	0	-0.00195787	0.267233	0	0.26724	0	0	0	7.7e-07	0.00154
0.704	0	0	-0.00197387	0.267199	0	0.267206	0	0	0	0	0
0.706	0	0	-0.00198701	0.26714	0	0.267148	0	0	0	-1e-08	-2e-05
0.708	0	0	-0.00199746	0.267062	0	0.26707	0	0	0	-5.3e-07	-0.00106
0.71	0	0	-0.00200661	0.266977	0	0.266984	0	0	0	-6e-08	-0.00012
0.712	0	0	-0.00201311	0.266896	0	0.266903	0	0	0	-7e-08	-0.00014
0.714	0	0	-0.00201511	0.26682	0	0.266828	0	0	0	-7e-08	-0.00014
0.716	0	0	-0.00201387	0.266739	0	0.266746	0	0	0	-4.2e-07	-0.00084
0.718	0	0	-0.00201304	0.266636	0	0.266644	0	0	0	-7e-08	-0.00014
0.72	0	0	-0.00201733	0.266512	0	0.266519	0	0	0	-4.9e-07	-0.00098
0.722	0	0	-0.00203164	0.266377	0	0.266385	0	0	0	0	0
0.724	0	0	-0.00205731	0.266249	0	0.266257	0	0	0	0	0
0.726	0	0	-0.00209025	0.266142	0	0.26615	0	0	0	0	0
0.728	0	0	-0.00212435	0.266059	0	0.266068	0	0	0	0	0
0.73	0	0	-0.00215479	0.265999	0	0.266008	0	0	0	0	0
0.732	0	0	-0.00217834	0.265958	0	0.265967	0	0	0	5e-07	0.001
0.734	0	0	-0.00219375	0.265935	0	0.265944	0	0	0	2.59e-06	0.00518
0.736	0	0	-0.00220371	0.265928	0	0.265937	0	0	0	4.6e-07	0.00092
0.738	0	0	-0.0022142	0.265933	0	0.265942	0	0	0	0	0
0.74	0	0	-0.00223042	0.26595	0	0.265959	0	0	0	6e-08	0.00012
0.742	0	0	-0.00225491	0.265983	0	0.265992	0	0	0	6e-08	0.00012
0.744	0	0	-0.00228925	0.266038	0	0.266047	0	0	0	6e-08	0.00012
0.746	0	0	-0.00233552	0.266117	0	0.266127	0	0	0	2.9e-07	0.00058
0.748	0	0	-0.0023959	0.266217	0	0.266228	0	0	0	4e-08	8e-05
0.75	0	0	-0.00247141	0.266332	0	0.266343	0	0	0	0	0
0.752	0	0	-0.00256127	0.26645	0	0.266462	0	0	0	-8.2e-07	-0.00164
0.754	0	0	-0.00266393	0.266563	0	0.266577	0	0	0	-1.09e-06	-0.00218
0.756	0	0	-0.00277718	0.266669	0	0.266683	0	0	0	-1.5e-07	-0.0003
0.758	0	0	-0.00289707	0.266763	0	0.266778	0	0	0	-8e-08	-0.00016
0.76	0	0	-0.00301761	0.266838	0	0.266855	0	0	0	0	0
0.762	0	0	-0.00313122	0.266893	0	0.266911	0	0	0	0	0
0.764	0	0	-0.00322971	0.266927	0	0.266946	0	0	0	5.43e-06	0.01086
0.766	0	0	-0.00330736	0.266944	0	0.266965	0	0	0	0	0
0.768	0	0	-0.00336341	0.266955	0	0.266976	0	0	0	5.6e-07	0.00112
0.77	0	0	-0.00339997	0.266975	0	0.266997	0	0	0	0	0
0.772	0	0	-0.00341698	0.267019	0	0.267041	0	0	0	-5.8e-07	-0.00116
0.774	0	0	-0.0034091	0.267094	0	0.267116	0	0	0	-6.9e-07	-0.00138
0.776	0	0	-0.00336719	0.267193	0	0.267214	0	0	0	0	0
0.778	0	0	-0.00328415	0.267296	0	0.267316	0	0	0	-7.7e-07	-0.00154
0.78	0	0	-0.00315998	0.267382	0	0.267401	0	0	0	0	0
0.782	0	0	-0.00300091	0.267437	0	0.267454	0	0	0	0	0
0.784	0	0	-0.0028176	0.267459	0	0.267474	0	0	0	2.3e-07	0.00046
0.786	0	0	-0.00262459	0.267448	0	0.267461	0	0	0	0	0
0.788	0	0	-0.0024374	0.267402	0	0.267413	0	0	0	0	0
0.79	0	0	-0.00226829	0.267327	0	0.267337	0	0	0	4.9e-07	0.00098
0.792	0	0	-0.00212462	0.267242	0	0.26725	0	0	0	5e-08	0.0001
0.794	0	0	-0.0020088	0.26717	0	0.267178	0	0	0	-2e-08	-4e-05
0.796	0	0	-0.00191794	0.267127	0	0.267133	0	0	0	0	0
0.798	0	0	-0.00184486	0.267115	0	0.267121	0	0	0	0	0
0.8	0	0	-0.00178202	0.267141	0	0.267147	0	0	0	0	0
0.802	0	0	-0.00172471	0.267219	0	0.267225	0	0	0	-1.2e-07	-0.00024
0.804	0	0	-0.00167099	0.267366	0	0.267371	0	0	0	-1.57e-06	-0.00314
0.806	0	0	-0.00162117	0.26758	0	0.267585	0	0	0	-1.5e-07	-0.0003
0.808	0	0	-0.00157843	0.267844	0	0.267849	0	0	0	0	0
0.81	0	0	-0.00154804	0.268131	0	0.268136	0	0	0	-3.68e-06	-0.00736
0.812	0	0	-0.00153554	0.268416	0	0.268421	0	0	0	0	0
0.814	0	0	-0.0015454	0.268678	0	0.268682	0	0	0	0	0
0.816	0	0	-0.00158083	0.268898	0	0.268903	0	0	0	1.91e-06	0.00382
0.818	0	0	-0.00164617	0.269065	0	0.26907	0	0	0	1.5e-07	0.0003
0.82	0	0	-0.00175093	0.269173	0	0.269178	0	0	0	1.4e-07	0.00028
0.822	0	0	-0.00191281	0.26923	0	0.269237	0	0	0	7.3e-07	0.00146
0.824	0	0	-0.00215708	0.269255	0	0.269263	0	0	0	8e-08	0.00016
0.826	0	0	-0.00251198	0.269275	0	0.269286	0	0	0	0	0
0.828	0	0	-0.00300422	0.269323	0	0.269339	0	0	0	1.7e-07	0.00034
0.83	0	0	-0.00365686	0.269431	0	0.269456	0	0	0	1e-08	2e-05
0.832	0	0	-0.0044877	0.269625	0	0.269662	0	0	0	0	0
0.834	0	0	-0.0055058	0.269922	0	0.269978	0	0	0	-1e-07	-0.0002
0.836	0	0	-0.00670663	0.270338	0	0.270421	0	0	0	-2e-08	-4e-05
0.838	0	0	-0.00806701	0.270902	0	0.271022	0	0	0	0	0
0.84	0	0	-0.00953914	0.271673	0	0.27184	0	0	0	-3.3e-07	-0.00066
0.842	0	0	-0.011043	0.272755	0	0.272979	0	0	0	-7e-08	-0.00014
0.844	0	0	-0.0124592	0.274304	0	0.274587	0	0	0	-6.2e-07	-0.00124
0.846	0	0	-0.0136223	0.276529	0	0.276864	0	0	0	0	0
0.848	0	0	-0.0143131	0.279698	0	0.280064	0	0	0	-5.8e-07	-0.00116
0.85	0	0	-0.0142525	0.284149	0	0.284506	0	0	0	-2e-08	-4e-05
0.852	0	0	-0.0130984	0.290278	0	0.290574	0	0	0	1.4e-06	0.0028
0.854	0	0	-0.0104444	0.298521	0	0.298704	0	0	0	0	0
0.856	0	0	-0.00582301	0.309308	0	0.309363	0	0	0	8.58e-06	0.01716
0.858	0	0	0.00128025	0.323023	0	0.323026	0	0	0	1.2e-06	0.0024
0.86	0.0004915	0.00607709	0.0114003	0.339962	0.00609693	0.340153	0.00207389	0.0803833	0.472843	1.74e-06	0.00348
0.862	0.00190445	0.0135983	0.0250539	0.360282	0.013731	0.361152	0.00495899	0.192209	1.13064	1.481e-05	0.02962
0.864	0.00453011	0.0228244	0.0426882	0.383948	0.0232696	0.386314	0.00898938	0.348426	2.04956	0	0
0.866	0.00868932	0.0340055	0.0646195	0.41072	0.0350981	0.415772	0.0145928	0.565613	3.32714	3.03e-06	0.00606
0.868	0.0147199	0.0473673	0.0909698	0.440212	0.0496018	0.449513	0.0222967	0.864212	5.0836	0.0001569	0.3138
0.87	0.0229595	0.0631041	0.121611	0.471993	0.0671511	0.487408	0.0327299	1.2686	7.46237	0.0001066	0.2132
0.872	0.0337242	0.0813759	0.15612	0.505615	0.0880872	0.529169	0.0466131	1.80671	10.6277	0.0001566	0.3132
0.874	0.0472858	0.102305	0.193769	0.540553	0.112704	0.574233	0.0647186	2.50847	14.7557	0.00032425	0.6485
0.876	0.0638484	0.125966	0.233546	0.576098	0.141223	0.621637	0.0877898	3.40271	20.0159	0.00040757	0.81514
0.878	0.0835301	0.152369	0.274241	0.611303	0.173763	0.669999	0.116421	4.51245	26.5438	0.00057361	1.14722
0.88	0.106352	0.181442	0.314565	0.644978	0.210314	0.717598	0.150921	5.84966	34.4098	0.00081114	1.62228
0.882	0.132238	0.213016	0.353286	0.675828	0.250725	0.762597	0.191202	7.41092	43.5937	0.00091788	1.83576
0.884	0.161022	0.246827	0.389352	0.702694	0.294707	0.803351	0.236753	9.17647	53.9792	0.0011899	2.3798
0.886	0.192469	0.282537	0.421968	0.724816	0.341865	0.838699	0.286722	11.1132	65.372	0.00127343	2.54686
0.888	0.226291	0.319769	0.450653	0.741947	0.391739	0.868086	0.340063	13.1808	77.5339	0.00135939	2.71878
0.89	0.262179	0.358142	0.475255	0.754294	0.443851	0.891531	0.395707	15.3375	90.2205	0.00135231	2.70462
0.892	0.299823	0.397311	0.495948	0.76244	0.497744	0.909549	0.452723	17.5474	103.22	0.00123281	2.46562
0.894	0.338936	0.436983	0.513181	0.767304	0.553021	0.923098	0.510492	19.7865	116.391	0.00097111	1.94222
0.896	0.379276	0.476949	0.527578	0.770026	0.609369	0.933423	0.568799	22.0465	129.685	0.0006505	1.301
0.898	0.420646	0.51709	0.539785	0.771783	0.666577	0.941816	0.627793	24.3331	143.136	0.00029052	0.58104
0.9	0.462898	0.557369	0.550301	0.773618	0.724523	0.949377	0.687846	26.6607	156.828	-3.1e-05	-0.062
0.902	0.505908	0.597824	0.559364	0.776312	0.783158	0.956843	0.749359	29.0449	170.853	-0.00026058	-0.52116
0.904	0.549562	0.638538	0.566919	0.780325	0.842467	0.964523	0.812578	31.4953	185.266	-0.00035864	-0.71728
0.906	0.593734	0.679622	0.572697	0.785829	0.902444	0.972373	0.877513	34.0121	200.071	-0.00028955	-0.5791
0.908	0.638271	0.721188	0.576374	0.792756	0.963069	0.980137	0.943939	36.5868	215.216	3.112e-05	0.06224
0.91	0.683005	0.763332	0.577768	0.800778	1.02429	0.987452	1.01144	39.203	230.606	0.00074368	1.48736
0.912	0.727762	0.80612	0.576956	0.809328	1.08603	0.993927	1.07944	41.8386	246.11	0.00209098	4.18196
0.914	0.772382	0.849562	0.574237	0.81767	1.14819	0.999166	1.14723	44.4662	261.566	0.0044265	8.853
0.916	0.816731	0.89361	0.56997	0.824964	1.21061	1.00271	1.2139	47.0503	276.766	0.00811631	16.2326
0.918	0.860698	0.938146	0.564377	0.830268	1.27315	1.00393	1.27815	49.5407	291.416	0.0136757	27.3514
0.92	0.904179	0.982976	0.55743	0.832552	1.33558	1.00193	1.33817	51.8669	305.099	0.0210201	42.0402
0.922	0.947059	1.02783	0.548866	0.830758	1.39762	0.995697	1.39161	53.9383	317.284	0.0296293	59.2587
0.924	0.989197	1.07234	0.538315	0.823853	1.45891	0.984132	1.43576	55.6497	327.351	0.0379624	75.9248
0.926	1.03043	1.11608	0.525423	0.810893	1.51902	0.966239	1.46773	56.8889	334.641	0.0451582	90.3164
0.928	1.07056	1.15855	0.509894	0.791116	1.57745	0.941199	1.48469	57.5462	338.507	0.0501596	100.319
0.93	1.10937	1.19921	0.491421	0.764023	1.63365	0.90842	1.48404	57.5208	338.358	0.052639	105.278
0.932	1.14662	1.23748	0.469583	0.729457	1.68703	0.867534	1.46356	56.727	333.688	0.0533565	106.713
0.934	1.18202	1.27278	0.443806	0.687668	1.73699	0.818444	1.42163	55.102	324.13	0.0520714	104.143
0.936	1.21525	1.3046	0.413508	0.639314	1.78292	0.761387	1.35749	52.616	309.506	0.0505422	101.084
0.938	1.24594	1.33245	0.378401	0.585417	1.82422	0.697066	1.2716	49.2869	289.923	0.048282	96.5641
0.94	1.27374	1.35596	0.338858	0.527416	1.86039	0.626891	1.16626	45.204	265.906	0.0459082	91.8164
0.942	1.29835	1.37489	0.296103	0.467211	1.89104	0.553139	1.04601	40.5431	238.489	0.042306	84.612
0.944	1.3196	1.38916	0.252087	0.406983	1.91601	0.478731	0.917253	35.5525	209.132	0.0373071	74.6141
0.946	1.33747	1.39883	0.209071	0.348864	1.93535	0.406715	0.787134	30.5091	179.465	0.0306236	61.2471
0.948	1.35213	1.40416	0.169086	0.29468	1.94934	0.339745	0.662277	25.6697	150.998	0.0240278	48.0555
0.95	1.36386	1.40549	0.133491	0.245816	1.95844	0.279724	0.547823	21.2334	124.903	0.0184597	36.9193
0.952	1.37302	1.40327	0.102799	0.203135	1.96325	0.227665	0.446962	17.3241	101.907	0.0140593	28.1187
0.954	1.37998	1.39799	0.0767805	0.167017	1.96436	0.18382	0.36109	13.9957	82.3279	0.0107589	21.5178
0.956	1.38508	1.39017	0.0547913	0.137462	1.9624	0.14798	0.290396	11.2557	66.2098	0.00824788	16.4958
0.958	1.3886	1.38031	0.0361515	0.114169	1.95792	0.119756	0.234474	9.08814	53.4596	0.00662069	13.2414
0.96	1.3908	1.36886	0.02044	0.0965897	1.95143	0.0987287	0.192662	7.46753	43.9267	0.00575197	11.5039
0.962	1.39188	1.35624	0.00759433	0.084017	1.94338	0.0843595	0.163942	6.35436	37.3786	0.00529339	10.5868
0.964	1.39209	1.34281	-0.00220005	0.075676	1.93418	0.0757079	0.146433	5.67569	33.3864	0.00498981	9.97962
0.966	1.39209	1.32319	-0.00876569	0.0707946	1.92061	0.0713352	0.137007	5.31035	31.2374	0.00465462	9.30924
0.968	1.39209	1.30357	-0.0122015	0.0686755	1.90715	0.069751	0.133025	5.15602	30.3296	0.00433226	8.66452
0.97	1.39209	1.28395	-0.0130278	0.0687205	1.89379	0.0699445	0.13246	5.13411	30.2007	0.00396313	7.92626
0.972	1.39209	1.26433	-0.0121339	0.070405	1.88054	0.071443	0.134352	5.20743	30.6319	0.00360247	7.20494
0.974	1.39209	1.24471	-0.010548	0.0732738	1.86741	0.0740291	0.138243	5.35824	31.5191	0.00321075	6.4215
0.976	1.39209	1.22509	-0.00912765	0.0769451	1.85439	0.0774846	0.143687	5.56925	32.7603	0.00282309	5.64618
0.978	1.39209	1.20547	-0.00830931	0.0810816	1.84149	0.0815063	0.150093	5.81755	34.2209	0.00237388	4.74776
0.98	1.39209	1.18585	-0.00802955	0.0853643	1.8287	0.0857411	0.156795	6.07732	35.749	0.00197607	3.95214
0.982	1.39209	1.16623	-0.00785042	0.0894921	1.81604	0.0898358	0.163146	6.32347	37.1969	0.00157887	3.15774
0.984	1.39209	1.14661	-0.00723114	0.093181	1.8035	0.0934611	0.168558	6.53324	38.4308	0.00125606	2.51212
0.986	1.39209	1.12699	-0.00582462	0.0961797	1.7911	0.0963559	0.172583	6.68925	39.3485	0.00099516	1.99032
0.988	1.39209	1.10737	-0.00366913	0.098329	1.77882	0.0983975	0.175031	6.78414	39.9067	0.00075727	1.51454
0.99	1.39209	1.08775	-0.0011901	0.0996045	1.76667	0.0996116	0.175981	6.82096	40.1233	0.0005113	1.0226
0.992	1.39209	1.06813	0.0009854	0.1001	1.75466	0.100105	0.17565	6.80812	40.0478	0.00029532	0.59064
0.994	1.39209	1.04851	0.00230823	0.0999952	1.74278	0.100022	0.174316	6.75645	39.7438	5.758e-05	0.11516
0.996	1.39209	1.02889	0.0025492	0.0995301	1.73105	0.0995627	0.172348	6.68015	39.295	-0.00018025	-0.3605
0.998	1.39209	1.00927	0.00189744	0.0989627	1.71946	0.0989809	0.170194	6.59665	38.8039	-0.00041656	-0.83312
1	1.39209	0.989647	0.00087359	0.0985301	1.70802	0.0985339	0.168298	6.52316	38.3716	-0.00062539	-1.25078
1.002	1.39209	0.970027	9.538e-05	0.0984179	1.69672	0.0984179	0.166988	6.47241	38.073	-0.00080294	-1.60588
1.004	1.39209	0.950407	1.8e-07	0.0987304	1.68558	0.0987304	0.166418	6.45032	37.9431	-0.00092824	-1.85648
1.006	1.39209	0.930787	0.00065356	0.0994823	1.6746	0.0994844	0.166597	6.45724	37.9837	-0.00100328	-2.00656
1.008	1.39209	0.911167	0.00173166	0.100632	1.66377	0.100646	0.167453	6.49043	38.179	-0.00105145	-2.1029
1.01	1.39209	0.891547	0.00268181	0.102116	1.65311	0.102151	0.168867	6.54523	38.5014	-0.00102256	-2.04512
1.012	1.39209	0.871927	0.00298573	0.103858	1.64261	0.103901	0.170669	6.61507	38.9122	-0.00100701	-2.01402
1.014	1.39209	0.852307	0.0024055	0.105765	1.63228	0.105792	0.172682	6.69311	39.3713	-0.00102076	-2.04152
1.016	1.39209	0.832687	0.00109976	0.107739	1.62212	0.107744	0.174775	6.77421	39.8483	-0.0010516	-2.1032
1.018	1.39209	0.813067	-0.00044258	0.109684	1.61214	0.109685	0.176827	6.85376	40.3163	-0.00112783	-2.25566
1.02	1.39209	0.793447	-0.0016208	0.111502	1.60234	0.111514	0.178683	6.92571	40.7395	-0.00122962	-2.45924
1.022	1.39209	0.773827	-0.00199227	0.113133	1.59271	0.113151	0.180217	6.98514	41.089	-0.00124876	-2.49752
1.024	1.39209	0.754207	-0.00147033	0.114592	1.58327	0.114602	0.181446	7.03279	41.3693	-0.00125634	-2.51268
1.026	1.39209	0.734587	-0.00036216	0.115968	1.57402	0.115969	0.182537	7.07508	41.6181	-0.00120258	-2.40516
1.028	1.39209	0.714967	0.00076836	0.117394	1.56496	0.117397	0.183721	7.12097	41.8881	-0.00112242	-2.24484
1.03	1.39209	0.695347	0.00135168	0.119027	1.55609	0.119035	0.18523	7.17945	42.232	-0.0010645	-2.129
1.032	1.39209	0.675727	0.00106518	0.120996	1.54743	0.121	0.187239	7.25734	42.6902	-0.00099797	-1.99594
1.034	1.39209	0.656107	-2.446e-05	0.123337	1.53896	0.123337	0.189811	7.35701	43.2765	-0.0009556	-1.9112
1.036	1.39209	0.636487	-0.00149045	0.125987	1.5307	0.125996	0.192862	7.47527	43.9722	-0.0008873	-1.7746
1.038	1.39209	0.616867	-0.00273403	0.128808	1.52264	0.128837	0.196172	7.60358	44.7269	-0.0007878	-1.5756
1.04	1.39209	0.597247	-0.00324919	0.13161	1.5148	0.13165	0.199424	7.72961	45.4683	-0.00081575	-1.6315
1.042	1.39209	0.577627	-0.0028433	0.134189	1.50717	0.134219	0.202292	7.84077	46.1222	-0.00078286	-1.56572
1.044	1.39209	0.558007	-0.00171422	0.136359	1.49976	0.13637	0.204523	7.92724	46.6308	-0.00076811	-1.53622
1.046	1.39209	0.538387	-0.00035305	0.137976	1.49258	0.137976	0.20594	7.98218	46.954	-0.0007103	-1.4206
1.048	1.39209	0.518767	0.00068111	0.138949	1.48561	0.138951	0.206427	8.00106	47.065	-0.00064171	-1.28342
1.05	1.39209	0.499147	0.00101338	0.139254	1.47887	0.139258	0.205945	7.98236	46.9551	-0.00051333	-1.02666
1.052	1.39209	0.479527	0.00061918	0.138923	1.47237	0.138925	0.204548	7.92822	46.6366	-0.00054853	-1.09706
1.054	1.39209	0.459907	-0.00016989	0.138041	1.4661	0.138041	0.202382	7.84426	46.1427	-0.0004992	-0.9984
1.056	1.39209	0.440287	-0.00082221	0.136741	1.46006	0.136744	0.199654	7.73852	45.5207	-0.00046097	-0.92194
1.058	1.39209	0.420667	-0.00085286	0.135163	1.45426	0.135166	0.196566	7.61885	44.8168	-0.00043116	-0.86232
1.06	1.39209	0.401047	-4.937e-05	0.133413	1.44871	0.133413	0.193276	7.49132	44.0666	-0.00039804	-0.79608
1.062	1.39209	0.381427	0.0014262	0.131562	1.4434	0.13157	0.189908	7.36078	43.2987	-0.00034381	-0.68762
1.064	1.39209	0.361807	0.00310615	0.129671	1.43834	0.129708	0.186564	7.23118	42.5363	-0.00030802	-0.61604
1.066	1.39209	0.342187	0.00442497	0.127789	1.43353	0.127866	0.1833	7.10465	41.7921	-0.00026488	-0.52976
1.068	1.39209	0.322567	0.00496934	0.125958	1.42898	0.126055	0.18013	6.98179	41.0694	-0.00026722	-0.53444
1.07	1.39209	0.302947	0.00465599	0.124203	1.42467	0.12429	0.177073	6.86329	40.3723	-0.00024488	-0.48976
1.072	1.39209	0.283327	0.00376034	0.122542	1.42063	0.1226	0.174169	6.75075	39.7103	-0.00024879	-0.49758
1.074	1.39209	0.263707	0.00278494	0.12098	1.41685	0.121012	0.171456	6.6456	39.0918	-0.0002179	-0.4358
1.076	1.39209	0.244087	0.00222648	0.119517	1.41333	0.119538	0.168947	6.54833	38.5196	-0.00018802	-0.37604
1.078	1.39209	0.224467	0.00234978	0.118153	1.41007	0.118176	0.166637	6.45879	37.9929	-0.00016349	-0.32698
1.08	1.39209	0.204847	0.00307482	0.116877	1.40708	0.116918	0.164513	6.37647	37.5086	-0.00015582	-0.31164
1.082	1.39209	0.185227	0.00402521	0.115678	1.40436	0.115748	0.162552	6.30045	37.0615	-0.00016524	-0.33048
1.084	1.39209	0.165607	0.00471007	0.114543	1.40191	0.11464	0.160715	6.22925	36.6426	-0.0001369	-0.2738
1.086	1.39209	0.145987	0.00475368	0.113447	1.39973	0.113547	0.158934	6.16025	36.2368	-0.00018603	-0.37206
1.088	1.39209	0.126367	0.00407133	0.112307	1.39782	0.112381	0.157088	6.08866	35.8157	-0.00020526	-0.41052
1.09	1.39209	0.106747	0.00291331	0.110961	1.39618	0.110999	0.154975	6.00679	35.334	-0.00020523	-0.41046
1.092	1.39209	0.087127	0.00175744	0.109198	1.39482	0.109212	0.152331	5.90431	34.7312	-0.0002087	-0.4174
1.094	1.39209	0.067507	0.00109779	0.106824	1.39373	0.10683	0.148892	5.771	33.9471	-0.00020483	-0.40966
1.096	1.39209	0.047887	0.00122366	0.103746	1.39292	0.103753	0.14452	5.60153	32.9502	-0.00019241	-0.38482
1.098	1.39209	0.028267	0.00208786	0.100007	1.39238	0.100029	0.139278	5.39838	31.7552	-0.00020156	-0.40312
1.1	1.39209	0.00864703	0.00332473	0.0957638	1.39212	0.0958215	0.133395	5.17035	30.4138	-0.00015839	-0.31678
1.102	1.39209	-0.010973	0.0044084	0.0912386	1.39214	0.0913451	0.127165	4.92887	28.9933	-0.00012626	-0.25252
1.104	1.39209	-0.030593	0.00487961	0.0866539	1.39243	0.0867912	0.120851	4.68413	27.5537	-9.834e-05	-0.19668
1.106	1.39209	-0.050213	0.00454144	0.0821698	1.393	0.0822952	0.114637	4.44329	26.137	-7.883e-05	-0.15766
1.108	1.39209	-0.069833	0.00353961	0.0778783	1.39384	0.0779587	0.108662	4.21171	24.7748	-5.405e-05	-0.1081
1.11	1.39209	-0.089453	0.00229314	0.0738127	1.39496	0.0738483	0.103016	3.99286	23.4874	-5.093e-05	-0.10186
1.112	1.39209	-0.109073	0.00130844	0.0699323	1.39636	0.0699445	0.0976676	3.78557	22.268	-4.808e-05	-0.09616
1.114	1.39209	-0.128693	0.0009607	0.0661504	1.39803	0.0661574	0.0924899	3.58488	21.0875	-7.531e-05	-0.15062
1.116	1.39209	-0.148313	0.00133934	0.062401	1.39997	0.0624154	0.0873797	3.38681	19.9224	-0.00010772	-0.21544
1.118	1.39209	-0.167933	0.00222263	0.0586529	1.40219	0.058695	0.0823012	3.18997	18.7645	-0.00015202	-0.30404
1.12	1.39209	-0.187553	0.00318811	0.0548806	1.40467	0.0549732	0.0772191	2.99299	17.6058	-0.00021679	-0.43358
1.122	1.39209	-0.207173	0.00380707	0.0510547	1.40742	0.0511965	0.0720551	2.79283	16.4284	-0.00028534	-0.57068
1.124	1.39209	-0.226793	0.00383554	0.0471458	1.41045	0.0473016	0.0667163	2.5859	15.2112	-0.00038583	-0.77166
1.126	1.39209	-0.246413	0.00331766	0.0431425	1.41373	0.0432698	0.061172	2.37101	13.9471	-0.00032789	-0.65578
1.128	1.39209	-0.266033	0.00255791	0.0390815	1.41728	0.0391651	0.0555081	2.15148	12.6557	-0.00035676	-0.71352
1.13	1.39209	-0.285653	0.00197513	0.0350411	1.4211	0.0350967	0.0498758	1.93317	11.3716	-0.00036379	-0.72758
1.132	1.39209	-0.305273	0.00190638	0.0311017	1.42517	0.03116	0.0444084	1.72126	10.125	-0.00027883	-0.55766
1.134	1.39209	-0.324893	0.00245338	0.0273339	1.4295	0.0274438	0.0392309	1.52058	8.94458	-0.00032918	-0.65836
1.136	1.39209	-0.344513	0.00344053	0.023799	1.43409	0.0240464	0.0344847	1.33661	7.86244	-0.00025741	-0.51482
1.138	1.39209	-0.364133	0.00449886	0.0205359	1.43893	0.0210229	0.0302505	1.1725	6.89705	-0.0002554	-0.5108
1.14	1.39209	-0.383753	0.00523315	0.0175606	1.44402	0.0183238	0.0264599	1.02558	6.03281	-0.00020733	-0.41466
1.142	1.39209	-0.403373	0.00539593	0.0148796	1.44936	0.0158278	0.02294	0.889149	5.23029	-0.00020992	-0.41984
1.144	1.39209	-0.422993	0.00499167	0.0124967	1.45494	0.0134568	0.0195788	0.758868	4.46393	-0.00017607	-0.35214
1.146	1.39209	-0.442613	0.00426624	0.0104177	1.46076	0.0112574	0.0164445	0.637382	3.74931	-0.00016183	-0.32366
1.148	1.39209	-0.462233	0.00358877	0.00864553	1.46683	0.00936079	0.0137307	0.532196	3.13057	-0.00014059	-0.28118
1.15	1.39209	-0.481853	0.00328088	0.00716405	1.47313	0.00787958	0.0116076	0.449908	2.64652	-0.00011457	-0.22914
1.152	1.39209	-0.501473	0.00347018	0.00593759	1.47966	0.00687729	0.0101761	0.394421	2.32012	-8.746e-05	-0.17492
1.154	1.39209	-0.521093	0.00403593	0.00493036	1.48643	0.00637159	0.00947089	0.367089	2.15935	-6.997e-05	-0.13994
1.156	1.39209	-0.540713	0.00467138	0.00411533	1.49342	0.00622557	0.00929737	0.360363	2.11978	-4.84e-05	-0.0968
1.158	1.39209	-0.560333	0.00503031	0.00346848	1.50063	0.00611019	0.00916914	0.355393	2.09055	-2.88e-05	-0.0576
1.16	1.39209	-0.579953	0.00488825	0.00296728	1.50807	0.00571837	0.00862368	0.334251	1.96618	-8.52e-06	-0.01704
1.162	1.39209	-0.599573	0.00424638	0.0025915	1.51572	0.0049747	0.00754025	0.292258	1.71916	9.83e-06	0.01966
1.164	1.39209	-0.619193	0.00333339	0.00232222	1.52359	0.00406254	0.00618963	0.239908	1.41122	3.102e-05	0.06204
1.166	1.39209	-0.638813	0.00250421	0.00213844	1.53167	0.00329302	0.00504381	0.195497	1.14998	5.396e-05	0.10792
1.168	1.39209	-0.658433	0.00208098	0.00201338	1.53995	0.00289554	0.004459	0.17283	1.01664	7.4e-05	0.148
1.17	1.39209	-0.678053	0.00220922	0.00191824	1.54844	0.0029258	0.00453043	0.175598	1.03293	7.894e-05	0.15788
1.172	1.39209	-0.697673	0.00279365	0.00182535	1.55713	0.00333712	0.00519635	0.201409	1.18476	7.46e-05	0.1492
1.174	1.39209	-0.717293	0.00354232	0.00170976	1.56602	0.00393336	0.00615973	0.238749	1.40441	6.726e-05	0.13452
1.176	1.39209	-0.736913	0.00409949	0.00156141	1.57511	0.00438678	0.00690964	0.267816	1.57539	3.83e-05	0.0766
1.178	1.39209	-0.756533	0.00420528	0.00138564	1.58438	0.00442768	0.00701514	0.271905	1.59944	1.341e-05	0.02682
1.18	1.39209	-0.776153	0.00380915	0.00118588	1.59384	0.00398948	0.0063586	0.246457	1.44975	-1.237e-05	-0.02474
1.182	1.39209	-0.795773	0.0030888	0.00096314	1.60349	0.00323548	0.00518805	0.201087	1.18287	-4.088e-05	-0.08176
1.184	1.39209	-0.815393	0.00236754	0.00072731	1.61332	0.00247674	0.00399576	0.154874	0.911026	-7.01e-05	-0.1402
1.186	1.39209	-0.835013	0.00196607	0.00049434	1.62332	0.00202726	0.0032909	0.127554	0.750319	-8.943e-05	-0.17886
1.188	1.39209	-0.854633	0.00205637	0.00028347	1.6335	0.00207582	0.00339084	0.131428	0.773106	-0.00012408	-0.24816
1.19	1.39209	-0.874253	0.00258456	0.00011752	1.64385	0.00258723	0.00425302	0.164846	0.96968	-0.00014637	-0.29274
1.192	1.39209	-0.893873	0.00329653	7.69e-06	1.65437	0.00329654	0.00545369	0.211383	1.24343	-0.00020387	-0.40774
1.194	1.39209	-0.913493	0.00385311	-5.194e-05	1.66505	0.00385346	0.0064162	0.24869	1.46288	-0.00023803	-0.47606
1.196	1.39209	-0.933113	0.00398295	-6.486e-05	1.67589	0.00398348	0.00667589	0.258755	1.52209	-0.00029413	-0.58826
1.198	1.39209	-0.952733	0.00360381	-3.25e-05	1.6869	0.00360396	0.0060795	0.23564	1.38612	-0.00035156	-0.70312
1.2	1.39209	-0.972353	0.00285714	2.86e-05	1.69806	0.00285728	0.00485182	0.188055	1.10621	-0.0004033	-0.8066
1.202	1.39209	-0.991973	0.00204246	0.00010021	1.70937	0.00204492	0.00349551	0.135485	0.79697	-0.00043036	-0.86072
1.204	1.39209	-1.01159	0.00148257	0.0001776	1.72083	0.00149317	0.00256949	0.0995924	0.585838	-0.00046861	-0.93722
1.206	1.39209	-1.03121	0.0013793	0.00025268	1.73243	0.00140225	0.00242931	0.0941593	0.553878	-0.00047838	-0.95676
1.208	1.39209	-1.05083	0.00172403	0.0003044	1.74418	0.0017507	0.00305353	0.118354	0.6962	-0.00044578	-0.89156
1.21	1.39209	-1.07045	0.00230407	0.00030773	1.75607	0.00232453	0.00408204	0.158219	0.930698	-0.00041613	-0.83226
1.212	1.39209	-1.09007	0.00280339	0.00023725	1.7681	0.00281341	0.00497439	0.192806	1.13415	-0.00043121	-0.86242
1.214	1.39209	-1.10969	0.00295101	7.762e-05	1.78026	0.00295203	0.00525539	0.203697	1.19822	-0.00033912	-0.67824
1.216	1.39209	-1.12931	0.00264554	-0.00016258	1.79256	0.00265053	0.00475123	0.184156	1.08327	-0.00035688	-0.71376
1.218	1.39209	-1.14893	0.00199809	-0.00045938	1.80498	0.00205022	0.00370061	0.143435	0.843733	-0.00033676	-0.67352
1.22	1.39209	-1.16855	0.00127839	-0.0007861	1.81754	0.00150074	0.00272766	0.105723	0.621901	-0.00027658	-0.55316
1.222	1.39209	-1.18817	0.00079254	-0.00111526	1.83021	0.00136818	0.00250407	0.0970568	0.570922	-0.0002167	-0.4334
1.224	1.39209	-1.20779	0.00074549	-0.00142653	1.84301	0.00160958	0.00296647	0.114979	0.67635	-0.00016796	-0.33592
1.226	1.39209	-1.22741	0.00114748	-0.00171101	1.85593	0.00206016	0.00382351	0.148198	0.871753	-9.869e-05	-0.19738
1.228	1.39209	-1.24703	0.00180706	-0.00196132	1.86896	0.00266688	0.00498429	0.19319	1.13641	-3.582e-05	-0.07164
1.23	1.39209	-1.26665	0.00241558	-0.00216616	1.88211	0.00324458	0.00610664	0.236692	1.3923	3.94e-06	0.00788
1.232	1.39209	-1.28627	0.00268625	-0.00231424	1.89537	0.00354565	0.00672031	0.260477	1.53222	1.913e-05	0.03826
1.234	1.39209	-1.30589	0.00248411	-0.00239777	1.90874	0.00345255	0.00659001	0.255427	1.50251	1.236e-05	0.02472
1.236	1.39209	-1.32551	0.00188674	-0.00241561	1.92221	0.00306512	0.00589182	0.228365	1.34332	-5.02e-06	-0.01004
1.238	1.39209	-1.34513	0.00114637	-0.00237534	1.9358	0.0026375	0.00510566	0.197894	1.16408	-3.517e-05	-0.07034
1.24	1.39209	-1.36475	0.00057218	-0.00228641	1.94948	0.00235692	0.00459476	0.178092	1.0476	-6.045e-05	-0.1209
1.242	1.39209	-1.38437	0.00039018	-0.00215047	1.96327	0.00218558	0.00429087	0.166313	0.978311	-7.772e-05	-0.15544
1.244	1.39209	-1.40399	0.00064258	-0.00196291	1.97715	0.00206541	0.00408363	0.15828	0.931059	-7.312e-05	-0.14624
1.246	1.39209	-1.42361	0.00116989	-0.0017196	1.99113	0.00207982	0.0041412	0.160512	0.944186	-6.725e-05	-0.1345
1.248	1.39209	-1.44323	0.00168443	-0.00142138	2.0052	0.002204	0.00441947	0.171297	1.00763	-2.682e-05	-0.05364
1.25	1.39209	-1.46285	0.00190193	-0.0010787	2.01937	0.00218653	0.00441542	0.17114	1.00671	0	0
1.252	1.39209	-1.48247	0.00167138	-0.00071101	2.03363	0.00181633	0.00369374	0.143168	0.842165	-1.974e-05	-0.03948
1.254	1.39209	-1.50209	0.00104385	-0.00034009	2.04798	0.00109785	0.00224838	0.0871465	0.512626	-2.703e-05	-0.05406
1.256	1.39209	-1.52171	0.00024927	1.404e-05	2.06241	0.000249665	0.000514912	0.0199578	0.117399	-1.573e-05	-0.03146
1.258	1.39209	-1.54133	-0.0004069	0.0003335	2.07693	0.000526108	0.00109269	0.0423523	0.249131	-6.69e-06	-0.01338
1.26	1.39209	-1.56095	-0.0006805	0.0006036	2.09153	0.000909623	0.0019025	0.0737404	0.433767	-4.59e-06	-0.00918
1.262	1.39209	-1.58057	-0.00049872	0.00081404	2.10621	0.000954664	0.00201072	0.0779351	0.458442	-7.14e-06	-0.01428
1.264	1.39209	-1.60019	7.29e-06	0.00095659	2.12098	0.000956618	0.00202896	0.078642	0.4626	-8.83e-06	-0.01766
1.266	1.39209	-1.61981	0.00056285	0.00102181	2.13582	0.00116657	0.00249159	0.0965732	0.568078	-9.5e-07	-0.0019
1.268	1.39209	-1.63943	0.0008736	0.00100275	2.15074	0.00132992	0.0028603	0.110864	0.652144	2.53e-06	0.00506
1.27	1.39209	-1.65905	0.00075514	0.00090584	2.16573	0.00117931	0.00255407	0.0989951	0.582324	5.88e-06	0.01176
1.272	1.39209	-1.67867	0.00021313	0.00075401	2.18079	0.000783553	0.00170877	0.0662313	0.389596	3.72e-06	0.00744
1.274	1.39209	-1.69829	-0.00055821	0.00057533	2.19593	0.000801625	0.00176032	0.0682293	0.401349	6.91e-06	0.01382
1.276	1.39209	-1.71791	-0.00125996	0.00039127	2.21114	0.00131931	0.00291719	0.113069	0.665114	9.14e-06	0.01828
1.278	1.39209	-1.73753	-0.00162162	0.00021182	2.22642	0.0016354	0.00364108	0.141127	0.830159	3.86e-06	0.00772
1.28	1.39209	-1.75715	-0.00152325	3.375e-05	2.24176	0.00152362	0.00341561	0.132388	0.778752	5e-07	0.001
1.282	1.39209	-1.77677	-0.00104744	-0.00015183	2.25718	0.00105839	0.00238897	0.0925956	0.54468	8.26e-06	0.01652
1.284	1.39209	-1.79639	-0.00043806	-0.00034525	2.27265	0.000557758	0.00126759	0.0491314	0.289008	0	0
1.286	1.39209	-1.81601	1.367e-05	-0.00053621	2.28819	0.000536384	0.00122735	0.0475717	0.279834	0	0
1.288	1.39209	-1.83563	0.00010173	-0.00071109	2.30379	0.00071833	0.00165488	0.0641428	0.377311	0	0
1.29	0	0	-0.00020446	-0.00085215	0	0.000876335	0	0	0	0	0
1.292	0	0	-0.00074949	-0.00093873	0	0.00120123	0	0	0	0	0
1.294	0	0	-0.00126319	-0.00095657	0	0.00158451	0	0	0	0	0
1.296	0	0	-0.00148303	-0.00089685	0	0.00173312	0	0	0	0	0
1.298	0	0	-0.0012728	-0.00075001	0	0.00147734	0	0	0	0	0
1.3	0	0	-0.00068299	-0.00051027	0	0.000852555	0	0	0	0	0
1.302	0	0	7.359e-05	-0.00018186	0	0.000196185	0	0	0	0	0
1.304	0	0	0.00071813	0.00022007	0	0.000751094	0	0	0	0	0
1.306	0	0	0.0010308	0.00067246	0	0.00123075	0	0	0	0	0
1.308	0	0	0.00094847	0.00115316	0	0.00149311	0	0	0	0	0
1.31	0	0	0.00059059	0.00164721	0	0.00174988	0	0	0	0	0
1.312	0	0	0.00020123	0.00213809	0	0.00214754	0	0	0	0	0
1.314	0	0	3.414e-05	0.00259099	0	0.00259121	0	0	0	0	0
1.316	0	0	0.00023474	0.00295022	0	0.00295954	0	0	0	0	0
1.318	0	0	0.00077392	0.00315664	0	0.00325013	0	0	0	0	0
1.32	0	0	0.00146152	0.00317149	0	0.00349205	0	0	0	0	0
1.322	0	0	0.00203183	0.00299358	0	0.00361799	0	0	0	0	0
1.324	0	0	0.0022627	0.00265361	0	0.00348733	0	0	0	0	0
1.326	0	0	0.0020753	0.00219272	0	0.00301909	0	0	0	0	0
1.328	0	0	0.00157004	0.00165757	0	0.0022831	0	0	0	0	0
1.33	0	0	0.0009827	0.00110466	0	0.0014785	0	0	0	0	0
1.332	0	0	0.00057834	0.0005857	0	0.000823117	0	0	0	0	0
1.334	0	0	0.00053141	0.00013313	0	0.000547832	0	0	0	0	0
1.336	0	0	0.00084892	-0.00023717	0	0.000881428	0	0	0	0	0
1.338	0	0	0.00137049	-0.00052226	0	0.00146663	0	0	0	0	0
1.34	0	0	0.00184285	-0.0007294	0	0.00198195	0	0	0	0	0
1.342	0	0	0.00203652	-0.0008687	0	0.00221406	0	0	0	0	0
1.344	0	0	0.0018531	-0.00094796	0	0.00208149	0	0	0	0	0
1.346	0	0	0.00137117	-0.00097146	0	0.00168043	0	0	0	0	0
1.348	0	0	0.00080775	-0.00094023	0	0.00123955	0	0	0	0	0
1.35	0	0	0.00041711	-0.00085385	0	0.000950284	0	0	0	0	0
1.352	0	0	0.00037539	-0.00071482	0	0.000807394	0	0	0	0	0
1.354	0	0	0.00070119	-0.00053451	0	0.000881685	0	0	0	0	0
1.356	0	0	0.00124815	-0.00033368	0	0.00129198	0	0	0	0	0
1.358	0	0	0.00177208	-0.00013947	0	0.00177756	0	0	0	0	0
1.36	0	0	0.00204002	1.691e-05	0	0.00204009	0	0	0	0	0
1.362	0	0	0.00193432	0.00011054	0	0.00193748	0	0	0	0	0
1.364	0	0	0.00150529	0.00013451	0	0.00151129	0	0	0	0	0
1.366	0	0	0.00094525	9.527e-05	0	0.000950039	0	0	0	0	0
1.368	0	0	0.0004995	2.03e-06	0	0.000499504	0	0	0	0	0
1.37	0	0	0.00035773	-0.00013373	0	0.000381909	0	0	0	0	0
1.372	0	0	0.00057001	-0.00029663	0	0.000642574	0	0	0	0	0
1.374	0	0	0.00102395	-0.00047308	0	0.00112795	0	0	0	0	0
1.376	0	0	0.00149605	-0.00065614	0	0.00163361	0	0	0	0	0
1.378	0	0	0.00175169	-0.000843	0	0.00194398	0	0	0	0	0
1.38	0	0	0.00164673	-0.00103177	0	0.00194326	0	0	0	0	0
1.382	0	0	0.0011898	-0.00122009	0	0.00170418	0	0	0	0	0
1.384	0	0	0.00053916	-0.00140499	0	0.00150489	0	0	0	0	0
1.386	0	0	-6.824e-05	-0.00158646	0	0.00158793	0	0	0	0	0
1.388	0	0	-0.0004245	-0.00176357	0	0.00181394	0	0	0	0	0
1.39	0	0	-0.00044385	-0.00191963	0	0.00197027	0	0	0	0	0
1.392	0	0	-0.00019846	-0.00202145	0	0.00203117	0	0	0	0	0
1.394	0	0	0.0001174	-0.00204219	0	0.00204556	0	0	0	0	0
1.396	0	0	0.0002777	-0.00197889	0	0.00199828	0	0	0	0	0
1.398	0	0	0.00012978	-0.00184619	0	0.00185075	0	0	0	0	0
1.4	0	0	-0.00033359	-0.00166059	0	0.00169377	0	0	0	0	0
1.402	0	0	-0.00097048	-0.0014329	0	0.00173062	0	0	0	0	0
1.404	0	0	-0.00155562	-0.00117456	0	0.00194924	0	0	0	0	0
1.406	0	0	-0.00188316	-0.00090653	0	0.00209	0	0	0	0	0
1.408	0	0	-0.00186018	-0.00065352	0	0.00197164	0	0	0	0	0
1.41	0	0	-0.00154967	-0.00042965	0	0.00160813	0	0	0	0	0
1.412	0	0	-0.00114147	-0.00023634	0	0.00116568	0	0	0	0	0
1.414	0	0	-0.00086477	-7.129e-05	0	0.000867704	0	0	0	0	0
1.416	0	0	-0.00088481	6.773e-05	0	0.000887398	0	0	0	0	0
1.418	0	0	-0.00122981	0.00018277	0	0.00124332	0	0	0	0	0
1.42	0	0	-0.001778	0.00027634	0	0.00179935	0	0	0	0	0
1.422	0	0	-0.00231044	0.00035716	0	0.00233788	0	0	0	0	0
1.424	0	0	-0.00260845	0.00043602	0	0.00264464	0	0	0	0	0
1.426	0	0	-0.0025516	0.0005088	0	0.00260183	0	0	0	0	0
1.428	0	0	-0.00216984	0.00055678	0	0.00224014	0	0	0	0	0
1.43	0	0	-0.00162715	0.00056859	0	0.00172363	0	0	0	0	0
1.432	0	0	-0.00114688	0.00055166	0	0.00127266	0	0	0	0	0
1.434	0	0	-0.00091137	0.00052055	0	0.00104956	0	0	0	0	0
1.436	0	0	-0.00097963	0.0004815	0	0.00109157	0	0	0	0	0
1.438	0	0	-0.00126261	0.00043201	0	0.00133447	0	0	0	0	0
1.44	0	0	-0.00156792	0.00037079	0	0.00161117	0	0	0	0	0
1.442	0	0	-0.00169003	0.00030417	0	0.00171718	0	0	0	0	0
1.444	0	0	-0.0015042	0.00024138	0	0.00152344	0	0	0	0	0
1.446	0	0	-0.00102426	0.00018251	0	0.00104039	0	0	0	0	0
1.448	0	0	-0.00039789	0.00011506	0	0.000414192	0	0	0	0	0
1.45	0	0	0.00016031	2.711e-05	0	0.000162586	0	0	0	0	0
1.452	0	0	0.00046638	-8.063e-05	0	0.000473299	0	0	0	0	0
1.454	0	0	0.00044931	-0.00019755	0	0.000490821	0	0	0	0	0
1.456	0	0	0.00018053	-0.00031078	0	0.00035941	0	0	0	0	0
1.458	0	0	-0.00016065	-0.00040898	0	0.000439401	0	0	0	0	0
1.46	0	0	-0.00036916	-0.00048257	0	0.00060758	0	0	0	0	0
1.462	0	0	-0.00030745	-0.00052088	0	0.000604848	0	0	0	0	0
1.464	0	0	3.247e-05	-0.00051369	0	0.000514715	0	0	0	0	0
1.466	0	0	0.000526	-0.00045975	0	0.000698603	0	0	0	0	0
1.468	0	0	0.00097175	-0.00036803	0	0.00103911	0	0	0	0	0
1.47	0	0	0.00118177	-0.00024928	0	0.00120778	0	0	0	0	0
1.472	0	0	0.0010665	-0.00011273	0	0.00107244	0	0	0	0	0
1.474	0	0	0.00067501	3.101e-05	0	0.000675722	0	0	0	0	0
1.476	0	0	0.00017332	0.00017129	0	0.00024368	0	0	0	0	0
1.478	0	0	-0.00022812	0.00030233	0	0.000378738	0	0	0	0	0
1.48	0	0	-0.00036786	0.00042211	0	0.000559909	0	0	0	0	0
1.482	0	0	-0.00020721	0.00052503	0	0.00056444	0	0	0	0	0
1.484	0	0	0.00015313	0.00059836	0	0.000617643	0	0	0	0	0
1.486	0	0	0.00052353	0.00062432	0	0.000814776	0	0	0	0	0
1.488	0	0	0.00071506	0.00058597	0	0.000924485	0	0	0	0	0
1.49	0	0	0.00062308	0.00047822	0	0.000785444	0	0	0	0	0
1.492	0	0	0.00026907	0.00031418	0	0.000413652	0	0	0	0	0
1.494	0	0	-0.00021111	0.00011752	0	0.000241616	0	0	0	0	0
1.496	0	0	-0.00062694	-8.61e-05	0	0.000632825	0	0	0	0	0
1.498	0	0	-0.00081846	-0.00026832	0	0.00086132	0	0	0	0	0
1.5	0	0	-0.00072807	-0.00040036	0	0.000830888	0	0	0	0	0
1.502	0	0	-0.00042485	-0.00046344	0	0.000628708	0	0	0	0	0
1.504	0	0	-7.188e-05	-0.00045258	0	0.000458253	0	0	0	0	0
1.506	0	0	0.00014909	-0.00037206	0	0.00040082	0	0	0	0	0
1.508	0	0	0.0001214	-0.00023236	0	0.000262162	0	0	0	0	0
1.51	0	0	-0.00015407	-4.555e-05	0	0.000160662	0	0	0	0	0
1.512	0	0	-0.000561	0.00018034	0	0.000589274	0	0	0	0	0
1.514	0	0	-0.00092149	0.00043934	0	0.00102086	0	0	0	0	0
1.516	0	0	-0.00107741	0.0007223	0	0.00129712	0	0	0	0	0
1.518	0	0	-0.00096254	0.00101773	0	0.00140081	0	0	0	0	0
1.52	0	0	-0.00063316	0.00131557	0	0.00146001	0	0	0	0	0
1.522	0	0	-0.00024371	0.00160666	0	0.00162504	0	0	0	0	0
1.524	0	0	2.355e-05	0.00188149	0	0.00188164	0	0	0	0	0
1.526	0	0	4.374e-05	0.00213033	0	0.00213078	0	0	0	0	0
1.528	0	0	-0.00019387	0.00233899	0	0.00234701	0	0	0	0	0
1.53	0	0	-0.00058274	0.0024879	0	0.00255524	0	0	0	0	0
1.532	0	0	-0.00094738	0.00256047	0	0.00273012	0	0	0	0	0
1.534	0	0	-0.00112258	0.00254933	0	0.00278555	0	0	0	0	0
1.536	0	0	-0.00102958	0.00245669	0	0.00266371	0	0	0	0	0
1.538	0	0	-0.00071225	0.00229433	0	0.00240234	0	0	0	0	0
1.54	0	0	-0.00031593	0.00208027	0	0.00210412	0	0	0	0	0
1.542	0	0	-2.078e-05	0.00183389	0	0.00183401	0	0	0	0	0
1.544	0	0	3.835e-05	0.00157364	0	0.00157411	0	0	0	0	0
1.546	0	0	-0.00017012	0.0013137	0	0.00132467	0	0	0	0	0
1.548	0	0	-0.00056265	0.00106319	0	0.00120289	0	0	0	0	0
1.55	0	0	-0.00097943	0.0008321	0	0.00128517	0	0	0	0	0
1.552	0	0	-0.0012566	0.00063355	0	0.00140728	0	0	0	0	0
1.554	0	0	-0.00129978	0.00047486	0	0.00138381	0	0	0	0	0
1.556	0	0	-0.00112597	0.00035089	0	0.00117938	0	0	0	0	0
1.558	0	0	-0.00085362	0.00025095	0	0.000889743	0	0	0	0	0
1.56	0	0	-0.00064518	0.00016663	0	0.00066635	0	0	0	0	0
1.562	0	0	-0.00063003	9.35e-05	0	0.00063693	0	0	0	0	0
1.564	0	0	-0.00084372	3.272e-05	0	0.000844354	0	0	0	0	0
1.566	0	0	-0.0012105	-1.057e-05	0	0.00121055	0	0	0	0	0
1.568	0	0	-0.00157658	-3.314e-05	0	0.00157693	0	0	0	0	0
1.57	0	0	-0.00177968	-3.413e-05	0	0.00178001	0	0	0	0	0
1.572	0	0	-0.00172263	-1.062e-05	0	0.00172266	0	0	0	0	0
1.574	0	0	-0.0014168	4.048e-05	0	0.00141738	0	0	0	0	0
1.576	0	0	-0.0009774	0.00011375	0	0.000983997	0	0	0	0	0
1.578	0	0	-0.00057393	0.00019069	0	0.00060478	0	0	0	0	0
1.58	0	0	-0.00035726	0.00024567	0	0.000433576	0	0	0	0	0
1.582	0	0	-0.00039407	0.00025552	0	0.000469661	0	0	0	0	0
1.584	0	0	-0.00063846	0.0002055	0	0.000670717	0	0	0	0	0
1.586	0	0	-0.00095548	9.05e-05	0	0.000959756	0	0	0	0	0
1.588	0	0	-0.00118519	-8.716e-05	0	0.00118839	0	0	0	0	0
1.59	0	0	-0.00121452	-0.00031975	0	0.00125591	0	0	0	0	0
1.592	0	0	-0.0010262	-0.00059715	0	0.0011873	0	0	0	0	0
1.594	0	0	-0.00070586	-0.00091266	0	0.00115377	0	0	0	0	0
1.596	0	0	-0.00040216	-0.00126128	0	0.00132384	0	0	0	0	0
1.598	0	0	-0.00025638	-0.00162857	0	0.00164863	0	0	0	0	0
1.6	0	0	-0.00033631	-0.00198745	0	0.0020157	0	0	0	0	0
1.602	0	0	-0.00060547	-0.00230532	0	0.0023835	0	0	0	0	0
1.604	0	0	-0.00093922	-0.00255012	0	0.00271758	0	0	0	0	0
1.606	0	0	-0.00117959	-0.00269645	0	0.00294317	0	0	0	0	0
1.608	0	0	-0.00120473	-0.00273017	0	0.00298416	0	0	0	0	0
1.61	0	0	-0.00098242	-0.00264662	0	0.00282307	0	0	0	0	0
1.612	0	0	-0.00058395	-0.00245235	0	0.00252092	0	0	0	0	0
1.614	0	0	-0.00015238	-0.0021697	0	0.00217504	0	0	0	0	0
1.616	0	0	0.00016111	-0.0018327	0	0.00183977	0	0	0	0	0
1.618	0	0	0.00026437	-0.00147823	0	0.00150168	0	0	0	0	0
1.62	0	0	0.00016443	-0.00114057	0	0.00115236	0	0	0	0	0
1.622	0	0	-3.8e-05	-0.00084599	0	0.000846843	0	0	0	0	0
1.624	0	0	-0.00019854	-0.00060669	0	0.00063835	0	0	0	0	0
1.626	0	0	-0.000198	-0.0004226	0	0.000466685	0	0	0	0	0
1.628	0	0	3.64e-06	-0.00029155	0	0.000291573	0	0	0	0	0
1.63	0	0	0.00035007	-0.00021869	0	0.000412764	0	0	0	0	0
1.632	0	0	0.00071347	-0.00021703	0	0.000745749	0	0	0	0	0
1.634	0	0	0.00095179	-0.0002947	0	0.00099637	0	0	0	0	0
1.636	0	0	0.00097492	-0.00044208	0	0.00107047	0	0	0	0	0
1.638	0	0	0.00078881	-0.00063579	0	0.00101314	0	0	0	0	0
1.64	0	0	0.00049437	-0.00085227	0	0.000985275	0	0	0	0	0
1.642	0	0	0.00024158	-0.0010745	0	0.00110132	0	0	0	0	0
1.644	0	0	0.00016148	-0.00128678	0	0.00129687	0	0	0	0	0
1.646	0	0	0.00030875	-0.00146587	0	0.00149803	0	0	0	0	0
1.648	0	0	0.00063964	-0.00158449	0	0.00170873	0	0	0	0	0
1.65	0	0	0.00103281	-0.00162666	0	0.00192684	0	0	0	0	0
1.652	0	0	0.00134294	-0.00159525	0	0.00208526	0	0	0	0	0
1.654	0	0	0.00146357	-0.00150689	0	0.00210066	0	0	0	0	0
1.656	0	0	0.00137156	-0.00138342	0	0.00194808	0	0	0	0	0
1.658	0	0	0.00113439	-0.00124544	0	0.00168463	0	0	0	0	0
1.66	0	0	0.00087678	-0.00111153	0	0.00141571	0	0	0	0	0
1.662	0	0	0.00072151	-0.00100004	0	0.00123315	0	0	0	0	0
1.664	0	0	0.00073274	-0.00092524	0	0.00118024	0	0	0	0	0
1.666	0	0	0.00088767	-0.00088976	0	0.00125683	0	0	0	0	0
1.668	0	0	0.00108718	-0.00088427	0	0.00140139	0	0	0	0	0
1.67	0	0	0.00120059	-0.00089628	0	0.00149824	0	0	0	0	0
1.672	0	0	0.00112576	-0.00091572	0	0.00145116	0	0	0	0	0
1.674	0	0	0.00083711	-0.00093119	0	0.00125215	0	0	0	0	0
1.676	0	0	0.00039957	-0.00092688	0	0.00100934	0	0	0	0	0
1.678	0	0	-5.899e-05	-0.00088988	0	0.000891833	0	0	0	0	0
1.68	0	0	-0.00040598	-0.00082135	0	0.000916207	0	0	0	0	0
1.682	0	0	-0.00056421	-0.00073787	0	0.000928862	0	0	0	0	0
1.684	0	0	-0.00054383	-0.00066185	0	0.000856619	0	0	0	0	0
1.686	0	0	-0.00043347	-0.00061073	0	0.000748924	0	0	0	0	0
1.688	0	0	-0.00035655	-0.00059292	0	0.000691869	0	0	0	0	0
1.69	0	0	-0.00041291	-0.00060682	0	0.000733979	0	0	0	0	0
1.692	0	0	-0.00063263	-0.00063837	0	0.000898742	0	0	0	0	0
1.694	0	0	-0.00096215	-0.00066412	0	0.0011691	0	0	0	0	0
1.696	0	0	-0.00128698	-0.0006604	0	0.00144653	0	0	0	0	0
1.698	0	0	-0.00148202	-0.00061066	0	0.0016029	0	0	0	0	0
1.7	0	0	-0.00146876	-0.00051104	0	0.00155513	0	0	0	0	0
1.702	0	0	-0.00125134	-0.00037182	0	0.00130541	0	0	0	0	0
1.704	0	0	-0.00091422	-0.00020981	0	0.000937986	0	0	0	0	0
1.706	0	0	-0.00058562	-4.149e-05	0	0.000587088	0	0	0	0	0
1.708	0	0	-0.00038314	0.00011885	0	0.00040115	0	0	0	0	0
1.71	0	0	-0.00036288	0.00026337	0	0.000448381	0	0	0	0	0
1.712	0	0	-0.00049555	0.00039185	0	0.000631756	0	0	0	0	0
1.714	0	0	-0.00068275	0.00050502	0	0.000849231	0	0	0	0	0
1.716	0	0	-0.00080551	0.00059967	0	0.00100422	0	0	0	0	0
1.718	0	0	-0.00078053	0.00067127	0	0.00102948	0	0	0	0	0
1.72	0	0	-0.0005988	0.00071918	0	0.000935832	0	0	0	0	0
1.722	0	0	-0.00033045	0.00074754	0	0.000817321	0	0	0	0	0
1.724	0	0	-9.271e-05	0.00076205	0	0.000767669	0	0	0	0	0
1.726	0	0	4.57e-06	0.00076793	0	0.000767944	0	0	0	0	0
1.728	0	0	-9.116e-05	0.00076803	0	0.000773421	0	0	0	0	0
1.73	0	0	-0.00035209	0.0007585	0	0.000836235	0	0	0	0	0
1.732	0	0	-0.00068277	0.00072818	0	0.000998209	0	0	0	0	0
1.734	0	0	-0.00096184	0.0006654	0	0.00116957	0	0	0	0	0
1.736	0	0	-0.00109441	0.00056495	0	0.00123163	0	0	0	0	0
1.738	0	0	-0.00105315	0.0004308	0	0.00113785	0	0	0	0	0
1.74	0	0	-0.0008894	0.00027769	0	0.000931743	0	0	0	0	0
1.742	0	0	-0.00070824	0.00012801	0	0.000719716	0	0	0	0	0
1.744	0	0	-0.00061973	4.97e-06	0	0.00061975	0	0	0	0	0
1.746	0	0	-0.00068834	-6.811e-05	0	0.000691701	0	0	0	0	0
1.748	0	0	-0.00090305	-6.852e-05	0	0.000905646	0	0	0	0	0
1.75	0	0	-0.00118229	1.62e-05	0	0.0011824	0	0	0	0	0
1.752	0	0	-0.00141154	0.0001827	0	0.00142331	0	0	0	0	0
1.754	0	0	-0.00149594	0.00041888	0	0.00155348	0	0	0	0	0
1.756	0	0	-0.0014027	0.00071184	0	0.00157299	0	0	0	0	0
1.758	0	0	-0.00117476	0.00104821	0	0.00157442	0	0	0	0	0
1.76	0	0	-0.00091056	0.00140865	0	0.00167732	0	0	0	0	0
1.762	0	0	-0.00071878	0.00176281	0	0.00190372	0	0	0	0	0
1.764	0	0	-0.00067021	0.00207166	0	0.00217737	0	0	0	0	0
1.766	0	0	-0.00076786	0.00229533	0	0.00242036	0	0	0	0	0
1.768	0	0	-0.00094533	0.00240056	0	0.00257999	0	0	0	0	0
1.77	0	0	-0.00109483	0.00236603	0	0.00260706	0	0	0	0	0
1.772	0	0	-0.0011159	0.00218506	0	0.00245351	0	0	0	0	0
1.774	0	0	-0.0009626	0.00186759	0	0.00210107	0	0	0	0	0
1.776	0	0	-0.00066461	0.00144216	0	0.00158793	0	0	0	0	0
1.778	0	0	-0.00031203	0.00095278	0	0.00100257	0	0	0	0	0
1.78	0	0	-1.304e-05	0.00045079	0	0.000450979	0	0	0	0	0
1.782	0	0	0.00015504	-1.564e-05	0	0.000155827	0	0	0	0	0
1.784	0	0	0.00017991	-0.00041244	0	0.000449972	0	0	0	0	0
1.786	0	0	0.00011829	-0.00072339	0	0.000732998	0	0	0	0	0
1.788	0	0	6.718e-05	-0.00094545	0	0.000947834	0	0	0	0	0
1.79	0	0	0.00011727	-0.00108565	0	0.00109197	0	0	0	0	0
1.792	0	0	0.00031091	-0.00116017	0	0.00120111	0	0	0	0	0
1.794	0	0	0.00062198	-0.00119064	0	0.00134331	0	0	0	0	0
1.796	0	0	0.0009656	-0.00119953	0	0.00153989	0	0	0	0	0
1.798	0	0	0.001234	-0.0012062	0	0.00172559	0	0	0	0	0
1.8	0	0	0.00134305	-0.001222	0	0.00181578	0	0	0	0	0
1.802	0	0	0.00126959	-0.00124582	0	0.00177874	0	0	0	0	0
1.804	0	0	0.00106165	-0.00126593	0	0.00165217	0	0	0	0	0
1.806	0	0	0.00081589	-0.00126788	0	0.00150771	0	0	0	0	0
1.808	0	0	0.00063399	-0.00124309	0	0.00139543	0	0	0	0	0
1.81	0	0	0.00057843	-0.00119255	0	0.00132543	0	0	0	0	0
1.812	0	0	0.00064592	-0.00112387	0	0.00129626	0	0	0	0	0
1.814	0	0	0.00076965	-0.00104646	0	0.00129901	0	0	0	0	0
1.816	0	0	0.00085094	-0.00097004	0	0.00129038	0	0	0	0	0
1.818	0	0	0.00080667	-0.00090242	0	0.0012104	0	0	0	0	0
1.82	0	0	0.00061013	-0.00084178	0	0.00103964	0	0	0	0	0
1.822	0	0	0.00030533	-0.00077143	0	0.000829657	0	0	0	0	0
1.824	0	0	-1.39e-05	-0.00066994	0	0.000670084	0	0	0	0	0
1.826	0	0	-0.00024899	-0.00052685	0	0.000582724	0	0	0	0	0
1.828	0	0	-0.00034001	-0.00034376	0	0.000483506	0	0	0	0	0
1.83	0	0	-0.0002892	-0.00012687	0	0.000315805	0	0	0	0	0
1.832	0	0	-0.00015957	0.00011413	0	0.000196184	0	0	0	0	0
1.834	0	0	-4.882e-05	0.0003658	0	0.000369043	0	0	0	0	0
1.836	0	0	-4.639e-05	0.00061862	0	0.000620357	0	0	0	0	0
1.838	0	0	-0.0001916	0.00087587	0	0.000896582	0	0	0	0	0
1.84	0	0	-0.00045599	0.00115008	0	0.00123718	0	0	0	0	0
1.842	0	0	-0.0007593	0.00145153	0	0.00163813	0	0	0	0	0
1.844	0	0	-0.00100823	0.00178091	0	0.0020465	0	0	0	0	0
1.846	0	0	-0.00113803	0.00212566	0	0.00241113	0	0	0	0	0
1.848	0	0	-0.00114026	0.00246051	0	0.00271188	0	0	0	0	0
1.85	0	0	-0.00106611	0.0027553	0	0.00295436	0	0	0	0	0
1.852	0	0	-0.00100227	0.00298363	0	0.00314747	0	0	0	0	0
1.854	0	0	-0.00102971	0.00313025	0	0.00329526	0	0	0	0	0
1.856	0	0	-0.00118499	0.00319638	0	0.00340897	0	0	0	0	0
1.858	0	0	-0.00144138	0.00319291	0	0.00350318	0	0	0	0	0
1.86	0	0	-0.00171909	0.00312968	0	0.00357074	0	0	0	0	0
1.862	0	0	-0.00192077	0.00301603	0	0.00357572	0	0	0	0	0
1.864	0	0	-0.00197557	0.00286358	0	0.00347893	0	0	0	0	0
1.866	0	0	-0.00187154	0.00267919	0	0.00326814	0	0	0	0	0
1.868	0	0	-0.00166056	0.00245703	0	0.00296554	0	0	0	0	0
1.87	0	0	-0.00143387	0.00218049	0	0.0026097	0	0	0	0	0
1.872	0	0	-0.00128162	0.00183245	0	0.00223616	0	0	0	0	0
1.874	0	0	-0.00125533	0.00140375	0	0.00188318	0	0	0	-1e-07	-0.0002
1.876	0	0	-0.0013483	0.00089715	0	0.0016195	0	0	0	0	0
1.878	0	0	-0.00149969	0.00033271	0	0.00153615	0	0	0	0	0
1.88	0	0	-0.00162148	-0.00025136	0	0.00164085	0	0	0	0	0
1.882	0	0	-0.00163883	-0.00081251	0	0.00182919	0	0	0	0	0
1.884	0	0	-0.0015246	-0.00131701	0	0.00201468	0	0	0	0	0
1.886	0	0	-0.00131076	-0.00173887	0	0.00217756	0	0	0	0	0
1.888	0	0	-0.00107242	-0.00205855	0	0.00232114	0	0	0	0	0
1.89	0	0	-0.00089255	-0.002268	0	0.00243731	0	0	0	0	0
1.892	0	0	-0.00082345	-0.00236875	0	0.0025078	0	0	0	0	0
1.894	0	0	-0.00086301	-0.00236249	0	0.00251518	0	0	0	0	0
1.896	0	0	-0.00095565	-0.00225058	0	0.00244507	0	0	0	0	0
1.898	0	0	-0.00101751	-0.0020446	0	0.00228379	0	0	0	0	0
1.9	0	0	-0.00097586	-0.00177106	0	0.00202212	0	0	0	0	0
1.902	0	0	-0.00080523	-0.00146422	0	0.00167103	0	0	0	0	0
1.904	0	0	-0.00054156	-0.00115846	0	0.0012788	0	0	0	0	0
1.906	0	0	-0.0002663	-0.0008858	0	0.000924963	0	0	0	0	0
1.908	0	0	-6.874e-05	-0.00067336	0	0.00067686	0	0	0	0	0
1.91	0	0	-7.12e-06	-0.00053951	0	0.000539557	0	0	0	0	0
1.912	0	0	-8.519e-05	-0.00049098	0	0.000498316	0	0	0	0	0
1.914	0	0	-0.00025031	-0.00052219	0	0.000579083	0	0	0	0	0
1.916	0	0	-0.00041398	-0.00061542	0	0.000741702	0	0	0	0	0
1.918	0	0	-0.00048989	-0.00074321	0	0.000890142	0	0	0	-3.5e-07	-0.0007
1.92	0	0	-0.00043259	-0.00087603	0	0.000977017	0	0	0	0	0
1.922	0	0	-0.00025564	-0.00099171	0	0.00102413	0	0	0	0	0
1.924	0	0	-2.15e-05	-0.00107981	0	0.00108002	0	0	0	0	0
1.926	0	0	0.00018869	-0.00113999	0	0.0011555	0	0	0	0	0
1.928	0	0	0.00031183	-0.0011761	0	0.00121674	0	0	0	0	0
1.93	0	0	0.00033024	-0.00118973	0	0.00123471	0	0	0	0	0
1.932	0	0	0.0002774	-0.0011795	0	0.00121168	0	0	0	0	0
1.934	0	0	0.00022096	-0.00114282	0	0.00116398	0	0	0	0	0
1.936	0	0	0.0002308	-0.00107346	0	0.00109799	0	0	0	0	0
1.938	0	0	0.00034574	-0.00096114	0	0.00102143	0	0	0	-1.8e-07	-0.00036
1.94	0	0	0.00055428	-0.00079734	0	0.00097107	0	0	0	0	0
1.942	0	0	0.00079913	-0.00058074	0	0.00098786	0	0	0	0	0
1.944	0	0	0.00100273	-0.00031844	0	0.00105208	0	0	0	-1e-07	-0.0002
1.946	0	0	0.00110097	-2.26e-05	0	0.0011012	0	0	0	0	0
1.948	0	0	0.00107022	0.00029781	0	0.00111088	0	0	0	0	0
1.95	0	0	0.00093742	0.00064199	0	0.00113618	0	0	0	0	0
1.952	0	0	0.00076899	0.00101349	0	0.00127221	0	0	0	0	0
1.954	0	0	0.00064161	0.00141517	0	0.00155382	0	0	0	0	0
1.956	0	0	0.00060734	0.00184641	0	0.00194373	0	0	0	0	0
1.958	0	0	0.00066998	0.002299	0	0.00239463	0	0	0	0	0
1.96	0	0	0.00078479	0.00275298	0	0.00286266	0	0	0	0	0
1.962	0	0	0.00088111	0.003176	0	0.00329596	0	0	0	-1.2e-07	-0.00024
1.964	0	0	0.00089569	0.00353026	0	0.00364211	0	0	0	0	0
1.966	0	0	0.00080124	0.00378369	0	0.0038676	0	0	0	-1.32e-06	-0.00264
1.968	0	0	0.00061928	0.00391481	0	0.00396349	0	0	0	0	0
1.97	0	0	0.00041166	0.00391233	0	0.00393393	0	0	0	0	0
1.972	0	0	0.00025254	0.00377833	0	0.00378676	0	0	0	0	0
1.974	0	0	0.00019528	0.00353011	0	0.00353551	0	0	0	0	0
1.976	0	0	0.00025258	0.00319458	0	0.00320455	0	0	0	0	0
1.978	0	0	0.00039741	0.0027993	0	0.00282737	0	0	0	0	0
1.98	0	0	0.00058346	0.00236522	0	0.00243612	0	0	0	0	0
1.982	0	0	0.00077673	0.00190636	0	0.00205852	0	0	0	0	0
1.984	0	0	0.00098206	0.00143528	0	0.0017391	0	0	0	0	0
1.986	0	0	0.00125203	0.00096121	0	0.00157845	0	0	0	0	0
1.988	0	0	0.0016756	0.00048516	0	0.00174442	0	0	0	3.9e-07	0.00078
1.99	0	0	0.00234888	5.58e-06	0	0.00234889	0	0	0	0	0
1.992	0	0	0.00333923	-0.00047603	0	0.00337299	0	0	0	0	0
1.994	0	0	0.00465719	-0.00095747	0	0.00475459	0	0	0	0	0
1.996	0	0	0.00624604	-0.00143511	0	0.00640879	0	0	0	0	0
1.998	0	0	0.00799361	-0.00189825	0	0.00821591	0	0	0	0	0
2	0	0	0.00975964	-0.00232719	0	0.0100333	0	0	0	0	0

## Sheet: Apr30jump11(.all)
0	0	0.0174421	-0.00080106	0	0	0	0	0	-0.00229878	0.263295	0	0	0	0	0	0	-0.01709	0
0.002	0	0.0174438	-0.00061954	0	0	0	0	0	-0.00227406	0.263796	0	0	0	0	0	0	-0.026855	0
0.004	0	0.017445	-0.00026419	0	0	0	0	0	-0.00224963	0.264305	0	0	0	0	0	0	-0.012207	0
0.006	0.00029881	0.0174455	0.00017088	5e-08	0	0	0	0	-0.00222751	0.264784	0	0	0	0	0	0	-0.014648	0
0.008	0.00029881	0.0174452	0.00050564	1.5e-07	0	0	0	0	-0.00221075	0.26521	0	0	0	0	0	0	-0.014648	0
0.01	0.00353097	0.0174442	0.0006006	2.12e-06	0	0	0	0	-0.00220042	0.265581	0	0	0	0	0	0	-0.01709	0
0.012	0.00029881	0.017443	0.00046687	1.4e-07	0	0	0	0	-0.0021938	0.265909	0	0	0	0	0	0	-0.021973	0
0.014	0	0.017442	0.0002336	0	0	0	0	0	-0.00218557	0.266207	0	0	0	0	0	0	-0.012207	0
0.016	0.00194787	0.0174416	3.388e-05	7e-08	0	0	0	0	-0.00217057	0.266479	0	0	0	0	0	0	-0.014648	0
0.018	0.00353097	0.0174415	-6.986e-05	-2.5e-07	0	0	0	0	-0.00214681	0.266724	0	0	0	0	0	0	-0.019531	0
0.02	0	0.0174416	-7.721e-05	0	0	0	0	0	-0.002117	0.266938	0	0	0	0	0	0	-0.021973	0
0.022	0.00194787	0.0174418	-8.19e-06	-2e-08	0	0	0	0	-0.00208731	0.267118	0	0	0	0	0	0	-0.019531	0
0.024	0	0.0174418	0.00011697	0	0	0	0	0	-0.00206518	0.26727	0	0	0	0	0	0	-0.01709	0
0.026	0.00029881	0.0174416	0.00027667	8e-08	0	0	0	0	-0.00205639	0.267404	0	0	0	0	0	0	-0.021973	0
0.028	0	0.017441	0.00044002	0	0	0	0	0	-0.00206246	0.267519	0	0	0	0	0	0	-0.012207	0
0.03	0.00029881	0.0174401	0.00055685	1.7e-07	0	0	0	0	-0.00208082	0.267601	0	0	0	0	0	0	-0.0097656	0
0.032	0.00029881	0.017439	0.00055736	1.7e-07	0	0	0	0	-0.00210701	0.267633	0	0	0	0	0	0	-0.019531	0
0.034	0.00194787	0.0174379	0.00039486	7.7e-07	0	0	0	0	-0.00213756	0.267614	0	0	0	0	0	0	-0.026855	0
0.036	0.00194787	0.0174371	0.00011619	2.3e-07	0	0	0	0	-0.00217299	0.267557	0	0	0	0	0	0	-0.0097656	0
0.038	0	0.0174369	-0.00015814	0	0	0	0	0	-0.00221718	0.267475	0	0	0	0	0	0	-0.019531	0
0.04	0.00029881	0.0174372	-0.00035152	-1.1e-07	0	0	0	0	-0.00227294	0.267368	0	0	0	0	0	0	-0.012207	0
0.042	0.00029881	0.0174379	-0.00046413	-1.4e-07	0	0	0	0	-0.00233853	0.267221	0	0	0	0	0	0	-0.0073242	0
0.044	0	0.0174388	-0.00049934	0	0	0	0	0	-0.00240748	0.267017	0	0	0	0	0	0	-0.0097656	0
0.046	0.00029881	0.0174398	-0.00044666	-1.3e-07	0	0	0	0	-0.00247195	0.26675	0	0	0	0	0	0	-0.0073242	0
0.048	0	0.0174407	-0.00032155	0	0	0	0	0	-0.00252729	0.266423	0	0	0	0	0	0	-0.0097656	0
0.05	0.00353097	0.0174414	-0.00016323	-5.8e-07	0	0	0	0	-0.00257356	0.266056	0	0	0	0	0	0	-0.019531	0
0.052	0.00353097	0.0174417	-7.67e-06	-3e-08	0	0	0	0	-0.00261356	0.26568	0	0	0	0	0	0	-0.01709	0
0.054	0.00029881	0.0174417	0.00011874	4e-08	0	0	0	0	-0.00264925	0.265338	0	0	0	0	0	0	-0.012207	0
0.056	0.00518003	0.0174415	0.0001911	9.9e-07	0	0	0	0	-0.00268015	0.265073	0	0	0	0	0	0	-0.0097656	0
0.058	0	0.0174411	0.00018028	0	0	0	0	0	-0.00270427	0.264925	0	0	0	0	0	0	-0.014648	0
0.06	0.00029881	0.0174407	6.539e-05	2e-08	0	0	0	0	-0.00271914	0.264926	0	0	0	0	0	0	-0.014648	0
0.062	0	0.0174406	-0.00013024	0	0	0	0	0	-0.00272221	0.265082	0	0	0	0	0	0	-0.012207	0
0.064	0	0.0174409	-0.00032843	0	0	0	0	0	-0.00271139	0.265366	0	0	0	0	0	0	-0.0097656	0
0.066	0.00353097	0.0174415	-0.00044635	-1.58e-06	0	0	0	0	-0.00268502	0.265723	0	0	0	0	0	0	-0.019531	0
0.068	0.00353097	0.0174424	-0.00044381	-1.57e-06	0	0	0	0	-0.00264192	0.266105	0	0	0	0	0	0	-0.012207	0
0.07	0.00676313	0.0174433	-0.0003234	-2.19e-06	0	0	0	0	-0.0025817	0.266485	0	0	0	0	0	0	-0.012207	0
0.072	0	0.0174439	-0.00013054	0	0	0	0	0	-0.00250453	0.266848	0	0	0	0	0	0	-0.014648	0
0.074	0.00029881	0.0174442	5.281e-05	2e-08	0	0	0	0	-0.00241143	0.267177	0	0	0	0	0	0	-0.012207	0
0.076	0	0.0174441	0.00016199	0	0	0	0	0	-0.00230584	0.267453	0	0	0	0	0	0	-0.01709	0
0.078	0	0.0174438	0.0001928	0	0	0	0	0	-0.00219474	0.267663	0	0	0	0	0	0	-0.0073242	0
0.08	0.00029881	0.0174434	0.00018064	5e-08	0	0	0	0	-0.00208778	0.267798	0	0	0	0	0	0	-0.012207	0
0.082	0	0.017443	0.00016275	0	0	0	0	0	-0.00199529	0.267858	0	0	0	0	0	0	-0.012207	0
0.084	0.00029881	0.0174427	0.00016488	5e-08	0	0	0	0	-0.0019262	0.267838	0	0	0	0	0	0	-0.012207	0
0.086	0.00194787	0.0174424	0.00020082	3.9e-07	0	0	0	0	-0.00188684	0.267734	0	0	0	0	0	0	-0.0073242	0
0.088	0	0.017442	0.00027177	0	0	0	0	0	-0.00188146	0.26755	0	0	0	0	0	0	-0.0097656	0
0.09	0.00194787	0.0174414	0.00036382	7.1e-07	0	0	0	0	-0.00191217	0.267307	0	0	0	0	0	0	-0.014648	0
0.092	0	0.0174407	0.0004435	0	0	0	0	0	-0.00197748	0.267039	0	0	0	0	0	0	-0.014648	0
0.094	0.00194787	0.0174398	0.00045261	8.8e-07	0	0	0	0	-0.00207165	0.266779	0	0	0	0	0	0	-0.024414	0
0.096	0	0.0174389	0.00032515	0	0	0	0	0	-0.00218699	0.26655	0	0	0	0	0	0	-0.019531	0
0.098	0.00353097	0.0174383	5.757e-05	2e-07	0	0	0	0	-0.0023168	0.266363	0	0	0	0	0	0	-0.01709	0
0.1	0	0.0174381	-0.00024104	0	0	0	0	0	-0.00245456	0.266221	0	0	0	0	0	0	-0.0097656	0
0.102	0.00029881	0.0174386	-0.00043026	-1.3e-07	0	0	0	0	-0.00259136	0.266127	0	0	0	0	0	0	-0.014648	0
0.104	0.00194787	0.0174395	-0.00045981	-9e-07	0	0	0	0	-0.00271632	0.266087	0	0	0	0	0	0	-0.019531	0
0.106	0.00194787	0.0174404	-0.00037169	-7.2e-07	0	0	0	0	-0.00281824	0.266108	0	0	0	0	0	0	-0.0097656	0
0.108	0	0.0174411	-0.00022792	0	0	0	0	0	-0.00288676	0.266185	0	0	0	0	0	0	-0.01709	0
0.11	0.00194787	0.0174416	-7.341e-05	-1.4e-07	0	0	0	0	-0.00291544	0.266301	0	0	0	0	0	0	-0.019531	0
0.112	0.00029881	0.0174417	6.231e-05	2e-08	0	0	0	0	-0.0029045	0.266432	0	0	0	0	0	0	-0.014648	0
0.114	0.00029881	0.0174416	0.00015544	5e-08	0	0	0	0	-0.00285914	0.266545	0	0	0	0	0	0	-0.012207	0
0.116	0.00029881	0.0174413	0.00017936	5e-08	0	0	0	0	-0.00278744	0.266608	0	0	0	0	0	0	-0.01709	0
0.118	0.00518003	0.017441	0.0001032	5.3e-07	0	0	0	0	-0.00269959	0.266593	0	0	0	0	0	0	-0.0097656	0
0.12	0.00029881	0.0174408	-8.596e-05	-3e-08	0	0	0	0	-0.0026052	0.266479	0	0	0	0	0	0	-0.029297	0
0.122	0.00029881	0.0174409	-0.00034298	-1e-07	0	0	0	0	-0.00251019	0.266264	0	0	0	0	0	0	-0.01709	0
0.124	0.00029881	0.0174416	-0.00056513	-1.7e-07	0	0	0	0	-0.00241749	0.265969	0	0	0	0	0	0	-0.019531	0
0.126	0	0.0174427	-0.00064959	0	0	0	0	0	-0.00232966	0.265629	0	0	0	0	0	0	-0.012207	0
0.128	0	0.017444	-0.00053481	0	0	0	0	0	-0.00224922	0.265291	0	0	0	0	0	0	-0.01709	0
0.13	0.00353097	0.0174451	-0.00022068	-7.8e-07	0	0	0	0	-0.00217814	0.264995	0	0	0	0	0	0	-0.021973	0
0.132	0.00029881	0.0174456	0.00018816	6e-08	0	0	0	0	-0.0021183	0.264774	0	0	0	0	0	0	-0.0097656	0
0.134	0.00029881	0.0174452	0.00050387	1.5e-07	0	0	0	0	-0.00207288	0.264644	0	0	0	0	0	0	-0.0073242	0
0.136	0.00194787	0.0174442	0.00059381	1.16e-06	0	0	0	0	-0.00204774	0.264607	0	0	0	0	0	0	-0.012207	0
0.138	0.00029881	0.017443	0.00048273	1.4e-07	0	0	0	0	-0.00205028	0.264654	0	0	0	0	0	0	-0.021973	0
0.14	0	0.017442	0.00030578	0	0	0	0	0	-0.00208528	0.264763	0	0	0	0	0	0	-0.012207	0
0.142	0.00029881	0.0174414	0.00018904	6e-08	0	0	0	0	-0.00215161	0.264904	0	0	0	0	0	0	-0.0073242	0
0.144	0	0.017441	0.00017845	0	0	0	0	0	-0.00224246	0.265058	0	0	0	0	0	0	-0.021973	0
0.146	0.00029881	0.0174407	0.0002504	7e-08	0	0	0	0	-0.00234651	0.265214	0	0	0	0	0	0	-0.0097656	0
0.148	0	0.0174402	0.00034773	0	0	0	0	0	-0.00244818	0.265368	0	0	0	0	0	0	-0.019531	0
0.15	0	0.0174395	0.00039303	0	0	0	0	0	-0.00253108	0.265512	0	0	0	0	0	0	0	0
0.152	0	0.0174387	0.00030412	0	0	0	0	0	-0.00258587	0.265635	0	0	0	0	0	0	-0.01709	0
0.154	0.00353097	0.0174381	5.922e-05	2.1e-07	0	0	0	0	-0.00261384	0.265717	0	0	0	0	0	0	-0.019531	0
0.156	0.00029881	0.017438	-0.00024276	-7e-08	0	0	0	0	-0.00262189	0.265747	0	0	0	0	0	0	-0.014648	0
0.158	0	0.0174384	-0.00044956	0	0	0	0	0	-0.00261614	0.265731	0	0	0	0	0	0	-0.012207	0
0.16	0	0.0174393	-0.0004894	0	0	0	0	0	-0.0025997	0.26568	0	0	0	0	0	0	-0.019531	0
0.162	0.00029881	0.0174403	-0.0003938	-1.2e-07	0	0	0	0	-0.00257472	0.26561	0	0	0	0	0	0	-0.01709	0
0.164	0.00353097	0.0174411	-0.00022496	-7.9e-07	0	0	0	0	-0.00254591	0.265534	0	0	0	0	0	0	-0.014648	0
0.166	0	0.0174416	-3.01e-05	0	0	0	0	0	-0.00251956	0.265471	0	0	0	0	0	0	-0.012207	0
0.168	0.00353097	0.0174416	0.00015823	5.6e-07	0	0	0	0	-0.00249901	0.265439	0	0	0	0	0	0	-0.01709	0
0.17	0.00834623	0.0174413	0.00030977	2.59e-06	0	0	0	0	-0.00248499	0.265449	0	0	0	0	0	0	-0.021973	0
0.172	0.00834623	0.0174407	0.00038461	3.21e-06	0	0	0	0	-0.0024788	0.265505	0	0	0	0	0	0	-0.012207	0
0.174	0.00029881	0.0174399	0.00032925	1e-07	0	0	0	0	-0.00248106	0.265606	0	0	0	0	0	0	-0.019531	0
0.176	0.00029881	0.0174392	0.00010978	3e-08	0	0	0	0	-0.00248864	0.265746	0	0	0	0	0	0	-0.019531	0
0.178	0	0.017439	-0.00021435	0	0	0	0	0	-0.00249537	0.265912	0	0	0	0	0	0	-0.0073242	0
0.18	0	0.0174395	-0.0004788	0	0	0	0	0	-0.00249589	0.266092	0	0	0	0	0	0	-0.0097656	0
0.182	0	0.0174404	-0.0005362	0	0	0	0	0	-0.00248786	0.266271	0	0	0	0	0	0	-0.026855	0
0.184	0.00029881	0.0174415	-0.00038155	-1.1e-07	0	0	0	0	-0.00247025	0.266432	0	0	0	0	0	0	-0.01709	0
0.186	0	0.0174422	-0.0001407	0	0	0	0	0	-0.00244141	0.266567	0	0	0	0	0	0	-0.012207	0
0.188	0.00029881	0.0174425	3.768e-05	1e-08	0	0	0	0	-0.00239931	0.26667	0	0	0	0	0	0	-0.014648	0
0.19	0.00353097	0.0174425	6.568e-05	2.3e-07	0	0	0	0	-0.00234277	0.266746	0	0	0	0	0	0	-0.019531	0
0.192	0.00194787	0.0174423	-7.169e-05	-1.4e-07	0	0	0	0	-0.00227215	0.266801	0	0	0	0	0	0	-0.014648	0
0.194	0.00194787	0.0174425	-0.00031822	-6.2e-07	0	0	0	0	-0.00218834	0.266843	0	0	0	0	0	0	-0.01709	0
0.196	0	0.0174431	-0.00053966	0	0	0	0	0	-0.00209139	0.266872	0	0	0	0	0	0	-0.0097656	0
0.198	0	0.0174442	-0.00057625	0	0	0	0	0	-0.00198227	0.266883	0	0	0	0	0	0	-0.014648	0
0.2	0	0.0174453	-0.00036397	0	0	0	0	0	-0.00186626	0.266867	0	0	0	0	0	0	-0.012207	0
0.202	0	0.0174461	-1.008e-05	0	0	0	0	0	-0.00175262	0.266817	0	0	0	0	0	0	-0.0097656	0
0.204	0	0.0174461	0.00029252	0	0	0	0	0	-0.00165157	0.266738	0	0	0	0	0	0	-0.014648	0
0.206	0.00029881	0.0174455	0.00043277	1.3e-07	0	0	0	0	-0.00157323	0.266637	0	0	0	0	0	0	-0.029297	0
0.208	0.00029881	0.0174446	0.00042847	1.3e-07	0	0	0	0	-0.00152678	0.266522	0	0	0	0	0	0	-0.01709	0
0.21	0.00194787	0.0174438	0.0003472	6.8e-07	0	0	0	0	-0.00151721	0.266401	0	0	0	0	0	0	-0.012207	0
0.212	0	0.0174431	0.00024299	0	0	0	0	0	-0.00154389	0.266292	0	0	0	0	0	0	-0.026855	0
0.214	0	0.0174426	0.00014666	0	0	0	0	0	-0.00160242	0.266212	0	0	0	0	0	0	-0.012207	0
0.216	0	0.0174423	7.192e-05	0	0	0	0	0	-0.0016875	0.266171	0	0	0	0	0	0	-0.014648	0
0.218	0.00029881	0.0174422	2.156e-05	1e-08	0	0	0	0	-0.00179449	0.266168	0	0	0	0	0	0	-0.019531	0
0.22	0	0.0174421	-7.41e-06	0	0	0	0	0	-0.00191876	0.266202	0	0	0	0	0	0	-0.026855	0
0.222	0.00029881	0.0174421	-2.025e-05	-1e-08	0	0	0	0	-0.00205468	0.266268	0	0	0	0	0	0	-0.01709	0
0.224	0.00029881	0.0174422	-2.226e-05	-1e-08	0	0	0	0	-0.00219568	0.266357	0	0	0	0	0	0	-0.014648	0
0.226	0	0.0174422	-1.769e-05	0	0	0	0	0	-0.00233354	0.266454	0	0	0	0	0	0	-0.01709	0
0.228	0	0.0174423	-9.51e-06	0	0	0	0	0	-0.00245836	0.266545	0	0	0	0	0	0	-0.019531	0
0.23	0.00194787	0.0174423	4.4e-07	0	0	0	0	0	-0.00256135	0.266626	0	0	0	0	0	0	-0.012207	0
0.232	0	0.0174423	1.09e-05	0	0	0	0	0	-0.00263633	0.266702	0	0	0	0	0	0	-0.014648	0
0.234	0.00029881	0.0174422	2.056e-05	1e-08	0	0	0	0	-0.00267919	0.266779	0	0	0	0	0	0	-0.0097656	0
0.236	0.00194787	0.0174422	2.74e-05	5e-08	0	0	0	0	-0.00268918	0.266857	0	0	0	0	0	0	-0.021973	0
0.238	0.00029881	0.0174422	2.806e-05	1e-08	0	0	0	0	-0.00267025	0.266924	0	0	0	0	0	0	-0.01709	0
0.24	0.00676313	0.0174421	1.75e-05	1.2e-07	0	0	0	0	-0.00262954	0.266964	0	0	0	0	0	0	-0.012207	0
0.242	0.00029881	0.0174421	-1.087e-05	0	0	0	0	0	-0.00257539	0.266962	0	0	0	0	0	0	-0.01709	0
0.244	0.00029881	0.0174421	-6.425e-05	-2e-08	0	0	0	0	-0.00251601	0.266907	0	0	0	0	0	0	-0.0097656	0
0.246	0	0.0174422	-0.00014819	0	0	0	0	0	-0.00245829	0.266797	0	0	0	0	0	0	-0.0097656	0
0.248	0	0.0174425	-0.00026276	0	0	0	0	0	-0.00240645	0.266645	0	0	0	0	0	0	-0.014648	0
0.25	0.00518003	0.017443	-0.00039671	-2.05e-06	0	0	0	0	-0.002362	0.266478	0	0	0	0	0	0	-0.01709	0
0.252	0	0.0174438	-0.00051992	0	0	0	0	0	-0.00232534	0.266327	0	0	0	0	0	0	-0.012207	0
0.254	0	0.0174449	-0.00058054	0	0	0	0	0	-0.00229637	0.266208	0	0	0	0	0	0	-0.014648	0
0.256	0	0.017446	-0.00052474	0	0	0	0	0	-0.00227256	0.266122	0	0	0	0	0	0	-0.019531	0
0.258	0	0.0174471	-0.00033774	0	0	0	0	0	-0.00224821	0.266053	0	0	0	0	0	0	-0.014648	0
0.26	0	0.0174478	-6.255e-05	0	0	0	0	0	-0.00221598	0.26598	0	0	0	0	0	0	-0.019531	0
0.262	0.00194787	0.0174479	0.00022257	4.3e-07	0	0	0	0	-0.00216962	0.265882	0	0	0	0	0	0	-0.012207	0
0.264	0.00518003	0.0174474	0.00043287	2.24e-06	0	0	0	0	-0.00210684	0.265761	0	0	0	0	0	0	-0.024414	0
0.266	0	0.0174466	0.00050259	0	0	0	0	0	-0.00203114	0.26564	0	0	0	0	0	0	-0.019531	0
0.268	0.00353097	0.0174456	0.00041777	1.48e-06	0	0	0	0	-0.00195193	0.26555	0	0	0	0	0	0	-0.01709	0
0.27	0.00518003	0.0174447	0.00022459	1.16e-06	0	0	0	0	-0.00188258	0.265512	0	0	0	0	0	0	-0.0097656	0
0.272	0.00029881	0.0174443	-2.08e-06	0	0	0	0	0	-0.00183629	0.265532	0	0	0	0	0	0	-0.01709	0
0.274	0.00029881	0.0174443	-0.00018696	-6e-08	0	0	0	0	-0.00182088	0.265603	0	0	0	0	0	0	-0.029297	0
0.276	0	0.0174447	-0.00025496	0	0	0	0	0	-0.00183653	0.265707	0	0	0	0	0	0	-0.019531	0
0.278	0.00353097	0.0174452	-0.00014139	-5e-07	0	0	0	0	-0.00187881	0.265817	0	0	0	0	0	0	-0.014648	0
0.28	0	0.0174455	0.00014329	0	0	0	0	0	-0.0019412	0.265914	0	0	0	0	0	0	-0.01709	0
0.282	0.00029881	0.0174452	0.00045969	1.4e-07	0	0	0	0	-0.00201435	0.265987	0	0	0	0	0	0	-0.019531	0
0.284	0	0.0174443	0.00062087	0	0	0	0	0	-0.00208771	0.266038	0	0	0	0	0	0	-0.026855	0
0.286	0	0.017443	0.00054876	0	0	0	0	0	-0.00215366	0.266074	0	0	0	0	0	0	-0.026855	0
0.288	0	0.0174419	0.00032228	0	0	0	0	0	-0.00220867	0.266102	0	0	0	0	0	0	-0.012207	0
0.29	0.00518003	0.0174413	8.284e-05	4.3e-07	0	0	0	0	-0.00225105	0.266129	0	0	0	0	0	0	-0.021973	0
0.292	0	0.0174411	-8.035e-05	0	0	0	0	0	-0.00227869	0.26616	0	0	0	0	0	0	-0.0097656	0
0.294	0	0.0174413	-0.00015768	0	0	0	0	0	-0.00228946	0.266193	0	0	0	0	0	0	-0.0048828	0
0.296	0.00194787	0.0174416	-0.00017539	-3.4e-07	0	0	0	0	-0.00228364	0.266225	0	0	0	0	0	0	-0.01709	0
0.298	0	0.0174419	-0.0001581	0	0	0	0	0	-0.00226558	0.266244	0	0	0	0	0	0	-0.01709	0
0.3	0.00029881	0.0174422	-0.0001195	-4e-08	0	0	0	0	-0.00224254	0.266243	0	0	0	0	0	0	-0.014648	0
0.302	0.00676313	0.0174425	-6.306e-05	-4.3e-07	0	0	0	0	-0.00222209	0.266209	0	0	0	0	0	0	-0.01709	0
0.304	0.00353097	0.0174426	1.539e-05	5e-08	0	0	0	0	-0.00220987	0.266137	0	0	0	0	0	0	-0.021973	0
0.306	0.00029881	0.0174426	0.00012363	4e-08	0	0	0	0	-0.00220905	0.266026	0	0	0	0	0	0	-0.012207	0
0.308	0	0.0174423	0.00026735	0	0	0	0	0	-0.00222063	0.265882	0	0	0	0	0	0	-0.024414	0
0.31	0	0.0174418	0.00044244	0	0	0	0	0	-0.00224425	0.265723	0	0	0	0	0	0	-0.012207	0
0.312	0.00029881	0.0174409	0.00062521	1.9e-07	0	0	0	0	-0.00227902	0.265571	0	0	0	0	0	0	-0.01709	0
0.314	0	0.0174397	0.0007685	0	0	0	0	0	-0.00232419	0.265457	0	0	0	0	0	0	-0.012207	0
0.316	0	0.0174381	0.0008227	0	0	0	0	0	-0.00237844	0.265402	0	0	0	0	0	0	-0.0097656	0
0.318	0	0.0174365	0.00077178	0	0	0	0	0	-0.00243898	0.265419	0	0	0	0	0	0	-0.019531	0
0.32	0.00194787	0.0174349	0.00063468	1.24e-06	0	0	0	0	-0.00250222	0.265507	0	0	0	0	0	0	-0.012207	0
0.322	0.00353097	0.0174337	0.00042645	1.51e-06	0	0	0	0	-0.00256412	0.265661	0	0	0	0	0	0	-0.0073242	0
0.324	0.00029881	0.0174328	0.00013817	4e-08	0	0	0	0	-0.00261938	0.265868	0	0	0	0	0	0	-0.01709	0
0.326	0.00194787	0.0174325	-0.00022625	-4.4e-07	0	0	0	0	-0.00266265	0.266107	0	0	0	0	0	0	-0.019531	0
0.328	0.00194787	0.017433	-0.00059975	-1.17e-06	0	0	0	0	-0.00269053	0.266337	0	0	0	0	0	0	-0.0097656	0
0.33	0	0.0174342	-0.00086935	0	0	0	0	0	-0.00270087	0.266513	0	0	0	0	0	0	-0.021973	0
0.332	0.00029881	0.0174359	-0.0009568	-2.9e-07	0	0	0	0	-0.0026917	0.266604	0	0	0	0	0	0	-0.019531	0
0.334	0.00029881	0.0174378	-0.00086922	-2.6e-07	0	0	0	0	-0.00266289	0.266608	0	0	0	0	0	0	-0.014648	0
0.336	0.00353097	0.0174396	-0.0006769	-2.39e-06	0	0	0	0	-0.00261818	0.266541	0	0	0	0	0	0	-0.012207	0
0.338	0.00194787	0.0174409	-0.00045913	-8.9e-07	0	0	0	0	-0.00256491	0.266427	0	0	0	0	0	0	-0.014648	0
0.34	0.00029881	0.0174418	-0.00026872	-8e-08	0	0	0	0	-0.00251204	0.266289	0	0	0	0	0	0	-0.01709	0
0.342	0	0.0174424	-0.00012799	0	0	0	0	0	-0.00246826	0.266147	0	0	0	0	0	0	-0.01709	0
0.344	0.00353097	0.0174426	-3.894e-05	-1.4e-07	0	0	0	0	-0.00244076	0.26602	0	0	0	0	0	0	-0.01709	0
0.346	0	0.0174427	7.08e-06	0	0	0	0	0	-0.00243319	0.265925	0	0	0	0	0	0	-0.01709	0
0.348	0	0.0174427	2.289e-05	0	0	0	0	0	-0.00244351	0.265874	0	0	0	0	0	0	-0.026855	0
0.35	0	0.0174427	2.189e-05	0	0	0	0	0	-0.00246449	0.26587	0	0	0	0	0	0	-0.01709	0
0.352	0	0.0174426	1.647e-05	0	0	0	0	0	-0.00248669	0.265903	0	0	0	0	0	0	-0.01709	0
0.354	0.00194787	0.0174426	1.764e-05	3e-08	0	0	0	0	-0.00250198	0.26595	0	0	0	0	0	0	-0.01709	0
0.356	0.00194787	0.0174426	3.506e-05	7e-08	0	0	0	0	-0.00250451	0.265977	0	0	0	0	0	0	-0.0024414	0
0.358	0.00518003	0.0174425	7.66e-05	4e-07	0	0	0	0	-0.00248975	0.265962	0	0	0	0	0	0	-0.0024414	0
0.36	0	0.0174423	0.00014688	0	0	0	0	0	-0.0024549	0.265902	0	0	0	0	0	0	-0.01709	0
0.362	0	0.017442	0.0002442	0	0	0	0	0	-0.00240036	0.265808	0	0	0	0	0	0	-0.014648	0
0.364	0.00194787	0.0174415	0.00035577	6.9e-07	0	0	0	0	-0.00232992	0.265693	0	0	0	0	0	0	-0.014648	0
0.366	0.00194787	0.0174408	0.00045139	8.8e-07	0	0	0	0	-0.00224966	0.265564	0	0	0	0	0	0	-0.019531	0
0.368	0.00029881	0.0174399	0.00047679	1.4e-07	0	0	0	0	-0.0021653	0.265429	0	0	0	0	0	0	-0.012207	0
0.37	0.00194787	0.017439	0.00036071	7e-07	0	0	0	0	-0.0020781	0.265302	0	0	0	0	0	0	-0.026855	0
0.372	0	0.0174382	7.188e-05	0	0	0	0	0	-0.00198431	0.265204	0	0	0	0	0	0	-0.012207	0
0.374	0.00029881	0.0174381	-0.00030303	-9e-08	0	0	0	0	-0.00187859	0.265152	0	0	0	0	0	0	-0.01709	0
0.376	0	0.0174387	-0.00059159	0	0	0	0	0	-0.00175706	0.265157	0	0	0	0	0	0	-0.0024414	0
0.378	0.00194787	0.0174399	-0.00067325	-1.31e-06	0	0	0	0	-0.00162005	0.265223	0	0	0	0	0	0	-0.014648	0
0.38	0.00029881	0.0174412	-0.00054043	-1.6e-07	0	0	0	0	-0.00147449	0.265342	0	0	0	0	0	0	-0.01709	0
0.382	0.00029881	0.0174423	-0.00026064	-8e-08	0	0	0	0	-0.0013322	0.265494	0	0	0	0	0	0	-0.01709	0
0.384	0.00194787	0.0174428	4.57e-05	9e-08	0	0	0	0	-0.00120571	0.26565	0	0	0	0	0	0	-0.024414	0
0.386	0	0.0174427	0.00023546	0	0	0	0	0	-0.00110535	0.265785	0	0	0	0	0	0	-0.01709	0
0.388	0.00353097	0.0174423	0.00022623	8e-07	0	0	0	0	-0.00103914	0.265884	0	0	0	0	0	0	-0.019531	0
0.39	0	0.0174418	5.403e-05	0	0	0	0	0	-0.00101394	0.265949	0	0	0	0	0	0	-0.01709	0
0.392	0	0.0174417	-0.00016363	0	0	0	0	0	-0.00103406	0.265989	0	0	0	0	0	0	-0.012207	0
0.394	0	0.0174421	-0.00031816	0	0	0	0	0	-0.00109842	0.266015	0	0	0	0	0	0	-0.014648	0
0.396	0	0.0174427	-0.00035926	0	0	0	0	0	-0.00120099	0.266028	0	0	0	0	0	0	-0.0097656	0
0.398	0	0.0174434	-0.000288	0	0	0	0	0	-0.00133463	0.266025	0	0	0	0	0	0	-0.014648	0
0.4	0.00029881	0.017444	-0.00015397	-5e-08	0	0	0	0	-0.00149338	0.266007	0	0	0	0	0	0	-0.019531	0
0.402	0.00029881	0.0174443	-4.072e-05	-1e-08	0	0	0	0	-0.00167108	0.265983	0	0	0	0	0	0	-0.01709	0
0.404	0.00194787	0.0174444	-3.3e-06	-1e-08	0	0	0	0	-0.00185937	0.265967	0	0	0	0	0	0	-0.012207	0
0.406	0.00194787	0.0174444	-2.616e-05	-5e-08	0	0	0	0	-0.00204891	0.265974	0	0	0	0	0	0	-0.019531	0
0.408	0.00834623	0.0174444	-4.692e-05	-3.9e-07	0	0	0	0	-0.00223167	0.266014	0	0	0	0	0	0	-0.026855	0
0.41	0.00029881	0.0174445	1.5e-06	0	0	0	0	0	-0.00240134	0.266087	0	0	0	0	0	0	-0.01709	0
0.412	0.00029881	0.0174445	0.00014844	4e-08	0	0	0	0	-0.00255199	0.266184	0	0	0	0	0	0	-0.01709	0
0.414	0.00029881	0.0174442	0.00034865	1e-07	0	0	0	0	-0.00267783	0.266297	0	0	0	0	0	0	-0.019531	0
0.416	0	0.0174435	0.00050692	0	0	0	0	0	-0.00277382	0.266426	0	0	0	0	0	0	-0.019531	0
0.418	0.00029881	0.0174425	0.00054799	1.6e-07	0	0	0	0	-0.0028354	0.266582	0	0	0	0	0	0	-0.019531	0
0.42	0.00029881	0.0174414	0.00044334	1.3e-07	0	0	0	0	-0.00285827	0.266772	0	0	0	0	0	0	-0.0097656	0
0.422	0	0.0174405	0.00020653	0	0	0	0	0	-0.00283981	0.26699	0	0	0	0	0	0	-0.012207	0
0.424	0	0.0174401	-9.83e-05	0	0	0	0	0	-0.00278082	0.267224	0	0	0	0	0	0	-0.014648	0
0.426	0	0.0174403	-0.00038348	0	0	0	0	0	-0.00268709	0.267457	0	0	0	0	0	0	-0.014648	0
0.428	0.00194787	0.0174411	-0.00059895	-1.17e-06	0	0	0	0	-0.00256977	0.267669	0	0	0	0	0	0	-0.014648	0
0.43	0	0.0174423	-0.00073922	0	0	0	0	0	-0.00244282	0.267842	0	0	0	0	0	0	-0.012207	0
0.432	0.00029881	0.0174438	-0.00079661	-2.4e-07	0	0	0	0	-0.00231941	0.267967	0	0	0	0	0	0	-0.014648	0
0.434	0.00834623	0.0174453	-0.00075125	-6.27e-06	0	0	0	0	-0.00221021	0.268041	0	0	0	0	0	0	-0.026855	0
0.436	0.00518003	0.0174468	-0.0006306	-3.27e-06	0	0	0	0	-0.00212204	0.268064	0	0	0	0	0	0	-0.01709	0
0.438	0.00353097	0.0174481	-0.00053314	-1.88e-06	0	0	0	0	-0.00205642	0.268029	0	0	0	0	0	0	-0.0048828	0
0.44	0	0.0174492	-0.00053099	0	0	0	0	0	-0.00201038	0.267934	0	0	0	0	0	0	-0.014648	0
0.442	0	0.0174502	-0.00058982	0	0	0	0	0	-0.00197847	0.267781	0	0	0	0	0	0	-0.019531	0
0.444	0	0.0174514	-0.00062877	0	0	0	0	0	-0.00195486	0.267584	0	0	0	0	0	0	-0.0073242	0
0.446	0	0.0174527	-0.00060127	0	0	0	0	0	-0.0019357	0.267358	0	0	0	0	0	0	-0.01709	0
0.448	0.00029881	0.0174539	-0.00050004	-1.5e-07	0	0	0	0	-0.00192171	0.267114	0	0	0	0	0	0	-0.029297	0
0.45	0.00029881	0.0174549	-0.00034124	-1e-07	0	0	0	0	-0.00191892	0.266857	0	0	0	0	0	0	-0.012207	0
0.452	0.00029881	0.0174556	-0.00015869	-5e-08	0	0	0	0	-0.00193475	0.266591	0	0	0	0	0	0	-0.01709	0
0.454	0.00029881	0.0174559	9.4e-06	0	0	0	0	0	-0.00197296	0.266331	0	0	0	0	0	0	-0.019531	0
0.456	0	0.0174559	0.00013725	0	0	0	0	0	-0.00203165	0.266106	0	0	0	0	0	0	-0.012207	0
0.458	0.00194787	0.0174556	0.00022046	4.3e-07	0	0	0	0	-0.00210447	0.265949	0	0	0	0	0	0	-0.01709	0
0.46	0.00029881	0.0174551	0.00027401	8e-08	0	0	0	0	-0.00218292	0.265883	0	0	0	0	0	0	-0.01709	0
0.462	0	0.0174546	0.00031971	0	0	0	0	0	-0.00225793	0.265911	0	0	0	0	0	0	-0.012207	0
0.464	0	0.017454	0.00037198	0	0	0	0	0	-0.00232065	0.266012	0	0	0	0	0	0	-0.019531	0
0.466	0	0.0174532	0.00043468	0	0	0	0	0	-0.00236565	0.266153	0	0	0	0	0	0	-0.012207	0
0.468	0	0.0174523	0.00050489	0	0	0	0	0	-0.00239454	0.266306	0	0	0	0	0	0	-0.019531	0
0.47	0.00194787	0.0174513	0.00057318	1.12e-06	0	0	0	0	-0.00241524	0.266458	0	0	0	0	0	0	-0.01709	0
0.472	0.00029881	0.0174502	0.00062563	1.9e-07	0	0	0	0	-0.00243741	0.2666	0	0	0	0	0	0	-0.01709	0
0.474	0.00029881	0.0174489	0.00065162	1.9e-07	0	0	0	0	-0.00246706	0.266731	0	0	0	0	0	0	-0.0097656	0
0.476	0	0.0174476	0.00064649	0	0	0	0	0	-0.00250439	0.266853	0	0	0	0	0	0	-0.012207	0
0.478	0	0.0174463	0.00060861	0	0	0	0	0	-0.00254625	0.266971	0	0	0	0	0	0	-0.019531	0
0.48	0.00353097	0.0174451	0.00054077	1.91e-06	0	0	0	0	-0.00258803	0.267082	0	0	0	0	0	0	-0.012207	0
0.482	0.00194787	0.017444	0.00045369	8.8e-07	0	0	0	0	-0.00262386	0.267183	0	0	0	0	0	0	-0.019531	0
0.484	0.00518003	0.0174431	0.00036199	1.88e-06	0	0	0	0	-0.00264863	0.267271	0	0	0	0	0	0	-0.01709	0
0.486	0.00029881	0.0174424	0.00027282	8e-08	0	0	0	0	-0.0026601	0.267346	0	0	0	0	0	0	-0.014648	0
0.488	0	0.0174419	0.00018192	0	0	0	0	0	-0.00265804	0.267397	0	0	0	0	0	0	-0.014648	0
0.49	0.00029881	0.0174415	8.583e-05	3e-08	0	0	0	0	-0.0026429	0.267412	0	0	0	0	0	0	-0.0048828	0
0.492	0.00353097	0.0174413	-5.67e-06	-2e-08	0	0	0	0	-0.00261621	0.267379	0	0	0	0	0	0	-0.0097656	0
0.494	0	0.0174413	-7.395e-05	0	0	0	0	0	-0.00258098	0.267298	0	0	0	0	0	0	-0.012207	0
0.496	0	0.0174415	-0.00010694	0	0	0	0	0	-0.00254106	0.267179	0	0	0	0	0	0	-0.0097656	0
0.498	0.00353097	0.0174417	-0.00010816	-3.8e-07	0	0	0	0	-0.00250041	0.267033	0	0	0	0	0	0	-0.012207	0
0.5	0	0.0174419	-9.102e-05	0	0	0	0	0	-0.00246207	0.266866	0	0	0	0	0	0	-0.019531	0
0.502	0.00029881	0.0174421	-6.841e-05	-2e-08	0	0	0	0	-0.00242693	0.266672	0	0	0	0	0	0	-0.019531	0
0.504	0	0.0174422	-4.798e-05	0	0	0	0	0	-0.00239346	0.266454	0	0	0	0	0	0	-0.01709	0
0.506	0.00029881	0.0174423	-3.26e-05	-1e-08	0	0	0	0	-0.002359	0.266227	0	0	0	0	0	0	-0.012207	0
0.508	0.00029881	0.0174424	-2.162e-05	-1e-08	0	0	0	0	-0.00232171	0.266016	0	0	0	0	0	0	-0.026855	0
0.51	0.00353097	0.0174424	-1.198e-05	-4e-08	0	0	0	0	-0.00228291	0.265841	0	0	0	0	0	0	-0.019531	0
0.512	0	0.0174425	8.9e-07	0	0	0	0	0	-0.00224674	0.265721	0	0	0	0	0	0	-0.01709	0
0.514	0	0.0174425	2.232e-05	0	0	0	0	0	-0.00221655	0.265671	0	0	0	0	0	0	-0.01709	0
0.516	0.00194787	0.0174424	5.726e-05	1.1e-07	0	0	0	0	-0.00219309	0.265699	0	0	0	0	0	0	-0.01709	0
0.518	0	0.0174423	0.00010865	0	0	0	0	0	-0.00217494	0.2658	0	0	0	0	0	0	-0.019531	0
0.52	0.00029881	0.0174421	0.0001749	5e-08	0	0	0	0	-0.00216033	0.265957	0	0	0	0	0	0	-0.019531	0
0.522	0.00029881	0.0174417	0.00024637	7e-08	0	0	0	0	-0.00214916	0.266157	0	0	0	0	0	0	-0.012207	0
0.524	0	0.0174412	0.00030114	0	0	0	0	0	-0.00214223	0.266395	0	0	0	0	0	0	-0.026855	0
0.526	0	0.0174406	0.00030082	0	0	0	0	0	-0.00213844	0.266673	0	0	0	0	0	0	-0.01709	0
0.528	0.00353097	0.01744	0.00019013	6.7e-07	0	0	0	0	-0.00213505	0.266991	0	0	0	0	0	0	-0.01709	0
0.53	0.00194787	0.0174397	-7.418e-05	-1.4e-07	0	0	0	0	-0.00213048	0.267344	0	0	0	0	0	0	-0.026855	0
0.532	0.00518003	0.0174398	-0.00044538	-2.31e-06	0	0	0	0	-0.0021261	0.267722	0	0	0	0	0	0	-0.019531	0
0.534	0	0.0174407	-0.00074639	0	0	0	0	0	-0.0021252	0.268103	0	0	0	0	0	0	-0.0073242	0
0.536	0	0.0174422	-0.00077641	0	0	0	0	0	-0.00212875	0.268469	0	0	0	0	0	0	-0.026855	0
0.538	0.00029881	0.0174438	-0.00048525	-1.4e-07	0	0	0	0	-0.002133	0.2688	0	0	0	0	0	0	-0.019531	0
0.54	0	0.0174447	-2.586e-05	0	0	0	0	0	-0.00213321	0.269066	0	0	0	0	0	0	-0.01709	0
0.542	0.00194787	0.0174448	0.00037505	7.3e-07	0	0	0	0	-0.00212832	0.269231	0	0	0	0	0	0	0	0
0.544	0	0.017444	0.00058087	0	0	0	0	0	-0.00212178	0.269266	0	0	0	0	0	0	-0.019531	0
0.546	0.00029881	0.0174429	0.00057735	1.7e-07	0	0	0	0	-0.00211985	0.269164	0	0	0	0	0	0	-0.019531	0
0.548	0.00029881	0.0174417	0.00042262	1.3e-07	0	0	0	0	-0.00212907	0.268935	0	0	0	0	0	0	-0.01709	0
0.55	0.00194787	0.0174409	0.00021951	4.3e-07	0	0	0	0	-0.0021522	0.268598	0	0	0	0	0	0	-0.0097656	0
0.552	0	0.0174404	7.247e-05	0	0	0	0	0	-0.00218615	0.268179	0	0	0	0	0	0	-0.026855	0
0.554	0.00029881	0.0174403	2.241e-05	1e-08	0	0	0	0	-0.0022258	0.267713	0	0	0	0	0	0	-0.014648	0
0.556	0.00194787	0.0174402	3.674e-05	7e-08	0	0	0	0	-0.00226911	0.267241	0	0	0	0	0	0	-0.01709	0
0.558	0.00194787	0.0174402	5.036e-05	1e-07	0	0	0	0	-0.00231667	0.2668	0	0	0	0	0	0	-0.014648	0
0.56	0.00353097	0.01744	9.25e-06	3e-08	0	0	0	0	-0.00236637	0.266413	0	0	0	0	0	0	-0.01709	0
0.562	0.00194787	0.01744	-8.92e-05	-1.7e-07	0	0	0	0	-0.00241077	0.266092	0	0	0	0	0	0	-0.012207	0
0.564	0	0.0174402	-0.00018959	0	0	0	0	0	-0.00244066	0.265837	0	0	0	0	0	0	-0.012207	0
0.566	0.00194787	0.0174406	-0.00023478	-4.6e-07	0	0	0	0	-0.00245052	0.265645	0	0	0	0	0	0	-0.019531	0
0.568	0.00194787	0.0174411	-0.0002166	-4.2e-07	0	0	0	0	-0.00244215	0.265505	0	0	0	0	0	0	-0.014648	0
0.57	0.00029881	0.0174415	-0.0001623	-5e-08	0	0	0	0	-0.00242422	0.265405	0	0	0	0	0	0	-0.021973	0
0.572	0.00029881	0.0174418	-0.00010044	-3e-08	0	0	0	0	-0.00240713	0.265334	0	0	0	0	0	0	-0.01709	0
0.574	0.00194787	0.017442	-4.977e-05	-1e-07	0	0	0	0	-0.00239723	0.265288	0	0	0	0	0	0	-0.014648	0
0.576	0	0.0174421	-2.173e-05	0	0	0	0	0	-0.00239499	0.265271	0	0	0	0	0	0	-0.0048828	0
0.578	0.00029881	0.0174422	-2.349e-05	-1e-08	0	0	0	0	-0.00239694	0.26529	0	0	0	0	0	0	-0.014648	0
0.58	0.00353097	0.0174422	-5.971e-05	-2.1e-07	0	0	0	0	-0.00239872	0.26535	0	0	0	0	0	0	-0.012207	0
0.582	0.00029881	0.0174423	-0.00013223	-4e-08	0	0	0	0	-0.00239757	0.265439	0	0	0	0	0	0	-0.01709	0
0.584	0	0.0174426	-0.00023747	0	0	0	0	0	-0.00239277	0.265531	0	0	0	0	0	0	-0.01709	0
0.586	0.00029881	0.0174431	-0.00036161	-1.1e-07	0	0	0	0	-0.00238521	0.265598	0	0	0	0	0	0	-0.0048828	0
0.588	0.00029881	0.0174438	-0.0004737	-1.4e-07	0	0	0	0	-0.00237695	0.265617	0	0	0	0	0	0	-0.019531	0
0.59	0.00029881	0.0174447	-0.00051819	-1.5e-07	0	0	0	0	-0.00237109	0.265578	0	0	0	0	0	0	-0.0024414	0
0.592	0.00353097	0.0174458	-0.00042239	-1.49e-06	0	0	0	0	-0.00237074	0.265478	0	0	0	0	0	0	-0.024414	0
0.594	0.00834623	0.0174466	-0.00015679	-1.31e-06	0	0	0	0	-0.00237749	0.265325	0	0	0	0	0	0	-0.019531	0
0.596	0	0.0174469	0.00018853	0	0	0	0	0	-0.00239074	0.265137	0	0	0	0	0	0	-0.0097656	0
0.598	0.00194787	0.0174466	0.00044834	8.7e-07	0	0	0	0	-0.00240799	0.264943	0	0	0	0	0	0	-0.01709	0
0.6	0.00353097	0.0174457	0.00052782	1.86e-06	0	0	0	0	-0.00242685	0.264765	0	0	0	0	0	0	-0.014648	0
0.602	0	0.0174446	0.00045087	0	0	0	0	0	-0.00244663	0.264616	0	0	0	0	0	0	-0.01709	0
0.604	0.00194787	0.0174437	0.00028605	5.6e-07	0	0	0	0	-0.00246766	0.264493	0	0	0	0	0	0	-0.019531	0
0.606	0.00999529	0.0174431	8.769e-05	8.8e-07	0	0	0	0	-0.00249037	0.264392	0	0	0	0	0	0	-0.014648	0
0.608	0	0.017443	-0.00010858	0	0	0	0	0	-0.00251511	0.264309	0	0	0	0	0	0	-0.014648	0
0.61	0	0.0174432	-0.00027322	0	0	0	0	0	-0.00254308	0.264246	0	0	0	0	0	0	-0.019531	0
0.612	0	0.0174437	-0.00037029	0	0	0	0	0	-0.00257723	0.264199	0	0	0	0	0	0	-0.014648	0
0.614	0	0.0174445	-0.00034839	0	0	0	0	0	-0.00262185	0.264157	0	0	0	0	0	0	-0.0048828	0
0.616	0	0.0174452	-0.00015976	0	0	0	0	0	-0.00268072	0.264109	0	0	0	0	0	0	-0.014648	0
0.618	0.00029881	0.0174455	0.00016773	5e-08	0	0	0	0	-0.00275509	0.264049	0	0	0	0	0	0	-0.019531	0
0.62	0	0.0174451	0.0004871	0	0	0	0	0	-0.00284164	0.26399	0	0	0	0	0	0	-0.01709	0
0.622	0.00029881	0.0174442	0.00062641	1.9e-07	0	0	0	0	-0.00293139	0.26396	0	0	0	0	0	0	-0.012207	0
0.624	0.00029881	0.0174429	0.00053396	1.6e-07	0	0	0	0	-0.00301162	0.263989	0	0	0	0	0	0	-0.01709	0
0.626	0.00029881	0.0174418	0.00030398	9e-08	0	0	0	0	-0.0030701	0.264087	0	0	0	0	0	0	-0.014648	0
0.628	0	0.0174412	7.57e-05	0	0	0	0	0	-0.00309827	0.264245	0	0	0	0	0	0	-0.012207	0
0.63	0.00194787	0.0174411	-7.13e-05	-1.4e-07	0	0	0	0	-0.00309195	0.264445	0	0	0	0	0	0	-0.014648	0
0.632	0	0.0174412	-0.00013393	0	0	0	0	0	-0.00305234	0.264669	0	0	0	0	0	0	-0.0048828	0
0.634	0.00353097	0.0174415	-0.00014118	-5e-07	0	0	0	0	-0.0029875	0.264904	0	0	0	0	0	0	-0.014648	0
0.636	0.00029881	0.0174418	-0.00012055	-4e-08	0	0	0	0	-0.00291067	0.26514	0	0	0	0	0	0	-0.01709	0
0.638	0.00029881	0.017442	-9.078e-05	-3e-08	0	0	0	0	-0.00283499	0.265373	0	0	0	0	0	0	-0.019531	0
0.64	0.00194787	0.0174422	-6.255e-05	-1.2e-07	0	0	0	0	-0.00276791	0.265597	0	0	0	0	0	0	-0.012207	0
0.642	0.00029881	0.0174423	-4.02e-05	-1e-08	0	0	0	0	-0.00270891	0.265814	0	0	0	0	0	0	-0.01709	0
0.644	0.00194787	0.0174424	-2.355e-05	-5e-08	0	0	0	0	-0.00265215	0.266022	0	0	0	0	0	0	-0.0097656	0
0.646	0	0.0174425	-9.44e-06	0	0	0	0	0	-0.0025921	0.266219	0	0	0	0	0	0	-0.014648	0
0.648	0	0.0174425	7.01e-06	0	0	0	0	0	-0.00252829	0.266397	0	0	0	0	0	0	-0.01709	0
0.65	0.00194787	0.0174425	3.127e-05	6e-08	0	0	0	0	-0.00246564	0.266553	0	0	0	0	0	0	-0.0097656	0
0.652	0.00353097	0.0174424	6.803e-05	2.4e-07	0	0	0	0	-0.00241061	0.266682	0	0	0	0	0	0	-0.01709	0
0.654	0.00029881	0.0174423	0.00011941	4e-08	0	0	0	0	-0.00236871	0.26678	0	0	0	0	0	0	-0.014648	0
0.656	0.00353097	0.017442	0.00018227	6.4e-07	0	0	0	0	-0.00234345	0.26684	0	0	0	0	0	0	-0.026855	0
0.658	0	0.0174417	0.00024486	0	0	0	0	0	-0.00233405	0.266849	0	0	0	0	0	0	-0.014648	0
0.66	0.00353097	0.0174412	0.00028277	1e-06	0	0	0	0	-0.00233489	0.266793	0	0	0	0	0	0	-0.012207	0
0.662	0.00029881	0.0174406	0.00026461	8e-08	0	0	0	0	-0.00233844	0.266665	0	0	0	0	0	0	-0.01709	0
0.664	0	0.0174401	0.00018351	0	0	0	0	0	-0.00233914	0.266471	0	0	0	0	0	0	-0.0097656	0
0.666	0	0.0174397	8.396e-05	0	0	0	0	0	-0.00233527	0.266224	0	0	0	0	0	0	-0.019531	0
0.668	0.00194787	0.0174395	2.37e-05	5e-08	0	0	0	0	-0.00232798	0.265947	0	0	0	0	0	0	-0.019531	0
0.67	0.00029881	0.0174395	5.27e-06	0	0	0	0	0	-0.00231895	0.265667	0	0	0	0	0	0	-0.01709	0
0.672	0	0.0174395	-2.541e-05	0	0	0	0	0	-0.0023082	0.265411	0	0	0	0	0	0	-0.019531	0
0.674	0.00518003	0.0174395	-0.00010802	-5.6e-07	0	0	0	0	-0.00229303	0.265211	0	0	0	0	0	0	-0.014648	0
0.676	0.00194787	0.0174398	-0.00021646	-4.2e-07	0	0	0	0	-0.00226918	0.265085	0	0	0	0	0	0	-0.029297	0
0.678	0.00029881	0.0174402	-0.00029332	-9e-08	0	0	0	0	-0.00223417	0.265041	0	0	0	0	0	0	-0.0024414	0
0.68	0.00194787	0.0174408	-0.00031636	-6.2e-07	0	0	0	0	-0.00218929	0.265077	0	0	0	0	0	0	-0.01709	0
0.682	0.00194787	0.0174414	-0.00030648	-6e-07	0	0	0	0	-0.00213803	0.265189	0	0	0	0	0	0	-0.014648	0
0.684	0	0.017442	-0.00029096	0	0	0	0	0	-0.00208486	0.265374	0	0	0	0	0	0	-0.019531	0
0.686	0.00353097	0.0174426	-0.0002803	-9.9e-07	0	0	0	0	-0.00203498	0.265624	0	0	0	0	0	0	-0.019531	0
0.688	0	0.0174432	-0.00026465	0	0	0	0	0	-0.0019933	0.265923	0	0	0	0	0	0	-0.01709	0
0.69	0.00029881	0.0174437	-0.00021495	-6e-08	0	0	0	0	-0.00196314	0.266246	0	0	0	0	0	0	-0.0097656	0
0.692	0	0.0174441	-9.511e-05	0	0	0	0	0	-0.00194494	0.266564	0	0	0	0	0	0	-0.014648	0
0.694	0	0.0174443	9.921e-05	0	0	0	0	0	-0.00193579	0.266841	0	0	0	0	0	0	-0.014648	0
0.696	0.00029881	0.0174441	0.00031088	9e-08	0	0	0	0	-0.00193232	0.26705	0	0	0	0	0	0	-0.012207	0
0.698	0.00194787	0.0174435	0.00045723	8.9e-07	0	0	0	0	-0.0019342	0.267179	0	0	0	0	0	0	-0.021973	0
0.7	0.00029881	0.0174426	0.00048751	1.5e-07	0	0	0	0	-0.00194305	0.267233	0	0	0	0	0	0	-0.01709	0
0.702	0.00194787	0.0174416	0.00039283	7.7e-07	0	0	0	0	-0.00195787	0.267233	0	0	0	0	0	0	-0.01709	0
0.704	0	0.0174408	0.00020435	0	0	0	0	0	-0.00197387	0.267199	0	0	0	0	0	0	-0.019531	0
0.706	0.00194787	0.0174404	-2.6e-06	-1e-08	0	0	0	0	-0.00198701	0.26714	0	0	0	0	0	0	-0.019531	0
0.708	0.00353097	0.0174404	-0.00015071	-5.3e-07	0	0	0	0	-0.00199746	0.267062	0	0	0	0	0	0	-0.01709	0
0.71	0.00029881	0.0174407	-0.00021676	-6e-08	0	0	0	0	-0.00200661	0.266977	0	0	0	0	0	0	-0.014648	0
0.712	0.00029881	0.0174411	-0.00022738	-7e-08	0	0	0	0	-0.00201311	0.266896	0	0	0	0	0	0	-0.01709	0
0.714	0.00029881	0.0174416	-0.00021917	-7e-08	0	0	0	0	-0.00201511	0.26682	0	0	0	0	0	0	-0.01709	0
0.716	0.00194787	0.017442	-0.00021679	-4.2e-07	0	0	0	0	-0.00201387	0.266739	0	0	0	0	0	0	-0.0048828	0
0.718	0.00029881	0.0174425	-0.00022953	-7e-08	0	0	0	0	-0.00201304	0.266636	0	0	0	0	0	0	-0.0097656	0
0.72	0.00194787	0.0174429	-0.00025114	-4.9e-07	0	0	0	0	-0.00201733	0.266512	0	0	0	0	0	0	-0.019531	0
0.722	0	0.0174434	-0.00025919	0	0	0	0	0	-0.00203164	0.266377	0	0	0	0	0	0	-0.01709	0
0.724	0	0.0174439	-0.00021865	0	0	0	0	0	-0.00205731	0.266249	0	0	0	0	0	0	-0.0048828	0
0.726	0	0.0174444	-0.00010595	0	0	0	0	0	-0.00209025	0.266142	0	0	0	0	0	0	-0.0048828	0
0.728	0	0.0174446	5.297e-05	0	0	0	0	0	-0.00212435	0.266059	0	0	0	0	0	0	-0.019531	0
0.73	0	0.0174445	0.00018929	0	0	0	0	0	-0.00215479	0.265999	0	0	0	0	0	0	-0.014648	0
0.732	0.00194787	0.0174441	0.00025516	5e-07	0	0	0	0	-0.00217834	0.265958	0	0	0	0	0	0	-0.014648	0
0.734	0.00999529	0.0174436	0.00025915	2.59e-06	0	0	0	0	-0.00219375	0.265935	0	0	0	0	0	0	-0.026855	0
0.736	0.00194787	0.0174431	0.00023689	4.6e-07	0	0	0	0	-0.00220371	0.265928	0	0	0	0	0	0	-0.0073242	0
0.738	0	0.0174426	0.00021628	0	0	0	0	0	-0.0022142	0.265933	0	0	0	0	0	0	-0.019531	0
0.74	0.00029881	0.0174422	0.00020875	6e-08	0	0	0	0	-0.00223042	0.26595	0	0	0	0	0	0	-0.014648	0
0.742	0.00029881	0.0174418	0.00021029	6e-08	0	0	0	0	-0.00225491	0.265983	0	0	0	0	0	0	-0.01709	0
0.744	0.00029881	0.0174413	0.00020216	6e-08	0	0	0	0	-0.00228925	0.266038	0	0	0	0	0	0	-0.014648	0
0.746	0.00194787	0.0174409	0.00015135	2.9e-07	0	0	0	0	-0.00233552	0.266117	0	0	0	0	0	0	-0.014648	0
0.748	0.00194787	0.0174406	2.098e-05	4e-08	0	0	0	0	-0.0023959	0.266217	0	0	0	0	0	0	-0.026855	0
0.75	0	0.0174406	-0.00019239	0	0	0	0	0	-0.00247141	0.266332	0	0	0	0	0	0	-0.014648	0
0.752	0.00194787	0.017441	-0.00042229	-8.2e-07	0	0	0	0	-0.00256127	0.26645	0	0	0	0	0	0	-0.019531	0
0.754	0.00194787	0.0174418	-0.00055967	-1.09e-06	0	0	0	0	-0.00266393	0.266563	0	0	0	0	0	0	-0.01709	0
0.756	0.00029881	0.0174429	-0.00051604	-1.5e-07	0	0	0	0	-0.00277718	0.266669	0	0	0	0	0	0	-0.012207	0
0.758	0.00029881	0.017444	-0.00025318	-8e-08	0	0	0	0	-0.00289707	0.266763	0	0	0	0	0	0	-0.012207	0
0.76	0	0.0174445	0.00018098	0	0	0	0	0	-0.00301761	0.266838	0	0	0	0	0	0	-0.01709	0
0.762	0	0.0174441	0.00060955	0	0	0	0	0	-0.00313122	0.266893	0	0	0	0	0	0	-0.0073242	0
0.764	0.00676313	0.0174429	0.00080219	5.43e-06	0	0	0	0	-0.00322971	0.266927	0	0	0	0	0	0	-0.012207	0
0.766	0	0.0174413	0.00065616	0	0	0	0	0	-0.00330736	0.266944	0	0	0	0	0	0	-0.0097656	0
0.768	0.00194787	0.01744	0.0002872	5.6e-07	0	0	0	0	-0.00336341	0.266955	0	0	0	0	0	0	-0.024414	0
0.77	0	0.0174394	-7.944e-05	0	0	0	0	0	-0.00339997	0.266975	0	0	0	0	0	0	-0.014648	0
0.772	0.00194787	0.0174396	-0.00029613	-5.8e-07	0	0	0	0	-0.00341698	0.267019	0	0	0	0	0	0	-0.019531	0
0.774	0.00194787	0.0174402	-0.0003546	-6.9e-07	0	0	0	0	-0.0034091	0.267094	0	0	0	0	0	0	-0.014648	0
0.776	0	0.0174409	-0.00031119	0	0	0	0	0	-0.00336719	0.267193	0	0	0	0	0	0	-0.01709	0
0.778	0.00353097	0.0174415	-0.00021709	-7.7e-07	0	0	0	0	-0.00328415	0.267296	0	0	0	0	0	0	-0.0073242	0
0.78	0	0.0174419	-0.00010367	0	0	0	0	0	-0.00315998	0.267382	0	0	0	0	0	0	-0.019531	0
0.782	0	0.0174421	1.206e-05	0	0	0	0	0	-0.00300091	0.267437	0	0	0	0	0	0	-0.01709	0
0.784	0.00194787	0.0174421	0.00012018	2.3e-07	0	0	0	0	-0.0028176	0.267459	0	0	0	0	0	0	-0.01709	0
0.786	0	0.0174419	0.0002102	0	0	0	0	0	-0.00262459	0.267448	0	0	0	0	0	0	-0.0097656	0
0.788	0	0.0174414	0.00026394	0	0	0	0	0	-0.0024374	0.267402	0	0	0	0	0	0	-0.014648	0
0.79	0.00194787	0.0174409	0.00025309	4.9e-07	0	0	0	0	-0.00226829	0.267327	0	0	0	0	0	0	-0.019531	0
0.792	0.00029881	0.0174404	0.00015635	5e-08	0	0	0	0	-0.00212462	0.267242	0	0	0	0	0	0	-0.014648	0
0.794	0.00518003	0.0174401	-4.7e-06	-2e-08	0	0	0	0	-0.0020088	0.26717	0	0	0	0	0	0	-0.012207	0
0.796	0	0.0174401	-0.00016484	0	0	0	0	0	-0.00191794	0.267127	0	0	0	0	0	0	-0.014648	0
0.798	0	0.0174404	-0.00027402	0	0	0	0	0	-0.00184486	0.267115	0	0	0	0	0	0	-0.019531	0
0.8	0	0.017441	-0.00033719	0	0	0	0	0	-0.00178202	0.267141	0	0	0	0	0	0	-0.012207	0
0.802	0.00029881	0.0174417	-0.00038694	-1.2e-07	0	0	0	0	-0.00172471	0.267219	0	0	0	0	0	0	-0.029297	0
0.804	0.00353097	0.0174424	-0.00044367	-1.57e-06	0	0	0	0	-0.00167099	0.267366	0	0	0	0	0	0	-0.014648	0
0.806	0.00029881	0.0174433	-0.00050081	-1.5e-07	0	0	0	0	-0.00162117	0.26758	0	0	0	0	0	0	-0.0097656	0
0.808	0	0.0174443	-0.00052107	0	0	0	0	0	-0.00157843	0.267844	0	0	0	0	0	0	-0.0073242	0
0.81	0.00834623	0.0174454	-0.00044145	-3.68e-06	0	0	0	0	-0.00154804	0.268131	0	0	0	0	0	0	-0.012207	0
0.812	0	0.0174462	-0.00021795	0	0	0	0	0	-0.00153554	0.268416	0	0	0	0	0	0	-0.012207	0
0.814	0	0.0174467	9.863e-05	0	0	0	0	0	-0.0015454	0.268678	0	0	0	0	0	0	-0.01709	0
0.816	0.00518003	0.0174465	0.00036918	1.91e-06	0	0	0	0	-0.00158083	0.268898	0	0	0	0	0	0	-0.0097656	0
0.818	0.00029881	0.0174457	0.00049034	1.5e-07	0	0	0	0	-0.00164617	0.269065	0	0	0	0	0	0	-0.014648	0
0.82	0.00029881	0.0174448	0.00047063	1.4e-07	0	0	0	0	-0.00175093	0.269173	0	0	0	0	0	0	-0.01709	0
0.822	0.00194787	0.0174438	0.00037656	7.3e-07	0	0	0	0	-0.00191281	0.26923	0	0	0	0	0	0	-0.0097656	0
0.824	0.00029881	0.0174431	0.0002642	8e-08	0	0	0	0	-0.00215708	0.269255	0	0	0	0	0	0	-0.01709	0
0.826	0	0.0174425	0.00016417	0	0	0	0	0	-0.00251198	0.269275	0	0	0	0	0	0	-0.012207	0
0.828	0.00194787	0.0174422	8.837e-05	1.7e-07	0	0	0	0	-0.00300422	0.269323	0	0	0	0	0	0	-0.014648	0
0.83	0.00029881	0.017442	3.65e-05	1e-08	0	0	0	0	-0.00365686	0.269431	0	0	0	0	0	0	-0.019531	0
0.832	0.00353097	0.017442	1.31e-06	0	0	0	0	0	-0.0044877	0.269625	0	0	0	0	0	0	-0.019531	0
0.834	0.00353097	0.017442	-2.756e-05	-1e-07	0	0	0	0	-0.0055058	0.269922	0	0	0	0	0	0	-0.0048828	0
0.836	0.00029881	0.017442	-6.078e-05	-2e-08	0	0	0	0	-0.00670663	0.270338	0	0	0	0	0	0	-0.01709	0
0.838	0	0.0174421	-0.00010693	0	0	0	0	0	-0.00806701	0.270902	0	0	0	0	0	0	-0.01709	0
0.84	0.00194787	0.0174423	-0.00016999	-3.3e-07	0	0	0	0	-0.00953914	0.271673	0	0	0	0	0	0	-0.024414	0
0.842	0.00029881	0.0174427	-0.0002459	-7e-08	0	0	0	0	-0.011043	0.272755	0	0	0	0	0	0	-0.0097656	0
0.844	0.00194787	0.0174432	-0.00031842	-6.2e-07	0	0	0	0	-0.0124592	0.274304	0	0	0	0	0	0	-0.019531	0
0.846	0	0.0174438	-0.00035438	0	0	0	0	0	-0.0136223	0.276529	0	0	0	0	0	0	-0.01709	0
0.848	0.00194787	0.0174445	-0.00029984	-5.8e-07	0	0	0	0	-0.0143131	0.279698	0	0	0	0	0	0	-0.024414	0
0.85	0.00029881	0.0174451	-7.946e-05	-2e-08	0	0	0	0	-0.0142525	0.284149	0	0	0	0	0	0	-0.0073242	0
0.852	0.00353097	0.0174453	0.00039712	1.4e-06	0	0	0	0	-0.0130984	0.290278	0	0	0	0	0	0	-0.01709	0
0.854	0	0.0174445	0.00121689	0	0	0	0	0	-0.0104444	0.298521	0	0	0	0	0	0	-0.012207	0
0.856	0.00353097	0.0174421	0.00242948	8.58e-06	0	0	0	0	-0.00582301	0.309308	0	0	0	0	0	0	-0.014648	0
0.858	0.00029881	0.0174372	0.00400501	1.2e-06	0	0	0	0	0.00128025	0.323023	0	0	0	0	0	0	0.0048828	0.0391013
0.86	0.00029881	0.0174292	0.00580791	1.74e-06	4.9e-07	6.08e-06	0.0004915	0.00607709	0.0114003	0.339962	4.8e-07	1.54e-06	2.02e-06	6e-07	1.268e-05	0.00066299	0.12695	0.13435
0.862	0.00194787	0.0174176	0.00760509	1.481e-05	2.89e-06	2.575e-05	0.00190445	0.0135983	0.0250539	0.360282	2.43e-06	6.52e-06	8.95e-06	2.84e-06	4.913e-05	0.00136323	0.1001	0.266887
0.864	0	0.0174024	0.00911756	0	9.32e-06	6.218e-05	0.00453011	0.0228244	0.0426882	0.383948	6.99e-06	1.574e-05	2.272e-05	4.79e-06	0.00011688	0.00210746	-0.11719	0.451351
0.866	0.00029881	0.0173841	0.0101277	3.03e-06	2.254e-05	0.00011901	0.00868932	0.0340055	0.0646195	0.41072	1.589e-05	3.012e-05	4.601e-05	5.09e-06	0.00022418	0.00290213	-0.065918	0.70625
0.868	0.0148106	0.0173639	0.0105937	0.0001569	4.595e-05	0.00020038	0.0147199	0.0473673	0.0909698	0.440212	3.174e-05	5.072e-05	8.245e-05	2.02e-05	0.00037977	0.00375306	0.087891	1.05409
0.87	0.00999529	0.0173427	0.0106652	0.0001066	8.363e-05	0.00031085	0.0229595	0.0631041	0.121611	0.471993	5.817e-05	7.868e-05	0.00013684	4.501e-05	0.00059235	0.00466526	0.041504	1.5212
0.872	0.0148106	0.0173214	0.0105737	0.0001566	0.00014031	0.00045533	0.0337242	0.0813759	0.15612	0.505615	0.0001001	0.00011524	0.00021534	6.981e-05	0.00087008	0.00564287	-0.080566	2.13668
0.874	0.0309054	0.0173002	0.0104918	0.00032425	0.00022132	0.00063901	0.0472858	0.102305	0.193769	0.540553	0.00016386	0.00016173	0.00032559	0.00011553	0.00121997	0.00668904	0.092773	2.93012
0.876	0.0389528	0.0172792	0.0104633	0.00040757	0.00033246	0.00086728	0.0638484	0.125966	0.233546	0.576098	0.00025728	0.00021951	0.00047679	0.00018539	0.00164729	0.00780569	-0.16357	3.92764
0.878	0.0550476	0.0172583	0.0104203	0.00057361	0.00047984	0.00114562	0.0835301	0.152369	0.274241	0.611303	0.0003895	0.00028995	0.00067945	0.00027939	0.00215508	0.00899309	-0.090332	5.14695
0.88	0.0792559	0.0172375	0.0102345	0.00081114	0.00066972	0.00147943	0.106352	0.181442	0.314565	0.644978	0.00057059	0.00037444	0.00094503	0.00041369	0.00274388	0.0102494	-0.075684	6.5925
0.882	0.0937016	0.017217	0.00979581	0.00091788	0.00090831	0.00187389	0.132238	0.213016	0.353286	0.675828	0.00081093	0.00047428	0.00128521	0.00058665	0.00341173	0.0115702	-0.085449	8.25282
0.884	0.130773	0.0171974	0.009099	0.0011899	0.00120157	0.00233373	0.161022	0.246827	0.389352	0.702694	0.00112039	0.00059066	0.00171105	0.00081112	0.00415437	0.0129487	-0.014648	10.1014
0.886	0.154915	0.0171792	0.00822017	0.00127343	0.00155506	0.0028631	0.192469	0.282537	0.421968	0.724816	0.00150764	0.00072464	0.00223229	0.00109681	0.00496569	0.0143762	0.014648	12.1013
0.888	0.188753	0.0171628	0.00720191	0.00135939	0.00197382	0.0034654	0.226291	0.319769	0.450653	0.741947	0.00197963	0.00087709	0.00285672	0.00144048	0.00583831	0.015843	-0.078125	14.2112
0.89	0.224175	0.0171484	0.00603238	0.00135231	0.00246229	0.00414331	0.262179	0.358142	0.475255	0.754294	0.00254135	0.00104866	0.00359001	0.00185341	0.00676422	0.0173392	-0.05127	16.3919
0.892	0.26118	0.0171363	0.00472016	0.00123281	0.00302429	0.00489877	0.299823	0.397311	0.495948	0.76244	0.00319597	0.00123987	0.00443583	0.00233876	0.00773542	0.0188559	0.092773	18.6128
0.894	0.291787	0.0171268	0.00332815	0.00097111	0.00366305	0.00573306	0.338936	0.436983	0.513181	0.767304	0.00394523	0.00145103	0.00539626	0.00289173	0.00874455	0.0203857	-0.03418	20.8576
0.896	0.330441	0.0171202	0.00196857	0.0006505	0.00438126	0.00664699	0.379276	0.476949	0.527578	0.770026	0.00479017	0.00168234	0.00647251	0.00351396	0.00978531	0.021923	-0.090332	23.1243
0.898	0.367512	0.0171163	0.00079052	0.00029052	0.00518118	0.00764103	0.420646	0.51709	0.539785	0.771783	0.00573179	0.00193393	0.00766572	0.00421191	0.0108527	0.0234648	-0.061035	25.4226
0.9	0.404517	0.0171147	-7.664e-05	-3.1e-05	0.00606473	0.00871549	0.462898	0.557369	0.550301	0.773618	0.00677165	0.00220587	0.00897753	0.00498394	0.0119428	0.0250102	-0.048828	27.7667
0.902	0.447986	0.0171148	-0.00058166	-0.00026058	0.00703353	0.00987068	0.505908	0.597824	0.559364	0.776312	0.00791203	0.00249825	0.0104103	0.00583644	0.0130524	0.0265602	-0.0048828	30.1679
0.904	0.489872	0.017116	-0.00073211	-0.00035864	0.008089	0.011107	0.549562	0.638538	0.566919	0.780325	0.00915578	0.00281117	0.011967	0.0067743	0.0141787	0.0281168	0.075684	32.6295
0.906	0.544621	0.0171175	-0.00053166	-0.00028955	0.0092323	0.0124252	0.593734	0.679622	0.572697	0.785829	0.0105058	0.00314479	0.0136506	0.00780879	0.0153183	0.0296829	-0.070801	35.1449
0.908	0.609066	0.0171185	5.109e-05	3.112e-05	0.0104643	0.013826	0.638271	0.721188	0.576374	0.792756	0.0119648	0.00349934	0.0154641	0.00896248	0.0164674	0.0312615	0.024414	37.6993
0.91	0.689606	0.0171184	0.00107841	0.00074368	0.0117856	0.0153105	0.683005	0.763332	0.577768	0.800778	0.0135343	0.00387507	0.0174094	0.0102612	0.0176215	0.0328551	-0.13184	40.2716
0.912	0.794223	0.0171163	0.00263274	0.00209098	0.0131964	0.01688	0.727762	0.80612	0.576956	0.809328	0.0152151	0.00427229	0.0194874	0.011745	0.0187763	0.0344652	0.1123	42.8367
0.914	0.924696	0.017111	0.00478697	0.0044265	0.0146965	0.0185357	0.772382	0.849562	0.574237	0.81767	0.0170064	0.00469134	0.0216978	0.0134639	0.0199274	0.0360922	-0.15381	45.365
0.916	1.07931	0.0171014	0.00751989	0.00811631	0.0162856	0.0202788	0.816731	0.89361	0.56997	0.824964	0.0189061	0.00513253	0.0240386	0.0154679	0.0210717	0.0377348	0.13672	47.8175
0.918	1.28545	0.0170864	0.0106389	0.0136757	0.017963	0.0221106	0.860698	0.938146	0.564377	0.830268	0.0209099	0.00559615	0.026506	0.0178327	0.022206	0.03939	-0.18799	50.1389
0.92	1.52055	0.0170651	0.013824	0.0210201	0.0197279	0.0240317	0.904179	0.982976	0.55743	0.832552	0.0230108	0.00608238	0.0290932	0.0206387	0.0233278	0.0410529	-0.053711	52.2539
0.922	1.76855	0.0170375	0.0167535	0.0296293	0.0215791	0.0260425	0.947059	1.02783	0.548866	0.830758	0.0251982	0.00659131	0.0317895	0.0239278	0.0244341	0.0427162	-0.05127	54.0699
0.924	1.97791	0.017004	0.0191932	0.0379624	0.0235154	0.0281427	0.989197	1.07234	0.538315	0.823853	0.0274566	0.00712286	0.0345795	0.0276742	0.0255213	0.0443708	0.029297	55.4831
0.926	2.14539	0.0169656	0.021049	0.0451582	0.025535	0.0303311	1.03043	1.11608	0.525423	0.810893	0.0297657	0.00767674	0.0374424	0.0317975	0.026585	0.0460055	0.031738	56.3873
0.928	2.24201	0.0169235	0.0223726	0.0501596	0.027636	0.0326057	1.07056	1.15855	0.509894	0.791116	0.0320995	0.00825245	0.040352	0.0361849	0.0276203	0.0476075	-0.073242	56.6806
0.93	2.26133	0.0168787	0.0232778	0.052639	0.0298159	0.0349635	1.10937	1.19921	0.491421	0.764023	0.0344275	0.00884919	0.0432767	0.0406882	0.0286217	0.0491627	-0.014648	56.2708
0.932	2.23557	0.0168322	0.0238671	0.0533565	0.0320719	0.0374002	1.14662	1.23748	0.469583	0.729457	0.0367144	0.00946591	0.0461803	0.0451851	0.0295827	0.0506562	-0.0024414	55.0804
0.934	2.147	0.0167844	0.0242531	0.0520714	0.0344006	0.0399105	1.18202	1.27278	0.443806	0.687668	0.0389212	0.0101013	0.0490224	0.0495677	0.0304961	0.0520733	-0.012207	53.0557
0.936	2.05842	0.0167359	0.0245538	0.0505422	0.0367978	0.0424878	1.21525	1.3046	0.413508	0.639314	0.0410065	0.0107536	0.0517601	0.0537731	0.0313534	0.0534003	0.024414	50.1813
0.938	1.94731	0.0166868	0.0247943	0.048282	0.039259	0.0451249	1.24594	1.33245	0.378401	0.585417	0.0429284	0.011421	0.0543495	0.0577789	0.0321453	0.054625	-0.019531	46.5021
0.94	1.84746	0.0166372	0.0248494	0.0459082	0.0417787	0.0478133	1.27374	1.35596	0.338858	0.527416	0.0446475	0.0121014	0.056749	0.0615736	0.0328625	0.0557378	0.024414	42.145
0.942	1.72346	0.0165875	0.0245471	0.042306	0.0443508	0.0505441	1.29835	1.37489	0.296103	0.467211	0.046131	0.0127926	0.0589237	0.0651445	0.0334975	0.0567325	0.026855	37.3203
0.944	1.56564	0.0165384	0.0238286	0.0373071	0.0469687	0.0533082	1.3196	1.38916	0.252087	0.406983	0.0473572	0.0134922	0.0608494	0.0684336	0.0340457	0.0576067	0.026855	32.2929
0.946	1.34659	0.0164908	0.0227415	0.0306236	0.0496258	0.0560962	1.33747	1.39883	0.209071	0.348864	0.0483179	0.0141978	0.0625157	0.0713459	0.0345068	0.0583625	0.031738	27.3347
0.948	1.1276	0.0164453	0.0213088	0.0240278	0.0523154	0.0588992	1.35213	1.40416	0.169086	0.29468	0.0490189	0.0149073	0.0639262	0.0738201	0.034885	0.059006	0.026855	22.6783
0.95	0.945607	0.0164027	0.0195215	0.0184597	0.0550314	0.0617088	1.36386	1.40549	0.133491	0.245816	0.049478	0.0156184	0.0650964	0.0758933	0.0351876	0.0595465	0.031738	18.4853
0.952	0.805502	0.0163636	0.0174541	0.0140593	0.0577683	0.0645176	1.37302	1.40327	0.102799	0.203135	0.0497209	0.0163293	0.0660502	0.0776444	0.0354239	0.0599955	0.031738	14.8379
0.954	0.702469	0.0163287	0.0153158	0.0107589	0.0605213	0.0673188	1.37998	1.39799	0.0767805	0.167017	0.0497776	0.0170383	0.0668158	0.0791523	0.0356035	0.0603656	0.041504	11.7514
0.956	0.617114	0.0162981	0.0133653	0.00824788	0.0632863	0.070107	1.38508	1.39017	0.0547913	0.137462	0.0496783	0.0177439	0.0674222	0.0804719	0.035735	0.0606701	0.03418	9.1995
0.958	0.562365	0.0162714	0.011773	0.00662069	0.06606	0.0728775	1.3886	1.38031	0.0361515	0.114169	0.0494518	0.0184451	0.0678969	0.0816514	0.035826	0.0609217	0.024414	7.13858
0.96	0.544621	0.0162478	0.0105614	0.00575197	0.0688394	0.0756266	1.3908	1.36886	0.02044	0.0965897	0.0491243	0.019141	0.0682652	0.0827584	0.0358826	0.0611325	0.021973	5.52501
0.962	0.547853	0.0162267	0.00966206	0.00529339	0.0716221	0.0783517	1.39188	1.35624	0.00759433	0.084017	0.0487197	0.0198307	0.0685503	0.0838509	0.0359106	0.0613131	0.012207	4.32205
0.964	0.554317	0.0162074	0.00900172	0.00498981	0.0744061	0.0810508	1.39209	1.34281	-0.00220005	0.075676	0.0482596	0.0205138	0.0687734	0.084953	0.035916	0.0614728	0.0048828	0
0.966	0.54627	0.0161894	0.00852073	0.00465462	0.0771903	0.0837168	1.39209	1.32319	-0.00876569	0.0707946	0.0475848	0.0211886	0.0687734	0.0860536	0.035905	0.0616193	0.0024414	0
0.968	0.531758	0.0161723	0.00814706	0.00433226	0.0799745	0.0863435	1.39209	1.30357	-0.0122015	0.0686755	0.04692	0.0218534	0.0687734	0.0871317	0.0358841	0.0617588	-0.0073242	0
0.97	0.507616	0.016156	0.00780733	0.00396313	0.0827586	0.088931	1.39209	1.28395	-0.0130278	0.0687205	0.0462651	0.0225083	0.0687734	0.088171	0.0358588	0.0618961	0.0024414	0
0.972	0.483474	0.0161404	0.00745122	0.00360247	0.0855428	0.0914793	1.39209	1.26433	-0.0121339	0.070405	0.0456201	0.0231532	0.0687734	0.0891621	0.0358337	0.0620353	-0.01709	0
0.974	0.456033	0.0161255	0.00704061	0.00321075	0.088327	0.0939883	1.39209	1.24471	-0.010548	0.0732738	0.0449851	0.0237883	0.0687734	0.0901016	0.035811	0.0621789	-0.029297	0
0.976	0.431891	0.0161114	0.00653658	0.00282309	0.0911112	0.0964581	1.39209	1.22509	-0.00912765	0.0769451	0.04436	0.0244134	0.0687734	0.0909896	0.0357913	0.0623292	-0.026855	0
0.978	0.401284	0.0160984	0.00591571	0.00237388	0.0938954	0.0988887	1.39209	1.20547	-0.00830931	0.0810816	0.0437448	0.0250285	0.0687734	0.0918227	0.0357739	0.0624872	-0.029297	0
0.98	0.380374	0.0160865	0.00519505	0.00197607	0.0966796	0.10128	1.39209	1.18585	-0.00802955	0.0853643	0.0431396	0.0256338	0.0687734	0.0926044	0.0357575	0.0626536	-0.019531	0
0.982	0.356232	0.0160761	0.00443213	0.00157887	0.0994637	0.103632	1.39209	1.16623	-0.00785042	0.0894921	0.0425443	0.0262291	0.0687734	0.093341	0.0357416	0.0628285	-0.029297	0
0.984	0.340137	0.0160673	0.00369281	0.00125606	0.102248	0.105945	1.39209	1.14661	-0.00723114	0.093181	0.0419589	0.0268144	0.0687734	0.0940374	0.0357266	0.0630112	-0.039063	0
0.986	0.330441	0.0160599	0.00301162	0.00099516	0.105032	0.108218	1.39209	1.12699	-0.00582462	0.0961797	0.0413835	0.0273899	0.0687734	0.0947079	0.0357135	0.0632005	-0.036621	0
0.988	0.319161	0.0160539	0.00237269	0.00075727	0.107816	0.110453	1.39209	1.10737	-0.00366913	0.098329	0.040818	0.0279554	0.0687734	0.0953575	0.035704	0.063395	-0.043945	0
0.99	0.296602	0.0160491	0.00172387	0.0005113	0.1106	0.112648	1.39209	1.08775	-0.0011901	0.0996045	0.0402624	0.028511	0.0687734	0.0959733	0.0356992	0.063593	-0.041504	0
0.992	0.291787	0.0160457	0.00101211	0.00029532	0.113385	0.114804	1.39209	1.06813	0.0009854	0.1001	0.0397167	0.0290566	0.0687734	0.0965617	0.035699	0.0637927	-0.048828	0
0.994	0.274109	0.0160436	0.00021005	5.758e-05	0.116169	0.11692	1.39209	1.04851	0.00230823	0.0999952	0.039181	0.0295923	0.0687734	0.0971276	0.0357022	0.0639928	-0.046387	0
0.996	0.264412	0.0160432	-0.00068169	-0.00018025	0.118953	0.118998	1.39209	1.02889	0.0025492	0.0995301	0.0386552	0.0301181	0.0687734	0.0976661	0.0357071	0.0641923	-0.036621	0
0.998	0.254782	0.0160446	-0.00163495	-0.00041656	0.121737	0.121036	1.39209	1.00927	0.00189744	0.0989627	0.0381394	0.030634	0.0687734	0.0981853	0.0357116	0.0643908	-0.03418	0
1	0.241853	0.0160479	-0.00258583	-0.00062539	0.124521	0.123035	1.39209	0.989647	0.00087359	0.0985301	0.0376335	0.0311399	0.0687734	0.0986819	0.0357143	0.0645883	-0.039063	0
1.002	0.232223	0.016053	-0.00345764	-0.00080294	0.127306	0.124995	1.39209	0.970027	9.538e-05	0.0984179	0.0371375	0.0316359	0.0687734	0.099156	0.0357153	0.0647852	-0.031738	0
1.004	0.220943	0.0160599	-0.00420126	-0.00092824	0.13009	0.126915	1.39209	0.950407	1.8e-07	0.0987304	0.0366514	0.032122	0.0687734	0.0996092	0.0357154	0.0649824	-0.024414	0
1.006	0.209664	0.0160683	-0.0047852	-0.00100328	0.132874	0.128796	1.39209	0.930787	0.00065356	0.0994823	0.0361753	0.0325981	0.0687734	0.10004	0.035716	0.0651806	-0.024414	0
1.008	0.203199	0.0160779	-0.00517449	-0.00105145	0.135658	0.130638	1.39209	0.911167	0.00173166	0.100632	0.0357091	0.0330643	0.0687734	0.100453	0.0357184	0.0653807	-0.039063	0
1.01	0.190337	0.0160883	-0.0053724	-0.00102256	0.138442	0.132441	1.39209	0.891547	0.00268181	0.102116	0.0352528	0.0335205	0.0687734	0.100846	0.0357228	0.0655835	-0.036621	0
1.012	0.183938	0.016099	-0.00547474	-0.00100701	0.141227	0.134204	1.39209	0.871927	0.00298573	0.103858	0.0348065	0.0339669	0.0687734	0.10122	0.0357285	0.0657894	-0.031738	0
1.014	0.180706	0.01611	-0.00564873	-0.00102076	0.144011	0.135929	1.39209	0.852307	0.0024055	0.105765	0.0343701	0.0344033	0.0687734	0.101585	0.0357339	0.0659991	-0.021973	0
1.016	0.174242	0.0161213	-0.0060353	-0.0010516	0.146795	0.137614	1.39209	0.832687	0.00109976	0.107739	0.0339436	0.0348297	0.0687734	0.10194	0.0357374	0.0662125	-0.019531	0
1.018	0.169427	0.0161333	-0.00665676	-0.00112783	0.149579	0.139259	1.39209	0.813067	-0.00044258	0.109684	0.0335271	0.0352463	0.0687734	0.102284	0.0357381	0.06643	-0.019531	0
1.02	0.166194	0.0161466	-0.00739869	-0.00122962	0.152363	0.140866	1.39209	0.793447	-0.0016208	0.111502	0.0331205	0.0356529	0.0687734	0.102619	0.035736	0.0666512	-0.031738	0
1.022	0.154915	0.0161615	-0.00806098	-0.00124876	0.155147	0.142433	1.39209	0.773827	-0.00199227	0.113133	0.0327238	0.0360495	0.0687734	0.10294	0.0357324	0.0668758	-0.019531	0
1.024	0.14845	0.0161776	-0.00846299	-0.00125634	0.157932	0.143961	1.39209	0.754207	-0.00147033	0.114592	0.0323371	0.0364363	0.0687734	0.103244	0.0357289	0.0671035	-0.014648	0
1.026	0.140403	0.0161945	-0.00856522	-0.00120258	0.160716	0.14545	1.39209	0.734587	-0.00036216	0.115968	0.0319603	0.0368131	0.0687734	0.103533	0.0357271	0.0673341	-0.01709	0
1.028	0.132356	0.0162116	-0.00848031	-0.00112242	0.1635	0.1469	1.39209	0.714967	0.00076836	0.117394	0.0315934	0.03718	0.0687734	0.103805	0.0357275	0.0675675	-0.014648	0
1.03	0.12754	0.0162286	-0.00834637	-0.0010645	0.166284	0.14831	1.39209	0.695347	0.00135168	0.119027	0.0312364	0.0375369	0.0687734	0.104065	0.0357296	0.0678039	-0.01709	0
1.032	0.121076	0.0162453	-0.00824249	-0.00099797	0.169068	0.149681	1.39209	0.675727	0.00106518	0.120996	0.0308894	0.0378839	0.0687734	0.104314	0.035732	0.0680439	-0.01709	0
1.034	0.116261	0.0162618	-0.00821948	-0.0009556	0.171853	0.151013	1.39209	0.656107	-2.446e-05	0.123337	0.0305523	0.038221	0.0687734	0.104551	0.0357331	0.0682882	-0.012207	0
1.036	0.10663	0.0162782	-0.00832128	-0.0008873	0.174637	0.152305	1.39209	0.636487	-0.00149045	0.125987	0.0302252	0.0385482	0.0687734	0.104774	0.0357316	0.0685376	-0.0097656	0
1.038	0.0921185	0.0162948	-0.00855197	-0.0007878	0.177421	0.153559	1.39209	0.616867	-0.00273403	0.128808	0.029908	0.0388654	0.0687734	0.104973	0.0357273	0.0687923	-0.0073242	0
1.04	0.0921185	0.0163119	-0.00885543	-0.00081575	0.180205	0.154773	1.39209	0.597247	-0.00324919	0.13161	0.0296007	0.0391727	0.0687734	0.105157	0.0357213	0.0690528	-0.012207	0
1.042	0.0856542	0.0163297	-0.0091398	-0.00078286	0.182989	0.155948	1.39209	0.577627	-0.0028433	0.134189	0.0293033	0.03947	0.0687734	0.105335	0.0357153	0.0693186	-0.01709	0
1.044	0.082422	0.0163479	-0.00931923	-0.00076811	0.185773	0.157083	1.39209	0.558007	-0.00171422	0.136359	0.0290159	0.0397575	0.0687734	0.105503	0.0357107	0.0695891	-0.024414	0
1.046	0.0760237	0.0163666	-0.00934315	-0.0007103	0.188558	0.15818	1.39209	0.538387	-0.00035305	0.137976	0.0287384	0.040035	0.0687734	0.105661	0.0357086	0.0698634	-0.026855	0
1.048	0.0695594	0.0163853	-0.00922538	-0.00064171	0.191342	0.159237	1.39209	0.518767	0.00068111	0.138949	0.0284708	0.0403025	0.0687734	0.105807	0.035709	0.0701404	-0.031738	0
1.05	0.0566967	0.0164037	-0.00905401	-0.00051333	0.194126	0.160255	1.39209	0.499147	0.00101338	0.139254	0.0282132	0.0405602	0.0687734	0.105933	0.0357107	0.0704186	-0.019531	0
1.052	0.061512	0.0164218	-0.00891739	-0.00054853	0.19691	0.161233	1.39209	0.479527	0.00061918	0.138923	0.0279655	0.0408079	0.0687734	0.106052	0.0357123	0.0706968	-0.01709	0
1.054	0.0566967	0.0164397	-0.00880475	-0.0004992	0.199694	0.162173	1.39209	0.459907	-0.00016989	0.138041	0.0277277	0.0410456	0.0687734	0.10617	0.0357127	0.0709737	-0.021973	0
1.056	0.0534645	0.0164573	-0.00862189	-0.00046097	0.202479	0.163073	1.39209	0.440287	-0.00082221	0.136741	0.0274999	0.0412735	0.0687734	0.10628	0.0357118	0.0712485	-0.014648	0
1.058	0.0518814	0.0164745	-0.00831056	-0.00043116	0.205263	0.163934	1.39209	0.420667	-0.00085286	0.135163	0.027282	0.0414914	0.0687734	0.106385	0.0357101	0.0715204	-0.014648	0
1.06	0.0502324	0.0164911	-0.00792399	-0.00039804	0.208047	0.164756	1.39209	0.401047	-4.937e-05	0.133413	0.027074	0.0416994	0.0687734	0.106487	0.0357092	0.071789	-0.021973	0
1.062	0.0454171	0.016507	-0.00757	-0.00034381	0.210831	0.165538	1.39209	0.381427	0.0014262	0.131562	0.026876	0.0418974	0.0687734	0.106583	0.0357106	0.072054	-0.019531	0
1.064	0.042185	0.0165221	-0.00730161	-0.00030802	0.213615	0.166281	1.39209	0.361807	0.00310615	0.129671	0.0266878	0.0420855	0.0687734	0.106671	0.0357151	0.0723152	-0.014648	0
1.066	0.0373697	0.0165367	-0.00708798	-0.00026488	0.2164	0.166985	1.39209	0.342187	0.00442497	0.127789	0.0265097	0.0422637	0.0687734	0.10675	0.0357226	0.0725726	-0.029297	0
1.068	0.0389528	0.0165509	-0.00686017	-0.00026722	0.219184	0.16765	1.39209	0.322567	0.00496934	0.125958	0.0263414	0.0424319	0.0687734	0.106826	0.035732	0.0728264	-0.029297	0
1.07	0.0373697	0.0165646	-0.00655292	-0.00024488	0.221968	0.168276	1.39209	0.302947	0.00465599	0.124203	0.0261831	0.0425903	0.0687734	0.106903	0.0357416	0.0730766	-0.0024414	0
1.072	0.0406019	0.0165777	-0.00612743	-0.00024879	0.224752	0.168862	1.39209	0.283327	0.00376034	0.122542	0.0260347	0.0427386	0.0687734	0.106981	0.03575	0.0733233	-0.012207	0
1.074	0.0389528	0.01659	-0.00559398	-0.0002179	0.227536	0.169409	1.39209	0.263707	0.00278494	0.12098	0.0258963	0.0428771	0.0687734	0.10706	0.0357566	0.0735668	-0.021973	0
1.076	0.0373697	0.0166012	-0.00503146	-0.00018802	0.23032	0.169917	1.39209	0.244087	0.00222648	0.119517	0.0257677	0.0430056	0.0687734	0.107137	0.0357616	0.0738073	-0.019531	0
1.078	0.0357206	0.0166112	-0.00457702	-0.00016349	0.233105	0.170385	1.39209	0.224467	0.00234978	0.118153	0.0256492	0.0431242	0.0687734	0.10721	0.0357662	0.074045	-0.0097656	0
1.08	0.0357206	0.0166204	-0.00436225	-0.00015582	0.235889	0.170815	1.39209	0.204847	0.00307482	0.116877	0.0255405	0.0432329	0.0687734	0.107281	0.0357716	0.07428	-0.012207	0
1.082	0.0373697	0.0166291	-0.00442181	-0.00016524	0.238673	0.171205	1.39209	0.185227	0.00402521	0.115678	0.0254418	0.0433316	0.0687734	0.107354	0.0357787	0.0745126	-0.0073242	0
1.084	0.0293223	0.0166379	-0.00466864	-0.0001369	0.241457	0.171556	1.39209	0.165607	0.00471007	0.114543	0.025353	0.0434204	0.0687734	0.107421	0.0357874	0.0747428	-0.01709	0
1.086	0.0373697	0.0166473	-0.00497821	-0.00018603	0.244241	0.171867	1.39209	0.145987	0.00475368	0.113447	0.0252741	0.0434993	0.0687734	0.107488	0.0357969	0.0749708	-0.0024414	0
1.088	0.0389528	0.0166572	-0.00526934	-0.00020526	0.247026	0.17214	1.39209	0.126367	0.00407133	0.112307	0.0252052	0.0435682	0.0687734	0.107564	0.0358057	0.0751965	-0.019531	0
1.09	0.0373697	0.0166678	-0.00549192	-0.00020523	0.24981	0.172373	1.39209	0.106747	0.00291331	0.110961	0.0251462	0.0436272	0.0687734	0.10764	0.0358127	0.0754198	-0.029297	0
1.092	0.0373697	0.0166788	-0.00558485	-0.0002087	0.252594	0.172567	1.39209	0.087127	0.00175744	0.109198	0.0250971	0.0436762	0.0687734	0.107715	0.0358174	0.07564	-0.024414	0
1.094	0.0373697	0.0166899	-0.0054813	-0.00020483	0.255378	0.172721	1.39209	0.067507	0.00109779	0.106824	0.025058	0.0437154	0.0687734	0.10779	0.0358202	0.075856	-0.029297	0
1.096	0.0373697	0.0167009	-0.00514878	-0.00019241	0.258162	0.172837	1.39209	0.047887	0.00122366	0.103746	0.0250288	0.0437446	0.0687734	0.107865	0.0358226	0.0760666	-0.019531	0
1.098	0.0437681	0.0167112	-0.00460527	-0.00020156	0.260946	0.172913	1.39209	0.028267	0.00208786	0.100007	0.0250095	0.0437639	0.0687734	0.107946	0.0358259	0.0762703	-0.019531	0
1.1	0.0406019	0.0167204	-0.00390109	-0.00015839	0.263731	0.17295	1.39209	0.00864703	0.00332473	0.0957638	0.0250001	0.0437732	0.0687734	0.10803	0.0358313	0.0764661	-0.0048828	0
1.102	0.0406019	0.0167282	-0.00310964	-0.00012626	0.266515	0.172947	1.39209	-0.010973	0.0044084	0.0912386	0.0250007	0.0437726	0.0687734	0.108111	0.035839	0.0766531	-0.024414	0
1.104	0.042185	0.0167344	-0.00233116	-9.834e-05	0.269299	0.172906	1.39209	-0.030593	0.00487961	0.0866539	0.0250113	0.0437621	0.0687734	0.108194	0.0358483	0.076831	-0.024414	0
1.106	0.0470002	0.0167391	-0.00167733	-7.883e-05	0.272083	0.172825	1.39209	-0.050213	0.00454144	0.0821698	0.0250317	0.0437416	0.0687734	0.108283	0.0358577	0.0769998	-0.029297	0
1.108	0.0437681	0.0167424	-0.00123481	-5.405e-05	0.274867	0.172705	1.39209	-0.069833	0.00353961	0.0778783	0.0250621	0.0437113	0.0687734	0.108374	0.0358658	0.0771599	-0.014648	0
1.11	0.0486493	0.0167449	-0.00104682	-5.093e-05	0.277652	0.172546	1.39209	-0.089453	0.00229314	0.0738127	0.0251024	0.043671	0.0687734	0.108466	0.0358716	0.0773115	-0.026855	0
1.112	0.042185	0.016747	-0.00113976	-4.808e-05	0.280436	0.172347	1.39209	-0.109073	0.00130844	0.0699323	0.0251527	0.0436207	0.0687734	0.108557	0.0358752	0.0774553	-0.0097656	0
1.114	0.0486493	0.0167493	-0.00154795	-7.531e-05	0.28322	0.172109	1.39209	-0.128693	0.0009607	0.0661504	0.0252128	0.0435605	0.0687734	0.108648	0.0358775	0.0775914	-0.0048828	0
1.116	0.0470002	0.0167524	-0.00229199	-0.00010772	0.286004	0.171832	1.39209	-0.148313	0.00133934	0.062401	0.0252829	0.0434904	0.0687734	0.108744	0.0358798	0.0777199	-0.019531	0
1.118	0.0454171	0.016757	-0.0033473	-0.00015202	0.288788	0.171516	1.39209	-0.167933	0.00222263	0.0586529	0.025363	0.0434104	0.0687734	0.108836	0.0358834	0.077841	-0.014648	0
1.12	0.0470002	0.0167637	-0.00461246	-0.00021679	0.291573	0.171161	1.39209	-0.187553	0.00318811	0.0548806	0.025453	0.0433204	0.0687734	0.108929	0.0358888	0.0779545	-0.01709	0
1.122	0.0486493	0.0167729	-0.00586525	-0.00028534	0.294357	0.170766	1.39209	-0.207173	0.00380707	0.0510547	0.0255529	0.0432205	0.0687734	0.109024	0.0358958	0.0780604	-0.0097656	0
1.124	0.0566967	0.0167846	-0.00680514	-0.00038583	0.297141	0.170332	1.39209	-0.226793	0.00383554	0.0471458	0.0256627	0.0431107	0.0687734	0.10913	0.0359034	0.0781586	-0.0024414	0
1.126	0.0454171	0.0167982	-0.00721956	-0.00032789	0.299925	0.169859	1.39209	-0.246413	0.00331766	0.0431425	0.0257825	0.0429909	0.0687734	0.109232	0.0359106	0.0782489	-0.0097656	0
1.128	0.0502324	0.0168127	-0.00710221	-0.00035676	0.302709	0.169346	1.39209	-0.266033	0.00255791	0.0390815	0.0259122	0.0428612	0.0687734	0.109327	0.0359165	0.0783312	-0.021973	0
1.13	0.0550476	0.0168269	-0.00660867	-0.00036379	0.305493	0.168795	1.39209	-0.285653	0.00197513	0.0350411	0.0260518	0.0427216	0.0687734	0.109433	0.035921	0.0784053	-0.01709	0
1.132	0.0470002	0.0168401	-0.00593263	-0.00027883	0.308278	0.168204	1.39209	-0.305273	0.00190638	0.0311017	0.0262014	0.042572	0.0687734	0.109535	0.0359249	0.0784714	-0.014648	0
1.134	0.063095	0.016852	-0.00521715	-0.00032918	0.311062	0.167573	1.39209	-0.324893	0.00245338	0.0273339	0.0263609	0.0424125	0.0687734	0.109645	0.0359292	0.0785298	0	0
1.136	0.0566967	0.0168624	-0.00454018	-0.00025741	0.313846	0.166904	1.39209	-0.344513	0.00344053	0.023799	0.0265303	0.0422431	0.0687734	0.109765	0.0359351	0.078581	-0.0048828	0
1.138	0.0647441	0.0168715	-0.00394478	-0.0002554	0.31663	0.166195	1.39209	-0.364133	0.00449886	0.0205359	0.0267096	0.0420637	0.0687734	0.109886	0.0359431	0.0786253	-0.021973	0
1.14	0.0599289	0.0168794	-0.00345962	-0.00020733	0.319414	0.165448	1.39209	-0.383753	0.00523315	0.0175606	0.0268989	0.0418744	0.0687734	0.110011	0.0359528	0.0786634	-0.029297	0
1.142	0.0679763	0.0168863	-0.00308807	-0.00020992	0.322199	0.16466	1.39209	-0.403373	0.00539593	0.0148796	0.0270981	0.0416752	0.0687734	0.110139	0.0359634	0.0786959	-0.014648	0
1.144	0.063095	0.0168925	-0.00279052	-0.00017607	0.324983	0.163834	1.39209	-0.422993	0.00499167	0.0124967	0.0273073	0.0414661	0.0687734	0.11027	0.0359738	0.0787232	-0.029297	0
1.146	0.0647441	0.016898	-0.0024995	-0.00016183	0.327767	0.162968	1.39209	-0.442613	0.00426624	0.0104177	0.0275264	0.041247	0.0687734	0.110397	0.0359831	0.0787462	-0.031738	0
1.148	0.0647441	0.016903	-0.00217148	-0.00014059	0.330551	0.162064	1.39209	-0.462233	0.00358877	0.00864553	0.0277554	0.041018	0.0687734	0.110527	0.0359909	0.0787652	-0.0073242	0
1.15	0.063095	0.0169074	-0.00181591	-0.00011457	0.333335	0.161119	1.39209	-0.481853	0.00328088	0.00716405	0.0279943	0.040779	0.0687734	0.110655	0.0359978	0.078781	-0.019531	0
1.152	0.0599289	0.016911	-0.00145943	-8.746e-05	0.336119	0.160136	1.39209	-0.501473	0.00347018	0.00593759	0.0282432	0.0405301	0.0687734	0.110778	0.0360045	0.0787941	-0.0097656	0
1.154	0.063095	0.0169139	-0.00110901	-6.997e-05	0.338904	0.159114	1.39209	-0.521093	0.00403593	0.00493036	0.028502	0.0402713	0.0687734	0.110901	0.036012	0.078805	0.0097656	0
1.156	0.063095	0.0169162	-0.00076711	-4.84e-05	0.341688	0.158052	1.39209	-0.540713	0.00467138	0.00411533	0.0287708	0.0400026	0.0687734	0.111027	0.0360207	0.078814	-0.014648	0
1.158	0.0647441	0.0169177	-0.00044484	-2.88e-05	0.344472	0.156951	1.39209	-0.560333	0.00503031	0.00346848	0.0290494	0.0397239	0.0687734	0.111155	0.0360304	0.0788216	-0.019531	0
1.16	0.0599289	0.0169186	-0.00014215	-8.52e-06	0.347256	0.15581	1.39209	-0.579953	0.00488825	0.00296728	0.029338	0.0394353	0.0687734	0.11128	0.0360404	0.0788281	0	0
1.162	0.0599289	0.0169189	0.00016407	9.83e-06	0.35004	0.154631	1.39209	-0.599573	0.00424638	0.0025915	0.0296366	0.0391368	0.0687734	0.111399	0.0360495	0.0788336	0.0048828	0
1.164	0.061512	0.0169185	0.00050435	3.102e-05	0.352825	0.153412	1.39209	-0.619193	0.00333339	0.00232222	0.0299451	0.0388283	0.0687734	0.111521	0.0360571	0.0788385	-0.01709	0
1.166	0.061512	0.0169175	0.00087721	5.396e-05	0.355609	0.152154	1.39209	-0.638813	0.00250421	0.00213844	0.0302635	0.0385099	0.0687734	0.111644	0.0360629	0.078843	-0.012207	0
1.168	0.061512	0.0169158	0.00120296	7.4e-05	0.358393	0.150857	1.39209	-0.658433	0.00208098	0.00201338	0.0305918	0.0381816	0.0687734	0.111767	0.0360675	0.0788471	-0.0073242	0
1.17	0.0582798	0.0169134	0.00135458	7.894e-05	0.361177	0.14952	1.39209	-0.678053	0.00220922	0.00191824	0.03093	0.0378433	0.0687734	0.111887	0.0360718	0.0788511	-0.01709	0
1.172	0.0582798	0.0169106	0.00128009	7.46e-05	0.363961	0.148145	1.39209	-0.697673	0.00279365	0.00182535	0.0312782	0.0374951	0.0687734	0.112003	0.0360768	0.0788548	-0.021973	0
1.174	0.0647441	0.0169081	0.00103892	6.726e-05	0.366746	0.14673	1.39209	-0.717293	0.00354232	0.00170976	0.0316364	0.037137	0.0687734	0.112126	0.0360831	0.0788583	-0.012207	0
1.176	0.0550476	0.016906	0.00069581	3.83e-05	0.36953	0.145276	1.39209	-0.736913	0.00409949	0.00156141	0.0320044	0.036769	0.0687734	0.112246	0.0360908	0.0788616	-0.0073242	0
1.178	0.0502324	0.0169046	0.00026694	1.341e-05	0.372314	0.143782	1.39209	-0.756533	0.00420528	0.00138564	0.0323824	0.036391	0.0687734	0.112351	0.0360991	0.0788646	-0.014648	0
1.18	0.0550476	0.0169041	-0.0002248	-1.237e-05	0.375098	0.142249	1.39209	-0.776153	0.00380915	0.00118588	0.0327703	0.036003	0.0687734	0.112457	0.0361071	0.0788671	-0.024414	0
1.182	0.0566967	0.0169045	-0.00072097	-4.088e-05	0.377882	0.140677	1.39209	-0.795773	0.0030888	0.00096314	0.0331682	0.0356052	0.0687734	0.112568	0.036114	0.0788693	-0.014648	0
1.184	0.0599289	0.016906	-0.00116972	-7.01e-05	0.380666	0.139066	1.39209	-0.815393	0.00236754	0.00072731	0.033576	0.0351974	0.0687734	0.112685	0.0361194	0.078871	-0.036621	0
1.186	0.0566967	0.0169083	-0.00157729	-8.943e-05	0.383451	0.137416	1.39209	-0.835013	0.00196607	0.00049434	0.0339937	0.0347797	0.0687734	0.112802	0.0361238	0.0788722	-0.039063	0
1.188	0.061512	0.0169115	-0.00201719	-0.00012408	0.386235	0.135726	1.39209	-0.854633	0.00205637	0.00028347	0.0344213	0.0343521	0.0687734	0.11292	0.0361278	0.078873	-0.031738	0
1.19	0.0566967	0.0169155	-0.00258167	-0.00014637	0.389019	0.133997	1.39209	-0.874253	0.00258456	0.00011752	0.0348589	0.0339145	0.0687734	0.113038	0.0361325	0.0788734	-0.024414	0
1.192	0.061512	0.0169207	-0.00331432	-0.00020387	0.391803	0.132229	1.39209	-0.893873	0.00329653	7.69e-06	0.0353064	0.033467	0.0687734	0.113156	0.0361383	0.0788735	-0.024414	0
1.194	0.0566967	0.0169273	-0.00419836	-0.00023803	0.394587	0.130422	1.39209	-0.913493	0.00385311	-5.194e-05	0.0357638	0.0330095	0.0687734	0.113274	0.0361455	0.0788735	-0.031738	0
1.196	0.0566967	0.0169357	-0.00518781	-0.00029413	0.397372	0.128575	1.39209	-0.933113	0.00398295	-6.486e-05	0.0362312	0.0325421	0.0687734	0.113388	0.0361533	0.0788733	-0.0073242	0
1.198	0.0566967	0.0169461	-0.00620072	-0.00035156	0.400156	0.126689	1.39209	-0.952733	0.00360381	-3.25e-05	0.0367085	0.0320648	0.0687734	0.113501	0.0361609	0.0788733	-0.03418	0
1.2	0.0566967	0.0169585	-0.00711323	-0.0004033	0.40294	0.124764	1.39209	-0.972353	0.00285714	2.86e-05	0.0371957	0.0315776	0.0687734	0.113615	0.0361674	0.0788732	-0.01709	0
1.202	0.0550476	0.0169727	-0.00781797	-0.00043036	0.405724	0.1228	1.39209	-0.991973	0.00204246	0.00010021	0.0376929	0.0310804	0.0687734	0.113726	0.0361723	0.0788734	0.0024414	0
1.204	0.0566967	0.0169883	-0.00826518	-0.00046861	0.408508	0.120796	1.39209	-1.01159	0.00148257	0.0001776	0.0382	0.0305733	0.0687734	0.113838	0.0361758	0.0788737	0.0048828	0
1.206	0.0566967	0.0170049	-0.00843756	-0.00047838	0.411292	0.118754	1.39209	-1.03121	0.0013793	0.00025268	0.0387171	0.0300563	0.0687734	0.113951	0.0361786	0.0788741	0.0073242	0
1.208	0.0534645	0.0170217	-0.00833786	-0.00044578	0.414077	0.116672	1.39209	-1.05083	0.00172403	0.0003044	0.039244	0.0295293	0.0687734	0.114062	0.0361817	0.0788746	-0.012207	0
1.21	0.0518814	0.0170384	-0.00802084	-0.00041613	0.416861	0.11455	1.39209	-1.07045	0.00230407	0.00030773	0.0397809	0.0289925	0.0687734	0.114167	0.0361858	0.0788752	-0.021973	0
1.212	0.0566967	0.0170545	-0.00760556	-0.00043121	0.419645	0.11239	1.39209	-1.09007	0.00280339	0.00023725	0.0403277	0.0284456	0.0687734	0.114276	0.0361909	0.0788758	-0.021973	0
1.214	0.0470002	0.0170697	-0.00721524	-0.00033912	0.422429	0.11019	1.39209	-1.10969	0.00295101	7.762e-05	0.0408845	0.0278889	0.0687734	0.114379	0.0361966	0.0788761	-0.036621	0
1.216	0.0518814	0.0170841	-0.00687871	-0.00035688	0.425213	0.107951	1.39209	-1.12931	0.00264554	-0.00016258	0.0414512	0.0273222	0.0687734	0.114478	0.0362022	0.078876	-0.048828	0
1.218	0.0518814	0.0170979	-0.00649092	-0.00033676	0.427998	0.105673	1.39209	-1.14893	0.00199809	-0.00045938	0.0420278	0.0267456	0.0687734	0.114582	0.0362069	0.0788754	-0.056152	0
1.22	0.0470002	0.0171108	-0.00588461	-0.00027658	0.430782	0.103355	1.39209	-1.16855	0.00127839	-0.0007861	0.0426144	0.026159	0.0687734	0.114681	0.0362102	0.0788742	-0.061035	0
1.222	0.0437681	0.0171226	-0.00495099	-0.0002167	0.433566	0.100999	1.39209	-1.18817	0.00079254	-0.00111526	0.0432108	0.0255625	0.0687734	0.114772	0.0362122	0.0788723	-0.073242	0
1.224	0.0454171	0.0171325	-0.00369815	-0.00016796	0.43635	0.0986026	1.39209	-1.20779	0.00074549	-0.00142653	0.0438172	0.0249561	0.0687734	0.114861	0.0362138	0.0788697	-0.061035	0
1.226	0.0437681	0.0171399	-0.00225477	-9.869e-05	0.439134	0.0961674	1.39209	-1.22741	0.00114748	-0.00171101	0.0444336	0.0243398	0.0687734	0.11495	0.0362157	0.0788666	-0.03418	0
1.228	0.0406019	0.0171444	-0.00088231	-3.582e-05	0.441918	0.0936929	1.39209	-1.24703	0.00180706	-0.00196132	0.0450599	0.0237135	0.0687734	0.115034	0.0362186	0.0788629	-0.021973	0
1.23	0.0389528	0.0171462	0.0001012	3.94e-06	0.444703	0.0911793	1.39209	-1.26665	0.00241558	-0.00216616	0.0456961	0.0230773	0.0687734	0.115114	0.0362228	0.0788588	-0.014648	0
1.232	0.0373697	0.017146	0.00051179	1.913e-05	0.447487	0.0886263	1.39209	-1.28627	0.00268625	-0.00231424	0.0463422	0.0224312	0.0687734	0.11519	0.0362279	0.0788543	-0.024414	0
1.234	0.0325544	0.0171449	0.00037957	1.236e-05	0.450271	0.0860342	1.39209	-1.30589	0.00248411	-0.00239777	0.0469983	0.0217751	0.0687734	0.11526	0.0362331	0.0788496	-0.039063	0
1.236	0.0325544	0.0171442	-0.00015424	-5.02e-06	0.453055	0.0834028	1.39209	-1.32551	0.00188674	-0.00241561	0.0476643	0.0211091	0.0687734	0.115325	0.0362375	0.0788448	-0.031738	0
1.238	0.0373697	0.0171445	-0.00094118	-3.517e-05	0.455839	0.0807321	1.39209	-1.34513	0.00114637	-0.00237534	0.0483402	0.0204331	0.0687734	0.115395	0.0362405	0.07884	-0.012207	0
1.24	0.0325544	0.0171464	-0.00185676	-6.045e-05	0.458624	0.0780222	1.39209	-1.36475	0.00057218	-0.00228641	0.0490261	0.0197473	0.0687734	0.115465	0.0362422	0.0788353	-0.01709	0
1.242	0.0276732	0.0171501	-0.00280836	-7.772e-05	0.461408	0.0752731	1.39209	-1.38437	0.00039018	-0.00215047	0.0497219	0.0190515	0.0687734	0.115525	0.0362432	0.0788309	0.0048828	0
1.244	0.0196258	0.0171557	-0.00372591	-7.312e-05	0.464192	0.0724847	1.39209	-1.40399	0.00064258	-0.00196291	0.0504276	0.0183457	0.0687734	0.115573	0.0362442	0.0788268	0.029297	0
1.246	0.0148106	0.0171632	-0.0045406	-6.725e-05	0.466976	0.0696571	1.39209	-1.42361	0.00116989	-0.0017196	0.0511433	0.0176301	0.0687734	0.115607	0.036246	0.0788231	-0.03418	0
1.248	0.00518003	0.0171723	-0.00517756	-2.682e-05	0.46976	0.0667903	1.39209	-1.44323	0.00168443	-0.00142138	0.0518689	0.0169045	0.0687734	0.115627	0.0362489	0.0788199	-0.053711	0
1.25	0	0.0171826	-0.00555609	0	0.472545	0.0638842	1.39209	-1.46285	0.00190193	-0.0010787	0.0526044	0.016169	0.0687734	0.115632	0.0362525	0.0788174	-0.080566	0
1.252	0.00353097	0.0171937	-0.0055906	-1.974e-05	0.475329	0.0609389	1.39209	-1.48247	0.00167138	-0.00071101	0.0533498	0.0154235	0.0687734	0.115636	0.0362561	0.0788157	-0.036621	0
1.254	0.00518003	0.0172049	-0.00521787	-2.703e-05	0.478113	0.0579543	1.39209	-1.50209	0.00104385	-0.00034009	0.0541052	0.0146681	0.0687734	0.115644	0.0362588	0.0788146	0.012207	0
1.256	0.00353097	0.0172153	-0.00445561	-1.573e-05	0.480897	0.0549305	1.39209	-1.52171	0.00024927	1.404e-05	0.0548706	0.0139028	0.0687734	0.115653	0.0362601	0.0788143	0.0048828	0
1.258	0.00194787	0.0172242	-0.00343696	-6.69e-06	0.483681	0.0518675	1.39209	-1.54133	-0.0004069	0.0003335	0.0556458	0.0131275	0.0687734	0.115659	0.0362599	0.0788146	0.021973	0
1.26	0.00194787	0.0172311	-0.00235781	-4.59e-06	0.486465	0.0487652	1.39209	-1.56095	-0.0006805	0.0006036	0.056431	0.0123424	0.0687734	0.115663	0.0362588	0.0788156	0.11719	0
1.262	0.00518003	0.0172358	-0.00137892	-7.14e-06	0.48925	0.0456236	1.39209	-1.58057	-0.00049872	0.00081404	0.0572261	0.0115473	0.0687734	0.11567	0.0362576	0.078817	0.087891	0
1.264	0.0148106	0.0172386	-0.00059618	-8.83e-06	0.492034	0.0424429	1.39209	-1.60019	7.29e-06	0.00095659	0.0580311	0.0107422	0.0687734	0.11569	0.0362572	0.0788188	0.080566	0
1.266	0.0148106	0.0172398	-6.39e-05	-9.5e-07	0.494818	0.0392229	1.39209	-1.61981	0.00056285	0.00102181	0.0588461	0.00992723	0.0687734	0.115719	0.0362577	0.0788207	0.041504	0
1.268	0.0115784	0.0172399	0.00021869	2.53e-06	0.497602	0.0359636	1.39209	-1.63943	0.0008736	0.00100275	0.059671	0.00910232	0.0687734	0.115746	0.0362592	0.0788227	-0.0097656	0
1.27	0.0180427	0.0172395	0.00032594	5.88e-06	0.500386	0.0326651	1.39209	-1.65905	0.00075514	0.00090584	0.0605059	0.00826748	0.0687734	0.115775	0.0362608	0.0788247	0.024414	0
1.272	0.00999529	0.0172388	0.00037231	3.72e-06	0.503171	0.0293274	1.39209	-1.67867	0.00021313	0.00075401	0.0613506	0.00742271	0.0687734	0.115803	0.0362618	0.0788263	-0.0073242	0
1.274	0.0148106	0.0172381	0.00046662	6.91e-06	0.505955	0.0259504	1.39209	-1.69829	-0.00055821	0.00057533	0.0622054	0.00656801	0.0687734	0.115828	0.0362614	0.0788276	-0.014648	0
1.276	0.0132274	0.0172371	0.00069132	9.14e-06	0.508739	0.0225342	1.39209	-1.71791	-0.00125996	0.00039127	0.06307	0.00570337	0.0687734	0.115856	0.0362596	0.0788286	0.014648	0
1.278	0.00353097	0.0172358	0.00109206	3.86e-06	0.511523	0.0190788	1.39209	-1.73753	-0.00162162	0.00021182	0.0639446	0.00482881	0.0687734	0.115873	0.0362567	0.0788292	0.01709	0
1.28	0.00029881	0.0172336	0.00166336	5e-07	0.514307	0.0155841	1.39209	-1.75715	-0.00152325	3.375e-05	0.064829	0.00394431	0.0687734	0.115877	0.0362536	0.0788295	-0.0024414	0
1.282	0.00353097	0.0172302	0.00233989	8.26e-06	0.517092	0.0120502	1.39209	-1.77677	-0.00104744	-0.00015183	0.0657235	0.00304988	0.0687734	0.115881	0.036251	0.0788294	0	0
1.284	0	0.0172256	0.00300638	0	0.519876	0.00847702	1.39209	-1.79639	-0.00043806	-0.00034525	0.0666279	0.00214552	0.0687734	0.115884	0.0362495	0.0788289	-0.0048828	0
1.286	0	0.0172196	0.00351148	0	0.52266	0.00486461	1.39209	-1.81601	1.367e-05	-0.00053621	0.0675421	0.00123122	0.0687734	0.115884	0.0362491	0.078828	0.0073242	0
1.288	0	0.0172125	0.0036799	0	0.525444	0.00121297	1.39209	-1.83563	0.00010173	-0.00071109	0.0684664	0.000307	0.0687734	0.115884	0.0362492	0.0788267	0	-1332.82
1.29	0	0.0172052	0.00337167	0	0.528228	0	0	0	-0.00020446	-0.00085215	0	0	0	0.115884	0.0362491	0.0788252	-0.0073242	0
1.292	0	0.0171984	0.00259839	0	0.528228	0	0	0	-0.00074949	-0.00093873	0	0	0	0.115884	0.0362481	0.0788234	-0.024414	0
1.294	0	0.0171932	0.00159519	0	0.528228	0	0	0	-0.00126319	-0.00095657	0	0	0	0.115884	0.0362461	0.0788215	-0.053711	0
1.296	0	0.01719	0.0007363	0	0.528228	0	0	0	-0.00148303	-0.00089685	0	0	0	0.115884	0.0362434	0.0788196	-0.087891	0
1.298	0	0.0171886	0.00031722	0	0.528228	0	0	0	-0.0012728	-0.00075001	0	0	0	0.115884	0.0362406	0.078818	-0.068359	0
1.3	0	0.0171879	0.00037369	0	0.528228	0	0	0	-0.00068299	-0.00051027	0	0	0	0.115884	0.0362387	0.0788167	-0.05127	0
1.302	0	0.0171872	0.00068652	0	0.528228	0	0	0	7.359e-05	-0.00018186	0	0	0	0.115884	0.0362381	0.078816	-0.041504	0
1.304	0	0.0171858	0.00095423	0	0.528228	0	0	0	0.00071813	0.00022007	0	0	0	0.115884	0.0362389	0.0788161	-0.031738	0
1.306	0	0.0171839	0.00097115	0	0.528228	0	0	0	0.0010308	0.00067246	0	0	0	0.115884	0.0362406	0.0788169	-0.0073242	0
1.308	0	0.017182	0.00067324	0	0.528228	0	0	0	0.00094847	0.00115316	0	0	0	0.115884	0.0362426	0.0788188	-0.0048828	0
1.31	0	0.0171806	7.633e-05	0	0.528228	0	0	0	0.00059059	0.00164721	0	0	0	0.115884	0.0362441	0.0788216	-0.024414	0
1.312	0	0.0171805	-0.00078586	0	0.528228	0	0	0	0.00020123	0.00213809	0	0	0	0.115884	0.0362449	0.0788254	-0.024414	0
1.314	0	0.017182	-0.0018656	0	0.528228	0	0	0	3.414e-05	0.00259099	0	0	0	0.115884	0.0362451	0.0788301	-0.019531	0
1.316	0	0.0171858	-0.00305569	0	0.528228	0	0	0	0.00023474	0.00295022	0	0	0	0.115884	0.0362454	0.0788356	-0.01709	0
1.318	0	0.0171919	-0.00416742	0	0.528228	0	0	0	0.00077392	0.00315664	0	0	0	0.115884	0.0362464	0.0788417	-0.0097656	0
1.32	0	0.0172002	-0.00501329	0	0.528228	0	0	0	0.00146152	0.00317149	0	0	0	0.115884	0.0362487	0.0788481	-0.014648	0
1.322	0	0.0172102	-0.00551197	0	0.528228	0	0	0	0.00203183	0.00299358	0	0	0	0.115884	0.0362521	0.0788542	-0.026855	0
1.324	0	0.0172213	-0.0056648	0	0.528228	0	0	0	0.0022627	0.00265361	0	0	0	0.115884	0.0362565	0.0788599	-0.039063	0
1.326	0	0.0172326	-0.00549679	0	0.528228	0	0	0	0.0020753	0.00219272	0	0	0	0.115884	0.0362608	0.0788647	-0.021973	0
1.328	0	0.0172436	-0.00508967	0	0.528228	0	0	0	0.00157004	0.00165757	0	0	0	0.115884	0.0362644	0.0788686	0.0097656	0
1.33	0	0.0172538	-0.00458664	0	0.528228	0	0	0	0.0009827	0.00110466	0	0	0	0.115884	0.036267	0.0788713	-0.078125	0
1.332	0	0.0172629	-0.00411302	0	0.528228	0	0	0	0.00057834	0.0005857	0	0	0	0.115884	0.0362685	0.078873	-0.021973	0
1.334	0	0.0172712	-0.00374117	0	0.528228	0	0	0	0.00053141	0.00013313	0	0	0	0.115884	0.0362697	0.0788738	-0.058594	0
1.336	0	0.0172786	-0.00351094	0	0.528228	0	0	0	0.00084892	-0.00023717	0	0	0	0.115884	0.036271	0.0788737	-0.070801	0
1.338	0	0.0172857	-0.00342421	0	0.528228	0	0	0	0.00137049	-0.00052226	0	0	0	0.115884	0.0362733	0.0788729	-0.046387	0
1.34	0	0.0172925	-0.00343031	0	0.528228	0	0	0	0.00184285	-0.0007294	0	0	0	0.115884	0.0362765	0.0788716	-0.029297	0
1.342	0	0.0172994	-0.00346662	0	0.528228	0	0	0	0.00203652	-0.0008687	0	0	0	0.115884	0.0362804	0.07887	-0.0048828	0
1.344	0	0.0173063	-0.00354379	0	0.528228	0	0	0	0.0018531	-0.00094796	0	0	0	0.115884	0.0362842	0.0788682	-0.048828	0
1.346	0	0.0173134	-0.00377313	0	0.528228	0	0	0	0.00137117	-0.00097146	0	0	0	0.115884	0.0362875	0.0788663	-0.026855	0
1.348	0	0.017321	-0.00426357	0	0.528228	0	0	0	0.00080775	-0.00094023	0	0	0	0.115884	0.0362896	0.0788644	-0.014648	0
1.35	0	0.0173295	-0.00496387	0	0.528228	0	0	0	0.00041711	-0.00085385	0	0	0	0.115884	0.0362909	0.0788626	-0.0097656	0
1.352	0	0.0173394	-0.00563646	0	0.528228	0	0	0	0.00037539	-0.00071482	0	0	0	0.115884	0.0362917	0.078861	-0.026855	0
1.354	0	0.0173507	-0.0060346	0	0.528228	0	0	0	0.00070119	-0.00053451	0	0	0	0.115884	0.0362927	0.0788598	-0.056152	0
1.356	0	0.0173627	-0.00608252	0	0.528228	0	0	0	0.00124815	-0.00033368	0	0	0	0.115884	0.0362947	0.0788589	-0.026855	0
1.358	0	0.0173749	-0.00587103	0	0.528228	0	0	0	0.00177208	-0.00013947	0	0	0	0.115884	0.0362977	0.0788584	-0.0073242	0
1.36	0	0.0173867	-0.00554695	0	0.528228	0	0	0	0.00204002	1.691e-05	0	0	0	0.115884	0.0363015	0.0788583	0.012207	0
1.362	0	0.0173978	-0.00523414	0	0.528228	0	0	0	0.00193432	0.00011054	0	0	0	0.115884	0.0363055	0.0788584	0.058594	0
1.364	0	0.0174082	-0.00500371	0	0.528228	0	0	0	0.00150529	0.00013451	0	0	0	0.115884	0.0363089	0.0788587	0.05127	0
1.366	0	0.0174182	-0.00485165	0	0.528228	0	0	0	0.00094525	9.527e-05	0	0	0	0.115884	0.0363114	0.0788589	0.031738	0
1.368	0	0.0174279	-0.00468995	0	0.528228	0	0	0	0.0004995	2.03e-06	0	0	0	0.115884	0.0363128	0.078859	0.024414	0
1.37	0	0.0174373	-0.00440261	0	0.528228	0	0	0	0.00035773	-0.00013373	0	0	0	0.115884	0.0363137	0.0788589	0.0097656	0
1.372	0	0.0174461	-0.00393393	0	0.528228	0	0	0	0.00057001	-0.00029663	0	0	0	0.115884	0.0363146	0.0788584	0	0
1.374	0	0.017454	-0.00331533	0	0.528228	0	0	0	0.00102395	-0.00047308	0	0	0	0.115884	0.0363162	0.0788577	-0.0073242	0
1.376	0	0.0174606	-0.00262342	0	0.528228	0	0	0	0.00149605	-0.00065614	0	0	0	0.115884	0.0363187	0.0788565	-0.014648	0
1.378	0	0.0174659	-0.00193582	0	0.528228	0	0	0	0.00175169	-0.000843	0	0	0	0.115884	0.036322	0.078855	-0.019531	0
1.38	0	0.0174697	-0.0013223	0	0.528228	0	0	0	0.00164673	-0.00103177	0	0	0	0.115884	0.0363254	0.0788532	-0.0024414	0
1.382	0	0.0174724	-0.00084775	0	0.528228	0	0	0	0.0011898	-0.00122009	0	0	0	0.115884	0.0363282	0.0788509	-0.029297	0
1.384	0	0.0174741	-0.00055739	0	0.528228	0	0	0	0.00053916	-0.00140499	0	0	0	0.115884	0.0363299	0.0788483	-0.026855	0
1.386	0	0.0174752	-0.00045827	0	0.528228	0	0	0	-6.824e-05	-0.00158646	0	0	0	0.115884	0.0363304	0.0788453	-0.036621	0
1.388	0	0.0174761	-0.00051638	0	0.528228	0	0	0	-0.0004245	-0.00176357	0	0	0	0.115884	0.0363299	0.078842	-0.0097656	0
1.39	0	0.0174771	-0.00066711	0	0.528228	0	0	0	-0.00044385	-0.00191963	0	0	0	0.115884	0.0363291	0.0788383	-0.01709	0
1.392	0	0.0174785	-0.00084374	0	0.528228	0	0	0	-0.00019846	-0.00202145	0	0	0	0.115884	0.0363284	0.0788343	-0.0073242	0
1.394	0	0.0174801	-0.00101381	0	0.528228	0	0	0	0.0001174	-0.00204219	0	0	0	0.115884	0.0363283	0.0788303	0.014648	0
1.396	0	0.0174822	-0.00117965	0	0.528228	0	0	0	0.0002777	-0.00197889	0	0	0	0.115884	0.0363287	0.0788263	0.024414	0
1.398	0	0.0174845	-0.00134681	0	0.528228	0	0	0	0.00012978	-0.00184619	0	0	0	0.115884	0.0363291	0.0788224	0.019531	0
1.4	0	0.0174872	-0.00151554	0	0.528228	0	0	0	-0.00033359	-0.00166059	0	0	0	0.115884	0.0363289	0.0788189	0.0048828	0
1.402	0	0.0174903	-0.00168287	0	0.528228	0	0	0	-0.00097048	-0.0014329	0	0	0	0.115884	0.0363276	0.0788158	-0.024414	0
1.404	0	0.0174936	-0.0018284	0	0.528228	0	0	0	-0.00155562	-0.00117456	0	0	0	0.115884	0.0363251	0.0788132	-0.031738	0
1.406	0	0.0174973	-0.00193824	0	0.528228	0	0	0	-0.00188316	-0.00090653	0	0	0	0.115884	0.0363216	0.0788111	-0.046387	0
1.408	0	0.0175012	-0.00205573	0	0.528228	0	0	0	-0.00186018	-0.00065352	0	0	0	0.115884	0.0363179	0.0788096	-0.039063	0
1.41	0	0.0175053	-0.00225329	0	0.528228	0	0	0	-0.00154967	-0.00042965	0	0	0	0.115884	0.0363145	0.0788085	-0.031738	0
1.412	0	0.0175098	-0.00253331	0	0.528228	0	0	0	-0.00114147	-0.00023634	0	0	0	0.115884	0.0363118	0.0788078	-0.024414	0
1.414	0	0.0175148	-0.00277737	0	0.528228	0	0	0	-0.00086477	-7.129e-05	0	0	0	0.115884	0.0363098	0.0788075	-0.019531	0
1.416	0	0.0175204	-0.00280656	0	0.528228	0	0	0	-0.00088481	6.773e-05	0	0	0	0.115884	0.0363081	0.0788075	-0.01709	0
1.418	0	0.017526	-0.00251621	0	0.528228	0	0	0	-0.00122981	0.00018277	0	0	0	0.115884	0.0363059	0.0788078	-0.043945	0
1.42	0	0.017531	-0.00197675	0	0.528228	0	0	0	-0.001778	0.00027634	0	0	0	0.115884	0.0363029	0.0788082	-0.056152	0
1.422	0	0.017535	-0.00139309	0	0.528228	0	0	0	-0.00231044	0.00035716	0	0	0	0.115884	0.0362988	0.0788089	-0.087891	0
1.424	0	0.0175378	-0.00094975	0	0.528228	0	0	0	-0.00260845	0.00043602	0	0	0	0.115884	0.0362939	0.0788096	-0.036621	0
1.426	0	0.0175397	-0.00070622	0	0.528228	0	0	0	-0.0025516	0.0005088	0	0	0	0.115884	0.0362888	0.0788106	-0.014648	0
1.428	0	0.0175411	-0.00061166	0	0.528228	0	0	0	-0.00216984	0.00055678	0	0	0	0.115884	0.036284	0.0788117	-0.0097656	0
1.43	0	0.0175423	-0.00056759	0	0.528228	0	0	0	-0.00162715	0.00056859	0	0	0	0.115884	0.0362802	0.0788128	-0.01709	0
1.432	0	0.0175435	-0.00051137	0	0.528228	0	0	0	-0.00114688	0.00055166	0	0	0	0.115884	0.0362775	0.0788139	-0.021973	0
1.434	0	0.0175445	-0.0004809	0	0.528228	0	0	0	-0.00091137	0.00052055	0	0	0	0.115884	0.0362754	0.078815	-0.012207	0
1.436	0	0.0175454	-0.00054858	0	0.528228	0	0	0	-0.00097963	0.0004815	0	0	0	0.115884	0.0362735	0.078816	-0.0097656	0
1.438	0	0.0175465	-0.00069005	0	0.528228	0	0	0	-0.00126261	0.00043201	0	0	0	0.115884	0.0362713	0.0788169	0.031738	0
1.44	0	0.0175479	-0.00078611	0	0.528228	0	0	0	-0.00156792	0.00037079	0	0	0	0.115884	0.0362685	0.0788177	0.021973	0
1.442	0	0.0175495	-0.00073721	0	0.528228	0	0	0	-0.00169003	0.00030417	0	0	0	0.115884	0.0362652	0.0788184	0.014648	0
1.444	0	0.017551	-0.00052728	0	0.528228	0	0	0	-0.0015042	0.00024138	0	0	0	0.115884	0.036262	0.0788189	0.014648	0
1.446	0	0.017552	-0.00019995	0	0.528228	0	0	0	-0.00102426	0.00018251	0	0	0	0.115884	0.0362595	0.0788193	0.019531	0
1.448	0	0.0175524	0.00018767	0	0.528228	0	0	0	-0.00039789	0.00011506	0	0	0	0.115884	0.0362581	0.0788196	0.014648	0
1.45	0	0.017552	0.00058134	0	0.528228	0	0	0	0.00016031	2.711e-05	0	0	0	0.115884	0.0362578	0.0788198	0.021973	0
1.452	0	0.0175509	0.00091364	0	0.528228	0	0	0	0.00046638	-8.063e-05	0	0	0	0.115884	0.0362584	0.0788197	0.014648	0
1.454	0	0.0175491	0.00107902	0	0.528228	0	0	0	0.00044931	-0.00019755	0	0	0	0.115884	0.0362594	0.0788194	-0.012207	0
1.456	0	0.0175469	0.00093618	0	0.528228	0	0	0	0.00018053	-0.00031078	0	0	0	0.115884	0.03626	0.0788189	-0.012207	0
1.458	0	0.017545	0.00040832	0	0.528228	0	0	0	-0.00016065	-0.00040898	0	0	0	0.115884	0.03626	0.0788182	-0.014648	0
1.46	0	0.0175442	-0.0003667	0	0.528228	0	0	0	-0.00036916	-0.00048257	0	0	0	0.115884	0.0362595	0.0788173	-0.012207	0
1.462	0	0.0175449	-0.00108942	0	0.528228	0	0	0	-0.00030745	-0.00052088	0	0	0	0.115884	0.0362588	0.0788163	0.0073242	0
1.464	0	0.0175471	-0.00156307	0	0.528228	0	0	0	3.247e-05	-0.00051369	0	0	0	0.115884	0.0362585	0.0788153	0.024414	0
1.466	0	0.0175502	-0.00180124	0	0.528228	0	0	0	0.000526	-0.00045975	0	0	0	0.115884	0.0362591	0.0788143	-0.0073242	0
1.468	0	0.0175538	-0.00187901	0	0.528228	0	0	0	0.00097175	-0.00036803	0	0	0	0.115884	0.0362606	0.0788135	-0.048828	0
1.47	0	0.0175576	-0.00180375	0	0.528228	0	0	0	0.00118177	-0.00024928	0	0	0	0.115884	0.0362627	0.0788129	-0.024414	0
1.472	0	0.0175612	-0.00154858	0	0.528228	0	0	0	0.0010665	-0.00011273	0	0	0	0.115884	0.036265	0.0788125	-0.026855	0
1.474	0	0.0175643	-0.00114302	0	0.528228	0	0	0	0.00067501	3.101e-05	0	0	0	0.115884	0.0362667	0.0788124	0.0024414	0
1.476	0	0.0175666	-0.0006835	0	0.528228	0	0	0	0.00017332	0.00017129	0	0	0	0.115884	0.0362676	0.0788126	0.036621	0
1.478	0	0.017568	-0.00027069	0	0.528228	0	0	0	-0.00022812	0.00030233	0	0	0	0.115884	0.0362675	0.0788131	-0.0097656	0
1.48	0	0.0175685	2.801e-05	0	0.528228	0	0	0	-0.00036786	0.00042211	0	0	0	0.115884	0.0362669	0.0788138	-0.0097656	0
1.482	0	0.0175684	0.00017081	0	0.528228	0	0	0	-0.00020721	0.00052503	0	0	0	0.115884	0.0362663	0.0788148	0	0
1.484	0	0.0175681	0.00014127	0	0.528228	0	0	0	0.00015313	0.00059836	0	0	0	0.115884	0.0362663	0.0788159	-0.019531	0
1.486	0	0.0175678	-2.653e-05	0	0.528228	0	0	0	0.00052353	0.00062432	0	0	0	0.115884	0.036267	0.0788171	-0.036621	0
1.488	0	0.0175679	-0.00025018	0	0.528228	0	0	0	0.00071506	0.00058597	0	0	0	0.115884	0.0362682	0.0788183	-0.019531	0
1.49	0	0.0175684	-0.00045626	0	0.528228	0	0	0	0.00062308	0.00047822	0	0	0	0.115884	0.0362695	0.0788194	-0.021973	0
1.492	0	0.0175693	-0.0006181	0	0.528228	0	0	0	0.00026907	0.00031418	0	0	0	0.115884	0.0362704	0.0788202	-0.021973	0
1.494	0	0.0175705	-0.00072517	0	0.528228	0	0	0	-0.00021111	0.00011752	0	0	0	0.115884	0.0362705	0.0788206	-0.021973	0
1.496	0	0.017572	-0.0007446	0	0.528228	0	0	0	-0.00062694	-8.61e-05	0	0	0	0.115884	0.0362697	0.0788207	-0.03418	0
1.498	0	0.0175735	-0.00063431	0	0.528228	0	0	0	-0.00081846	-0.00026832	0	0	0	0.115884	0.0362682	0.0788203	-0.036621	0
1.5	0	0.0175747	-0.00038761	0	0.528228	0	0	0	-0.00072807	-0.00040036	0	0	0	0.115884	0.0362667	0.0788196	-0.043945	0
1.502	0	0.0175755	-4.815e-05	0	0.528228	0	0	0	-0.00042485	-0.00046344	0	0	0	0.115884	0.0362655	0.0788188	-0.01709	0
1.504	0	0.0175756	0.00031563	0	0.528228	0	0	0	-7.188e-05	-0.00045258	0	0	0	0.115884	0.036265	0.0788178	-0.0097656	0
1.506	0	0.017575	0.0006346	0	0.528228	0	0	0	0.00014909	-0.00037206	0	0	0	0.115884	0.0362651	0.078817	-0.014648	0
1.508	0	0.0175737	0.00085797	0	0.528228	0	0	0	0.0001214	-0.00023236	0	0	0	0.115884	0.0362654	0.0788164	-0.019531	0
1.51	0	0.017572	0.00097741	0	0.528228	0	0	0	-0.00015407	-4.555e-05	0	0	0	0.115884	0.0362653	0.0788161	-0.03418	0
1.512	0	0.01757	0.00102163	0	0.528228	0	0	0	-0.000561	0.00018034	0	0	0	0.115884	0.0362646	0.0788163	-0.019531	0
1.514	0	0.017568	0.00102766	0	0.528228	0	0	0	-0.00092149	0.00043934	0	0	0	0.115884	0.0362631	0.0788169	-0.014648	0
1.516	0	0.0175659	0.00103364	0	0.528228	0	0	0	-0.00107741	0.0007223	0	0	0	0.115884	0.0362611	0.0788181	-0.029297	0
1.518	0	0.0175639	0.00105782	0	0.528228	0	0	0	-0.00096254	0.00101773	0	0	0	0.115884	0.0362591	0.0788198	-0.029297	0
1.52	0	0.0175618	0.00105156	0	0.528228	0	0	0	-0.00063316	0.00131557	0	0	0	0.115884	0.0362575	0.0788221	-0.019531	0
1.522	0	0.0175596	0.00093138	0	0.528228	0	0	0	-0.00024371	0.00160666	0	0	0	0.115884	0.0362566	0.0788251	-0.024414	0
1.524	0	0.0175578	0.00068069	0	0.528228	0	0	0	2.355e-05	0.00188149	0	0	0	0.115884	0.0362564	0.0788285	-0.031738	0
1.526	0	0.0175564	0.0003712	0	0.528228	0	0	0	4.374e-05	0.00213033	0	0	0	0.115884	0.0362565	0.0788326	-0.024414	0
1.528	0	0.0175557	9.827e-05	0	0.528228	0	0	0	-0.00019387	0.00233899	0	0	0	0.115884	0.0362563	0.078837	-0.012207	0
1.53	0	0.0175555	-7.201e-05	0	0.528228	0	0	0	-0.00058274	0.0024879	0	0	0	0.115884	0.0362555	0.0788419	-0.01709	0
1.532	0	0.0175556	-0.00013278	0	0.528228	0	0	0	-0.00094738	0.00256047	0	0	0	0.115884	0.036254	0.0788469	-0.014648	0
1.534	0	0.0175559	-0.00013678	0	0.528228	0	0	0	-0.00112258	0.00254933	0	0	0	0.115884	0.0362519	0.078852	-0.0024414	0
1.536	0	0.0175562	-0.00013534	0	0.528228	0	0	0	-0.00102958	0.00245669	0	0	0	0.115884	0.0362498	0.078857	-0.014648	0
1.538	0	0.0175564	-0.00011583	0	0.528228	0	0	0	-0.00071225	0.00229433	0	0	0	0.115884	0.036248	0.0788618	-0.0097656	0
1.54	0	0.0175567	-1.915e-05	0	0.528228	0	0	0	-0.00031593	0.00208027	0	0	0	0.115884	0.036247	0.0788661	-0.014648	0
1.542	0	0.0175567	0.00018802	0	0.528228	0	0	0	-2.078e-05	0.00183389	0	0	0	0.115884	0.0362467	0.0788701	-0.019531	0
1.544	0	0.0175563	0.00047936	0	0.528228	0	0	0	3.835e-05	0.00157364	0	0	0	0.115884	0.0362467	0.0788735	-0.036621	0
1.546	0	0.0175554	0.00081018	0	0.528228	0	0	0	-0.00017012	0.0013137	0	0	0	0.115884	0.0362466	0.0788763	-0.036621	0
1.548	0	0.0175538	0.00115871	0	0.528228	0	0	0	-0.00056265	0.00106319	0	0	0	0.115884	0.0362458	0.0788787	-0.03418	0
1.55	0	0.0175514	0.00149868	0	0.528228	0	0	0	-0.00097943	0.0008321	0	0	0	0.115884	0.0362443	0.0788806	-0.026855	0
1.552	0	0.0175484	0.0017523	0	0.528228	0	0	0	-0.0012566	0.00063355	0	0	0	0.115884	0.036242	0.0788821	-0.021973	0
1.554	0	0.0175449	0.00180606	0	0.528228	0	0	0	-0.00129978	0.00047486	0	0	0	0.115884	0.0362395	0.0788832	-0.0048828	0
1.556	0	0.0175413	0.00158175	0	0.528228	0	0	0	-0.00112597	0.00035089	0	0	0	0.115884	0.0362371	0.078884	0	0
1.558	0	0.0175382	0.00106904	0	0.528228	0	0	0	-0.00085362	0.00025095	0	0	0	0.115884	0.0362351	0.0788846	0.012207	0
1.56	0	0.017536	0.00030726	0	0.528228	0	0	0	-0.00064518	0.00016663	0	0	0	0.115884	0.0362336	0.078885	0.01709	0
1.562	0	0.0175354	-0.00059069	0	0.528228	0	0	0	-0.00063003	9.35e-05	0	0	0	0.115884	0.0362323	0.0788853	0.012207	0
1.564	0	0.0175366	-0.0014122	0	0.528228	0	0	0	-0.00084372	3.272e-05	0	0	0	0.115884	0.0362308	0.0788854	0.014648	0
1.566	0	0.0175394	-0.00193379	0	0.528228	0	0	0	-0.0012105	-1.057e-05	0	0	0	0.115884	0.0362288	0.0788854	0.0024414	0
1.568	0	0.0175433	-0.0020547	0	0.528228	0	0	0	-0.00157658	-3.314e-05	0	0	0	0.115884	0.036226	0.0788854	-0.01709	0
1.57	0	0.0175474	-0.0018276	0	0.528228	0	0	0	-0.00177968	-3.413e-05	0	0	0	0.115884	0.0362227	0.0788853	-0.012207	0
1.572	0	0.017551	-0.00138059	0	0.528228	0	0	0	-0.00172263	-1.062e-05	0	0	0	0.115884	0.0362191	0.0788853	-0.0073242	0
1.574	0	0.0175538	-0.00084183	0	0.528228	0	0	0	-0.0014168	4.048e-05	0	0	0	0.115884	0.036216	0.0788853	-0.0048828	0
1.576	0	0.0175555	-0.00033177	0	0.528228	0	0	0	-0.0009774	0.00011375	0	0	0	0.115884	0.0362136	0.0788855	-0.014648	0
1.578	0	0.0175562	4.476e-05	0	0.528228	0	0	0	-0.00057393	0.00019069	0	0	0	0.115884	0.0362121	0.0788858	-0.014648	0
1.58	0	0.0175561	0.00024591	0	0.528228	0	0	0	-0.00035726	0.00024567	0	0	0	0.115884	0.0362111	0.0788862	-0.031738	0
1.582	0	0.0175556	0.00030322	0	0.528228	0	0	0	-0.00039407	0.00025552	0	0	0	0.115884	0.0362104	0.0788867	-0.024414	0
1.584	0	0.017555	0.00027545	0	0.528228	0	0	0	-0.00063846	0.0002055	0	0	0	0.115884	0.0362093	0.0788872	-0.021973	0
1.586	0	0.0175544	0.00021097	0	0.528228	0	0	0	-0.00095548	9.05e-05	0	0	0	0.115884	0.0362077	0.0788875	-0.024414	0
1.588	0	0.017554	0.00014032	0	0.528228	0	0	0	-0.00118519	-8.716e-05	0	0	0	0.115884	0.0362056	0.0788875	-0.021973	0
1.59	0	0.0175537	7.968e-05	0	0.528228	0	0	0	-0.00121452	-0.00031975	0	0	0	0.115884	0.0362032	0.0788871	-0.019531	0
1.592	0	0.0175536	3.514e-05	0	0.528228	0	0	0	-0.0010262	-0.00059715	0	0	0	0.115884	0.036201	0.0788862	-0.03418	0
1.594	0	0.0175535	6.74e-06	0	0.528228	0	0	0	-0.00070586	-0.00091266	0	0	0	0.115884	0.0361992	0.0788847	-0.036621	0
1.596	0	0.0175535	-8.49e-06	0	0.528228	0	0	0	-0.00040216	-0.00126128	0	0	0	0.115884	0.0361981	0.0788825	-0.024414	0
1.598	0	0.0175535	-1.442e-05	0	0.528228	0	0	0	-0.00025638	-0.00162857	0	0	0	0.115884	0.0361975	0.0788796	-0.019531	0
1.6	0	0.0175535	-1.468e-05	0	0.528228	0	0	0	-0.00033631	-0.00198745	0	0	0	0.115884	0.0361969	0.078876	-0.019531	0
1.602	0	0.0175536	-1.209e-05	0	0.528228	0	0	0	-0.00060547	-0.00230532	0	0	0	0.115884	0.0361959	0.0788717	-0.012207	0
1.604	0	0.0175536	-8.54e-06	0	0.528228	0	0	0	-0.00093922	-0.00255012	0	0	0	0.115884	0.0361944	0.0788668	-0.0097656	0
1.606	0	0.0175536	-5.13e-06	0	0.528228	0	0	0	-0.00117959	-0.00269645	0	0	0	0.115884	0.0361923	0.0788616	-0.021973	0
1.608	0	0.0175536	-2.35e-06	0	0.528228	0	0	0	-0.00120473	-0.00273017	0	0	0	0.115884	0.0361899	0.0788561	-0.0097656	0
1.61	0	0.0175536	-3.3e-07	0	0.528228	0	0	0	-0.00098242	-0.00264662	0	0	0	0.115884	0.0361877	0.0788508	-0.021973	0
1.612	0	0.0175536	1e-06	0	0.528228	0	0	0	-0.00058395	-0.00245235	0	0	0	0.115884	0.0361861	0.0788457	-0.0097656	0
1.614	0	0.0175536	1.75e-06	0	0.528228	0	0	0	-0.00015238	-0.0021697	0	0	0	0.115884	0.0361854	0.078841	-0.012207	0
1.616	0	0.0175536	2e-06	0	0.528228	0	0	0	0.00016111	-0.0018327	0	0	0	0.115884	0.0361854	0.0788371	-0.012207	0
1.618	0	0.0175536	1.71e-06	0	0.528228	0	0	0	0.00026437	-0.00147823	0	0	0	0.115884	0.0361858	0.0788337	-0.0097656	0
1.62	0	0.0175536	7.1e-07	0	0.528228	0	0	0	0.00016443	-0.00114057	0	0	0	0.115884	0.0361863	0.0788311	-0.0073242	0
1.622	0	0.0175536	-1.24e-06	0	0.528228	0	0	0	-3.8e-05	-0.00084599	0	0	0	0.115884	0.0361864	0.0788291	-0.012207	0
1.624	0	0.0175536	-4.42e-06	0	0.528228	0	0	0	-0.00019854	-0.00060669	0	0	0	0.115884	0.0361862	0.0788277	-0.014648	0
1.626	0	0.0175536	-8.96e-06	0	0.528228	0	0	0	-0.000198	-0.0004226	0	0	0	0.115884	0.0361858	0.0788266	-0.01709	0
1.628	0	0.0175536	-1.464e-05	0	0.528228	0	0	0	3.64e-06	-0.00029155	0	0	0	0.115884	0.0361856	0.0788259	-0.029297	0
1.63	0	0.0175537	-2.06e-05	0	0.528228	0	0	0	0.00035007	-0.00021869	0	0	0	0.115884	0.0361859	0.0788254	-0.01709	0
1.632	0	0.0175537	-2.494e-05	0	0.528228	0	0	0	0.00071347	-0.00021703	0	0	0	0.115884	0.036187	0.078825	-0.024414	0
1.634	0	0.0175537	-2.439e-05	0	0.528228	0	0	0	0.00095179	-0.0002947	0	0	0	0.115884	0.0361886	0.0788245	-0.012207	0
1.636	0	0.0175538	-1.413e-05	0	0.528228	0	0	0	0.00097492	-0.00044208	0	0	0	0.115884	0.0361906	0.0788237	-0.024414	0
1.638	0	0.0175538	1.202e-05	0	0.528228	0	0	0	0.00078881	-0.00063579	0	0	0	0.115884	0.0361923	0.0788227	-0.019531	0
1.64	0	0.0175538	6.067e-05	0	0.528228	0	0	0	0.00049437	-0.00085227	0	0	0	0.115884	0.0361936	0.0788212	-0.01709	0
1.642	0	0.0175537	0.00013681	0	0.528228	0	0	0	0.00024158	-0.0010745	0	0	0	0.115884	0.0361944	0.0788192	-0.01709	0
1.644	0	0.0175534	0.00024028	0	0.528228	0	0	0	0.00016148	-0.00128678	0	0	0	0.115884	0.0361947	0.0788169	-0.014648	0
1.646	0	0.0175529	0.0003605	0	0.528228	0	0	0	0.00030875	-0.00146587	0	0	0	0.115884	0.0361952	0.0788141	-0.019531	0
1.648	0	0.0175522	0.00047485	0	0.528228	0	0	0	0.00063964	-0.00158449	0	0	0	0.115884	0.0361962	0.0788111	-0.01709	0
1.65	0	0.0175513	0.00056698	0	0.528228	0	0	0	0.00103281	-0.00162666	0	0	0	0.115884	0.0361978	0.0788079	-0.019531	0
1.652	0	0.0175501	0.00065386	0	0.528228	0	0	0	0.00134294	-0.00159525	0	0	0	0.115884	0.0362002	0.0788047	-0.024414	0
1.654	0	0.0175488	0.0007615	0	0.528228	0	0	0	0.00146357	-0.00150689	0	0	0	0.115884	0.036203	0.0788015	-0.01709	0
1.656	0	0.0175473	0.00085835	0	0.528228	0	0	0	0.00137156	-0.00138342	0	0	0	0.115884	0.0362059	0.0787987	-0.01709	0
1.658	0	0.0175456	0.00085529	0	0.528228	0	0	0	0.00113439	-0.00124544	0	0	0	0.115884	0.0362084	0.078796	-0.01709	0
1.66	0	0.0175439	0.00068829	0	0.528228	0	0	0	0.00087678	-0.00111153	0	0	0	0.115884	0.0362104	0.0787937	-0.014648	0
1.662	0	0.0175425	0.00038	0	0.528228	0	0	0	0.00072151	-0.00100004	0	0	0	0.115884	0.036212	0.0787916	-0.012207	0
1.664	0	0.0175417	2.753e-05	0	0.528228	0	0	0	0.00073274	-0.00092524	0	0	0	0.115884	0.0362134	0.0787896	-0.0024414	0
1.666	0	0.0175417	-0.00025643	0	0.528228	0	0	0	0.00088767	-0.00088976	0	0	0	0.115884	0.036215	0.0787878	-0.012207	0
1.668	0	0.0175422	-0.00040763	0	0.528228	0	0	0	0.00108718	-0.00088427	0	0	0	0.115884	0.036217	0.078786	-0.01709	0
1.67	0	0.017543	-0.00043689	0	0.528228	0	0	0	0.00120059	-0.00089628	0	0	0	0.115884	0.0362193	0.0787843	-0.0073242	0
1.672	0	0.0175439	-0.00040216	0	0.528228	0	0	0	0.00112576	-0.00091572	0	0	0	0.115884	0.0362216	0.0787825	-0.026855	0
1.674	0	0.0175447	-0.00036188	0	0.528228	0	0	0	0.00083711	-0.00093119	0	0	0	0.115884	0.0362236	0.0787806	-0.0073242	0
1.676	0	0.0175454	-0.0003514	0	0.528228	0	0	0	0.00039957	-0.00092688	0	0	0	0.115884	0.0362248	0.0787787	-0.019531	0
1.678	0	0.0175461	-0.00037997	0	0.528228	0	0	0	-5.899e-05	-0.00088988	0	0	0	0.115884	0.0362252	0.0787769	-0.012207	0
1.68	0	0.0175469	-0.00043117	0	0.528228	0	0	0	-0.00040598	-0.00082135	0	0	0	0.115884	0.0362247	0.0787752	-0.01709	0
1.682	0	0.0175477	-0.00046149	0	0.528228	0	0	0	-0.00056421	-0.00073787	0	0	0	0.115884	0.0362237	0.0787737	-0.01709	0
1.684	0	0.0175486	-0.00040419	0	0.528228	0	0	0	-0.00054383	-0.00066185	0	0	0	0.115884	0.0362226	0.0787723	-0.019531	0
1.686	0	0.0175495	-0.00020807	0	0.528228	0	0	0	-0.00043347	-0.00061073	0	0	0	0.115884	0.0362217	0.078771	-0.014648	0
1.688	0	0.0175499	8.8e-05	0	0.528228	0	0	0	-0.00035655	-0.00059292	0	0	0	0.115884	0.0362209	0.0787698	-0.01709	0
1.69	0	0.0175497	0.00035002	0	0.528228	0	0	0	-0.00041291	-0.00060682	0	0	0	0.115884	0.0362201	0.0787686	-0.012207	0
1.692	0	0.017549	0.00046588	0	0.528228	0	0	0	-0.00063263	-0.00063837	0	0	0	0.115884	0.0362191	0.0787673	-0.0073242	0
1.694	0	0.0175481	0.00043189	0	0.528228	0	0	0	-0.00096215	-0.00066412	0	0	0	0.115884	0.0362175	0.078766	-0.01709	0
1.696	0	0.0175472	0.00030905	0	0.528228	0	0	0	-0.00128698	-0.0006604	0	0	0	0.115884	0.0362152	0.0787647	-0.014648	0
1.698	0	0.0175466	0.0001545	0	0.528228	0	0	0	-0.00148202	-0.00061066	0	0	0	0.115884	0.0362124	0.0787634	-0.014648	0
1.7	0	0.0175463	5.66e-06	0	0.528228	0	0	0	-0.00146876	-0.00051104	0	0	0	0.115884	0.0362095	0.0787623	-0.014648	0
1.702	0	0.0175463	-0.00011097	0	0.528228	0	0	0	-0.00125134	-0.00037182	0	0	0	0.115884	0.0362068	0.0787614	-0.014648	0
1.704	0	0.0175465	-0.00017038	0	0.528228	0	0	0	-0.00091422	-0.00020981	0	0	0	0.115884	0.0362046	0.0787609	-0.024414	0
1.706	0	0.0175468	-0.00014186	0	0.528228	0	0	0	-0.00058562	-4.149e-05	0	0	0	0.115884	0.0362031	0.0787606	-0.0097656	0
1.708	0	0.0175471	6.82e-06	0	0.528228	0	0	0	-0.00038314	0.00011885	0	0	0	0.115884	0.0362021	0.0787607	-0.01709	0
1.71	0	0.0175471	0.00027509	0	0.528228	0	0	0	-0.00036288	0.00026337	0	0	0	0.115884	0.0362014	0.0787611	-0.019531	0
1.712	0	0.0175465	0.00058658	0	0.528228	0	0	0	-0.00049555	0.00039185	0	0	0	0.115884	0.0362005	0.0787617	-0.019531	0
1.714	0	0.0175454	0.00081002	0	0.528228	0	0	0	-0.00068275	0.00050502	0	0	0	0.115884	0.0361994	0.0787626	-0.019531	0
1.716	0	0.0175438	0.00084541	0	0.528228	0	0	0	-0.00080551	0.00059967	0	0	0	0.115884	0.0361979	0.0787637	-0.01709	0
1.718	0	0.0175421	0.00068185	0	0.528228	0	0	0	-0.00078053	0.00067127	0	0	0	0.115884	0.0361963	0.078765	-0.019531	0
1.72	0	0.0175407	0.00038241	0	0.528228	0	0	0	-0.0005988	0.00071918	0	0	0	0.115884	0.0361949	0.0787664	-0.01709	0
1.722	0	0.0175399	3.652e-05	0	0.528228	0	0	0	-0.00033045	0.00074754	0	0	0	0.115884	0.036194	0.0787679	-0.01709	0
1.724	0	0.0175398	-0.00027393	0	0.528228	0	0	0	-9.271e-05	0.00076205	0	0	0	0.115884	0.0361935	0.0787694	-0.026855	0
1.726	0	0.0175404	-0.00049569	0	0.528228	0	0	0	4.57e-06	0.00076793	0	0	0	0.115884	0.0361935	0.0787709	-0.012207	0
1.728	0	0.0175414	-0.00062174	0	0.528228	0	0	0	-9.116e-05	0.00076803	0	0	0	0.115884	0.0361934	0.0787724	-0.019531	0
1.73	0	0.0175426	-0.00066494	0	0.528228	0	0	0	-0.00035209	0.0007585	0	0	0	0.115884	0.0361929	0.0787739	-0.029297	0
1.732	0	0.017544	-0.00060362	0	0.528228	0	0	0	-0.00068277	0.00072818	0	0	0	0.115884	0.0361919	0.0787754	-0.012207	0
1.734	0	0.0175452	-0.00040975	0	0.528228	0	0	0	-0.00096184	0.0006654	0	0	0	0.115884	0.0361903	0.0787768	-0.019531	0
1.736	0	0.017546	-0.00012552	0	0.528228	0	0	0	-0.00109441	0.00056495	0	0	0	0.115884	0.0361882	0.0787781	-0.012207	0
1.738	0	0.0175462	0.00015929	0	0.528228	0	0	0	-0.00105315	0.0004308	0	0	0	0.115884	0.036186	0.0787791	-0.0097656	0
1.74	0	0.0175459	0.00038669	0	0.528228	0	0	0	-0.0008894	0.00027769	0	0	0	0.115884	0.0361841	0.0787798	-0.012207	0
1.742	0	0.0175451	0.00053724	0	0.528228	0	0	0	-0.00070824	0.00012801	0	0	0	0.115884	0.0361825	0.0787802	-0.01709	0
1.744	0	0.0175441	0.00059137	0	0.528228	0	0	0	-0.00061973	4.97e-06	0	0	0	0.115884	0.0361812	0.0787803	-0.0097656	0
1.746	0	0.0175429	0.00052825	0	0.528228	0	0	0	-0.00068834	-6.811e-05	0	0	0	0.115884	0.0361799	0.0787802	-0.0048828	0
1.748	0	0.0175418	0.00036363	0	0.528228	0	0	0	-0.00090305	-6.852e-05	0	0	0	0.115884	0.0361783	0.0787801	-0.021973	0
1.75	0	0.0175411	0.00016804	0	0.528228	0	0	0	-0.00118229	1.62e-05	0	0	0	0.115884	0.0361762	0.0787801	-0.014648	0
1.752	0	0.0175408	2.767e-05	0	0.528228	0	0	0	-0.00141154	0.0001827	0	0	0	0.115884	0.0361736	0.0787802	-0.036621	0
1.754	0	0.0175407	-1.925e-05	0	0.528228	0	0	0	-0.00149594	0.00041888	0	0	0	0.115884	0.0361707	0.0787808	-0.014648	0
1.756	0	0.0175408	4.45e-06	0	0.528228	0	0	0	-0.0014027	0.00071184	0	0	0	0.115884	0.0361678	0.078782	-0.014648	0
1.758	0	0.0175408	6.757e-05	0	0.528228	0	0	0	-0.00117476	0.00104821	0	0	0	0.115884	0.0361652	0.0787837	-0.012207	0
1.76	0	0.0175406	0.00015447	0	0.528228	0	0	0	-0.00091056	0.00140865	0	0	0	0.115884	0.0361631	0.0787862	-0.0073242	0
1.762	0	0.0175403	0.00022677	0	0.528228	0	0	0	-0.00071878	0.00176281	0	0	0	0.115884	0.0361615	0.0787894	-0.0097656	0
1.764	0	0.0175398	0.0002258	0	0.528228	0	0	0	-0.00067021	0.00207166	0	0	0	0.115884	0.0361601	0.0787932	-0.01709	0
1.766	0	0.0175394	0.00012877	0	0.528228	0	0	0	-0.00076786	0.00229533	0	0	0	0.115884	0.0361587	0.0787976	-0.0073242	0
1.768	0	0.0175391	-3.587e-05	0	0.528228	0	0	0	-0.00094533	0.00240056	0	0	0	0.115884	0.036157	0.0788023	-0.0097656	0
1.77	0	0.0175392	-0.00021718	0	0.528228	0	0	0	-0.00109483	0.00236603	0	0	0	0.115884	0.0361549	0.078807	-0.0073242	0
1.772	0	0.0175397	-0.00035646	0	0.528228	0	0	0	-0.0011159	0.00218506	0	0	0	0.115884	0.0361527	0.0788116	-0.01709	0
1.774	0	0.0175404	-0.00038749	0	0.528228	0	0	0	-0.0009626	0.00186759	0	0	0	0.115884	0.0361506	0.0788156	-0.019531	0
1.776	0	0.0175411	-0.00025775	0	0.528228	0	0	0	-0.00066461	0.00144216	0	0	0	0.115884	0.036149	0.0788189	-0.01709	0
1.778	0	0.0175416	2.79e-05	0	0.528228	0	0	0	-0.00031203	0.00095278	0	0	0	0.115884	0.036148	0.0788213	-0.0097656	0
1.78	0	0.0175416	0.0003903	0	0.528228	0	0	0	-1.304e-05	0.00045079	0	0	0	0.115884	0.0361477	0.0788227	-0.014648	0
1.782	0	0.0175408	0.00071519	0	0.528228	0	0	0	0.00015504	-1.564e-05	0	0	0	0.115884	0.0361479	0.0788232	-0.0024414	0
1.784	0	0.0175394	0.0009117	0	0.528228	0	0	0	0.00017991	-0.00041244	0	0	0	0.115884	0.0361482	0.0788227	-0.014648	0
1.786	0	0.0175376	0.00093267	0	0.528228	0	0	0	0.00011829	-0.00072339	0	0	0	0.115884	0.0361485	0.0788216	-0.024414	0
1.788	0	0.0175357	0.00076221	0	0.528228	0	0	0	6.718e-05	-0.00094545	0	0	0	0.115884	0.0361487	0.0788199	-0.019531	0
1.79	0	0.0175342	0.00044075	0	0.528228	0	0	0	0.00011727	-0.00108565	0	0	0	0.115884	0.0361489	0.0788179	-0.014648	0
1.792	0	0.0175333	9.659e-05	0	0.528228	0	0	0	0.00031091	-0.00116017	0	0	0	0.115884	0.0361493	0.0788157	-0.026855	0
1.794	0	0.0175331	-0.0001336	0	0.528228	0	0	0	0.00062198	-0.00119064	0	0	0	0.115884	0.0361502	0.0788133	-0.014648	0
1.796	0	0.0175334	-0.0002252	0	0.528228	0	0	0	0.0009656	-0.00119953	0	0	0	0.115884	0.0361518	0.0788109	-0.012207	0
1.798	0	0.0175338	-0.00025754	0	0.528228	0	0	0	0.001234	-0.0012062	0	0	0	0.115884	0.036154	0.0788085	-0.01709	0
1.8	0	0.0175343	-0.00030173	0	0.528228	0	0	0	0.00134305	-0.001222	0	0	0	0.115884	0.0361566	0.0788061	-0.012207	0
1.802	0	0.0175349	-0.00035289	0	0.528228	0	0	0	0.00126959	-0.00124582	0	0	0	0.115884	0.0361592	0.0788036	-0.014648	0
1.804	0	0.0175356	-0.00036839	0	0.528228	0	0	0	0.00106165	-0.00126593	0	0	0	0.115884	0.0361615	0.0788011	-0.014648	0
1.806	0	0.0175364	-0.00033411	0	0.528228	0	0	0	0.00081589	-0.00126788	0	0	0	0.115884	0.0361634	0.0787986	-0.0097656	0
1.808	0	0.017537	-0.00027017	0	0.528228	0	0	0	0.00063399	-0.00124309	0	0	0	0.115884	0.0361648	0.0787961	-0.019531	0
1.81	0	0.0175376	-0.00019818	0	0.528228	0	0	0	0.00057843	-0.00119255	0	0	0	0.115884	0.0361661	0.0787936	-0.012207	0
1.812	0	0.017538	-0.00012461	0	0.528228	0	0	0	0.00064592	-0.00112387	0	0	0	0.115884	0.0361673	0.0787913	-0.01709	0
1.814	0	0.0175382	-4.229e-05	0	0.528228	0	0	0	0.00076965	-0.00104646	0	0	0	0.115884	0.0361687	0.0787892	-0.029297	0
1.816	0	0.0175383	6.426e-05	0	0.528228	0	0	0	0.00085094	-0.00097004	0	0	0	0.115884	0.0361703	0.0787871	-0.01709	0
1.818	0	0.0175382	0.00021263	0	0.528228	0	0	0	0.00080667	-0.00090242	0	0	0	0.115884	0.036172	0.0787853	-0.01709	0
1.82	0	0.0175378	0.00041451	0	0.528228	0	0	0	0.00061013	-0.00084178	0	0	0	0.115884	0.0361734	0.0787835	-0.021973	0
1.822	0	0.0175369	0.00066504	0	0.528228	0	0	0	0.00030533	-0.00077143	0	0	0	0.115884	0.0361743	0.0787819	-0.019531	0
1.824	0	0.0175356	0.00092895	0	0.528228	0	0	0	-1.39e-05	-0.00066994	0	0	0	0.115884	0.0361746	0.0787805	-0.019531	0
1.826	0	0.0175337	0.00112642	0	0.528228	0	0	0	-0.00024899	-0.00052685	0	0	0	0.115884	0.0361743	0.0787793	-0.021973	0
1.828	0	0.0175315	0.00114407	0	0.528228	0	0	0	-0.00034001	-0.00034376	0	0	0	0.115884	0.0361737	0.0787784	-0.03418	0
1.83	0	0.0175292	0.00090314	0	0.528228	0	0	0	-0.0002892	-0.00012687	0	0	0	0.115884	0.0361731	0.0787779	-0.021973	0
1.832	0	0.0175274	0.00043376	0	0.528228	0	0	0	-0.00015957	0.00011413	0	0	0	0.115884	0.0361727	0.0787779	-0.014648	0
1.834	0	0.0175265	-0.00013335	0	0.528228	0	0	0	-4.882e-05	0.0003658	0	0	0	0.115884	0.0361725	0.0787784	-0.024414	0
1.836	0	0.0175268	-0.00062916	0	0.528228	0	0	0	-4.639e-05	0.00061862	0	0	0	0.115884	0.0361724	0.0787794	-0.019531	0
1.838	0	0.017528	-0.00089743	0	0.528228	0	0	0	-0.0001916	0.00087587	0	0	0	0.115884	0.0361721	0.0787809	-0.019531	0
1.84	0	0.0175298	-0.00085604	0	0.528228	0	0	0	-0.00045599	0.00115008	0	0	0	0.115884	0.0361715	0.0787829	-0.019531	0
1.842	0	0.0175316	-0.00055059	0	0.528228	0	0	0	-0.0007593	0.00145153	0	0	0	0.115884	0.0361703	0.0787855	0	0
1.844	0	0.0175327	-0.00012836	0	0.528228	0	0	0	-0.00100823	0.00178091	0	0	0	0.115884	0.0361685	0.0787887	-0.0097656	0
1.846	0	0.0175329	0.00023598	0	0.528228	0	0	0	-0.00113803	0.00212566	0	0	0	0.115884	0.0361663	0.0787926	-0.012207	0
1.848	0	0.0175325	0.0004016	0	0.528228	0	0	0	-0.00114026	0.00246051	0	0	0	0.115884	0.0361641	0.0787972	-0.021973	0
1.85	0	0.0175316	0.00032624	0	0.528228	0	0	0	-0.00106611	0.0027553	0	0	0	0.115884	0.0361619	0.0788024	-0.014648	0
1.852	0	0.017531	9.602e-05	0	0.528228	0	0	0	-0.00100227	0.00298363	0	0	0	0.115884	0.0361598	0.0788082	-0.01709	0
1.854	0	0.0175308	-0.00014634	0	0.528228	0	0	0	-0.00102971	0.00313025	0	0	0	0.115884	0.0361578	0.0788143	-0.01709	0
1.856	0	0.0175311	-0.00029384	0	0.528228	0	0	0	-0.00118499	0.00319638	0	0	0	0.115884	0.0361556	0.0788206	-0.01709	0
1.858	0	0.0175317	-0.00029699	0	0.528228	0	0	0	-0.00144138	0.00319291	0	0	0	0.115884	0.0361529	0.078827	-0.0097656	0
1.86	0	0.0175323	-0.00016599	0	0.528228	0	0	0	-0.00171909	0.00312968	0	0	0	0.115884	0.0361498	0.0788333	-0.0097656	0
1.862	0	0.0175326	1.37e-05	0	0.528228	0	0	0	-0.00192077	0.00301603	0	0	0	0.115884	0.0361461	0.0788395	-0.01709	0
1.864	0	0.0175326	0.00011229	0	0.528228	0	0	0	-0.00197557	0.00286358	0	0	0	0.115884	0.0361422	0.0788454	-0.0073242	0
1.866	0	0.0175323	5.682e-05	0	0.528228	0	0	0	-0.00187154	0.00267919	0	0	0	0.115884	0.0361384	0.0788509	-0.01709	0
1.868	0	0.0175322	-9.823e-05	0	0.528228	0	0	0	-0.00166056	0.00245703	0	0	0	0.115884	0.0361349	0.078856	-0.01709	0
1.87	0	0.0175324	-0.00024327	0	0.528228	0	0	0	-0.00143387	0.00218049	0	0	0	0.115884	0.0361318	0.0788607	-0.019531	0
1.872	0	0.0175329	-0.00032465	0	0.528228	0	0	0	-0.00128162	0.00183245	0	0	0	0.115884	0.036129	0.0788647	-0.01709	0
1.874	0.00029881	0.0175336	-0.00033098	-1e-07	0.528228	0	0	0	-0.00125533	0.00140375	0	0	0	0.115884	0.0361265	0.0788679	-0.024414	0
1.876	0	0.0175342	-0.00024368	0	0.528228	0	0	0	-0.0013483	0.00089715	0	0	0	0.115885	0.0361239	0.0788702	-0.014648	0
1.878	0	0.0175347	-6.835e-05	0	0.528228	0	0	0	-0.00149969	0.00033271	0	0	0	0.115885	0.0361211	0.0788714	-0.0073242	0
1.88	0	0.0175349	0.00013923	0	0.528228	0	0	0	-0.00162148	-0.00025136	0	0	0	0.115885	0.0361179	0.0788715	-0.019531	0
1.882	0	0.0175346	0.00032291	0	0.528228	0	0	0	-0.00163883	-0.00081251	0	0	0	0.115885	0.0361147	0.0788705	-0.0097656	0
1.884	0	0.0175339	0.00047986	0	0.528228	0	0	0	-0.0015246	-0.00131701	0	0	0	0.115885	0.0361115	0.0788683	-0.01709	0
1.886	0	0.017533	0.00063171	0	0.528228	0	0	0	-0.00131076	-0.00173887	0	0	0	0.115885	0.0361087	0.0788653	-0.014648	0
1.888	0	0.0175317	0.00075218	0	0.528228	0	0	0	-0.00107242	-0.00205855	0	0	0	0.115885	0.0361063	0.0788615	-0.0097656	0
1.89	0	0.0175302	0.00077151	0	0.528228	0	0	0	-0.00089255	-0.002268	0	0	0	0.115885	0.0361043	0.0788572	-0.01709	0
1.892	0	0.0175287	0.00065903	0	0.528228	0	0	0	-0.00082345	-0.00236875	0	0	0	0.115885	0.0361026	0.0788525	-0.0097656	0
1.894	0	0.0175274	0.00046633	0	0.528228	0	0	0	-0.00086301	-0.00236249	0	0	0	0.115885	0.0361009	0.0788478	-0.012207	0
1.896	0	0.0175264	0.00027288	0	0.528228	0	0	0	-0.00095565	-0.00225058	0	0	0	0.115885	0.0360991	0.0788432	-0.026855	0
1.898	0	0.0175259	0.0001138	0	0.528228	0	0	0	-0.00101751	-0.0020446	0	0	0	0.115885	0.0360971	0.0788389	-0.0097656	0
1.9	0	0.0175256	-9.23e-06	0	0.528228	0	0	0	-0.00097586	-0.00177106	0	0	0	0.115885	0.0360951	0.0788351	-0.014648	0
1.902	0	0.0175257	-9.006e-05	0	0.528228	0	0	0	-0.00080523	-0.00146422	0	0	0	0.115885	0.0360934	0.0788318	-0.019531	0
1.904	0	0.0175258	-0.00013653	0	0.528228	0	0	0	-0.00054156	-0.00115846	0	0	0	0.115885	0.036092	0.0788292	-0.014648	0
1.906	0	0.0175261	-0.00017127	0	0.528228	0	0	0	-0.0002663	-0.0008858	0	0	0	0.115885	0.0360912	0.0788272	-0.0097656	0
1.908	0	0.0175264	-0.00018804	0	0.528228	0	0	0	-6.874e-05	-0.00067336	0	0	0	0.115885	0.0360909	0.0788256	-0.019531	0
1.91	0	0.0175268	-0.00016485	0	0.528228	0	0	0	-7.12e-06	-0.00053951	0	0	0	0.115885	0.0360908	0.0788244	-0.012207	0
1.912	0	0.0175272	-0.00012005	0	0.528228	0	0	0	-8.519e-05	-0.00049098	0	0	0	0.115885	0.0360907	0.0788234	-0.01709	0
1.914	0	0.0175274	-0.00010619	0	0.528228	0	0	0	-0.00025031	-0.00052219	0	0	0	0.115885	0.0360904	0.0788223	-0.019531	0
1.916	0	0.0175276	-0.00014252	0	0.528228	0	0	0	-0.00041398	-0.00061542	0	0	0	0.115885	0.0360897	0.0788212	-0.021973	0
1.918	0.00194787	0.0175279	-0.00017932	-3.5e-07	0.528228	0	0	0	-0.00048989	-0.00074321	0	0	0	0.115887	0.0360888	0.0788199	-0.026855	0
1.92	0	0.0175283	-0.00014565	0	0.528228	0	0	0	-0.00043259	-0.00087603	0	0	0	0.115889	0.0360879	0.0788182	-0.01709	0
1.922	0	0.0175286	-1.445e-05	0	0.528228	0	0	0	-0.00025564	-0.00099171	0	0	0	0.115889	0.0360872	0.0788164	-0.021973	0
1.924	0	0.0175286	0.00019225	0	0.528228	0	0	0	-2.15e-05	-0.00107981	0	0	0	0.115889	0.0360869	0.0788143	-0.01709	0
1.926	0	0.0175282	0.00042941	0	0.528228	0	0	0	0.00018869	-0.00113999	0	0	0	0.115889	0.0360871	0.0788121	-0.019531	0
1.928	0	0.0175273	0.00063486	0	0.528228	0	0	0	0.00031183	-0.0011761	0	0	0	0.115889	0.0360876	0.0788098	-0.019531	0
1.93	0	0.0175261	0.00072579	0	0.528228	0	0	0	0.00033024	-0.00118973	0	0	0	0.115889	0.0360882	0.0788074	-0.026855	0
1.932	0	0.0175246	0.00062172	0	0.528228	0	0	0	0.0002774	-0.0011795	0	0	0	0.115889	0.0360888	0.078805	-0.01709	0
1.934	0	0.0175234	0.00029847	0	0.528228	0	0	0	0.00022096	-0.00114282	0	0	0	0.115889	0.0360893	0.0788027	-0.012207	0
1.936	0	0.0175228	-0.00016686	0	0.528228	0	0	0	0.0002308	-0.00107346	0	0	0	0.115889	0.0360898	0.0788005	-0.014648	0
1.938	0.00029881	0.0175231	-0.00060788	-1.8e-07	0.528228	0	0	0	0.00034574	-0.00096114	0	0	0	0.115889	0.0360904	0.0787985	-0.019531	0
1.94	0	0.0175243	-0.00084213	0	0.528228	0	0	0	0.00055428	-0.00079734	0	0	0	0.115889	0.0360912	0.0787967	-0.0097656	0
1.942	0	0.017526	-0.00075251	0	0.528228	0	0	0	0.00079913	-0.00058074	0	0	0	0.115889	0.0360926	0.0787953	-0.01709	0
1.944	0.00029881	0.0175275	-0.00032978	-1e-07	0.528228	0	0	0	0.00100273	-0.00031844	0	0	0	0.115889	0.0360944	0.0787944	-0.029297	0
1.946	0	0.0175282	0.00031981	0	0.528228	0	0	0	0.00110097	-2.26e-05	0	0	0	0.11589	0.0360965	0.0787941	-0.014648	0
1.948	0	0.0175275	0.00100031	0	0.528228	0	0	0	0.00107022	0.00029781	0	0	0	0.11589	0.0360987	0.0787943	-0.012207	0
1.95	0	0.0175255	0.00149997	0	0.528228	0	0	0	0.00093742	0.00064199	0	0	0	0.11589	0.0361007	0.0787953	-0.014648	0
1.952	0	0.0175225	0.00168845	0	0.528228	0	0	0	0.00076899	0.00101349	0	0	0	0.11589	0.0361024	0.078797	-0.014648	0
1.954	0	0.0175192	0.00156629	0	0.528228	0	0	0	0.00064161	0.00141517	0	0	0	0.11589	0.0361038	0.0787994	-0.014648	0
1.956	0	0.017516	0.00122228	0	0.528228	0	0	0	0.00060734	0.00184641	0	0	0	0.11589	0.036105	0.0788026	-0.014648	0
1.958	0	0.0175136	0.00076393	0	0.528228	0	0	0	0.00066998	0.002299	0	0	0	0.11589	0.0361063	0.0788068	-0.014648	0
1.96	0	0.0175121	0.00030164	0	0.528228	0	0	0	0.00078479	0.00275298	0	0	0	0.11589	0.0361078	0.0788118	-0.014648	0
1.962	0.00194787	0.0175114	-6.16e-05	-1.2e-07	0.528228	0	0	0	0.00088111	0.003176	0	0	0	0.115892	0.0361095	0.0788178	-0.019531	0
1.964	0	0.0175116	-0.00027866	0	0.528228	0	0	0	0.00089569	0.00353026	0	0	0	0.115894	0.0361112	0.0788245	-0.01709	0
1.966	0.00353097	0.0175121	-0.00037253	-1.32e-06	0.528228	0	0	0	0.00080124	0.00378369	0	0	0	0.115897	0.0361129	0.0788318	-0.012207	0
1.968	0	0.0175129	-0.00039154	0	0.528228	0	0	0	0.00061928	0.00391481	0	0	0	0.115901	0.0361144	0.0788395	-0.01709	0
1.97	0	0.0175136	-0.00036899	0	0.528228	0	0	0	0.00041166	0.00391233	0	0	0	0.115901	0.0361154	0.0788473	-0.01709	0
1.972	0	0.0175144	-0.00031253	0	0.528228	0	0	0	0.00025254	0.00377833	0	0	0	0.115901	0.036116	0.078855	-0.014648	0
1.974	0	0.017515	-0.00020545	0	0.528228	0	0	0	0.00019528	0.00353011	0	0	0	0.115901	0.0361165	0.0788623	-0.014648	0
1.976	0	0.0175154	-1.725e-05	0	0.528228	0	0	0	0.00025258	0.00319458	0	0	0	0.115901	0.0361169	0.078869	-0.026855	0
1.978	0	0.0175155	0.00025909	0	0.528228	0	0	0	0.00039741	0.0027993	0	0	0	0.115901	0.0361176	0.078875	-0.01709	0
1.98	0	0.0175149	0.00055947	0	0.528228	0	0	0	0.00058346	0.00236522	0	0	0	0.115901	0.0361186	0.0788802	-0.012207	0
1.982	0	0.0175138	0.0007606	0	0.528228	0	0	0	0.00077673	0.00190636	0	0	0	0.115901	0.0361199	0.0788845	-0.0097656	0
1.984	0	0.0175123	0.00076228	0	0.528228	0	0	0	0.00098206	0.00143528	0	0	0	0.115901	0.0361217	0.0788878	-0.0097656	0
1.986	0	0.0175108	0.000552	0	0.528228	0	0	0	0.00125203	0.00096121	0	0	0	0.115901	0.0361239	0.0788902	-0.0048828	0
1.988	0.00194787	0.0175097	0.00020039	3.9e-07	0.528228	0	0	0	0.0016756	0.00048516	0	0	0	0.115903	0.0361269	0.0788916	-0.021973	0
1.99	0	0.0175093	-0.00017975	0	0.528228	0	0	0	0.00234888	5.58e-06	0	0	0	0.115905	0.0361309	0.0788921	-0.012207	0
1.992	0	0.0175096	-0.0004689	0	0.528228	0	0	0	0.00333923	-0.00047603	0	0	0	0.115905	0.0361366	0.0788917	-0.014648	0
1.994	0	0.0175106	-0.00058099	0	0.528228	0	0	0	0.00465719	-0.00095747	0	0	0	0.115905	0.0361446	0.0788902	-0.021973	0
1.996	0	0.0175117	-0.00052585	0	0.528228	0	0	0	0.00624604	-0.00143511	0	0	0	0.115905	0.0361555	0.0788878	-0.0073242	0
1.998	0	0.0175128	-0.0004204	0	0.528228	0	0	0	0.00799361	-0.00189825	0	0	0	0.115905	0.0361697	0.0788845	-0.01709	0
2	0	0.0175136	-0.0004204	0	0.528228	0	0	0	0.00975964	-0.00232719	0	0	0	0.115905	0.0361875	0.0788803	-0.01709	0
