# Supplementary material for: In vivo muscle force and muscle power during near-maximal frog jumps
Source: PLoS One. 2017 Mar 10;12(3):e0173415. doi: 10.1371/journal.pone.0173415 (PMC5345813; doi:10.1371/journal.pone.0173415)
Supplement: S3 File — Full raw data set of the current study. (ZIP) [file pone.0173415.s003.zip › Frog_jumping_full_dataset2/Extracted_data/Frog2/Jump11/newapr30jump11.all]

  0.00000000   0.00000000   0.01744214  -0.00080106   0.00000000   0.00000000   0.00000000   0.00000000   0.00000000  -0.00229878   0.26329452   0.00000000   0.00000000   0.00000000   0.00000000   0.00000000   0.00000000  -0.01709000   0.00000000
  0.00200000   0.00000000   0.01744375  -0.00061954   0.00000000   0.00000000   0.00000000   0.00000000   0.00000000  -0.00227406   0.26379629   0.00000000   0.00000000   0.00000000   0.00000000   0.00000000   0.00000000  -0.02685500   0.00000000
  0.00400000   0.00000000   0.01744499  -0.00026419   0.00000000   0.00000000   0.00000000   0.00000000   0.00000000  -0.00224963   0.26430475   0.00000000   0.00000000   0.00000000   0.00000000   0.00000000   0.00000000  -0.01220700   0.00000000
  0.00600000   0.00029881   0.01744551   0.00017088   0.00000005   0.00000000   0.00000000   0.00000000   0.00000000  -0.00222751   0.26478430   0.00000000   0.00000000   0.00000000   0.00000000   0.00000000   0.00000000  -0.01464800   0.00000000
  0.00800000   0.00029881   0.01744517   0.00050564   0.00000015   0.00000000   0.00000000   0.00000000   0.00000000  -0.00221075   0.26520992   0.00000000   0.00000000   0.00000000   0.00000000   0.00000000   0.00000000  -0.01464800   0.00000000
  0.01000000   0.00353097   0.01744416   0.00060060   0.00000212   0.00000000   0.00000000   0.00000000   0.00000000  -0.00220042   0.26558071   0.00000000   0.00000000   0.00000000   0.00000000   0.00000000   0.00000000  -0.01709000   0.00000000
  0.01200000   0.00029881   0.01744296   0.00046687   0.00000014   0.00000000   0.00000000   0.00000000   0.00000000  -0.00219380   0.26590949   0.00000000   0.00000000   0.00000000   0.00000000   0.00000000   0.00000000  -0.02197300   0.00000000
  0.01400000   0.00000000   0.01744203   0.00023360   0.00000000   0.00000000   0.00000000   0.00000000   0.00000000  -0.00218557   0.26620714   0.00000000   0.00000000   0.00000000   0.00000000   0.00000000   0.00000000  -0.01220700   0.00000000
  0.01600000   0.00194787   0.01744156   0.00003388   0.00000007   0.00000000   0.00000000   0.00000000   0.00000000  -0.00217057   0.26647871   0.00000000   0.00000000   0.00000000   0.00000000   0.00000000   0.00000000  -0.01464800   0.00000000
  0.01800000   0.00353097   0.01744149  -0.00006986  -0.00000025   0.00000000   0.00000000   0.00000000   0.00000000  -0.00214681   0.26672411   0.00000000   0.00000000   0.00000000   0.00000000   0.00000000   0.00000000  -0.01953100   0.00000000
  0.02000000   0.00000000   0.01744163  -0.00007721   0.00000000   0.00000000   0.00000000   0.00000000   0.00000000  -0.00211700   0.26693823   0.00000000   0.00000000   0.00000000   0.00000000   0.00000000   0.00000000  -0.02197300   0.00000000
  0.02200000   0.00194787   0.01744179  -0.00000819  -0.00000002   0.00000000   0.00000000   0.00000000   0.00000000  -0.00208731   0.26711791   0.00000000   0.00000000   0.00000000   0.00000000   0.00000000   0.00000000  -0.01953100   0.00000000
  0.02400000   0.00000000   0.01744180   0.00011697   0.00000000   0.00000000   0.00000000   0.00000000   0.00000000  -0.00206518   0.26726974   0.00000000   0.00000000   0.00000000   0.00000000   0.00000000   0.00000000  -0.01709000   0.00000000
  0.02600000   0.00029881   0.01744157   0.00027667   0.00000008   0.00000000   0.00000000   0.00000000   0.00000000  -0.00205639   0.26740374   0.00000000   0.00000000   0.00000000   0.00000000   0.00000000   0.00000000  -0.02197300   0.00000000
  0.02800000   0.00000000   0.01744101   0.00044002   0.00000000   0.00000000   0.00000000   0.00000000   0.00000000  -0.00206246   0.26751919   0.00000000   0.00000000   0.00000000   0.00000000   0.00000000   0.00000000  -0.01220700   0.00000000
  0.03000000   0.00029881   0.01744013   0.00055685   0.00000017   0.00000000   0.00000000   0.00000000   0.00000000  -0.00208082   0.26760101   0.00000000   0.00000000   0.00000000   0.00000000   0.00000000   0.00000000  -0.00976560   0.00000000
  0.03200000   0.00029881   0.01743902   0.00055736   0.00000017   0.00000000   0.00000000   0.00000000   0.00000000  -0.00210701   0.26763287   0.00000000   0.00000000   0.00000000   0.00000000   0.00000000   0.00000000  -0.01953100   0.00000000
  0.03400000   0.00194787   0.01743791   0.00039486   0.00000077   0.00000000   0.00000000   0.00000000   0.00000000  -0.00213756   0.26761353   0.00000000   0.00000000   0.00000000   0.00000000   0.00000000   0.00000000  -0.02685500   0.00000000
  0.03600000   0.00194787   0.01743712   0.00011619   0.00000023   0.00000000   0.00000000   0.00000000   0.00000000  -0.00217299   0.26755672   0.00000000   0.00000000   0.00000000   0.00000000   0.00000000   0.00000000  -0.00976560   0.00000000
  0.03800000   0.00000000   0.01743688  -0.00015814   0.00000000   0.00000000   0.00000000   0.00000000   0.00000000  -0.00221718   0.26747512   0.00000000   0.00000000   0.00000000   0.00000000   0.00000000   0.00000000  -0.01953100   0.00000000
  0.04000000   0.00029881   0.01743720  -0.00035152  -0.00000011   0.00000000   0.00000000   0.00000000   0.00000000  -0.00227294   0.26736768   0.00000000   0.00000000   0.00000000   0.00000000   0.00000000   0.00000000  -0.01220700   0.00000000
  0.04200000   0.00029881   0.01743790  -0.00046413  -0.00000014   0.00000000   0.00000000   0.00000000   0.00000000  -0.00233853   0.26722055   0.00000000   0.00000000   0.00000000   0.00000000   0.00000000   0.00000000  -0.00732420   0.00000000
  0.04400000   0.00000000   0.01743883  -0.00049934   0.00000000   0.00000000   0.00000000   0.00000000   0.00000000  -0.00240748   0.26701740   0.00000000   0.00000000   0.00000000   0.00000000   0.00000000   0.00000000  -0.00976560   0.00000000
  0.04600000   0.00029881   0.01743983  -0.00044666  -0.00000013   0.00000000   0.00000000   0.00000000   0.00000000  -0.00247195   0.26674992   0.00000000   0.00000000   0.00000000   0.00000000   0.00000000   0.00000000  -0.00732420   0.00000000
  0.04800000   0.00000000   0.01744072  -0.00032155   0.00000000   0.00000000   0.00000000   0.00000000   0.00000000  -0.00252729   0.26642299   0.00000000   0.00000000   0.00000000   0.00000000   0.00000000   0.00000000  -0.00976560   0.00000000
  0.05000000   0.00353097   0.01744137  -0.00016323  -0.00000058   0.00000000   0.00000000   0.00000000   0.00000000  -0.00257356   0.26605577   0.00000000   0.00000000   0.00000000   0.00000000   0.00000000   0.00000000  -0.01953100   0.00000000
  0.05200000   0.00353097   0.01744169  -0.00000767  -0.00000003   0.00000000   0.00000000   0.00000000   0.00000000  -0.00261356   0.26568050   0.00000000   0.00000000   0.00000000   0.00000000   0.00000000   0.00000000  -0.01709000   0.00000000
  0.05400000   0.00029881   0.01744171   0.00011874   0.00000004   0.00000000   0.00000000   0.00000000   0.00000000  -0.00264925   0.26533841   0.00000000   0.00000000   0.00000000   0.00000000   0.00000000   0.00000000  -0.01220700   0.00000000
  0.05600000   0.00518003   0.01744147   0.00019110   0.00000099   0.00000000   0.00000000   0.00000000   0.00000000  -0.00268015   0.26507313   0.00000000   0.00000000   0.00000000   0.00000000   0.00000000   0.00000000  -0.00976560   0.00000000
  0.05800000   0.00000000   0.01744109   0.00018028   0.00000000   0.00000000   0.00000000   0.00000000   0.00000000  -0.00270427   0.26492522   0.00000000   0.00000000   0.00000000   0.00000000   0.00000000   0.00000000  -0.01464800   0.00000000
  0.06000000   0.00029881   0.01744073   0.00006539   0.00000002   0.00000000   0.00000000   0.00000000   0.00000000  -0.00271914   0.26492576   0.00000000   0.00000000   0.00000000   0.00000000   0.00000000   0.00000000  -0.01464800   0.00000000
  0.06200000   0.00000000   0.01744060  -0.00013024   0.00000000   0.00000000   0.00000000   0.00000000   0.00000000  -0.00272221   0.26508215   0.00000000   0.00000000   0.00000000   0.00000000   0.00000000   0.00000000  -0.01220700   0.00000000
  0.06400000   0.00000000   0.01744086  -0.00032843   0.00000000   0.00000000   0.00000000   0.00000000   0.00000000  -0.00271139   0.26536574   0.00000000   0.00000000   0.00000000   0.00000000   0.00000000   0.00000000  -0.00976560   0.00000000
  0.06600000   0.00353097   0.01744151  -0.00044635  -0.00000158   0.00000000   0.00000000   0.00000000   0.00000000  -0.00268502   0.26572300   0.00000000   0.00000000   0.00000000   0.00000000   0.00000000   0.00000000  -0.01953100   0.00000000
  0.06800000   0.00353097   0.01744241  -0.00044381  -0.00000157   0.00000000   0.00000000   0.00000000   0.00000000  -0.00264192   0.26610522   0.00000000   0.00000000   0.00000000   0.00000000   0.00000000   0.00000000  -0.01220700   0.00000000
  0.07000000   0.00676313   0.01744330  -0.00032340  -0.00000219   0.00000000   0.00000000   0.00000000   0.00000000  -0.00258170   0.26648508   0.00000000   0.00000000   0.00000000   0.00000000   0.00000000   0.00000000  -0.01220700   0.00000000
  0.07200000   0.00000000   0.01744394  -0.00013054   0.00000000   0.00000000   0.00000000   0.00000000   0.00000000  -0.00250453   0.26684769   0.00000000   0.00000000   0.00000000   0.00000000   0.00000000   0.00000000  -0.01464800   0.00000000
  0.07400000   0.00029881   0.01744420   0.00005281   0.00000002   0.00000000   0.00000000   0.00000000   0.00000000  -0.00241143   0.26717678   0.00000000   0.00000000   0.00000000   0.00000000   0.00000000   0.00000000  -0.01220700   0.00000000
  0.07600000   0.00000000   0.01744410   0.00016199   0.00000000   0.00000000   0.00000000   0.00000000   0.00000000  -0.00230584   0.26745328   0.00000000   0.00000000   0.00000000   0.00000000   0.00000000   0.00000000  -0.01709000   0.00000000
  0.07800000   0.00000000   0.01744377   0.00019280   0.00000000   0.00000000   0.00000000   0.00000000   0.00000000  -0.00219474   0.26766257   0.00000000   0.00000000   0.00000000   0.00000000   0.00000000   0.00000000  -0.00732420   0.00000000
  0.08000000   0.00029881   0.01744339   0.00018064   0.00000005   0.00000000   0.00000000   0.00000000   0.00000000  -0.00208778   0.26779842   0.00000000   0.00000000   0.00000000   0.00000000   0.00000000   0.00000000  -0.01220700   0.00000000
  0.08200000   0.00000000   0.01744303   0.00016275   0.00000000   0.00000000   0.00000000   0.00000000   0.00000000  -0.00199529   0.26785836   0.00000000   0.00000000   0.00000000   0.00000000   0.00000000   0.00000000  -0.01220700   0.00000000
  0.08400000   0.00029881   0.01744270   0.00016488   0.00000005   0.00000000   0.00000000   0.00000000   0.00000000  -0.00192620   0.26783825   0.00000000   0.00000000   0.00000000   0.00000000   0.00000000   0.00000000  -0.01220700   0.00000000
  0.08600000   0.00194787   0.01744237   0.00020082   0.00000039   0.00000000   0.00000000   0.00000000   0.00000000  -0.00188684   0.26773390   0.00000000   0.00000000   0.00000000   0.00000000   0.00000000   0.00000000  -0.00732420   0.00000000
  0.08800000   0.00000000   0.01744197   0.00027177   0.00000000   0.00000000   0.00000000   0.00000000   0.00000000  -0.00188146   0.26754975   0.00000000   0.00000000   0.00000000   0.00000000   0.00000000   0.00000000  -0.00976560   0.00000000
  0.09000000   0.00194787   0.01744143   0.00036382   0.00000071   0.00000000   0.00000000   0.00000000   0.00000000  -0.00191217   0.26730672   0.00000000   0.00000000   0.00000000   0.00000000   0.00000000   0.00000000  -0.01464800   0.00000000
  0.09200000   0.00000000   0.01744070   0.00044350   0.00000000   0.00000000   0.00000000   0.00000000   0.00000000  -0.00197748   0.26703855   0.00000000   0.00000000   0.00000000   0.00000000   0.00000000   0.00000000  -0.01464800   0.00000000
  0.09400000   0.00194787   0.01743981   0.00045261   0.00000088   0.00000000   0.00000000   0.00000000   0.00000000  -0.00207165   0.26677859   0.00000000   0.00000000   0.00000000   0.00000000   0.00000000   0.00000000  -0.02441400   0.00000000
  0.09600000   0.00000000   0.01743891   0.00032515   0.00000000   0.00000000   0.00000000   0.00000000   0.00000000  -0.00218699   0.26654970   0.00000000   0.00000000   0.00000000   0.00000000   0.00000000   0.00000000  -0.01953100   0.00000000
  0.09800000   0.00353097   0.01743826   0.00005757   0.00000020   0.00000000   0.00000000   0.00000000   0.00000000  -0.00231680   0.26636283   0.00000000   0.00000000   0.00000000   0.00000000   0.00000000   0.00000000  -0.01709000   0.00000000
  0.10000000   0.00000000   0.01743814  -0.00024104   0.00000000   0.00000000   0.00000000   0.00000000   0.00000000  -0.00245456   0.26622097   0.00000000   0.00000000   0.00000000   0.00000000   0.00000000   0.00000000  -0.00976560   0.00000000
  0.10200000   0.00029881   0.01743862  -0.00043026  -0.00000013   0.00000000   0.00000000   0.00000000   0.00000000  -0.00259136   0.26612672   0.00000000   0.00000000   0.00000000   0.00000000   0.00000000   0.00000000  -0.01464800   0.00000000
  0.10400000   0.00194787   0.01743948  -0.00045981  -0.00000090   0.00000000   0.00000000   0.00000000   0.00000000  -0.00271632   0.26608717   0.00000000   0.00000000   0.00000000   0.00000000   0.00000000   0.00000000  -0.01953100   0.00000000
  0.10600000   0.00194787   0.01744040  -0.00037169  -0.00000072   0.00000000   0.00000000   0.00000000   0.00000000  -0.00281824   0.26610809   0.00000000   0.00000000   0.00000000   0.00000000   0.00000000   0.00000000  -0.00976560   0.00000000
  0.10800000   0.00000000   0.01744115  -0.00022792   0.00000000   0.00000000   0.00000000   0.00000000   0.00000000  -0.00288676   0.26618485   0.00000000   0.00000000   0.00000000   0.00000000   0.00000000   0.00000000  -0.01709000   0.00000000
  0.11000000   0.00194787   0.01744160  -0.00007341  -0.00000014   0.00000000   0.00000000   0.00000000   0.00000000  -0.00291544   0.26630112   0.00000000   0.00000000   0.00000000   0.00000000   0.00000000   0.00000000  -0.01953100   0.00000000
  0.11200000   0.00029881   0.01744175   0.00006231   0.00000002   0.00000000   0.00000000   0.00000000   0.00000000  -0.00290450   0.26643166   0.00000000   0.00000000   0.00000000   0.00000000   0.00000000   0.00000000  -0.01464800   0.00000000
  0.11400000   0.00029881   0.01744162   0.00015544   0.00000005   0.00000000   0.00000000   0.00000000   0.00000000  -0.00285914   0.26654495   0.00000000   0.00000000   0.00000000   0.00000000   0.00000000   0.00000000  -0.01220700   0.00000000
  0.11600000   0.00029881   0.01744131   0.00017936   0.00000005   0.00000000   0.00000000   0.00000000   0.00000000  -0.00278744   0.26660834   0.00000000   0.00000000   0.00000000   0.00000000   0.00000000   0.00000000  -0.01709000   0.00000000
  0.11800000   0.00518003   0.01744095   0.00010320   0.00000053   0.00000000   0.00000000   0.00000000   0.00000000  -0.00269959   0.26659312   0.00000000   0.00000000   0.00000000   0.00000000   0.00000000   0.00000000  -0.00976560   0.00000000
  0.12000000   0.00029881   0.01744075  -0.00008596  -0.00000003   0.00000000   0.00000000   0.00000000   0.00000000  -0.00260520   0.26647933   0.00000000   0.00000000   0.00000000   0.00000000   0.00000000   0.00000000  -0.02929700   0.00000000
  0.12200000   0.00029881   0.01744092  -0.00034298  -0.00000010   0.00000000   0.00000000   0.00000000   0.00000000  -0.00251019   0.26626442   0.00000000   0.00000000   0.00000000   0.00000000   0.00000000   0.00000000  -0.01709000   0.00000000
  0.12400000   0.00029881   0.01744161  -0.00056513  -0.00000017   0.00000000   0.00000000   0.00000000   0.00000000  -0.00241749   0.26596870   0.00000000   0.00000000   0.00000000   0.00000000   0.00000000   0.00000000  -0.01953100   0.00000000
  0.12600000   0.00000000   0.01744274  -0.00064959   0.00000000   0.00000000   0.00000000   0.00000000   0.00000000  -0.00232966   0.26562937   0.00000000   0.00000000   0.00000000   0.00000000   0.00000000   0.00000000  -0.01220700   0.00000000
  0.12800000   0.00000000   0.01744404  -0.00053481   0.00000000   0.00000000   0.00000000   0.00000000   0.00000000  -0.00224922   0.26529059   0.00000000   0.00000000   0.00000000   0.00000000   0.00000000   0.00000000  -0.01709000   0.00000000
  0.13000000   0.00353097   0.01744511  -0.00022068  -0.00000078   0.00000000   0.00000000   0.00000000   0.00000000  -0.00217814   0.26499488   0.00000000   0.00000000   0.00000000   0.00000000   0.00000000   0.00000000  -0.02197300   0.00000000
  0.13200000   0.00029881   0.01744555   0.00018816   0.00000006   0.00000000   0.00000000   0.00000000   0.00000000  -0.00211830   0.26477394   0.00000000   0.00000000   0.00000000   0.00000000   0.00000000   0.00000000  -0.00976560   0.00000000
  0.13400000   0.00029881   0.01744517   0.00050387   0.00000015   0.00000000   0.00000000   0.00000000   0.00000000  -0.00207288   0.26464365   0.00000000   0.00000000   0.00000000   0.00000000   0.00000000   0.00000000  -0.00732420   0.00000000
  0.13600000   0.00194787   0.01744416   0.00059381   0.00000116   0.00000000   0.00000000   0.00000000   0.00000000  -0.00204774   0.26460679   0.00000000   0.00000000   0.00000000   0.00000000   0.00000000   0.00000000  -0.01220700   0.00000000
  0.13800000   0.00029881   0.01744297   0.00048273   0.00000014   0.00000000   0.00000000   0.00000000   0.00000000  -0.00205028   0.26465415   0.00000000   0.00000000   0.00000000   0.00000000   0.00000000   0.00000000  -0.02197300   0.00000000
  0.14000000   0.00000000   0.01744201   0.00030578   0.00000000   0.00000000   0.00000000   0.00000000   0.00000000  -0.00208528   0.26476289   0.00000000   0.00000000   0.00000000   0.00000000   0.00000000   0.00000000  -0.01220700   0.00000000
  0.14200000   0.00029881   0.01744140   0.00018904   0.00000006   0.00000000   0.00000000   0.00000000   0.00000000  -0.00215161   0.26490440   0.00000000   0.00000000   0.00000000   0.00000000   0.00000000   0.00000000  -0.00732420   0.00000000
  0.14400000   0.00000000   0.01744102   0.00017845   0.00000000   0.00000000   0.00000000   0.00000000   0.00000000  -0.00224246   0.26505802   0.00000000   0.00000000   0.00000000   0.00000000   0.00000000   0.00000000  -0.02197300   0.00000000
  0.14600000   0.00029881   0.01744066   0.00025040   0.00000007   0.00000000   0.00000000   0.00000000   0.00000000  -0.00234651   0.26521427   0.00000000   0.00000000   0.00000000   0.00000000   0.00000000   0.00000000  -0.00976560   0.00000000
  0.14800000   0.00000000   0.01744016   0.00034773   0.00000000   0.00000000   0.00000000   0.00000000   0.00000000  -0.00244818   0.26536806   0.00000000   0.00000000   0.00000000   0.00000000   0.00000000   0.00000000  -0.01953100   0.00000000
  0.15000000   0.00000000   0.01743947   0.00039303   0.00000000   0.00000000   0.00000000   0.00000000   0.00000000  -0.00253108   0.26551250   0.00000000   0.00000000   0.00000000   0.00000000   0.00000000   0.00000000   0.00000000   0.00000000
  0.15200000   0.00000000   0.01743868   0.00030412   0.00000000   0.00000000   0.00000000   0.00000000   0.00000000  -0.00258587   0.26563464   0.00000000   0.00000000   0.00000000   0.00000000   0.00000000   0.00000000  -0.01709000   0.00000000
  0.15400000   0.00353097   0.01743807   0.00005922   0.00000021   0.00000000   0.00000000   0.00000000   0.00000000  -0.00261384   0.26571671   0.00000000   0.00000000   0.00000000   0.00000000   0.00000000   0.00000000  -0.01953100   0.00000000
  0.15600000   0.00029881   0.01743795  -0.00024276  -0.00000007   0.00000000   0.00000000   0.00000000   0.00000000  -0.00262189   0.26574738   0.00000000   0.00000000   0.00000000   0.00000000   0.00000000   0.00000000  -0.01464800   0.00000000
  0.15800000   0.00000000   0.01743844  -0.00044956   0.00000000   0.00000000   0.00000000   0.00000000   0.00000000  -0.00261614   0.26573067   0.00000000   0.00000000   0.00000000   0.00000000   0.00000000   0.00000000  -0.01220700   0.00000000
  0.16000000   0.00000000   0.01743934  -0.00048940   0.00000000   0.00000000   0.00000000   0.00000000   0.00000000  -0.00259970   0.26568032   0.00000000   0.00000000   0.00000000   0.00000000   0.00000000   0.00000000  -0.01953100   0.00000000
  0.16200000   0.00029881   0.01744032  -0.00039380  -0.00000012   0.00000000   0.00000000   0.00000000   0.00000000  -0.00257472   0.26560992   0.00000000   0.00000000   0.00000000   0.00000000   0.00000000   0.00000000  -0.01709000   0.00000000
  0.16400000   0.00353097   0.01744111  -0.00022496  -0.00000079   0.00000000   0.00000000   0.00000000   0.00000000  -0.00254591   0.26553376   0.00000000   0.00000000   0.00000000   0.00000000   0.00000000   0.00000000  -0.01464800   0.00000000
  0.16600000   0.00000000   0.01744155  -0.00003010   0.00000000   0.00000000   0.00000000   0.00000000   0.00000000  -0.00251956   0.26547071   0.00000000   0.00000000   0.00000000   0.00000000   0.00000000   0.00000000  -0.01220700   0.00000000
  0.16800000   0.00353097   0.01744162   0.00015823   0.00000056   0.00000000   0.00000000   0.00000000   0.00000000  -0.00249901   0.26543901   0.00000000   0.00000000   0.00000000   0.00000000   0.00000000   0.00000000  -0.01709000   0.00000000
  0.17000000   0.00834623   0.01744130   0.00030977   0.00000259   0.00000000   0.00000000   0.00000000   0.00000000  -0.00248499   0.26544908   0.00000000   0.00000000   0.00000000   0.00000000   0.00000000   0.00000000  -0.02197300   0.00000000
  0.17200000   0.00834623   0.01744068   0.00038461   0.00000321   0.00000000   0.00000000   0.00000000   0.00000000  -0.00247880   0.26550483   0.00000000   0.00000000   0.00000000   0.00000000   0.00000000   0.00000000  -0.01220700   0.00000000
  0.17400000   0.00029881   0.01743991   0.00032925   0.00000010   0.00000000   0.00000000   0.00000000   0.00000000  -0.00248106   0.26560613   0.00000000   0.00000000   0.00000000   0.00000000   0.00000000   0.00000000  -0.01953100   0.00000000
  0.17600000   0.00029881   0.01743925   0.00010978   0.00000003   0.00000000   0.00000000   0.00000000   0.00000000  -0.00248864   0.26574609   0.00000000   0.00000000   0.00000000   0.00000000   0.00000000   0.00000000  -0.01953100   0.00000000
  0.17800000   0.00000000   0.01743903  -0.00021435   0.00000000   0.00000000   0.00000000   0.00000000   0.00000000  -0.00249537   0.26591250   0.00000000   0.00000000   0.00000000   0.00000000   0.00000000   0.00000000  -0.00732420   0.00000000
  0.18000000   0.00000000   0.01743946  -0.00047880   0.00000000   0.00000000   0.00000000   0.00000000   0.00000000  -0.00249589   0.26609223   0.00000000   0.00000000   0.00000000   0.00000000   0.00000000   0.00000000  -0.00976560   0.00000000
  0.18200000   0.00000000   0.01744042  -0.00053620   0.00000000   0.00000000   0.00000000   0.00000000   0.00000000  -0.00248786   0.26627058   0.00000000   0.00000000   0.00000000   0.00000000   0.00000000   0.00000000  -0.02685500   0.00000000
  0.18400000   0.00029881   0.01744149  -0.00038155  -0.00000011   0.00000000   0.00000000   0.00000000   0.00000000  -0.00247025   0.26643240   0.00000000   0.00000000   0.00000000   0.00000000   0.00000000   0.00000000  -0.01709000   0.00000000
  0.18600000   0.00000000   0.01744225  -0.00014070   0.00000000   0.00000000   0.00000000   0.00000000   0.00000000  -0.00244141   0.26656696   0.00000000   0.00000000   0.00000000   0.00000000   0.00000000   0.00000000  -0.01220700   0.00000000
  0.18800000   0.00029881   0.01744254   0.00003768   0.00000001   0.00000000   0.00000000   0.00000000   0.00000000  -0.00239931   0.26667041   0.00000000   0.00000000   0.00000000   0.00000000   0.00000000   0.00000000  -0.01464800   0.00000000
  0.19000000   0.00353097   0.01744246   0.00006568   0.00000023   0.00000000   0.00000000   0.00000000   0.00000000  -0.00234277   0.26674581   0.00000000   0.00000000   0.00000000   0.00000000   0.00000000   0.00000000  -0.01953100   0.00000000
  0.19200000   0.00194787   0.01744233  -0.00007169  -0.00000014   0.00000000   0.00000000   0.00000000   0.00000000  -0.00227215   0.26680092   0.00000000   0.00000000   0.00000000   0.00000000   0.00000000   0.00000000  -0.01464800   0.00000000
  0.19400000   0.00194787   0.01744247  -0.00031822  -0.00000062   0.00000000   0.00000000   0.00000000   0.00000000  -0.00218834   0.26684288   0.00000000   0.00000000   0.00000000   0.00000000   0.00000000   0.00000000  -0.01709000   0.00000000
  0.19600000   0.00000000   0.01744311  -0.00053966   0.00000000   0.00000000   0.00000000   0.00000000   0.00000000  -0.00209139   0.26687249   0.00000000   0.00000000   0.00000000   0.00000000   0.00000000   0.00000000  -0.00976560   0.00000000
  0.19800000   0.00000000   0.01744419  -0.00057625   0.00000000   0.00000000   0.00000000   0.00000000   0.00000000  -0.00198227   0.26688337   0.00000000   0.00000000   0.00000000   0.00000000   0.00000000   0.00000000  -0.01464800   0.00000000
  0.20000000   0.00000000   0.01744534  -0.00036397   0.00000000   0.00000000   0.00000000   0.00000000   0.00000000  -0.00186626   0.26686682   0.00000000   0.00000000   0.00000000   0.00000000   0.00000000   0.00000000  -0.01220700   0.00000000
  0.20200000   0.00000000   0.01744607  -0.00001008   0.00000000   0.00000000   0.00000000   0.00000000   0.00000000  -0.00175262   0.26681732   0.00000000   0.00000000   0.00000000   0.00000000   0.00000000   0.00000000  -0.00976560   0.00000000
  0.20400000   0.00000000   0.01744609   0.00029252   0.00000000   0.00000000   0.00000000   0.00000000   0.00000000  -0.00165157   0.26673751   0.00000000   0.00000000   0.00000000   0.00000000   0.00000000   0.00000000  -0.01464800   0.00000000
  0.20600000   0.00029881   0.01744550   0.00043277   0.00000013   0.00000000   0.00000000   0.00000000   0.00000000  -0.00157323   0.26663658   0.00000000   0.00000000   0.00000000   0.00000000   0.00000000   0.00000000  -0.02929700   0.00000000
  0.20800000   0.00029881   0.01744464   0.00042847   0.00000013   0.00000000   0.00000000   0.00000000   0.00000000  -0.00152678   0.26652194   0.00000000   0.00000000   0.00000000   0.00000000   0.00000000   0.00000000  -0.01709000   0.00000000
  0.21000000   0.00194787   0.01744378   0.00034720   0.00000068   0.00000000   0.00000000   0.00000000   0.00000000  -0.00151721   0.26640144   0.00000000   0.00000000   0.00000000   0.00000000   0.00000000   0.00000000  -0.01220700   0.00000000
  0.21200000   0.00000000   0.01744309   0.00024299   0.00000000   0.00000000   0.00000000   0.00000000   0.00000000  -0.00154389   0.26629184   0.00000000   0.00000000   0.00000000   0.00000000   0.00000000   0.00000000  -0.02685500   0.00000000
  0.21400000   0.00000000   0.01744260   0.00014666   0.00000000   0.00000000   0.00000000   0.00000000   0.00000000  -0.00160242   0.26621192   0.00000000   0.00000000   0.00000000   0.00000000   0.00000000   0.00000000  -0.01220700   0.00000000
  0.21600000   0.00000000   0.01744231   0.00007192   0.00000000   0.00000000   0.00000000   0.00000000   0.00000000  -0.00168750   0.26617051   0.00000000   0.00000000   0.00000000   0.00000000   0.00000000   0.00000000  -0.01464800   0.00000000
  0.21800000   0.00029881   0.01744216   0.00002156   0.00000001   0.00000000   0.00000000   0.00000000   0.00000000  -0.00179449   0.26616806   0.00000000   0.00000000   0.00000000   0.00000000   0.00000000   0.00000000  -0.01953100   0.00000000
  0.22000000   0.00000000   0.01744212  -0.00000741   0.00000000   0.00000000   0.00000000   0.00000000   0.00000000  -0.00191876   0.26620234   0.00000000   0.00000000   0.00000000   0.00000000   0.00000000   0.00000000  -0.02685500   0.00000000
  0.22200000   0.00029881   0.01744213  -0.00002025  -0.00000001   0.00000000   0.00000000   0.00000000   0.00000000  -0.00205468   0.26626846   0.00000000   0.00000000   0.00000000   0.00000000   0.00000000   0.00000000  -0.01709000   0.00000000
  0.22400000   0.00029881   0.01744218  -0.00002226  -0.00000001   0.00000000   0.00000000   0.00000000   0.00000000  -0.00219568   0.26635683   0.00000000   0.00000000   0.00000000   0.00000000   0.00000000   0.00000000  -0.01464800   0.00000000
  0.22600000   0.00000000   0.01744222  -0.00001769   0.00000000   0.00000000   0.00000000   0.00000000   0.00000000  -0.00233354   0.26645362   0.00000000   0.00000000   0.00000000   0.00000000   0.00000000   0.00000000  -0.01709000   0.00000000
  0.22800000   0.00000000   0.01744226  -0.00000951   0.00000000   0.00000000   0.00000000   0.00000000   0.00000000  -0.00245836   0.26654530   0.00000000   0.00000000   0.00000000   0.00000000   0.00000000   0.00000000  -0.01953100   0.00000000
  0.23000000   0.00194787   0.01744227   0.00000044   0.00000000   0.00000000   0.00000000   0.00000000   0.00000000  -0.00256135   0.26662631   0.00000000   0.00000000   0.00000000   0.00000000   0.00000000   0.00000000  -0.01220700   0.00000000
  0.23200000   0.00000000   0.01744227   0.00001090   0.00000000   0.00000000   0.00000000   0.00000000   0.00000000  -0.00263633   0.26670174   0.00000000   0.00000000   0.00000000   0.00000000   0.00000000   0.00000000  -0.01464800   0.00000000
  0.23400000   0.00029881   0.01744225   0.00002056   0.00000001   0.00000000   0.00000000   0.00000000   0.00000000  -0.00267919   0.26677903   0.00000000   0.00000000   0.00000000   0.00000000   0.00000000   0.00000000  -0.00976560   0.00000000
  0.23600000   0.00194787   0.01744221   0.00002740   0.00000005   0.00000000   0.00000000   0.00000000   0.00000000  -0.00268918   0.26685712   0.00000000   0.00000000   0.00000000   0.00000000   0.00000000   0.00000000  -0.02197300   0.00000000
  0.23800000   0.00029881   0.01744216   0.00002806   0.00000001   0.00000000   0.00000000   0.00000000   0.00000000  -0.00267025   0.26692432   0.00000000   0.00000000   0.00000000   0.00000000   0.00000000   0.00000000  -0.01709000   0.00000000
  0.24000000   0.00676313   0.01744210   0.00001750   0.00000012   0.00000000   0.00000000   0.00000000   0.00000000  -0.00262954   0.26696420   0.00000000   0.00000000   0.00000000   0.00000000   0.00000000   0.00000000  -0.01220700   0.00000000
  0.24200000   0.00029881   0.01744206  -0.00001087  -0.00000000   0.00000000   0.00000000   0.00000000   0.00000000  -0.00257539   0.26696208   0.00000000   0.00000000   0.00000000   0.00000000   0.00000000   0.00000000  -0.01709000   0.00000000
  0.24400000   0.00029881   0.01744209  -0.00006425  -0.00000002   0.00000000   0.00000000   0.00000000   0.00000000  -0.00251601   0.26690742   0.00000000   0.00000000   0.00000000   0.00000000   0.00000000   0.00000000  -0.00976560   0.00000000
  0.24600000   0.00000000   0.01744221  -0.00014819   0.00000000   0.00000000   0.00000000   0.00000000   0.00000000  -0.00245829   0.26679748   0.00000000   0.00000000   0.00000000   0.00000000   0.00000000   0.00000000  -0.00976560   0.00000000
  0.24800000   0.00000000   0.01744251  -0.00026276   0.00000000   0.00000000   0.00000000   0.00000000   0.00000000  -0.00240645   0.26664503   0.00000000   0.00000000   0.00000000   0.00000000   0.00000000   0.00000000  -0.01464800   0.00000000
  0.25000000   0.00518003   0.01744304  -0.00039671  -0.00000205   0.00000000   0.00000000   0.00000000   0.00000000  -0.00236200   0.26647804   0.00000000   0.00000000   0.00000000   0.00000000   0.00000000   0.00000000  -0.01709000   0.00000000
  0.25200000   0.00000000   0.01744383  -0.00051992   0.00000000   0.00000000   0.00000000   0.00000000   0.00000000  -0.00232534   0.26632678   0.00000000   0.00000000   0.00000000   0.00000000   0.00000000   0.00000000  -0.01220700   0.00000000
  0.25400000   0.00000000   0.01744487  -0.00058054   0.00000000   0.00000000   0.00000000   0.00000000   0.00000000  -0.00229637   0.26620838   0.00000000   0.00000000   0.00000000   0.00000000   0.00000000   0.00000000  -0.01464800   0.00000000
  0.25600000   0.00000000   0.01744603  -0.00052474   0.00000000   0.00000000   0.00000000   0.00000000   0.00000000  -0.00227256   0.26612188   0.00000000   0.00000000   0.00000000   0.00000000   0.00000000   0.00000000  -0.01953100   0.00000000
  0.25800000   0.00000000   0.01744708  -0.00033774   0.00000000   0.00000000   0.00000000   0.00000000   0.00000000  -0.00224821   0.26605305   0.00000000   0.00000000   0.00000000   0.00000000   0.00000000   0.00000000  -0.01464800   0.00000000
  0.26000000   0.00000000   0.01744776  -0.00006255   0.00000000   0.00000000   0.00000000   0.00000000   0.00000000  -0.00221598   0.26597966   0.00000000   0.00000000   0.00000000   0.00000000   0.00000000   0.00000000  -0.01953100   0.00000000
  0.26200000   0.00194787   0.01744788   0.00022257   0.00000043   0.00000000   0.00000000   0.00000000   0.00000000  -0.00216962   0.26588231   0.00000000   0.00000000   0.00000000   0.00000000   0.00000000   0.00000000  -0.01220700   0.00000000
  0.26400000   0.00518003   0.01744744   0.00043287   0.00000224   0.00000000   0.00000000   0.00000000   0.00000000  -0.00210684   0.26576136   0.00000000   0.00000000   0.00000000   0.00000000   0.00000000   0.00000000  -0.02441400   0.00000000
  0.26600000   0.00000000   0.01744657   0.00050259   0.00000000   0.00000000   0.00000000   0.00000000   0.00000000  -0.00203114   0.26564045   0.00000000   0.00000000   0.00000000   0.00000000   0.00000000   0.00000000  -0.01953100   0.00000000
  0.26800000   0.00353097   0.01744556   0.00041777   0.00000148   0.00000000   0.00000000   0.00000000   0.00000000  -0.00195193   0.26555032   0.00000000   0.00000000   0.00000000   0.00000000   0.00000000   0.00000000  -0.01709000   0.00000000
  0.27000000   0.00518003   0.01744473   0.00022459   0.00000116   0.00000000   0.00000000   0.00000000   0.00000000  -0.00188258   0.26551195   0.00000000   0.00000000   0.00000000   0.00000000   0.00000000   0.00000000  -0.00976560   0.00000000
  0.27200000   0.00029881   0.01744428  -0.00000208  -0.00000000   0.00000000   0.00000000   0.00000000   0.00000000  -0.00183629   0.26553197   0.00000000   0.00000000   0.00000000   0.00000000   0.00000000   0.00000000  -0.01709000   0.00000000
  0.27400000   0.00029881   0.01744428  -0.00018696  -0.00000006   0.00000000   0.00000000   0.00000000   0.00000000  -0.00182088   0.26560341   0.00000000   0.00000000   0.00000000   0.00000000   0.00000000   0.00000000  -0.02929700   0.00000000
  0.27600000   0.00000000   0.01744466  -0.00025496   0.00000000   0.00000000   0.00000000   0.00000000   0.00000000  -0.00183653   0.26570688   0.00000000   0.00000000   0.00000000   0.00000000   0.00000000   0.00000000  -0.01953100   0.00000000
  0.27800000   0.00353097   0.01744517  -0.00014139  -0.00000050   0.00000000   0.00000000   0.00000000   0.00000000  -0.00187881   0.26581709   0.00000000   0.00000000   0.00000000   0.00000000   0.00000000   0.00000000  -0.01464800   0.00000000
  0.28000000   0.00000000   0.01744545   0.00014329   0.00000000   0.00000000   0.00000000   0.00000000   0.00000000  -0.00194120   0.26591356   0.00000000   0.00000000   0.00000000   0.00000000   0.00000000   0.00000000  -0.01709000   0.00000000
  0.28200000   0.00029881   0.01744516   0.00045969   0.00000014   0.00000000   0.00000000   0.00000000   0.00000000  -0.00201435   0.26598705   0.00000000   0.00000000   0.00000000   0.00000000   0.00000000   0.00000000  -0.01953100   0.00000000
  0.28400000   0.00000000   0.01744425   0.00062087   0.00000000   0.00000000   0.00000000   0.00000000   0.00000000  -0.00208771   0.26603849   0.00000000   0.00000000   0.00000000   0.00000000   0.00000000   0.00000000  -0.02685500   0.00000000
  0.28600000   0.00000000   0.01744300   0.00054876   0.00000000   0.00000000   0.00000000   0.00000000   0.00000000  -0.00215366   0.26607443   0.00000000   0.00000000   0.00000000   0.00000000   0.00000000   0.00000000  -0.02685500   0.00000000
  0.28800000   0.00000000   0.01744191   0.00032228   0.00000000   0.00000000   0.00000000   0.00000000   0.00000000  -0.00220867   0.26610246   0.00000000   0.00000000   0.00000000   0.00000000   0.00000000   0.00000000  -0.01220700   0.00000000
  0.29000000   0.00518003   0.01744126   0.00008284   0.00000043   0.00000000   0.00000000   0.00000000   0.00000000  -0.00225105   0.26612919   0.00000000   0.00000000   0.00000000   0.00000000   0.00000000   0.00000000  -0.02197300   0.00000000
  0.29200000   0.00000000   0.01744110  -0.00008035   0.00000000   0.00000000   0.00000000   0.00000000   0.00000000  -0.00227869   0.26615952   0.00000000   0.00000000   0.00000000   0.00000000   0.00000000   0.00000000  -0.00976560   0.00000000
  0.29400000   0.00000000   0.01744126  -0.00015768   0.00000000   0.00000000   0.00000000   0.00000000   0.00000000  -0.00228946   0.26619346   0.00000000   0.00000000   0.00000000   0.00000000   0.00000000   0.00000000  -0.00488280   0.00000000
  0.29600000   0.00194787   0.01744157  -0.00017539  -0.00000034   0.00000000   0.00000000   0.00000000   0.00000000  -0.00228364   0.26622476   0.00000000   0.00000000   0.00000000   0.00000000   0.00000000   0.00000000  -0.01709000   0.00000000
  0.29800000   0.00000000   0.01744192  -0.00015810   0.00000000   0.00000000   0.00000000   0.00000000   0.00000000  -0.00226558   0.26624448   0.00000000   0.00000000   0.00000000   0.00000000   0.00000000   0.00000000  -0.01709000   0.00000000
  0.30000000   0.00029881   0.01744224  -0.00011950  -0.00000004   0.00000000   0.00000000   0.00000000   0.00000000  -0.00224254   0.26624274   0.00000000   0.00000000   0.00000000   0.00000000   0.00000000   0.00000000  -0.01464800   0.00000000
  0.30200000   0.00676313   0.01744248  -0.00006306  -0.00000043   0.00000000   0.00000000   0.00000000   0.00000000  -0.00222209   0.26620925   0.00000000   0.00000000   0.00000000   0.00000000   0.00000000   0.00000000  -0.01709000   0.00000000
  0.30400000   0.00353097   0.01744260   0.00001539   0.00000005   0.00000000   0.00000000   0.00000000   0.00000000  -0.00220987   0.26613705   0.00000000   0.00000000   0.00000000   0.00000000   0.00000000   0.00000000  -0.02197300   0.00000000
  0.30600000   0.00029881   0.01744257   0.00012363   0.00000004   0.00000000   0.00000000   0.00000000   0.00000000  -0.00220905   0.26602574   0.00000000   0.00000000   0.00000000   0.00000000   0.00000000   0.00000000  -0.01220700   0.00000000
  0.30800000   0.00000000   0.01744233   0.00026735   0.00000000   0.00000000   0.00000000   0.00000000   0.00000000  -0.00222063   0.26588240   0.00000000   0.00000000   0.00000000   0.00000000   0.00000000   0.00000000  -0.02441400   0.00000000
  0.31000000   0.00000000   0.01744179   0.00044244   0.00000000   0.00000000   0.00000000   0.00000000   0.00000000  -0.00224425   0.26572262   0.00000000   0.00000000   0.00000000   0.00000000   0.00000000   0.00000000  -0.01220700   0.00000000
  0.31200000   0.00029881   0.01744091   0.00062521   0.00000019   0.00000000   0.00000000   0.00000000   0.00000000  -0.00227902   0.26557109   0.00000000   0.00000000   0.00000000   0.00000000   0.00000000   0.00000000  -0.01709000   0.00000000
  0.31400000   0.00000000   0.01743966   0.00076850   0.00000000   0.00000000   0.00000000   0.00000000   0.00000000  -0.00232419   0.26545664   0.00000000   0.00000000   0.00000000   0.00000000   0.00000000   0.00000000  -0.01220700   0.00000000
  0.31600000   0.00000000   0.01743812   0.00082270   0.00000000   0.00000000   0.00000000   0.00000000   0.00000000  -0.00237844   0.26540232   0.00000000   0.00000000   0.00000000   0.00000000   0.00000000   0.00000000  -0.00976560   0.00000000
  0.31800000   0.00000000   0.01743647   0.00077178   0.00000000   0.00000000   0.00000000   0.00000000   0.00000000  -0.00243898   0.26541903   0.00000000   0.00000000   0.00000000   0.00000000   0.00000000   0.00000000  -0.01953100   0.00000000
  0.32000000   0.00194787   0.01743493   0.00063468   0.00000124   0.00000000   0.00000000   0.00000000   0.00000000  -0.00250222   0.26550698   0.00000000   0.00000000   0.00000000   0.00000000   0.00000000   0.00000000  -0.01220700   0.00000000
  0.32200000   0.00353097   0.01743366   0.00042645   0.00000151   0.00000000   0.00000000   0.00000000   0.00000000  -0.00256412   0.26566052   0.00000000   0.00000000   0.00000000   0.00000000   0.00000000   0.00000000  -0.00732420   0.00000000
  0.32400000   0.00029881   0.01743281   0.00013817   0.00000004   0.00000000   0.00000000   0.00000000   0.00000000  -0.00261938   0.26586843   0.00000000   0.00000000   0.00000000   0.00000000   0.00000000   0.00000000  -0.01709000   0.00000000
  0.32600000   0.00194787   0.01743253  -0.00022625  -0.00000044   0.00000000   0.00000000   0.00000000   0.00000000  -0.00266265   0.26610715   0.00000000   0.00000000   0.00000000   0.00000000   0.00000000   0.00000000  -0.01953100   0.00000000
  0.32800000   0.00194787   0.01743298  -0.00059975  -0.00000117   0.00000000   0.00000000   0.00000000   0.00000000  -0.00269053   0.26633692   0.00000000   0.00000000   0.00000000   0.00000000   0.00000000   0.00000000  -0.00976560   0.00000000
  0.33000000   0.00000000   0.01743418  -0.00086935   0.00000000   0.00000000   0.00000000   0.00000000   0.00000000  -0.00270087   0.26651255   0.00000000   0.00000000   0.00000000   0.00000000   0.00000000   0.00000000  -0.02197300   0.00000000
  0.33200000   0.00029881   0.01743592  -0.00095680  -0.00000029   0.00000000   0.00000000   0.00000000   0.00000000  -0.00269170   0.26660419   0.00000000   0.00000000   0.00000000   0.00000000   0.00000000   0.00000000  -0.01953100   0.00000000
  0.33400000   0.00029881   0.01743784  -0.00086922  -0.00000026   0.00000000   0.00000000   0.00000000   0.00000000  -0.00266289   0.26660832   0.00000000   0.00000000   0.00000000   0.00000000   0.00000000   0.00000000  -0.01464800   0.00000000
  0.33600000   0.00353097   0.01743957  -0.00067690  -0.00000239   0.00000000   0.00000000   0.00000000   0.00000000  -0.00261818   0.26654130   0.00000000   0.00000000   0.00000000   0.00000000   0.00000000   0.00000000  -0.01220700   0.00000000
  0.33800000   0.00194787   0.01744093  -0.00045913  -0.00000089   0.00000000   0.00000000   0.00000000   0.00000000  -0.00256491   0.26642694   0.00000000   0.00000000   0.00000000   0.00000000   0.00000000   0.00000000  -0.01464800   0.00000000
  0.34000000   0.00029881   0.01744185  -0.00026872  -0.00000008   0.00000000   0.00000000   0.00000000   0.00000000  -0.00251204   0.26628874   0.00000000   0.00000000   0.00000000   0.00000000   0.00000000   0.00000000  -0.01709000   0.00000000
  0.34200000   0.00000000   0.01744238  -0.00012799   0.00000000   0.00000000   0.00000000   0.00000000   0.00000000  -0.00246826   0.26614718   0.00000000   0.00000000   0.00000000   0.00000000   0.00000000   0.00000000  -0.01709000   0.00000000
  0.34400000   0.00353097   0.01744264  -0.00003894  -0.00000014   0.00000000   0.00000000   0.00000000   0.00000000  -0.00244076   0.26602030   0.00000000   0.00000000   0.00000000   0.00000000   0.00000000   0.00000000  -0.01709000   0.00000000
  0.34600000   0.00000000   0.01744272   0.00000708   0.00000000   0.00000000   0.00000000   0.00000000   0.00000000  -0.00243319   0.26592481   0.00000000   0.00000000   0.00000000   0.00000000   0.00000000   0.00000000  -0.01709000   0.00000000
  0.34800000   0.00000000   0.01744270   0.00002289   0.00000000   0.00000000   0.00000000   0.00000000   0.00000000  -0.00244351   0.26587353   0.00000000   0.00000000   0.00000000   0.00000000   0.00000000   0.00000000  -0.02685500   0.00000000
  0.35000000   0.00000000   0.01744266   0.00002189   0.00000000   0.00000000   0.00000000   0.00000000   0.00000000  -0.00246449   0.26586957   0.00000000   0.00000000   0.00000000   0.00000000   0.00000000   0.00000000  -0.01709000   0.00000000
  0.35200000   0.00000000   0.01744261   0.00001647   0.00000000   0.00000000   0.00000000   0.00000000   0.00000000  -0.00248669   0.26590286   0.00000000   0.00000000   0.00000000   0.00000000   0.00000000   0.00000000  -0.01709000   0.00000000
  0.35400000   0.00194787   0.01744258   0.00001764   0.00000003   0.00000000   0.00000000   0.00000000   0.00000000  -0.00250198   0.26594953   0.00000000   0.00000000   0.00000000   0.00000000   0.00000000   0.00000000  -0.01709000   0.00000000
  0.35600000   0.00194787   0.01744255   0.00003506   0.00000007   0.00000000   0.00000000   0.00000000   0.00000000  -0.00250451   0.26597741   0.00000000   0.00000000   0.00000000   0.00000000   0.00000000   0.00000000  -0.00244140   0.00000000
  0.35800000   0.00518003   0.01744248   0.00007660   0.00000040   0.00000000   0.00000000   0.00000000   0.00000000  -0.00248975   0.26596250   0.00000000   0.00000000   0.00000000   0.00000000   0.00000000   0.00000000  -0.00244140   0.00000000
  0.36000000   0.00000000   0.01744232   0.00014688   0.00000000   0.00000000   0.00000000   0.00000000   0.00000000  -0.00245490   0.26590187   0.00000000   0.00000000   0.00000000   0.00000000   0.00000000   0.00000000  -0.01709000   0.00000000
  0.36200000   0.00000000   0.01744203   0.00024420   0.00000000   0.00000000   0.00000000   0.00000000   0.00000000  -0.00240036   0.26580756   0.00000000   0.00000000   0.00000000   0.00000000   0.00000000   0.00000000  -0.01464800   0.00000000
  0.36400000   0.00194787   0.01744154   0.00035577   0.00000069   0.00000000   0.00000000   0.00000000   0.00000000  -0.00232992   0.26569265   0.00000000   0.00000000   0.00000000   0.00000000   0.00000000   0.00000000  -0.01464800   0.00000000
  0.36600000   0.00194787   0.01744083   0.00045139   0.00000088   0.00000000   0.00000000   0.00000000   0.00000000  -0.00224966   0.26556420   0.00000000   0.00000000   0.00000000   0.00000000   0.00000000   0.00000000  -0.01953100   0.00000000
  0.36800000   0.00029881   0.01743993   0.00047679   0.00000014   0.00000000   0.00000000   0.00000000   0.00000000  -0.00216530   0.26542867   0.00000000   0.00000000   0.00000000   0.00000000   0.00000000   0.00000000  -0.01220700   0.00000000
  0.37000000   0.00194787   0.01743897   0.00036071   0.00000070   0.00000000   0.00000000   0.00000000   0.00000000  -0.00207810   0.26530166   0.00000000   0.00000000   0.00000000   0.00000000   0.00000000   0.00000000  -0.02685500   0.00000000
  0.37200000   0.00000000   0.01743825   0.00007188   0.00000000   0.00000000   0.00000000   0.00000000   0.00000000  -0.00198431   0.26520409   0.00000000   0.00000000   0.00000000   0.00000000   0.00000000   0.00000000  -0.01220700   0.00000000
  0.37400000   0.00029881   0.01743811  -0.00030303  -0.00000009   0.00000000   0.00000000   0.00000000   0.00000000  -0.00187859   0.26515222   0.00000000   0.00000000   0.00000000   0.00000000   0.00000000   0.00000000  -0.01709000   0.00000000
  0.37600000   0.00000000   0.01743871  -0.00059159   0.00000000   0.00000000   0.00000000   0.00000000   0.00000000  -0.00175706   0.26515682   0.00000000   0.00000000   0.00000000   0.00000000   0.00000000   0.00000000  -0.00244140   0.00000000
  0.37800000   0.00194787   0.01743990  -0.00067325  -0.00000131   0.00000000   0.00000000   0.00000000   0.00000000  -0.00162005   0.26522266   0.00000000   0.00000000   0.00000000   0.00000000   0.00000000   0.00000000  -0.01464800   0.00000000
  0.38000000   0.00029881   0.01744124  -0.00054043  -0.00000016   0.00000000   0.00000000   0.00000000   0.00000000  -0.00147449   0.26534239   0.00000000   0.00000000   0.00000000   0.00000000   0.00000000   0.00000000  -0.01709000   0.00000000
  0.38200000   0.00029881   0.01744232  -0.00026064  -0.00000008   0.00000000   0.00000000   0.00000000   0.00000000  -0.00133220   0.26549438   0.00000000   0.00000000   0.00000000   0.00000000   0.00000000   0.00000000  -0.01709000   0.00000000
  0.38400000   0.00194787   0.01744284   0.00004570   0.00000009   0.00000000   0.00000000   0.00000000   0.00000000  -0.00120571   0.26565033   0.00000000   0.00000000   0.00000000   0.00000000   0.00000000   0.00000000  -0.02441400   0.00000000
  0.38600000   0.00000000   0.01744275   0.00023546   0.00000000   0.00000000   0.00000000   0.00000000   0.00000000  -0.00110535   0.26578517   0.00000000   0.00000000   0.00000000   0.00000000   0.00000000   0.00000000  -0.01709000   0.00000000
  0.38800000   0.00353097   0.01744228   0.00022623   0.00000080   0.00000000   0.00000000   0.00000000   0.00000000  -0.00103914   0.26588447   0.00000000   0.00000000   0.00000000   0.00000000   0.00000000   0.00000000  -0.01953100   0.00000000
  0.39000000   0.00000000   0.01744183   0.00005403   0.00000000   0.00000000   0.00000000   0.00000000   0.00000000  -0.00101394   0.26594886   0.00000000   0.00000000   0.00000000   0.00000000   0.00000000   0.00000000  -0.01709000   0.00000000
  0.39200000   0.00000000   0.01744172  -0.00016363   0.00000000   0.00000000   0.00000000   0.00000000   0.00000000  -0.00103406   0.26598932   0.00000000   0.00000000   0.00000000   0.00000000   0.00000000   0.00000000  -0.01220700   0.00000000
  0.39400000   0.00000000   0.01744205  -0.00031816   0.00000000   0.00000000   0.00000000   0.00000000   0.00000000  -0.00109842   0.26601518   0.00000000   0.00000000   0.00000000   0.00000000   0.00000000   0.00000000  -0.01464800   0.00000000
  0.39600000   0.00000000   0.01744269  -0.00035926   0.00000000   0.00000000   0.00000000   0.00000000   0.00000000  -0.00120099   0.26602776   0.00000000   0.00000000   0.00000000   0.00000000   0.00000000   0.00000000  -0.00976560   0.00000000
  0.39800000   0.00000000   0.01744340  -0.00028800   0.00000000   0.00000000   0.00000000   0.00000000   0.00000000  -0.00133463   0.26602461   0.00000000   0.00000000   0.00000000   0.00000000   0.00000000   0.00000000  -0.01464800   0.00000000
  0.40000000   0.00029881   0.01744398  -0.00015397  -0.00000005   0.00000000   0.00000000   0.00000000   0.00000000  -0.00149338   0.26600680   0.00000000   0.00000000   0.00000000   0.00000000   0.00000000   0.00000000  -0.01953100   0.00000000
  0.40200000   0.00029881   0.01744429  -0.00004072  -0.00000001   0.00000000   0.00000000   0.00000000   0.00000000  -0.00167108   0.26598270   0.00000000   0.00000000   0.00000000   0.00000000   0.00000000   0.00000000  -0.01709000   0.00000000
  0.40400000   0.00194787   0.01744437  -0.00000330  -0.00000001   0.00000000   0.00000000   0.00000000   0.00000000  -0.00185937   0.26596674   0.00000000   0.00000000   0.00000000   0.00000000   0.00000000   0.00000000  -0.01220700   0.00000000
  0.40600000   0.00194787   0.01744438  -0.00002616  -0.00000005   0.00000000   0.00000000   0.00000000   0.00000000  -0.00204891   0.26597396   0.00000000   0.00000000   0.00000000   0.00000000   0.00000000   0.00000000  -0.01953100   0.00000000
  0.40800000   0.00834623   0.01744443  -0.00004692  -0.00000039   0.00000000   0.00000000   0.00000000   0.00000000  -0.00223167   0.26601388   0.00000000   0.00000000   0.00000000   0.00000000   0.00000000   0.00000000  -0.02685500   0.00000000
  0.41000000   0.00029881   0.01744452   0.00000150   0.00000000   0.00000000   0.00000000   0.00000000   0.00000000  -0.00240134   0.26608676   0.00000000   0.00000000   0.00000000   0.00000000   0.00000000   0.00000000  -0.01709000   0.00000000
  0.41200000   0.00029881   0.01744452   0.00014844   0.00000004   0.00000000   0.00000000   0.00000000   0.00000000  -0.00255199   0.26618403   0.00000000   0.00000000   0.00000000   0.00000000   0.00000000   0.00000000  -0.01709000   0.00000000
  0.41400000   0.00029881   0.01744422   0.00034865   0.00000010   0.00000000   0.00000000   0.00000000   0.00000000  -0.00267783   0.26629666   0.00000000   0.00000000   0.00000000   0.00000000   0.00000000   0.00000000  -0.01953100   0.00000000
  0.41600000   0.00000000   0.01744352   0.00050692   0.00000000   0.00000000   0.00000000   0.00000000   0.00000000  -0.00277382   0.26642586   0.00000000   0.00000000   0.00000000   0.00000000   0.00000000   0.00000000  -0.01953100   0.00000000
  0.41800000   0.00029881   0.01744251   0.00054799   0.00000016   0.00000000   0.00000000   0.00000000   0.00000000  -0.00283540   0.26658205   0.00000000   0.00000000   0.00000000   0.00000000   0.00000000   0.00000000  -0.01953100   0.00000000
  0.42000000   0.00029881   0.01744141   0.00044334   0.00000013   0.00000000   0.00000000   0.00000000   0.00000000  -0.00285827   0.26677191   0.00000000   0.00000000   0.00000000   0.00000000   0.00000000   0.00000000  -0.00976560   0.00000000
  0.42200000   0.00000000   0.01744053   0.00020653   0.00000000   0.00000000   0.00000000   0.00000000   0.00000000  -0.00283981   0.26699039   0.00000000   0.00000000   0.00000000   0.00000000   0.00000000   0.00000000  -0.01220700   0.00000000
  0.42400000   0.00000000   0.01744012  -0.00009830   0.00000000   0.00000000   0.00000000   0.00000000   0.00000000  -0.00278082   0.26722427   0.00000000   0.00000000   0.00000000   0.00000000   0.00000000   0.00000000  -0.01464800   0.00000000
  0.42600000   0.00000000   0.01744031  -0.00038348   0.00000000   0.00000000   0.00000000   0.00000000   0.00000000  -0.00268709   0.26745678   0.00000000   0.00000000   0.00000000   0.00000000   0.00000000   0.00000000  -0.01464800   0.00000000
  0.42800000   0.00194787   0.01744108  -0.00059895  -0.00000117   0.00000000   0.00000000   0.00000000   0.00000000  -0.00256977   0.26766861   0.00000000   0.00000000   0.00000000   0.00000000   0.00000000   0.00000000  -0.01464800   0.00000000
  0.43000000   0.00000000   0.01744228  -0.00073922   0.00000000   0.00000000   0.00000000   0.00000000   0.00000000  -0.00244282   0.26784184   0.00000000   0.00000000   0.00000000   0.00000000   0.00000000   0.00000000  -0.01220700   0.00000000
  0.43200000   0.00029881   0.01744376  -0.00079661  -0.00000024   0.00000000   0.00000000   0.00000000   0.00000000  -0.00231941   0.26796660   0.00000000   0.00000000   0.00000000   0.00000000   0.00000000   0.00000000  -0.01464800   0.00000000
  0.43400000   0.00834623   0.01744535  -0.00075125  -0.00000627   0.00000000   0.00000000   0.00000000   0.00000000  -0.00221021   0.26804094   0.00000000   0.00000000   0.00000000   0.00000000   0.00000000   0.00000000  -0.02685500   0.00000000
  0.43600000   0.00518003   0.01744685  -0.00063060  -0.00000327   0.00000000   0.00000000   0.00000000   0.00000000  -0.00212204   0.26806359   0.00000000   0.00000000   0.00000000   0.00000000   0.00000000   0.00000000  -0.01709000   0.00000000
  0.43800000   0.00353097   0.01744811  -0.00053314  -0.00000188   0.00000000   0.00000000   0.00000000   0.00000000  -0.00205642   0.26802931   0.00000000   0.00000000   0.00000000   0.00000000   0.00000000   0.00000000  -0.00488280   0.00000000
  0.44000000   0.00000000   0.01744918  -0.00053099   0.00000000   0.00000000   0.00000000   0.00000000   0.00000000  -0.00201038   0.26793374   0.00000000   0.00000000   0.00000000   0.00000000   0.00000000   0.00000000  -0.01464800   0.00000000
  0.44200000   0.00000000   0.01745024  -0.00058982   0.00000000   0.00000000   0.00000000   0.00000000   0.00000000  -0.00197847   0.26778098   0.00000000   0.00000000   0.00000000   0.00000000   0.00000000   0.00000000  -0.01953100   0.00000000
  0.44400000   0.00000000   0.01745142  -0.00062877   0.00000000   0.00000000   0.00000000   0.00000000   0.00000000  -0.00195486   0.26758391   0.00000000   0.00000000   0.00000000   0.00000000   0.00000000   0.00000000  -0.00732420   0.00000000
  0.44600000   0.00000000   0.01745268  -0.00060127   0.00000000   0.00000000   0.00000000   0.00000000   0.00000000  -0.00193570   0.26735809   0.00000000   0.00000000   0.00000000   0.00000000   0.00000000   0.00000000  -0.01709000   0.00000000
  0.44800000   0.00029881   0.01745388  -0.00050004  -0.00000015   0.00000000   0.00000000   0.00000000   0.00000000  -0.00192171   0.26711444   0.00000000   0.00000000   0.00000000   0.00000000   0.00000000   0.00000000  -0.02929700   0.00000000
  0.45000000   0.00029881   0.01745488  -0.00034124  -0.00000010   0.00000000   0.00000000   0.00000000   0.00000000  -0.00191892   0.26685712   0.00000000   0.00000000   0.00000000   0.00000000   0.00000000   0.00000000  -0.01220700   0.00000000
  0.45200000   0.00029881   0.01745556  -0.00015869  -0.00000005   0.00000000   0.00000000   0.00000000   0.00000000  -0.00193475   0.26659063   0.00000000   0.00000000   0.00000000   0.00000000   0.00000000   0.00000000  -0.01709000   0.00000000
  0.45400000   0.00029881   0.01745588   0.00000940   0.00000000   0.00000000   0.00000000   0.00000000   0.00000000  -0.00197296   0.26633076   0.00000000   0.00000000   0.00000000   0.00000000   0.00000000   0.00000000  -0.01953100   0.00000000
  0.45600000   0.00000000   0.01745586   0.00013725   0.00000000   0.00000000   0.00000000   0.00000000   0.00000000  -0.00203165   0.26610620   0.00000000   0.00000000   0.00000000   0.00000000   0.00000000   0.00000000  -0.01220700   0.00000000
  0.45800000   0.00194787   0.01745559   0.00022046   0.00000043   0.00000000   0.00000000   0.00000000   0.00000000  -0.00210447   0.26594911   0.00000000   0.00000000   0.00000000   0.00000000   0.00000000   0.00000000  -0.01709000   0.00000000
  0.46000000   0.00029881   0.01745515   0.00027401   0.00000008   0.00000000   0.00000000   0.00000000   0.00000000  -0.00218292   0.26588303   0.00000000   0.00000000   0.00000000   0.00000000   0.00000000   0.00000000  -0.01709000   0.00000000
  0.46200000   0.00000000   0.01745460   0.00031971   0.00000000   0.00000000   0.00000000   0.00000000   0.00000000  -0.00225793   0.26591112   0.00000000   0.00000000   0.00000000   0.00000000   0.00000000   0.00000000  -0.01220700   0.00000000
  0.46400000   0.00000000   0.01745396   0.00037198   0.00000000   0.00000000   0.00000000   0.00000000   0.00000000  -0.00232065   0.26601214   0.00000000   0.00000000   0.00000000   0.00000000   0.00000000   0.00000000  -0.01953100   0.00000000
  0.46600000   0.00000000   0.01745321   0.00043468   0.00000000   0.00000000   0.00000000   0.00000000   0.00000000  -0.00236565   0.26615267   0.00000000   0.00000000   0.00000000   0.00000000   0.00000000   0.00000000  -0.01220700   0.00000000
  0.46800000   0.00000000   0.01745235   0.00050489   0.00000000   0.00000000   0.00000000   0.00000000   0.00000000  -0.00239454   0.26630587   0.00000000   0.00000000   0.00000000   0.00000000   0.00000000   0.00000000  -0.01953100   0.00000000
  0.47000000   0.00194787   0.01745134   0.00057318   0.00000112   0.00000000   0.00000000   0.00000000   0.00000000  -0.00241524   0.26645775   0.00000000   0.00000000   0.00000000   0.00000000   0.00000000   0.00000000  -0.01709000   0.00000000
  0.47200000   0.00029881   0.01745019   0.00062563   0.00000019   0.00000000   0.00000000   0.00000000   0.00000000  -0.00243741   0.26660039   0.00000000   0.00000000   0.00000000   0.00000000   0.00000000   0.00000000  -0.01709000   0.00000000
  0.47400000   0.00029881   0.01744894   0.00065162   0.00000019   0.00000000   0.00000000   0.00000000   0.00000000  -0.00246706   0.26673073   0.00000000   0.00000000   0.00000000   0.00000000   0.00000000   0.00000000  -0.00976560   0.00000000
  0.47600000   0.00000000   0.01744763   0.00064649   0.00000000   0.00000000   0.00000000   0.00000000   0.00000000  -0.00250439   0.26685310   0.00000000   0.00000000   0.00000000   0.00000000   0.00000000   0.00000000  -0.01220700   0.00000000
  0.47800000   0.00000000   0.01744634   0.00060861   0.00000000   0.00000000   0.00000000   0.00000000   0.00000000  -0.00254625   0.26697124   0.00000000   0.00000000   0.00000000   0.00000000   0.00000000   0.00000000  -0.01953100   0.00000000
  0.48000000   0.00353097   0.01744512   0.00054077   0.00000191   0.00000000   0.00000000   0.00000000   0.00000000  -0.00258803   0.26708232   0.00000000   0.00000000   0.00000000   0.00000000   0.00000000   0.00000000  -0.01220700   0.00000000
  0.48200000   0.00194787   0.01744404   0.00045369   0.00000088   0.00000000   0.00000000   0.00000000   0.00000000  -0.00262386   0.26718257   0.00000000   0.00000000   0.00000000   0.00000000   0.00000000   0.00000000  -0.01953100   0.00000000
  0.48400000   0.00518003   0.01744314   0.00036199   0.00000188   0.00000000   0.00000000   0.00000000   0.00000000  -0.00264863   0.26727120   0.00000000   0.00000000   0.00000000   0.00000000   0.00000000   0.00000000  -0.01709000   0.00000000
  0.48600000   0.00029881   0.01744241   0.00027282   0.00000008   0.00000000   0.00000000   0.00000000   0.00000000  -0.00266010   0.26734564   0.00000000   0.00000000   0.00000000   0.00000000   0.00000000   0.00000000  -0.01464800   0.00000000
  0.48800000   0.00000000   0.01744187   0.00018192   0.00000000   0.00000000   0.00000000   0.00000000   0.00000000  -0.00265804   0.26739690   0.00000000   0.00000000   0.00000000   0.00000000   0.00000000   0.00000000  -0.01464800   0.00000000
  0.49000000   0.00029881   0.01744150   0.00008583   0.00000003   0.00000000   0.00000000   0.00000000   0.00000000  -0.00264290   0.26741172   0.00000000   0.00000000   0.00000000   0.00000000   0.00000000   0.00000000  -0.00488280   0.00000000
  0.49200000   0.00353097   0.01744133  -0.00000567  -0.00000002   0.00000000   0.00000000   0.00000000   0.00000000  -0.00261621   0.26737915   0.00000000   0.00000000   0.00000000   0.00000000   0.00000000   0.00000000  -0.00976560   0.00000000
  0.49400000   0.00000000   0.01744134  -0.00007395   0.00000000   0.00000000   0.00000000   0.00000000   0.00000000  -0.00258098   0.26729795   0.00000000   0.00000000   0.00000000   0.00000000   0.00000000   0.00000000  -0.01220700   0.00000000
  0.49600000   0.00000000   0.01744149  -0.00010694   0.00000000   0.00000000   0.00000000   0.00000000   0.00000000  -0.00254106   0.26717852   0.00000000   0.00000000   0.00000000   0.00000000   0.00000000   0.00000000  -0.00976560   0.00000000
  0.49800000   0.00353097   0.01744170  -0.00010816  -0.00000038   0.00000000   0.00000000   0.00000000   0.00000000  -0.00250041   0.26703338   0.00000000   0.00000000   0.00000000   0.00000000   0.00000000   0.00000000  -0.01220700   0.00000000
  0.50000000   0.00000000   0.01744192  -0.00009102   0.00000000   0.00000000   0.00000000   0.00000000   0.00000000  -0.00246207   0.26686594   0.00000000   0.00000000   0.00000000   0.00000000   0.00000000   0.00000000  -0.01953100   0.00000000
  0.50200000   0.00029881   0.01744210  -0.00006841  -0.00000002   0.00000000   0.00000000   0.00000000   0.00000000  -0.00242693   0.26667227   0.00000000   0.00000000   0.00000000   0.00000000   0.00000000   0.00000000  -0.01953100   0.00000000
  0.50400000   0.00000000   0.01744224  -0.00004798   0.00000000   0.00000000   0.00000000   0.00000000   0.00000000  -0.00239346   0.26645418   0.00000000   0.00000000   0.00000000   0.00000000   0.00000000   0.00000000  -0.01709000   0.00000000
  0.50600000   0.00029881   0.01744233  -0.00003260  -0.00000001   0.00000000   0.00000000   0.00000000   0.00000000  -0.00235900   0.26622738   0.00000000   0.00000000   0.00000000   0.00000000   0.00000000   0.00000000  -0.01220700   0.00000000
  0.50800000   0.00029881   0.01744240  -0.00002162  -0.00000001   0.00000000   0.00000000   0.00000000   0.00000000  -0.00232171   0.26601552   0.00000000   0.00000000   0.00000000   0.00000000   0.00000000   0.00000000  -0.02685500   0.00000000
  0.51000000   0.00353097   0.01744244  -0.00001198  -0.00000004   0.00000000   0.00000000   0.00000000   0.00000000  -0.00228291   0.26584064   0.00000000   0.00000000   0.00000000   0.00000000   0.00000000   0.00000000  -0.01953100   0.00000000
  0.51200000   0.00000000   0.01744247   0.00000089   0.00000000   0.00000000   0.00000000   0.00000000   0.00000000  -0.00224674   0.26572088   0.00000000   0.00000000   0.00000000   0.00000000   0.00000000   0.00000000  -0.01709000   0.00000000
  0.51400000   0.00000000   0.01744247   0.00002232   0.00000000   0.00000000   0.00000000   0.00000000   0.00000000  -0.00221655   0.26567113   0.00000000   0.00000000   0.00000000   0.00000000   0.00000000   0.00000000  -0.01709000   0.00000000
  0.51600000   0.00194787   0.01744242   0.00005726   0.00000011   0.00000000   0.00000000   0.00000000   0.00000000  -0.00219309   0.26569920   0.00000000   0.00000000   0.00000000   0.00000000   0.00000000   0.00000000  -0.01709000   0.00000000
  0.51800000   0.00000000   0.01744231   0.00010865   0.00000000   0.00000000   0.00000000   0.00000000   0.00000000  -0.00217494   0.26579987   0.00000000   0.00000000   0.00000000   0.00000000   0.00000000   0.00000000  -0.01953100   0.00000000
  0.52000000   0.00029881   0.01744209   0.00017490   0.00000005   0.00000000   0.00000000   0.00000000   0.00000000  -0.00216033   0.26595720   0.00000000   0.00000000   0.00000000   0.00000000   0.00000000   0.00000000  -0.01953100   0.00000000
  0.52200000   0.00029881   0.01744174   0.00024637   0.00000007   0.00000000   0.00000000   0.00000000   0.00000000  -0.00214916   0.26615712   0.00000000   0.00000000   0.00000000   0.00000000   0.00000000   0.00000000  -0.01220700   0.00000000
  0.52400000   0.00000000   0.01744125   0.00030114   0.00000000   0.00000000   0.00000000   0.00000000   0.00000000  -0.00214223   0.26639547   0.00000000   0.00000000   0.00000000   0.00000000   0.00000000   0.00000000  -0.02685500   0.00000000
  0.52600000   0.00000000   0.01744064   0.00030082   0.00000000   0.00000000   0.00000000   0.00000000   0.00000000  -0.00213844   0.26667345   0.00000000   0.00000000   0.00000000   0.00000000   0.00000000   0.00000000  -0.01709000   0.00000000
  0.52800000   0.00353097   0.01744004   0.00019013   0.00000067   0.00000000   0.00000000   0.00000000   0.00000000  -0.00213505   0.26699112   0.00000000   0.00000000   0.00000000   0.00000000   0.00000000   0.00000000  -0.01709000   0.00000000
  0.53000000   0.00194787   0.01743966  -0.00007418  -0.00000014   0.00000000   0.00000000   0.00000000   0.00000000  -0.00213048   0.26734445   0.00000000   0.00000000   0.00000000   0.00000000   0.00000000   0.00000000  -0.02685500   0.00000000
  0.53200000   0.00518003   0.01743981  -0.00044538  -0.00000231   0.00000000   0.00000000   0.00000000   0.00000000  -0.00212610   0.26772155   0.00000000   0.00000000   0.00000000   0.00000000   0.00000000   0.00000000  -0.01953100   0.00000000
  0.53400000   0.00000000   0.01744070  -0.00074639   0.00000000   0.00000000   0.00000000   0.00000000   0.00000000  -0.00212520   0.26810309   0.00000000   0.00000000   0.00000000   0.00000000   0.00000000   0.00000000  -0.00732420   0.00000000
  0.53600000   0.00000000   0.01744219  -0.00077641   0.00000000   0.00000000   0.00000000   0.00000000   0.00000000  -0.00212875   0.26846946   0.00000000   0.00000000   0.00000000   0.00000000   0.00000000   0.00000000  -0.02685500   0.00000000
  0.53800000   0.00029881   0.01744375  -0.00048525  -0.00000014   0.00000000   0.00000000   0.00000000   0.00000000  -0.00213300   0.26880046   0.00000000   0.00000000   0.00000000   0.00000000   0.00000000   0.00000000  -0.01953100   0.00000000
  0.54000000   0.00000000   0.01744472  -0.00002586   0.00000000   0.00000000   0.00000000   0.00000000   0.00000000  -0.00213321   0.26906646   0.00000000   0.00000000   0.00000000   0.00000000   0.00000000   0.00000000  -0.01709000   0.00000000
  0.54200000   0.00194787   0.01744477   0.00037505   0.00000073   0.00000000   0.00000000   0.00000000   0.00000000  -0.00212832   0.26923080   0.00000000   0.00000000   0.00000000   0.00000000   0.00000000   0.00000000   0.00000000   0.00000000
  0.54400000   0.00000000   0.01744402   0.00058087   0.00000000   0.00000000   0.00000000   0.00000000   0.00000000  -0.00212178   0.26926603   0.00000000   0.00000000   0.00000000   0.00000000   0.00000000   0.00000000  -0.01953100   0.00000000
  0.54600000   0.00029881   0.01744286   0.00057735   0.00000017   0.00000000   0.00000000   0.00000000   0.00000000  -0.00211985   0.26916441   0.00000000   0.00000000   0.00000000   0.00000000   0.00000000   0.00000000  -0.01953100   0.00000000
  0.54800000   0.00029881   0.01744170   0.00042262   0.00000013   0.00000000   0.00000000   0.00000000   0.00000000  -0.00212907   0.26893529   0.00000000   0.00000000   0.00000000   0.00000000   0.00000000   0.00000000  -0.01709000   0.00000000
  0.55000000   0.00194787   0.01744086   0.00021951   0.00000043   0.00000000   0.00000000   0.00000000   0.00000000  -0.00215220   0.26859812   0.00000000   0.00000000   0.00000000   0.00000000   0.00000000   0.00000000  -0.00976560   0.00000000
  0.55200000   0.00000000   0.01744042   0.00007247   0.00000000   0.00000000   0.00000000   0.00000000   0.00000000  -0.00218615   0.26817904   0.00000000   0.00000000   0.00000000   0.00000000   0.00000000   0.00000000  -0.02685500   0.00000000
  0.55400000   0.00029881   0.01744027   0.00002241   0.00000001   0.00000000   0.00000000   0.00000000   0.00000000  -0.00222580   0.26771281   0.00000000   0.00000000   0.00000000   0.00000000   0.00000000   0.00000000  -0.01464800   0.00000000
  0.55600000   0.00194787   0.01744023   0.00003674   0.00000007   0.00000000   0.00000000   0.00000000   0.00000000  -0.00226911   0.26724075   0.00000000   0.00000000   0.00000000   0.00000000   0.00000000   0.00000000  -0.01709000   0.00000000
  0.55800000   0.00194787   0.01744015   0.00005036   0.00000010   0.00000000   0.00000000   0.00000000   0.00000000  -0.00231667   0.26679961   0.00000000   0.00000000   0.00000000   0.00000000   0.00000000   0.00000000  -0.01464800   0.00000000
  0.56000000   0.00353097   0.01744005   0.00000925   0.00000003   0.00000000   0.00000000   0.00000000   0.00000000  -0.00236637   0.26641294   0.00000000   0.00000000   0.00000000   0.00000000   0.00000000   0.00000000  -0.01709000   0.00000000
  0.56200000   0.00194787   0.01744004  -0.00008920  -0.00000017   0.00000000   0.00000000   0.00000000   0.00000000  -0.00241077   0.26609164   0.00000000   0.00000000   0.00000000   0.00000000   0.00000000   0.00000000  -0.01220700   0.00000000
  0.56400000   0.00000000   0.01744021  -0.00018959   0.00000000   0.00000000   0.00000000   0.00000000   0.00000000  -0.00244066   0.26583730   0.00000000   0.00000000   0.00000000   0.00000000   0.00000000   0.00000000  -0.01220700   0.00000000
  0.56600000   0.00194787   0.01744059  -0.00023478  -0.00000046   0.00000000   0.00000000   0.00000000   0.00000000  -0.00245052   0.26564480   0.00000000   0.00000000   0.00000000   0.00000000   0.00000000   0.00000000  -0.01953100   0.00000000
  0.56800000   0.00194787   0.01744106  -0.00021660  -0.00000042   0.00000000   0.00000000   0.00000000   0.00000000  -0.00244215   0.26550454   0.00000000   0.00000000   0.00000000   0.00000000   0.00000000   0.00000000  -0.01464800   0.00000000
  0.57000000   0.00029881   0.01744150  -0.00016230  -0.00000005   0.00000000   0.00000000   0.00000000   0.00000000  -0.00242422   0.26540453   0.00000000   0.00000000   0.00000000   0.00000000   0.00000000   0.00000000  -0.02197300   0.00000000
  0.57200000   0.00029881   0.01744182  -0.00010044  -0.00000003   0.00000000   0.00000000   0.00000000   0.00000000  -0.00240713   0.26533404   0.00000000   0.00000000   0.00000000   0.00000000   0.00000000   0.00000000  -0.01709000   0.00000000
  0.57400000   0.00194787   0.01744202  -0.00004977  -0.00000010   0.00000000   0.00000000   0.00000000   0.00000000  -0.00239723   0.26528834   0.00000000   0.00000000   0.00000000   0.00000000   0.00000000   0.00000000  -0.01464800   0.00000000
  0.57600000   0.00000000   0.01744212  -0.00002173   0.00000000   0.00000000   0.00000000   0.00000000   0.00000000  -0.00239499   0.26527087   0.00000000   0.00000000   0.00000000   0.00000000   0.00000000   0.00000000  -0.00488280   0.00000000
  0.57800000   0.00029881   0.01744216  -0.00002349  -0.00000001   0.00000000   0.00000000   0.00000000   0.00000000  -0.00239694   0.26529030   0.00000000   0.00000000   0.00000000   0.00000000   0.00000000   0.00000000  -0.01464800   0.00000000
  0.58000000   0.00353097   0.01744221  -0.00005971  -0.00000021   0.00000000   0.00000000   0.00000000   0.00000000  -0.00239872   0.26535012   0.00000000   0.00000000   0.00000000   0.00000000   0.00000000   0.00000000  -0.01220700   0.00000000
  0.58200000   0.00029881   0.01744233  -0.00013223  -0.00000004   0.00000000   0.00000000   0.00000000   0.00000000  -0.00239757   0.26543873   0.00000000   0.00000000   0.00000000   0.00000000   0.00000000   0.00000000  -0.01709000   0.00000000
  0.58400000   0.00000000   0.01744260  -0.00023747   0.00000000   0.00000000   0.00000000   0.00000000   0.00000000  -0.00239277   0.26553101   0.00000000   0.00000000   0.00000000   0.00000000   0.00000000   0.00000000  -0.01709000   0.00000000
  0.58600000   0.00029881   0.01744307  -0.00036161  -0.00000011   0.00000000   0.00000000   0.00000000   0.00000000  -0.00238521   0.26559791   0.00000000   0.00000000   0.00000000   0.00000000   0.00000000   0.00000000  -0.00488280   0.00000000
  0.58800000   0.00029881   0.01744379  -0.00047370  -0.00000014   0.00000000   0.00000000   0.00000000   0.00000000  -0.00237695   0.26561719   0.00000000   0.00000000   0.00000000   0.00000000   0.00000000   0.00000000  -0.01953100   0.00000000
  0.59000000   0.00029881   0.01744474  -0.00051819  -0.00000015   0.00000000   0.00000000   0.00000000   0.00000000  -0.00237109   0.26557815   0.00000000   0.00000000   0.00000000   0.00000000   0.00000000   0.00000000  -0.00244140   0.00000000
  0.59200000   0.00353097   0.01744578  -0.00042239  -0.00000149   0.00000000   0.00000000   0.00000000   0.00000000  -0.00237074   0.26547849   0.00000000   0.00000000   0.00000000   0.00000000   0.00000000   0.00000000  -0.02441400   0.00000000
  0.59400000   0.00834623   0.01744662  -0.00015679  -0.00000131   0.00000000   0.00000000   0.00000000   0.00000000  -0.00237749   0.26532508   0.00000000   0.00000000   0.00000000   0.00000000   0.00000000   0.00000000  -0.01953100   0.00000000
  0.59600000   0.00000000   0.01744694   0.00018853   0.00000000   0.00000000   0.00000000   0.00000000   0.00000000  -0.00239074   0.26513746   0.00000000   0.00000000   0.00000000   0.00000000   0.00000000   0.00000000  -0.00976560   0.00000000
  0.59800000   0.00194787   0.01744656   0.00044834   0.00000087   0.00000000   0.00000000   0.00000000   0.00000000  -0.00240799   0.26494282   0.00000000   0.00000000   0.00000000   0.00000000   0.00000000   0.00000000  -0.01709000   0.00000000
  0.60000000   0.00353097   0.01744566   0.00052782   0.00000186   0.00000000   0.00000000   0.00000000   0.00000000  -0.00242685   0.26476508   0.00000000   0.00000000   0.00000000   0.00000000   0.00000000   0.00000000  -0.01464800   0.00000000
  0.60200000   0.00000000   0.01744461   0.00045087   0.00000000   0.00000000   0.00000000   0.00000000   0.00000000  -0.00244663   0.26461569   0.00000000   0.00000000   0.00000000   0.00000000   0.00000000   0.00000000  -0.01709000   0.00000000
  0.60400000   0.00194787   0.01744370   0.00028605   0.00000056   0.00000000   0.00000000   0.00000000   0.00000000  -0.00246766   0.26449319   0.00000000   0.00000000   0.00000000   0.00000000   0.00000000   0.00000000  -0.01953100   0.00000000
  0.60600000   0.00999529   0.01744313   0.00008769   0.00000088   0.00000000   0.00000000   0.00000000   0.00000000  -0.00249037   0.26439174   0.00000000   0.00000000   0.00000000   0.00000000   0.00000000   0.00000000  -0.01464800   0.00000000
  0.60800000   0.00000000   0.01744296  -0.00010858   0.00000000   0.00000000   0.00000000   0.00000000   0.00000000  -0.00251511   0.26430910   0.00000000   0.00000000   0.00000000   0.00000000   0.00000000   0.00000000  -0.01464800   0.00000000
  0.61000000   0.00000000   0.01744317  -0.00027322   0.00000000   0.00000000   0.00000000   0.00000000   0.00000000  -0.00254308   0.26424577   0.00000000   0.00000000   0.00000000   0.00000000   0.00000000   0.00000000  -0.01953100   0.00000000
  0.61200000   0.00000000   0.01744372  -0.00037029   0.00000000   0.00000000   0.00000000   0.00000000   0.00000000  -0.00257723   0.26419859   0.00000000   0.00000000   0.00000000   0.00000000   0.00000000   0.00000000  -0.01464800   0.00000000
  0.61400000   0.00000000   0.01744446  -0.00034839   0.00000000   0.00000000   0.00000000   0.00000000   0.00000000  -0.00262185   0.26415728   0.00000000   0.00000000   0.00000000   0.00000000   0.00000000   0.00000000  -0.00488280   0.00000000
  0.61600000   0.00000000   0.01744516  -0.00015976   0.00000000   0.00000000   0.00000000   0.00000000   0.00000000  -0.00268072   0.26410895   0.00000000   0.00000000   0.00000000   0.00000000   0.00000000   0.00000000  -0.01464800   0.00000000
  0.61800000   0.00029881   0.01744548   0.00016773   0.00000005   0.00000000   0.00000000   0.00000000   0.00000000  -0.00275509   0.26404882   0.00000000   0.00000000   0.00000000   0.00000000   0.00000000   0.00000000  -0.01953100   0.00000000
  0.62000000   0.00000000   0.01744514   0.00048710   0.00000000   0.00000000   0.00000000   0.00000000   0.00000000  -0.00284164   0.26398967   0.00000000   0.00000000   0.00000000   0.00000000   0.00000000   0.00000000  -0.01709000   0.00000000
  0.62200000   0.00029881   0.01744417   0.00062641   0.00000019   0.00000000   0.00000000   0.00000000   0.00000000  -0.00293139   0.26396015   0.00000000   0.00000000   0.00000000   0.00000000   0.00000000   0.00000000  -0.01220700   0.00000000
  0.62400000   0.00029881   0.01744291   0.00053396   0.00000016   0.00000000   0.00000000   0.00000000   0.00000000  -0.00301162   0.26398899   0.00000000   0.00000000   0.00000000   0.00000000   0.00000000   0.00000000  -0.01709000   0.00000000
  0.62600000   0.00029881   0.01744185   0.00030398   0.00000009   0.00000000   0.00000000   0.00000000   0.00000000  -0.00307010   0.26408717   0.00000000   0.00000000   0.00000000   0.00000000   0.00000000   0.00000000  -0.01464800   0.00000000
  0.62800000   0.00000000   0.01744124   0.00007570   0.00000000   0.00000000   0.00000000   0.00000000   0.00000000  -0.00309827   0.26424536   0.00000000   0.00000000   0.00000000   0.00000000   0.00000000   0.00000000  -0.01220700   0.00000000
  0.63000000   0.00194787   0.01744109  -0.00007130  -0.00000014   0.00000000   0.00000000   0.00000000   0.00000000  -0.00309195   0.26444516   0.00000000   0.00000000   0.00000000   0.00000000   0.00000000   0.00000000  -0.01464800   0.00000000
  0.63200000   0.00000000   0.01744123  -0.00013393   0.00000000   0.00000000   0.00000000   0.00000000   0.00000000  -0.00305234   0.26466905   0.00000000   0.00000000   0.00000000   0.00000000   0.00000000   0.00000000  -0.00488280   0.00000000
  0.63400000   0.00353097   0.01744150  -0.00014118  -0.00000050   0.00000000   0.00000000   0.00000000   0.00000000  -0.00298750   0.26490384   0.00000000   0.00000000   0.00000000   0.00000000   0.00000000   0.00000000  -0.01464800   0.00000000
  0.63600000   0.00029881   0.01744178  -0.00012055  -0.00000004   0.00000000   0.00000000   0.00000000   0.00000000  -0.00291067   0.26514049   0.00000000   0.00000000   0.00000000   0.00000000   0.00000000   0.00000000  -0.01709000   0.00000000
  0.63800000   0.00029881   0.01744202  -0.00009078  -0.00000003   0.00000000   0.00000000   0.00000000   0.00000000  -0.00283499   0.26537251   0.00000000   0.00000000   0.00000000   0.00000000   0.00000000   0.00000000  -0.01953100   0.00000000
  0.64000000   0.00194787   0.01744220  -0.00006255  -0.00000012   0.00000000   0.00000000   0.00000000   0.00000000  -0.00276791   0.26559686   0.00000000   0.00000000   0.00000000   0.00000000   0.00000000   0.00000000  -0.01220700   0.00000000
  0.64200000   0.00029881   0.01744233  -0.00004020  -0.00000001   0.00000000   0.00000000   0.00000000   0.00000000  -0.00270891   0.26581365   0.00000000   0.00000000   0.00000000   0.00000000   0.00000000   0.00000000  -0.01709000   0.00000000
  0.64400000   0.00194787   0.01744241  -0.00002355  -0.00000005   0.00000000   0.00000000   0.00000000   0.00000000  -0.00265215   0.26602214   0.00000000   0.00000000   0.00000000   0.00000000   0.00000000   0.00000000  -0.00976560   0.00000000
  0.64600000   0.00000000   0.01744246  -0.00000944   0.00000000   0.00000000   0.00000000   0.00000000   0.00000000  -0.00259210   0.26621857   0.00000000   0.00000000   0.00000000   0.00000000   0.00000000   0.00000000  -0.01464800   0.00000000
  0.64800000   0.00000000   0.01744247   0.00000701   0.00000000   0.00000000   0.00000000   0.00000000   0.00000000  -0.00252829   0.26639721   0.00000000   0.00000000   0.00000000   0.00000000   0.00000000   0.00000000  -0.01709000   0.00000000
  0.65000000   0.00194787   0.01744246   0.00003127   0.00000006   0.00000000   0.00000000   0.00000000   0.00000000  -0.00246564   0.26655266   0.00000000   0.00000000   0.00000000   0.00000000   0.00000000   0.00000000  -0.00976560   0.00000000
  0.65200000   0.00353097   0.01744240   0.00006803   0.00000024   0.00000000   0.00000000   0.00000000   0.00000000  -0.00241061   0.26668157   0.00000000   0.00000000   0.00000000   0.00000000   0.00000000   0.00000000  -0.01709000   0.00000000
  0.65400000   0.00029881   0.01744226   0.00011941   0.00000004   0.00000000   0.00000000   0.00000000   0.00000000  -0.00236871   0.26678020   0.00000000   0.00000000   0.00000000   0.00000000   0.00000000   0.00000000  -0.01464800   0.00000000
  0.65600000   0.00353097   0.01744202   0.00018227   0.00000064   0.00000000   0.00000000   0.00000000   0.00000000  -0.00234345   0.26684019   0.00000000   0.00000000   0.00000000   0.00000000   0.00000000   0.00000000  -0.02685500   0.00000000
  0.65800000   0.00000000   0.01744166   0.00024486   0.00000000   0.00000000   0.00000000   0.00000000   0.00000000  -0.00233405   0.26684879   0.00000000   0.00000000   0.00000000   0.00000000   0.00000000   0.00000000  -0.01464800   0.00000000
  0.66000000   0.00353097   0.01744117   0.00028277   0.00000100   0.00000000   0.00000000   0.00000000   0.00000000  -0.00233489   0.26679293   0.00000000   0.00000000   0.00000000   0.00000000   0.00000000   0.00000000  -0.01220700   0.00000000
  0.66200000   0.00029881   0.01744060   0.00026461   0.00000008   0.00000000   0.00000000   0.00000000   0.00000000  -0.00233844   0.26666544   0.00000000   0.00000000   0.00000000   0.00000000   0.00000000   0.00000000  -0.01709000   0.00000000
  0.66400000   0.00000000   0.01744007   0.00018351   0.00000000   0.00000000   0.00000000   0.00000000   0.00000000  -0.00233914   0.26647076   0.00000000   0.00000000   0.00000000   0.00000000   0.00000000   0.00000000  -0.00976560   0.00000000
  0.66600000   0.00000000   0.01743971   0.00008396   0.00000000   0.00000000   0.00000000   0.00000000   0.00000000  -0.00233527   0.26622427   0.00000000   0.00000000   0.00000000   0.00000000   0.00000000   0.00000000  -0.01953100   0.00000000
  0.66800000   0.00194787   0.01743954   0.00002370   0.00000005   0.00000000   0.00000000   0.00000000   0.00000000  -0.00232798   0.26594747   0.00000000   0.00000000   0.00000000   0.00000000   0.00000000   0.00000000  -0.01953100   0.00000000
  0.67000000   0.00029881   0.01743949   0.00000527   0.00000000   0.00000000   0.00000000   0.00000000   0.00000000  -0.00231895   0.26566652   0.00000000   0.00000000   0.00000000   0.00000000   0.00000000   0.00000000  -0.01709000   0.00000000
  0.67200000   0.00000000   0.01743948  -0.00002541   0.00000000   0.00000000   0.00000000   0.00000000   0.00000000  -0.00230820   0.26541146   0.00000000   0.00000000   0.00000000   0.00000000   0.00000000   0.00000000  -0.01953100   0.00000000
  0.67400000   0.00518003   0.01743953  -0.00010802  -0.00000056   0.00000000   0.00000000   0.00000000   0.00000000  -0.00229303   0.26521108   0.00000000   0.00000000   0.00000000   0.00000000   0.00000000   0.00000000  -0.01464800   0.00000000
  0.67600000   0.00194787   0.01743975  -0.00021646  -0.00000042   0.00000000   0.00000000   0.00000000   0.00000000  -0.00226918   0.26508533   0.00000000   0.00000000   0.00000000   0.00000000   0.00000000   0.00000000  -0.02929700   0.00000000
  0.67800000   0.00029881   0.01744018  -0.00029332  -0.00000009   0.00000000   0.00000000   0.00000000   0.00000000  -0.00223417   0.26504112   0.00000000   0.00000000   0.00000000   0.00000000   0.00000000   0.00000000  -0.00244140   0.00000000
  0.68000000   0.00194787   0.01744077  -0.00031636  -0.00000062   0.00000000   0.00000000   0.00000000   0.00000000  -0.00218929   0.26507657   0.00000000   0.00000000   0.00000000   0.00000000   0.00000000   0.00000000  -0.01709000   0.00000000
  0.68200000   0.00194787   0.01744140  -0.00030648  -0.00000060   0.00000000   0.00000000   0.00000000   0.00000000  -0.00213803   0.26518854   0.00000000   0.00000000   0.00000000   0.00000000   0.00000000   0.00000000  -0.01464800   0.00000000
  0.68400000   0.00000000   0.01744201  -0.00029096   0.00000000   0.00000000   0.00000000   0.00000000   0.00000000  -0.00208486   0.26537375   0.00000000   0.00000000   0.00000000   0.00000000   0.00000000   0.00000000  -0.01953100   0.00000000
  0.68600000   0.00353097   0.01744260  -0.00028030  -0.00000099   0.00000000   0.00000000   0.00000000   0.00000000  -0.00203498   0.26562398   0.00000000   0.00000000   0.00000000   0.00000000   0.00000000   0.00000000  -0.01953100   0.00000000
  0.68800000   0.00000000   0.01744316  -0.00026465   0.00000000   0.00000000   0.00000000   0.00000000   0.00000000  -0.00199330   0.26592291   0.00000000   0.00000000   0.00000000   0.00000000   0.00000000   0.00000000  -0.01709000   0.00000000
  0.69000000   0.00029881   0.01744369  -0.00021495  -0.00000006   0.00000000   0.00000000   0.00000000   0.00000000  -0.00196314   0.26624635   0.00000000   0.00000000   0.00000000   0.00000000   0.00000000   0.00000000  -0.00976560   0.00000000
  0.69200000   0.00000000   0.01744412  -0.00009511   0.00000000   0.00000000   0.00000000   0.00000000   0.00000000  -0.00194494   0.26656350   0.00000000   0.00000000   0.00000000   0.00000000   0.00000000   0.00000000  -0.01464800   0.00000000
  0.69400000   0.00000000   0.01744431   0.00009921   0.00000000   0.00000000   0.00000000   0.00000000   0.00000000  -0.00193579   0.26684069   0.00000000   0.00000000   0.00000000   0.00000000   0.00000000   0.00000000  -0.01464800   0.00000000
  0.69600000   0.00029881   0.01744411   0.00031088   0.00000009   0.00000000   0.00000000   0.00000000   0.00000000  -0.00193232   0.26704997   0.00000000   0.00000000   0.00000000   0.00000000   0.00000000   0.00000000  -0.01220700   0.00000000
  0.69800000   0.00194787   0.01744349   0.00045723   0.00000089   0.00000000   0.00000000   0.00000000   0.00000000  -0.00193420   0.26717856   0.00000000   0.00000000   0.00000000   0.00000000   0.00000000   0.00000000  -0.02197300   0.00000000
  0.70000000   0.00029881   0.01744257   0.00048751   0.00000015   0.00000000   0.00000000   0.00000000   0.00000000  -0.00194305   0.26723291   0.00000000   0.00000000   0.00000000   0.00000000   0.00000000   0.00000000  -0.01709000   0.00000000
  0.70200000   0.00194787   0.01744160   0.00039283   0.00000077   0.00000000   0.00000000   0.00000000   0.00000000  -0.00195787   0.26723324   0.00000000   0.00000000   0.00000000   0.00000000   0.00000000   0.00000000  -0.01709000   0.00000000
  0.70400000   0.00000000   0.01744081   0.00020435   0.00000000   0.00000000   0.00000000   0.00000000   0.00000000  -0.00197387   0.26719911   0.00000000   0.00000000   0.00000000   0.00000000   0.00000000   0.00000000  -0.01953100   0.00000000
  0.70600000   0.00194787   0.01744040  -0.00000260  -0.00000001   0.00000000   0.00000000   0.00000000   0.00000000  -0.00198701   0.26714013   0.00000000   0.00000000   0.00000000   0.00000000   0.00000000   0.00000000  -0.01953100   0.00000000
  0.70800000   0.00353097   0.01744041  -0.00015071  -0.00000053   0.00000000   0.00000000   0.00000000   0.00000000  -0.00199746   0.26706224   0.00000000   0.00000000   0.00000000   0.00000000   0.00000000   0.00000000  -0.01709000   0.00000000
  0.71000000   0.00029881   0.01744071  -0.00021676  -0.00000006   0.00000000   0.00000000   0.00000000   0.00000000  -0.00200661   0.26697660   0.00000000   0.00000000   0.00000000   0.00000000   0.00000000   0.00000000  -0.01464800   0.00000000
  0.71200000   0.00029881   0.01744114  -0.00022738  -0.00000007   0.00000000   0.00000000   0.00000000   0.00000000  -0.00201311   0.26689550   0.00000000   0.00000000   0.00000000   0.00000000   0.00000000   0.00000000  -0.01709000   0.00000000
  0.71400000   0.00029881   0.01744160  -0.00021917  -0.00000007   0.00000000   0.00000000   0.00000000   0.00000000  -0.00201511   0.26682047   0.00000000   0.00000000   0.00000000   0.00000000   0.00000000   0.00000000  -0.01709000   0.00000000
  0.71600000   0.00194787   0.01744203  -0.00021679  -0.00000042   0.00000000   0.00000000   0.00000000   0.00000000  -0.00201387   0.26673879   0.00000000   0.00000000   0.00000000   0.00000000   0.00000000   0.00000000  -0.00488280   0.00000000
  0.71800000   0.00029881   0.01744247  -0.00022953  -0.00000007   0.00000000   0.00000000   0.00000000   0.00000000  -0.00201304   0.26663623   0.00000000   0.00000000   0.00000000   0.00000000   0.00000000   0.00000000  -0.00976560   0.00000000
  0.72000000   0.00194787   0.01744293  -0.00025114  -0.00000049   0.00000000   0.00000000   0.00000000   0.00000000  -0.00201733   0.26651154   0.00000000   0.00000000   0.00000000   0.00000000   0.00000000   0.00000000  -0.01953100   0.00000000
  0.72200000   0.00000000   0.01744343  -0.00025919   0.00000000   0.00000000   0.00000000   0.00000000   0.00000000  -0.00203164   0.26637689   0.00000000   0.00000000   0.00000000   0.00000000   0.00000000   0.00000000  -0.01709000   0.00000000
  0.72400000   0.00000000   0.01744395  -0.00021865   0.00000000   0.00000000   0.00000000   0.00000000   0.00000000  -0.00205731   0.26624912   0.00000000   0.00000000   0.00000000   0.00000000   0.00000000   0.00000000  -0.00488280   0.00000000
  0.72600000   0.00000000   0.01744439  -0.00010595   0.00000000   0.00000000   0.00000000   0.00000000   0.00000000  -0.00209025   0.26614159   0.00000000   0.00000000   0.00000000   0.00000000   0.00000000   0.00000000  -0.00488280   0.00000000
  0.72800000   0.00000000   0.01744460   0.00005297   0.00000000   0.00000000   0.00000000   0.00000000   0.00000000  -0.00212435   0.26605918   0.00000000   0.00000000   0.00000000   0.00000000   0.00000000   0.00000000  -0.01953100   0.00000000
  0.73000000   0.00000000   0.01744449   0.00018929   0.00000000   0.00000000   0.00000000   0.00000000   0.00000000  -0.00215479   0.26599927   0.00000000   0.00000000   0.00000000   0.00000000   0.00000000   0.00000000  -0.01464800   0.00000000
  0.73200000   0.00194787   0.01744411   0.00025516   0.00000050   0.00000000   0.00000000   0.00000000   0.00000000  -0.00217834   0.26595827   0.00000000   0.00000000   0.00000000   0.00000000   0.00000000   0.00000000  -0.01464800   0.00000000
  0.73400000   0.00999529   0.01744360   0.00025915   0.00000259   0.00000000   0.00000000   0.00000000   0.00000000  -0.00219375   0.26593499   0.00000000   0.00000000   0.00000000   0.00000000   0.00000000   0.00000000  -0.02685500   0.00000000
  0.73600000   0.00194787   0.01744308   0.00023689   0.00000046   0.00000000   0.00000000   0.00000000   0.00000000  -0.00220371   0.26592766   0.00000000   0.00000000   0.00000000   0.00000000   0.00000000   0.00000000  -0.00732420   0.00000000
  0.73800000   0.00000000   0.01744261   0.00021628   0.00000000   0.00000000   0.00000000   0.00000000   0.00000000  -0.00221420   0.26593284   0.00000000   0.00000000   0.00000000   0.00000000   0.00000000   0.00000000  -0.01953100   0.00000000
  0.74000000   0.00029881   0.01744218   0.00020875   0.00000006   0.00000000   0.00000000   0.00000000   0.00000000  -0.00223042   0.26594977   0.00000000   0.00000000   0.00000000   0.00000000   0.00000000   0.00000000  -0.01464800   0.00000000
  0.74200000   0.00029881   0.01744176   0.00021029   0.00000006   0.00000000   0.00000000   0.00000000   0.00000000  -0.00225491   0.26598277   0.00000000   0.00000000   0.00000000   0.00000000   0.00000000   0.00000000  -0.01709000   0.00000000
  0.74400000   0.00029881   0.01744134   0.00020216   0.00000006   0.00000000   0.00000000   0.00000000   0.00000000  -0.00228925   0.26603754   0.00000000   0.00000000   0.00000000   0.00000000   0.00000000   0.00000000  -0.01464800   0.00000000
  0.74600000   0.00194787   0.01744094   0.00015135   0.00000029   0.00000000   0.00000000   0.00000000   0.00000000  -0.00233552   0.26611665   0.00000000   0.00000000   0.00000000   0.00000000   0.00000000   0.00000000  -0.01464800   0.00000000
  0.74800000   0.00194787   0.01744063   0.00002098   0.00000004   0.00000000   0.00000000   0.00000000   0.00000000  -0.00239590   0.26621749   0.00000000   0.00000000   0.00000000   0.00000000   0.00000000   0.00000000  -0.02685500   0.00000000
  0.75000000   0.00000000   0.01744059  -0.00019239   0.00000000   0.00000000   0.00000000   0.00000000   0.00000000  -0.00247141   0.26633193   0.00000000   0.00000000   0.00000000   0.00000000   0.00000000   0.00000000  -0.01464800   0.00000000
  0.75200000   0.00194787   0.01744098  -0.00042229  -0.00000082   0.00000000   0.00000000   0.00000000   0.00000000  -0.00256127   0.26644967   0.00000000   0.00000000   0.00000000   0.00000000   0.00000000   0.00000000  -0.01953100   0.00000000
  0.75400000   0.00194787   0.01744182  -0.00055967  -0.00000109   0.00000000   0.00000000   0.00000000   0.00000000  -0.00266393   0.26656329   0.00000000   0.00000000   0.00000000   0.00000000   0.00000000   0.00000000  -0.01709000   0.00000000
  0.75600000   0.00029881   0.01744294  -0.00051604  -0.00000015   0.00000000   0.00000000   0.00000000   0.00000000  -0.00277718   0.26666903   0.00000000   0.00000000   0.00000000   0.00000000   0.00000000   0.00000000  -0.01220700   0.00000000
  0.75800000   0.00029881   0.01744397  -0.00025318  -0.00000008   0.00000000   0.00000000   0.00000000   0.00000000  -0.00289707   0.26676265   0.00000000   0.00000000   0.00000000   0.00000000   0.00000000   0.00000000  -0.01220700   0.00000000
  0.76000000   0.00000000   0.01744448   0.00018098   0.00000000   0.00000000   0.00000000   0.00000000   0.00000000  -0.00301761   0.26683838   0.00000000   0.00000000   0.00000000   0.00000000   0.00000000   0.00000000  -0.01709000   0.00000000
  0.76200000   0.00000000   0.01744412   0.00060955   0.00000000   0.00000000   0.00000000   0.00000000   0.00000000  -0.00313122   0.26689284   0.00000000   0.00000000   0.00000000   0.00000000   0.00000000   0.00000000  -0.00732420   0.00000000
  0.76400000   0.00676313   0.01744290   0.00080219   0.00000543   0.00000000   0.00000000   0.00000000   0.00000000  -0.00322971   0.26692666   0.00000000   0.00000000   0.00000000   0.00000000   0.00000000   0.00000000  -0.01220700   0.00000000
  0.76600000   0.00000000   0.01744129   0.00065616   0.00000000   0.00000000   0.00000000   0.00000000   0.00000000  -0.00330736   0.26694418   0.00000000   0.00000000   0.00000000   0.00000000   0.00000000   0.00000000  -0.00976560   0.00000000
  0.76800000   0.00194787   0.01743998   0.00028720   0.00000056   0.00000000   0.00000000   0.00000000   0.00000000  -0.00336341   0.26695522   0.00000000   0.00000000   0.00000000   0.00000000   0.00000000   0.00000000  -0.02441400   0.00000000
  0.77000000   0.00000000   0.01743941  -0.00007944   0.00000000   0.00000000   0.00000000   0.00000000   0.00000000  -0.00339997   0.26697494   0.00000000   0.00000000   0.00000000   0.00000000   0.00000000   0.00000000  -0.01464800   0.00000000
  0.77200000   0.00194787   0.01743956  -0.00029613  -0.00000058   0.00000000   0.00000000   0.00000000   0.00000000  -0.00341698   0.26701886   0.00000000   0.00000000   0.00000000   0.00000000   0.00000000   0.00000000  -0.01953100   0.00000000
  0.77400000   0.00194787   0.01744016  -0.00035460  -0.00000069   0.00000000   0.00000000   0.00000000   0.00000000  -0.00340910   0.26709410   0.00000000   0.00000000   0.00000000   0.00000000   0.00000000   0.00000000  -0.01464800   0.00000000
  0.77600000   0.00000000   0.01744087  -0.00031119   0.00000000   0.00000000   0.00000000   0.00000000   0.00000000  -0.00336719   0.26719304   0.00000000   0.00000000   0.00000000   0.00000000   0.00000000   0.00000000  -0.01709000   0.00000000
  0.77800000   0.00353097   0.01744149  -0.00021709  -0.00000077   0.00000000   0.00000000   0.00000000   0.00000000  -0.00328415   0.26729612   0.00000000   0.00000000   0.00000000   0.00000000   0.00000000   0.00000000  -0.00732420   0.00000000
  0.78000000   0.00000000   0.01744192  -0.00010367   0.00000000   0.00000000   0.00000000   0.00000000   0.00000000  -0.00315998   0.26738190   0.00000000   0.00000000   0.00000000   0.00000000   0.00000000   0.00000000  -0.01953100   0.00000000
  0.78200000   0.00000000   0.01744213   0.00001206   0.00000000   0.00000000   0.00000000   0.00000000   0.00000000  -0.00300091   0.26743723   0.00000000   0.00000000   0.00000000   0.00000000   0.00000000   0.00000000  -0.01709000   0.00000000
  0.78400000   0.00194787   0.01744211   0.00012018   0.00000023   0.00000000   0.00000000   0.00000000   0.00000000  -0.00281760   0.26745936   0.00000000   0.00000000   0.00000000   0.00000000   0.00000000   0.00000000  -0.01709000   0.00000000
  0.78600000   0.00000000   0.01744187   0.00021020   0.00000000   0.00000000   0.00000000   0.00000000   0.00000000  -0.00262459   0.26744829   0.00000000   0.00000000   0.00000000   0.00000000   0.00000000   0.00000000  -0.00976560   0.00000000
  0.78800000   0.00000000   0.01744144   0.00026394   0.00000000   0.00000000   0.00000000   0.00000000   0.00000000  -0.00243740   0.26740238   0.00000000   0.00000000   0.00000000   0.00000000   0.00000000   0.00000000  -0.01464800   0.00000000
  0.79000000   0.00194787   0.01744092   0.00025309   0.00000049   0.00000000   0.00000000   0.00000000   0.00000000  -0.00226829   0.26732705   0.00000000   0.00000000   0.00000000   0.00000000   0.00000000   0.00000000  -0.01953100   0.00000000
  0.79200000   0.00029881   0.01744041   0.00015635   0.00000005   0.00000000   0.00000000   0.00000000   0.00000000  -0.00212462   0.26724167   0.00000000   0.00000000   0.00000000   0.00000000   0.00000000   0.00000000  -0.01464800   0.00000000
  0.79400000   0.00518003   0.01744010  -0.00000470  -0.00000002   0.00000000   0.00000000   0.00000000   0.00000000  -0.00200880   0.26717006   0.00000000   0.00000000   0.00000000   0.00000000   0.00000000   0.00000000  -0.01220700   0.00000000
  0.79600000   0.00000000   0.01744011  -0.00016484   0.00000000   0.00000000   0.00000000   0.00000000   0.00000000  -0.00191794   0.26712652   0.00000000   0.00000000   0.00000000   0.00000000   0.00000000   0.00000000  -0.01464800   0.00000000
  0.79800000   0.00000000   0.01744044  -0.00027402   0.00000000   0.00000000   0.00000000   0.00000000   0.00000000  -0.00184486   0.26711495   0.00000000   0.00000000   0.00000000   0.00000000   0.00000000   0.00000000  -0.01953100   0.00000000
  0.80000000   0.00000000   0.01744099  -0.00033719   0.00000000   0.00000000   0.00000000   0.00000000   0.00000000  -0.00178202   0.26714067   0.00000000   0.00000000   0.00000000   0.00000000   0.00000000   0.00000000  -0.01220700   0.00000000
  0.80200000   0.00029881   0.01744166  -0.00038694  -0.00000012   0.00000000   0.00000000   0.00000000   0.00000000  -0.00172471   0.26721913   0.00000000   0.00000000   0.00000000   0.00000000   0.00000000   0.00000000  -0.02929700   0.00000000
  0.80400000   0.00353097   0.01744243  -0.00044367  -0.00000157   0.00000000   0.00000000   0.00000000   0.00000000  -0.00167099   0.26736587   0.00000000   0.00000000   0.00000000   0.00000000   0.00000000   0.00000000  -0.01464800   0.00000000
  0.80600000   0.00029881   0.01744332  -0.00050081  -0.00000015   0.00000000   0.00000000   0.00000000   0.00000000  -0.00162117   0.26758020   0.00000000   0.00000000   0.00000000   0.00000000   0.00000000   0.00000000  -0.00976560   0.00000000
  0.80800000   0.00000000   0.01744432  -0.00052107   0.00000000   0.00000000   0.00000000   0.00000000   0.00000000  -0.00157843   0.26784398   0.00000000   0.00000000   0.00000000   0.00000000   0.00000000   0.00000000  -0.00732420   0.00000000
  0.81000000   0.00834623   0.01744536  -0.00044145  -0.00000368   0.00000000   0.00000000   0.00000000   0.00000000  -0.00154804   0.26813123   0.00000000   0.00000000   0.00000000   0.00000000   0.00000000   0.00000000  -0.01220700   0.00000000
  0.81200000   0.00000000   0.01744625  -0.00021795   0.00000000   0.00000000   0.00000000   0.00000000   0.00000000  -0.00153554   0.26841636   0.00000000   0.00000000   0.00000000   0.00000000   0.00000000   0.00000000  -0.01220700   0.00000000
  0.81400000   0.00000000   0.01744668   0.00009863   0.00000000   0.00000000   0.00000000   0.00000000   0.00000000  -0.00154540   0.26867799   0.00000000   0.00000000   0.00000000   0.00000000   0.00000000   0.00000000  -0.01709000   0.00000000
  0.81600000   0.00518003   0.01744649   0.00036918   0.00000191   0.00000000   0.00000000   0.00000000   0.00000000  -0.00158083   0.26889845   0.00000000   0.00000000   0.00000000   0.00000000   0.00000000   0.00000000  -0.00976560   0.00000000
  0.81800000   0.00029881   0.01744575   0.00049034   0.00000015   0.00000000   0.00000000   0.00000000   0.00000000  -0.00164617   0.26906461   0.00000000   0.00000000   0.00000000   0.00000000   0.00000000   0.00000000  -0.01464800   0.00000000
  0.82000000   0.00029881   0.01744477   0.00047063   0.00000014   0.00000000   0.00000000   0.00000000   0.00000000  -0.00175093   0.26917253   0.00000000   0.00000000   0.00000000   0.00000000   0.00000000   0.00000000  -0.01709000   0.00000000
  0.82200000   0.00194787   0.01744383   0.00037656   0.00000073   0.00000000   0.00000000   0.00000000   0.00000000  -0.00191281   0.26922987   0.00000000   0.00000000   0.00000000   0.00000000   0.00000000   0.00000000  -0.00976560   0.00000000
  0.82400000   0.00029881   0.01744307   0.00026420   0.00000008   0.00000000   0.00000000   0.00000000   0.00000000  -0.00215708   0.26925485   0.00000000   0.00000000   0.00000000   0.00000000   0.00000000   0.00000000  -0.01709000   0.00000000
  0.82600000   0.00000000   0.01744254   0.00016417   0.00000000   0.00000000   0.00000000   0.00000000   0.00000000  -0.00251198   0.26927471   0.00000000   0.00000000   0.00000000   0.00000000   0.00000000   0.00000000  -0.01220700   0.00000000
  0.82800000   0.00194787   0.01744222   0.00008837   0.00000017   0.00000000   0.00000000   0.00000000   0.00000000  -0.00300422   0.26932251   0.00000000   0.00000000   0.00000000   0.00000000   0.00000000   0.00000000  -0.01464800   0.00000000
  0.83000000   0.00029881   0.01744204   0.00003650   0.00000001   0.00000000   0.00000000   0.00000000   0.00000000  -0.00365686   0.26943076   0.00000000   0.00000000   0.00000000   0.00000000   0.00000000   0.00000000  -0.01953100   0.00000000
  0.83200000   0.00353097   0.01744197   0.00000131   0.00000000   0.00000000   0.00000000   0.00000000   0.00000000  -0.00448770   0.26962507   0.00000000   0.00000000   0.00000000   0.00000000   0.00000000   0.00000000  -0.01953100   0.00000000
  0.83400000   0.00353097   0.01744196  -0.00002756  -0.00000010   0.00000000   0.00000000   0.00000000   0.00000000  -0.00550580   0.26992235   0.00000000   0.00000000   0.00000000   0.00000000   0.00000000   0.00000000  -0.00488280   0.00000000
  0.83600000   0.00029881   0.01744202  -0.00006078  -0.00000002   0.00000000   0.00000000   0.00000000   0.00000000  -0.00670663   0.27033806   0.00000000   0.00000000   0.00000000   0.00000000   0.00000000   0.00000000  -0.01709000   0.00000000
  0.83800000   0.00000000   0.01744214  -0.00010693   0.00000000   0.00000000   0.00000000   0.00000000   0.00000000  -0.00806701   0.27090153   0.00000000   0.00000000   0.00000000   0.00000000   0.00000000   0.00000000  -0.01709000   0.00000000
  0.84000000   0.00194787   0.01744235  -0.00016999  -0.00000033   0.00000000   0.00000000   0.00000000   0.00000000  -0.00953914   0.27167273   0.00000000   0.00000000   0.00000000   0.00000000   0.00000000   0.00000000  -0.02441400   0.00000000
  0.84200000   0.00029881   0.01744269  -0.00024590  -0.00000007   0.00000000   0.00000000   0.00000000   0.00000000  -0.01104300   0.27275524   0.00000000   0.00000000   0.00000000   0.00000000   0.00000000   0.00000000  -0.00976560   0.00000000
  0.84400000   0.00194787   0.01744319  -0.00031842  -0.00000062   0.00000000   0.00000000   0.00000000   0.00000000  -0.01245917   0.27430401   0.00000000   0.00000000   0.00000000   0.00000000   0.00000000   0.00000000  -0.01953100   0.00000000
  0.84600000   0.00000000   0.01744382  -0.00035438   0.00000000   0.00000000   0.00000000   0.00000000   0.00000000  -0.01362226   0.27652863   0.00000000   0.00000000   0.00000000   0.00000000   0.00000000   0.00000000  -0.01709000   0.00000000
  0.84800000   0.00194787   0.01744453  -0.00029984  -0.00000058   0.00000000   0.00000000   0.00000000   0.00000000  -0.01431307   0.27969828   0.00000000   0.00000000   0.00000000   0.00000000   0.00000000   0.00000000  -0.02441400   0.00000000
  0.85000000   0.00029881   0.01744513  -0.00007946  -0.00000002   0.00000000   0.00000000   0.00000000   0.00000000  -0.01425246   0.28414878   0.00000000   0.00000000   0.00000000   0.00000000   0.00000000   0.00000000  -0.00732420   0.00000000
  0.85200000   0.00353097   0.01744529   0.00039712   0.00000140   0.00000000   0.00000000   0.00000000   0.00000000  -0.01309837   0.29027819   0.00000000   0.00000000   0.00000000   0.00000000   0.00000000   0.00000000  -0.01709000   0.00000000
  0.85400000   0.00000000   0.01744450   0.00121689   0.00000000   0.00000000   0.00000000   0.00000000   0.00000000  -0.01044437   0.29852113   0.00000000   0.00000000   0.00000000   0.00000000   0.00000000   0.00000000  -0.01220700   0.00000000
  0.85600000   0.00353097   0.01744206   0.00242948   0.00000858   0.00000000   0.00000000   0.00000000   0.00000000  -0.00582301   0.30930812   0.00000000   0.00000000   0.00000000   0.00000000   0.00000000   0.00000000  -0.01464800   0.00000000
  0.85800000   0.00029881   0.01743720   0.00400501   0.00000120   0.00000000   0.00000000   0.00000000   0.00000000   0.00128025   0.32302312   0.00000000   0.00000000   0.00000000   0.00000000   0.00000000   0.00000000   0.00488280   0.03910130
  0.86000000   0.00029881   0.01742919   0.00580791   0.00000174   0.00000049   0.00000608   0.00049150   0.00607709   0.01140032   0.33996190   0.00000048   0.00000154   0.00000202   0.00000060   0.00001268   0.00066299   0.12695000   0.13435003
  0.86200000   0.00194787   0.01741758   0.00760509   0.00001481   0.00000289   0.00002575   0.00190445   0.01359832   0.02505387   0.36028169   0.00000243   0.00000652   0.00000895   0.00000284   0.00004913   0.00136323   0.10010000   0.26688734
  0.86400000   0.00000000   0.01740237   0.00911756   0.00000000   0.00000932   0.00006218   0.00453011   0.02282443   0.04268819   0.38394789   0.00000699   0.00001574   0.00002272   0.00000479   0.00011688   0.00210746  -0.11719000   0.45135121
  0.86600000   0.00029881   0.01738413   0.01012766   0.00000303   0.00002254   0.00011901   0.00868932   0.03400550   0.06461952   0.41071972   0.00001589   0.00003012   0.00004601   0.00000509   0.00022418   0.00290213  -0.06591800   0.70624958
  0.86800000   0.01481055   0.01736388   0.01059371   0.00015690   0.00004595   0.00020038   0.01471992   0.04736734   0.09096977   0.44021198   0.00003174   0.00005072   0.00008245   0.00002020   0.00037977   0.00375306   0.08789100   1.05409355
  0.87000000   0.00999529   0.01734269   0.01066518   0.00010660   0.00008363   0.00031085   0.02295946   0.06310411   0.12161051   0.47199255   0.00005817   0.00007868   0.00013684   0.00004501   0.00059235   0.00466526   0.04150400   1.52119743
  0.87200000   0.01481055   0.01732136   0.01057367   0.00015660   0.00014031   0.00045533   0.03372422   0.08137588   0.15612037   0.50561522   0.00010010   0.00011524   0.00021534   0.00006981   0.00087008   0.00564287  -0.08056600   2.13668261
  0.87400000   0.03090538   0.01730021   0.01049177   0.00032425   0.00022132   0.00063901   0.04728583   0.10230503   0.19376904   0.54055273   0.00016386   0.00016173   0.00032559   0.00011553   0.00121997   0.00668904   0.09277300   2.93012155
  0.87600000   0.03895280   0.01727923   0.01046330   0.00040757   0.00033246   0.00086728   0.06384843   0.12596608   0.23354595   0.57609846   0.00025728   0.00021951   0.00047679   0.00018539   0.00164729   0.00780569  -0.16357000   3.92764171
  0.87800000   0.05504764   0.01725830   0.01042033   0.00057361   0.00047984   0.00114562   0.08353008   0.15236938   0.27424064   0.61130251   0.00038950   0.00028995   0.00067945   0.00027939   0.00215508   0.00899309  -0.09033200   5.14694533
  0.88000000   0.07925585   0.01723746   0.01023450   0.00081114   0.00066972   0.00147943   0.10635198   0.18144242   0.31456452   0.64497791   0.00057059   0.00037444   0.00094503   0.00041369   0.00274388   0.01024937  -0.07568400   6.59249760
  0.88200000   0.09370162   0.01721699   0.00979581   0.00091788   0.00090831   0.00187389   0.13223768   0.21301643   0.35328648   0.67582758   0.00081093   0.00047428   0.00128521   0.00058665   0.00341173   0.01157018  -0.08544900   8.25281552
  0.88400000   0.13077252   0.01719740   0.00909900   0.00118990   0.00120157   0.00233373   0.16102212   0.24682748   0.38935204   0.70269354   0.00112039   0.00059066   0.00171105   0.00081112   0.00415437   0.01294870  -0.01464800  10.10142989
  0.88600000   0.15491477   0.01717920   0.00822017   0.00127343   0.00155506   0.00286310   0.19246864   0.28253731   0.42196818   0.72481614   0.00150764   0.00072464   0.00223229   0.00109681   0.00496569   0.01437621   0.01464800  12.10134585
  0.88800000   0.18875350   0.01716276   0.00720191   0.00135939   0.00197382   0.00346540   0.22629116   0.31976861   0.45065288   0.74194726   0.00197963   0.00087709   0.00285672   0.00144048   0.00583831   0.01584297  -0.07812500  14.21121169
  0.89000000   0.22417533   0.01714836   0.00603238   0.00135231   0.00246229   0.00414331   0.26217907   0.35814245   0.47525530   0.75429395   0.00254135   0.00104866   0.00359001   0.00185341   0.00676422   0.01733921  -0.05127000  16.39185452
  0.89200000   0.26118026   0.01713629   0.00472016   0.00123281   0.00302429   0.00489877   0.29982261   0.39731060   0.49594799   0.76244027   0.00319597   0.00123987   0.00443583   0.00233876   0.00773542   0.01885595   0.09277300  18.61284769
  0.89400000   0.29178683   0.01712685   0.00332815   0.00097111   0.00366305   0.00573306   0.33893612   0.43698303   0.51318058   0.76730435   0.00394523   0.00145103   0.00539626   0.00289173   0.00874455   0.02038569  -0.03418000  20.85757298
  0.89600000   0.33044082   0.01712020   0.00196857   0.00065050   0.00438126   0.00664699   0.37927560   0.47694949   0.52757794   0.77002639   0.00479017   0.00168234   0.00647251   0.00351396   0.00978531   0.02192302  -0.09033200  23.12428270
  0.89800000   0.36751171   0.01711626   0.00079052   0.00029052   0.00518118   0.00764103   0.42064626   0.51708955   0.53978506   0.77178324   0.00573179   0.00193393   0.00766572   0.00421191   0.01085267   0.02346483  -0.06103500  25.42256873
  0.90000000   0.40451664   0.01711468  -0.00007664  -0.00003100   0.00606473   0.00871549   0.46289767   0.55736884   0.55030136   0.77361847   0.00677165   0.00220587   0.00897753   0.00498394   0.01194276   0.02501023  -0.04882800  27.76665177
  0.90200000   0.44798589   0.01711483  -0.00058166  -0.00026058   0.00703353   0.00987068   0.50590796   0.59782368   0.55936398   0.77631230   0.00791203   0.00249825   0.01041028   0.00583644   0.01305243   0.02656016  -0.00488280  30.16788354
  0.90400000   0.48987204   0.01711600  -0.00073211  -0.00035864   0.00808900   0.01110704   0.54956235   0.63853844   0.56691949   0.78032454   0.00915578   0.00281117   0.01196695   0.00677430   0.01417871   0.02811680   0.07568400  32.62947072
  0.90600000   0.54462086   0.01711746  -0.00053166  -0.00028955   0.00923230   0.01242521   0.59373354   0.67962209   0.57269711   0.78582948   0.01050583   0.00314479   0.01365063   0.00780879   0.01531833   0.02968295  -0.07080100  35.14494215
  0.90800000   0.60906617   0.01711852   0.00005109   0.00003112   0.01046430   0.01382601   0.63827116   0.72118756   0.57637356   0.79275585   0.01196477   0.00349934   0.01546411   0.00896248   0.01646740   0.03126154   0.02441400  37.69934801
  0.91000000   0.68960631   0.01711842   0.00107841   0.00074368   0.01178558   0.01531053   0.68300532   0.76333245   0.57776767   0.80077811   0.01353433   0.00387507   0.01740939   0.01026115   0.01762154   0.03285507  -0.13184000  40.27162139
  0.91200000   0.79422274   0.01711626   0.00263274   0.00209098   0.01319635   0.01687999   0.72776205   0.80611967   0.57695598   0.80932828   0.01521512   0.00427229   0.01948741   0.01174498   0.01877626   0.03446518   0.11230000  42.83669671
  0.91400000   0.92469644   0.01711100   0.00478697   0.00442650   0.01469649   0.01853567   0.77238195   0.84956163   0.57423738   0.81767040   0.01700644   0.00469134   0.02169778   0.01346390   0.01992745   0.03609218  -0.15381000  45.36499845
  0.91600000   1.07931240   0.01710142   0.00751989   0.00811631   0.01628560   0.02027884   0.81673107   0.89360963   0.56997007   0.82496389   0.01890608   0.00513253   0.02403862   0.01546791   0.02107166   0.03773481   0.13672000  47.81750515
  0.91800000   1.28544503   0.01708638   0.01063889   0.01367570   0.01796303   0.02211059   0.86069802   0.93814589   0.56437718   0.83026762   0.02090985   0.00559615   0.02650600   0.01783266   0.02220601   0.03939004  -0.18799000  50.13886976
  0.92000000   1.52054836   0.01706511   0.01382403   0.02102011   0.01972791   0.02403172   0.90417892   0.98297627   0.55742989   0.83255217   0.02301079   0.00608238   0.02909317   0.02063866   0.02332782   0.04105286  -0.05371100  52.25391852
  0.92200000   1.76854734   0.01703746   0.01675348   0.02962933   0.02157915   0.02604252   0.94705862   1.02782565   0.54886644   0.83075791   0.02519816   0.00659131   0.03178947   0.02392775   0.02443411   0.04271617  -0.05127000  54.06991185
  0.92400000   1.97790553   0.01700395   0.01919324   0.03796241   0.02351540   0.02814268   0.98919745   1.07233784   0.53831536   0.82385258   0.02745662   0.00712286   0.03457948   0.02767421   0.02552129   0.04437078   0.02929700  55.48313402
  0.92600000   2.14538680   0.01696557   0.02104898   0.04515821   0.02553503   0.03033110   1.03042762   1.11608007   0.52542316   0.81089297   0.02976566   0.00767674   0.03744240   0.03179750   0.02658503   0.04600553   0.03173800  56.38727965
  0.92800000   2.24201254   0.01692347   0.02237260   0.05015964   0.02763601   0.03260573   1.07055618   1.15855345   0.50989364   0.79111606   0.03209954   0.00825245   0.04035199   0.03618490   0.02762035   0.04760754  -0.07324200  56.68061966
  0.93000000   2.26133294   0.01687872   0.02327784   0.05263896   0.02981594   0.03496350   1.10936682   1.19921017   0.49142088   0.76402347   0.03442752   0.00884919   0.04327671   0.04068824   0.02862166   0.04916268  -0.01464800  56.27084102
  0.93200000   2.23556801   0.01683217   0.02386708   0.05335648   0.03207192   0.03740018   1.14661502   1.23747701   0.46958252   0.72945694   0.03671437   0.00946591   0.04618028   0.04518514   0.02958267   0.05065616  -0.00244140  55.08043486
  0.93400000   2.14699695   0.01678443   0.02425311   0.05207135   0.03440055   0.03991045   1.18201769   1.27278432   0.44380649   0.68766777   0.03892118   0.01010125   0.04902243   0.04956771   0.03049606   0.05207328  -0.01220700  53.05568940
  0.93600000   2.05842456   0.01673593   0.02455382   0.05054219   0.03679781   0.04248783   1.21524693   1.30459771   0.41350787   0.63931354   0.04100652   0.01075358   0.05176011   0.05377313   0.03135337   0.05340026   0.02441400  50.18126951
  0.93800000   1.94730556   0.01668682   0.02479428   0.04828203   0.03925900   0.04512487   1.24594107   1.33244789   0.37840100   0.58541705   0.04292845   0.01142102   0.05434946   0.05777886   0.03214528   0.05462500  -0.01953100  46.50210143
  0.94000000   1.84745821   0.01663723   0.02484939   0.04590821   0.04177869   0.04781328   1.27374181   1.35596097   0.33885809   0.52741644   0.04464752   0.01210145   0.05674897   0.06157363   0.03286254   0.05573783   0.02441400  42.14497575
  0.94200000   1.72346201   0.01658753   0.02454710   0.04230599   0.04435078   0.05054414   1.29835269   1.37489243   0.29610273   0.46721120   0.04613103   0.01279262   0.05892365   0.06514455   0.03349750   0.05673246   0.02685500  37.32025231
  0.94400000   1.56564028   0.01653844   0.02382863   0.03730707   0.04696873   0.05330818   1.31960035   1.38915593   0.25208688   0.40698313   0.04735718   0.01349219   0.06084938   0.06843365   0.03404569   0.05760665   0.02685500  32.29287122
  0.94600000   1.34659221   0.01649078   0.02274153   0.03062357   0.04962581   0.05609617   1.33747471   1.39883231   0.20907146   0.34886367   0.04831786   0.01419783   0.06251569   0.07134588   0.03450685   0.05836250   0.03173800  27.33470358
  0.94800000   1.12759691   0.01644530   0.02130882   0.02402776   0.05231542   0.05889916   1.35213198   1.40415588   0.16908616   0.29468030   0.04901890   0.01490726   0.06392616   0.07382007   0.03488501   0.05900604   0.02685500  22.67827442
  0.95000000   0.94560654   0.01640268   0.01952149   0.01845965   0.05503141   0.06170880   1.36385979   1.40548533   0.13349144   0.24581564   0.04947798   0.01561837   0.06509636   0.07589327   0.03518758   0.05954654   0.03173800  18.48534118
  0.95200000   0.80550231   0.01636364   0.01745412   0.01405933   0.05776828   0.06451755   1.37301833   1.40326651   0.10279867   0.20313466   0.04972094   0.01632926   0.06605020   0.07764438   0.03542387   0.05999549   0.03173800  14.83790369
  0.95400000   0.70246898   0.01632873   0.01531583   0.01075889   0.06052128   0.06731881   1.37997876   1.39799347   0.07678048   0.16701691   0.04977758   0.01703826   0.06681584   0.07915235   0.03560345   0.06036564   0.04150400  11.75138904
  0.95600000   0.61711359   0.01629810   0.01336526   0.00824788   0.06328634   0.07010698   1.38507844   1.39017499   0.05479134   0.13746245   0.04967827   0.01774394   0.06742221   0.08047194   0.03573502   0.06067012   0.03418000   9.19949963
  0.95800000   0.56236476   0.01627137   0.01177295   0.00662069   0.06606002   0.07287747   1.38860336   1.38030817   0.03615153   0.11416939   0.04945176   0.01844514   0.06789690   0.08165141   0.03582597   0.06092175   0.02441400   7.13858441
  0.96000000   0.54462086   0.01624782   0.01056142   0.00575197   0.06883942   0.07562663   1.39079683   1.36885712   0.02043997   0.09658966   0.04912430   0.01914095   0.06826525   0.08275840   0.03588256   0.06113251   0.02197300   5.52500663
  0.96200000   0.54785302   0.01622670   0.00966206   0.00529339   0.07162210   0.07835173   1.39188343   1.35623738   0.00759433   0.08401699   0.04871968   0.01983066   0.06855034   0.08385087   0.03591059   0.06131312   0.01220700   4.32205352
  0.96400000   0.55431734   0.01620737   0.00900172   0.00498981   0.07440608   0.08105077   1.39209251   1.34280703  -0.00220005   0.07567597   0.04825957   0.02051379   0.06877336   0.08495304   0.03591599   0.06147281   0.00488280   0.00000000
  0.96600000   0.54626993   0.01618937   0.00852073   0.00465462   0.07719026   0.08371676   1.39209251   1.32318703  -0.00876569   0.07079459   0.04758482   0.02118855   0.06877336   0.08605363   0.03590502   0.06161928   0.00244140   0.00000000
  0.96800000   0.53175819   0.01617233   0.00814706   0.00433226   0.07997445   0.08634352   1.39209251   1.30356703  -0.01220151   0.06867552   0.04691999   0.02185337   0.06877336   0.08713166   0.03588405   0.06175875  -0.00732420   0.00000000
  0.97000000   0.50761594   0.01615603   0.00780733   0.00396313   0.08275863   0.08893103   1.39209251   1.28394703  -0.01302777   0.06872049   0.04626510   0.02250827   0.06877336   0.08817103   0.03585882   0.06189615   0.00244140   0.00000000
  0.97200000   0.48347368   0.01614042   0.00745122   0.00360247   0.08554282   0.09147931   1.39209251   1.26432703  -0.01213392   0.07040502   0.04562013   0.02315323   0.06877336   0.08916212   0.03583366   0.06203527  -0.01709000   0.00000000
  0.97400000   0.45603331   0.01612552   0.00704061   0.00321075   0.08832700   0.09398834   1.39209251   1.24470703  -0.01054805   0.07327377   0.04498510   0.02378826   0.06877336   0.09010163   0.03581098   0.06217895  -0.02929700   0.00000000
  0.97600000   0.43189105   0.01611144   0.00653658   0.00282309   0.09111119   0.09645813   1.39209251   1.22508703  -0.00912765   0.07694509   0.04436000   0.02441336   0.06877336   0.09098955   0.03579131   0.06232917  -0.02685500   0.00000000
  0.97800000   0.40128448   0.01609836   0.00591571   0.00237388   0.09389537   0.09888869   1.39209251   1.20546703  -0.00830931   0.08108160   0.04374483   0.02502853   0.06877336   0.09182273   0.03577387   0.06248720  -0.02929700   0.00000000
  0.98000000   0.38037439   0.01608653   0.00519505   0.00197607   0.09667956   0.10128000   1.39209251   1.18584703  -0.00802955   0.08536426   0.04313960   0.02563377   0.06877336   0.09260439   0.03575753   0.06265364  -0.01953100   0.00000000
  0.98200000   0.35623214   0.01607614   0.00443213   0.00157887   0.09946374   0.10363208   1.39209251   1.16622703  -0.00785042   0.08949213   0.04254429   0.02622907   0.06877336   0.09334100   0.03574165   0.06282850  -0.02929700   0.00000000
  0.98400000   0.34013730   0.01606728   0.00369281   0.00125606   0.10224793   0.10594491   1.39209251   1.14660703  -0.00723114   0.09318099   0.04195892   0.02681444   0.06877336   0.09403736   0.03572657   0.06301117  -0.03906300   0.00000000
  0.98600000   0.33044082   0.01605989   0.00301162   0.00099516   0.10503211   0.10821850   1.39209251   1.12698703  -0.00582462   0.09617969   0.04138347   0.02738989   0.06877336   0.09470794   0.03571351   0.06320053  -0.03662100   0.00000000
  0.98800000   0.31916124   0.01605387   0.00237269   0.00075727   0.10781630   0.11045286   1.39209251   1.10736703  -0.00366913   0.09832902   0.04081796   0.02795540   0.06877336   0.09535754   0.03570402   0.06339504  -0.04394500   0.00000000
  0.99000000   0.29660209   0.01604912   0.00172387   0.00051130   0.11060048   0.11264797   1.39209251   1.08774703  -0.00119010   0.09960454   0.04026239   0.02851098   0.06877336   0.09597331   0.03569916   0.06359297  -0.04150400   0.00000000
  0.99200000   0.29178683   0.01604567   0.00101211   0.00029532   0.11338467   0.11480385   1.39209251   1.06812703   0.00098540   0.10009997   0.03971674   0.02905662   0.06877336   0.09656170   0.03569895   0.06379268  -0.04882800   0.00000000
  0.99400000   0.27410890   0.01604365   0.00021005   0.00005758   0.11616885   0.11692048   1.39209251   1.04850703   0.00230823   0.09999523   0.03918102   0.02959234   0.06877336   0.09712759   0.03570225   0.06399277  -0.04638700   0.00000000
  0.99600000   0.26441242   0.01604323  -0.00068169  -0.00018025   0.11895304   0.11899787   1.39209251   1.02888703   0.00254920   0.09953007   0.03865524   0.03011812   0.06877336   0.09766611   0.03570711   0.06419230  -0.03662100   0.00000000
  0.99800000   0.25478190   0.01604459  -0.00163495  -0.00041656   0.12173722   0.12103603   1.39209251   1.00926703   0.00189744   0.09896273   0.03813939   0.03063398   0.06877336   0.09818531   0.03571155   0.06439079  -0.03418000   0.00000000
  1.00000000   0.24185327   0.01604786  -0.00258583  -0.00062539   0.12452141   0.12303494   1.39209251   0.98964703   0.00087359   0.09853006   0.03763346   0.03113990   0.06877336   0.09868194   0.03571432   0.06458828  -0.03906300   0.00000000
  1.00200000   0.23222275   0.01605303  -0.00345764  -0.00080294   0.12730559   0.12499462   1.39209251   0.97002703   0.00009538   0.09841788   0.03713747   0.03163589   0.06877336   0.09915602   0.03571529   0.06478523  -0.03173800   0.00000000
  1.00400000   0.22094317   0.01605995  -0.00420126  -0.00092824   0.13008978   0.12691505   1.39209251   0.95040703   0.00000018   0.09873037   0.03665142   0.03212195   0.06877336   0.09960919   0.03571539   0.06498238  -0.02441400   0.00000000
  1.00600000   0.20966359   0.01606835  -0.00478520  -0.00100328   0.13287396   0.12879624   1.39209251   0.93078703   0.00065356   0.09948229   0.03617529   0.03259807   0.06877336   0.10003979   0.03571604   0.06518059  -0.02441400   0.00000000
  1.00800000   0.20319928   0.01607792  -0.00517449  -0.00105145   0.13565815   0.13063820   1.39209251   0.91116703   0.00173166   0.10063157   0.03570910   0.03306427   0.06877336   0.10045266   0.03571843   0.06538071  -0.03906300   0.00000000
  1.01000000   0.19033660   0.01608827  -0.00537240  -0.00102256   0.13844233   0.13244091   1.39209251   0.89154703   0.00268181   0.10211577   0.03525283   0.03352053   0.06877336   0.10084619   0.03572284   0.06558345  -0.03662100   0.00000000
  1.01200000   0.18393824   0.01609902  -0.00547474  -0.00100701   0.14122652   0.13420439   1.39209251   0.87192703   0.00298573   0.10385795   0.03480650   0.03396686   0.06877336   0.10122047   0.03572851   0.06578943  -0.03173800   0.00000000
  1.01400000   0.18070608   0.01610997  -0.00564873  -0.00102076   0.14401070   0.13592862   1.39209251   0.85230703   0.00240550   0.10576452   0.03437010   0.03440326   0.06877336   0.10158511   0.03573390   0.06599905  -0.02197300   0.00000000
  1.01600000   0.17424176   0.01612126  -0.00603530  -0.00105160   0.14679489   0.13761362   1.39209251   0.83268703   0.00109976   0.10773864   0.03394363   0.03482973   0.06877336   0.10194006   0.03573740   0.06621255  -0.01953100   0.00000000
  1.01800000   0.16942651   0.01613333  -0.00665676  -0.00112783   0.14957907   0.13925937   1.39209251   0.81306703  -0.00044258   0.10968373   0.03352709   0.03524627   0.06877336   0.10228373   0.03573806   0.06642998  -0.01953100   0.00000000
  1.02000000   0.16619435   0.01614665  -0.00739869  -0.00122962   0.15236326   0.14086588   1.39209251   0.79344703  -0.00162080   0.11150245   0.03312049   0.03565287   0.06877336   0.10261935   0.03573600   0.06665116  -0.03173800   0.00000000
  1.02200000   0.15491477   0.01616145  -0.00806098  -0.00124876   0.15514744   0.14243316   1.39209251   0.77382703  -0.00199227   0.11313325   0.03272381   0.03604955   0.06877336   0.10294046   0.03573238   0.06687580  -0.01953100   0.00000000
  1.02400000   0.14845045   0.01617757  -0.00846299  -0.00125634   0.15793163   0.14396119   1.39209251   0.75420703  -0.00147033   0.11459244   0.03233707   0.03643629   0.06877336   0.10324382   0.03572892   0.06710352  -0.01464800   0.00000000
  1.02600000   0.14040303   0.01619449  -0.00856522  -0.00120258   0.16071581   0.14544999   1.39209251   0.73458703  -0.00036216   0.11596807   0.03196026   0.03681310   0.06877336   0.10353267   0.03572709   0.06733408  -0.01709000   0.00000000
  1.02800000   0.13235561   0.01621162  -0.00848031  -0.00112242   0.16350000   0.14689954   1.39209251   0.71496703   0.00076836   0.11739412   0.03159338   0.03717998   0.06877336   0.10380543   0.03572750   0.06756745  -0.01464800   0.00000000
  1.03000000   0.12754036   0.01622858  -0.00834637  -0.00106450   0.16628418   0.14830985   1.39209251   0.69534703   0.00135168   0.11902738   0.03123643   0.03753693   0.06877336   0.10406533   0.03572962   0.06780387  -0.01709000   0.00000000
  1.03200000   0.12107604   0.01624528  -0.00824249  -0.00099797   0.16906837   0.14968093   1.39209251   0.67572703   0.00106518   0.12099574   0.03088942   0.03788394   0.06877336   0.10431395   0.03573203   0.06804389  -0.01709000  -0.00000000
  1.03400000   0.11626078   0.01626176  -0.00821948  -0.00095560   0.17185255   0.15101276   1.39209251   0.65610703  -0.00002446   0.12333702   0.03055233   0.03822103   0.06877336   0.10455128   0.03573307   0.06828822  -0.01220700   0.00000000
  1.03600000   0.10663026   0.01627820  -0.00832128  -0.00088730   0.17463674   0.15230536   1.39209251   0.63648703  -0.00149045   0.12598726   0.03022518   0.03854818   0.06877336   0.10477417   0.03573156   0.06853755  -0.00976560   0.00000000
  1.03800000   0.09211853   0.01629484  -0.00855197  -0.00078780   0.17742092   0.15355871   1.39209251   0.61686703  -0.00273403   0.12880758   0.02990796   0.03886540   0.06877336   0.10497292   0.03572733   0.06879234  -0.00732420  -0.00000000
  1.04000000   0.09211853   0.01631195  -0.00885543  -0.00081575   0.18020511   0.15477282   1.39209251   0.59724703  -0.00324919   0.13161005   0.02960067   0.03917269   0.06877336   0.10515716   0.03572135   0.06905276  -0.01220700   0.00000000
  1.04200000   0.08565421   0.01632966  -0.00913980  -0.00078286   0.18298929   0.15594770   1.39209251   0.57762703  -0.00284330   0.13418909   0.02930331   0.03947005   0.06877336   0.10533493   0.03571526   0.06931856  -0.01709000   0.00000000
  1.04400000   0.08242205   0.01634794  -0.00931923  -0.00076811   0.18577348   0.15708333   1.39209251   0.55800703  -0.00171422   0.13635913   0.02901588   0.03975748   0.06877336   0.10550301   0.03571070   0.06958911  -0.02441400   0.00000000
  1.04600000   0.07602369   0.01636658  -0.00934315  -0.00071030   0.18855766   0.15817973   1.39209251   0.53838703  -0.00035305   0.13797589   0.02873839   0.04003497   0.06877336   0.10566145   0.03570863   0.06986344  -0.02685500   0.00000000
  1.04800000   0.06955937   0.01638526  -0.00922538  -0.00064171   0.19134185   0.15923688   1.39209251   0.51876703   0.00068111   0.13894940   0.02847083   0.04030254   0.06877336   0.10580704   0.03570896   0.07014037  -0.03173800   0.00000000
  1.05000000   0.05669670   0.01640371  -0.00905401  -0.00051333   0.19412603   0.16025479   1.39209251   0.49914703   0.00101338   0.13925425   0.02821319   0.04056017   0.06877336   0.10593329   0.03571066   0.07041857  -0.01953100  -0.00000000
  1.05200000   0.06151195   0.01642182  -0.00891739  -0.00054853   0.19691022   0.16123347   1.39209251   0.47952703   0.00061918   0.13892315   0.02796549   0.04080787   0.06877336   0.10605150   0.03571229   0.07069675  -0.01709000   0.00000000
  1.05400000   0.05669670   0.01643966  -0.00880475  -0.00049920   0.19969440   0.16217290   1.39209251   0.45990703  -0.00016989   0.13804135   0.02772772   0.04104564   0.06877336   0.10616971   0.03571274   0.07097371  -0.02197300  -0.00000000
  1.05600000   0.05346454   0.01645727  -0.00862189  -0.00046097   0.20247859   0.16307310   1.39209251   0.44028703  -0.00082221   0.13674105   0.02749989   0.04127347   0.06877336   0.10627987   0.03571175   0.07124850  -0.01464800   0.00000000
  1.05800000   0.05188144   0.01647451  -0.00831056  -0.00043116   0.20526277   0.16393405   1.39209251   0.42066703  -0.00085286   0.13516282   0.02728198   0.04149138   0.06877336   0.10638522   0.03571007   0.07152040  -0.01464800   0.00000000
  1.06000000   0.05023238   0.01649113  -0.00792399  -0.00039804   0.20804696   0.16475576   1.39209251   0.40104703  -0.00004937   0.13341257   0.02707401   0.04169935   0.06877336   0.10648733   0.03570917   0.07178898  -0.02197300   0.00000000
  1.06200000   0.04541712   0.01650698  -0.00757000  -0.00034381   0.21083114   0.16553824   1.39209251   0.38142703   0.00142620   0.13156219   0.02687596   0.04189740   0.06877336   0.10658298   0.03571055   0.07205395  -0.01953100   0.00000000
  1.06400000   0.04218496   0.01652212  -0.00730161  -0.00030802   0.21361533   0.16628147   1.39209251   0.36180703   0.00310615   0.12967077   0.02668785   0.04208551   0.06877336   0.10667058   0.03571508   0.07231518  -0.01464800   0.00000000
  1.06600000   0.03736970   0.01653672  -0.00708798  -0.00026488   0.21639951   0.16698547   1.39209251   0.34218703   0.00442497   0.12778948   0.02650967   0.04226369   0.06877336   0.10675014   0.03572261   0.07257264  -0.02929700   0.00000000
  1.06800000   0.03895280   0.01655090  -0.00686017  -0.00026722   0.21918370   0.16765022   1.39209251   0.32256703   0.00496934   0.12595750   0.02634143   0.04243194   0.06877336   0.10682646   0.03573200   0.07282639  -0.02929700   0.00000000
  1.07000000   0.03736970   0.01656462  -0.00655292  -0.00024488   0.22196788   0.16827573   1.39209251   0.30294703   0.00465599   0.12420280   0.02618311   0.04259025   0.06877336   0.10690278   0.03574163   0.07307655  -0.00244140  -0.00000000
  1.07200000   0.04060186   0.01657772  -0.00612743  -0.00024879   0.22475207   0.16886201   1.39209251   0.28332703   0.00376034   0.12254219   0.02603473   0.04273864   0.06877336   0.10698075   0.03575004   0.07332330  -0.01220700   0.00000000
  1.07400000   0.03895280   0.01658998  -0.00559398  -0.00021790   0.22753625   0.16940904   1.39209251   0.26370703   0.00278494   0.12098039   0.02589627   0.04287709   0.06877336   0.10706031   0.03575659   0.07356682  -0.02197300   0.00000000
  1.07600000   0.03736970   0.01660117  -0.00503146  -0.00018802   0.23032044   0.16991684   1.39209251   0.24408703   0.00222648   0.11951743   0.02576775   0.04300561   0.06877336   0.10713663   0.03576160   0.07380732  -0.01953100   0.00000000
  1.07800000   0.03572064   0.01661123  -0.00457702  -0.00016349   0.23310462   0.17038539   1.39209251   0.22446703   0.00234978   0.11815256   0.02564916   0.04312420   0.06877336   0.10720972   0.03576618   0.07404499  -0.00976560   0.00000000
  1.08000000   0.03572064   0.01662038  -0.00436225  -0.00015582   0.23588881   0.17081470   1.39209251   0.20484703   0.00307482   0.11687724   0.02554050   0.04323286   0.06877336   0.10728116   0.03577160   0.07428002  -0.01220700   0.00000000
  1.08200000   0.03736970   0.01662911  -0.00442181  -0.00016524   0.23867299   0.17120478   1.39209251   0.18522703   0.00402521   0.11567768   0.02544177   0.04333159   0.06877336   0.10735425   0.03577870   0.07451257  -0.00732420   0.00000000
  1.08400000   0.02932228   0.01663795  -0.00466864  -0.00013690   0.24145718   0.17155561   1.39209251   0.16560703   0.00471007   0.11454311   0.02535298   0.04342038   0.06877336   0.10742095   0.03578744   0.07474279  -0.01709000   0.00000000
  1.08600000   0.03736970   0.01664729  -0.00497821  -0.00018603   0.24424136   0.17186721   1.39209251   0.14598703   0.00475368   0.11344726   0.02527412   0.04349925   0.06877336   0.10748764   0.03579690   0.07497078  -0.00244140   0.00000000
  1.08800000   0.03895280   0.01665725  -0.00526934  -0.00020526   0.24702555   0.17213956   1.39209251   0.12636703   0.00407133   0.11230692   0.02520518   0.04356818   0.06877336   0.10756396   0.03580573   0.07519654  -0.01953100   0.00000000
  1.09000000   0.03736970   0.01666778  -0.00549192  -0.00020523   0.24980973   0.17237268   1.39209251   0.10674703   0.00291331   0.11096121   0.02514618   0.04362718   0.06877336   0.10764028   0.03581271   0.07541980  -0.02929700   0.00000000
  1.09200000   0.03736970   0.01667877  -0.00558485  -0.00020870   0.25259392   0.17256655   1.39209251   0.08712703   0.00175744   0.10919820   0.02509711   0.04367625   0.06877336   0.10771502   0.03581738   0.07563996  -0.02441400   0.00000000
  1.09400000   0.03736970   0.01668994  -0.00548130  -0.00020483   0.25537810   0.17272118   1.39209251   0.06750703   0.00109779   0.10682423   0.02505798   0.04371539   0.06877336   0.10778976   0.03582024   0.07585599  -0.02929700   0.00000000
  1.09600000   0.03736970   0.01670090  -0.00514878  -0.00019241   0.25816229   0.17283658   1.39209251   0.04788703   0.00122366   0.10374604   0.02502877   0.04374459   0.06877336   0.10786450   0.03582256   0.07606656  -0.01953100  -0.00000000
  1.09800000   0.04376806   0.01671120  -0.00460527  -0.00020156   0.26094647   0.17291273   1.39209251   0.02826703   0.00208786   0.10000712   0.02500950   0.04376387   0.06877336   0.10794564   0.03582587   0.07627031  -0.01953100   0.00000000
  1.10000000   0.04060186   0.01672041  -0.00390109  -0.00015839   0.26373066   0.17294965   1.39209251   0.00864703   0.00332473   0.09576381   0.02500015   0.04377321   0.06877336   0.10803001   0.03583128   0.07646608  -0.00488280   0.00000000
  1.10200000   0.04060186   0.01672821  -0.00310964  -0.00012626   0.26651484   0.17294732   1.39209251  -0.01097297   0.00440840   0.09123863   0.02500074   0.04377262   0.06877336   0.10811121   0.03583902   0.07665308  -0.02441400   0.00000000
  1.10400000   0.04218496   0.01673443  -0.00233116  -0.00009834   0.26929903   0.17290575   1.39209251  -0.03059297   0.00487961   0.08665392   0.02501126   0.04376210   0.06877336   0.10819400   0.03584830   0.07683098  -0.02441400   0.00000000
  1.10600000   0.04700022   0.01673909  -0.00167733  -0.00007883   0.27208321   0.17282495   1.39209251  -0.05021297   0.00454144   0.08216976   0.02503171   0.04374165   0.06877336   0.10828318   0.03585772   0.07699980  -0.02929700   0.00000000
  1.10800000   0.04376806   0.01674245  -0.00123481  -0.00005405   0.27486740   0.17270490   1.39209251  -0.06983297   0.00353961   0.07787834   0.02506210   0.04371127   0.06877336   0.10837395   0.03586581   0.07715985  -0.01464800   0.00000000
  1.11000000   0.04864928   0.01674492  -0.00104682  -0.00005093   0.27765158   0.17254562   1.39209251  -0.08945297   0.00229314   0.07381271   0.02510241   0.04367095   0.06877336   0.10846637   0.03587164   0.07731154  -0.02685500   0.00000000
  1.11200000   0.04218496   0.01674701  -0.00113976  -0.00004808   0.28043577   0.17234709   1.39209251  -0.10907297   0.00130844   0.06993226   0.02515266   0.04362070   0.06877336   0.10855720   0.03587524   0.07745528  -0.00976560   0.00000000
  1.11400000   0.04864928   0.01674929  -0.00154795  -0.00007531   0.28321995   0.17210932   1.39209251  -0.12869297   0.00096070   0.06615038   0.02521284   0.04356053   0.06877336   0.10864804   0.03587751   0.07759137  -0.00488280   0.00000000
  1.11600000   0.04700022   0.01675239  -0.00229199  -0.00010772   0.28600414   0.17183232   1.39209251  -0.14831297   0.00133934   0.06240100   0.02528295   0.04349042   0.06877336   0.10874369   0.03587981   0.07771992  -0.01953100   0.00000000
  1.11800000   0.04541712   0.01675697  -0.00334730  -0.00015202   0.28878832   0.17151607   1.39209251  -0.16793297   0.00222263   0.05865289   0.02536299   0.04341037   0.06877336   0.10883611   0.03588337   0.07784097  -0.01464800   0.00000000
  1.12000000   0.04700022   0.01676366  -0.00461246  -0.00021679   0.29157251   0.17116059   1.39209251  -0.18755297   0.00318811   0.05488063   0.02545296   0.04332040   0.06877336   0.10892852   0.03588878   0.07795451  -0.01709000   0.00000000
  1.12200000   0.04864928   0.01677289  -0.00586525  -0.00028534   0.29435669   0.17076586   1.39209251  -0.20717297   0.00380707   0.05105471   0.02555286   0.04322050   0.06877336   0.10902417   0.03589578   0.07806044  -0.00976560   0.00000000
  1.12400000   0.05669670   0.01678462  -0.00680514  -0.00038583   0.29714088   0.17033189   1.39209251  -0.22679297   0.00383554   0.04714584   0.02566270   0.04311066   0.06877336   0.10912952   0.03590342   0.07815864  -0.00244140   0.00000000
  1.12600000   0.04541712   0.01679823  -0.00721956  -0.00032789   0.29992506   0.16985869   1.39209251  -0.24641297   0.00331766   0.04314246   0.02578247   0.04299089   0.06877336   0.10923163   0.03591057   0.07824893  -0.00976560  -0.00000000
  1.12800000   0.05023238   0.01681267  -0.00710221  -0.00035676   0.30270925   0.16934624   1.39209251  -0.26603297   0.00255791   0.03908148   0.02591217   0.04286120   0.06877336   0.10932728   0.03591645   0.07833115  -0.02197300   0.00000000
  1.13000000   0.05504764   0.01682687  -0.00660867  -0.00036379   0.30549343   0.16879456   1.39209251  -0.28565297   0.00197513   0.03504108   0.02605180   0.04272156   0.06877336   0.10943256   0.03592098   0.07840528  -0.01709000   0.00000000
  1.13200000   0.04700022   0.01684009  -0.00593263  -0.00027883   0.30827762   0.16820363   1.39209251  -0.30527297   0.00190638   0.03110167   0.02620136   0.04257200   0.06877336   0.10953461   0.03592486   0.07847142  -0.01464800  -0.00000000
  1.13400000   0.06309505   0.01685196  -0.00521715  -0.00032918   0.31106180   0.16757346   1.39209251  -0.32489297   0.00245338   0.02733387   0.02636085   0.04241251   0.06877336   0.10964470   0.03592922   0.07852985   0.00000000   0.00000000
  1.13600000   0.05669670   0.01686239  -0.00454018  -0.00025741   0.31384599   0.16690406   1.39209251  -0.34451297   0.00344053   0.02379898   0.02653028   0.04224308   0.06877336   0.10976450   0.03593512   0.07858099  -0.00488280  -0.00000000
  1.13800000   0.06474411   0.01687147  -0.00394478  -0.00025540   0.31663017   0.16619541   1.39209251  -0.36413297   0.00449886   0.02053589   0.02670964   0.04206373   0.06877336   0.10988594   0.03594306   0.07862532  -0.02197300   0.00000000
  1.14000000   0.05992886   0.01687936  -0.00345962  -0.00020733   0.31941436   0.16544753   1.39209251  -0.38375297   0.00523315   0.01756063   0.02689892   0.04187444   0.06877336   0.11001061   0.03595279   0.07866342  -0.02929700   0.00000000
  1.14200000   0.06797627   0.01688628  -0.00308807  -0.00020992   0.32219854   0.16466040   1.39209251  -0.40337297   0.00539593   0.01487958   0.02709814   0.04167522   0.06877336   0.11013852   0.03596342   0.07869586  -0.01464800   0.00000000
  1.14400000   0.06309505   0.01689246  -0.00279052  -0.00017607   0.32498273   0.16383403   1.39209251  -0.42299297   0.00499167   0.01249673   0.02730730   0.04146607   0.06877336   0.11026959   0.03597380   0.07872323  -0.02929700   0.00000000
  1.14600000   0.06474411   0.01689804  -0.00249950  -0.00016183   0.32776691   0.16296843   1.39209251  -0.44261297   0.00426624   0.01041774   0.02752638   0.04124698   0.06877336   0.11039743   0.03598306   0.07874615  -0.03173800  -0.00000000
  1.14800000   0.06474411   0.01690304  -0.00217148  -0.00014059   0.33055110   0.16206358   1.39209251  -0.46223297   0.00358877   0.00864553   0.02775539   0.04101797   0.06877336   0.11052691   0.03599092   0.07876521  -0.00732420   0.00000000
  1.15000000   0.06309505   0.01690738  -0.00181591  -0.00011457   0.33333528   0.16111950   1.39209251  -0.48185297   0.00328088   0.00716405   0.02799434   0.04077902   0.06877336   0.11065475   0.03599779   0.07878102  -0.01953100   0.00000000
  1.15200000   0.05992886   0.01691101  -0.00145943  -0.00008746   0.33611947   0.16013617   1.39209251  -0.50147297   0.00347018   0.00593759   0.02824322   0.04053014   0.06877336   0.11077778   0.03600454   0.07879412  -0.00976560   0.00000000
  1.15400000   0.06309505   0.01691393  -0.00110901  -0.00006997   0.33890365   0.15911361   1.39209251  -0.52109297   0.00403593   0.00493036   0.02850203   0.04027134   0.06877336   0.11090080   0.03601204   0.07880499   0.00976560   0.00000000
  1.15600000   0.06309505   0.01691615  -0.00076711  -0.00004840   0.34168784   0.15805180   1.39209251  -0.54071297   0.00467138   0.00411533   0.02877077   0.04000259   0.06877336   0.11102699   0.03602075   0.07881404  -0.01464800   0.00000000
  1.15800000   0.06474411   0.01691768  -0.00044484  -0.00002880   0.34447202   0.15695075   1.39209251  -0.56033297   0.00503031   0.00346848   0.02904944   0.03972392   0.06877336   0.11115483   0.03603045   0.07882162  -0.01953100  -0.00000000
  1.16000000   0.05992886   0.01691857  -0.00014215  -0.00000852   0.34725621   0.15581047   1.39209251  -0.57995297   0.00488825   0.00296728   0.02933804   0.03943532   0.06877336   0.11127950   0.03604037   0.07882806   0.00000000   0.00000000
  1.16200000   0.05992886   0.01691886   0.00016407   0.00000983   0.35004039   0.15463094   1.39209251  -0.59957297   0.00424638   0.00259150   0.02963658   0.03913678   0.06877336   0.11139936   0.03604951   0.07883362   0.00488280   0.00000000
  1.16400000   0.06151195   0.01691853   0.00050435   0.00003102   0.35282458   0.15341218   1.39209251  -0.61919297   0.00333339   0.00232222   0.02994505   0.03882831   0.06877336   0.11152080   0.03605709   0.07883853  -0.01709000  -0.00000000
  1.16600000   0.06151195   0.01691752   0.00087721   0.00005396   0.35560876   0.15215417   1.39209251  -0.63881297   0.00250421   0.00213844   0.03026345   0.03850992   0.06877336   0.11164383   0.03606292   0.07884299  -0.01220700   0.00000000
  1.16800000   0.06151195   0.01691576   0.00120296   0.00007400   0.35839295   0.15085692   1.39209251  -0.65843297   0.00208098   0.00201338   0.03059178   0.03818159   0.06877336   0.11176685   0.03606751   0.07884714  -0.00732420   0.00000000
  1.17000000   0.05827979   0.01691336   0.00135458   0.00007894   0.36117713   0.14952044   1.39209251  -0.67805297   0.00220922   0.00191824   0.03093004   0.03784332   0.06877336   0.11188664   0.03607180   0.07885107  -0.01709000   0.00000000
  1.17200000   0.05827979   0.01691065   0.00128009   0.00007460   0.36396132   0.14814471   1.39209251  -0.69767297   0.00279365   0.00182535   0.03127823   0.03749513   0.06877336   0.11200320   0.03607680   0.07885482  -0.02197300   0.00000000
  1.17400000   0.06474411   0.01690809   0.00103892   0.00006726   0.36674550   0.14672975   1.39209251  -0.71729297   0.00354232   0.00170976   0.03163636   0.03713701   0.06877336   0.11212622   0.03608314   0.07885835  -0.01220700   0.00000000
  1.17600000   0.05504764   0.01690601   0.00069581   0.00003830   0.36952969   0.14527554   1.39209251  -0.73691297   0.00409949   0.00156141   0.03200441   0.03676895   0.06877336   0.11224602   0.03609078   0.07886162  -0.00732420  -0.00000000
  1.17800000   0.05023238   0.01690462   0.00026694   0.00001341   0.37231387   0.14378209   1.39209251  -0.75653297   0.00420528   0.00138564   0.03238240   0.03639096   0.06877336   0.11235130   0.03609908   0.07886457  -0.01464800   0.00000000
  1.18000000   0.05504764   0.01690409  -0.00022480  -0.00001237   0.37509806   0.14224941   1.39209251  -0.77615297   0.00380915   0.00118588   0.03277032   0.03600304   0.06877336   0.11245658   0.03610710   0.07886714  -0.02441400  -0.00000000
  1.18200000   0.05669670   0.01690454  -0.00072097  -0.00004088   0.37788224   0.14067748   1.39209251  -0.79577297   0.00308880   0.00096314   0.03316817   0.03560519   0.06877336   0.11256832   0.03611400   0.07886929  -0.01464800   0.00000000
  1.18400000   0.05992886   0.01690598  -0.00116972  -0.00007010   0.38066643   0.13906632   1.39209251  -0.81539297   0.00236754   0.00072731   0.03357596   0.03519741   0.06877336   0.11268495   0.03611945   0.07887098  -0.03662100  -0.00000000
  1.18600000   0.05669670   0.01690832  -0.00157729  -0.00008943   0.38345061   0.13741591   1.39209251  -0.83501297   0.00196607   0.00049434   0.03399367   0.03477969   0.06877336   0.11280157   0.03612379   0.07887220  -0.03906300   0.00000000
  1.18800000   0.06151195   0.01691147  -0.00201719  -0.00012408   0.38623480   0.13572626   1.39209251  -0.85463297   0.00205637   0.00028347   0.03442132   0.03435205   0.06877336   0.11291978   0.03612781   0.07887298  -0.03173800   0.00000000
  1.19000000   0.05669670   0.01691551  -0.00258167  -0.00014637   0.38901898   0.13399738   1.39209251  -0.87425297   0.00258456   0.00011752   0.03485889   0.03391447   0.06877336   0.11303799   0.03613245   0.07887338  -0.02441400   0.00000000
  1.19200000   0.06151195   0.01692067  -0.00331432  -0.00020387   0.39180317   0.13222925   1.39209251  -0.89387297   0.00329653   0.00000769   0.03530640   0.03346696   0.06877336   0.11315620   0.03613833   0.07887351  -0.02441400  -0.00000000
  1.19400000   0.05669670   0.01692730  -0.00419836  -0.00023803   0.39458735   0.13042189   1.39209251  -0.91349297   0.00385311  -0.00005194   0.03576384   0.03300952   0.06877336   0.11327441   0.03614548   0.07887346  -0.03173800   0.00000000
  1.19600000   0.05669670   0.01693569  -0.00518781  -0.00029413   0.39737154   0.12857528   1.39209251  -0.93311297   0.00398295  -0.00006486   0.03623122   0.03254215   0.06877336   0.11338780   0.03615332   0.07887335  -0.00732420   0.00000000
  1.19800000   0.05669670   0.01694607  -0.00620072  -0.00035156   0.40015572   0.12668943   1.39209251  -0.95273297   0.00360381  -0.00003250   0.03670852   0.03206484   0.06877336   0.11350119   0.03616090   0.07887325  -0.03418000   0.00000000
  1.20000000   0.05669670   0.01695847  -0.00711323  -0.00040330   0.40293991   0.12476435   1.39209251  -0.97235297   0.00285714   0.00002860   0.03719575   0.03157761   0.06877336   0.11361459   0.03616737   0.07887324  -0.01709000   0.00000000
  1.20200000   0.05504764   0.01697270  -0.00781797  -0.00043036   0.40572409   0.12280002   1.39209251  -0.99197297   0.00204246   0.00010021   0.03769292   0.03108044   0.06877336   0.11372633   0.03617226   0.07887337   0.00244140   0.00000000
  1.20400000   0.05669670   0.01698833  -0.00826518  -0.00046861   0.40850828   0.12079646   1.39209251  -1.01159297   0.00148257   0.00017760   0.03820002   0.03057334   0.06877336   0.11383808   0.03617579   0.07887365   0.00488280   0.00000000
  1.20600000   0.05669670   0.01700486  -0.00843756  -0.00047838   0.41129246   0.11875365   1.39209251  -1.03121297   0.00137930   0.00025268   0.03871705   0.03005631   0.06877336   0.11395147   0.03617865   0.07887408   0.00732420  -0.00000000
  1.20800000   0.05346454   0.01702174  -0.00833786  -0.00044578   0.41407665   0.11667160   1.39209251  -1.05083297   0.00172403   0.00030440   0.03924401   0.02952935   0.06877336   0.11406163   0.03618175   0.07887464  -0.01220700   0.00000000
  1.21000000   0.05188144   0.01703841  -0.00802084  -0.00041613   0.41686083   0.11455032   1.39209251  -1.07045297   0.00230407   0.00030773   0.03978091   0.02899246   0.06877336   0.11416698   0.03618578   0.07887525  -0.02197300  -0.00000000
  1.21200000   0.05669670   0.01705446  -0.00760556  -0.00043121   0.41964502   0.11238979   1.39209251  -1.09007297   0.00280339   0.00023725   0.04032773   0.02844563   0.06877336   0.11427555   0.03619089   0.07887580  -0.02197300   0.00000000
  1.21400000   0.04700022   0.01706967  -0.00721524  -0.00033912   0.42242920   0.11019003   1.39209251  -1.10969297   0.00295101   0.00007762   0.04088449   0.02788888   0.06877336   0.11437925   0.03619664   0.07887611  -0.03662100  -0.00000000
  1.21600000   0.05188144   0.01708410  -0.00687871  -0.00035688   0.42521339   0.10795102   1.39209251  -1.12931297   0.00264554  -0.00016258   0.04145117   0.02732219   0.06877336   0.11447813   0.03620224   0.07887603  -0.04882800   0.00000000
  1.21800000   0.05188144   0.01709786  -0.00649092  -0.00033676   0.42799757   0.10567277   1.39209251  -1.14893297   0.00199809  -0.00045938   0.04202779   0.02674557   0.06877336   0.11458190   0.03620689   0.07887540  -0.05615200  -0.00000000
  1.22000000   0.04700022   0.01711084  -0.00588461  -0.00027658   0.43078176   0.10335529   1.39209251  -1.16855297   0.00127839  -0.00078610   0.04261435   0.02615902   0.06877336   0.11468078   0.03621016   0.07887416  -0.06103500   0.00000000
  1.22200000   0.04376806   0.01712261  -0.00495099  -0.00021670   0.43356594   0.10099856   1.39209251  -1.18817297   0.00079254  -0.00111526   0.04321083   0.02556253   0.06877336   0.11477155   0.03621223   0.07887226  -0.07324200  -0.00000000
  1.22400000   0.04541712   0.01713251  -0.00369815  -0.00016796   0.43635013   0.09860260   1.39209251  -1.20779297   0.00074549  -0.00142653   0.04381724   0.02495612   0.06877336   0.11486073   0.03621377   0.07886972  -0.06103500   0.00000000
  1.22600000   0.04376806   0.01713990  -0.00225477  -0.00009869   0.43913431   0.09616739   1.39209251  -1.22741297   0.00114748  -0.00171101   0.04443359   0.02433977   0.06877336   0.11494992   0.03621566   0.07886658  -0.03418000   0.00000000
  1.22800000   0.04060186   0.01714441  -0.00088231  -0.00003582   0.44191850   0.09369295   1.39209251  -1.24703297   0.00180706  -0.00196132   0.04505986   0.02371350   0.06877336   0.11503429   0.03621862   0.07886291  -0.02197300  -0.00000000
  1.23000000   0.03895280   0.01714618   0.00010120   0.00000394   0.44470268   0.09117926   1.39209251  -1.26665297   0.00241558  -0.00216616   0.04569607   0.02307729   0.06877336   0.11511384   0.03622284   0.07885878  -0.01464800   0.00000000
  1.23200000   0.03736970   0.01714598   0.00051179   0.00001913   0.44748687   0.08862633   1.39209251  -1.28627297   0.00268625  -0.00231424   0.04634221   0.02243115   0.06877336   0.11519016   0.03622794   0.07885430  -0.02441400  -0.00000000
  1.23400000   0.03255444   0.01714495   0.00037957   0.00001236   0.45027105   0.08603417   1.39209251  -1.30589297   0.00248411  -0.00239777   0.04699829   0.02177508   0.06877336   0.11526009   0.03623311   0.07884959  -0.03906300   0.00000000
  1.23600000   0.03255444   0.01714419  -0.00015424  -0.00000502   0.45305524   0.08340276   1.39209251  -1.32551297   0.00188674  -0.00241561   0.04766429   0.02110907   0.06877336   0.11532520   0.03623748   0.07884477  -0.03173800   0.00000000
  1.23800000   0.03736970   0.01714450  -0.00094118  -0.00003517   0.45583942   0.08073212   1.39209251  -1.34513297   0.00114637  -0.00237534   0.04834022   0.02043314   0.06877336   0.11539512   0.03624052   0.07883998  -0.01220700   0.00000000
  1.24000000   0.03255444   0.01714638  -0.00185676  -0.00006045   0.45862361   0.07802223   1.39209251  -1.36475297   0.00057218  -0.00228641   0.04902609   0.01974727   0.06877336   0.11546504   0.03624224   0.07883532  -0.01709000   0.00000000
  1.24200000   0.02767322   0.01715010  -0.00280836  -0.00007772   0.46140779   0.07527310   1.39209251  -1.38437297   0.00039018  -0.00215047   0.04972189   0.01905147   0.06877336   0.11552527   0.03624320   0.07883088   0.00488280   0.00000000
  1.24400000   0.01962580   0.01715571  -0.00372591  -0.00007312   0.46419198   0.07248474   1.39209251  -1.40399297   0.00064258  -0.00196291   0.05042762   0.01834574   0.06877336   0.11557257   0.03624423   0.07882677   0.02929700  -0.00000000
  1.24600000   0.01481055   0.01716317  -0.00454060  -0.00006725   0.46697616   0.06965713   1.39209251  -1.42361297   0.00116989  -0.00171960   0.05114328   0.01763008   0.06877336   0.11560701   0.03624604   0.07882309  -0.03418000   0.00000000
  1.24800000   0.00518003   0.01717225  -0.00517756  -0.00002682   0.46976035   0.06679029   1.39209251  -1.44323297   0.00168443  -0.00142138   0.05186887   0.01690449   0.06877336   0.11562700   0.03624890   0.07881995  -0.05371100   0.00000000
  1.25000000   0.00000000   0.01718260  -0.00555609   0.00000000   0.47254453   0.06388420   1.39209251  -1.46285297   0.00190193  -0.00107870   0.05260440   0.01616896   0.06877336   0.11563218   0.03625248   0.07881745  -0.08056600   0.00000000
  1.25200000   0.00353097   0.01719372  -0.00559060  -0.00001974   0.47532872   0.06093887   1.39209251  -1.48247297   0.00167138  -0.00071101   0.05334985   0.01542351   0.06877336   0.11563571   0.03625606   0.07881566  -0.03662100   0.00000000
  1.25400000   0.00518003   0.01720490  -0.00521787  -0.00002703   0.47811290   0.05795431   1.39209251  -1.50209297   0.00104385  -0.00034009   0.05410524   0.01466812   0.06877336   0.11564442   0.03625877   0.07881460   0.01220700   0.00000000
  1.25600000   0.00353097   0.01721533  -0.00445561  -0.00001573   0.48089709   0.05493050   1.39209251  -1.52171297   0.00024927   0.00001404   0.05487056   0.01390280   0.06877336   0.11565313   0.03626007   0.07881428   0.00488280  -0.00000000
  1.25800000   0.00194787   0.01722424  -0.00343696  -0.00000669   0.48368127   0.05186746   1.39209251  -1.54133297  -0.00040690   0.00033350   0.05564581   0.01312755   0.06877336   0.11565861   0.03625991   0.07881463   0.02197300   0.00000000
  1.26000000   0.00194787   0.01723112  -0.00235781  -0.00000459   0.48646546   0.04876517   1.39209251  -1.56095297  -0.00068050   0.00060360   0.05643099   0.01234237   0.06877336   0.11566251   0.03625882   0.07881556   0.11719000  -0.00000000
  1.26200000   0.00518003   0.01723583  -0.00137892  -0.00000714   0.48924964   0.04562364   1.39209251  -1.58057297  -0.00049872   0.00081404   0.05722611   0.01154725   0.06877336   0.11566963   0.03625764   0.07881698   0.08789100   0.00000000
  1.26400000   0.01481055   0.01723859  -0.00059618  -0.00000883   0.49203383   0.04244288   1.39209251  -1.60019297   0.00000729   0.00095659   0.05803115   0.01074221   0.06877336   0.11568962   0.03625715   0.07881875   0.08056600  -0.00000000
  1.26600000   0.01481055   0.01723978  -0.00006390  -0.00000095   0.49481801   0.03922287   1.39209251  -1.61981297   0.00056285   0.00102181   0.05884613   0.00992723   0.06877336   0.11571924   0.03625772   0.07882073   0.04150400   0.00000000
  1.26800000   0.01157839   0.01723991   0.00021869   0.00000253   0.49760220   0.03596363   1.39209251  -1.63943297   0.00087360   0.00100275   0.05967104   0.00910232   0.06877336   0.11574563   0.03625916   0.07882275  -0.00976560   0.00000000
  1.27000000   0.01804271   0.01723947   0.00032594   0.00000588   0.50038638   0.03266514   1.39209251  -1.65905297   0.00075514   0.00090584   0.06050588   0.00826748   0.06877336   0.11577525   0.03626078   0.07882466   0.02441400  -0.00000000
  1.27200000   0.00999529   0.01723882   0.00037231   0.00000372   0.50317057   0.02932741   1.39209251  -1.67867297   0.00021313   0.00075401   0.06135065   0.00742271   0.06877336   0.11580329   0.03626175   0.07882632  -0.00732420   0.00000000
  1.27400000   0.01481055   0.01723808   0.00046662   0.00000691   0.50595476   0.02595045   1.39209251  -1.69829297  -0.00055821   0.00057533   0.06220536   0.00656801   0.06877336   0.11582810   0.03626141   0.07882765  -0.01464800   0.00000000
  1.27600000   0.01322745   0.01723714   0.00069132   0.00000914   0.50873894   0.02253424   1.39209251  -1.71791297  -0.00125996   0.00039127   0.06306999   0.00570337   0.06877336   0.11585614   0.03625959   0.07882862   0.01464800  -0.00000000
  1.27800000   0.00353097   0.01723576   0.00109206   0.00000386   0.51152313   0.01907880   1.39209251  -1.73753297  -0.00162162   0.00021182   0.06394456   0.00482881   0.06877336   0.11587290   0.03625671   0.07882922   0.01709000   0.00000000
  1.28000000   0.00029881   0.01723358   0.00166336   0.00000050   0.51430731   0.01558411   1.39209251  -1.75715297  -0.00152325   0.00003375   0.06482905   0.00394431   0.06877336   0.11587672   0.03625356   0.07882947  -0.00244140  -0.00000000
  1.28200000   0.00353097   0.01723025   0.00233989   0.00000826   0.51709150   0.01205018   1.39209251  -1.77677297  -0.00104744  -0.00015183   0.06572348   0.00304988   0.06877336   0.11588055   0.03625099   0.07882935   0.00000000   0.00000000
  1.28400000   0.00000000   0.01722557   0.00300638   0.00000000   0.51987568   0.00847702   1.39209251  -1.79639297  -0.00043806  -0.00034525   0.06662785   0.00214552   0.06877336   0.11588409   0.03624951   0.07882885  -0.00488280   0.00000000
  1.28600000   0.00000000   0.01721956   0.00351148   0.00000000   0.52265987   0.00486461   1.39209251  -1.81601297   0.00001367  -0.00053621   0.06754214   0.00123122   0.06877336   0.11588409   0.03624908   0.07882797   0.00732420   0.00000000
  1.28800000   0.00000000   0.01721253   0.00367990   0.00000000   0.52544405   0.00121297   1.39209251  -1.83563297   0.00010173  -0.00071109   0.06846636   0.00030700   0.06877336   0.11588409   0.03624920   0.07882672   0.00000000 -1332.81709181
  1.29000000   0.00000000   0.01720518   0.00337167   0.00000000   0.52822824   0.00000000   0.00000000   0.00000000  -0.00020446  -0.00085215   0.00000000   0.00000000   0.00000000   0.11588409   0.03624910   0.07882516  -0.00732420   0.00000000
  1.29200000   0.00000000   0.01719843   0.00259839   0.00000000   0.52822824   0.00000000   0.00000000   0.00000000  -0.00074949  -0.00093873   0.00000000   0.00000000   0.00000000   0.11588409   0.03624814   0.07882337  -0.02441400   0.00000000
  1.29400000   0.00000000   0.01719323   0.00159519   0.00000000   0.52822824   0.00000000   0.00000000   0.00000000  -0.00126319  -0.00095657   0.00000000   0.00000000   0.00000000   0.11588409   0.03624613   0.07882147  -0.05371100   0.00000000
  1.29600000   0.00000000   0.01719004   0.00073630   0.00000000   0.52822824   0.00000000   0.00000000   0.00000000  -0.00148303  -0.00089685   0.00000000   0.00000000   0.00000000   0.11588409   0.03624338   0.07881962  -0.08789100   0.00000000
  1.29800000   0.00000000   0.01718857   0.00031722   0.00000000   0.52822824   0.00000000   0.00000000   0.00000000  -0.00127280  -0.00075001   0.00000000   0.00000000   0.00000000   0.11588409   0.03624063   0.07881797  -0.06835900   0.00000000
  1.30000000   0.00000000   0.01718794   0.00037369   0.00000000   0.52822824   0.00000000   0.00000000   0.00000000  -0.00068299  -0.00051027   0.00000000   0.00000000   0.00000000   0.11588409   0.03623867   0.07881671  -0.05127000   0.00000000
  1.30200000   0.00000000   0.01718719   0.00068652   0.00000000   0.52822824   0.00000000   0.00000000   0.00000000   0.00007359  -0.00018186   0.00000000   0.00000000   0.00000000   0.11588409   0.03623806   0.07881602  -0.04150400   0.00000000
  1.30400000   0.00000000   0.01718582   0.00095423   0.00000000   0.52822824   0.00000000   0.00000000   0.00000000   0.00071813   0.00022007   0.00000000   0.00000000   0.00000000   0.11588409   0.03623885   0.07881606  -0.03173800   0.00000000
  1.30600000   0.00000000   0.01718391   0.00097115   0.00000000   0.52822824   0.00000000   0.00000000   0.00000000   0.00103080   0.00067246   0.00000000   0.00000000   0.00000000   0.11588409   0.03624060   0.07881695  -0.00732420   0.00000000
  1.30800000   0.00000000   0.01718197   0.00067324   0.00000000   0.52822824   0.00000000   0.00000000   0.00000000   0.00094847   0.00115316   0.00000000   0.00000000   0.00000000   0.11588409   0.03624258   0.07881878  -0.00488280   0.00000000
  1.31000000   0.00000000   0.01718062   0.00007633   0.00000000   0.52822824   0.00000000   0.00000000   0.00000000   0.00059059   0.00164721   0.00000000   0.00000000   0.00000000   0.11588409   0.03624412   0.07882158  -0.02441400   0.00000000
  1.31200000   0.00000000   0.01718047  -0.00078586   0.00000000   0.52822824   0.00000000   0.00000000   0.00000000   0.00020123   0.00213809   0.00000000   0.00000000   0.00000000   0.11588409   0.03624491   0.07882536  -0.02441400   0.00000000
  1.31400000   0.00000000   0.01718204  -0.00186560   0.00000000   0.52822824   0.00000000   0.00000000   0.00000000   0.00003414   0.00259099   0.00000000   0.00000000   0.00000000   0.11588409   0.03624515   0.07883009  -0.01953100   0.00000000
  1.31600000   0.00000000   0.01718577  -0.00305569   0.00000000   0.52822824   0.00000000   0.00000000   0.00000000   0.00023474   0.00295022   0.00000000   0.00000000   0.00000000   0.11588409   0.03624542   0.07883563  -0.01709000   0.00000000
  1.31800000   0.00000000   0.01719188  -0.00416742   0.00000000   0.52822824   0.00000000   0.00000000   0.00000000   0.00077392   0.00315664   0.00000000   0.00000000   0.00000000   0.11588409   0.03624643   0.07884174  -0.00976560   0.00000000
  1.32000000   0.00000000   0.01720022  -0.00501329   0.00000000   0.52822824   0.00000000   0.00000000   0.00000000   0.00146152   0.00317149   0.00000000   0.00000000   0.00000000   0.11588409   0.03624866   0.07884807  -0.01464800   0.00000000
  1.32200000   0.00000000   0.01721024  -0.00551197   0.00000000   0.52822824   0.00000000   0.00000000   0.00000000   0.00203183   0.00299358   0.00000000   0.00000000   0.00000000   0.11588409   0.03625215   0.07885423  -0.02685500   0.00000000
  1.32400000   0.00000000   0.01722127  -0.00566480   0.00000000   0.52822824   0.00000000   0.00000000   0.00000000   0.00226270   0.00265361   0.00000000   0.00000000   0.00000000   0.11588409   0.03625645   0.07885988  -0.03906300   0.00000000
  1.32600000   0.00000000   0.01723260  -0.00549679   0.00000000   0.52822824   0.00000000   0.00000000   0.00000000   0.00207530   0.00219272   0.00000000   0.00000000   0.00000000   0.11588409   0.03626079   0.07886473  -0.02197300   0.00000000
  1.32800000   0.00000000   0.01724359  -0.00508967   0.00000000   0.52822824   0.00000000   0.00000000   0.00000000   0.00157004   0.00165757   0.00000000   0.00000000   0.00000000   0.11588409   0.03626443   0.07886858   0.00976560   0.00000000
  1.33000000   0.00000000   0.01725377  -0.00458664   0.00000000   0.52822824   0.00000000   0.00000000   0.00000000   0.00098270   0.00110466   0.00000000   0.00000000   0.00000000   0.11588409   0.03626698   0.07887134  -0.07812500   0.00000000
  1.33200000   0.00000000   0.01726294  -0.00411302   0.00000000   0.52822824   0.00000000   0.00000000   0.00000000   0.00057834   0.00058570   0.00000000   0.00000000   0.00000000   0.11588409   0.03626855   0.07887303  -0.02197300   0.00000000
  1.33400000   0.00000000   0.01727117  -0.00374117   0.00000000   0.52822824   0.00000000   0.00000000   0.00000000   0.00053141   0.00013313   0.00000000   0.00000000   0.00000000   0.11588409   0.03626966   0.07887375  -0.05859400   0.00000000
  1.33600000   0.00000000   0.01727865  -0.00351094   0.00000000   0.52822824   0.00000000   0.00000000   0.00000000   0.00084892  -0.00023717   0.00000000   0.00000000   0.00000000   0.11588409   0.03627104   0.07887365  -0.07080100   0.00000000
  1.33800000   0.00000000   0.01728567  -0.00342421   0.00000000   0.52822824   0.00000000   0.00000000   0.00000000   0.00137049  -0.00052226   0.00000000   0.00000000   0.00000000   0.11588409   0.03627326   0.07887289  -0.04638700   0.00000000
  1.34000000   0.00000000   0.01729252  -0.00343031   0.00000000   0.52822824   0.00000000   0.00000000   0.00000000   0.00184285  -0.00072940   0.00000000   0.00000000   0.00000000   0.11588409   0.03627647   0.07887163  -0.02929700   0.00000000
  1.34200000   0.00000000   0.01729938  -0.00346662   0.00000000   0.52822824   0.00000000   0.00000000   0.00000000   0.00203652  -0.00086870   0.00000000   0.00000000   0.00000000   0.11588409   0.03628035   0.07887004  -0.00488280   0.00000000
  1.34400000   0.00000000   0.01730632  -0.00354379   0.00000000   0.52822824   0.00000000   0.00000000   0.00000000   0.00185310  -0.00094796   0.00000000   0.00000000   0.00000000   0.11588409   0.03628424   0.07886822  -0.04882800   0.00000000
  1.34600000   0.00000000   0.01731340  -0.00377313   0.00000000   0.52822824   0.00000000   0.00000000   0.00000000   0.00137117  -0.00097146   0.00000000   0.00000000   0.00000000   0.11588409   0.03628746   0.07886630  -0.02685500   0.00000000
  1.34800000   0.00000000   0.01732095  -0.00426357   0.00000000   0.52822824   0.00000000   0.00000000   0.00000000   0.00080775  -0.00094023   0.00000000   0.00000000   0.00000000   0.11588409   0.03628964   0.07886439  -0.01464800   0.00000000
  1.35000000   0.00000000   0.01732948  -0.00496387   0.00000000   0.52822824   0.00000000   0.00000000   0.00000000   0.00041711  -0.00085385   0.00000000   0.00000000   0.00000000   0.11588409   0.03629087   0.07886259  -0.00976560   0.00000000
  1.35200000   0.00000000   0.01733940  -0.00563646   0.00000000   0.52822824   0.00000000   0.00000000   0.00000000   0.00037539  -0.00071482   0.00000000   0.00000000   0.00000000   0.11588409   0.03629166   0.07886103  -0.02685500   0.00000000
  1.35400000   0.00000000   0.01735068  -0.00603460   0.00000000   0.52822824   0.00000000   0.00000000   0.00000000   0.00070119  -0.00053451   0.00000000   0.00000000   0.00000000   0.11588409   0.03629273   0.07885978  -0.05615200   0.00000000
  1.35600000   0.00000000   0.01736275  -0.00608252   0.00000000   0.52822824   0.00000000   0.00000000   0.00000000   0.00124815  -0.00033368   0.00000000   0.00000000   0.00000000   0.11588409   0.03629468   0.07885891  -0.02685500   0.00000000
  1.35800000   0.00000000   0.01737491  -0.00587103   0.00000000   0.52822824   0.00000000   0.00000000   0.00000000   0.00177208  -0.00013947   0.00000000   0.00000000   0.00000000   0.11588409   0.03629770   0.07885843  -0.00732420   0.00000000
  1.36000000   0.00000000   0.01738665  -0.00554695   0.00000000   0.52822824   0.00000000   0.00000000   0.00000000   0.00204002   0.00001691   0.00000000   0.00000000   0.00000000   0.11588409   0.03630152   0.07885831   0.01220700   0.00000000
  1.36200000   0.00000000   0.01739775  -0.00523414   0.00000000   0.52822824   0.00000000   0.00000000   0.00000000   0.00193432   0.00011054   0.00000000   0.00000000   0.00000000   0.11588409   0.03630549   0.07885844   0.05859400   0.00000000
  1.36400000   0.00000000   0.01740822  -0.00500371   0.00000000   0.52822824   0.00000000   0.00000000   0.00000000   0.00150529   0.00013451   0.00000000   0.00000000   0.00000000   0.11588409   0.03630893   0.07885868   0.05127000   0.00000000
  1.36600000   0.00000000   0.01741822  -0.00485165   0.00000000   0.52822824   0.00000000   0.00000000   0.00000000   0.00094525   0.00009527   0.00000000   0.00000000   0.00000000   0.11588409   0.03631138   0.07885891   0.03173800   0.00000000
  1.36800000   0.00000000   0.01742793  -0.00468995   0.00000000   0.52822824   0.00000000   0.00000000   0.00000000   0.00049950   0.00000203   0.00000000   0.00000000   0.00000000   0.11588409   0.03631283   0.07885901   0.02441400   0.00000000
  1.37000000   0.00000000   0.01743731  -0.00440261   0.00000000   0.52822824   0.00000000   0.00000000   0.00000000   0.00035773  -0.00013373   0.00000000   0.00000000   0.00000000   0.11588409   0.03631368   0.07885888   0.00976560   0.00000000
  1.37200000   0.00000000   0.01744611  -0.00393393   0.00000000   0.52822824   0.00000000   0.00000000   0.00000000   0.00057001  -0.00029663   0.00000000   0.00000000   0.00000000   0.11588409   0.03631461   0.07885845   0.00000000   0.00000000
  1.37400000   0.00000000   0.01745398  -0.00331533   0.00000000   0.52822824   0.00000000   0.00000000   0.00000000   0.00102395  -0.00047308   0.00000000   0.00000000   0.00000000   0.11588409   0.03631620   0.07885768  -0.00732420   0.00000000
  1.37600000   0.00000000   0.01746061  -0.00262342   0.00000000   0.52822824   0.00000000   0.00000000   0.00000000   0.00149605  -0.00065614   0.00000000   0.00000000   0.00000000   0.11588409   0.03631872   0.07885655  -0.01464800   0.00000000
  1.37800000   0.00000000   0.01746586  -0.00193582   0.00000000   0.52822824   0.00000000   0.00000000   0.00000000   0.00175169  -0.00084300   0.00000000   0.00000000   0.00000000   0.11588409   0.03632197   0.07885505  -0.01953100   0.00000000
  1.38000000   0.00000000   0.01746973  -0.00132230   0.00000000   0.52822824   0.00000000   0.00000000   0.00000000   0.00164673  -0.00103177   0.00000000   0.00000000   0.00000000   0.11588409   0.03632537   0.07885318  -0.00244140   0.00000000
  1.38200000   0.00000000   0.01747237  -0.00084775   0.00000000   0.52822824   0.00000000   0.00000000   0.00000000   0.00118980  -0.00122009   0.00000000   0.00000000   0.00000000   0.11588409   0.03632821   0.07885092  -0.02929700   0.00000000
  1.38400000   0.00000000   0.01747407  -0.00055739   0.00000000   0.52822824   0.00000000   0.00000000   0.00000000   0.00053916  -0.00140499   0.00000000   0.00000000   0.00000000   0.11588409   0.03632994   0.07884830  -0.02685500   0.00000000
  1.38600000   0.00000000   0.01747518  -0.00045827   0.00000000   0.52822824   0.00000000   0.00000000   0.00000000  -0.00006824  -0.00158646   0.00000000   0.00000000   0.00000000   0.11588409   0.03633041   0.07884531  -0.03662100   0.00000000
  1.38800000   0.00000000   0.01747610  -0.00051638   0.00000000   0.52822824   0.00000000   0.00000000   0.00000000  -0.00042450  -0.00176357   0.00000000   0.00000000   0.00000000   0.11588409   0.03632991   0.07884196  -0.00976560   0.00000000
  1.39000000   0.00000000   0.01747713  -0.00066711   0.00000000   0.52822824   0.00000000   0.00000000   0.00000000  -0.00044385  -0.00191963   0.00000000   0.00000000   0.00000000   0.11588409   0.03632905   0.07883828  -0.01709000   0.00000000
  1.39200000   0.00000000   0.01747847  -0.00084374   0.00000000   0.52822824   0.00000000   0.00000000   0.00000000  -0.00019846  -0.00202145   0.00000000   0.00000000   0.00000000   0.11588409   0.03632840   0.07883433  -0.00732420   0.00000000
  1.39400000   0.00000000   0.01748015  -0.00101381   0.00000000   0.52822824   0.00000000   0.00000000   0.00000000   0.00011740  -0.00204219   0.00000000   0.00000000   0.00000000   0.11588409   0.03632832   0.07883027   0.01464800   0.00000000
  1.39600000   0.00000000   0.01748218  -0.00117965   0.00000000   0.52822824   0.00000000   0.00000000   0.00000000   0.00027770  -0.00197889   0.00000000   0.00000000   0.00000000   0.11588409   0.03632872   0.07882625   0.02441400   0.00000000
  1.39800000   0.00000000   0.01748454  -0.00134681   0.00000000   0.52822824   0.00000000   0.00000000   0.00000000   0.00012978  -0.00184619   0.00000000   0.00000000   0.00000000   0.11588409   0.03632913   0.07882242   0.01953100   0.00000000
  1.40000000   0.00000000   0.01748723  -0.00151554   0.00000000   0.52822824   0.00000000   0.00000000   0.00000000  -0.00033359  -0.00166059   0.00000000   0.00000000   0.00000000   0.11588409   0.03632892   0.07881892   0.00488280   0.00000000
  1.40200000   0.00000000   0.01749027  -0.00168287   0.00000000   0.52822824   0.00000000   0.00000000   0.00000000  -0.00097048  -0.00143290   0.00000000   0.00000000   0.00000000   0.11588409   0.03632762   0.07881582  -0.02441400   0.00000000
  1.40400000   0.00000000   0.01749363  -0.00182840   0.00000000   0.52822824   0.00000000   0.00000000   0.00000000  -0.00155562  -0.00117456   0.00000000   0.00000000   0.00000000   0.11588409   0.03632509   0.07881322  -0.03173800   0.00000000
  1.40600000   0.00000000   0.01749729  -0.00193824   0.00000000   0.52822824   0.00000000   0.00000000   0.00000000  -0.00188316  -0.00090653   0.00000000   0.00000000   0.00000000   0.11588409   0.03632165   0.07881114  -0.04638700   0.00000000
  1.40800000   0.00000000   0.01750116  -0.00205573   0.00000000   0.52822824   0.00000000   0.00000000   0.00000000  -0.00186018  -0.00065352   0.00000000   0.00000000   0.00000000   0.11588409   0.03631791   0.07880958  -0.03906300   0.00000000
  1.41000000   0.00000000   0.01750528  -0.00225329   0.00000000   0.52822824   0.00000000   0.00000000   0.00000000  -0.00154967  -0.00042965   0.00000000   0.00000000   0.00000000   0.11588409   0.03631450   0.07880849  -0.03173800   0.00000000
  1.41200000   0.00000000   0.01750978  -0.00253331   0.00000000   0.52822824   0.00000000   0.00000000   0.00000000  -0.00114147  -0.00023634   0.00000000   0.00000000   0.00000000   0.11588409   0.03631181   0.07880783  -0.02441400   0.00000000
  1.41400000   0.00000000   0.01751485  -0.00277737   0.00000000   0.52822824   0.00000000   0.00000000   0.00000000  -0.00086477  -0.00007129   0.00000000   0.00000000   0.00000000   0.11588409   0.03630980   0.07880752  -0.01953100   0.00000000
  1.41600000   0.00000000   0.01752040  -0.00280656   0.00000000   0.52822824   0.00000000   0.00000000   0.00000000  -0.00088481   0.00006773   0.00000000   0.00000000   0.00000000   0.11588409   0.03630805   0.07880751  -0.01709000   0.00000000
  1.41800000   0.00000000   0.01752602  -0.00251621   0.00000000   0.52822824   0.00000000   0.00000000   0.00000000  -0.00122981   0.00018277   0.00000000   0.00000000   0.00000000   0.11588409   0.03630594   0.07880777  -0.04394500   0.00000000
  1.42000000   0.00000000   0.01753105  -0.00197675   0.00000000   0.52822824   0.00000000   0.00000000   0.00000000  -0.00177800   0.00027634   0.00000000   0.00000000   0.00000000   0.11588409   0.03630293   0.07880822  -0.05615200   0.00000000
  1.42200000   0.00000000   0.01753500  -0.00139309   0.00000000   0.52822824   0.00000000   0.00000000   0.00000000  -0.00231044   0.00035716   0.00000000   0.00000000   0.00000000   0.11588409   0.03629884   0.07880886  -0.08789100   0.00000000
  1.42400000   0.00000000   0.01753779  -0.00094975   0.00000000   0.52822824   0.00000000   0.00000000   0.00000000  -0.00260845   0.00043602   0.00000000   0.00000000   0.00000000   0.11588409   0.03629392   0.07880965  -0.03662100   0.00000000
  1.42600000   0.00000000   0.01753969  -0.00070622   0.00000000   0.52822824   0.00000000   0.00000000   0.00000000  -0.00255160   0.00050880   0.00000000   0.00000000   0.00000000   0.11588409   0.03628876   0.07881060  -0.01464800   0.00000000
  1.42800000   0.00000000   0.01754110  -0.00061166   0.00000000   0.52822824   0.00000000   0.00000000   0.00000000  -0.00216984   0.00055678   0.00000000   0.00000000   0.00000000   0.11588409   0.03628404   0.07881166  -0.00976560   0.00000000
  1.43000000   0.00000000   0.01754232  -0.00056759   0.00000000   0.52822824   0.00000000   0.00000000   0.00000000  -0.00162715   0.00056859   0.00000000   0.00000000   0.00000000   0.11588409   0.03628024   0.07881279  -0.01709000   0.00000000
  1.43200000   0.00000000   0.01754346  -0.00051137   0.00000000   0.52822824   0.00000000   0.00000000   0.00000000  -0.00114688   0.00055166   0.00000000   0.00000000   0.00000000   0.11588409   0.03627747   0.07881391  -0.02197300   0.00000000
  1.43400000   0.00000000   0.01754448  -0.00048090   0.00000000   0.52822824   0.00000000   0.00000000   0.00000000  -0.00091137   0.00052055   0.00000000   0.00000000   0.00000000   0.11588409   0.03627541   0.07881498  -0.01220700   0.00000000
  1.43600000   0.00000000   0.01754544  -0.00054858   0.00000000   0.52822824   0.00000000   0.00000000   0.00000000  -0.00097963   0.00048150   0.00000000   0.00000000   0.00000000   0.11588409   0.03627352   0.07881598  -0.00976560   0.00000000
  1.43800000   0.00000000   0.01754654  -0.00069005   0.00000000   0.52822824   0.00000000   0.00000000   0.00000000  -0.00126261   0.00043201   0.00000000   0.00000000   0.00000000   0.11588409   0.03627128   0.07881690   0.03173800   0.00000000
  1.44000000   0.00000000   0.01754792  -0.00078611   0.00000000   0.52822824   0.00000000   0.00000000   0.00000000  -0.00156792   0.00037079   0.00000000   0.00000000   0.00000000   0.11588409   0.03626845   0.07881770   0.02197300   0.00000000
  1.44200000   0.00000000   0.01754949  -0.00073721   0.00000000   0.52822824   0.00000000   0.00000000   0.00000000  -0.00169003   0.00030417   0.00000000   0.00000000   0.00000000   0.11588409   0.03626519   0.07881837   0.01464800   0.00000000
  1.44400000   0.00000000   0.01755097  -0.00052728   0.00000000   0.52822824   0.00000000   0.00000000   0.00000000  -0.00150420   0.00024138   0.00000000   0.00000000   0.00000000   0.11588409   0.03626200   0.07881892   0.01464800   0.00000000
  1.44600000   0.00000000   0.01755202  -0.00019995   0.00000000   0.52822824   0.00000000   0.00000000   0.00000000  -0.00102426   0.00018251   0.00000000   0.00000000   0.00000000   0.11588409   0.03625947   0.07881934   0.01953100   0.00000000
  1.44800000   0.00000000   0.01755242   0.00018767   0.00000000   0.52822824   0.00000000   0.00000000   0.00000000  -0.00039789   0.00011506   0.00000000   0.00000000   0.00000000   0.11588409   0.03625805   0.07881964   0.01464800   0.00000000
  1.45000000   0.00000000   0.01755205   0.00058134   0.00000000   0.52822824   0.00000000   0.00000000   0.00000000   0.00016031   0.00002711   0.00000000   0.00000000   0.00000000   0.11588409   0.03625781   0.07881978   0.02197300   0.00000000
  1.45200000   0.00000000   0.01755088   0.00091364   0.00000000   0.52822824   0.00000000   0.00000000   0.00000000   0.00046638  -0.00008063   0.00000000   0.00000000   0.00000000   0.11588409   0.03625843   0.07881973   0.01464800   0.00000000
  1.45400000   0.00000000   0.01754906   0.00107902   0.00000000   0.52822824   0.00000000   0.00000000   0.00000000   0.00044931  -0.00019755   0.00000000   0.00000000   0.00000000   0.11588409   0.03625935   0.07881945  -0.01220700   0.00000000
  1.45600000   0.00000000   0.01754690   0.00093618   0.00000000   0.52822824   0.00000000   0.00000000   0.00000000   0.00018053  -0.00031078   0.00000000   0.00000000   0.00000000   0.11588409   0.03625998   0.07881894  -0.01220700   0.00000000
  1.45800000   0.00000000   0.01754503   0.00040832   0.00000000   0.52822824   0.00000000   0.00000000   0.00000000  -0.00016065  -0.00040898   0.00000000   0.00000000   0.00000000   0.11588409   0.03626000   0.07881822  -0.01464800   0.00000000
  1.46000000   0.00000000   0.01754421  -0.00036670   0.00000000   0.52822824   0.00000000   0.00000000   0.00000000  -0.00036916  -0.00048257   0.00000000   0.00000000   0.00000000   0.11588409   0.03625947   0.07881733  -0.01220700   0.00000000
  1.46200000   0.00000000   0.01754494  -0.00108942   0.00000000   0.52822824   0.00000000   0.00000000   0.00000000  -0.00030745  -0.00052088   0.00000000   0.00000000   0.00000000   0.11588409   0.03625879   0.07881633   0.00732420   0.00000000
  1.46400000   0.00000000   0.01754712  -0.00156307   0.00000000   0.52822824   0.00000000   0.00000000   0.00000000   0.00003247  -0.00051369   0.00000000   0.00000000   0.00000000   0.11588409   0.03625852   0.07881529   0.02441400   0.00000000
  1.46600000   0.00000000   0.01755025  -0.00180124   0.00000000   0.52822824   0.00000000   0.00000000   0.00000000   0.00052600  -0.00045975   0.00000000   0.00000000   0.00000000   0.11588409   0.03625908   0.07881432  -0.00732420   0.00000000
  1.46800000   0.00000000   0.01755385  -0.00187901   0.00000000   0.52822824   0.00000000   0.00000000   0.00000000   0.00097175  -0.00036803   0.00000000   0.00000000   0.00000000   0.11588409   0.03626057   0.07881349  -0.04882800   0.00000000
  1.47000000   0.00000000   0.01755761  -0.00180375   0.00000000   0.52822824   0.00000000   0.00000000   0.00000000   0.00118177  -0.00024928   0.00000000   0.00000000   0.00000000   0.11588409   0.03626273   0.07881287  -0.02441400   0.00000000
  1.47200000   0.00000000   0.01756122  -0.00154858   0.00000000   0.52822824   0.00000000   0.00000000   0.00000000   0.00106650  -0.00011273   0.00000000   0.00000000   0.00000000   0.11588409   0.03626498   0.07881251  -0.02685500   0.00000000
  1.47400000   0.00000000   0.01756431  -0.00114302   0.00000000   0.52822824   0.00000000   0.00000000   0.00000000   0.00067501   0.00003101   0.00000000   0.00000000   0.00000000   0.11588409   0.03626672   0.07881243   0.00244140   0.00000000
  1.47600000   0.00000000   0.01756660  -0.00068350   0.00000000   0.52822824   0.00000000   0.00000000   0.00000000   0.00017332   0.00017129   0.00000000   0.00000000   0.00000000   0.11588409   0.03626757   0.07881263   0.03662100   0.00000000
  1.47800000   0.00000000   0.01756797  -0.00027069   0.00000000   0.52822824   0.00000000   0.00000000   0.00000000  -0.00022812   0.00030233   0.00000000   0.00000000   0.00000000   0.11588409   0.03626751   0.07881311  -0.00976560   0.00000000
  1.48000000   0.00000000   0.01756851   0.00002801   0.00000000   0.52822824   0.00000000   0.00000000   0.00000000  -0.00036786   0.00042211   0.00000000   0.00000000   0.00000000   0.11588409   0.03626692   0.07881383  -0.00976560   0.00000000
  1.48200000   0.00000000   0.01756845   0.00017081   0.00000000   0.52822824   0.00000000   0.00000000   0.00000000  -0.00020721   0.00052503   0.00000000   0.00000000   0.00000000   0.11588409   0.03626634   0.07881478   0.00000000   0.00000000
  1.48400000   0.00000000   0.01756811   0.00014127   0.00000000   0.52822824   0.00000000   0.00000000   0.00000000   0.00015313   0.00059836   0.00000000   0.00000000   0.00000000   0.11588409   0.03626629   0.07881590  -0.01953100   0.00000000
  1.48600000   0.00000000   0.01756783  -0.00002653   0.00000000   0.52822824   0.00000000   0.00000000   0.00000000   0.00052353   0.00062432   0.00000000   0.00000000   0.00000000   0.11588409   0.03626696   0.07881712  -0.03662100   0.00000000
  1.48800000   0.00000000   0.01756788  -0.00025018   0.00000000   0.52822824   0.00000000   0.00000000   0.00000000   0.00071506   0.00058597   0.00000000   0.00000000   0.00000000   0.11588409   0.03626820   0.07881833  -0.01953100   0.00000000
  1.49000000   0.00000000   0.01756838  -0.00045626   0.00000000   0.52822824   0.00000000   0.00000000   0.00000000   0.00062308   0.00047822   0.00000000   0.00000000   0.00000000   0.11588409   0.03626954   0.07881940  -0.02197300   0.00000000
  1.49200000   0.00000000   0.01756929  -0.00061810   0.00000000   0.52822824   0.00000000   0.00000000   0.00000000   0.00026907   0.00031418   0.00000000   0.00000000   0.00000000   0.11588409   0.03627043   0.07882019  -0.02197300   0.00000000
  1.49400000   0.00000000   0.01757053  -0.00072517   0.00000000   0.52822824   0.00000000   0.00000000   0.00000000  -0.00021111   0.00011752   0.00000000   0.00000000   0.00000000   0.11588409   0.03627049   0.07882062  -0.02197300   0.00000000
  1.49600000   0.00000000   0.01757198  -0.00074460   0.00000000   0.52822824   0.00000000   0.00000000   0.00000000  -0.00062694  -0.00008610   0.00000000   0.00000000   0.00000000   0.11588409   0.03626965   0.07882065  -0.03418000   0.00000000
  1.49800000   0.00000000   0.01757347  -0.00063431   0.00000000   0.52822824   0.00000000   0.00000000   0.00000000  -0.00081846  -0.00026832   0.00000000   0.00000000   0.00000000   0.11588409   0.03626821   0.07882030  -0.03662100   0.00000000
  1.50000000   0.00000000   0.01757474  -0.00038761   0.00000000   0.52822824   0.00000000   0.00000000   0.00000000  -0.00072807  -0.00040036   0.00000000   0.00000000   0.00000000   0.11588409   0.03626666   0.07881963  -0.04394500   0.00000000
  1.50200000   0.00000000   0.01757551  -0.00004815   0.00000000   0.52822824   0.00000000   0.00000000   0.00000000  -0.00042485  -0.00046344   0.00000000   0.00000000   0.00000000   0.11588409   0.03626551   0.07881877  -0.01709000   0.00000000
  1.50400000   0.00000000   0.01757561   0.00031563   0.00000000   0.52822824   0.00000000   0.00000000   0.00000000  -0.00007188  -0.00045258   0.00000000   0.00000000   0.00000000   0.11588409   0.03626501   0.07881785  -0.00976560   0.00000000
  1.50600000   0.00000000   0.01757498   0.00063460   0.00000000   0.52822824   0.00000000   0.00000000   0.00000000   0.00014909  -0.00037206   0.00000000   0.00000000   0.00000000   0.11588409   0.03626509   0.07881703  -0.01464800   0.00000000
  1.50800000   0.00000000   0.01757371   0.00085797   0.00000000   0.52822824   0.00000000   0.00000000   0.00000000   0.00012140  -0.00023236   0.00000000   0.00000000   0.00000000   0.11588409   0.03626536   0.07881642  -0.01953100   0.00000000
  1.51000000   0.00000000   0.01757199   0.00097741   0.00000000   0.52822824   0.00000000   0.00000000   0.00000000  -0.00015407  -0.00004555   0.00000000   0.00000000   0.00000000   0.11588409   0.03626533   0.07881614  -0.03418000   0.00000000
  1.51200000   0.00000000   0.01757004   0.00102163   0.00000000   0.52822824   0.00000000   0.00000000   0.00000000  -0.00056100   0.00018034   0.00000000   0.00000000   0.00000000   0.11588409   0.03626461   0.07881628  -0.01953100   0.00000000
  1.51400000   0.00000000   0.01756800   0.00102766   0.00000000   0.52822824   0.00000000   0.00000000   0.00000000  -0.00092149   0.00043934   0.00000000   0.00000000   0.00000000   0.11588409   0.03626313   0.07881690  -0.01464800   0.00000000
  1.51600000   0.00000000   0.01756594   0.00103364   0.00000000   0.52822824   0.00000000   0.00000000   0.00000000  -0.00107741   0.00072230   0.00000000   0.00000000   0.00000000   0.11588409   0.03626113   0.07881806  -0.02929700   0.00000000
  1.51800000   0.00000000   0.01756387   0.00105782   0.00000000   0.52822824   0.00000000   0.00000000   0.00000000  -0.00096254   0.00101773   0.00000000   0.00000000   0.00000000   0.11588409   0.03625909   0.07881980  -0.02929700   0.00000000
  1.52000000   0.00000000   0.01756176   0.00105156   0.00000000   0.52822824   0.00000000   0.00000000   0.00000000  -0.00063316   0.00131557   0.00000000   0.00000000   0.00000000   0.11588409   0.03625749   0.07882213  -0.01953100   0.00000000
  1.52200000   0.00000000   0.01755965   0.00093138   0.00000000   0.52822824   0.00000000   0.00000000   0.00000000  -0.00024371   0.00160666   0.00000000   0.00000000   0.00000000   0.11588409   0.03625662   0.07882506  -0.02441400   0.00000000
  1.52400000   0.00000000   0.01755779   0.00068069   0.00000000   0.52822824   0.00000000   0.00000000   0.00000000   0.00002355   0.00188149   0.00000000   0.00000000   0.00000000   0.11588409   0.03625640   0.07882854  -0.03173800   0.00000000
  1.52600000   0.00000000   0.01755643   0.00037120   0.00000000   0.52822824   0.00000000   0.00000000   0.00000000   0.00004374   0.00213033   0.00000000   0.00000000   0.00000000   0.11588409   0.03625646   0.07883256  -0.02441400   0.00000000
  1.52800000   0.00000000   0.01755569   0.00009827   0.00000000   0.52822824   0.00000000   0.00000000   0.00000000  -0.00019387   0.00233899   0.00000000   0.00000000   0.00000000   0.11588409   0.03625631   0.07883702  -0.01220700   0.00000000
  1.53000000   0.00000000   0.01755549  -0.00007201   0.00000000   0.52822824   0.00000000   0.00000000   0.00000000  -0.00058274   0.00248790   0.00000000   0.00000000   0.00000000   0.11588409   0.03625554   0.07884185  -0.01709000   0.00000000
  1.53200000   0.00000000   0.01755564  -0.00013278   0.00000000   0.52822824   0.00000000   0.00000000   0.00000000  -0.00094738   0.00256047   0.00000000   0.00000000   0.00000000   0.11588409   0.03625401   0.07884690  -0.01464800   0.00000000
  1.53400000   0.00000000   0.01755590  -0.00013678   0.00000000   0.52822824   0.00000000   0.00000000   0.00000000  -0.00112258   0.00254933   0.00000000   0.00000000   0.00000000   0.11588409   0.03625194   0.07885201  -0.00244140   0.00000000
  1.53600000   0.00000000   0.01755617  -0.00013534   0.00000000   0.52822824   0.00000000   0.00000000   0.00000000  -0.00102958   0.00245669   0.00000000   0.00000000   0.00000000   0.11588409   0.03624978   0.07885702  -0.01464800   0.00000000
  1.53800000   0.00000000   0.01755644  -0.00011583   0.00000000   0.52822824   0.00000000   0.00000000   0.00000000  -0.00071225   0.00229433   0.00000000   0.00000000   0.00000000   0.11588409   0.03624804   0.07886177  -0.00976560   0.00000000
  1.54000000   0.00000000   0.01755668  -0.00001915   0.00000000   0.52822824   0.00000000   0.00000000   0.00000000  -0.00031593   0.00208027   0.00000000   0.00000000   0.00000000   0.11588409   0.03624701   0.07886614  -0.01464800   0.00000000
  1.54200000   0.00000000   0.01755671   0.00018802   0.00000000   0.52822824   0.00000000   0.00000000   0.00000000  -0.00002078   0.00183389   0.00000000   0.00000000   0.00000000   0.11588409   0.03624668   0.07887006  -0.01953100   0.00000000
  1.54400000   0.00000000   0.01755634   0.00047936   0.00000000   0.52822824   0.00000000   0.00000000   0.00000000   0.00003835   0.00157364   0.00000000   0.00000000   0.00000000   0.11588409   0.03624670   0.07887346  -0.03662100   0.00000000
  1.54600000   0.00000000   0.01755538   0.00081018   0.00000000   0.52822824   0.00000000   0.00000000   0.00000000  -0.00017012   0.00131370   0.00000000   0.00000000   0.00000000   0.11588409   0.03624656   0.07887635  -0.03662100   0.00000000
  1.54800000   0.00000000   0.01755376   0.00115871   0.00000000   0.52822824   0.00000000   0.00000000   0.00000000  -0.00056265   0.00106319   0.00000000   0.00000000   0.00000000   0.11588409   0.03624583   0.07887873  -0.03418000   0.00000000
  1.55000000   0.00000000   0.01755144   0.00149868   0.00000000   0.52822824   0.00000000   0.00000000   0.00000000  -0.00097943   0.00083210   0.00000000   0.00000000   0.00000000   0.11588409   0.03624429   0.07888062  -0.02685500   0.00000000
  1.55200000   0.00000000   0.01754844   0.00175230   0.00000000   0.52822824   0.00000000   0.00000000   0.00000000  -0.00125660   0.00063355   0.00000000   0.00000000   0.00000000   0.11588409   0.03624205   0.07888209  -0.02197300   0.00000000
  1.55400000   0.00000000   0.01754494   0.00180606   0.00000000   0.52822824   0.00000000   0.00000000   0.00000000  -0.00129978   0.00047486   0.00000000   0.00000000   0.00000000   0.11588409   0.03623950   0.07888320  -0.00488280   0.00000000
  1.55600000   0.00000000   0.01754133   0.00158175   0.00000000   0.52822824   0.00000000   0.00000000   0.00000000  -0.00112597   0.00035089   0.00000000   0.00000000   0.00000000   0.11588409   0.03623707   0.07888402   0.00000000   0.00000000
  1.55800000   0.00000000   0.01753816   0.00106904   0.00000000   0.52822824   0.00000000   0.00000000   0.00000000  -0.00085362   0.00025095   0.00000000   0.00000000   0.00000000   0.11588409   0.03623509   0.07888462   0.01220700   0.00000000
  1.56000000   0.00000000   0.01753603   0.00030726   0.00000000   0.52822824   0.00000000   0.00000000   0.00000000  -0.00064518   0.00016663   0.00000000   0.00000000   0.00000000   0.11588409   0.03623359   0.07888504   0.01709000   0.00000000
  1.56200000   0.00000000   0.01753541  -0.00059069   0.00000000   0.52822824   0.00000000   0.00000000   0.00000000  -0.00063003   0.00009350   0.00000000   0.00000000   0.00000000   0.11588409   0.03623232   0.07888530   0.01220700   0.00000000
  1.56400000   0.00000000   0.01753659  -0.00141220   0.00000000   0.52822824   0.00000000   0.00000000   0.00000000  -0.00084372   0.00003272   0.00000000   0.00000000   0.00000000   0.11588409   0.03623084   0.07888543   0.01464800   0.00000000
  1.56600000   0.00000000   0.01753942  -0.00193379   0.00000000   0.52822824   0.00000000   0.00000000   0.00000000  -0.00121050  -0.00001057   0.00000000   0.00000000   0.00000000   0.11588409   0.03622879   0.07888545   0.00244140   0.00000000
  1.56800000   0.00000000   0.01754329  -0.00205470   0.00000000   0.52822824   0.00000000   0.00000000   0.00000000  -0.00157658  -0.00003314   0.00000000   0.00000000   0.00000000   0.11588409   0.03622600   0.07888541  -0.01709000   0.00000000
  1.57000000   0.00000000   0.01754739  -0.00182760   0.00000000   0.52822824   0.00000000   0.00000000   0.00000000  -0.00177968  -0.00003413   0.00000000   0.00000000   0.00000000   0.11588409   0.03622265   0.07888534  -0.01220700   0.00000000
  1.57200000   0.00000000   0.01755105  -0.00138059   0.00000000   0.52822824   0.00000000   0.00000000   0.00000000  -0.00172263  -0.00001062   0.00000000   0.00000000   0.00000000   0.11588409   0.03621914   0.07888529  -0.00732420   0.00000000
  1.57400000   0.00000000   0.01755381  -0.00084183   0.00000000   0.52822824   0.00000000   0.00000000   0.00000000  -0.00141680   0.00004048   0.00000000   0.00000000   0.00000000   0.11588409   0.03621600   0.07888532  -0.00488280   0.00000000
  1.57600000   0.00000000   0.01755549  -0.00033177   0.00000000   0.52822824   0.00000000   0.00000000   0.00000000  -0.00097740   0.00011375   0.00000000   0.00000000   0.00000000   0.11588409   0.03621361   0.07888548  -0.01464800   0.00000000
  1.57800000   0.00000000   0.01755616   0.00004476   0.00000000   0.52822824   0.00000000   0.00000000   0.00000000  -0.00057393   0.00019069   0.00000000   0.00000000   0.00000000   0.11588409   0.03621206   0.07888578  -0.01464800   0.00000000
  1.58000000   0.00000000   0.01755607   0.00024591   0.00000000   0.52822824   0.00000000   0.00000000   0.00000000  -0.00035726   0.00024567   0.00000000   0.00000000   0.00000000   0.11588409   0.03621113   0.07888622  -0.03173800   0.00000000
  1.58200000   0.00000000   0.01755558   0.00030322   0.00000000   0.52822824   0.00000000   0.00000000   0.00000000  -0.00039407   0.00025552   0.00000000   0.00000000   0.00000000   0.11588409   0.03621038   0.07888672  -0.02441400   0.00000000
  1.58400000   0.00000000   0.01755497   0.00027545   0.00000000   0.52822824   0.00000000   0.00000000   0.00000000  -0.00063846   0.00020550   0.00000000   0.00000000   0.00000000   0.11588409   0.03620934   0.07888718  -0.02197300   0.00000000
  1.58600000   0.00000000   0.01755442   0.00021097   0.00000000   0.52822824   0.00000000   0.00000000   0.00000000  -0.00095548   0.00009050   0.00000000   0.00000000   0.00000000   0.11588409   0.03620775   0.07888748  -0.02441400   0.00000000
  1.58800000   0.00000000   0.01755400   0.00014032   0.00000000   0.52822824   0.00000000   0.00000000   0.00000000  -0.00118519  -0.00008716   0.00000000   0.00000000   0.00000000   0.11588409   0.03620561   0.07888748  -0.02197300   0.00000000
  1.59000000   0.00000000   0.01755372   0.00007968   0.00000000   0.52822824   0.00000000   0.00000000   0.00000000  -0.00121452  -0.00031975   0.00000000   0.00000000   0.00000000   0.11588409   0.03620321   0.07888707  -0.01953100   0.00000000
  1.59200000   0.00000000   0.01755356   0.00003514   0.00000000   0.52822824   0.00000000   0.00000000   0.00000000  -0.00102620  -0.00059715   0.00000000   0.00000000   0.00000000   0.11588409   0.03620097   0.07888616  -0.03418000   0.00000000
  1.59400000   0.00000000   0.01755349   0.00000674   0.00000000   0.52822824   0.00000000   0.00000000   0.00000000  -0.00070586  -0.00091266   0.00000000   0.00000000   0.00000000   0.11588409   0.03619924   0.07888465  -0.03662100   0.00000000
  1.59600000   0.00000000   0.01755347  -0.00000849   0.00000000   0.52822824   0.00000000   0.00000000   0.00000000  -0.00040216  -0.00126128   0.00000000   0.00000000   0.00000000   0.11588409   0.03619813   0.07888247  -0.02441400   0.00000000
  1.59800000   0.00000000   0.01755349  -0.00001442   0.00000000   0.52822824   0.00000000   0.00000000   0.00000000  -0.00025638  -0.00162857   0.00000000   0.00000000   0.00000000   0.11588409   0.03619747   0.07887958  -0.01953100   0.00000000
  1.60000000   0.00000000   0.01755352  -0.00001468   0.00000000   0.52822824   0.00000000   0.00000000   0.00000000  -0.00033631  -0.00198745   0.00000000   0.00000000   0.00000000   0.11588409   0.03619688   0.07887597  -0.01953100   0.00000000
  1.60200000   0.00000000   0.01755355  -0.00001209   0.00000000   0.52822824   0.00000000   0.00000000   0.00000000  -0.00060547  -0.00230532   0.00000000   0.00000000   0.00000000   0.11588409   0.03619594   0.07887168  -0.01220700   0.00000000
  1.60400000   0.00000000   0.01755357  -0.00000854   0.00000000   0.52822824   0.00000000   0.00000000   0.00000000  -0.00093922  -0.00255012   0.00000000   0.00000000   0.00000000   0.11588409   0.03619439   0.07886682  -0.00976560   0.00000000
  1.60600000   0.00000000   0.01755359  -0.00000513   0.00000000   0.52822824   0.00000000   0.00000000   0.00000000  -0.00117959  -0.00269645   0.00000000   0.00000000   0.00000000   0.11588409   0.03619227   0.07886157  -0.02197300   0.00000000
  1.60800000   0.00000000   0.01755360  -0.00000235   0.00000000   0.52822824   0.00000000   0.00000000   0.00000000  -0.00120473  -0.00273017   0.00000000   0.00000000   0.00000000   0.11588409   0.03618989   0.07885615  -0.00976560   0.00000000
  1.61000000   0.00000000   0.01755361  -0.00000033   0.00000000   0.52822824   0.00000000   0.00000000   0.00000000  -0.00098242  -0.00264662   0.00000000   0.00000000   0.00000000   0.11588409   0.03618770   0.07885077  -0.02197300   0.00000000
  1.61200000   0.00000000   0.01755361   0.00000100   0.00000000   0.52822824   0.00000000   0.00000000   0.00000000  -0.00058395  -0.00245235   0.00000000   0.00000000   0.00000000   0.11588409   0.03618613   0.07884567  -0.00976560   0.00000000
  1.61400000   0.00000000   0.01755360   0.00000175   0.00000000   0.52822824   0.00000000   0.00000000   0.00000000  -0.00015238  -0.00216970   0.00000000   0.00000000   0.00000000   0.11588409   0.03618540   0.07884105  -0.01220700   0.00000000
  1.61600000   0.00000000   0.01755360   0.00000200   0.00000000   0.52822824   0.00000000   0.00000000   0.00000000   0.00016111  -0.00183270   0.00000000   0.00000000   0.00000000   0.11588409   0.03618541   0.07883705  -0.01220700   0.00000000
  1.61800000   0.00000000   0.01755360   0.00000171   0.00000000   0.52822824   0.00000000   0.00000000   0.00000000   0.00026437  -0.00147823   0.00000000   0.00000000   0.00000000   0.11588409   0.03618583   0.07883374  -0.00976560   0.00000000
  1.62000000   0.00000000   0.01755359   0.00000071   0.00000000   0.52822824   0.00000000   0.00000000   0.00000000   0.00016443  -0.00114057   0.00000000   0.00000000   0.00000000   0.11588409   0.03618626   0.07883112  -0.00732420   0.00000000
  1.62200000   0.00000000   0.01755359  -0.00000124   0.00000000   0.52822824   0.00000000   0.00000000   0.00000000  -0.00003800  -0.00084599   0.00000000   0.00000000   0.00000000   0.11588409   0.03618639   0.07882913  -0.01220700   0.00000000
  1.62400000   0.00000000   0.01755359  -0.00000442   0.00000000   0.52822824   0.00000000   0.00000000   0.00000000  -0.00019854  -0.00060669   0.00000000   0.00000000   0.00000000   0.11588409   0.03618615   0.07882768  -0.01464800   0.00000000
  1.62600000   0.00000000   0.01755360  -0.00000896   0.00000000   0.52822824   0.00000000   0.00000000   0.00000000  -0.00019800  -0.00042260   0.00000000   0.00000000   0.00000000   0.11588409   0.03618575   0.07882665  -0.01709000   0.00000000
  1.62800000   0.00000000   0.01755362  -0.00001464   0.00000000   0.52822824   0.00000000   0.00000000   0.00000000   0.00000364  -0.00029155   0.00000000   0.00000000   0.00000000   0.11588409   0.03618556   0.07882593  -0.02929700   0.00000000
  1.63000000   0.00000000   0.01755365  -0.00002060   0.00000000   0.52822824   0.00000000   0.00000000   0.00000000   0.00035007  -0.00021869   0.00000000   0.00000000   0.00000000   0.11588409   0.03618591   0.07882542  -0.01709000   0.00000000
  1.63200000   0.00000000   0.01755369  -0.00002494   0.00000000   0.52822824   0.00000000   0.00000000   0.00000000   0.00071347  -0.00021703   0.00000000   0.00000000   0.00000000   0.11588409   0.03618698   0.07882499  -0.02441400   0.00000000
  1.63400000   0.00000000   0.01755374  -0.00002439   0.00000000   0.52822824   0.00000000   0.00000000   0.00000000   0.00095179  -0.00029470   0.00000000   0.00000000   0.00000000   0.11588409   0.03618864   0.07882448  -0.01220700   0.00000000
  1.63600000   0.00000000   0.01755379  -0.00001413   0.00000000   0.52822824   0.00000000   0.00000000   0.00000000   0.00097492  -0.00044208   0.00000000   0.00000000   0.00000000   0.11588409   0.03619057   0.07882374  -0.02441400   0.00000000
  1.63800000   0.00000000   0.01755382   0.00001202   0.00000000   0.52822824   0.00000000   0.00000000   0.00000000   0.00078881  -0.00063579   0.00000000   0.00000000   0.00000000   0.11588409   0.03619233   0.07882266  -0.01953100   0.00000000
  1.64000000   0.00000000   0.01755379   0.00006067   0.00000000   0.52822824   0.00000000   0.00000000   0.00000000   0.00049437  -0.00085227   0.00000000   0.00000000   0.00000000   0.11588409   0.03619362   0.07882117  -0.01709000   0.00000000
  1.64200000   0.00000000   0.01755367   0.00013681   0.00000000   0.52822824   0.00000000   0.00000000   0.00000000   0.00024158  -0.00107450   0.00000000   0.00000000   0.00000000   0.11588409   0.03619435   0.07881925  -0.01709000   0.00000000
  1.64400000   0.00000000   0.01755340   0.00024028   0.00000000   0.52822824   0.00000000   0.00000000   0.00000000   0.00016148  -0.00128678   0.00000000   0.00000000   0.00000000   0.11588409   0.03619475   0.07881689  -0.01464800   0.00000000
  1.64600000   0.00000000   0.01755292   0.00036050   0.00000000   0.52822824   0.00000000   0.00000000   0.00000000   0.00030875  -0.00146587   0.00000000   0.00000000   0.00000000   0.11588409   0.03619522   0.07881413  -0.01953100   0.00000000
  1.64800000   0.00000000   0.01755220   0.00047485   0.00000000   0.52822824   0.00000000   0.00000000   0.00000000   0.00063964  -0.00158449   0.00000000   0.00000000   0.00000000   0.11588409   0.03619617   0.07881108  -0.01709000   0.00000000
  1.65000000   0.00000000   0.01755125   0.00056698   0.00000000   0.52822824   0.00000000   0.00000000   0.00000000   0.00103281  -0.00162666   0.00000000   0.00000000   0.00000000   0.11588409   0.03619785   0.07880787  -0.01953100   0.00000000
  1.65200000   0.00000000   0.01755011   0.00065386   0.00000000   0.52822824   0.00000000   0.00000000   0.00000000   0.00134294  -0.00159525   0.00000000   0.00000000   0.00000000   0.11588409   0.03620022   0.07880465  -0.02441400   0.00000000
  1.65400000   0.00000000   0.01754881   0.00076150   0.00000000   0.52822824   0.00000000   0.00000000   0.00000000   0.00146357  -0.00150689   0.00000000   0.00000000   0.00000000   0.11588409   0.03620303   0.07880155  -0.01709000   0.00000000
  1.65600000   0.00000000   0.01754728   0.00085835   0.00000000   0.52822824   0.00000000   0.00000000   0.00000000   0.00137156  -0.00138342   0.00000000   0.00000000   0.00000000   0.11588409   0.03620586   0.07879866  -0.01709000   0.00000000
  1.65800000   0.00000000   0.01754557   0.00085529   0.00000000   0.52822824   0.00000000   0.00000000   0.00000000   0.00113439  -0.00124544   0.00000000   0.00000000   0.00000000   0.11588409   0.03620837   0.07879603  -0.01709000   0.00000000
  1.66000000   0.00000000   0.01754386   0.00068829   0.00000000   0.52822824   0.00000000   0.00000000   0.00000000   0.00087678  -0.00111153   0.00000000   0.00000000   0.00000000   0.11588409   0.03621038   0.07879367  -0.01464800   0.00000000
  1.66200000   0.00000000   0.01754248   0.00038000   0.00000000   0.52822824   0.00000000   0.00000000   0.00000000   0.00072151  -0.00100004   0.00000000   0.00000000   0.00000000   0.11588409   0.03621198   0.07879156  -0.01220700   0.00000000
  1.66400000   0.00000000   0.01754172   0.00002753   0.00000000   0.52822824   0.00000000   0.00000000   0.00000000   0.00073274  -0.00092524   0.00000000   0.00000000   0.00000000   0.11588409   0.03621343   0.07878963  -0.00244140   0.00000000
  1.66600000   0.00000000   0.01754166  -0.00025643   0.00000000   0.52822824   0.00000000   0.00000000   0.00000000   0.00088767  -0.00088976   0.00000000   0.00000000   0.00000000   0.11588409   0.03621505   0.07878782  -0.01220700   0.00000000
  1.66800000   0.00000000   0.01754218  -0.00040763   0.00000000   0.52822824   0.00000000   0.00000000   0.00000000   0.00108718  -0.00088427   0.00000000   0.00000000   0.00000000   0.11588409   0.03621703   0.07878605  -0.01709000   0.00000000
  1.67000000   0.00000000   0.01754299  -0.00043689   0.00000000   0.52822824   0.00000000   0.00000000   0.00000000   0.00120059  -0.00089628   0.00000000   0.00000000   0.00000000   0.11588409   0.03621932   0.07878426  -0.00732420   0.00000000
  1.67200000   0.00000000   0.01754387  -0.00040216   0.00000000   0.52822824   0.00000000   0.00000000   0.00000000   0.00112576  -0.00091572   0.00000000   0.00000000   0.00000000   0.11588409   0.03622164   0.07878245  -0.02685500   0.00000000
  1.67400000   0.00000000   0.01754467  -0.00036188   0.00000000   0.52822824   0.00000000   0.00000000   0.00000000   0.00083711  -0.00093119   0.00000000   0.00000000   0.00000000   0.11588409   0.03622360   0.07878061  -0.00732420   0.00000000
  1.67600000   0.00000000   0.01754539  -0.00035140   0.00000000   0.52822824   0.00000000   0.00000000   0.00000000   0.00039957  -0.00092688   0.00000000   0.00000000   0.00000000   0.11588409   0.03622484   0.07877875  -0.01953100   0.00000000
  1.67800000   0.00000000   0.01754610  -0.00037997   0.00000000   0.52822824   0.00000000   0.00000000   0.00000000  -0.00005899  -0.00088988   0.00000000   0.00000000   0.00000000   0.11588409   0.03622518   0.07877693  -0.01220700   0.00000000
  1.68000000   0.00000000   0.01754686  -0.00043117   0.00000000   0.52822824   0.00000000   0.00000000   0.00000000  -0.00040598  -0.00082135   0.00000000   0.00000000   0.00000000   0.11588409   0.03622472   0.07877522  -0.01709000   0.00000000
  1.68200000   0.00000000   0.01754772  -0.00046149   0.00000000   0.52822824   0.00000000   0.00000000   0.00000000  -0.00056421  -0.00073787   0.00000000   0.00000000   0.00000000   0.11588409   0.03622375   0.07877366  -0.01709000   0.00000000
  1.68400000   0.00000000   0.01754864  -0.00040419   0.00000000   0.52822824   0.00000000   0.00000000   0.00000000  -0.00054383  -0.00066185   0.00000000   0.00000000   0.00000000   0.11588409   0.03622264   0.07877226  -0.01953100   0.00000000
  1.68600000   0.00000000   0.01754945  -0.00020807   0.00000000   0.52822824   0.00000000   0.00000000   0.00000000  -0.00043347  -0.00061073   0.00000000   0.00000000   0.00000000   0.11588409   0.03622166   0.07877099  -0.01464800   0.00000000
  1.68800000   0.00000000   0.01754987   0.00008800   0.00000000   0.52822824   0.00000000   0.00000000   0.00000000  -0.00035655  -0.00059292   0.00000000   0.00000000   0.00000000   0.11588409   0.03622087   0.07876978  -0.01709000   0.00000000
  1.69000000   0.00000000   0.01754969   0.00035002   0.00000000   0.52822824   0.00000000   0.00000000   0.00000000  -0.00041291  -0.00060682   0.00000000   0.00000000   0.00000000   0.11588409   0.03622010   0.07876858  -0.01220700   0.00000000
  1.69200000   0.00000000   0.01754899   0.00046588   0.00000000   0.52822824   0.00000000   0.00000000   0.00000000  -0.00063263  -0.00063837   0.00000000   0.00000000   0.00000000   0.11588409   0.03621906   0.07876734  -0.00732420   0.00000000
  1.69400000   0.00000000   0.01754806   0.00043189   0.00000000   0.52822824   0.00000000   0.00000000   0.00000000  -0.00096215  -0.00066412   0.00000000   0.00000000   0.00000000   0.11588409   0.03621746   0.07876604  -0.01709000   0.00000000
  1.69600000   0.00000000   0.01754720   0.00030905   0.00000000   0.52822824   0.00000000   0.00000000   0.00000000  -0.00128698  -0.00066040   0.00000000   0.00000000   0.00000000   0.11588409   0.03621521   0.07876471  -0.01464800   0.00000000
  1.69800000   0.00000000   0.01754658   0.00015450   0.00000000   0.52822824   0.00000000   0.00000000   0.00000000  -0.00148202  -0.00061066   0.00000000   0.00000000   0.00000000   0.11588409   0.03621244   0.07876344  -0.01464800   0.00000000
  1.70000000   0.00000000   0.01754627   0.00000566   0.00000000   0.52822824   0.00000000   0.00000000   0.00000000  -0.00146876  -0.00051104   0.00000000   0.00000000   0.00000000   0.11588409   0.03620949   0.07876232  -0.01464800   0.00000000
  1.70200000   0.00000000   0.01754626  -0.00011097   0.00000000   0.52822824   0.00000000   0.00000000   0.00000000  -0.00125134  -0.00037182   0.00000000   0.00000000   0.00000000   0.11588409   0.03620677   0.07876144  -0.01464800   0.00000000
  1.70400000   0.00000000   0.01754648  -0.00017038   0.00000000   0.52822824   0.00000000   0.00000000   0.00000000  -0.00091422  -0.00020981   0.00000000   0.00000000   0.00000000   0.11588409   0.03620461   0.07876086  -0.02441400   0.00000000
  1.70600000   0.00000000   0.01754682  -0.00014186   0.00000000   0.52822824   0.00000000   0.00000000   0.00000000  -0.00058562  -0.00004149   0.00000000   0.00000000   0.00000000   0.11588409   0.03620311   0.07876060  -0.00976560   0.00000000
  1.70800000   0.00000000   0.01754710   0.00000682   0.00000000   0.52822824   0.00000000   0.00000000   0.00000000  -0.00038314   0.00011885   0.00000000   0.00000000   0.00000000   0.11588409   0.03620214   0.07876068  -0.01709000   0.00000000
  1.71000000   0.00000000   0.01754709   0.00027509   0.00000000   0.52822824   0.00000000   0.00000000   0.00000000  -0.00036288   0.00026337   0.00000000   0.00000000   0.00000000   0.11588409   0.03620139   0.07876106  -0.01953100   0.00000000
  1.71200000   0.00000000   0.01754654   0.00058658   0.00000000   0.52822824   0.00000000   0.00000000   0.00000000  -0.00049555   0.00039185   0.00000000   0.00000000   0.00000000   0.11588409   0.03620053   0.07876172  -0.01953100   0.00000000
  1.71400000   0.00000000   0.01754537   0.00081002   0.00000000   0.52822824   0.00000000   0.00000000   0.00000000  -0.00068275   0.00050502   0.00000000   0.00000000   0.00000000   0.11588409   0.03619936   0.07876262  -0.01953100   0.00000000
  1.71600000   0.00000000   0.01754375   0.00084541   0.00000000   0.52822824   0.00000000   0.00000000   0.00000000  -0.00080551   0.00059967   0.00000000   0.00000000   0.00000000   0.11588409   0.03619787   0.07876372  -0.01709000   0.00000000
  1.71800000   0.00000000   0.01754206   0.00068185   0.00000000   0.52822824   0.00000000   0.00000000   0.00000000  -0.00078053   0.00067127   0.00000000   0.00000000   0.00000000   0.11588409   0.03619628   0.07876499  -0.01953100   0.00000000
  1.72000000   0.00000000   0.01754069   0.00038241   0.00000000   0.52822824   0.00000000   0.00000000   0.00000000  -0.00059880   0.00071918   0.00000000   0.00000000   0.00000000   0.11588409   0.03619490   0.07876638  -0.01709000   0.00000000
  1.72200000   0.00000000   0.01753993   0.00003652   0.00000000   0.52822824   0.00000000   0.00000000   0.00000000  -0.00033045   0.00074754   0.00000000   0.00000000   0.00000000   0.11588409   0.03619397   0.07876785  -0.01709000   0.00000000
  1.72400000   0.00000000   0.01753985  -0.00027393   0.00000000   0.52822824   0.00000000   0.00000000   0.00000000  -0.00009271   0.00076205   0.00000000   0.00000000   0.00000000   0.11588409   0.03619355   0.07876936  -0.02685500   0.00000000
  1.72600000   0.00000000   0.01754040  -0.00049569   0.00000000   0.52822824   0.00000000   0.00000000   0.00000000   0.00000457   0.00076793   0.00000000   0.00000000   0.00000000   0.11588409   0.03619346   0.07877089  -0.01220700   0.00000000
  1.72800000   0.00000000   0.01754139  -0.00062174   0.00000000   0.52822824   0.00000000   0.00000000   0.00000000  -0.00009116   0.00076803   0.00000000   0.00000000   0.00000000   0.11588409   0.03619338   0.07877242  -0.01953100   0.00000000
  1.73000000   0.00000000   0.01754264  -0.00066494   0.00000000   0.52822824   0.00000000   0.00000000   0.00000000  -0.00035209   0.00075850   0.00000000   0.00000000   0.00000000   0.11588409   0.03619293   0.07877395  -0.02929700   0.00000000
  1.73200000   0.00000000   0.01754397  -0.00060362   0.00000000   0.52822824   0.00000000   0.00000000   0.00000000  -0.00068277   0.00072818   0.00000000   0.00000000   0.00000000   0.11588409   0.03619190   0.07877544  -0.01220700   0.00000000
  1.73400000   0.00000000   0.01754517  -0.00040975   0.00000000   0.52822824   0.00000000   0.00000000   0.00000000  -0.00096184   0.00066540   0.00000000   0.00000000   0.00000000   0.11588409   0.03619025   0.07877683  -0.01953100   0.00000000
  1.73600000   0.00000000   0.01754599  -0.00012552   0.00000000   0.52822824   0.00000000   0.00000000   0.00000000  -0.00109441   0.00056495   0.00000000   0.00000000   0.00000000   0.11588409   0.03618820   0.07877806  -0.01220700   0.00000000
  1.73800000   0.00000000   0.01754624   0.00015929   0.00000000   0.52822824   0.00000000   0.00000000   0.00000000  -0.00105315   0.00043080   0.00000000   0.00000000   0.00000000   0.11588409   0.03618605   0.07877906  -0.00976560   0.00000000
  1.74000000   0.00000000   0.01754593   0.00038669   0.00000000   0.52822824   0.00000000   0.00000000   0.00000000  -0.00088940   0.00027769   0.00000000   0.00000000   0.00000000   0.11588409   0.03618411   0.07877977  -0.01220700   0.00000000
  1.74200000   0.00000000   0.01754515   0.00053724   0.00000000   0.52822824   0.00000000   0.00000000   0.00000000  -0.00070824   0.00012801   0.00000000   0.00000000   0.00000000   0.11588409   0.03618251   0.07878017  -0.01709000   0.00000000
  1.74400000   0.00000000   0.01754408   0.00059137   0.00000000   0.52822824   0.00000000   0.00000000   0.00000000  -0.00061973   0.00000497   0.00000000   0.00000000   0.00000000   0.11588409   0.03618118   0.07878030  -0.00976560   0.00000000
  1.74600000   0.00000000   0.01754290   0.00052825   0.00000000   0.52822824   0.00000000   0.00000000   0.00000000  -0.00068834  -0.00006811   0.00000000   0.00000000   0.00000000   0.11588409   0.03617987   0.07878024  -0.00488280   0.00000000
  1.74800000   0.00000000   0.01754184   0.00036363   0.00000000   0.52822824   0.00000000   0.00000000   0.00000000  -0.00090305  -0.00006852   0.00000000   0.00000000   0.00000000   0.11588409   0.03617828   0.07878010  -0.02197300   0.00000000
  1.75000000   0.00000000   0.01754111   0.00016804   0.00000000   0.52822824   0.00000000   0.00000000   0.00000000  -0.00118229   0.00001620   0.00000000   0.00000000   0.00000000   0.11588409   0.03617620   0.07878005  -0.01464800   0.00000000
  1.75200000   0.00000000   0.01754078   0.00002767   0.00000000   0.52822824   0.00000000   0.00000000   0.00000000  -0.00141154   0.00018270   0.00000000   0.00000000   0.00000000   0.11588409   0.03617360   0.07878025  -0.03662100   0.00000000
  1.75400000   0.00000000   0.01754072  -0.00001925   0.00000000   0.52822824   0.00000000   0.00000000   0.00000000  -0.00149594   0.00041888   0.00000000   0.00000000   0.00000000   0.11588409   0.03617069   0.07878085  -0.01464800   0.00000000
  1.75600000   0.00000000   0.01754076   0.00000445   0.00000000   0.52822824   0.00000000   0.00000000   0.00000000  -0.00140270   0.00071184   0.00000000   0.00000000   0.00000000   0.11588409   0.03616780   0.07878198  -0.01464800   0.00000000
  1.75800000   0.00000000   0.01754075   0.00006757   0.00000000   0.52822824   0.00000000   0.00000000   0.00000000  -0.00117476   0.00104821   0.00000000   0.00000000   0.00000000   0.11588409   0.03616522   0.07878374  -0.01220700   0.00000000
  1.76000000   0.00000000   0.01754061   0.00015447   0.00000000   0.52822824   0.00000000   0.00000000   0.00000000  -0.00091056   0.00140865   0.00000000   0.00000000   0.00000000   0.11588409   0.03616313   0.07878620  -0.00732420   0.00000000
  1.76200000   0.00000000   0.01754031   0.00022677   0.00000000   0.52822824   0.00000000   0.00000000   0.00000000  -0.00071878   0.00176281   0.00000000   0.00000000   0.00000000   0.11588409   0.03616150   0.07878937  -0.00976560   0.00000000
  1.76400000   0.00000000   0.01753985   0.00022580   0.00000000   0.52822824   0.00000000   0.00000000   0.00000000  -0.00067021   0.00207166   0.00000000   0.00000000   0.00000000   0.11588409   0.03616011   0.07879321  -0.01709000   0.00000000
  1.76600000   0.00000000   0.01753940   0.00012877   0.00000000   0.52822824   0.00000000   0.00000000   0.00000000  -0.00076786   0.00229533   0.00000000   0.00000000   0.00000000   0.11588409   0.03615868   0.07879757  -0.00732420   0.00000000
  1.76800000   0.00000000   0.01753914  -0.00003587   0.00000000   0.52822824   0.00000000   0.00000000   0.00000000  -0.00094533   0.00240056   0.00000000   0.00000000   0.00000000   0.11588409   0.03615696   0.07880227  -0.00976560   0.00000000
  1.77000000   0.00000000   0.01753921  -0.00021718   0.00000000   0.52822824   0.00000000   0.00000000   0.00000000  -0.00109483   0.00236603   0.00000000   0.00000000   0.00000000   0.11588409   0.03615492   0.07880704  -0.00732420   0.00000000
  1.77200000   0.00000000   0.01753965  -0.00035646   0.00000000   0.52822824   0.00000000   0.00000000   0.00000000  -0.00111590   0.00218506   0.00000000   0.00000000   0.00000000   0.11588409   0.03615271   0.07881159  -0.01709000   0.00000000
  1.77400000   0.00000000   0.01754036  -0.00038749   0.00000000   0.52822824   0.00000000   0.00000000   0.00000000  -0.00096260   0.00186759   0.00000000   0.00000000   0.00000000   0.11588409   0.03615063   0.07881564  -0.01953100   0.00000000
  1.77600000   0.00000000   0.01754114  -0.00025775   0.00000000   0.52822824   0.00000000   0.00000000   0.00000000  -0.00066461   0.00144216   0.00000000   0.00000000   0.00000000   0.11588409   0.03614901   0.07881895  -0.01709000   0.00000000
  1.77800000   0.00000000   0.01754165   0.00002790   0.00000000   0.52822824   0.00000000   0.00000000   0.00000000  -0.00031203   0.00095278   0.00000000   0.00000000   0.00000000   0.11588409   0.03614803   0.07882134  -0.00976560   0.00000000
  1.78000000   0.00000000   0.01754160   0.00039030   0.00000000   0.52822824   0.00000000   0.00000000   0.00000000  -0.00001304   0.00045079   0.00000000   0.00000000   0.00000000   0.11588409   0.03614771   0.07882275  -0.01464800   0.00000000
  1.78200000   0.00000000   0.01754082   0.00071519   0.00000000   0.52822824   0.00000000   0.00000000   0.00000000   0.00015504  -0.00001564   0.00000000   0.00000000   0.00000000   0.11588409   0.03614785   0.07882318  -0.00244140   0.00000000
  1.78400000   0.00000000   0.01753939   0.00091170   0.00000000   0.52822824   0.00000000   0.00000000   0.00000000   0.00017991  -0.00041244   0.00000000   0.00000000   0.00000000   0.11588409   0.03614818   0.07882275  -0.01464800   0.00000000
  1.78600000   0.00000000   0.01753756   0.00093267   0.00000000   0.52822824   0.00000000   0.00000000   0.00000000   0.00011829  -0.00072339   0.00000000   0.00000000   0.00000000   0.11588409   0.03614848   0.07882162  -0.02441400   0.00000000
  1.78800000   0.00000000   0.01753570   0.00076221   0.00000000   0.52822824   0.00000000   0.00000000   0.00000000   0.00006718  -0.00094545   0.00000000   0.00000000   0.00000000   0.11588409   0.03614867   0.07881995  -0.01953100   0.00000000
  1.79000000   0.00000000   0.01753417   0.00044075   0.00000000   0.52822824   0.00000000   0.00000000   0.00000000   0.00011727  -0.00108565   0.00000000   0.00000000   0.00000000   0.11588409   0.03614885   0.07881792  -0.01464800   0.00000000
  1.79200000   0.00000000   0.01753329   0.00009659   0.00000000   0.52822824   0.00000000   0.00000000   0.00000000   0.00031091  -0.00116017   0.00000000   0.00000000   0.00000000   0.11588409   0.03614928   0.07881567  -0.02685500   0.00000000
  1.79400000   0.00000000   0.01753310  -0.00013360   0.00000000   0.52822824   0.00000000   0.00000000   0.00000000   0.00062198  -0.00119064   0.00000000   0.00000000   0.00000000   0.11588409   0.03615021   0.07881332  -0.01464800   0.00000000
  1.79600000   0.00000000   0.01753337  -0.00022520   0.00000000   0.52822824   0.00000000   0.00000000   0.00000000   0.00096560  -0.00119953   0.00000000   0.00000000   0.00000000   0.11588409   0.03615180   0.07881093  -0.01220700   0.00000000
  1.79800000   0.00000000   0.01753382  -0.00025754   0.00000000   0.52822824   0.00000000   0.00000000   0.00000000   0.00123400  -0.00120620   0.00000000   0.00000000   0.00000000   0.11588409   0.03615400   0.07880853  -0.01709000   0.00000000
  1.80000000   0.00000000   0.01753433  -0.00030173   0.00000000   0.52822824   0.00000000   0.00000000   0.00000000   0.00134305  -0.00122200   0.00000000   0.00000000   0.00000000   0.11588409   0.03615658   0.07880610  -0.01220700   0.00000000
  1.80200000   0.00000000   0.01753493  -0.00035289   0.00000000   0.52822824   0.00000000   0.00000000   0.00000000   0.00126959  -0.00124582   0.00000000   0.00000000   0.00000000   0.11588409   0.03615919   0.07880363  -0.01464800   0.00000000
  1.80400000   0.00000000   0.01753564  -0.00036839   0.00000000   0.52822824   0.00000000   0.00000000   0.00000000   0.00106165  -0.00126593   0.00000000   0.00000000   0.00000000   0.11588409   0.03616152   0.07880112  -0.01464800   0.00000000
  1.80600000   0.00000000   0.01753638  -0.00033411   0.00000000   0.52822824   0.00000000   0.00000000   0.00000000   0.00081589  -0.00126788   0.00000000   0.00000000   0.00000000   0.11588409   0.03616340   0.07879858  -0.00976560   0.00000000
  1.80800000   0.00000000   0.01753704  -0.00027017   0.00000000   0.52822824   0.00000000   0.00000000   0.00000000   0.00063399  -0.00124309   0.00000000   0.00000000   0.00000000   0.11588409   0.03616485   0.07879607  -0.01953100   0.00000000
  1.81000000   0.00000000   0.01753759  -0.00019818   0.00000000   0.52822824   0.00000000   0.00000000   0.00000000   0.00057843  -0.00119255   0.00000000   0.00000000   0.00000000   0.11588409   0.03616606   0.07879364  -0.01220700   0.00000000
  1.81200000   0.00000000   0.01753798  -0.00012461   0.00000000   0.52822824   0.00000000   0.00000000   0.00000000   0.00064592  -0.00112387   0.00000000   0.00000000   0.00000000   0.11588409   0.03616728   0.07879132  -0.01709000   0.00000000
  1.81400000   0.00000000   0.01753823  -0.00004229   0.00000000   0.52822824   0.00000000   0.00000000   0.00000000   0.00076965  -0.00104646   0.00000000   0.00000000   0.00000000   0.11588409   0.03616870   0.07878915  -0.02929700   0.00000000
  1.81600000   0.00000000   0.01753832   0.00006426   0.00000000   0.52822824   0.00000000   0.00000000   0.00000000   0.00085094  -0.00097004   0.00000000   0.00000000   0.00000000   0.11588409   0.03617032   0.07878713  -0.01709000   0.00000000
  1.81800000   0.00000000   0.01753819   0.00021263   0.00000000   0.52822824   0.00000000   0.00000000   0.00000000   0.00080667  -0.00090242   0.00000000   0.00000000   0.00000000   0.11588409   0.03617198   0.07878526  -0.01709000   0.00000000
  1.82000000   0.00000000   0.01753776   0.00041451   0.00000000   0.52822824   0.00000000   0.00000000   0.00000000   0.00061013  -0.00084178   0.00000000   0.00000000   0.00000000   0.11588409   0.03617339   0.07878352  -0.02197300   0.00000000
  1.82200000   0.00000000   0.01753693   0.00066504   0.00000000   0.52822824   0.00000000   0.00000000   0.00000000   0.00030533  -0.00077143   0.00000000   0.00000000   0.00000000   0.11588409   0.03617431   0.07878190  -0.01953100   0.00000000
  1.82400000   0.00000000   0.01753560   0.00092895   0.00000000   0.52822824   0.00000000   0.00000000   0.00000000  -0.00001390  -0.00066994   0.00000000   0.00000000   0.00000000   0.11588409   0.03617460   0.07878046  -0.01953100   0.00000000
  1.82600000   0.00000000   0.01753374   0.00112642   0.00000000   0.52822824   0.00000000   0.00000000   0.00000000  -0.00024899  -0.00052685   0.00000000   0.00000000   0.00000000   0.11588409   0.03617434   0.07877927  -0.02197300   0.00000000
  1.82800000   0.00000000   0.01753149   0.00114407   0.00000000   0.52822824   0.00000000   0.00000000   0.00000000  -0.00034001  -0.00034376   0.00000000   0.00000000   0.00000000   0.11588409   0.03617375   0.07877840  -0.03418000   0.00000000
  1.83000000   0.00000000   0.01752920   0.00090314   0.00000000   0.52822824   0.00000000   0.00000000   0.00000000  -0.00028920  -0.00012687   0.00000000   0.00000000   0.00000000   0.11588409   0.03617312   0.07877793  -0.02197300   0.00000000
  1.83200000   0.00000000   0.01752740   0.00043376   0.00000000   0.52822824   0.00000000   0.00000000   0.00000000  -0.00015957   0.00011413   0.00000000   0.00000000   0.00000000   0.11588409   0.03617267   0.07877791  -0.01464800   0.00000000
  1.83400000   0.00000000   0.01752653  -0.00013335   0.00000000   0.52822824   0.00000000   0.00000000   0.00000000  -0.00004882   0.00036580   0.00000000   0.00000000   0.00000000   0.11588409   0.03617246   0.07877839  -0.02441400   0.00000000
  1.83600000   0.00000000   0.01752680  -0.00062916   0.00000000   0.52822824   0.00000000   0.00000000   0.00000000  -0.00004639   0.00061862   0.00000000   0.00000000   0.00000000   0.11588409   0.03617237   0.07877938  -0.01953100   0.00000000
  1.83800000   0.00000000   0.01752805  -0.00089743   0.00000000   0.52822824   0.00000000   0.00000000   0.00000000  -0.00019160   0.00087587   0.00000000   0.00000000   0.00000000   0.11588409   0.03617213   0.07878087  -0.01953100   0.00000000
  1.84000000   0.00000000   0.01752985  -0.00085604   0.00000000   0.52822824   0.00000000   0.00000000   0.00000000  -0.00045599   0.00115008   0.00000000   0.00000000   0.00000000   0.11588409   0.03617148   0.07878290  -0.01953100   0.00000000
  1.84200000   0.00000000   0.01753156  -0.00055059   0.00000000   0.52822824   0.00000000   0.00000000   0.00000000  -0.00075930   0.00145153   0.00000000   0.00000000   0.00000000   0.11588409   0.03617027   0.07878550   0.00000000   0.00000000
  1.84400000   0.00000000   0.01753266  -0.00012836   0.00000000   0.52822824   0.00000000   0.00000000   0.00000000  -0.00100823   0.00178091   0.00000000   0.00000000   0.00000000   0.11588409   0.03616850   0.07878873  -0.00976560   0.00000000
  1.84600000   0.00000000   0.01753292   0.00023598   0.00000000   0.52822824   0.00000000   0.00000000   0.00000000  -0.00113803   0.00212566   0.00000000   0.00000000   0.00000000   0.11588409   0.03616635   0.07879264  -0.01220700   0.00000000
  1.84800000   0.00000000   0.01753245   0.00040160   0.00000000   0.52822824   0.00000000   0.00000000   0.00000000  -0.00114026   0.00246051   0.00000000   0.00000000   0.00000000   0.11588409   0.03616407   0.07879722  -0.02197300   0.00000000
  1.85000000   0.00000000   0.01753164   0.00032624   0.00000000   0.52822824   0.00000000   0.00000000   0.00000000  -0.00106611   0.00275530   0.00000000   0.00000000   0.00000000   0.11588409   0.03616187   0.07880244  -0.01464800   0.00000000
  1.85200000   0.00000000   0.01753099   0.00009602   0.00000000   0.52822824   0.00000000   0.00000000   0.00000000  -0.00100227   0.00298363   0.00000000   0.00000000   0.00000000   0.11588409   0.03615980   0.07880818  -0.01709000   0.00000000
  1.85400000   0.00000000   0.01753080  -0.00014634   0.00000000   0.52822824   0.00000000   0.00000000   0.00000000  -0.00102971   0.00313025   0.00000000   0.00000000   0.00000000   0.11588409   0.03615777   0.07881429  -0.01709000   0.00000000
  1.85600000   0.00000000   0.01753109  -0.00029384   0.00000000   0.52822824   0.00000000   0.00000000   0.00000000  -0.00118499   0.00319638   0.00000000   0.00000000   0.00000000   0.11588409   0.03615555   0.07882062  -0.01709000   0.00000000
  1.85800000   0.00000000   0.01753168  -0.00029699   0.00000000   0.52822824   0.00000000   0.00000000   0.00000000  -0.00144138   0.00319291   0.00000000   0.00000000   0.00000000   0.11588409   0.03615293   0.07882701  -0.00976560   0.00000000
  1.86000000   0.00000000   0.01753227  -0.00016599   0.00000000   0.52822824   0.00000000   0.00000000   0.00000000  -0.00171909   0.00312968   0.00000000   0.00000000   0.00000000   0.11588409   0.03614977   0.07883333  -0.00976560   0.00000000
  1.86200000   0.00000000   0.01753261   0.00001370   0.00000000   0.52822824   0.00000000   0.00000000   0.00000000  -0.00192077   0.00301603   0.00000000   0.00000000   0.00000000   0.11588409   0.03614613   0.07883948  -0.01709000   0.00000000
  1.86400000   0.00000000   0.01753258   0.00011229   0.00000000   0.52822824   0.00000000   0.00000000   0.00000000  -0.00197557   0.00286358   0.00000000   0.00000000   0.00000000   0.11588409   0.03614223   0.07884536  -0.00732420   0.00000000
  1.86600000   0.00000000   0.01753235   0.00005682   0.00000000   0.52822824   0.00000000   0.00000000   0.00000000  -0.00187154   0.00267919   0.00000000   0.00000000   0.00000000   0.11588409   0.03613838   0.07885090  -0.01709000   0.00000000
  1.86800000   0.00000000   0.01753224  -0.00009823   0.00000000   0.52822824   0.00000000   0.00000000   0.00000000  -0.00166056   0.00245703   0.00000000   0.00000000   0.00000000   0.11588409   0.03613485   0.07885604  -0.01709000   0.00000000
  1.87000000   0.00000000   0.01753244  -0.00024327   0.00000000   0.52822824   0.00000000   0.00000000   0.00000000  -0.00143387   0.00218049   0.00000000   0.00000000   0.00000000   0.11588409   0.03613176   0.07886067  -0.01953100   0.00000000
  1.87200000   0.00000000   0.01753292  -0.00032465   0.00000000   0.52822824   0.00000000   0.00000000   0.00000000  -0.00128162   0.00183245   0.00000000   0.00000000   0.00000000   0.11588409   0.03612904   0.07886469  -0.01709000   0.00000000
  1.87400000   0.00029881   0.01753357  -0.00033098  -0.00000010   0.52822824   0.00000000   0.00000000   0.00000000  -0.00125533   0.00140375   0.00000000   0.00000000   0.00000000   0.11588438   0.03612650   0.07886792  -0.02441400   0.00000000
  1.87600000   0.00000000   0.01753424  -0.00024368   0.00000000   0.52822824   0.00000000   0.00000000   0.00000000  -0.00134830   0.00089715   0.00000000   0.00000000   0.00000000   0.11588468   0.03612390   0.07887022  -0.01464800   0.00000000
  1.87800000   0.00000000   0.01753472  -0.00006835   0.00000000   0.52822824   0.00000000   0.00000000   0.00000000  -0.00149969   0.00033271   0.00000000   0.00000000   0.00000000   0.11588468   0.03612105   0.07887145  -0.00732420   0.00000000
  1.88000000   0.00000000   0.01753486   0.00013923   0.00000000   0.52822824   0.00000000   0.00000000   0.00000000  -0.00162148  -0.00025136   0.00000000   0.00000000   0.00000000   0.11588468   0.03611793   0.07887153  -0.01953100   0.00000000
  1.88200000   0.00000000   0.01753458   0.00032291   0.00000000   0.52822824   0.00000000   0.00000000   0.00000000  -0.00163883  -0.00081251   0.00000000   0.00000000   0.00000000   0.11588468   0.03611467   0.07887047  -0.00976560   0.00000000
  1.88400000   0.00000000   0.01753393   0.00047986   0.00000000   0.52822824   0.00000000   0.00000000   0.00000000  -0.00152460  -0.00131701   0.00000000   0.00000000   0.00000000   0.11588468   0.03611151   0.07886834  -0.01709000   0.00000000
  1.88600000   0.00000000   0.01753298   0.00063171   0.00000000   0.52822824   0.00000000   0.00000000   0.00000000  -0.00131076  -0.00173887   0.00000000   0.00000000   0.00000000   0.11588468   0.03610867   0.07886529  -0.01464800   0.00000000
  1.88800000   0.00000000   0.01753171   0.00075218   0.00000000   0.52822824   0.00000000   0.00000000   0.00000000  -0.00107242  -0.00205855   0.00000000   0.00000000   0.00000000   0.11588468   0.03610629   0.07886149  -0.00976560   0.00000000
  1.89000000   0.00000000   0.01753021   0.00077151   0.00000000   0.52822824   0.00000000   0.00000000   0.00000000  -0.00089255  -0.00226800   0.00000000   0.00000000   0.00000000   0.11588468   0.03610432   0.07885716  -0.01709000   0.00000000
  1.89200000   0.00000000   0.01752866   0.00065903   0.00000000   0.52822824   0.00000000   0.00000000   0.00000000  -0.00082345  -0.00236875   0.00000000   0.00000000   0.00000000   0.11588468   0.03610261   0.07885252  -0.00976560   0.00000000
  1.89400000   0.00000000   0.01752735   0.00046633   0.00000000   0.52822824   0.00000000   0.00000000   0.00000000  -0.00086301  -0.00236249   0.00000000   0.00000000   0.00000000   0.11588468   0.03610092   0.07884779  -0.01220700   0.00000000
  1.89600000   0.00000000   0.01752641   0.00027288   0.00000000   0.52822824   0.00000000   0.00000000   0.00000000  -0.00095565  -0.00225058   0.00000000   0.00000000   0.00000000   0.11588468   0.03609910   0.07884318  -0.02685500   0.00000000
  1.89800000   0.00000000   0.01752587   0.00011380   0.00000000   0.52822824   0.00000000   0.00000000   0.00000000  -0.00101751  -0.00204460   0.00000000   0.00000000   0.00000000   0.11588468   0.03609713   0.07883888  -0.00976560   0.00000000
  1.90000000   0.00000000   0.01752564  -0.00000923   0.00000000   0.52822824   0.00000000   0.00000000   0.00000000  -0.00097586  -0.00177106   0.00000000   0.00000000   0.00000000   0.11588468   0.03609514   0.07883507  -0.01464800   0.00000000
  1.90200000   0.00000000   0.01752566  -0.00009006   0.00000000   0.52822824   0.00000000   0.00000000   0.00000000  -0.00080523  -0.00146422   0.00000000   0.00000000   0.00000000   0.11588468   0.03609336   0.07883183  -0.01953100   0.00000000
  1.90400000   0.00000000   0.01752584  -0.00013653   0.00000000   0.52822824   0.00000000   0.00000000   0.00000000  -0.00054156  -0.00115846   0.00000000   0.00000000   0.00000000   0.11588468   0.03609201   0.07882921  -0.01464800   0.00000000
  1.90600000   0.00000000   0.01752611  -0.00017127   0.00000000   0.52822824   0.00000000   0.00000000   0.00000000  -0.00026630  -0.00088580   0.00000000   0.00000000   0.00000000   0.11588468   0.03609120   0.07882717  -0.00976560   0.00000000
  1.90800000   0.00000000   0.01752645  -0.00018804   0.00000000   0.52822824   0.00000000   0.00000000   0.00000000  -0.00006874  -0.00067336   0.00000000   0.00000000   0.00000000   0.11588468   0.03609087   0.07882561  -0.01953100   0.00000000
  1.91000000   0.00000000   0.01752683  -0.00016485   0.00000000   0.52822824   0.00000000   0.00000000   0.00000000  -0.00000712  -0.00053951   0.00000000   0.00000000   0.00000000   0.11588468   0.03609079   0.07882440  -0.01220700   0.00000000
  1.91200000   0.00000000   0.01752716  -0.00012005   0.00000000   0.52822824   0.00000000   0.00000000   0.00000000  -0.00008519  -0.00049098   0.00000000   0.00000000   0.00000000   0.11588468   0.03609070   0.07882336  -0.01709000   0.00000000
  1.91400000   0.00000000   0.01752740  -0.00010619   0.00000000   0.52822824   0.00000000   0.00000000   0.00000000  -0.00025031  -0.00052219   0.00000000   0.00000000   0.00000000   0.11588468   0.03609036   0.07882235  -0.01953100   0.00000000
  1.91600000   0.00000000   0.01752761  -0.00014252   0.00000000   0.52822824   0.00000000   0.00000000   0.00000000  -0.00041398  -0.00061542   0.00000000   0.00000000   0.00000000   0.11588468   0.03608970   0.07882121  -0.02197300   0.00000000
  1.91800000   0.00194787   0.01752790  -0.00017932  -0.00000035   0.52822824   0.00000000   0.00000000   0.00000000  -0.00048989  -0.00074321   0.00000000   0.00000000   0.00000000   0.11588663   0.03608879   0.07881986  -0.02685500   0.00000000
  1.92000000   0.00000000   0.01752826  -0.00014565   0.00000000   0.52822824   0.00000000   0.00000000   0.00000000  -0.00043259  -0.00087603   0.00000000   0.00000000   0.00000000   0.11588858   0.03608787   0.07881824  -0.01709000   0.00000000
  1.92200000   0.00000000   0.01752855  -0.00001445   0.00000000   0.52822824   0.00000000   0.00000000   0.00000000  -0.00025564  -0.00099171   0.00000000   0.00000000   0.00000000   0.11588858   0.03608718   0.07881637  -0.02197300   0.00000000
  1.92400000   0.00000000   0.01752858   0.00019225   0.00000000   0.52822824   0.00000000   0.00000000   0.00000000  -0.00002150  -0.00107981   0.00000000   0.00000000   0.00000000   0.11588858   0.03608691   0.07881430  -0.01709000   0.00000000
  1.92600000   0.00000000   0.01752819   0.00042941   0.00000000   0.52822824   0.00000000   0.00000000   0.00000000   0.00018869  -0.00113999   0.00000000   0.00000000   0.00000000   0.11588858   0.03608707   0.07881208  -0.01953100   0.00000000
  1.92800000   0.00000000   0.01752733   0.00063486   0.00000000   0.52822824   0.00000000   0.00000000   0.00000000   0.00031183  -0.00117610   0.00000000   0.00000000   0.00000000   0.11588858   0.03608757   0.07880976  -0.01953100   0.00000000
  1.93000000   0.00000000   0.01752606   0.00072579   0.00000000   0.52822824   0.00000000   0.00000000   0.00000000   0.00033024  -0.00118973   0.00000000   0.00000000   0.00000000   0.11588858   0.03608822   0.07880739  -0.02685500   0.00000000
  1.93200000   0.00000000   0.01752461   0.00062172   0.00000000   0.52822824   0.00000000   0.00000000   0.00000000   0.00027740  -0.00117950   0.00000000   0.00000000   0.00000000   0.11588858   0.03608882   0.07880503  -0.01709000   0.00000000
  1.93400000   0.00000000   0.01752337   0.00029847   0.00000000   0.52822824   0.00000000   0.00000000   0.00000000   0.00022096  -0.00114282   0.00000000   0.00000000   0.00000000   0.11588858   0.03608932   0.07880270  -0.01220700   0.00000000
  1.93600000   0.00000000   0.01752277  -0.00016686   0.00000000   0.52822824   0.00000000   0.00000000   0.00000000   0.00023080  -0.00107346   0.00000000   0.00000000   0.00000000   0.11588858   0.03608977   0.07880049  -0.01464800   0.00000000
  1.93800000   0.00029881   0.01752311  -0.00060788  -0.00000018   0.52822824   0.00000000   0.00000000   0.00000000   0.00034574  -0.00096114   0.00000000   0.00000000   0.00000000   0.11588888   0.03609035   0.07879845  -0.01953100   0.00000000
  1.94000000   0.00000000   0.01752432  -0.00084213   0.00000000   0.52822824   0.00000000   0.00000000   0.00000000   0.00055428  -0.00079734   0.00000000   0.00000000   0.00000000   0.11588918   0.03609125   0.07879669  -0.00976560   0.00000000
  1.94200000   0.00000000   0.01752601  -0.00075251   0.00000000   0.52822824   0.00000000   0.00000000   0.00000000   0.00079913  -0.00058074   0.00000000   0.00000000   0.00000000   0.11588918   0.03609260   0.07879532  -0.01709000   0.00000000
  1.94400000   0.00029881   0.01752751  -0.00032978  -0.00000010   0.52822824   0.00000000   0.00000000   0.00000000   0.00100273  -0.00031844   0.00000000   0.00000000   0.00000000   0.11588948   0.03609441   0.07879442  -0.02929700   0.00000000
  1.94600000   0.00000000   0.01752817   0.00031981   0.00000000   0.52822824   0.00000000   0.00000000   0.00000000   0.00110097  -0.00002260   0.00000000   0.00000000   0.00000000   0.11588977   0.03609651   0.07879408  -0.01464800   0.00000000
  1.94800000   0.00000000   0.01752753   0.00100031   0.00000000   0.52822824   0.00000000   0.00000000   0.00000000   0.00107022   0.00029781   0.00000000   0.00000000   0.00000000   0.11588977   0.03609868   0.07879435  -0.01220700   0.00000000
  1.95000000   0.00000000   0.01752553   0.00149997   0.00000000   0.52822824   0.00000000   0.00000000   0.00000000   0.00093742   0.00064199   0.00000000   0.00000000   0.00000000   0.11588977   0.03610069   0.07879529  -0.01464800   0.00000000
  1.95200000   0.00000000   0.01752253   0.00168845   0.00000000   0.52822824   0.00000000   0.00000000   0.00000000   0.00076899   0.00101349   0.00000000   0.00000000   0.00000000   0.11588977   0.03610239   0.07879695  -0.01464800   0.00000000
  1.95400000   0.00000000   0.01751915   0.00156629   0.00000000   0.52822824   0.00000000   0.00000000   0.00000000   0.00064161   0.00141517   0.00000000   0.00000000   0.00000000   0.11588977   0.03610380   0.07879937  -0.01464800   0.00000000
  1.95600000   0.00000000   0.01751602   0.00122228   0.00000000   0.52822824   0.00000000   0.00000000   0.00000000   0.00060734   0.00184641   0.00000000   0.00000000   0.00000000   0.11588977   0.03610505   0.07880264  -0.01464800   0.00000000
  1.95800000   0.00000000   0.01751358   0.00076393   0.00000000   0.52822824   0.00000000   0.00000000   0.00000000   0.00066998   0.00229900   0.00000000   0.00000000   0.00000000   0.11588977   0.03610633   0.07880678  -0.01464800   0.00000000
  1.96000000   0.00000000   0.01751205   0.00030164   0.00000000   0.52822824   0.00000000   0.00000000   0.00000000   0.00078479   0.00275298   0.00000000   0.00000000   0.00000000   0.11588977   0.03610779   0.07881183  -0.01464800   0.00000000
  1.96200000   0.00194787   0.01751144  -0.00006160  -0.00000012   0.52822824   0.00000000   0.00000000   0.00000000   0.00088111   0.00317600   0.00000000   0.00000000   0.00000000   0.11589172   0.03610945   0.07881776  -0.01953100   0.00000000
  1.96400000   0.00000000   0.01751157  -0.00027866   0.00000000   0.52822824   0.00000000   0.00000000   0.00000000   0.00089569   0.00353026   0.00000000   0.00000000   0.00000000   0.11589367   0.03611123   0.07882447  -0.01709000   0.00000000
  1.96600000   0.00353097   0.01751213  -0.00037253  -0.00000132   0.52822824   0.00000000   0.00000000   0.00000000   0.00080124   0.00378369   0.00000000   0.00000000   0.00000000   0.11589720   0.03611293   0.07883178  -0.01220700   0.00000000
  1.96800000   0.00000000   0.01751287  -0.00039154   0.00000000   0.52822824   0.00000000   0.00000000   0.00000000   0.00061928   0.00391481   0.00000000   0.00000000   0.00000000   0.11590073   0.03611435   0.07883948  -0.01709000   0.00000000
  1.97000000   0.00000000   0.01751365  -0.00036899   0.00000000   0.52822824   0.00000000   0.00000000   0.00000000   0.00041166   0.00391233   0.00000000   0.00000000   0.00000000   0.11590073   0.03611538   0.07884731  -0.01709000   0.00000000
  1.97200000   0.00000000   0.01751439  -0.00031253   0.00000000   0.52822824   0.00000000   0.00000000   0.00000000   0.00025254   0.00377833   0.00000000   0.00000000   0.00000000   0.11590073   0.03611604   0.07885500  -0.01464800   0.00000000
  1.97400000   0.00000000   0.01751502  -0.00020545   0.00000000   0.52822824   0.00000000   0.00000000   0.00000000   0.00019528   0.00353011   0.00000000   0.00000000   0.00000000   0.11590073   0.03611649   0.07886231  -0.01464800   0.00000000
  1.97600000   0.00000000   0.01751543  -0.00001725   0.00000000   0.52822824   0.00000000   0.00000000   0.00000000   0.00025258   0.00319458   0.00000000   0.00000000   0.00000000   0.11590073   0.03611694   0.07886903  -0.02685500   0.00000000
  1.97800000   0.00000000   0.01751546   0.00025909   0.00000000   0.52822824   0.00000000   0.00000000   0.00000000   0.00039741   0.00279930   0.00000000   0.00000000   0.00000000   0.11590073   0.03611759   0.07887503  -0.01709000   0.00000000
  1.98000000   0.00000000   0.01751494   0.00055947   0.00000000   0.52822824   0.00000000   0.00000000   0.00000000   0.00058346   0.00236522   0.00000000   0.00000000   0.00000000   0.11590073   0.03611857   0.07888019  -0.01220700   0.00000000
  1.98200000   0.00000000   0.01751382   0.00076060   0.00000000   0.52822824   0.00000000   0.00000000   0.00000000   0.00077673   0.00190636   0.00000000   0.00000000   0.00000000   0.11590073   0.03611993   0.07888446  -0.00976560   0.00000000
  1.98400000   0.00000000   0.01751230   0.00076228   0.00000000   0.52822824   0.00000000   0.00000000   0.00000000   0.00098206   0.00143528   0.00000000   0.00000000   0.00000000   0.11590073   0.03612169   0.07888780  -0.00976560   0.00000000
  1.98600000   0.00000000   0.01751078   0.00055200   0.00000000   0.52822824   0.00000000   0.00000000   0.00000000   0.00125203   0.00096121   0.00000000   0.00000000   0.00000000   0.11590073   0.03612392   0.07889020  -0.00488280   0.00000000
  1.98800000   0.00194787   0.01750967   0.00020039   0.00000039   0.52822824   0.00000000   0.00000000   0.00000000   0.00167560   0.00048516   0.00000000   0.00000000   0.00000000   0.11590268   0.03612685   0.07889165  -0.02197300   0.00000000
  1.99000000   0.00000000   0.01750927  -0.00017975   0.00000000   0.52822824   0.00000000   0.00000000   0.00000000   0.00234888   0.00000558   0.00000000   0.00000000   0.00000000   0.11590463   0.03613087   0.07889214  -0.01220700   0.00000000
  1.99200000   0.00000000   0.01750963  -0.00046890   0.00000000   0.52822824   0.00000000   0.00000000   0.00000000   0.00333923  -0.00047603   0.00000000   0.00000000   0.00000000   0.11590463   0.03613656   0.07889167  -0.01464800   0.00000000
  1.99400000   0.00000000   0.01751057  -0.00058099   0.00000000   0.52822824   0.00000000   0.00000000   0.00000000   0.00465719  -0.00095747   0.00000000   0.00000000   0.00000000   0.11590463   0.03614456   0.07889023  -0.02197300   0.00000000
  1.99600000   0.00000000   0.01751173  -0.00052585   0.00000000   0.52822824   0.00000000   0.00000000   0.00000000   0.00624604  -0.00143511   0.00000000   0.00000000   0.00000000   0.11590463   0.03615546   0.07888784  -0.00732420   0.00000000
  1.99800000   0.00000000   0.01751278  -0.00042040   0.00000000   0.52822824   0.00000000   0.00000000   0.00000000   0.00799361  -0.00189825   0.00000000   0.00000000   0.00000000   0.11590463   0.03616970   0.07888451  -0.01709000   0.00000000
  2.00000000   0.00000000   0.01751363  -0.00042040   0.00000000   0.52822824   0.00000000   0.00000000   0.00000000   0.00975964  -0.00232719   0.00000000   0.00000000   0.00000000   0.11590463   0.03618745   0.07888028  -0.01709000   0.00000000
