# Supplementary material for: In vivo muscle force and muscle power during near-maximal frog jumps
Source: PLoS One. 2017 Mar 10;12(3):e0173415. doi: 10.1371/journal.pone.0173415 (PMC5345813; doi:10.1371/journal.pone.0173415)
Supplement: S3 File — Full raw data set of the current study. (ZIP) [file pone.0173415.s003.zip › Frog_jumping_full_dataset2/Extracted_data/Frog2/Jump11/newapr30jump11.frm]

430.00000000 483.00000000 466.00000000 907.00000000 1013.00000000 979.00000000  43.96758754   0.00146524   0.79173759   0.01361324  56.68061966
