# Supplementary material for: In vivo muscle force and muscle power during near-maximal frog jumps
Source: PLoS One. 2017 Mar 10;12(3):e0173415. doi: 10.1371/journal.pone.0173415 (PMC5345813; doi:10.1371/journal.pone.0173415)
Supplement: S3 File — Full raw data set of the current study. (ZIP) [file pone.0173415.s003.zip › Frog_jumping_full_dataset2/Extracted_data/Frog2/Jump12/Apr30jump12(.all).xls]

## Sheet: .rms
0.96	1.05	0.96	1.062	1.03	0.252264

## Sheet: .frm
481	532	516	1009	1111	1079	48.2571	0.00261815	1.17979	0.0252556	68.3555

## Sheet: Power
Time	Vx	Vz	Fx	Fz	V (total)	F (total)	Power (tot.)	Power/kg	Muscle-mass-specific power	PL power	PL Muscle-mass-specific power
0	0	0	0	0	0	0	0	0	0	0	0
0.002	0	0	0	0	0	0	0	0	0	0	0
0.004	0	0	0	0	0	0	0	0	0	0	0
0.006	0	0	0	0	0	0	0	0	0	0	0
0.008	0	0	0	0	0	0	0	0	0	0	0
0.01	0	0	0	0	0	0	0	0	0	0	0
0.012	0	0	0	0	0	0	0	0	0	0	0
0.014	0	0	0	0	0	0	0	0	0	0	0
0.016	0	0	0	0	0	0	0	0	0	4.7e-07	0.00094
0.018	0	0	0	0	0	0	0	0	0	4e-07	0.0008
0.02	0	0	0	0	0	0	0	0	0	-5e-08	-0.0001
0.022	0	0	0	0	0	0	0	0	0	0	0
0.024	0	0	0	0	0	0	0	0	0	-2e-08	-4e-05
0.026	0	0	0	0	0	0	0	0	0	1e-07	0.0002
0.028	0	0	0	0	0	0	0	0	0	0	0
0.03	0	0	0	0	0	0	0	0	0	0	0
0.032	0	0	0	0	0	0	0	0	0	0	0
0.034	0	0	0	0	0	0	0	0	0	3.3e-07	0.00066
0.036	0	0	0	0	0	0	0	0	0	8.6e-07	0.00172
0.038	0	0	0	0	0	0	0	0	0	0	0
0.04	0	0	0	0	0	0	0	0	0	1.6e-07	0.00032
0.042	0	0	0	0	0	0	0	0	0	0	0
0.044	0	0	0	0	0	0	0	0	0	-1.4e-07	-0.00028
0.046	0	0	0	0	0	0	0	0	0	0	0
0.048	0	0	0	0	0	0	0	0	0	0	0
0.05	0	0	0	0	0	0	0	0	0	-2e-07	-0.0004
0.052	0	0	0	0	0	0	0	0	0	-1.2e-07	-0.00024
0.054	0	0	0	0	0	0	0	0	0	0	0
0.056	0	0	0	0	0	0	0	0	0	0	0
0.058	0	0	0	0	0	0	0	0	0	4.2e-07	0.00084
0.06	0	0	0	0	0	0	0	0	0	0	0
0.062	0	0	0	0	0	0	0	0	0	0	0
0.064	0	0	0	0	0	0	0	0	0	0	0
0.066	0	0	0	0	0	0	0	0	0	0	0
0.068	0	0	0	0	0	0	0	0	0	0	0
0.07	0	0	0	0	0	0	0	0	0	-3.9e-07	-0.00078
0.072	0	0	0	0	0	0	0	0	0	-1.3e-07	-0.00026
0.074	0	0	0	0	0	0	0	0	0	3e-08	6e-05
0.076	0	0	0	0	0	0	0	0	0	0	0
0.078	0	0	0	0	0	0	0	0	0	0	0
0.08	0	0	0	0	0	0	0	0	0	6e-07	0.0012
0.082	0	0	0	0	0	0	0	0	0	0	0
0.084	0	0	0	0	0	0	0	0	0	-2.5e-07	-0.0005
0.086	0	0	0	0	0	0	0	0	0	-1.05e-06	-0.0021
0.088	0	0	0	0	0	0	0	0	0	0	0
0.09	0	0	0	0	0	0	0	0	0	0	0
0.092	0	0	0	0	0	0	0	0	0	0	0
0.094	0	0	0	0	0	0	0	0	0	0	0
0.096	0	0	0	0	0	0	0	0	0	0	0
0.098	0	0	0	0	0	0	0	0	0	-5e-08	-0.0001
0.1	0	0	0	0	0	0	0	0	0	0	0
0.102	0	0	0	0	0	0	0	0	0	0	0
0.104	0	0	0	0	0	0	0	0	0	2e-08	4e-05
0.106	0	0	0	0	0	0	0	0	0	6e-08	0.00012
0.108	0	0	0	0	0	0	0	0	0	0	0
0.11	0	0	0	0	0	0	0	0	0	1.9e-07	0.00038
0.112	0	0	0	0	0	0	0	0	0	2.9e-07	0.00058
0.114	0	0	0	0	0	0	0	0	0	3.9e-07	0.00078
0.116	0	0	0	0	0	0	0	0	0	0	0
0.118	0	0	0	0	0	0	0	0	0	2.53e-06	0.00506
0.12	0	0	0	0	0	0	0	0	0	0	0
0.122	0	0	0	0	0	0	0	0	0	0	0
0.124	0	0	0	0	0	0	0	0	0	0	0
0.126	0	0	0	0	0	0	0	0	0	-4.5e-07	-0.0009
0.128	0	0	0	0	0	0	0	0	0	0	0
0.13	0	0	0	0	0	0	0	0	0	0	0
0.132	0	0	0	0	0	0	0	0	0	-3.8e-07	-0.00076
0.134	0	0	0	0	0	0	0	0	0	-3.4e-07	-0.00068
0.136	0	0	0	0	0	0	0	0	0	-2.9e-07	-0.00058
0.138	0	0	0	0	0	0	0	0	0	-6e-07	-0.0012
0.14	0	0	0	0	0	0	0	0	0	0	0
0.142	0	0	0	0	0	0	0	0	0	1.4e-07	0.00028
0.144	0	0	0	0	0	0	0	0	0	0	0
0.146	0	0	0	0	0	0	0	0	0	6.2e-07	0.00124
0.148	0	0	0	0	0	0	0	0	0	9.6e-07	0.00192
0.15	0	0	0	0	0	0	0	0	0	4.5e-07	0.0009
0.152	0	0	0	0	0	0	0	0	0	0	0
0.154	0	0	0	0	0	0	0	0	0	0	0
0.156	0	0	0	0	0	0	0	0	0	0	0
0.158	0	0	0	0	0	0	0	0	0	0	0
0.16	0	0	0	0	0	0	0	0	0	6.4e-07	0.00128
0.162	0	0	0	0	0	0	0	0	0	1.6e-07	0.00032
0.164	0	0	0	0	0	0	0	0	0	0	0
0.166	0	0	0	0	0	0	0	0	0	7.3e-07	0.00146
0.168	0	0	0	0	0	0	0	0	0	7.1e-07	0.00142
0.17	0	0	0	0	0	0	0	0	0	0	0
0.172	0	0	0	0	0	0	0	0	0	5e-08	0.0001
0.174	0	0	0	0	0	0	0	0	0	-1e-06	-0.002
0.176	0	0	0	0	0	0	0	0	0	0	0
0.178	0	0	0	0	0	0	0	0	0	0	0
0.18	0	0	0	0	0	0	0	0	0	-3.7e-07	-0.00074
0.182	0	0	0	0	0	0	0	0	0	-6.8e-07	-0.00136
0.184	0	0	0	0	0	0	0	0	0	0	0
0.186	0	0	0	0	0	0	0	0	0	0	0
0.188	0	0	0	0	0	0	0	0	0	0	0
0.19	0	0	0	0	0	0	0	0	0	0	0
0.192	0	0	0	0	0	0	0	0	0	-8e-08	-0.00016
0.194	0	0	0	0	0	0	0	0	0	0	0
0.196	0	0	0	0	0	0	0	0	0	0	0
0.198	0	0	0	0	0	0	0	0	0	0	0
0.2	0	0	0	0	0	0	0	0	0	0	0
0.202	0	0	0	0	0	0	0	0	0	0	0
0.204	0	0	0	0	0	0	0	0	0	2.4e-07	0.00048
0.206	0	0	0	0	0	0	0	0	0	0	0
0.208	0	0	0	0	0	0	0	0	0	2.71e-06	0.00542
0.21	0	0	0	0	0	0	0	0	0	6.77e-06	0.01354
0.212	0	0	0	0	0	0	0	0	0	0	0
0.214	0	0	0	0	0	0	0	0	0	0	0
0.216	0	0	0	0	0	0	0	0	0	0	0
0.218	0	0	0	0	0	0	0	0	0	2.4e-07	0.00048
0.22	0	0	0	0	0	0	0	0	0	4e-08	8e-05
0.222	0	0	0	0	0	0	0	0	0	-1.1e-07	-0.00022
0.224	0	0	0	0	0	0	0	0	0	0	0
0.226	0	0	0	0	0	0	0	0	0	0	0
0.228	0	0	0	0	0	0	0	0	0	0	0
0.23	0	0	0	0	0	0	0	0	0	0	0
0.232	0	0	0	0	0	0	0	0	0	-9.4e-07	-0.00188
0.234	0	0	0	0	0	0	0	0	0	0	0
0.236	0	0	0	0	0	0	0	0	0	-2.9e-07	-0.00058
0.238	0	0	0	0	0	0	0	0	0	0	0
0.24	0	0	0	0	0	0	0	0	0	-4e-07	-0.0008
0.242	0	0	0	0	0	0	0	0	0	0	0
0.244	0	0	0	0	0	0	0	0	0	-1.5e-07	-0.0003
0.246	0	0	0	0	0	0	0	0	0	6e-08	0.00012
0.248	0	0	0	0	0	0	0	0	0	0	0
0.25	0	0	0	0	0	0	0	0	0	0	0
0.252	0	0	0	0	0	0	0	0	0	1.08e-06	0.00216
0.254	0	0	0	0	0	0	0	0	0	3e-07	0.0006
0.256	0	0	0	0	0	0	0	0	0	0	0
0.258	0	0	0	0	0	0	0	0	0	0	0
0.26	0	0	0	0	0	0	0	0	0	0	0
0.262	0	0	0	0	0	0	0	0	0	0	0
0.264	0	0	0	0	0	0	0	0	0	0	0
0.266	0	0	0	0	0	0	0	0	0	0	0
0.268	0	0	0	0	0	0	0	0	0	1.6e-07	0.00032
0.27	0	0	0	0	0	0	0	0	0	-2.9e-07	-0.00058
0.272	0	0	0	0	0	0	0	0	0	0	0
0.274	0	0	0	0	0	0	0	0	0	0	0
0.276	0	0	0	0	0	0	0	0	0	0	0
0.278	0	0	0	0	0	0	0	0	0	0	0
0.28	0	0	0	0	0	0	0	0	0	0	0
0.282	0	0	0	0	0	0	0	0	0	0	0
0.284	0	0	0	0	0	0	0	0	0	-1.72e-06	-0.00344
0.286	0	0	0	0	0	0	0	0	0	0	0
0.288	0	0	0	0	0	0	0	0	0	0	0
0.29	0	0	0	0	0	0	0	0	0	4.7e-07	0.00094
0.292	0	0	0	0	0	0	0	0	0	0	0
0.294	0	0	0	0	0	0	0	0	0	0	0
0.296	0	0	0	0	0	0	0	0	0	8.9e-07	0.00178
0.298	0	0	0	0	0	0	0	0	0	0	0
0.3	0	0	0	0	0	0	0	0	0	3.72e-06	0.00744
0.302	0	0	0	0	0	0	0	0	0	1.92e-06	0.00384
0.304	0	0	0	0	0	0	0	0	0	5.2e-07	0.00104
0.306	0	0	0	0	0	0	0	0	0	0	0
0.308	0	0	0	0	0	0	0	0	0	-7e-07	-0.0014
0.31	0	0	0	0	0	0	0	0	0	0	0
0.312	0	0	0	0	0	0	0	0	0	-2.91e-06	-0.00582
0.314	0	0	0	0	0	0	0	0	0	-3.03e-06	-0.00606
0.316	0	0	0	0	0	0	0	0	0	-9e-07	-0.0018
0.318	0	0	0	0	0	0	0	0	0	-1.43e-06	-0.00286
0.32	0	0	0	0	0	0	0	0	0	-8.7e-07	-0.00174
0.322	0	0	0	0	0	0	0	0	0	0	0
0.324	0	0	0	0	0	0	0	0	0	0	0
0.326	0	0	0	0	0	0	0	0	0	1.51e-06	0.00302
0.328	0	0	0	0	0	0	0	0	0	0	0
0.33	0	0	0	0	0	0	0	0	0	7e-08	0.00014
0.332	0	0	0	0	0	0	0	0	0	-2.3e-07	-0.00046
0.334	0	0	0	0	0	0	0	0	0	-8.1e-07	-0.00162
0.336	0	0	0	0	0	0	0	0	0	-7e-08	-0.00014
0.338	0	0	0	0	0	0	0	0	0	0	0
0.34	0	0	0	0	0	0	0	0	0	0	0
0.342	0	0	0	0	0	0	0	0	0	6.3e-07	0.00126
0.344	0	0	0	0	0	0	0	0	0	0	0
0.346	0	0	0	0	0	0	0	0	0	0	0
0.348	0	0	0	0	0	0	0	0	0	0	0
0.35	0	0	0	0	0	0	0	0	0	0	0
0.352	0	0	0	0	0	0	0	0	0	-1.15e-06	-0.0023
0.354	0	0	0	0	0	0	0	0	0	-3.6e-07	-0.00072
0.356	0	0	0	0	0	0	0	0	0	-2.7e-07	-0.00054
0.358	0	0	0	0	0	0	0	0	0	0	0
0.36	0	0	0	0	0	0	0	0	0	-1.7e-07	-0.00034
0.362	0	0	0	0	0	0	0	0	0	-2.9e-07	-0.00058
0.364	0	0	0	0	0	0	0	0	0	-2e-08	-4e-05
0.366	0	0	0	0	0	0	0	0	0	0	0
0.368	0	0	0	0	0	0	0	0	0	3.8e-07	0.00076
0.37	0	0	0	0	0	0	0	0	0	3.8e-07	0.00076
0.372	0	0	0	0	0	0	0	0	0	0	0
0.374	0	0	0	0	0	0	0	0	0	-9.1e-07	-0.00182
0.376	0	0	0	0	0	0	0	0	0	-1.05e-06	-0.0021
0.378	0	0	0	0	0	0	0	0	0	0	0
0.38	0	0	0	0	0	0	0	0	0	0	0
0.382	0	0	0	0	0	0	0	0	0	0	0
0.384	0	0	0	0	0	0	0	0	0	9e-08	0.00018
0.386	0	0	0	0	0	0	0	0	0	0	0
0.388	0	0	0	0	0	0	0	0	0	0	0
0.39	0	0	0	0	0	0	0	0	0	6.7e-07	0.00134
0.392	0	0	0	0	0	0	0	0	0	1.46e-06	0.00292
0.394	0	0	0	0	0	0	0	0	0	2.9e-07	0.00058
0.396	0	0	0	0	0	0	0	0	0	3e-08	6e-05
0.398	0	0	0	0	0	0	0	0	0	0	0
0.4	0	0	0	0	0	0	0	0	0	0	0
0.402	0	0	0	0	0	0	0	0	0	-1.69e-06	-0.00338
0.404	0	0	0	0	0	0	0	0	0	-2.7e-07	-0.00054
0.406	0	0	0	0	0	0	0	0	0	0	0
0.408	0	0	0	0	0	0	0	0	0	-4.3e-07	-0.00086
0.41	0	0	0	0	0	0	0	0	0	0	0
0.412	0	0	0	0	0	0	0	0	0	-4.7e-07	-0.00094
0.414	0	0	0	0	0	0	0	0	0	0	0
0.416	0	0	0	0	0	0	0	0	0	-4.5e-07	-0.0009
0.418	0	0	0	0	0	0	0	0	0	2.2e-07	0.00044
0.42	0	0	0	0	0	0	0	0	0	1.21e-06	0.00242
0.422	0	0	0	0	0	0	0	0	0	5.7e-07	0.00114
0.424	0	0	0	0	0	0	0	0	0	1.7e-06	0.0034
0.426	0	0	0	0	0	0	0	0	0	1.95e-06	0.0039
0.428	0	0	0	0	0	0	0	0	0	0	0
0.43	0	0	0	0	0	0	0	0	0	1.02e-06	0.00204
0.432	0	0	0	0	0	0	0	0	0	0	0
0.434	0	0	0	0	0	0	0	0	0	0	0
0.436	0	0	0	0	0	0	0	0	0	0	0
0.438	0	0	0	0	0	0	0	0	0	2e-08	4e-05
0.44	0	0	0	0	0	0	0	0	0	0	0
0.442	0	0	0	0	0	0	0	0	0	-1.99e-06	-0.00398
0.444	0	0	0	0	0	0	0	0	0	0	0
0.446	0	0	0	0	0	0	0	0	0	0	0
0.448	0	0	0	0	0	0	0	0	0	-9.7e-07	-0.00194
0.45	0	0	0	0	0	0	0	0	0	-3.74e-06	-0.00748
0.452	0	0	0	0	0	0	0	0	0	-6.4e-07	-0.00128
0.454	0	0	0	0	0	0	0	0	0	-1.17e-06	-0.00234
0.456	0	0	0	0	0	0	0	0	0	0	0
0.458	0	0	0	0	0	0	0	0	0	0	0
0.46	0	0	0	0	0	0	0	0	0	0	0
0.462	0	0	0	0	0	0	0	0	0	4e-08	8e-05
0.464	0	0	0	0	0	0	0	0	0	3e-07	0.0006
0.466	0	0	0	0	0	0	0	0	0	2e-07	0.0004
0.468	0	0	0	0	0	0	0	0	0	3.1e-07	0.00062
0.47	0	0	0	0	0	0	0	0	0	4.4e-07	0.00088
0.472	0	0	0	0	0	0	0	0	0	1.54e-06	0.00308
0.474	0	0	0	0	0	0	0	0	0	1.72e-06	0.00344
0.476	0	0	0	0	0	0	0	0	0	0	0
0.478	0	0	0	0	0	0	0	0	0	1.19e-06	0.00238
0.48	0	0	0	0	0	0	0	0	0	2.1e-07	0.00042
0.482	0	0	0	0	0	0	0	0	0	-1.5e-07	-0.0003
0.484	0	0	0	0	0	0	0	0	0	0	0
0.486	0	0	0	0	0	0	0	0	0	-5.1e-07	-0.00102
0.488	0	0	0	0	0	0	0	0	0	-6.1e-07	-0.00122
0.49	0	0	0	0	0	0	0	0	0	0	0
0.492	0	0	0	0	0	0	0	0	0	0	0
0.494	0	0	0	0	0	0	0	0	0	-9.6e-07	-0.00192
0.496	0	0	0	0	0	0	0	0	0	-6e-07	-0.0012
0.498	0	0	0	0	0	0	0	0	0	-3.3e-07	-0.00066
0.5	0	0	0	0	0	0	0	0	0	-6e-08	-0.00012
0.502	0	0	0	0	0	0	0	0	0	0	0
0.504	0	0	0	0	0	0	0	0	0	-7e-08	-0.00014
0.506	0	0	0	0	0	0	0	0	0	-1.2e-07	-0.00024
0.508	0	0	0	0	0	0	0	0	0	0	0
0.51	0	0	0	0	0	0	0	0	0	0	0
0.512	0	0	0	0	0	0	0	0	0	-1.9e-07	-0.00038
0.514	0	0	0	0	0	0	0	0	0	0	0
0.516	0	0	0	0	0	0	0	0	0	0	0
0.518	0	0	0	0	0	0	0	0	0	0	0
0.52	0	0	0	0	0	0	0	0	0	6.2e-07	0.00124
0.522	0	0	0	0	0	0	0	0	0	2.07e-06	0.00414
0.524	0	0	0	0	0	0	0	0	0	7.9e-07	0.00158
0.526	0	0	0	0	0	0	0	0	0	6.54e-06	0.01308
0.528	0	0	0	0	0	0	0	0	0	4.5e-07	0.0009
0.53	0	0	0	0	0	0	0	0	0	0	0
0.532	0	0	0	0	0	0	0	0	0	0	0
0.534	0	0	0	0	0	0	0	0	0	-3.3e-07	-0.00066
0.536	0	0	0	0	0	0	0	0	0	-3.88e-06	-0.00776
0.538	0	0	0	0	0	0	0	0	0	-6.2e-07	-0.00124
0.54	0	0	0	0	0	0	0	0	0	-1.94e-06	-0.00388
0.542	0	0	0	0	0	0	0	0	0	0	0
0.544	0	0	0	0	0	0	0	0	0	0	0
0.546	0	0	0	0	0	0	0	0	0	0	0
0.548	0	0	0	0	0	0	0	0	0	0	0
0.55	0	0	0	0	0	0	0	0	0	-1.2e-07	-0.00024
0.552	0	0	0	0	0	0	0	0	0	1.7e-07	0.00034
0.554	0	0	0	0	0	0	0	0	0	2e-06	0.004
0.556	0	0	0	0	0	0	0	0	0	2.8e-07	0.00056
0.558	0	0	0	0	0	0	0	0	0	0	0
0.56	0	0	0	0	0	0	0	0	0	1.35e-06	0.0027
0.562	0	0	0	0	0	0	0	0	0	0	0
0.564	0	0	0	0	0	0	0	0	0	6e-07	0.0012
0.566	0	0	0	0	0	0	0	0	0	7.9e-07	0.00158
0.568	0	0	0	0	0	0	0	0	0	3.18e-06	0.00636
0.57	0	0	0	0	0	0	0	0	0	8.1e-07	0.00162
0.572	0	0	0	0	0	0	0	0	0	6.4e-07	0.00128
0.574	0	0	0	0	0	0	0	0	0	5.3e-07	0.00106
0.576	0	0	0	0	0	0	0	0	0	4.4e-07	0.00088
0.578	0	0	0	0	0	0	0	0	0	2.8e-07	0.00056
0.58	0	0	0	0	0	0	0	0	0	7e-08	0.00014
0.582	0	0	0	0	0	0	0	0	0	-7e-08	-0.00014
0.584	0	0	0	0	0	0	0	0	0	-3e-08	-6e-05
0.586	0	0	0	0	0	0	0	0	0	-3e-08	-6e-05
0.588	0	0	0	0	0	0	0	0	0	0	0
0.59	0	0	0	0	0	0	0	0	0	0	0
0.592	0	0	0	0	0	0	0	0	0	0	0
0.594	0	0	0	0	0	0	0	0	0	-2.6e-07	-0.00052
0.596	0	0	0	0	0	0	0	0	0	0	0
0.598	0	0	0	0	0	0	0	0	0	-1.6e-07	-0.00032
0.6	0	0	0	0	0	0	0	0	0	-1e-07	-0.0002
0.602	0	0	0	0	0	0	0	0	0	0	0
0.604	0	0	0	0	0	0	0	0	0	0	0
0.606	0	0	0	0	0	0	0	0	0	0	0
0.608	0	0	0	0	0	0	0	0	0	0	0
0.61	0	0	0	0	0	0	0	0	0	0	0
0.612	0	0	0	0	0	0	0	0	0	2e-08	4e-05
0.614	0	0	0	0	0	0	0	0	0	0	0
0.616	0	0	0	0	0	0	0	0	0	6e-08	0.00012
0.618	0	0	0	0	0	0	0	0	0	0	0
0.62	0	0	0	0	0	0	0	0	0	-9e-08	-0.00018
0.622	0	0	0	0	0	0	0	0	0	-1.4e-07	-0.00028
0.624	0	0	0	0	0	0	0	0	0	0	0
0.626	0	0	0	0	0	0	0	0	0	0	0
0.628	0	0	0	0	0	0	0	0	0	-8.9e-07	-0.00178
0.63	0	0	0	0	0	0	0	0	0	-6.1e-07	-0.00122
0.632	0	0	0	0	0	0	0	0	0	-2e-07	-0.0004
0.634	0	0	0	0	0	0	0	0	0	-9e-08	-0.00018
0.636	0	0	0	0	0	0	0	0	0	0	0
0.638	0	0	0	0	0	0	0	0	0	0	0
0.64	0	0	0	0	0	0	0	0	0	3.8e-07	0.00076
0.642	0	0	0	0	0	0	0	0	0	0	0
0.644	0	0	0	0	0	0	0	0	0	4.1e-07	0.00082
0.646	0	0	0	0	0	0	0	0	0	8.3e-07	0.00166
0.648	0	0	0	0	0	0	0	0	0	1.3e-07	0.00026
0.65	0	0	0	0	0	0	0	0	0	-7e-08	-0.00014
0.652	0	0	0	0	0	0	0	0	0	-2.2e-07	-0.00044
0.654	0	0	0	0	0	0	0	0	0	0	0
0.656	0	0	0	0	0	0	0	0	0	0	0
0.658	0	0	0	0	0	0	0	0	0	-1e-07	-0.0002
0.66	0	0	0	0	0	0	0	0	0	0	0
0.662	0	0	0	0	0	0	0	0	0	8e-07	0.0016
0.664	0	0	0	0	0	0	0	0	0	0	0
0.666	0	0	0	0	0	0	0	0	0	5.7e-07	0.00114
0.668	0	0	0	0	0	0	0	0	0	1.1e-07	0.00022
0.67	0	0	0	0	0	0	0	0	0	1e-08	2e-05
0.672	0	0	0	0	0	0	0	0	0	-2.6e-07	-0.00052
0.674	0	0	0	0	0	0	0	0	0	-3e-07	-0.0006
0.676	0	0	0	0	0	0	0	0	0	-7.7e-07	-0.00154
0.678	0	0	0	0	0	0	0	0	0	0	0
0.68	0	0	0	0	0	0	0	0	0	-1.7e-07	-0.00034
0.682	0	0	0	0	0	0	0	0	0	0	0
0.684	0	0	0	0	0	0	0	0	0	0	0
0.686	0	0	0	0	0	0	0	0	0	1.6e-07	0.00032
0.688	0	0	0	0	0	0	0	0	0	0	0
0.69	0	0	0	0	0	0	0	0	0	1.28e-06	0.00256
0.692	0	0	0	0	0	0	0	0	0	0	0
0.694	0	0	0	0	0	0	0	0	0	1.55e-06	0.0031
0.696	0	0	0	0	0	0	0	0	0	1.73e-06	0.00346
0.698	0	0	0	0	0	0	0	0	0	0	0
0.7	0	0	0	0	0	0	0	0	0	3.9e-07	0.00078
0.702	0	0	0	0	0	0	0	0	0	9e-08	0.00018
0.704	0	0	0	0	0	0	0	0	0	0	0
0.706	0	0	0	0	0	0	0	0	0	0	0
0.708	0	0	0	0	0	0	0	0	0	-2.52e-06	-0.00504
0.71	0	0	0	0	0	0	0	0	0	-1.08e-06	-0.00216
0.712	0	0	0	0	0	0	0	0	0	-1.02e-06	-0.00204
0.714	0	0	0	0	0	0	0	0	0	-4.86e-06	-0.00972
0.716	0	0	0	0	0	0	0	0	0	-2.61e-06	-0.00522
0.718	0	0	0	0	0	0	0	0	0	1.1e-07	0.00022
0.72	0	0	0	0	0	0	0	0	0	0	0
0.722	0	0	0	0	0	0	0	0	0	6.4e-07	0.00128
0.724	0	0	0	0	0	0	0	0	0	2.79e-06	0.00558
0.726	0	0	0	0	0	0	0	0	0	1.23e-06	0.00246
0.728	0	0	0	0	0	0	0	0	0	8e-07	0.0016
0.73	0	0	0	0	0	0	0	0	0	2.5e-07	0.0005
0.732	0	0	0	0	0	0	0	0	0	9.5e-07	0.0019
0.734	0	0	0	0	0	0	0	0	0	1.48e-06	0.00296
0.736	0	0	0	0	0	0	0	0	0	0	0
0.738	0	0	0	0	0	0	0	0	0	0	0
0.74	0	0	0	0	0	0	0	0	0	8.4e-07	0.00168
0.742	0	0	0	0	0	0	0	0	0	4.52e-06	0.00904
0.744	0	0	0	0	0	0	0	0	0	0	0
0.746	0	0	0	0	0	0	0	0	0	-1.8e-07	-0.00036
0.748	0	0	0	0	0	0	0	0	0	-6.4e-07	-0.00128
0.75	0	0	0	0	0	0	0	0	0	-8.8e-07	-0.00176
0.752	0	0	0	0	0	0	0	0	0	-1.05e-06	-0.0021
0.754	0	0	0	0	0	0	0	0	0	0	0
0.756	0	0	0	0	0	0	0	0	0	-5.4e-07	-0.00108
0.758	0	0	0	0	0	0	0	0	0	-1.68e-06	-0.00336
0.76	0	0	0	0	0	0	0	0	0	0	0
0.762	0	0	0	0	0	0	0	0	0	-3.68e-06	-0.00736
0.764	0	0	0	0	0	0	0	0	0	0	0
0.766	0	0	0	0	0	0	0	0	0	0	0
0.768	0	0	0	0	0	0	0	0	0	-9.6e-07	-0.00192
0.77	0	0	0	0	0	0	0	0	0	0	0
0.772	0	0	0	0	0	0	0	0	0	0	0
0.774	0	0	0	0	0	0	0	0	0	3e-08	6e-05
0.776	0	0	0	0	0	0	0	0	0	0	0
0.778	0	0	0	0	0	0	0	0	0	0	0
0.78	0	0	0	0	0	0	0	0	0	0	0
0.782	0	0	0	0	0	0	0	0	0	9.3e-07	0.00186
0.784	0	0	0	0	0	0	0	0	0	0	0
0.786	0	0	0	0	0	0	0	0	0	0	0
0.788	0	0	0	0	0	0	0	0	0	3.9e-07	0.00078
0.79	0	0	0	0	0	0	0	0	0	0	0
0.792	0	0	0	0	0	0	0	0	0	0	0
0.794	0	0	0	0	0	0	0	0	0	0	0
0.796	0	0	0	0	0	0	0	0	0	0	0
0.798	0	0	0	0	0	0	0	0	0	4e-07	0.0008
0.8	0	0	0	0	0	0	0	0	0	2.66e-06	0.00532
0.802	0	0	0	0	0	0	0	0	0	0	0
0.804	0	0	0	0	0	0	0	0	0	0	0
0.806	0	0	0	0	0	0	0	0	0	0	0
0.808	0	0	0	0	0	0	0	0	0	-1.65e-06	-0.0033
0.81	0	0	0	0	0	0	0	0	0	0	0
0.812	0	0	0	0	0	0	0	0	0	0	0
0.814	0	0	0	0	0	0	0	0	0	-2.93e-06	-0.00586
0.816	0	0	0	0	0	0	0	0	0	-4.47e-06	-0.00894
0.818	0	0	0	0	0	0	0	0	0	0	0
0.82	0	0	0	0	0	0	0	0	0	0	0
0.822	0	0	0	0	0	0	0	0	0	-1.2e-07	-0.00024
0.824	0	0	0	0	0	0	0	0	0	0	0
0.826	0	0	0	0	0	0	0	0	0	6.1e-07	0.00122
0.828	0	0	0	0	0	0	0	0	0	7.96e-06	0.01592
0.83	0	0	0	0	0	0	0	0	0	2.57e-06	0.00514
0.832	0	0	0	0	0	0	0	0	0	9.5e-07	0.0019
0.834	0	0	0	0	0	0	0	0	0	0	0
0.836	0	0	0	0	0	0	0	0	0	5.6e-07	0.00112
0.838	0	0	0	0	0	0	0	0	0	9.5e-07	0.0019
0.84	0	0	0	0	0	0	0	0	0	2.5e-07	0.0005
0.842	0	0	0	0	0	0	0	0	0	7e-07	0.0014
0.844	0	0	0	0	0	0	0	0	0	0	0
0.846	0	0	0	0	0	0	0	0	0	3.6e-07	0.00072
0.848	0	0	0	0	0	0	0	0	0	1.28e-06	0.00256
0.85	0	0	0	0	0	0	0	0	0	0	0
0.852	0	0	0	0	0	0	0	0	0	-9.4e-07	-0.00188
0.854	0	0	0	0	0	0	0	0	0	-7.2e-07	-0.00144
0.856	0	0	0	0	0	0	0	0	0	-9.7e-07	-0.00194
0.858	0	0	0	0	0	0	0	0	0	-4.86e-06	-0.00972
0.86	0	0	0	0	0	0	0	0	0	-1.07e-06	-0.00214
0.862	0	0	0	0	0	0	0	0	0	-2.6e-06	-0.0052
0.864	0	0	0	0	0	0	0	0	0	0	0
0.866	0	0	0	0	0	0	0	0	0	-6.3e-07	-0.00126
0.868	0	0	0	0	0	0	0	0	0	0	0
0.87	0	0	0	0	0	0	0	0	0	0	0
0.872	0	0	0	0	0	0	0	0	0	0	0
0.874	0	0	0	0	0	0	0	0	0	0	0
0.876	0	0	0	0	0	0	0	0	0	0	0
0.878	0	0	0	0	0	0	0	0	0	0	0
0.88	0	0	0	0	0	0	0	0	0	6e-07	0.0012
0.882	0	0	0	0	0	0	0	0	0	2.06e-06	0.00412
0.884	0	0	0	0	0	0	0	0	0	2.53e-06	0.00506
0.886	0	0	0	0	0	0	0	0	0	1.21e-05	0.0242
0.888	0	0	0	0	0	0	0	0	0	0	0
0.89	0	0	0	0	0	0	0	0	0	0	0
0.892	0	0	0	0	0	0	0	0	0	8.2e-07	0.00164
0.894	0	0	0	0	0	0	0	0	0	1.66e-06	0.00332
0.896	0	0	0	0	0	0	0	0	0	0	0
0.898	0	0	0	0	0	0	0	0	0	0	0
0.9	0	0	0	0	0	0	0	0	0	-3.83e-06	-0.00766
0.902	0	0	0	0	0	0	0	0	0	-4.34e-06	-0.00868
0.904	0	0	0	0	0	0	0	0	0	-1.29e-06	-0.00258
0.906	0	0	0	0	0	0	0	0	0	-3.63e-06	-0.00726
0.908	0	0	0	0	0	0	0	0	0	0	0
0.91	0	0	0	0	0	0	0	0	0	-8.2e-07	-0.00164
0.912	0	0	0	0	0	0	0	0	0	-4.4e-07	-0.00088
0.914	0	0	0	0	0	0	0	0	0	0	0
0.916	0	0	0	0	0	0	0	0	0	2.1e-07	0.00042
0.918	0	0	0	0	0	0	0	0	0	1.15e-06	0.0023
0.92	0	0	0	0	0	0	0	0	0	0	0
0.922	0	0	0	0	0	0	0	0	0	0	0
0.924	0	0	0	0	0	0	0	0	0	6.5e-07	0.0013
0.926	0	0	0	0	0	0	0	0	0	0	0
0.928	0	0	0	0	0	0	0	0	0	1.61e-06	0.00322
0.93	0	0	0	0	0	0	0	0	0	4.2e-07	0.00084
0.932	0	0	0	0	0	0	0	0	0	0	0
0.934	0	0	0	0	0	0	0	0	0	0	0
0.936	0	0	0	0	0	0	0	0	0	0	0
0.938	0	0	0	0	0	0	0	0	0	0	0
0.94	0	0	0	0	0	0	0	0	0	2.4e-07	0.00048
0.942	0	0	0	0	0	0	0	0	0	0	0
0.944	0	0	0	0	0	0	0	0	0	1e-08	2e-05
0.946	0	0	0	0	0	0	0	0	0	-2.3e-07	-0.00046
0.948	0	0	0	0	0	0	0	0	0	0	0
0.95	0	0	0	0	0	0	0	0	0	0	0
0.952	0	0	0	0	0	0	0	0	0	3.4e-07	0.00068
0.954	0	0	0	0	0	0	0	0	0	2.53e-06	0.00506
0.956	0	0	0	0	0	0	0	0	0	1.98e-06	0.00396
0.958	0	0	0	0	0	0	0	0	0	3.52e-06	0.00704
0.96	0	0	0	0	0	0	0	0	0	5.49e-06	0.01098
0.962	-8.759e-05	0.0038231	0.00773379	0.0116445	0.0038241	0.0139787	5.34562e-05	0.00207194	0.0121879	7.6e-06	0.0152
0.964	0.0006296	0.00920795	0.0177863	0.0263646	0.00922945	0.0318033	0.000293527	0.011377	0.0669235	0	0
0.966	0.00242434	0.0164631	0.0305019	0.0445406	0.0166406	0.0539836	0.000898322	0.0348187	0.204816	0	0
0.968	0.00560421	0.0258913	0.0461783	0.0664654	0.0264908	0.0809326	0.00214397	0.0830997	0.488822	0	0
0.97	0.0105033	0.0377696	0.065036	0.0923023	0.0392029	0.112913	0.00442652	0.171571	1.00924	0	0
0.972	0.0174688	0.0523327	0.0871966	0.122061	0.0551713	0.150007	0.00827606	0.320778	1.88693	6.053e-05	0.12106
0.974	0.0268432	0.0697609	0.112679	0.155596	0.0747472	0.192111	0.0143597	0.556579	3.274	0.00022944	0.45888
0.976	0.0389436	0.0901735	0.141403	0.192633	0.0982235	0.238961	0.0234716	0.909753	5.35149	0.00034964	0.69928
0.978	0.0540399	0.113625	0.173211	0.232796	0.125822	0.290166	0.0365091	1.41508	8.32401	0.00058305	1.1661
0.98	0.0723365	0.14011	0.207884	0.275658	0.157682	0.345258	0.0544409	2.11011	12.4124	0.00088004	1.76008
0.982	0.0939577	0.169568	0.245179	0.32079	0.193859	0.403756	0.0782718	3.03379	17.8458	0.0013167	2.6334
0.984	0.118939	0.201889	0.28484	0.36779	0.23432	0.465192	0.109004	4.22494	24.8526	0.00187797	3.75594
0.986	0.14722	0.23691	0.326601	0.416291	0.278927	0.529119	0.147585	5.72036	33.6492	0.00252104	5.04208
0.988	0.178644	0.274413	0.370182	0.465951	0.327438	0.5951	0.194859	7.55266	44.4274	0.00320371	6.40742
0.99	0.212959	0.314125	0.415291	0.516458	0.379508	0.662718	0.251507	9.74832	57.3431	0.00404014	8.08028
0.992	0.249833	0.355741	0.461648	0.567555	0.434704	0.7316	0.31803	12.3267	72.5102	0.00478447	9.56894
0.994	0.28888	0.398943	0.509006	0.619069	0.492552	0.801458	0.39476	15.3008	90.0045	0.00553608	11.0722
0.996	0.329698	0.443445	0.557192	0.67094	0.552579	0.872137	0.481925	18.6793	109.878	0.0059509	11.9018
0.998	0.371906	0.489019	0.606133	0.723247	0.614373	0.943654	0.579755	22.4711	132.183	0.00641443	12.8289
1	0.415177	0.535526	0.655874	0.776222	0.677614	1.01621	0.688601	26.6899	157	0.00680364	13.6073
1.002	0.459249	0.582912	0.706575	0.830238	0.742089	1.0902	0.809028	31.3577	184.457	0.00726913	14.5383
1.004	0.503912	0.631199	0.758485	0.885772	0.807675	1.16614	0.941866	36.5064	214.744	0.0078944	15.7888
1.006	0.548997	0.680448	0.8119	0.943352	0.874304	1.24463	1.08818	42.1776	248.103	0.00886399	17.728
1.008	0.594352	0.730733	0.867113	1.00349	0.941926	1.32623	1.24921	48.419	284.818	0.010289	20.5781
1.01	0.639842	0.782105	0.924369	1.06663	1.01049	1.41144	1.42624	55.2807	325.181	0.0123602	24.7204
1.012	0.685342	0.834579	0.983816	1.13305	1.07991	1.50057	1.62048	62.8095	369.467	0.015498	30.9959
1.014	0.730747	0.888112	1.04548	1.20284	1.1501	1.59369	1.83291	71.0429	417.899	0.0199605	39.9209
1.016	0.775969	0.942596	1.10922	1.27585	1.22091	1.69061	2.06408	80.0032	470.607	0.0264472	52.8945
1.018	0.820932	0.997851	1.17477	1.35169	1.29214	1.79085	2.31404	89.6915	527.597	0.03499	69.98
1.02	0.865557	1.05362	1.24168	1.42975	1.36356	1.89366	2.58213	100.082	588.721	0.0456116	91.2231
1.022	0.909749	1.10957	1.3094	1.50922	1.43485	1.99807	2.86693	111.121	653.655	0.0576451	115.29
1.024	0.953387	1.16531	1.37723	1.58915	1.50562	2.10289	3.16615	122.719	721.876	0.0698752	139.75
1.026	0.996315	1.22034	1.44437	1.6684	1.5754	2.20676	3.47653	134.749	792.643	0.0814416	162.883
1.028	1.03834	1.27414	1.50994	1.74574	1.64365	2.30814	3.79379	147.046	864.976	0.0912477	182.495
1.03	1.07924	1.32609	1.57295	1.8198	1.70976	2.40537	4.11262	159.404	937.669	0.0981868	196.374
1.032	1.11873	1.37555	1.63236	1.88918	1.77305	2.49672	4.4268	171.582	1009.3	0.101118	202.235
1.034	1.1565	1.42183	1.68716	1.9525	1.83278	2.58046	4.72942	183.311	1078.3	0.0990075	198.015
1.036	1.19217	1.46427	1.73636	2.00845	1.88822	2.65497	5.01315	194.308	1142.99	0.0912206	182.441
1.038	1.22537	1.50221	1.77906	2.0559	1.9386	2.71879	5.27064	204.288	1201.7	0.0798464	159.693
1.04	1.2557	1.5351	1.81449	2.09389	1.98326	2.7707	5.49501	212.985	1252.85	0.0659712	131.942
1.042	1.28284	1.56246	1.84208	2.12169	2.02162	2.80977	5.68029	220.166	1295.1	0.051688	103.376
1.044	1.30653	1.58398	1.86143	2.13887	2.05329	2.83543	5.82197	225.658	1327.4	0.0391541	78.3083
1.046	1.32665	1.59954	1.87242	2.14531	2.0781	2.84751	5.91743	229.358	1349.16	0.0296534	59.3069
1.048	1.34321	1.60922	1.87522	2.14123	2.09614	2.84629	5.96621	231.248	1360.28	0.0235732	47.1463
1.05	1.35638	1.61331	1.87024	2.12717	2.10773	2.83243	5.96999	231.395	1361.15	0.0199276	39.8551
1.052	1.36644	1.61227	1.85809	2.10391	2.11342	2.80694	5.93226	229.933	1352.55	0.0174018	34.8036
1.054	1.37379	1.60666	1.83953	2.0724	2.11392	2.77106	5.8578	227.047	1335.57	0.0158738	31.7476
1.056	1.37886	1.59715	1.81543	2.03371	2.11001	2.72613	5.75216	222.952	1311.48	0.0146034	29.2068
1.058	1.38209	1.58438	1.78667	1.98896	2.10248	2.6736	5.62118	217.875	1281.62	0.012883	25.766
1.06	1.38385	1.56899	1.75413	1.93927	2.09208	2.61491	5.47059	212.038	1247.28	0.0108008	21.6016
1.062	1.3845	1.55158	1.71867	1.88576	2.07948	2.55145	5.30569	205.647	1209.69	0.00842444	16.8489
1.064	1.3845	1.53196	1.67943	1.8269	2.06488	2.48154	5.12408	198.608	1168.28	0.00596275	11.9255
1.066	1.3845	1.51234	1.64019	1.76804	2.05037	2.41167	4.94482	191.66	1127.41	0.00389529	7.79058
1.068	1.3845	1.49272	1.60095	1.70918	2.03594	2.34186	4.76789	184.802	1087.07	0.00231842	4.63684
1.07	1.3845	1.4731	1.56171	1.65032	2.0216	2.27211	4.59329	178.034	1047.26	0.00122816	2.45632
1.072	1.3845	1.45348	1.52247	1.59146	2.00735	2.20242	4.42101	171.357	1007.98	0.00051297	1.02594
1.074	1.3845	1.43386	1.48323	1.5326	1.99319	2.1328	4.25106	164.77	969.233	-2.456e-05	-0.04912
1.076	1.3845	1.41424	1.44399	1.47374	1.97912	2.06325	4.08341	158.272	931.011	-0.00050337	-1.00674
1.078	1.3845	1.39462	1.40475	1.41488	1.96515	1.99379	3.91808	151.864	893.316	-0.00095576	-1.91152
1.08	1.3845	1.375	1.36551	1.35602	1.95127	1.92442	3.75506	145.545	856.148	-0.00136549	-2.73098
1.082	1.3845	1.35538	1.32627	1.29716	1.9375	1.85516	3.59435	139.316	819.506	-0.00172627	-3.45254
1.084	1.3845	1.33576	1.28703	1.2383	1.92382	1.78601	3.43596	133.177	783.392	-0.00203951	-4.07902
1.086	1.3845	1.31614	1.24779	1.17944	1.91025	1.71699	3.27988	127.127	747.806	-0.00233245	-4.6649
1.088	1.3845	1.29652	1.20855	1.12058	1.89679	1.64811	3.12612	121.167	712.75	-0.0024911	-4.9822
1.09	1.3845	1.2769	1.16931	1.06172	1.88343	1.57941	2.9747	115.298	678.226	-0.00258319	-5.16638
1.092	1.3845	1.25728	1.13007	1.00286	1.87018	1.51089	2.82563	109.521	644.239	-0.002586	-5.172
1.094	1.3845	1.23766	1.09083	0.943996	1.85705	1.44258	2.67894	103.835	610.794	-0.00253894	-5.07788
1.096	1.3845	1.21804	1.05159	0.885136	1.84403	1.37452	2.53466	98.2426	577.897	-0.00246245	-4.9249
1.098	1.3845	1.19842	1.01235	0.826276	1.83113	1.30674	2.39282	92.745	545.559	-0.00239899	-4.79798
1.1	1.3845	1.1788	0.973109	0.767416	1.81835	1.2393	2.25348	87.3444	513.79	-0.00244427	-4.88854
1.102	1.3845	1.15918	0.933869	0.708556	1.80569	1.17225	2.11672	82.0433	482.608	-0.00242743	-4.85486
1.104	1.3845	1.13956	0.894629	0.649696	1.79316	1.10565	1.98261	76.8454	452.032	-0.00250438	-5.00876
1.106	1.3845	1.11994	0.855389	0.590836	1.78076	1.0396	1.85128	71.7551	422.089	-0.00262515	-5.2503
1.108	1.3845	1.10032	0.816149	0.531976	1.76848	0.974216	1.72289	66.7785	392.815	-0.00271271	-5.42542
1.11	1.3845	1.0807	0.776909	0.473116	1.75634	0.909629	1.59762	61.9233	364.255	-0.00285133	-5.70266
1.112	1.3845	1.06108	0.737669	0.414256	1.74434	0.846028	1.47576	57.2	336.471	-0.00294762	-5.89524
1.114	1.3845	1.04146	0.698429	0.355396	1.73248	0.783651	1.35766	52.6223	309.543	-0.00311387	-6.22774
1.116	1.3845	1.02184	0.659189	0.296536	1.72075	0.722816	1.24379	48.2088	283.581	-0.00312763	-6.25526
1.118	1.3845	1.00222	0.619949	0.237676	1.70917	0.663948	1.1348	43.9846	258.733	-0.00312428	-6.24856
1.12	1.3845	0.982602	0.580709	0.178816	1.69774	0.607617	1.03158	39.9836	235.198	-0.00307028	-6.14056
1.122	1.3845	0.962982	0.541469	0.119956	1.68646	0.554597	0.935308	36.2522	213.249	-0.0028244	-5.6488
1.124	1.3845	0.943362	0.502229	0.0610957	1.67534	0.505931	0.847606	32.853	193.253	-0.00268501	-5.37002
1.126	1.3845	0.923742	0.462989	0.0022357	1.66437	0.462994	0.770594	29.868	175.694	-0.00251708	-5.03416
1.128	1.3845	0.904122	0.423749	-0.0566243	1.65356	0.427515	0.706923	27.4001	161.177	-0.00240474	-4.80948
1.13	1.3845	0.884502	0.384509	-0.115484	1.64292	0.401477	0.659592	25.5656	150.386	-0.00233073	-4.66146
1.132	1.3845	0.864882	0.345269	-0.174344	1.63244	0.38679	0.63141	24.4733	143.96	-0.00221284	-4.42568
1.134	1.3845	0.845262	0.306029	-0.233204	1.62213	0.384757	0.624124	24.1909	142.299	-0.00215609	-4.31218
1.136	1.3845	0.825642	0.266789	-0.292064	1.61199	0.395573	0.637659	24.7155	145.385	-0.00214067	-4.28134
1.138	1.3845	0.806022	0.227549	-0.350924	1.60203	0.418242	0.670036	25.9704	152.767	-0.00208662	-4.17324
1.14	1.3845	0.786402	0.188309	-0.409784	1.59225	0.45098	0.718073	27.8323	163.719	-0.00204475	-4.0895
1.142	1.3845	0.766782	0.149069	-0.468644	1.58265	0.491781	0.778318	30.1674	177.455	-0.00199486	-3.98972
1.144	1.3845	0.747162	0.109829	-0.527504	1.57324	0.538816	0.847686	32.8561	193.271	-0.00198207	-3.96414
1.146	1.3845	0.727542	0.0705888	-0.586364	1.56402	0.590598	0.923704	35.8025	210.603	-0.00192577	-3.85154
1.148	1.3845	0.707922	0.0313488	-0.645224	1.55499	0.645985	1.0045	38.934	229.024	-0.0019469	-3.8938
1.15	1.3845	0.688302	-0.00789116	-0.704084	1.54615	0.704129	1.08869	42.1973	248.219	-0.0018318	-3.6636
1.152	1.3845	0.668682	-0.0471312	-0.762944	1.53752	0.764399	1.17528	45.5534	267.961	-0.00171003	-3.42006
1.154	1.3845	0.649062	-0.0863712	-0.821804	1.52909	0.826331	1.26353	48.9741	288.083	-0.00165458	-3.30916
1.156	1.3845	0.629442	-0.125611	-0.880664	1.52086	0.889577	1.35293	52.439	308.464	-0.0014753	-2.9506
1.158	1.3845	0.609822	-0.164851	-0.939524	1.51285	0.953877	1.44307	55.933	329.018	-0.00141413	-2.82826
1.16	1.3845	0.590202	-0.204091	-0.998384	1.50505	1.01903	1.53369	59.4453	349.678	-0.0012455	-2.491
1.162	1.3845	0.570582	-0.243331	-1.05724	1.49746	1.08489	1.62457	62.968	370.4	-0.00121241	-2.42482
1.164	1.3845	0.550962	-0.282571	-1.1161	1.4901	1.15132	1.71558	66.4952	391.148	-0.00106499	-2.12998
1.166	1.3845	0.531342	-0.321811	-1.17496	1.48295	1.21824	1.80659	70.0229	411.899	-0.00101252	-2.02504
1.168	1.3845	0.511722	-0.361051	-1.23382	1.47604	1.28557	1.89754	73.5482	432.636	-0.0009464	-1.8928
1.17	1.3845	0.492102	-0.400291	-1.29268	1.46935	1.35324	1.98839	77.0693	453.349	-0.00090528	-1.81056
1.172	1.3845	0.472482	-0.439531	-1.35154	1.4629	1.42122	2.07909	80.585	474.03	-0.00082556	-1.65112
1.174	1.3845	0.452862	-0.478771	-1.4104	1.45668	1.48945	2.16965	84.0949	494.676	-0.00077081	-1.54162
1.176	1.3845	0.433242	-0.518011	-1.46926	1.4507	1.55791	2.26005	87.5989	515.288	-0.00073065	-1.4613
1.178	1.3845	0.413622	-0.557251	-1.52812	1.44496	1.62656	2.35031	91.0974	535.867	-0.00068058	-1.36116
1.18	1.3845	0.394002	-0.596491	-1.58698	1.43947	1.69538	2.44045	94.5909	556.417	-0.00062474	-1.24948
1.182	1.3845	0.374382	-0.635731	-1.64584	1.43422	1.76436	2.53048	98.0805	576.944	-0.00063276	-1.26552
1.184	1.3845	0.354762	-0.674971	-1.7047	1.42922	1.83347	2.62044	101.567	597.455	-0.00058747	-1.17494
1.186	1.3845	0.335142	-0.714211	-1.76356	1.42448	1.9027	2.71036	105.053	617.956	-0.00055373	-1.10746
1.188	1.3845	0.315522	-0.753451	-1.82242	1.41999	1.97203	2.80028	108.538	638.458	-0.00054078	-1.08156
1.19	1.3845	0.295902	-0.792691	-1.88128	1.41576	2.04147	2.89023	112.025	658.968	-0.00046581	-0.93162
1.192	1.3845	0.276282	-0.831931	-1.94014	1.41179	2.11099	2.98028	115.515	679.498	-0.00042598	-0.85196
1.194	1.3845	0.256662	-0.871171	-1.999	1.40808	2.18059	3.07045	119.01	700.057	-0.00039317	-0.78634
1.196	1.3845	0.237042	-0.910411	-2.05786	1.40464	2.25026	3.1608	122.512	720.657	-0.00039724	-0.79448
1.198	1.3845	0.217422	-0.949651	-2.11672	1.40146	2.31999	3.25138	126.023	741.309	-0.00038058	-0.76116
1.2	1.3845	0.197802	-0.988891	-2.17558	1.39855	2.38979	3.34224	129.544	762.025	-0.0003119	-0.6238
1.202	1.3845	0.178182	-1.02813	-2.23444	1.39591	2.45963	3.43344	133.079	782.817	-0.00025813	-0.51626
1.204	1.3845	0.158562	-1.06737	-2.2933	1.39355	2.52953	3.52502	136.629	803.697	-0.00021455	-0.4291
1.206	1.3845	0.138942	-1.10661	-2.35216	1.39145	2.59947	3.61704	140.195	824.678	-0.00022259	-0.44518
1.208	1.3845	0.119322	-1.14585	-2.41102	1.38963	2.66946	3.70955	143.781	845.772	-0.00022865	-0.4573
1.21	1.3845	0.099702	-1.18509	-2.46988	1.38808	2.73948	3.80262	147.388	866.991	-0.0002206	-0.4412
1.212	1.3845	0.080082	-1.22433	-2.52874	1.38681	2.80954	3.8963	151.019	888.349	-0.00021693	-0.43386
1.214	1.3845	0.060462	-1.26357	-2.5876	1.38581	2.87964	3.99064	154.676	909.859	-0.00022298	-0.44596
1.216	1.3845	0.040842	-1.30281	-2.64646	1.3851	2.94976	4.08571	158.361	931.534	-0.0002178	-0.4356
1.218	1.3845	0.021222	-1.34205	-2.70532	1.38466	3.01991	4.18155	162.075	953.385	-0.0001945	-0.389
1.22	1.3845	0.00160198	-1.38129	-2.76418	1.3845	3.09009	4.27822	165.823	975.427	-0.00017944	-0.35888
1.222	1.3845	-0.018018	-1.42053	-2.82304	1.38461	3.1603	4.37579	169.604	997.672	-0.0001446	-0.2892
1.224	1.3845	-0.037638	-1.45977	-2.8819	1.38501	3.23053	4.4743	173.423	1020.13	-9.164e-05	-0.18328
1.226	1.3845	-0.057258	-1.49901	-2.94076	1.38568	3.30078	4.57382	177.28	1042.82	-5.428e-05	-0.10856
1.228	1.3845	-0.076878	-1.53825	-2.99962	1.38663	3.37105	4.67439	181.178	1065.75	-1.091e-05	-0.02182
1.23	1.3845	-0.096498	-1.57749	-3.05848	1.38785	3.44134	4.77607	185.119	1088.94	3.49e-05	0.0698
1.232	1.3845	-0.116118	-1.61673	-3.11734	1.38936	3.51165	4.87893	189.106	1112.39	8.073e-05	0.16146
1.234	1.3845	-0.135738	-1.65597	-3.1762	1.39113	3.58197	4.983	193.139	1136.11	0.00012914	0.25828
1.236	1.3845	-0.155358	-1.69521	-3.23506	1.39318	3.65231	5.08834	197.223	1160.13	0.00017994	0.35988
1.238	1.3845	-0.174978	-1.73445	-3.29392	1.39551	3.72267	5.19502	201.357	1184.45	0.00023536	0.47072
1.24	1.3845	-0.194598	-1.77369	-3.35278	1.3981	3.79304	5.30306	205.545	1209.09	0.00030358	0.60716
1.242	1.3845	-0.214218	-1.81293	-3.41164	1.40097	3.86342	5.41254	209.788	1234.05	0.00032658	0.65316
1.244	1.3845	-0.233838	-1.85217	-3.4705	1.4041	3.93382	5.52349	214.089	1259.35	0.00046686	0.93372
1.246	1.3845	-0.253458	-1.89141	-3.52936	1.4075	4.00423	5.63597	218.448	1284.99	0.0004705	0.941
1.248	1.3845	-0.273078	-1.93065	-3.58822	1.41117	4.07465	5.75002	222.869	1310.99	0.00055756	1.11512
1.25	1.3845	-0.292698	-1.96989	-3.64708	1.4151	4.14508	5.86569	227.352	1337.37	0.00055225	1.1045
1.252	1.3845	-0.312318	-2.00913	-3.70594	1.41928	4.21552	5.98303	231.9	1364.12	0.00067864	1.35728
1.254	1.3845	-0.331938	-2.04837	-3.7648	1.42373	4.28597	6.10207	236.514	1391.26	0.0007967	1.5934
1.256	1.3845	-0.351558	-2.08761	-3.82366	1.42843	4.35644	6.22287	241.197	1418.8	0.00089033	1.78066
1.258	1.3845	-0.371178	-2.12685	-3.88252	1.43339	4.42691	6.34547	245.948	1446.76	0.00093332	1.86664
1.26	1.3845	-0.390798	-2.16609	-3.94138	1.43859	4.49738	6.4699	250.772	1475.13	0.0010765	2.153
1.262	1.3845	-0.410418	-2.20533	-4.00024	1.44405	4.56787	6.59622	255.667	1503.93	0.00115399	2.30798
1.264	1.3845	-0.430038	-2.24457	-4.0591	1.44974	4.63836	6.72444	260.637	1533.16	0.00129834	2.59668
1.266	1.3845	-0.449658	-2.28381	-4.11796	1.45569	4.70887	6.85463	265.683	1562.84	0.00143791	2.87582
1.268	1.3845	-0.469278	-2.32305	-4.17682	1.46186	4.77938	6.9868	270.806	1592.98	0.00157829	3.15658
1.27	1.3845	-0.488898	-2.36229	-4.23568	1.46828	4.84989	7.121	276.008	1623.58	0.00166431	3.32862
1.272	1.3845	-0.508518	-2.40153	-4.29454	1.47493	4.92041	7.25726	281.289	1654.64	0.00183933	3.67866
1.274	1.3845	-0.528138	-2.44077	-4.3534	1.48181	4.99094	7.39562	286.652	1686.19	0.00201391	4.02782
1.276	1.3845	-0.547758	-2.48001	-4.41226	1.48891	5.06148	7.5361	292.097	1718.22	0.00214173	4.28346
1.278	1.3845	-0.567378	-2.51925	-4.47112	1.49624	5.13202	7.67874	297.626	1750.74	0.00229042	4.58084
1.28	1.3845	-0.586998	-2.55849	-4.52998	1.50379	5.20256	7.82357	303.239	1783.76	0.00242267	4.84534
1.282	1.3845	-0.606618	-2.59773	-4.58884	1.51156	5.27311	7.97062	308.939	1817.29	0.00251704	5.03408
1.284	1.3845	-0.626238	-2.63697	-4.6477	1.51954	5.34367	8.11991	314.725	1851.33	0.00262117	5.24234
1.286	1.3845	-0.645858	-2.67621	-4.70656	1.52773	5.41423	8.27148	320.6	1885.88	0.00273164	5.46328
1.288	1.3845	-0.665478	-2.71545	-4.76542	1.53613	5.48479	8.42534	326.564	1920.96	0.00288504	5.77008
1.29	1.3845	-0.685098	-2.75469	-4.82428	1.54473	5.55536	8.58153	332.617	1956.57	0.00303517	6.07034
1.292	1.3845	-0.704718	-2.79393	-4.88314	1.55353	5.62594	8.74006	338.762	1992.72	0.0030711	6.1422
1.294	1.3845	-0.724338	-2.83317	-4.942	1.56253	5.69651	8.90096	344.998	2029.4	0.00309643	6.19286
1.296	1.3845	-0.743958	-2.87241	-5.00086	1.57172	5.7671	9.06425	351.328	2066.63	0.00322175	6.4435
1.298	1.3845	-0.763578	-2.91165	-5.05972	1.5811	5.83768	9.22996	357.75	2104.41	0.00336691	6.73382
1.3	1.3845	-0.783198	-2.95089	-5.11858	1.59067	5.90827	9.3981	364.267	2142.75	0.00352727	7.05454
1.302	1.3845	-0.802818	-2.99013	-5.17744	1.60042	5.97886	9.56869	370.88	2181.64	0.00366528	7.33056
1.304	1.3845	-0.822438	-3.02937	-5.2363	1.61035	6.04946	9.74176	377.587	2221.1	0.00383324	7.66648
1.306	1.3845	-0.842058	-3.06861	-5.29516	1.62046	6.12006	9.91731	384.392	2261.13	0.00402367	8.04734
1.308	1.3845	-0.861678	-3.10785	-5.35402	1.63074	6.19066	10.0954	391.293	2301.73	0.00420029	8.40058
1.31	1.3845	-0.881298	-3.14709	-5.41288	1.64119	6.26127	10.2759	398.293	2342.9	0.00454625	9.0925
1.312	1.3845	-0.900918	-3.18633	-5.47174	1.65181	6.33188	10.4591	405.39	2384.65	0.00458181	9.16362
1.314	1.3845	-0.920538	-3.22557	-5.5306	1.66259	6.40249	10.6447	412.587	2426.98	0.00481643	9.63286
1.316	1.3845	-0.940158	-3.26481	-5.58946	1.67354	6.47311	10.833	419.883	2469.9	0.00491867	9.83734
1.318	1.3845	-0.959778	-3.30405	-5.64832	1.68464	6.54372	11.0238	427.279	2513.41	0.00504547	10.0909
1.32	1.3845	-0.979398	-3.34329	-5.70718	1.69589	6.61434	11.2172	434.776	2557.5	0.00501123	10.0225
1.322	1.3845	-0.999018	-3.38253	-5.76604	1.7073	6.68497	11.4132	442.373	2602.19	0.00492806	9.85612
1.324	1.3845	-1.01864	-3.42177	-5.8249	1.71885	6.75559	11.6119	450.072	2647.48	0.00480581	9.61162
1.326	1.3845	-1.03826	-3.46101	-5.88376	1.73055	6.82622	11.8131	457.873	2693.37	0.00463447	9.26894
1.328	1.3845	-1.05788	-3.50025	-5.94262	1.74239	6.89685	12.017	465.776	2739.86	0.00443339	8.86678
1.33	1.3845	-1.0775	-3.53949	-6.00148	1.75437	6.96748	12.2236	473.782	2786.95	0.0042971	8.5942
1.332	1.3845	-1.09712	-3.57873	-6.06034	1.76649	7.03812	12.4328	481.891	2834.65	0.00426687	8.53374
1.334	1.3845	-1.11674	-3.61797	-6.1192	1.77874	7.10875	12.6447	490.103	2882.96	0.00406337	8.12674
1.336	1.3845	-1.13636	-3.65721	-6.17806	1.79113	7.17939	12.8592	498.419	2931.88	0.00384402	7.68804
1.338	1.3845	-1.15598	-3.69645	-6.23692	1.80364	7.25003	13.0764	506.839	2981.4	0.0037965	7.593
1.34	1.3845	-1.1756	-3.73569	-6.29578	1.81628	7.32068	13.2964	515.363	3031.55	0.00368286	7.36572
1.342	1.3845	-1.19522	-3.77493	-6.35464	1.82904	7.39132	13.519	523.992	3082.31	0.00337253	6.74506
1.344	1.3845	-1.21484	-3.81417	-6.4135	1.84192	7.46197	13.7443	532.726	3133.68	0.00308153	6.16306
1.346	1.3845	-1.23446	-3.85341	-6.47236	1.85492	7.53261	13.9724	541.565	3185.67	0.00268216	5.36432
1.348	1.3845	-1.25408	-3.89265	-6.53122	1.86803	7.60326	14.2031	550.509	3238.29	0.00241169	4.82338
1.35	1.3845	-1.2737	-3.93189	-6.59008	1.88126	7.67392	14.4366	559.559	3291.52	0.00204593	4.09186
1.352	1.3845	-1.29332	-3.97113	-6.64894	1.8946	7.74457	14.6728	568.715	3345.38	0.00166789	3.33578
1.354	1.3845	-1.31294	-4.01037	-6.7078	1.90804	7.81522	14.9118	577.976	3399.86	0.0013036	2.6072
1.356	1.3845	-1.33256	-4.04961	-6.76666	1.9216	7.88588	15.1535	587.344	3454.97	0.00100665	2.0133
1.358	1.3845	-1.35218	-4.08885	-6.82552	1.93526	7.95654	15.3979	596.819	3510.7	0.00064419	1.28838
1.36	1.3845	-1.3718	-4.12809	-6.88438	1.94901	8.0272	15.6451	606.4	3567.06	0.00033531	0.67062
1.362	1.3845	-1.39142	-4.16733	-6.94324	1.96287	8.09786	15.8951	616.088	3624.05	-3.17e-06	-0.00634
1.364	1.3845	-1.41104	-4.20657	-7.0021	1.97683	8.16852	16.1478	625.883	3681.66	-0.0003109	-0.6218
1.366	1.3845	-1.43066	-4.24581	-7.06096	1.99088	8.23918	16.4032	635.784	3739.91	-0.00062713	-1.25426
1.368	1.3845	-1.45028	-4.28505	-7.11982	2.00503	8.30985	16.6615	645.793	3798.78	-0.00092325	-1.8465
1.37	1.3845	-1.4699	-4.32429	-7.17868	2.01926	8.38051	16.9225	655.91	3858.29	-0.00125548	-2.51096
1.372	1.3845	-1.48952	-4.36353	-7.23754	2.03359	8.45118	17.1862	666.133	3918.43	-0.00174129	-3.48258
1.374	1.3845	-1.50914	-4.40277	-7.2964	2.048	8.52185	17.4528	676.465	3979.2	-0.00227176	-4.54352
1.376	1.3845	-1.52876	-4.44201	-7.35526	2.06251	8.59252	17.7221	686.904	4040.61	-0.00292204	-5.84408
1.378	1.3845	-1.54838	-4.48125	-7.41412	2.07709	8.66319	17.9942	697.45	4102.65	-0.00346203	-6.92406
1.38	1.3845	-1.568	-4.52049	-7.47298	2.09176	8.73386	18.2691	708.105	4165.32	-0.00382067	-7.64134
1.382	1.3845	-1.58762	-4.55973	-7.53184	2.1065	8.80453	18.5468	718.868	4228.63	-0.0038865	-7.773
1.384	1.3845	-1.60724	-4.59897	-7.5907	2.12133	8.87521	18.8272	729.738	4292.58	-0.00406056	-8.12112
1.386	1.3845	-1.62686	-4.63821	-7.64956	2.13623	8.94588	19.1105	740.717	4357.16	-0.00276193	-5.52386
1.388	1.3845	-1.64648	-4.67745	-7.70842	2.15121	9.01656	19.3965	751.804	4422.38	-0.00269316	-5.38632
1.39	1.3845	-1.6661	-4.71669	-7.76728	2.16627	9.08724	19.6854	762.999	4488.23	-0.00199462	-3.98924
1.392	1.3845	-1.68572	-4.75593	-7.82614	2.18139	9.15792	19.977	774.303	4554.72	-0.00130817	-2.61634
1.394	1.3845	-1.70534	-4.79517	-7.885	2.19659	9.22859	20.2714	785.714	4621.85	-0.00112623	-2.25246
1.396	1.3845	-1.72496	-4.83441	-7.94386	2.21186	9.29927	20.5687	797.235	4689.62	-0.00090769	-1.81538
1.398	1.3845	-1.74458	-4.87365	-8.00272	2.22719	9.36996	20.8687	808.864	4758.02	-0.00101953	-2.03906
1.4	1.3845	-1.7642	-4.91289	-8.06158	2.24259	9.44064	21.1715	820.601	4827.06	-0.00143978	-2.87956
1.402	1.3845	-1.78382	-4.95213	-8.12044	2.25806	9.51132	21.4771	832.447	4896.75	-0.00190081	-3.80162
1.404	1.3845	-1.80344	-4.99137	-8.1793	2.27359	9.582	21.7856	844.401	4967.07	-0.00168974	-3.37948
1.406	1.3845	-1.82306	-5.03061	-8.23816	2.28918	9.65269	22.0968	856.465	5038.03	-0.00140879	-2.81758
1.408	1.3845	-1.84268	-5.06985	-8.29702	2.30484	9.72337	22.4108	868.637	5109.63	-0.0017102	-3.4204
1.41	1.3845	-1.8623	-5.10909	-8.35588	2.32056	9.79406	22.7277	880.917	5181.87	-0.00136675	-2.7335
1.412	1.3845	-1.88192	-5.14833	-8.41474	2.33633	9.86475	23.0473	893.307	5254.75	-0.00091768	-1.83536
1.414	1.3845	-1.90154	-5.18757	-8.4736	2.35216	9.93543	23.3698	905.805	5328.26	-0.00183052	-3.66104
1.416	1.3845	-1.92116	-5.22681	-8.53246	2.36805	10.0061	23.695	918.412	5402.42	-0.00178152	-3.56304
1.418	1.3845	-1.94078	-5.26605	-8.59132	2.384	10.0768	24.0231	931.128	5477.22	-0.00183792	-3.67584
1.42	1.3845	-1.9604	-5.30529	-8.65018	2.4	10.1475	24.354	943.953	5552.66	-0.0018463	-3.6926
1.422	1.3845	-1.98002	-5.34453	-8.70904	2.41605	10.2182	24.6877	956.886	5628.74	-0.00112535	-2.2507
1.424	1.3845	-1.99964	-5.38377	-8.7679	2.43216	10.2889	25.0242	969.929	5705.46	-0.00025001	-0.50002
1.426	0	0	0	0	0	0	0	0	0	0.00073361	1.46722
1.428	0	0	0	0	0	0	0	0	0	0.00161333	3.22666
1.43	0	0	0	0	0	0	0	0	0	0.00237794	4.75588
1.432	0	0	0	0	0	0	0	0	0	0.00304581	6.09162
1.434	0	0	0	0	0	0	0	0	0	0.0033746	6.7492
1.436	0	0	0	0	0	0	0	0	0	0.00321703	6.43406
1.438	0	0	0	0	0	0	0	0	0	0.00244765	4.8953
1.44	0	0	0	0	0	0	0	0	0	0.00176806	3.53612
1.442	0	0	0	0	0	0	0	0	0	0.00113374	2.26748
1.444	0	0	0	0	0	0	0	0	0	0.00065906	1.31812
1.446	0	0	0	0	0	0	0	0	0	0.00031115	0.6223
1.448	0	0	0	0	0	0	0	0	0	0.00013508	0.27016
1.45	0	0	0	0	0	0	0	0	0	-2.79e-06	-0.00558
1.452	0	0	0	0	0	0	0	0	0	-9.522e-05	-0.19044
1.454	0	0	0	0	0	0	0	0	0	-0.00015744	-0.31488
1.456	0	0	0	0	0	0	0	0	0	-0.00023669	-0.47338
1.458	0	0	0	0	0	0	0	0	0	-0.00028014	-0.56028
1.46	0	0	0	0	0	0	0	0	0	-0.00036665	-0.7333
1.462	0	0	0	0	0	0	0	0	0	-0.0003927	-0.7854
1.464	0	0	0	0	0	0	0	0	0	-0.0004416	-0.8832
1.466	0	0	0	0	0	0	0	0	0	-0.00048841	-0.97682
1.468	0	0	0	0	0	0	0	0	0	-0.0005497	-1.0994
1.47	0	0	0	0	0	0	0	0	0	-0.00058206	-1.16412
1.472	0	0	0	0	0	0	0	0	0	-0.00055285	-1.1057
1.474	0	0	0	0	0	0	0	0	0	-0.00058997	-1.17994
1.476	0	0	0	0	0	0	0	0	0	-0.00074531	-1.49062
1.478	0	0	0	0	0	0	0	0	0	-0.00058331	-1.16662
1.48	0	0	0	0	0	0	0	0	0	-0.00059819	-1.19638
1.482	0	0	0	0	0	0	0	0	0	-0.00054264	-1.08528
1.484	0	0	0	0	0	0	0	0	0	-0.0006514	-1.3028
1.486	0	0	0	0	0	0	0	0	0	-0.00080154	-1.60308
1.488	0	0	0	0	0	0	0	0	0	-0.0007719	-1.5438
1.49	0	0	0	0	0	0	0	0	0	-0.00058191	-1.16382
1.492	0	0	0	0	0	0	0	0	0	-0.00052408	-1.04816
1.494	0	0	0	0	0	0	0	0	0	-0.00051478	-1.02956
1.496	0	0	0	0	0	0	0	0	0	-0.0004839	-0.9678
1.498	0	0	0	0	0	0	0	0	0	-0.00049938	-0.99876
1.5	0	0	0	0	0	0	0	0	0	-0.00038088	-0.76176
1.502	0	0	0	0	0	0	0	0	0	-0.00046338	-0.92676
1.504	0	0	0	0	0	0	0	0	0	-0.00045557	-0.91114
1.506	0	0	0	0	0	0	0	0	0	-0.0004523	-0.9046
1.508	0	0	0	0	0	0	0	0	0	-0.00048669	-0.97338
1.51	0	0	0	0	0	0	0	0	0	-0.000428	-0.856
1.512	0	0	0	0	0	0	0	0	0	-0.00043998	-0.87996
1.514	0	0	0	0	0	0	0	0	0	-0.00046147	-0.92294
1.516	0	0	0	0	0	0	0	0	0	-0.0003904	-0.7808
1.518	0	0	0	0	0	0	0	0	0	-0.00037168	-0.74336
1.52	0	0	0	0	0	0	0	0	0	-0.00032574	-0.65148
1.522	0	0	0	0	0	0	0	0	0	-0.00028422	-0.56844
1.524	0	0	0	0	0	0	0	0	0	-0.00022868	-0.45736
1.526	0	0	0	0	0	0	0	0	0	-0.00026561	-0.53122
1.528	0	0	0	0	0	0	0	0	0	-0.00023122	-0.46244
1.53	0	0	0	0	0	0	0	0	0	-0.00019621	-0.39242
1.532	0	0	0	0	0	0	0	0	0	-0.00016312	-0.32624
1.534	0	0	0	0	0	0	0	0	0	-0.00014677	-0.29354
1.536	0	0	0	0	0	0	0	0	0	-0.000105	-0.21
1.538	0	0	0	0	0	0	0	0	0	-9.19e-05	-0.1838
1.54	0	0	0	0	0	0	0	0	0	-3.311e-05	-0.06622
1.542	0	0	0	0	0	0	0	0	0	7.2e-07	0.00144
1.544	0	0	0	0	0	0	0	0	0	3.405e-05	0.0681
1.546	0	0	0	0	0	0	0	0	0	5.831e-05	0.11662
1.548	0	0	0	0	0	0	0	0	0	7.419e-05	0.14838
1.55	0	0	0	0	0	0	0	0	0	8.869e-05	0.17738
1.552	0	0	0	0	0	0	0	0	0	9.683e-05	0.19366
1.554	0	0	0	0	0	0	0	0	0	0.00010614	0.21228
1.556	0	0	0	0	0	0	0	0	0	0.00010087	0.20174
1.558	0	0	0	0	0	0	0	0	0	7.635e-05	0.1527
1.56	0	0	0	0	0	0	0	0	0	9.773e-05	0.19546
1.562	0	0	0	0	0	0	0	0	0	6.177e-05	0.12354
1.564	0	0	0	0	0	0	0	0	0	5.427e-05	0.10854
1.566	0	0	0	0	0	0	0	0	0	5.025e-05	0.1005
1.568	0	0	0	0	0	0	0	0	0	3.941e-05	0.07882
1.57	0	0	0	0	0	0	0	0	0	2.422e-05	0.04844
1.572	0	0	0	0	0	0	0	0	0	1.303e-05	0.02606
1.574	0	0	0	0	0	0	0	0	0	6.89e-06	0.01378
1.576	0	0	0	0	0	0	0	0	0	3.44e-06	0.00688
1.578	0	0	0	0	0	0	0	0	0	-4e-08	-8e-05
1.58	0	0	0	0	0	0	0	0	0	-4.29e-06	-0.00858
1.582	0	0	0	0	0	0	0	0	0	-8.07e-06	-0.01614
1.584	0	0	0	0	0	0	0	0	0	-8.65e-06	-0.0173
1.586	0	0	0	0	0	0	0	0	0	-7.24e-06	-0.01448
1.588	0	0	0	0	0	0	0	0	0	-3.08e-06	-0.00616
1.59	0	0	0	0	0	0	0	0	0	-1.11e-06	-0.00222
1.592	0	0	0	0	0	0	0	0	0	-3.47e-06	-0.00694
1.594	0	0	0	0	0	0	0	0	0	-1.107e-05	-0.02214
1.596	0	0	0	0	0	0	0	0	0	-1.771e-05	-0.03542
1.598	0	0	0	0	0	0	0	0	0	-3.747e-05	-0.07494
1.6	0	0	0	0	0	0	0	0	0	-4.559e-05	-0.09118
1.602	0	0	0	0	0	0	0	0	0	-5.49e-05	-0.1098
1.604	0	0	0	0	0	0	0	0	0	-4.722e-05	-0.09444
1.606	0	0	0	0	0	0	0	0	0	-4.195e-05	-0.0839
1.608	0	0	0	0	0	0	0	0	0	-2.641e-05	-0.05282
1.61	0	0	0	0	0	0	0	0	0	-1.585e-05	-0.0317
1.612	0	0	0	0	0	0	0	0	0	-7.56e-06	-0.01512
1.614	0	0	0	0	0	0	0	0	0	-6.5e-07	-0.0013
1.616	0	0	0	0	0	0	0	0	0	1.41e-06	0.00282
1.618	0	0	0	0	0	0	0	0	0	-4.7e-07	-0.00094
1.62	0	0	0	0	0	0	0	0	0	-5.73e-06	-0.01146
1.622	0	0	0	0	0	0	0	0	0	-1.454e-05	-0.02908
1.624	0	0	0	0	0	0	0	0	0	-2.748e-05	-0.05496
1.626	0	0	0	0	0	0	0	0	0	-3.906e-05	-0.07812
1.628	0	0	0	0	0	0	0	0	0	-5.231e-05	-0.10462
1.63	0	0	0	0	0	0	0	0	0	-6.121e-05	-0.12242
1.632	0	0	0	0	0	0	0	0	0	-5.035e-05	-0.1007
1.634	0	0	0	0	0	0	0	0	0	-5.399e-05	-0.10798
1.636	0	0	0	0	0	0	0	0	0	-4.474e-05	-0.08948
1.638	0	0	0	0	0	0	0	0	0	-3.668e-05	-0.07336
1.64	0	0	0	0	0	0	0	0	0	-3.684e-05	-0.07368
1.642	0	0	0	0	0	0	0	0	0	-2.385e-05	-0.0477
1.644	0	0	0	0	0	0	0	0	0	-1.374e-05	-0.02748
1.646	0	0	0	0	0	0	0	0	0	-5.08e-06	-0.01016
1.648	0	0	0	0	0	0	0	0	0	5.17e-06	0.01034
1.65	0	0	0	0	0	0	0	0	0	1.734e-05	0.03468
1.652	0	0	0	0	0	0	0	0	0	2.192e-05	0.04384
1.654	0	0	0	0	0	0	0	0	0	2.495e-05	0.0499
1.656	0	0	0	0	0	0	0	0	0	2.594e-05	0.05188
1.658	0	0	0	0	0	0	0	0	0	3.368e-05	0.06736
1.66	0	0	0	0	0	0	0	0	0	3.094e-05	0.06188
1.662	0	0	0	0	0	0	0	0	0	2.731e-05	0.05462
1.664	0	0	0	0	0	0	0	0	0	2.067e-05	0.04134
1.666	0	0	0	0	0	0	0	0	0	7.12e-06	0.01424
1.668	0	0	0	0	0	0	0	0	0	-6.66e-06	-0.01332
1.67	0	0	0	0	0	0	0	0	0	-2.076e-05	-0.04152
1.672	0	0	0	0	0	0	0	0	0	-3.65e-05	-0.073
1.674	0	0	0	0	0	0	0	0	0	-4.907e-05	-0.09814
1.676	0	0	0	0	0	0	0	0	0	-4.932e-05	-0.09864
1.678	0	0	0	0	0	0	0	0	0	-5.437e-05	-0.10874
1.68	0	0	0	0	0	0	0	0	0	-5.096e-05	-0.10192
1.682	0	0	0	0	0	0	0	0	0	-4.294e-05	-0.08588
1.684	0	0	0	0	0	0	0	0	0	-4.042e-05	-0.08084
1.686	0	0	0	0	0	0	0	0	0	-2.538e-05	-0.05076
1.688	0	0	0	0	0	0	0	0	0	-1.155e-05	-0.0231
1.69	0	0	0	0	0	0	0	0	0	1.079e-05	0.02158
1.692	0	0	0	0	0	0	0	0	0	3.569e-05	0.07138
1.694	0	0	0	0	0	0	0	0	0	5.47e-05	0.1094
1.696	0	0	0	0	0	0	0	0	0	7.151e-05	0.14302
1.698	0	0	0	0	0	0	0	0	0	6.266e-05	0.12532
1.7	0	0	0	0	0	0	0	0	0	9.676e-05	0.19352
1.702	0	0	0	0	0	0	0	0	0	8.8e-05	0.176
1.704	0	0	0	0	0	0	0	0	0	7.778e-05	0.15556
1.706	0	0	0	0	0	0	0	0	0	6.966e-05	0.13932
1.708	0	0	0	0	0	0	0	0	0	5.179e-05	0.10358
1.71	0	0	0	0	0	0	0	0	0	3.366e-05	0.06732
1.712	0	0	0	0	0	0	0	0	0	2.691e-05	0.05382
1.714	0	0	0	0	0	0	0	0	0	1.595e-05	0.0319
1.716	0	0	0	0	0	0	0	0	0	9.22e-06	0.01844
1.718	0	0	0	0	0	0	0	0	0	5.97e-06	0.01194
1.72	0	0	0	0	0	0	0	0	0	7.83e-06	0.01566
1.722	0	0	0	0	0	0	0	0	0	1.288e-05	0.02576
1.724	0	0	0	0	0	0	0	0	0	1.912e-05	0.03824
1.726	0	0	0	0	0	0	0	0	0	2.662e-05	0.05324
1.728	0	0	0	0	0	0	0	0	0	3.239e-05	0.06478
1.73	0	0	0	0	0	0	0	0	0	2.989e-05	0.05978
1.732	0	0	0	0	0	0	0	0	0	2.407e-05	0.04814
1.734	0	0	0	0	0	0	0	0	0	2.115e-05	0.0423
1.736	0	0	0	0	0	0	0	0	0	1.749e-05	0.03498
1.738	0	0	0	0	0	0	0	0	0	8.77e-06	0.01754
1.74	0	0	0	0	0	0	0	0	0	2.48e-06	0.00496
1.742	0	0	0	0	0	0	0	0	0	-3.53e-06	-0.00706
1.744	0	0	0	0	0	0	0	0	0	-9.86e-06	-0.01972
1.746	0	0	0	0	0	0	0	0	0	-1.776e-05	-0.03552
1.748	0	0	0	0	0	0	0	0	0	-2.594e-05	-0.05188
1.75	0	0	0	0	0	0	0	0	0	-3.194e-05	-0.06388
1.752	0	0	0	0	0	0	0	0	0	-2.572e-05	-0.05144
1.754	0	0	0	0	0	0	0	0	0	-1.299e-05	-0.02598
1.756	0	0	0	0	0	0	0	0	0	6.72e-06	0.01344
1.758	0	0	0	0	0	0	0	0	0	2.477e-05	0.04954
1.76	0	0	0	0	0	0	0	0	0	3.813e-05	0.07626
1.762	0	0	0	0	0	0	0	0	0	3.905e-05	0.0781
1.764	0	0	0	0	0	0	0	0	0	3.031e-05	0.06062
1.766	0	0	0	0	0	0	0	0	0	1.412e-05	0.02824
1.768	0	0	0	0	0	0	0	0	0	-1.05e-06	-0.0021
1.77	0	0	0	0	0	0	0	0	0	-1.708e-05	-0.03416
1.772	0	0	0	0	0	0	0	0	0	-2.734e-05	-0.05468
1.774	0	0	0	0	0	0	0	0	0	-3.598e-05	-0.07196
1.776	0	0	0	0	0	0	0	0	0	-4.531e-05	-0.09062
1.778	0	0	0	0	0	0	0	0	0	-4.413e-05	-0.08826
1.78	0	0	0	0	0	0	0	0	0	-3.585e-05	-0.0717
1.782	0	0	0	0	0	0	0	0	0	-2.978e-05	-0.05956
1.784	0	0	0	0	0	0	0	0	0	-2.305e-05	-0.0461
1.786	0	0	0	0	0	0	0	0	0	-1.751e-05	-0.03502
1.788	0	0	0	0	0	0	0	0	0	-1.093e-05	-0.02186
1.79	0	0	0	0	0	0	0	0	0	-4.31e-06	-0.00862
1.792	0	0	0	0	0	0	0	0	0	4.41e-06	0.00882
1.794	0	0	0	0	0	0	0	0	0	1.262e-05	0.02524
1.796	0	0	0	0	0	0	0	0	0	1.66e-05	0.0332
1.798	0	0	0	0	0	0	0	0	0	1.696e-05	0.03392
1.8	0	0	0	0	0	0	0	0	0	8.82e-06	0.01764
1.802	0	0	0	0	0	0	0	0	0	9.8e-07	0.00196
1.804	0	0	0	0	0	0	0	0	0	-4.82e-06	-0.00964
1.806	0	0	0	0	0	0	0	0	0	-5.1e-06	-0.0102
1.808	0	0	0	0	0	0	0	0	0	-1.73e-06	-0.00346
1.81	0	0	0	0	0	0	0	0	0	3.9e-06	0.0078
1.812	0	0	0	0	0	0	0	0	0	1.23e-05	0.0246
1.814	0	0	0	0	0	0	0	0	0	2.188e-05	0.04376
1.816	0	0	0	0	0	0	0	0	0	3.19e-05	0.0638
1.818	0	0	0	0	0	0	0	0	0	3.26e-05	0.0652
1.82	0	0	0	0	0	0	0	0	0	3.398e-05	0.06796
1.822	0	0	0	0	0	0	0	0	0	3.676e-05	0.07352
1.824	0	0	0	0	0	0	0	0	0	3.74e-05	0.0748
1.826	0	0	0	0	0	0	0	0	0	4.621e-05	0.09242
1.828	0	0	0	0	0	0	0	0	0	3.477e-05	0.06954
1.83	0	0	0	0	0	0	0	0	0	2.204e-05	0.04408
1.832	0	0	0	0	0	0	0	0	0	1.05e-05	0.021
1.834	0	0	0	0	0	0	0	0	0	-1.98e-06	-0.00396
1.836	0	0	0	0	0	0	0	0	0	-1.621e-05	-0.03242
1.838	0	0	0	0	0	0	0	0	0	-2.583e-05	-0.05166
1.84	0	0	0	0	0	0	0	0	0	-4.331e-05	-0.08662
1.842	0	0	0	0	0	0	0	0	0	-4.666e-05	-0.09332
1.844	0	0	0	0	0	0	0	0	0	-4.24e-05	-0.0848
1.846	0	0	0	0	0	0	0	0	0	-2.002e-05	-0.04004
1.848	0	0	0	0	0	0	0	0	0	-9.67e-06	-0.01934
1.85	0	0	0	0	0	0	0	0	0	-2.2e-06	-0.0044
1.852	0	0	0	0	0	0	0	0	0	7.8e-07	0.00156
1.854	0	0	0	0	0	0	0	0	0	2.01e-06	0.00402
1.856	0	0	0	0	0	0	0	0	0	1.88e-06	0.00376
1.858	0	0	0	0	0	0	0	0	0	2.52e-06	0.00504
1.86	0	0	0	0	0	0	0	0	0	6.55e-06	0.0131
1.862	0	0	0	0	0	0	0	0	0	1.292e-05	0.02584
1.864	0	0	0	0	0	0	0	0	0	2.08e-05	0.0416
1.866	0	0	0	0	0	0	0	0	0	2.788e-05	0.05576
1.868	0	0	0	0	0	0	0	0	0	3.262e-05	0.06524
1.87	0	0	0	0	0	0	0	0	0	2.365e-05	0.0473
1.872	0	0	0	0	0	0	0	0	0	1.999e-05	0.03998
1.874	0	0	0	0	0	0	0	0	0	1.302e-05	0.02604
1.876	0	0	0	0	0	0	0	0	0	9.03e-06	0.01806
1.878	0	0	0	0	0	0	0	0	0	1.011e-05	0.02022
1.88	0	0	0	0	0	0	0	0	0	1.542e-05	0.03084
1.882	0	0	0	0	0	0	0	0	0	2.185e-05	0.0437
1.884	0	0	0	0	0	0	0	0	0	2.751e-05	0.05502
1.886	0	0	0	0	0	0	0	0	0	3.025e-05	0.0605
1.888	0	0	0	0	0	0	0	0	0	3.344e-05	0.06688
1.89	0	0	0	0	0	0	0	0	0	3.063e-05	0.06126
1.892	0	0	0	0	0	0	0	0	0	2.31e-05	0.0462
1.894	0	0	0	0	0	0	0	0	0	1.186e-05	0.02372
1.896	0	0	0	0	0	0	0	0	0	-1.08e-06	-0.00216
1.898	0	0	0	0	0	0	0	0	0	-1.313e-05	-0.02626
1.9	0	0	0	0	0	0	0	0	0	-2.194e-05	-0.04388
1.902	0	0	0	0	0	0	0	0	0	-3.326e-05	-0.06652
1.904	0	0	0	0	0	0	0	0	0	-3.604e-05	-0.07208
1.906	0	0	0	0	0	0	0	0	0	-3.731e-05	-0.07462
1.908	0	0	0	0	0	0	0	0	0	-3.669e-05	-0.07338
1.91	0	0	0	0	0	0	0	0	0	-2.308e-05	-0.04616
1.912	0	0	0	0	0	0	0	0	0	-1.062e-05	-0.02124
1.914	0	0	0	0	0	0	0	0	0	5.61e-06	0.01122
1.916	0	0	0	0	0	0	0	0	0	1.848e-05	0.03696
1.918	0	0	0	0	0	0	0	0	0	3.236e-05	0.06472
1.92	0	0	0	0	0	0	0	0	0	3.381e-05	0.06762
1.922	0	0	0	0	0	0	0	0	0	3.542e-05	0.07084
1.924	0	0	0	0	0	0	0	0	0	2.538e-05	0.05076
1.926	0	0	0	0	0	0	0	0	0	1.93e-05	0.0386
1.928	0	0	0	0	0	0	0	0	0	7.39e-06	0.01478
1.93	0	0	0	0	0	0	0	0	0	-2.45e-06	-0.0049
1.932	0	0	0	0	0	0	0	0	0	-1.147e-05	-0.02294
1.934	0	0	0	0	0	0	0	0	0	-1.568e-05	-0.03136
1.936	0	0	0	0	0	0	0	0	0	-2.126e-05	-0.04252
1.938	0	0	0	0	0	0	0	0	0	-1.709e-05	-0.03418
1.94	0	0	0	0	0	0	0	0	0	-9.12e-06	-0.01824
1.942	0	0	0	0	0	0	0	0	0	6.7e-07	0.00134
1.944	0	0	0	0	0	0	0	0	0	6.17e-06	0.01234
1.946	0	0	0	0	0	0	0	0	0	6.03e-06	0.01206
1.948	0	0	0	0	0	0	0	0	0	3.8e-07	0.00076
1.95	0	0	0	0	0	0	0	0	0	-6.95e-06	-0.0139
1.952	0	0	0	0	0	0	0	0	0	-1.148e-05	-0.02296
1.954	0	0	0	0	0	0	0	0	0	-1.077e-05	-0.02154
1.956	0	0	0	0	0	0	0	0	0	1.12e-06	0.00224
1.958	0	0	0	0	0	0	0	0	0	1.21e-05	0.0242
1.96	0	0	0	0	0	0	0	0	0	2.155e-05	0.0431
1.962	0	0	0	0	0	0	0	0	0	2.29e-05	0.0458
1.964	0	0	0	0	0	0	0	0	0	2.317e-05	0.04634
1.966	0	0	0	0	0	0	0	0	0	9.27e-06	0.01854
1.968	0	0	0	0	0	0	0	0	0	-2.1e-06	-0.0042
1.97	0	0	0	0	0	0	0	0	0	-1.23e-05	-0.0246
1.972	0	0	0	0	0	0	0	0	0	-1.984e-05	-0.03968
1.974	0	0	0	0	0	0	0	0	0	-2.058e-05	-0.04116
1.976	0	0	0	0	0	0	0	0	0	-2.507e-05	-0.05014
1.978	0	0	0	0	0	0	0	0	0	-1.982e-05	-0.03964
1.98	0	0	0	0	0	0	0	0	0	-9.54e-06	-0.01908
1.982	0	0	0	0	0	0	0	0	0	2.39e-06	0.00478
1.984	0	0	0	0	0	0	0	0	0	1.276e-05	0.02552
1.986	0	0	0	0	0	0	0	0	0	2.012e-05	0.04024
1.988	0	0	0	0	0	0	0	0	0	2.722e-05	0.05444
1.99	0	0	0	0	0	0	0	0	0	3.333e-05	0.06666
1.992	0	0	0	0	0	0	0	0	0	3.95e-05	0.079
1.994	0	0	0	0	0	0	0	0	0	4.113e-05	0.08226
1.996	0	0	0	0	0	0	0	0	0	5.477e-05	0.10954
1.998	0	0	0	0	0	0	0	0	0	5.582e-05	0.11164
2	0	0	0	0	0	0	0	0	0	5.995e-05	0.1199

## Sheet: Apr30jump12(new)
0	0	0.0176332	-0.00053051	0	0	0	0	0	-0.00113472	0.26221	0	0	0	0	0	0	-0.014648	0
0.002	0	0.0176343	-0.000477	0	0	0	0	0	-0.00139251	0.261936	0	0	0	0	0	0	-0.019531	0
0.004	0	0.0176352	-0.00036592	0	0	0	0	0	-0.00161871	0.261729	0	0	0	0	0	0	-0.019531	0
0.006	0	0.017636	-0.00021421	0	0	0	0	0	-0.00180743	0.261583	0	0	0	0	0	0	-0.014648	0
0.008	0	0.0176364	-6.621e-05	0	0	0	0	0	-0.00195519	0.261477	0	0	0	0	0	0	-0.012207	0
0.01	0	0.0176365	5.552e-05	0	0	0	0	0	-0.00206123	0.261393	0	0	0	0	0	0	-0.019531	0
0.012	0	0.0176364	0.00015364	0	0	0	0	0	-0.00212933	0.261325	0	0	0	0	0	0	-0.01709	0
0.014	0	0.0176361	0.00020804	0	0	0	0	0	-0.00216842	0.261278	0	0	0	0	0	0	-0.012207	0
0.016	0.00251185	0.0176357	0.00018579	4.7e-07	0	0	0	0	-0.00219013	0.26126	0	0	0	0	0	0	-0.019531	0
0.018	0.00416091	0.0176353	9.508e-05	4e-07	0	0	0	0	-0.00220454	0.261274	0	0	0	0	0	0	-0.01709	0
0.02	0.00574401	0.0176351	-9.51e-06	-5e-08	0	0	0	0	-0.00221823	0.261322	0	0	0	0	0	0	-0.014648	0
0.022	0	0.0176351	-6.108e-05	0	0	0	0	0	-0.00223499	0.261404	0	0	0	0	0	0	-0.012207	0
0.024	0.00092875	0.0176353	-1.747e-05	-2e-08	0	0	0	0	-0.00225567	0.261514	0	0	0	0	0	0	-0.0024414	0
0.026	0.00092875	0.0176353	0.00010336	1e-07	0	0	0	0	-0.00227802	0.261638	0	0	0	0	0	0	-0.0097656	0
0.028	0	0.0176351	0.0002325	0	0	0	0	0	-0.002298	0.261759	0	0	0	0	0	0	-0.01709	0
0.03	0	0.0176346	0.00031542	0	0	0	0	0	-0.00231196	0.26186	0	0	0	0	0	0	-0.0024414	0
0.032	0	0.017634	0.00034962	0	0	0	0	0	-0.00231949	0.261924	0	0	0	0	0	0	-0.0097656	0
0.034	0.00092875	0.0176333	0.0003557	3.3e-07	0	0	0	0	-0.0023259	0.261941	0	0	0	0	0	0	-0.01709	0
0.036	0.00251185	0.0176326	0.00034062	8.6e-07	0	0	0	0	-0.00234093	0.261906	0	0	0	0	0	0	-0.014648	0
0.038	0	0.0176319	0.00028848	0	0	0	0	0	-0.00237339	0.26182	0	0	0	0	0	0	-0.012207	0
0.04	0.00092875	0.0176313	0.00017557	1.6e-07	0	0	0	0	-0.00242626	0.261692	0	0	0	0	0	0	-0.01709	0
0.042	0	0.017631	9.22e-06	0	0	0	0	0	-0.00249621	0.261539	0	0	0	0	0	0	-0.012207	0
0.044	0.00092875	0.017631	-0.00015267	-1.4e-07	0	0	0	0	-0.0025756	0.261377	0	0	0	0	0	0	-0.01709	0
0.046	0	0.0176313	-0.0002469	0	0	0	0	0	-0.00265386	0.26122	0	0	0	0	0	0	-0.014648	0
0.048	0	0.0176318	-0.00025801	0	0	0	0	0	-0.00271974	0.261073	0	0	0	0	0	0	-0.012207	0
0.05	0.00092875	0.0176323	-0.00021014	-2e-07	0	0	0	0	-0.00276582	0.260937	0	0	0	0	0	0	-0.029297	0
0.052	0.00092875	0.0176327	-0.00013096	-1.2e-07	0	0	0	0	-0.00279081	0.260805	0	0	0	0	0	0	-0.014648	0
0.054	0	0.017633	-3.694e-05	0	0	0	0	0	-0.00279717	0.260666	0	0	0	0	0	0	-0.014648	0
0.056	0	0.017633	6.399e-05	0	0	0	0	0	-0.00278843	0.26051	0	0	0	0	0	0	-0.01709	0
0.058	0.00251185	0.0176329	0.00016623	4.2e-07	0	0	0	0	-0.00276822	0.260329	0	0	0	0	0	0	-0.014648	0
0.06	0	0.0176326	0.0002597	0	0	0	0	0	-0.00274014	0.260128	0	0	0	0	0	0	-0.021973	0
0.062	0	0.0176321	0.00032313	0	0	0	0	0	-0.00270929	0.259915	0	0	0	0	0	0	-0.021973	0
0.064	0	0.0176314	0.00031829	0	0	0	0	0	-0.0026822	0.259699	0	0	0	0	0	0	-0.01709	0
0.066	0	0.0176308	0.00020422	0	0	0	0	0	-0.00266271	0.259485	0	0	0	0	0	0	-0.01709	0
0.068	0	0.0176304	2.49e-06	0	0	0	0	0	-0.00265024	0.259277	0	0	0	0	0	0	-0.019531	0
0.07	0.00251185	0.0176304	-0.00015708	-3.9e-07	0	0	0	0	-0.00264317	0.259082	0	0	0	0	0	0	-0.012207	0
0.072	0.00092875	0.0176307	-0.00014114	-1.3e-07	0	0	0	0	-0.00264166	0.258904	0	0	0	0	0	0	-0.01709	0
0.074	0.00092875	0.017631	3.74e-05	3e-08	0	0	0	0	-0.00264766	0.258743	0	0	0	0	0	0	-0.0048828	0
0.076	0	0.0176309	0.0002417	0	0	0	0	0	-0.0026642	0.258596	0	0	0	0	0	0	-0.0048828	0
0.078	0	0.0176304	0.0003337	0	0	0	0	0	-0.00269407	0.258466	0	0	0	0	0	0	-0.014648	0
0.08	0.00251185	0.0176297	0.00024041	6e-07	0	0	0	0	-0.00273881	0.258366	0	0	0	0	0	0	-0.01709	0
0.082	0	0.0176292	-5.5e-06	0	0	0	0	0	-0.00279897	0.258308	0	0	0	0	0	0	-0.019531	0
0.084	0.00092875	0.0176293	-0.00026778	-2.5e-07	0	0	0	0	-0.00287355	0.258299	0	0	0	0	0	0	-0.021973	0
0.086	0.00251185	0.0176298	-0.00041763	-1.05e-06	0	0	0	0	-0.00295922	0.258331	0	0	0	0	0	0	-0.01709	0
0.088	0	0.0176306	-0.00043184	0	0	0	0	0	-0.00305054	0.258384	0	0	0	0	0	0	-0.0097656	0
0.09	0	0.0176315	-0.00036232	0	0	0	0	0	-0.00313968	0.258432	0	0	0	0	0	0	-0.014648	0
0.092	0	0.0176322	-0.00026446	0	0	0	0	0	-0.00321747	0.258459	0	0	0	0	0	0	-0.01709	0
0.094	0	0.0176327	-0.000172	0	0	0	0	0	-0.00327696	0.258463	0	0	0	0	0	0	-0.014648	0
0.096	0	0.0176331	-0.00010017	0	0	0	0	0	-0.00331438	0.258462	0	0	0	0	0	0	-0.014648	0
0.098	0.00092875	0.0176333	-5.161e-05	-5e-08	0	0	0	0	-0.00332688	0.258482	0	0	0	0	0	0	-0.014648	0
0.1	0	0.0176334	-2.119e-05	0	0	0	0	0	-0.0033115	0.25855	0	0	0	0	0	0	-0.019531	0
0.102	0.00092875	0.0176334	4.1e-07	0	0	0	0	0	-0.00326727	0.258689	0	0	0	0	0	0	-0.01709	0
0.104	0.00092875	0.0176334	2.428e-05	2e-08	0	0	0	0	-0.00319792	0.258907	0	0	0	0	0	0	-0.014648	0
0.106	0.00092875	0.0176334	6.142e-05	6e-08	0	0	0	0	-0.00311142	0.2592	0	0	0	0	0	0	-0.0073242	0
0.108	0	0.0176333	0.00012067	0	0	0	0	0	-0.00301739	0.259557	0	0	0	0	0	0	-0.014648	0
0.11	0.00092875	0.017633	0.00020585	1.9e-07	0	0	0	0	-0.00292498	0.259957	0	0	0	0	0	0	-0.014648	0
0.112	0.00092875	0.0176326	0.00031156	2.9e-07	0	0	0	0	-0.00284234	0.260369	0	0	0	0	0	0	-0.01709	0
0.114	0.00092875	0.017632	0.0004174	3.9e-07	0	0	0	0	-0.00277588	0.260756	0	0	0	0	0	0	-0.0097656	0
0.116	0	0.0176312	0.0004814	0	0	0	0	0	-0.00272914	0.26109	0	0	0	0	0	0	-0.01709	0
0.118	0.00574401	0.0176302	0.00044037	2.53e-06	0	0	0	0	-0.00270246	0.261356	0	0	0	0	0	0	-0.01709	0
0.12	0	0.0176293	0.00024688	0	0	0	0	0	-0.00269283	0.261548	0	0	0	0	0	0	-0.0097656	0
0.122	0	0.0176288	-5.735e-05	0	0	0	0	0	-0.0026942	0.261671	0	0	0	0	0	0	-0.01709	0
0.124	0	0.0176289	-0.00033867	0	0	0	0	0	-0.00269917	0.261735	0	0	0	0	0	0	-0.014648	0
0.126	0.00092875	0.0176296	-0.00048928	-4.5e-07	0	0	0	0	-0.00270118	0.261759	0	0	0	0	0	0	-0.019531	0
0.128	0	0.0176306	-0.00051099	0	0	0	0	0	-0.00269676	0.261756	0	0	0	0	0	0	-0.012207	0
0.13	0	0.0176316	-0.0004672	0	0	0	0	0	-0.00268603	0.261736	0	0	0	0	0	0	-0.014648	0
0.132	0.00092875	0.0176326	-0.0004105	-3.8e-07	0	0	0	0	-0.00267092	0.261709	0	0	0	0	0	0	-0.014648	0
0.134	0.00092875	0.0176334	-0.00036193	-3.4e-07	0	0	0	0	-0.00265353	0.261683	0	0	0	0	0	0	-0.021973	0
0.136	0.00092875	0.0176341	-0.00031385	-2.9e-07	0	0	0	0	-0.00263527	0.261662	0	0	0	0	0	0	-0.0097656	0
0.138	0.00251185	0.0176347	-0.00023714	-6e-07	0	0	0	0	-0.00261622	0.261642	0	0	0	0	0	0	-0.0048828	0
0.14	0	0.0176352	-0.00010676	0	0	0	0	0	-0.00259627	0.261612	0	0	0	0	0	0	-0.012207	0
0.142	0.00251185	0.0176354	5.765e-05	1.4e-07	0	0	0	0	-0.00257705	0.261564	0	0	0	0	0	0	-0.01709	0
0.144	0	0.0176353	0.0001918	0	0	0	0	0	-0.00256166	0.261488	0	0	0	0	0	0	-0.0097656	0
0.146	0.00251185	0.0176349	0.00024717	6.2e-07	0	0	0	0	-0.00255325	0.261381	0	0	0	0	0	0	-0.01709	0
0.148	0.00416091	0.0176344	0.00023033	9.6e-07	0	0	0	0	-0.00255434	0.26125	0	0	0	0	0	0	-0.01709	0
0.15	0.00251185	0.017634	0.00017738	4.5e-07	0	0	0	0	-0.00256666	0.261107	0	0	0	0	0	0	-0.019531	0
0.152	0	0.0176336	0.00011974	0	0	0	0	0	-0.00259174	0.260964	0	0	0	0	0	0	-0.014648	0
0.154	0	0.0176334	7.673e-05	0	0	0	0	0	-0.00263079	0.260828	0	0	0	0	0	0	-0.021973	0
0.156	0	0.0176332	5.886e-05	0	0	0	0	0	-0.00268261	0.260701	0	0	0	0	0	0	-0.012207	0
0.158	0	0.0176331	7.047e-05	0	0	0	0	0	-0.00274253	0.260582	0	0	0	0	0	0	-0.014648	0
0.16	0.00574401	0.017633	0.00011081	6.4e-07	0	0	0	0	-0.0028042	0.260472	0	0	0	0	0	0	-0.031738	0
0.162	0.00092875	0.0176327	0.00017323	1.6e-07	0	0	0	0	-0.00286083	0.260375	0	0	0	0	0	0	-0.021973	0
0.164	0	0.0176324	0.00024266	0	0	0	0	0	-0.00290534	0.260284	0	0	0	0	0	0	-0.019531	0
0.166	0.00251185	0.0176319	0.00029181	7.3e-07	0	0	0	0	-0.0029316	0.260181	0	0	0	0	0	0	-0.0097656	0
0.168	0.00251185	0.0176313	0.00028165	7.1e-07	0	0	0	0	-0.00293592	0.26004	0	0	0	0	0	0	-0.021973	0
0.17	0	0.0176308	0.00018294	0	0	0	0	0	-0.00291804	0.259852	0	0	0	0	0	0	-0.012207	0
0.172	0.00416091	0.0176304	1.228e-05	5e-08	0	0	0	0	-0.00288132	0.259624	0	0	0	0	0	0	-0.019531	0
0.174	0.00574401	0.0176304	-0.00017421	-1e-06	0	0	0	0	-0.00283184	0.259377	0	0	0	0	0	0	-0.01709	0
0.176	0	0.0176307	-0.00033008	0	0	0	0	0	-0.00277807	0.259132	0	0	0	0	0	0	-0.01709	0
0.178	0	0.0176314	-0.00042056	0	0	0	0	0	-0.00272912	0.258908	0	0	0	0	0	0	-0.012207	0
0.18	0.00092875	0.0176322	-0.00040121	-3.7e-07	0	0	0	0	-0.00269097	0.258723	0	0	0	0	0	0	-0.019531	0
0.182	0.00251185	0.017633	-0.00026947	-6.8e-07	0	0	0	0	-0.00266443	0.25859	0	0	0	0	0	0	-0.0097656	0
0.184	0	0.0176336	-0.00010294	0	0	0	0	0	-0.00264695	0.258517	0	0	0	0	0	0	-0.012207	0
0.186	0	0.0176338	1.068e-05	0	0	0	0	0	-0.00263582	0.258502	0	0	0	0	0	0	-0.012207	0
0.188	0	0.0176337	4.123e-05	0	0	0	0	0	-0.00262961	0.258539	0	0	0	0	0	0	-0.019531	0
0.19	0	0.0176337	5.7e-07	0	0	0	0	0	-0.00262813	0.258626	0	0	0	0	0	0	-0.01709	0
0.192	0.00092875	0.0176337	-9.081e-05	-8e-08	0	0	0	0	-0.00263327	0.258759	0	0	0	0	0	0	-0.0073242	0
0.194	0	0.0176338	-0.00021071	0	0	0	0	0	-0.00264784	0.258931	0	0	0	0	0	0	-0.019531	0
0.196	0	0.0176343	-0.00032967	0	0	0	0	0	-0.00267283	0.259138	0	0	0	0	0	0	-0.014648	0
0.198	0	0.0176349	-0.00040367	0	0	0	0	0	-0.00270712	0.259378	0	0	0	0	0	0	-0.01709	0
0.2	0	0.0176357	-0.00036741	0	0	0	0	0	-0.00274817	0.259654	0	0	0	0	0	0	-0.014648	0
0.202	0	0.0176365	-0.00014888	0	0	0	0	0	-0.00279019	0.259975	0	0	0	0	0	0	-0.01709	0
0.204	0.00092875	0.0176367	0.00026021	2.4e-07	0	0	0	0	-0.00282343	0.260346	0	0	0	0	0	0	-0.019531	0
0.206	0	0.0176362	0.00073518	0	0	0	0	0	-0.00283868	0.260764	0	0	0	0	0	0	-0.012207	0
0.208	0.00251185	0.0176348	0.00108026	2.71e-06	0	0	0	0	-0.00283185	0.261214	0	0	0	0	0	0	-0.0097656	0
0.21	0.00574401	0.0176326	0.00117904	6.77e-06	0	0	0	0	-0.00280324	0.261664	0	0	0	0	0	0	-0.01709	0
0.212	0	0.0176302	0.0010534	0	0	0	0	0	-0.00275496	0.262077	0	0	0	0	0	0	-0.01709	0
0.214	0	0.0176281	0.00080127	0	0	0	0	0	-0.00269051	0.262416	0	0	0	0	0	0	-0.0024414	0
0.216	0	0.0176265	0.00051732	0	0	0	0	0	-0.00261515	0.262646	0	0	0	0	0	0	-0.0097656	0
0.218	0.00092875	0.0176255	0.00025784	2.4e-07	0	0	0	0	-0.00253561	0.262757	0	0	0	0	0	0	-0.014648	0
0.22	0.00092875	0.017625	4.387e-05	4e-08	0	0	0	0	-0.00245889	0.262752	0	0	0	0	0	0	-0.01709	0
0.222	0.00092875	0.0176249	-0.00012297	-1.1e-07	0	0	0	0	-0.00239166	0.262648	0	0	0	0	0	0	-0.024414	0
0.224	0	0.0176251	-0.00024574	0	0	0	0	0	-0.00234039	0.262465	0	0	0	0	0	0	-0.012207	0
0.226	0	0.0176256	-0.0003205	0	0	0	0	0	-0.00231032	0.262228	0	0	0	0	0	0	-0.014648	0
0.228	0	0.0176263	-0.0003339	0	0	0	0	0	-0.00230436	0.261966	0	0	0	0	0	0	-0.014648	0
0.23	0	0.0176269	-0.00028663	0	0	0	0	0	-0.00232322	0.261704	0	0	0	0	0	0	-0.012207	0
0.232	0.00416091	0.0176275	-0.00022686	-9.4e-07	0	0	0	0	-0.00236578	0.261465	0	0	0	0	0	0	-0.014648	0
0.234	0	0.017628	-0.00022727	0	0	0	0	0	-0.00242996	0.261257	0	0	0	0	0	0	-0.019531	0
0.236	0.00092875	0.0176284	-0.00030777	-2.9e-07	0	0	0	0	-0.00251272	0.261084	0	0	0	0	0	0	-0.019531	0
0.238	0	0.017629	-0.00040568	0	0	0	0	0	-0.00260871	0.260936	0	0	0	0	0	0	-0.012207	0
0.24	0.00092875	0.0176298	-0.00043206	-4e-07	0	0	0	0	-0.00271085	0.260805	0	0	0	0	0	0	-0.014648	0
0.242	0	0.0176307	-0.00034391	0	0	0	0	0	-0.00281235	0.260678	0	0	0	0	0	0	-0.021973	0
0.244	0.00092875	0.0176314	-0.00016183	-1.5e-07	0	0	0	0	-0.00290686	0.260546	0	0	0	0	0	0	-0.01709	0
0.246	0.00092875	0.0176317	6.267e-05	6e-08	0	0	0	0	-0.00298844	0.260396	0	0	0	0	0	0	-0.019531	0
0.248	0	0.0176316	0.00027485	0	0	0	0	0	-0.003053	0.260228	0	0	0	0	0	0	-0.014648	0
0.25	0	0.017631	0.00041548	0	0	0	0	0	-0.00309912	0.260056	0	0	0	0	0	0	-0.021973	0
0.252	0.00251185	0.0176302	0.00042872	1.08e-06	0	0	0	0	-0.00312848	0.2599	0	0	0	0	0	0	-0.029297	0
0.254	0.00092875	0.0176294	0.00032242	3e-07	0	0	0	0	-0.003147	0.259773	0	0	0	0	0	0	-0.012207	0
0.256	0	0.0176287	0.0002104	0	0	0	0	0	-0.00316337	0.259675	0	0	0	0	0	0	-0.014648	0
0.258	0	0.0176283	0.00022249	0	0	0	0	0	-0.00318496	0.259597	0	0	0	0	0	0	-0.012207	0
0.26	0	0.0176279	0.00036822	0	0	0	0	0	-0.00321478	0.259542	0	0	0	0	0	0	-0.01709	0
0.262	0	0.0176271	0.0005285	0	0	0	0	0	-0.00325121	0.259519	0	0	0	0	0	0	-0.0097656	0
0.264	0	0.0176261	0.00055953	0	0	0	0	0	-0.00328989	0.259534	0	0	0	0	0	0	-0.014648	0
0.266	0	0.0176249	0.00039145	0	0	0	0	0	-0.00332635	0.259588	0	0	0	0	0	0	-0.012207	0
0.268	0.00251185	0.0176242	6.372e-05	1.6e-07	0	0	0	0	-0.00335731	0.259674	0	0	0	0	0	0	-0.012207	0
0.27	0.00092875	0.017624	-0.00031628	-2.9e-07	0	0	0	0	-0.00338058	0.259786	0	0	0	0	0	0	-0.01709	0
0.272	0	0.0176247	-0.00065423	0	0	0	0	0	-0.00339433	0.259922	0	0	0	0	0	0	-0.019531	0
0.274	0	0.017626	-0.0009043	0	0	0	0	0	-0.00339649	0.260075	0	0	0	0	0	0	-0.014648	0
0.276	0	0.0176278	-0.00104803	0	0	0	0	0	-0.00338579	0.260233	0	0	0	0	0	0	-0.01709	0
0.278	0	0.0176299	-0.00108495	0	0	0	0	0	-0.00336413	0.260382	0	0	0	0	0	0	-0.0097656	0
0.28	0	0.017632	-0.00103528	0	0	0	0	0	-0.00333647	0.260505	0	0	0	0	0	0	-0.019531	0
0.282	0	0.0176341	-0.00091119	0	0	0	0	0	-0.00330754	0.26059	0	0	0	0	0	0	-0.0073242	0
0.284	0.00251185	0.0176359	-0.00068655	-1.72e-06	0	0	0	0	-0.00328036	0.260626	0	0	0	0	0	0	-0.0097656	0
0.286	0	0.0176373	-0.00033107	0	0	0	0	0	-0.00325905	0.260611	0	0	0	0	0	0	-0.012207	0
0.288	0	0.017638	0.00010753	0	0	0	0	0	-0.00325081	0.260547	0	0	0	0	0	0	-0.019531	0
0.29	0.00092875	0.0176378	0.00050176	4.7e-07	0	0	0	0	-0.0032612	0.260434	0	0	0	0	0	0	-0.0097656	0
0.292	0	0.0176367	0.00076022	0	0	0	0	0	-0.00328846	0.260276	0	0	0	0	0	0	-0.012207	0
0.294	0	0.0176352	0.00089409	0	0	0	0	0	-0.00332458	0.260076	0	0	0	0	0	0	-0.01709	0
0.296	0.00092875	0.0176334	0.00095316	8.9e-07	0	0	0	0	-0.00335963	0.259845	0	0	0	0	0	0	-0.019531	0
0.298	0	0.0176315	0.00095507	0	0	0	0	0	-0.00338343	0.259601	0	0	0	0	0	0	-0.026855	0
0.3	0.00416091	0.0176296	0.00089294	3.72e-06	0	0	0	0	-0.00338602	0.259362	0	0	0	0	0	0	-0.0097656	0
0.302	0.00251185	0.0176278	0.00076628	1.92e-06	0	0	0	0	-0.00336015	0.25913	0	0	0	0	0	0	-0.019531	0
0.304	0.00092875	0.0176263	0.00055874	5.2e-07	0	0	0	0	-0.00330473	0.2589	0	0	0	0	0	0	-0.0097656	0
0.306	0	0.0176252	0.00021615	0	0	0	0	0	-0.00322537	0.258664	0	0	0	0	0	0	-0.01709	0
0.308	0.00251185	0.0176248	-0.00027694	-7e-07	0	0	0	0	-0.00313124	0.258421	0	0	0	0	0	0	-0.012207	0
0.31	0	0.0176253	-0.00080417	0	0	0	0	0	-0.00303246	0.258185	0	0	0	0	0	0	-0.01709	0
0.312	0.00251185	0.0176269	-0.00115955	-2.91e-06	0	0	0	0	-0.00293971	0.257972	0	0	0	0	0	0	-0.01709	0
0.314	0.00251185	0.0176292	-0.0012054	-3.03e-06	0	0	0	0	-0.00286334	0.257804	0	0	0	0	0	0	-0.014648	0
0.316	0.00092875	0.0176316	-0.00096914	-9e-07	0	0	0	0	-0.0028104	0.257689	0	0	0	0	0	0	-0.014648	0
0.318	0.00251185	0.0176336	-0.00057068	-1.43e-06	0	0	0	0	-0.00278223	0.257628	0	0	0	0	0	0	-0.014648	0
0.32	0.00732711	0.0176347	-0.00011848	-8.7e-07	0	0	0	0	-0.00277498	0.257618	0	0	0	0	0	0	-0.01709	0
0.322	0	0.017635	0.00028932	0	0	0	0	0	-0.00278252	0.257655	0	0	0	0	0	0	-0.014648	0
0.324	0	0.0176344	0.00055194	0	0	0	0	0	-0.00279906	0.257733	0	0	0	0	0	0	-0.019531	0
0.326	0.00251185	0.0176333	0.00060123	1.51e-06	0	0	0	0	-0.00282001	0.257845	0	0	0	0	0	0	-0.012207	0
0.328	0	0.0176321	0.00042159	0	0	0	0	0	-0.00284198	0.257987	0	0	0	0	0	0	-0.026855	0
0.33	0.00092875	0.0176312	7.782e-05	7e-08	0	0	0	0	-0.00286339	0.258163	0	0	0	0	0	0	-0.019531	0
0.332	0.00092875	0.0176311	-0.00024595	-2.3e-07	0	0	0	0	-0.00288514	0.258379	0	0	0	0	0	0	-0.012207	0
0.334	0.00251185	0.0176316	-0.00032329	-8.1e-07	0	0	0	0	-0.00290924	0.258636	0	0	0	0	0	0	-0.01709	0
0.336	0.00092875	0.0176322	-7.44e-05	-7e-08	0	0	0	0	-0.00293703	0.258923	0	0	0	0	0	0	-0.012207	0
0.338	0	0.0176324	0.00033833	0	0	0	0	0	-0.00296856	0.259223	0	0	0	0	0	0	-0.01709	0
0.34	0	0.0176317	0.00064153	0	0	0	0	0	-0.00300102	0.25952	0	0	0	0	0	0	-0.012207	0
0.342	0.00092875	0.0176304	0.00067837	6.3e-07	0	0	0	0	-0.00302802	0.259799	0	0	0	0	0	0	-0.01709	0
0.344	0	0.0176291	0.00048019	0	0	0	0	0	-0.00304281	0.260047	0	0	0	0	0	0	-0.01709	0
0.346	0	0.0176281	0.00016379	0	0	0	0	0	-0.0030413	0.260248	0	0	0	0	0	0	-0.014648	0
0.348	0	0.0176278	-0.00015791	0	0	0	0	0	-0.00302146	0.260387	0	0	0	0	0	0	-0.014648	0
0.35	0	0.0176281	-0.00038755	0	0	0	0	0	-0.0029824	0.260446	0	0	0	0	0	0	-0.012207	0
0.352	0.00251185	0.0176289	-0.00045839	-1.15e-06	0	0	0	0	-0.00292631	0.260408	0	0	0	0	0	0	-0.0097656	0
0.354	0.00092875	0.0176298	-0.0003895	-3.6e-07	0	0	0	0	-0.00285932	0.260258	0	0	0	0	0	0	-0.019531	0
0.356	0.00092875	0.0176306	-0.00028544	-2.7e-07	0	0	0	0	-0.00278734	0.259997	0	0	0	0	0	0	-0.01709	0
0.358	0	0.0176311	-0.00022312	0	0	0	0	0	-0.00271207	0.259645	0	0	0	0	0	0	-0.0097656	0
0.36	0.00092875	0.0176316	-0.00018198	-1.7e-07	0	0	0	0	-0.0026324	0.259239	0	0	0	0	0	0	-0.012207	0
0.362	0.00251185	0.0176319	-0.00011445	-2.9e-07	0	0	0	0	-0.00254804	0.258816	0	0	0	0	0	0	-0.014648	0
0.364	0.00092875	0.0176322	-1.647e-05	-2e-08	0	0	0	0	-0.00246147	0.25841	0	0	0	0	0	0	-0.014648	0
0.366	0	0.0176322	8.411e-05	0	0	0	0	0	-0.00237721	0.25805	0	0	0	0	0	0	-0.014648	0
0.368	0.00251185	0.017632	0.00015259	3.8e-07	0	0	0	0	-0.00229975	0.257758	0	0	0	0	0	0	-0.019531	0
0.37	0.00251185	0.0176317	0.00015226	3.8e-07	0	0	0	0	-0.00223187	0.257553	0	0	0	0	0	0	-0.014648	0
0.372	0	0.0176314	5.949e-05	0	0	0	0	0	-0.00217293	0.257445	0	0	0	0	0	0	-0.0073242	0
0.374	0.00897617	0.0176313	-0.00010106	-9.1e-07	0	0	0	0	-0.00211915	0.257435	0	0	0	0	0	0	-0.0048828	0
0.376	0.00416091	0.0176315	-0.00025237	-1.05e-06	0	0	0	0	-0.00206734	0.25752	0	0	0	0	0	0	-0.014648	0
0.378	0	0.017632	-0.00032149	0	0	0	0	0	-0.00201809	0.2577	0	0	0	0	0	0	-0.01709	0
0.38	0	0.0176326	-0.0002836	0	0	0	0	0	-0.00197612	0.257972	0	0	0	0	0	0	-0.019531	0
0.382	0	0.0176332	-0.00014232	0	0	0	0	0	-0.0019496	0.258319	0	0	0	0	0	0	-0.012207	0
0.384	0.00092875	0.0176335	9.559e-05	9e-08	0	0	0	0	-0.00194769	0.258712	0	0	0	0	0	0	-0.01709	0
0.386	0	0.0176333	0.00039287	0	0	0	0	0	-0.00197645	0.259119	0	0	0	0	0	0	-0.0097656	0
0.388	0	0.0176325	0.00064279	0	0	0	0	0	-0.00203621	0.259511	0	0	0	0	0	0	-0.012207	0
0.39	0.00092875	0.0176312	0.00071831	6.7e-07	0	0	0	0	-0.00212223	0.259865	0	0	0	0	0	0	-0.012207	0
0.392	0.00251185	0.0176298	0.00058189	1.46e-06	0	0	0	0	-0.0022272	0.26016	0	0	0	0	0	0	-0.0097656	0
0.394	0.00092875	0.0176286	0.00030814	2.9e-07	0	0	0	0	-0.00234405	0.260387	0	0	0	0	0	0	-0.0073242	0
0.396	0.00251185	0.017628	1.304e-05	3e-08	0	0	0	0	-0.00246753	0.260543	0	0	0	0	0	0	-0.021973	0
0.398	0	0.017628	-0.00020404	0	0	0	0	0	-0.0025943	0.260627	0	0	0	0	0	0	-0.012207	0
0.4	0	0.0176284	-0.00029552	0	0	0	0	0	-0.00272172	0.260639	0	0	0	0	0	0	-0.014648	0
0.402	0.00574401	0.017629	-0.00029346	-1.69e-06	0	0	0	0	-0.00284567	0.260579	0	0	0	0	0	0	-0.0097656	0
0.404	0.00092875	0.0176296	-0.00028823	-2.7e-07	0	0	0	0	-0.00296003	0.260455	0	0	0	0	0	0	-0.014648	0
0.406	0	0.0176302	-0.00034973	0	0	0	0	0	-0.00305897	0.260283	0	0	0	0	0	0	-0.01709	0
0.408	0.00092875	0.0176309	-0.00046079	-4.3e-07	0	0	0	0	-0.00313903	0.260081	0	0	0	0	0	0	-0.0048828	0
0.41	0	0.0176318	-0.00053856	0	0	0	0	0	-0.00319932	0.259864	0	0	0	0	0	0	-0.01709	0
0.412	0.00092875	0.0176329	-0.00051127	-4.7e-07	0	0	0	0	-0.0032408	0.25965	0	0	0	0	0	0	-0.021973	0
0.414	0	0.0176339	-0.00035203	0	0	0	0	0	-0.00326564	0.259447	0	0	0	0	0	0	-0.014648	0
0.416	0.00574401	0.0176346	-7.863e-05	-4.5e-07	0	0	0	0	-0.00327694	0.25926	0	0	0	0	0	0	-0.019531	0
0.418	0.00092875	0.0176347	0.0002338	2.2e-07	0	0	0	0	-0.00327853	0.259095	0	0	0	0	0	0	-0.014648	0
0.42	0.00251185	0.0176343	0.00048027	1.21e-06	0	0	0	0	-0.00327335	0.258959	0	0	0	0	0	0	-0.01709	0
0.422	0.00092875	0.0176333	0.00061087	5.7e-07	0	0	0	0	-0.00326041	0.258864	0	0	0	0	0	0	-0.01709	0
0.424	0.00251185	0.0176321	0.0006775	1.7e-06	0	0	0	0	-0.00323546	0.258826	0	0	0	0	0	0	-0.021973	0
0.426	0.00251185	0.0176307	0.00077751	1.95e-06	0	0	0	0	-0.00319482	0.258862	0	0	0	0	0	0	-0.026855	0
0.428	0	0.0176292	0.00094506	0	0	0	0	0	-0.00313775	0.258976	0	0	0	0	0	0	-0.0073242	0
0.43	0.00092875	0.0176273	0.00110022	1.02e-06	0	0	0	0	-0.00306624	0.259156	0	0	0	0	0	0	-0.014648	0
0.432	0	0.0176251	0.00110962	0	0	0	0	0	-0.00298393	0.259378	0	0	0	0	0	0	-0.029297	0
0.434	0	0.0176229	0.00089838	0	0	0	0	0	-0.00289513	0.259613	0	0	0	0	0	0	-0.01709	0
0.436	0	0.0176211	0.00050154	0	0	0	0	0	-0.00280403	0.259832	0	0	0	0	0	0	-0.012207	0
0.438	0.00092875	0.0176201	2.06e-05	2e-08	0	0	0	0	-0.00271398	0.26001	0	0	0	0	0	0	-0.0073242	0
0.44	0	0.01762	-0.00043801	0	0	0	0	0	-0.00262707	0.260128	0	0	0	0	0	0	-0.01709	0
0.442	0.00251185	0.0176209	-0.00079342	-1.99e-06	0	0	0	0	-0.00254437	0.260176	0	0	0	0	0	0	-0.019531	0
0.444	0	0.0176225	-0.00100893	0	0	0	0	0	-0.00246676	0.260155	0	0	0	0	0	0	-0.01709	0
0.446	0	0.0176245	-0.00108853	0	0	0	0	0	-0.00239625	0.260079	0	0	0	0	0	0	-0.014648	0
0.448	0.00092875	0.0176267	-0.00104623	-9.7e-07	0	0	0	0	-0.00233553	0.259967	0	0	0	0	0	0	-0.01709	0
0.45	0.00416091	0.0176288	-0.00089901	-3.74e-06	0	0	0	0	-0.00228661	0.259836	0	0	0	0	0	0	-0.019531	0
0.452	0.00092875	0.0176306	-0.00068687	-6.4e-07	0	0	0	0	-0.00225083	0.2597	0	0	0	0	0	0	-0.01709	0
0.454	0.00251185	0.017632	-0.00046608	-1.17e-06	0	0	0	0	-0.00222896	0.259579	0	0	0	0	0	0	-0.019531	0
0.456	0	0.0176329	-0.0002784	0	0	0	0	0	-0.0022209	0.259487	0	0	0	0	0	0	-0.024414	0
0.458	0	0.0176334	-0.00013774	0	0	0	0	0	-0.00222764	0.259433	0	0	0	0	0	0	-0.01709	0
0.46	0	0.0176337	-3.714e-05	0	0	0	0	0	-0.00225332	0.259421	0	0	0	0	0	0	-0.01709	0
0.462	0.00092875	0.0176338	4.132e-05	4e-08	0	0	0	0	-0.00230369	0.259449	0	0	0	0	0	0	-0.019531	0
0.464	0.00251185	0.0176337	0.00011887	3e-07	0	0	0	0	-0.002382	0.259506	0	0	0	0	0	0	-0.01709	0
0.466	0.00092875	0.0176335	0.00021391	2e-07	0	0	0	0	-0.00248562	0.259575	0	0	0	0	0	0	-0.014648	0
0.468	0.00092875	0.017633	0.00033603	3.1e-07	0	0	0	0	-0.00260629	0.259639	0	0	0	0	0	0	-0.0097656	0
0.47	0.00092875	0.0176324	0.00047905	4.4e-07	0	0	0	0	-0.00273398	0.259691	0	0	0	0	0	0	-0.014648	0
0.472	0.00251185	0.0176314	0.0006128	1.54e-06	0	0	0	0	-0.0028602	0.259731	0	0	0	0	0	0	-0.019531	0
0.474	0.00251185	0.0176302	0.00068313	1.72e-06	0	0	0	0	-0.00297849	0.259763	0	0	0	0	0	0	-0.019531	0
0.476	0	0.0176288	0.00063936	0	0	0	0	0	-0.00308387	0.259787	0	0	0	0	0	0	-0.021973	0
0.478	0.00251185	0.0176275	0.00047393	1.19e-06	0	0	0	0	-0.0031724	0.259802	0	0	0	0	0	0	-0.012207	0
0.48	0.00092875	0.0176266	0.00022477	2.1e-07	0	0	0	0	-0.00324018	0.259808	0	0	0	0	0	0	-0.012207	0
0.482	0.00251185	0.0176262	-5.785e-05	-1.5e-07	0	0	0	0	-0.00328355	0.259802	0	0	0	0	0	0	-0.0048828	0
0.484	0	0.0176263	-0.0003297	0	0	0	0	0	-0.00330162	0.259776	0	0	0	0	0	0	-0.01709	0
0.486	0.00092875	0.0176269	-0.00054517	-5.1e-07	0	0	0	0	-0.00329824	0.259729	0	0	0	0	0	0	-0.01709	0
0.488	0.00092875	0.017628	-0.00065726	-6.1e-07	0	0	0	0	-0.00328049	0.259659	0	0	0	0	0	0	-0.01709	0
0.49	0	0.0176293	-0.00064444	0	0	0	0	0	-0.00325499	0.25957	0	0	0	0	0	0	-0.024414	0
0.492	0	0.0176306	-0.00053355	0	0	0	0	0	-0.00322612	0.25947	0	0	0	0	0	0	-0.019531	0
0.494	0.00251185	0.0176317	-0.00038131	-9.6e-07	0	0	0	0	-0.00319685	0.25937	0	0	0	0	0	0	-0.021973	0
0.496	0.00251185	0.0176324	-0.00023754	-6e-07	0	0	0	0	-0.00316905	0.259272	0	0	0	0	0	0	-0.012207	0
0.498	0.00251185	0.0176329	-0.00012991	-3.3e-07	0	0	0	0	-0.00314212	0.259172	0	0	0	0	0	0	-0.01709	0
0.5	0.00092875	0.0176332	-6.84e-05	-6e-08	0	0	0	0	-0.00311257	0.259066	0	0	0	0	0	0	-0.01709	0
0.502	0	0.0176333	-5.241e-05	0	0	0	0	0	-0.00307592	0.258949	0	0	0	0	0	0	-0.01709	0
0.504	0.00092875	0.0176334	-7.501e-05	-7e-08	0	0	0	0	-0.00302987	0.258808	0	0	0	0	0	0	-0.0097656	0
0.506	0.00092875	0.0176336	-0.00012433	-1.2e-07	0	0	0	0	-0.00297582	0.258636	0	0	0	0	0	0	-0.014648	0
0.508	0	0.0176338	-0.00018235	0	0	0	0	0	-0.00291801	0.258437	0	0	0	0	0	0	-0.014648	0
0.51	0	0.0176342	-0.00022217	0	0	0	0	0	-0.00286226	0.258226	0	0	0	0	0	0	-0.014648	0
0.512	0.00092875	0.0176346	-0.00020487	-1.9e-07	0	0	0	0	-0.00281542	0.25803	0	0	0	0	0	0	-0.021973	0
0.514	0	0.017635	-8.803e-05	0	0	0	0	0	-0.00278344	0.257879	0	0	0	0	0	0	-0.014648	0
0.516	0	0.0176352	0.00013777	0	0	0	0	0	-0.00276836	0.257809	0	0	0	0	0	0	-0.019531	0
0.518	0	0.0176349	0.00041824	0	0	0	0	0	-0.00276831	0.257843	0	0	0	0	0	0	-0.014648	0
0.52	0.00092875	0.0176341	0.00066777	6.2e-07	0	0	0	0	-0.00278048	0.257988	0	0	0	0	0	0	-0.01709	0
0.522	0.00251185	0.0176328	0.0008232	2.07e-06	0	0	0	0	-0.00280388	0.258237	0	0	0	0	0	0	-0.01709	0
0.524	0.00092875	0.0176311	0.00084846	7.9e-07	0	0	0	0	-0.00284025	0.258577	0	0	0	0	0	0	-0.01709	0
0.526	0.00897617	0.0176294	0.00072807	6.54e-06	0	0	0	0	-0.00289262	0.258982	0	0	0	0	0	0	-0.014648	0
0.528	0.00092875	0.017628	0.00048571	4.5e-07	0	0	0	0	-0.00296169	0.259424	0	0	0	0	0	0	-0.0073242	0
0.53	0	0.017627	0.0001818	0	0	0	0	0	-0.00304361	0.259873	0	0	0	0	0	0	-0.014648	0
0.532	0	0.0176266	-0.00011636	0	0	0	0	0	-0.00313283	0.260296	0	0	0	0	0	0	-0.01709	0
0.534	0.00092875	0.0176269	-0.0003576	-3.3e-07	0	0	0	0	-0.00322576	0.260667	0	0	0	0	0	0	-0.026855	0
0.536	0.00732711	0.0176276	-0.00052952	-3.88e-06	0	0	0	0	-0.00331996	0.260963	0	0	0	0	0	0	-0.01709	0
0.538	0.00092875	0.0176286	-0.00066229	-6.2e-07	0	0	0	0	-0.00341073	0.261161	0	0	0	0	0	0	-0.0024414	0
0.54	0.00251185	0.01763	-0.00077412	-1.94e-06	0	0	0	0	-0.00349027	0.261245	0	0	0	0	0	0	-0.012207	0
0.542	0	0.0176315	-0.00082495	0	0	0	0	0	-0.00354962	0.261217	0	0	0	0	0	0	-0.01709	0
0.544	0	0.0176332	-0.00075987	0	0	0	0	0	-0.00358086	0.26109	0	0	0	0	0	0	-0.01709	0
0.546	0	0.0176347	-0.00058231	0	0	0	0	0	-0.0035775	0.260888	0	0	0	0	0	0	-0.019531	0
0.548	0	0.0176359	-0.00035508	0	0	0	0	0	-0.00353519	0.260633	0	0	0	0	0	0	-0.012207	0
0.55	0.00092875	0.0176366	-0.00013354	-1.2e-07	0	0	0	0	-0.00345426	0.260343	0	0	0	0	0	0	-0.019531	0
0.552	0.00251185	0.0176368	6.594e-05	1.7e-07	0	0	0	0	-0.00334176	0.260033	0	0	0	0	0	0	-0.01709	0
0.554	0.00897617	0.0176367	0.0002228	2e-06	0	0	0	0	-0.00320827	0.259717	0	0	0	0	0	0	-0.021973	0
0.556	0.00092875	0.0176362	0.00029827	2.8e-07	0	0	0	0	-0.0030619	0.259414	0	0	0	0	0	0	-0.0073242	0
0.558	0	0.0176356	0.00028686	0	0	0	0	0	-0.00290666	0.25914	0	0	0	0	0	0	-0.014648	0
0.56	0.00574401	0.0176351	0.00023537	1.35e-06	0	0	0	0	-0.00274608	0.258909	0	0	0	0	0	0	-0.021973	0
0.562	0	0.0176346	0.00020687	0	0	0	0	0	-0.0025867	0.258732	0	0	0	0	0	0	-0.0048828	0
0.564	0.00251185	0.0176342	0.00024013	6e-07	0	0	0	0	-0.00243716	0.258621	0	0	0	0	0	0	-0.019531	0
0.566	0.00251185	0.0176337	0.00031383	7.9e-07	0	0	0	0	-0.00230555	0.258585	0	0	0	0	0	0	-0.01709	0
0.568	0.00897617	0.0176331	0.00035452	3.18e-06	0	0	0	0	-0.00219781	0.258631	0	0	0	0	0	0	-0.026855	0
0.57	0.00251185	0.0176324	0.00032173	8.1e-07	0	0	0	0	-0.00211751	0.25876	0	0	0	0	0	0	-0.01709	0
0.572	0.00251185	0.0176317	0.00025675	6.4e-07	0	0	0	0	-0.00206627	0.258973	0	0	0	0	0	0	-0.014648	0
0.574	0.00251185	0.0176312	0.00021067	5.3e-07	0	0	0	0	-0.00204264	0.259261	0	0	0	0	0	0	-0.019531	0
0.576	0.00251185	0.0176308	0.000174	4.4e-07	0	0	0	0	-0.00204065	0.259602	0	0	0	0	0	0	-0.0048828	0
0.578	0.00251185	0.0176304	0.00011091	2.8e-07	0	0	0	0	-0.00205209	0.259965	0	0	0	0	0	0	-0.01709	0
0.58	0.00251185	0.0176302	2.824e-05	7e-08	0	0	0	0	-0.00207082	0.260323	0	0	0	0	0	0	-0.0024414	0
0.582	0.00251185	0.0176302	-2.623e-05	-7e-08	0	0	0	0	-0.00209451	0.260664	0	0	0	0	0	0	-0.01709	0
0.584	0.00092875	0.0176302	-3.322e-05	-3e-08	0	0	0	0	-0.0021237	0.260993	0	0	0	0	0	0	-0.021973	0
0.586	0.00092875	0.0176303	-3.604e-05	-3e-08	0	0	0	0	-0.0021602	0.261314	0	0	0	0	0	0	-0.0097656	0
0.588	0	0.0176304	-8.823e-05	0	0	0	0	0	-0.00220571	0.261619	0	0	0	0	0	0	-0.012207	0
0.59	0	0.0176305	-0.00018403	0	0	0	0	0	-0.00225906	0.261891	0	0	0	0	0	0	-0.019531	0
0.592	0	0.0176309	-0.00026286	0	0	0	0	0	-0.00231405	0.26212	0	0	0	0	0	0	-0.014648	0
0.594	0.00092875	0.0176314	-0.0002794	-2.6e-07	0	0	0	0	-0.00236159	0.262309	0	0	0	0	0	0	-0.0048828	0
0.596	0	0.017632	-0.00024042	0	0	0	0	0	-0.00239448	0.262468	0	0	0	0	0	0	-0.0097656	0
0.598	0.00092875	0.0176325	-0.00017688	-1.6e-07	0	0	0	0	-0.00240999	0.262604	0	0	0	0	0	0	-0.012207	0
0.6	0.00092875	0.0176328	-0.00011279	-1e-07	0	0	0	0	-0.00240878	0.262723	0	0	0	0	0	0	-0.0097656	0
0.602	0	0.0176331	-5.991e-05	0	0	0	0	0	-0.00239232	0.262829	0	0	0	0	0	0	-0.019531	0
0.604	0	0.0176332	-2.18e-05	0	0	0	0	0	-0.00236191	0.26293	0	0	0	0	0	0	-0.0097656	0
0.606	0	0.0176332	2.63e-06	0	0	0	0	0	-0.00232027	0.263029	0	0	0	0	0	0	-0.012207	0
0.608	0	0.0176332	1.645e-05	0	0	0	0	0	-0.00227199	0.263124	0	0	0	0	0	0	-0.014648	0
0.61	0	0.0176332	2.293e-05	0	0	0	0	0	-0.00222167	0.263202	0	0	0	0	0	0	-0.014648	0
0.612	0.00092875	0.0176331	2.443e-05	2e-08	0	0	0	0	-0.00217339	0.263256	0	0	0	0	0	0	-0.01709	0
0.614	0	0.0176331	2.192e-05	0	0	0	0	0	-0.00213184	0.263275	0	0	0	0	0	0	-0.019531	0
0.616	0.00416091	0.017633	1.477e-05	6e-08	0	0	0	0	-0.00210153	0.263249	0	0	0	0	0	0	-0.01709	0
0.618	0.00416091	0.017633	1.05e-06	0	0	0	0	0	-0.00208481	0.263161	0	0	0	0	0	0	-0.01709	0
0.62	0.00416091	0.017633	-2.2e-05	-9e-08	0	0	0	0	-0.00208158	0.263	0	0	0	0	0	0	-0.012207	0
0.622	0.00251185	0.0176331	-5.687e-05	-1.4e-07	0	0	0	0	-0.00209084	0.262768	0	0	0	0	0	0	-0.012207	0
0.624	0	0.0176332	-0.00010412	0	0	0	0	0	-0.00211237	0.262479	0	0	0	0	0	0	-0.01709	0
0.626	0	0.0176334	-0.00015996	0	0	0	0	0	-0.00214741	0.262152	0	0	0	0	0	0	-0.01709	0
0.628	0.00416091	0.0176337	-0.00021306	-8.9e-07	0	0	0	0	-0.00219711	0.261787	0	0	0	0	0	0	-0.014648	0
0.63	0.00251185	0.0176341	-0.00024115	-6.1e-07	0	0	0	0	-0.00225964	0.261373	0	0	0	0	0	0	-0.0048828	0
0.632	0.00092875	0.0176346	-0.00021064	-2e-07	0	0	0	0	-0.00232939	0.2609	0	0	0	0	0	0	-0.0048828	0
0.634	0.00092875	0.017635	-9.405e-05	-9e-08	0	0	0	0	-0.00239884	0.260365	0	0	0	0	0	0	-0.012207	0
0.636	0	0.0176352	9.254e-05	0	0	0	0	0	-0.00246002	0.259778	0	0	0	0	0	0	-0.019531	0
0.638	0	0.017635	0.00028255	0	0	0	0	0	-0.00250616	0.259155	0	0	0	0	0	0	-0.01709	0
0.64	0.00092875	0.0176345	0.0004124	3.8e-07	0	0	0	0	-0.002534	0.258527	0	0	0	0	0	0	-0.012207	0
0.642	0	0.0176336	0.00046327	0	0	0	0	0	-0.00254452	0.257931	0	0	0	0	0	0	-0.01709	0
0.644	0.00092875	0.0176327	0.00043807	4.1e-07	0	0	0	0	-0.00254246	0.2574	0	0	0	0	0	0	-0.014648	0
0.646	0.00251185	0.0176318	0.00032978	8.3e-07	0	0	0	0	-0.00253665	0.256956	0	0	0	0	0	0	-0.014648	0
0.648	0.00092875	0.0176312	0.00014058	1.3e-07	0	0	0	0	-0.0025385	0.256602	0	0	0	0	0	0	-0.014648	0
0.65	0.00092875	0.0176309	-7.701e-05	-7e-08	0	0	0	0	-0.00255727	0.256322	0	0	0	0	0	0	-0.012207	0
0.652	0.00092875	0.017631	-0.00023669	-2.2e-07	0	0	0	0	-0.00259594	0.256099	0	0	0	0	0	0	-0.014648	0
0.654	0	0.0176315	-0.00028709	0	0	0	0	0	-0.00265158	0.255926	0	0	0	0	0	0	-0.01709	0
0.656	0	0.0176321	-0.00023541	0	0	0	0	0	-0.00271841	0.255812	0	0	0	0	0	0	-0.014648	0
0.658	0.00092875	0.0176326	-0.0001111	-1e-07	0	0	0	0	-0.00278987	0.255778	0	0	0	0	0	0	-0.01709	0
0.66	0	0.0176328	5.274e-05	0	0	0	0	0	-0.00285921	0.255846	0	0	0	0	0	0	-0.019531	0
0.662	0.00416091	0.0176327	0.00019164	8e-07	0	0	0	0	-0.00292148	0.256033	0	0	0	0	0	0	-0.014648	0
0.664	0	0.0176323	0.00022072	0	0	0	0	0	-0.00297543	0.256343	0	0	0	0	0	0	-0.014648	0
0.666	0.00416091	0.0176319	0.00013759	5.7e-07	0	0	0	0	-0.00302287	0.256758	0	0	0	0	0	0	-0.01709	0
0.668	0.00251185	0.0176316	4.524e-05	1.1e-07	0	0	0	0	-0.00306686	0.257245	0	0	0	0	0	0	-0.012207	0
0.67	0.00732711	0.0176315	7.9e-07	1e-08	0	0	0	0	-0.00310977	0.257764	0	0	0	0	0	0	-0.01709	0
0.672	0.00574401	0.0176315	-4.508e-05	-2.6e-07	0	0	0	0	-0.00315135	0.25828	0	0	0	0	0	0	-0.029297	0
0.674	0.00251185	0.0176316	-0.00012129	-3e-07	0	0	0	0	-0.00318847	0.258766	0	0	0	0	0	0	-0.014648	0
0.676	0.00416091	0.0176318	-0.00018586	-7.7e-07	0	0	0	0	-0.0032176	0.2592	0	0	0	0	0	0	-0.012207	0
0.678	0	0.0176322	-0.00020367	0	0	0	0	0	-0.00323646	0.259573	0	0	0	0	0	0	-0.01709	0
0.68	0.00092875	0.0176326	-0.00017917	-1.7e-07	0	0	0	0	-0.00324372	0.259883	0	0	0	0	0	0	-0.026855	0
0.682	0	0.017633	-0.00012736	0	0	0	0	0	-0.0032386	0.260132	0	0	0	0	0	0	-0.01709	0
0.684	0	0.0176332	-5.494e-05	0	0	0	0	0	-0.00322061	0.260318	0	0	0	0	0	0	-0.012207	0
0.686	0.00416091	0.0176333	3.944e-05	1.6e-07	0	0	0	0	-0.0031896	0.26044	0	0	0	0	0	0	-0.012207	0
0.688	0	0.0176332	0.00016022	0	0	0	0	0	-0.00314693	0.260499	0	0	0	0	0	0	-0.019531	0
0.69	0.00416091	0.0176329	0.00030818	1.28e-06	0	0	0	0	-0.00309706	0.260502	0	0	0	0	0	0	-0.0097656	0
0.692	0	0.0176323	0.00047205	0	0	0	0	0	-0.0030468	0.260461	0	0	0	0	0	0	-0.0097656	0
0.694	0.00251185	0.0176314	0.0006187	1.55e-06	0	0	0	0	-0.00300162	0.260388	0	0	0	0	0	0	-0.014648	0
0.696	0.00251185	0.0176301	0.00069057	1.73e-06	0	0	0	0	-0.00296333	0.260294	0	0	0	0	0	0	-0.0097656	0
0.698	0	0.0176287	0.00063016	0	0	0	0	0	-0.00293112	0.260195	0	0	0	0	0	0	-0.021973	0
0.7	0.00092875	0.0176275	0.00042086	3.9e-07	0	0	0	0	-0.00290392	0.260103	0	0	0	0	0	0	-0.012207	0
0.702	0.00092875	0.0176266	9.546e-05	9e-08	0	0	0	0	-0.00288262	0.260028	0	0	0	0	0	0	-0.01709	0
0.704	0	0.0176264	-0.00029269	0	0	0	0	0	-0.00287011	0.259976	0	0	0	0	0	0	-0.014648	0
0.706	0	0.017627	-0.00068512	0	0	0	0	0	-0.00286845	0.259957	0	0	0	0	0	0	-0.012207	0
0.708	0.00251185	0.0176284	-0.00100521	-2.52e-06	0	0	0	0	-0.00287615	0.259984	0	0	0	0	0	0	-0.014648	0
0.71	0.00092875	0.0176304	-0.00116109	-1.08e-06	0	0	0	0	-0.00288859	0.260066	0	0	0	0	0	0	-0.019531	0
0.712	0.00092875	0.0176327	-0.00110013	-1.02e-06	0	0	0	0	-0.00290031	0.260211	0	0	0	0	0	0	-0.026855	0
0.714	0.00574401	0.0176349	-0.00084688	-4.86e-06	0	0	0	0	-0.0029065	0.260416	0	0	0	0	0	0	-0.01709	0
0.716	0.00574401	0.0176366	-0.00045491	-2.61e-06	0	0	0	0	-0.00290278	0.260656	0	0	0	0	0	0	-0.01709	0
0.718	0.00574401	0.0176375	1.83e-05	1.1e-07	0	0	0	0	-0.00288477	0.260889	0	0	0	0	0	0	-0.0097656	0
0.72	0	0.0176375	0.00045301	0	0	0	0	0	-0.00284888	0.261073	0	0	0	0	0	0	-0.021973	0
0.722	0.00092875	0.0176366	0.00069031	6.4e-07	0	0	0	0	-0.00279404	0.261176	0	0	0	0	0	0	-0.019531	0
0.724	0.00416091	0.0176352	0.0006697	2.79e-06	0	0	0	0	-0.00272296	0.261189	0	0	0	0	0	0	-0.014648	0
0.726	0.00251185	0.0176339	0.00048942	1.23e-06	0	0	0	0	-0.00264251	0.261125	0	0	0	0	0	0	-0.012207	0
0.728	0.00251185	0.0176329	0.00031819	8e-07	0	0	0	0	-0.00256309	0.260999	0	0	0	0	0	0	-0.014648	0
0.73	0.00092875	0.0176323	0.00027358	2.5e-07	0	0	0	0	-0.0024949	0.260828	0	0	0	0	0	0	-0.01709	0
0.732	0.00251185	0.0176317	0.00037846	9.5e-07	0	0	0	0	-0.00244365	0.260624	0	0	0	0	0	0	-0.0048828	0
0.734	0.00251185	0.017631	0.00059009	1.48e-06	0	0	0	0	-0.00241061	0.260398	0	0	0	0	0	0	-0.024414	0
0.736	0	0.0176298	0.0008271	0	0	0	0	0	-0.00239415	0.260166	0	0	0	0	0	0	-0.014648	0
0.738	0	0.0176281	0.00097206	0	0	0	0	0	-0.00238968	0.259942	0	0	0	0	0	0	-0.01709	0
0.74	0.00092875	0.0176262	0.00090727	8.4e-07	0	0	0	0	-0.00239117	0.259738	0	0	0	0	0	0	-0.021973	0
0.742	0.00732711	0.0176244	0.00061746	4.52e-06	0	0	0	0	-0.00239415	0.259557	0	0	0	0	0	0	-0.019531	0
0.744	0	0.0176231	0.00023672	0	0	0	0	0	-0.00239717	0.259393	0	0	0	0	0	0	-0.0097656	0
0.746	0.00251185	0.0176227	-7.246e-05	-1.8e-07	0	0	0	0	-0.00240143	0.259242	0	0	0	0	0	0	-0.01709	0
0.748	0.00251185	0.0176228	-0.00025516	-6.4e-07	0	0	0	0	-0.00240928	0.259111	0	0	0	0	0	0	-0.01709	0
0.75	0.00251185	0.0176233	-0.00035161	-8.8e-07	0	0	0	0	-0.0024231	0.259022	0	0	0	0	0	0	-0.014648	0
0.752	0.00251185	0.017624	-0.00041923	-1.05e-06	0	0	0	0	-0.00244474	0.258995	0	0	0	0	0	0	-0.014648	0
0.754	0	0.0176249	-0.00049488	0	0	0	0	0	-0.00247395	0.259037	0	0	0	0	0	0	-0.014648	0
0.756	0.00092875	0.0176258	-0.00058613	-5.4e-07	0	0	0	0	-0.00250722	0.259145	0	0	0	0	0	0	-0.0097656	0
0.758	0.00251185	0.017627	-0.00066814	-1.68e-06	0	0	0	0	-0.0025395	0.259309	0	0	0	0	0	0	-0.019531	0
0.76	0	0.0176284	-0.00069582	0	0	0	0	0	-0.0025679	0.25952	0	0	0	0	0	0	-0.0097656	0
0.762	0.00574401	0.0176297	-0.00064006	-3.68e-06	0	0	0	0	-0.00259381	0.259765	0	0	0	0	0	0	-0.01709	0
0.764	0	0.017631	-0.000516	0	0	0	0	0	-0.00262168	0.260014	0	0	0	0	0	0	-0.014648	0
0.766	0	0.0176321	-0.00036726	0	0	0	0	0	-0.0026561	0.260235	0	0	0	0	0	0	-0.01709	0
0.768	0.00416091	0.0176328	-0.00023061	-9.6e-07	0	0	0	0	-0.00269918	0.260406	0	0	0	0	0	0	-0.01709	0
0.77	0	0.0176332	-0.00012141	0	0	0	0	0	-0.0027494	0.260527	0	0	0	0	0	0	-0.0097656	0
0.772	0	0.0176335	-3.812e-05	0	0	0	0	0	-0.00280226	0.260609	0	0	0	0	0	0	-0.019531	0
0.774	0.00092875	0.0176336	3.015e-05	3e-08	0	0	0	0	-0.00285076	0.260666	0	0	0	0	0	0	-0.026855	0
0.776	0	0.0176335	9.74e-05	0	0	0	0	0	-0.00288686	0.260704	0	0	0	0	0	0	-0.026855	0
0.778	0	0.0176333	0.00017561	0	0	0	0	0	-0.00290501	0.260721	0	0	0	0	0	0	-0.0097656	0
0.78	0	0.017633	0.00026963	0	0	0	0	0	-0.00290491	0.26072	0	0	0	0	0	0	-0.0024414	0
0.782	0.00251185	0.0176324	0.00037159	9.3e-07	0	0	0	0	-0.00289108	0.260699	0	0	0	0	0	0	-0.014648	0
0.784	0	0.0176317	0.00045469	0	0	0	0	0	-0.00286993	0.260655	0	0	0	0	0	0	-0.021973	0
0.786	0	0.0176308	0.00047706	0	0	0	0	0	-0.00284647	0.260585	0	0	0	0	0	0	-0.012207	0
0.788	0.00092875	0.0176298	0.0004147	3.9e-07	0	0	0	0	-0.00282296	0.260488	0	0	0	0	0	0	-0.01709	0
0.79	0	0.017629	0.00030231	0	0	0	0	0	-0.0028004	0.260366	0	0	0	0	0	0	-0.014648	0
0.792	0	0.0176284	0.00022406	0	0	0	0	0	-0.00278108	0.260215	0	0	0	0	0	0	-0.014648	0
0.794	0	0.0176279	0.00024352	0	0	0	0	0	-0.00276901	0.260034	0	0	0	0	0	0	-0.019531	0
0.796	0	0.0176274	0.00034087	0	0	0	0	0	-0.00276833	0.259834	0	0	0	0	0	0	-0.01709	0
0.798	0.00092875	0.0176268	0.0004352	4e-07	0	0	0	0	-0.00278169	0.259639	0	0	0	0	0	0	-0.01709	0
0.8	0.00574401	0.0176259	0.00046259	2.66e-06	0	0	0	0	-0.00280954	0.259471	0	0	0	0	0	0	-0.012207	0
0.802	0	0.017625	0.00040323	0	0	0	0	0	-0.00284988	0.259346	0	0	0	0	0	0	-0.024414	0
0.804	0	0.0176242	0.00024628	0	0	0	0	0	-0.00289886	0.259276	0	0	0	0	0	0	-0.029297	0
0.806	0	0.0176237	-2.567e-05	0	0	0	0	0	-0.00295178	0.259268	0	0	0	0	0	0	-0.014648	0
0.808	0.00416091	0.0176237	-0.00039773	-1.65e-06	0	0	0	0	-0.00300375	0.25933	0	0	0	0	0	0	-0.021973	0
0.81	0	0.0176245	-0.00078539	0	0	0	0	0	-0.00305121	0.259462	0	0	0	0	0	0	-0.012207	0
0.812	0	0.0176261	-0.00106842	0	0	0	0	0	-0.00309203	0.259659	0	0	0	0	0	0	-0.0073242	0
0.814	0.00251185	0.0176282	-0.00116723	-2.93e-06	0	0	0	0	-0.00312406	0.259911	0	0	0	0	0	0	-0.0097656	0
0.816	0.00416091	0.0176306	-0.00107522	-4.47e-06	0	0	0	0	-0.00314574	0.260208	0	0	0	0	0	0	-0.012207	0
0.818	0	0.0176327	-0.00082714	0	0	0	0	0	-0.0031568	0.260539	0	0	0	0	0	0	-0.014648	0
0.82	0	0.0176344	-0.0004651	0	0	0	0	0	-0.00315699	0.260879	0	0	0	0	0	0	-0.012207	0
0.822	0.00251185	0.0176353	-4.846e-05	-1.2e-07	0	0	0	0	-0.00314652	0.261202	0	0	0	0	0	0	-0.012207	0
0.824	0	0.0176354	0.00034389	0	0	0	0	0	-0.00312809	0.261481	0	0	0	0	0	0	-0.019531	0
0.826	0.00092875	0.0176347	0.0006584	6.1e-07	0	0	0	0	-0.00310548	0.2617	0	0	0	0	0	0	-0.014648	0
0.828	0.00897617	0.0176334	0.00088671	7.96e-06	0	0	0	0	-0.00308101	0.261856	0	0	0	0	0	0	-0.012207	0
0.83	0.00251185	0.0176316	0.00102131	2.57e-06	0	0	0	0	-0.00305642	0.261959	0	0	0	0	0	0	-0.0024414	0
0.832	0.00092875	0.0176296	0.00102176	9.5e-07	0	0	0	0	-0.00303399	0.26202	0	0	0	0	0	0	-0.021973	0
0.834	0	0.0176275	0.00086155	0	0	0	0	0	-0.00301543	0.262051	0	0	0	0	0	0	-0.01709	0
0.836	0.00092875	0.0176258	0.00060356	5.6e-07	0	0	0	0	-0.00300004	0.262054	0	0	0	0	0	0	-0.01709	0
0.838	0.00251185	0.0176246	0.0003768	9.5e-07	0	0	0	0	-0.0029838	0.262015	0	0	0	0	0	0	-0.019531	0
0.84	0.00092875	0.0176238	0.00026892	2.5e-07	0	0	0	0	-0.00296062	0.261909	0	0	0	0	0	0	-0.019531	0
0.842	0.00251185	0.0176233	0.00027845	7e-07	0	0	0	0	-0.00292688	0.261715	0	0	0	0	0	0	-0.014648	0
0.844	0	0.0176227	0.00034726	0	0	0	0	0	-0.00288429	0.261425	0	0	0	0	0	0	-0.026855	0
0.846	0.00092875	0.0176221	0.00039	3.6e-07	0	0	0	0	-0.00283799	0.261042	0	0	0	0	0	0	-0.0048828	0
0.848	0.00416091	0.0176213	0.00030762	1.28e-06	0	0	0	0	-0.00279394	0.260583	0	0	0	0	0	0	-0.019531	0
0.85	0	0.0176207	3.701e-05	0	0	0	0	0	-0.00275803	0.260074	0	0	0	0	0	0	-0.012207	0
0.852	0.00251185	0.0176206	-0.00037238	-9.4e-07	0	0	0	0	-0.00273402	0.259545	0	0	0	0	0	0	-0.012207	0
0.854	0.00092875	0.0176213	-0.00077376	-7.2e-07	0	0	0	0	-0.00272076	0.259023	0	0	0	0	0	0	-0.0097656	0
0.856	0.00092875	0.0176229	-0.00104796	-9.7e-07	0	0	0	0	-0.00271282	0.258535	0	0	0	0	0	0	-0.01709	0
0.858	0.00416091	0.017625	-0.00116739	-4.86e-06	0	0	0	0	-0.00270477	0.258104	0	0	0	0	0	0	-0.014648	0
0.86	0.00092875	0.0176273	-0.00115133	-1.07e-06	0	0	0	0	-0.00269456	0.257746	0	0	0	0	0	0	-0.014648	0
0.862	0.00251185	0.0176296	-0.00103405	-2.6e-06	0	0	0	0	-0.00268283	0.257462	0	0	0	0	0	0	-0.012207	0
0.864	0	0.0176317	-0.00086317	0	0	0	0	0	-0.00267107	0.257241	0	0	0	0	0	0	-0.01709	0
0.866	0.00092875	0.0176334	-0.00067405	-6.3e-07	0	0	0	0	-0.00266278	0.257079	0	0	0	0	0	0	-0.0048828	0
0.868	0	0.0176348	-0.00046592	0	0	0	0	0	-0.0026641	0.25697	0	0	0	0	0	0	-0.012207	0
0.87	0	0.0176357	-0.0002252	0	0	0	0	0	-0.00268048	0.256911	0	0	0	0	0	0	-0.012207	0
0.872	0	0.0176361	2.707e-05	0	0	0	0	0	-0.00271429	0.2569	0	0	0	0	0	0	-0.012207	0
0.874	0	0.0176361	0.00023906	0	0	0	0	0	-0.00276513	0.256938	0	0	0	0	0	0	-0.012207	0
0.876	0	0.0176356	0.00038862	0	0	0	0	0	-0.0028293	0.257014	0	0	0	0	0	0	-0.026855	0
0.878	0	0.0176348	0.00050812	0	0	0	0	0	-0.00289926	0.257109	0	0	0	0	0	0	-0.019531	0
0.88	0.00092875	0.0176338	0.00064491	6e-07	0	0	0	0	-0.0029652	0.257206	0	0	0	0	0	0	-0.01709	0
0.882	0.00251185	0.0176325	0.00081899	2.06e-06	0	0	0	0	-0.00301772	0.257307	0	0	0	0	0	0	-0.014648	0
0.884	0.00251185	0.0176309	0.00100662	2.53e-06	0	0	0	0	-0.00304999	0.25742	0	0	0	0	0	0	-0.019531	0
0.886	0.0105593	0.0176289	0.00114616	1.21e-05	0	0	0	0	-0.00305749	0.257546	0	0	0	0	0	0	-0.01709	0
0.888	0	0.0176266	0.00117309	0	0	0	0	0	-0.00303613	0.257681	0	0	0	0	0	0	-0.014648	0
0.89	0	0.0176242	0.0010704	0	0	0	0	0	-0.00298235	0.257822	0	0	0	0	0	0	-0.01709	0
0.892	0.00092875	0.0176221	0.00088355	8.2e-07	0	0	0	0	-0.00289563	0.25797	0	0	0	0	0	0	-0.014648	0
0.894	0.00251185	0.0176203	0.0006625	1.66e-06	0	0	0	0	-0.00278072	0.25813	0	0	0	0	0	0	-0.019531	0
0.896	0	0.017619	0.00038834	0	0	0	0	0	-0.00264838	0.2583	0	0	0	0	0	0	-0.014648	0
0.898	0.00092875	0.0176182	-5.08e-06	0	0	0	0	0	-0.00251357	0.258478	0	0	0	0	0	0	-0.01709	0
0.9	0.00732711	0.0176182	-0.00052251	-3.83e-06	0	0	0	0	-0.0023914	0.258669	0	0	0	0	0	0	-0.012207	0
0.902	0.00416091	0.0176193	-0.00104258	-4.34e-06	0	0	0	0	-0.00229214	0.25888	0	0	0	0	0	0	-0.012207	0
0.904	0.00092875	0.0176214	-0.00138486	-1.29e-06	0	0	0	0	-0.00221876	0.259109	0	0	0	0	0	0	-0.012207	0
0.906	0.00251185	0.0176241	-0.00144333	-3.63e-06	0	0	0	0	-0.00216894	0.259338	0	0	0	0	0	0	-0.012207	0
0.908	0	0.017627	-0.00124245	0	0	0	0	0	-0.00213857	0.259556	0	0	0	0	0	0	-0.012207	0
0.91	0.00092875	0.0176295	-0.00088469	-8.2e-07	0	0	0	0	-0.00212371	0.259755	0	0	0	0	0	0	-0.01709	0
0.912	0.00092875	0.0176313	-0.00047598	-4.4e-07	0	0	0	0	-0.00212173	0.259931	0	0	0	0	0	0	-0.019531	0
0.914	0	0.0176322	-8.95e-05	0	0	0	0	0	-0.00213241	0.260075	0	0	0	0	0	0	-0.01709	0
0.916	0.00092875	0.0176324	0.0002312	2.1e-07	0	0	0	0	-0.00215963	0.260173	0	0	0	0	0	0	-0.0097656	0
0.918	0.00251185	0.017632	0.00045757	1.15e-06	0	0	0	0	-0.00221242	0.2602	0	0	0	0	0	0	-0.014648	0
0.92	0	0.017631	0.00058483	0	0	0	0	0	-0.00230463	0.260126	0	0	0	0	0	0	-0.014648	0
0.922	0	0.0176299	0.00065088	0	0	0	0	0	-0.00245417	0.259919	0	0	0	0	0	0	-0.012207	0
0.924	0.00092875	0.0176286	0.0007006	6.5e-07	0	0	0	0	-0.00268257	0.259549	0	0	0	0	0	0	-0.012207	0
0.926	0	0.0176272	0.00071855	0	0	0	0	0	-0.0030147	0.258992	0	0	0	0	0	0	-0.012207	0
0.928	0.00251185	0.0176257	0.00064177	1.61e-06	0	0	0	0	-0.00347705	0.258227	0	0	0	0	0	0	-0.012207	0
0.93	0.00092875	0.0176244	0.00044962	4.2e-07	0	0	0	0	-0.00409395	0.257246	0	0	0	0	0	0	-0.01709	0
0.932	0	0.0176235	0.00021209	0	0	0	0	0	-0.00488433	0.256055	0	0	0	0	0	0	-0.014648	0
0.934	0	0.0176231	3.558e-05	0	0	0	0	0	-0.00586122	0.254682	0	0	0	0	0	0	-0.0073242	0
0.936	0	0.017623	-2.767e-05	0	0	0	0	0	-0.00703159	0.253178	0	0	0	0	0	0	-0.0073242	0
0.938	0.00092875	0.0176231	-3.86e-06	0	0	0	0	0	-0.00839238	0.251621	0	0	0	0	0	0	-0.012207	0
0.94	0.00574401	0.0176231	4.22e-05	2.4e-07	0	0	0	0	-0.00992279	0.250128	0	0	0	0	0	0	-0.021973	0
0.942	0	0.017623	4.959e-05	0	0	0	0	0	-0.011578	0.248852	0	0	0	0	0	0	-0.012207	0
0.944	0.00416091	0.0176229	1.49e-06	1e-08	0	0	0	0	-0.0132849	0.247986	0	0	0	0	0	0	-0.021973	0
0.946	0.00416091	0.0176229	-5.636e-05	-2.3e-07	0	0	0	0	-0.0149349	0.247763	0	0	0	0	0	0	-0.01709	0
0.948	0	0.017623	-5.643e-05	0	0	0	0	0	-0.0163764	0.248466	0	0	0	0	0	0	-0.014648	0
0.95	0	0.0176231	5.703e-05	0	0	0	0	0	-0.0174092	0.250424	0	0	0	0	0	0	-0.01709	0
0.952	0.00092875	0.017623	0.00036618	3.4e-07	0	0	0	0	-0.0177792	0.254015	0	0	0	0	0	0	-0.014648	0
0.954	0.00251185	0.0176223	0.00100843	2.53e-06	0	0	0	0	-0.0171735	0.259657	0	0	0	0	0	0	-0.0073242	0
0.956	0.00092875	0.0176203	0.00212809	1.98e-06	0	0	0	0	-0.0152187	0.267796	0	0	0	0	0	0	-0.014648	0
0.958	0.00092875	0.017616	0.00379304	3.52e-06	0	0	0	0	-0.0114866	0.27888	0	0	0	0	0	0	-0.01709	0
0.96	0.00092875	0.0176084	0.00590936	5.49e-06	0	0	0	0	-0.00550197	0.293331	0	0	0	0	0	0	-0.0048828	0.0224082
0.962	0.00092875	0.0175966	0.00818491	7.6e-06	-9e-08	3.82e-06	-8.759e-05	0.0038231	0.00324223	0.311501	1.9e-07	9.7e-07	1.16e-06	1.86e-06	-2.26e-06	0.00060483	0.19043	0.0815571
0.964	0	0.0175802	0.0102507	0	4.5e-07	1.685e-05	0.0006296	0.00920795	0.0152613	0.333625	1.1e-06	4.27e-06	5.36e-06	2.79e-06	1.624e-05	0.00124996	0.087891	0.173849
0.966	0	0.0175597	0.0118805	0	3.51e-06	4.253e-05	0.00242434	0.0164631	0.0310429	0.359754	3.57e-06	1.076e-05	1.434e-05	2.79e-06	6.255e-05	0.00194334	0.2832	0.313962
0.968	0	0.017536	0.0130758	0	1.154e-05	8.488e-05	0.00560421	0.0258913	0.0509979	0.389689	9.05e-06	2.148e-05	3.054e-05	2.79e-06	0.00014459	0.00269278	-0.41748	0.521032
0.97	0	0.0175098	0.0139461	0	2.764e-05	0.00014854	0.0105033	0.0377696	0.0753982	0.422969	1.983e-05	3.76e-05	5.742e-05	2.79e-06	0.00027098	0.00350544	-0.080566	0.818703
0.972	0.00416091	0.0174819	0.0145478	6.053e-05	5.562e-05	0.00023864	0.0174688	0.0523327	0.104312	0.458953	3.927e-05	6.04e-05	9.967e-05	6.95e-06	0.00045069	0.00438736	0.14893	1.23469
0.974	0.0154405	0.0174528	0.0148595	0.00022944	9.993e-05	0.00036074	0.0268432	0.0697609	0.137549	0.496889	7.207e-05	9.13e-05	0.00016338	2.655e-05	0.00069256	0.0053432	-0.1416	1.79966
0.976	0.0234879	0.0174231	0.0148858	0.00034964	0.00016572	0.00052067	0.0389436	0.0901735	0.17464	0.535952	0.00012446	0.00013178	0.00025624	6.548e-05	0.00100475	0.00637604	0.8252	2.54543
0.978	0.0395827	0.0173934	0.0147298	0.00058305	0.0002587	0.00072447	0.0540399	0.113625	0.214845	0.575304	0.00020422	0.00018336	0.00038758	0.00012855	0.00139423	0.0074873	-0.47607	3.50268
0.98	0.0604928	0.0173639	0.0145478	0.00088004	0.00038508	0.00097821	0.0723365	0.14011	0.257207	0.614204	0.00032074	0.00024758	0.00056832	0.00022862	0.00186628	0.00867681	0.65674	4.69847
0.982	0.0910994	0.0173348	0.0144534	0.0013167	0.00055137	0.00128788	0.0939577	0.169568	0.300621	0.652007	0.0004848	0.00032596	0.00081076	0.00038022	0.00242411	0.00994302	-0.73486	6.15305
0.984	0.129753	0.0173059	0.0144734	0.00187797	0.00076427	0.00165934	0.118939	0.201889	0.34389	0.688068	0.00070828	0.00041998	0.00112826	0.00060107	0.00306862	0.0112831	-0.13916	7.87593
0.986	0.173223	0.0172769	0.0145538	0.00252104	0.00103042	0.00209814	0.14722	0.23691	0.385761	0.721672	0.00100362	0.00053104	0.00153466	0.00090404	0.00379827	0.0126928	-0.058594	9.86196
0.988	0.219924	0.0172478	0.0145673	0.00320371	0.00135629	0.00260946	0.178644	0.274413	0.424974	0.752084	0.00138308	0.00066045	0.00204353	0.00129719	0.00460901	0.0141666	-0.12451	12.0893
0.99	0.281137	0.0172187	0.0143707	0.00404014	0.00174789	0.003198	0.212959	0.314125	0.460358	0.778694	0.00185794	0.00080941	0.00266734	0.00179825	0.00549434	0.0156974	-0.085449	14.5212
0.992	0.343933	0.01719	0.013911	0.00478447	0.00221068	0.00386787	0.249833	0.355741	0.490998	0.80118	0.00243769	0.00097895	0.00341664	0.00242332	0.00644569	0.0172772	-0.14648	17.1116
0.994	0.418009	0.0171621	0.0132439	0.00553608	0.0027494	0.00462255	0.28888	0.398943	0.516417	0.819647	0.00312964	0.00116996	0.0042996	0.00318527	0.00745311	0.0188981	0.039063	19.816
0.996	0.477573	0.0171357	0.0124607	0.0059509	0.00336797	0.00546494	0.329698	0.443445	0.53667	0.834691	0.00393894	0.00138317	0.0053221	0.00408085	0.0085062	0.0205524	-0.13916	22.6012
0.998	0.550066	0.0171107	0.0116612	0.00641443	0.00406958	0.0063974	0.371906	0.489019	0.552299	0.847324	0.00486915	0.00161917	0.00648832	0.00510849	0.00959517	0.0222344	-0.087891	25.452
1	0.62091	0.0170874	0.0109575	0.00680364	0.00485666	0.00742195	0.415177	0.535526	0.564115	0.858738	0.00592317	0.00187848	0.00780165	0.00627946	0.0107116	0.0239405	-0.083008	28.37
1.002	0.696635	0.0170655	0.0104346	0.00726913	0.00573109	0.00854039	0.459249	0.582912	0.572935	0.870028	0.00710398	0.00216155	0.00926554	0.00759701	0.0118486	0.0256693	-0.061035	31.366
1.004	0.780341	0.0170446	0.0101166	0.0078944	0.00669425	0.0097545	0.503912	0.631199	0.579377	0.881963	0.00841518	0.00246884	0.010884	0.00907398	0.0130009	0.0274212	0.31738	34.4506
1.006	0.886672	0.0170244	0.00999692	0.00886399	0.00774716	0.0110662	0.548997	0.680448	0.583799	0.894872	0.00986086	0.00280082	0.0126617	0.010741	0.0141641	0.0291981	-0.41992	37.6263
1.008	1.01866	0.0170044	0.0101005	0.010289	0.00889051	0.0124773	0.594352	0.730733	0.586378	0.908665	0.0114452	0.00315799	0.0146032	0.0126463	0.0153343	0.0310016	-0.053711	40.8858
1.01	1.17651	0.0169842	0.0105058	0.0123602	0.0101247	0.0139902	0.639842	0.782105	0.587258	0.92294	0.013172	0.00354088	0.0167129	0.0148415	0.0165079	0.0328332	0.085449	44.2122
1.012	1.37136	0.0169632	0.0113011	0.015498	0.0114499	0.0156069	0.685342	0.834579	0.586645	0.937075	0.0150442	0.00395006	0.0189943	0.0173894	0.0176818	0.0346932	0.26367	47.5793
1.014	1.59361	0.0169406	0.0125253	0.0199605	0.012866	0.0173295	0.730747	0.888112	0.584798	0.950274	0.0170633	0.00438607	0.0214493	0.0203544	0.0188533	0.0365806	-0.068359	50.9501
1.016	1.86899	0.0169155	0.0141505	0.0264472	0.0143727	0.0191603	0.775969	0.942596	0.581931	0.961622	0.019229	0.00484942	0.0240784	0.023817	0.02002	0.0384925	-0.14648	54.2731
1.018	2.17175	0.0168872	0.0161115	0.03499	0.0159696	0.0211007	0.820932	0.997851	0.578113	0.97015	0.0215383	0.00534054	0.0268789	0.0278577	0.02118	0.0404243	-0.0073242	57.4797
1.02	2.48739	0.016855	0.0183371	0.0456116	0.0176561	0.0231522	0.865557	1.05362	0.573216	0.974891	0.023985	0.00585977	0.0298448	0.0325168	0.0223314	0.0423693	0.16846	60.4835
1.022	2.77887	0.0168183	0.0207441	0.0576451	0.0194314	0.0253154	0.909749	1.10957	0.566944	0.974895	0.0265585	0.00640727	0.0329658	0.0377831	0.0234715	0.0443191	-0.15381	63.1806
1.024	3.01079	0.0167768	0.0232082	0.0698752	0.0212945	0.0275902	0.953387	1.16531	0.558899	0.969222	0.0292428	0.00698304	0.0362259	0.0435728	0.0245974	0.0462632	0.1001	65.451
1.026	3.18309	0.0167304	0.0255857	0.0814416	0.0232442	0.0299759	0.996315	1.22034	0.54864	0.956946	0.0320163	0.00758684	0.0396031	0.0497667	0.0257049	0.0481894	-0.068359	67.1627
1.028	3.28612	0.0166793	0.0277676	0.0912477	0.0252789	0.0324704	1.03834	1.27414	0.535683	0.937216	0.0348506	0.00821819	0.0430687	0.0562359	0.0267892	0.0500835	-0.029297	68.177
1.03	3.31356	0.0166237	0.0296318	0.0981868	0.0273965	0.0350706	1.07924	1.32609	0.519486	0.909332	0.0377104	0.0088763	0.0465867	0.0628355	0.0278444	0.0519301	0.053711	68.3555
1.032	3.26844	0.0165645	0.0309375	0.101118	0.0295944	0.0377723	1.11873	1.37555	0.499437	0.872814	0.0405537	0.00956008	0.0501138	0.0694175	0.0288633	0.0537122	0.21729	67.5706
1.034	3.15248	0.0165026	0.0314062	0.0990075	0.0318697	0.0405696	1.1565	1.42183	0.474923	0.827485	0.0433324	0.0102681	0.0536005	0.0758385	0.0298377	0.0554125	-0.1709	65.7215
1.036	2.948	0.0164398	0.0309432	0.0912206	0.0342184	0.0434557	1.19217	1.46427	0.445474	0.773549	0.0459931	0.0109986	0.0569917	0.0819389	0.0307581	0.0570136	-0.021973	62.7544
1.038	2.68869	0.0163779	0.0296971	0.0798464	0.0366359	0.0464222	1.22537	1.50221	0.410941	0.711656	0.0484804	0.0117494	0.0602298	0.0875757	0.0316145	0.0584988	-0.012207	58.6824
1.04	2.365	0.0163185	0.0278948	0.0659712	0.039117	0.0494595	1.2557	1.5351	0.37165	0.642949	0.0507397	0.0125181	0.0632578	0.0926293	0.0323971	0.0598534	-0.0048828	53.6015
1.042	2.01071	0.0162627	0.0257064	0.051688	0.0416555	0.0525571	1.28284	1.56246	0.328468	0.569103	0.0527216	0.0133021	0.0660237	0.097005	0.0330972	0.0610654	-0.0024414	47.6981
1.044	1.67896	0.0162113	0.0233205	0.0391541	0.0442449	0.0557035	1.30653	1.58398	0.282767	0.492332	0.0543864	0.0140985	0.0684849	0.100695	0.0337085	0.0621268	0.014648	41.242
1.046	1.41002	0.0161646	0.0210305	0.0296534	0.046878	0.058887	1.32665	1.59954	0.236299	0.415277	0.0557088	0.0149042	0.070613	0.103784	0.0342275	0.0630345	0.01709	34.5596
1.048	1.23449	0.0161226	0.0190954	0.0235732	0.0495479	0.0620958	1.34321	1.60922	0.190998	0.340695	0.0566799	0.0157163	0.0723962	0.106428	0.0346548	0.0637904	0.014648	27.9889
1.05	1.13463	0.0160844	0.0175631	0.0199276	0.0522475	0.0653183	1.35638	1.61331	0.148719	0.27105	0.0573085	0.0165319	0.0738405	0.108797	0.0349945	0.0644022	0.0024414	21.8318
1.052	1.0686	0.0160493	0.0162847	0.0174018	0.0549703	0.0685439	1.36644	1.61227	0.110968	0.208233	0.0576187	0.0173483	0.074967	0.111001	0.0352542	0.0648815	0.01709	16.317
1.054	1.05573	0.0160167	0.0150358	0.0158738	0.0577105	0.0717628	1.37379	1.60666	0.0786837	0.153447	0.0576459	0.018163	0.0758089	0.113125	0.0354439	0.0652431	0.012207	11.5819
1.056	1.07183	0.0159866	0.0136248	0.0146034	0.0604632	0.0749666	1.37886	1.59715	0.0521399	0.107223	0.0574327	0.0189739	0.0764066	0.115252	0.0355747	0.0655038	0.0073242	7.6727
1.058	1.07664	0.0159594	0.0119659	0.012883	0.0632242	0.0781481	1.38209	1.58438	0.0310114	0.0694987	0.0570234	0.0197791	0.0768025	0.117401	0.0356578	0.0656805	0.012207	4.56054
1.06	1.07025	0.0159355	0.0100919	0.0108008	0.0659901	0.0813015	1.38385	1.56899	0.0145739	0.0397692	0.0564606	0.0205772	0.0770378	0.119548	0.0357034	0.0657898	0.014648	2.16784
1.062	1.03964	0.0159153	0.00810324	0.00842444	0.0687584	0.0844221	1.3845	1.55158	0.00197198	0.0172446	0.0557826	0.0213671	0.0771497	0.121658	0.03572	0.0658468	0.0048828	0
1.064	0.975194	0.0158991	0.00611442	0.00596275	0.0715274	0.0875056	1.3845	1.53196	-0.00754292	0.00096978	0.0550022	0.0221475	0.0771497	0.123673	0.0357144	0.065865	-0.012207	0
1.066	0.91563	0.0158868	0.00425422	0.00389529	0.0742964	0.0905499	1.3845	1.51234	-0.0144779	-0.010069	0.0542317	0.022918	0.0771497	0.125563	0.0356924	0.0658559	-0.0097656	0
1.068	0.864113	0.0158783	0.00268301	0.00231842	0.0770654	0.093555	1.3845	1.49272	-0.0191033	-0.0168705	0.0534711	0.0236786	0.0771497	0.127343	0.0356588	0.065829	-0.012207	0
1.07	0.81418	0.015873	0.00150846	0.00122816	0.0798344	0.0965208	1.3845	1.4731	-0.0215732	-0.0203789	0.0527204	0.0244292	0.0771497	0.129021	0.0356181	0.0657917	-0.01709	0
1.072	0.772294	0.0158699	0.00066422	0.00051297	0.0826034	0.0994474	1.3845	1.45348	-0.0220926	-0.021437	0.0519797	0.0251699	0.0771497	0.130608	0.0355745	0.0657499	-0.0048828	0
1.074	0.741687	0.0158686	-3.312e-05	-2.456e-05	0.0853724	0.102335	1.3845	1.43386	-0.0210414	-0.0207507	0.051249	0.0259007	0.0771497	0.132122	0.0355313	0.0657077	-0.019531	0
1.076	0.704682	0.0158687	-0.00071433	-0.00050337	0.0881414	0.105183	1.3845	1.41424	-0.0189873	-0.0188949	0.0505281	0.0266216	0.0771497	0.133568	0.0354913	0.0656681	-0.03418	0
1.078	0.68054	0.0158701	-0.00140442	-0.00095576	0.0909104	0.107992	1.3845	1.39462	-0.0165816	-0.0163313	0.0498172	0.0273325	0.0771497	0.134953	0.0354557	0.0656329	-0.019531	0
1.08	0.654748	0.0158729	-0.00208551	-0.00136549	0.0936793	0.110761	1.3845	1.375	-0.0143906	-0.0134189	0.0491162	0.0280335	0.0771497	0.136289	0.0354247	0.0656031	-0.029297	0
1.082	0.627374	0.0158771	-0.00275158	-0.00172627	0.0964483	0.113492	1.3845	1.35538	-0.012738	-0.0104277	0.0484251	0.0287245	0.0771497	0.137571	0.0353976	0.0655793	-0.021973	0
1.084	0.598351	0.0158826	-0.00340856	-0.00203951	0.0992173	0.116183	1.3845	1.33576	-0.0116346	-0.00754201	0.047744	0.0294056	0.0771497	0.138797	0.0353733	0.0655613	-0.024414	0
1.086	0.57744	0.0158894	-0.00403929	-0.00233245	0.101986	0.118835	1.3845	1.31614	-0.0108321	-0.00486821	0.0470728	0.0300768	0.0771497	0.139972	0.0353508	0.0655489	-0.026855	0
1.088	0.543602	0.0158975	-0.00458259	-0.0024911	0.104755	0.121447	1.3845	1.29652	-0.00998143	-0.00246345	0.0464116	0.0307381	0.0771497	0.141093	0.03533	0.0655416	-0.03418	0
1.09	0.519459	0.0159067	-0.00497285	-0.00258319	0.107524	0.124021	1.3845	1.2769	-0.00882305	-0.00036214	0.0457602	0.0313894	0.0771497	0.142156	0.0353112	0.0655387	-0.031738	0
1.092	0.4969	0.0159166	-0.00520426	-0.002586	0.110293	0.126555	1.3845	1.25728	-0.00732303	0.00141868	0.0451188	0.0320308	0.0771497	0.143173	0.035295	0.0655398	-0.019531	0
1.094	0.47599	0.015927	-0.00533402	-0.00253894	0.113062	0.12905	1.3845	1.23766	-0.00569345	0.0028807	0.0444874	0.0326623	0.0771497	0.144146	0.035282	0.0655441	-0.031738	0
1.096	0.453431	0.0159377	-0.00543071	-0.00246245	0.115831	0.131506	1.3845	1.21804	-0.00429347	0.00405248	0.0438658	0.0332838	0.0771497	0.145075	0.035272	0.065551	-0.024414	0
1.098	0.432521	0.0159485	-0.00554653	-0.00239899	0.1186	0.133922	1.3845	1.19842	-0.00345885	0.00499818	0.0432542	0.0338954	0.0771497	0.145961	0.0352643	0.0655601	-0.026855	0
1.1	0.426057	0.0159596	-0.00573697	-0.00244427	0.121369	0.136299	1.3845	1.1788	-0.00333964	0.00580285	0.0426526	0.0344971	0.0771497	0.14682	0.0352575	0.0655709	-0.026855	0
1.102	0.400265	0.0159711	-0.00606455	-0.00242743	0.124138	0.138637	1.3845	1.15918	-0.00382318	0.00654495	0.0420608	0.0350888	0.0771497	0.147646	0.0352503	0.0655832	-0.026855	0
1.104	0.382587	0.0159832	-0.0065459	-0.00250438	0.126907	0.140936	1.3845	1.13956	-0.0045793	0.00728125	0.041479	0.0356706	0.0771497	0.148429	0.0352419	0.065597	-0.026855	0
1.106	0.368076	0.0159963	-0.00713209	-0.00262515	0.129676	0.143196	1.3845	1.11994	-0.00520557	0.00804183	0.0409072	0.0362425	0.0771497	0.149179	0.0352321	0.0656124	-0.029297	0
1.108	0.348749	0.0160106	-0.00777841	-0.00271271	0.132445	0.145416	1.3845	1.10032	-0.00540376	0.00883683	0.0403452	0.0368045	0.0771497	0.149896	0.0352215	0.0656292	-0.031738	0
1.11	0.335886	0.0160261	-0.00848897	-0.00285133	0.135214	0.147597	1.3845	1.0807	-0.00510635	0.00967251	0.0397932	0.0373565	0.0771497	0.150581	0.035211	0.0656478	-0.026855	0
1.112	0.318142	0.0160431	-0.00926512	-0.00294762	0.137983	0.149739	1.3845	1.06108	-0.00449544	0.0105541	0.0392511	0.0378986	0.0771497	0.151235	0.0352014	0.065668	-0.024414	0
1.114	0.310095	0.0160617	-0.0100417	-0.00311387	0.140752	0.151841	1.3845	1.04146	-0.00390557	0.0114817	0.038719	0.0384307	0.0771497	0.151863	0.035193	0.06569	-0.021973	0
1.116	0.292417	0.0160817	-0.0106958	-0.00312763	0.143521	0.153905	1.3845	1.02184	-0.00365814	0.0124555	0.0381967	0.0389529	0.0771497	0.152466	0.0351854	0.0657139	-0.01709	0
1.118	0.281137	0.0161031	-0.011113	-0.00312428	0.14629	0.155929	1.3845	1.00222	-0.00390741	0.0134714	0.0376845	0.0394652	0.0771497	0.153039	0.0351779	0.0657399	-0.019531	0
1.12	0.27309	0.0161254	-0.0112427	-0.00307028	0.149059	0.157913	1.3845	0.982602	-0.0045681	0.0145085	0.0371821	0.0399676	0.0771497	0.153593	0.0351694	0.0657679	-0.014648	0
1.122	0.253763	0.0161478	-0.0111301	-0.0028244	0.151828	0.159859	1.3845	0.962982	-0.00535587	0.0155333	0.0366897	0.04046	0.0771497	0.15412	0.0351595	0.0657979	-0.014648	0
1.124	0.245715	0.0161701	-0.0109273	-0.00268501	0.154597	0.161765	1.3845	0.943362	-0.00592111	0.0165015	0.0362072	0.0409425	0.0771497	0.15462	0.0351482	0.0658299	-0.019531	0
1.126	0.232787	0.016192	-0.0108128	-0.00251708	0.157366	0.163632	1.3845	0.923742	-0.00601363	0.0173532	0.0357346	0.0414151	0.0771497	0.155098	0.0351363	0.0658638	-0.019531	0
1.128	0.221573	0.0162136	-0.010853	-0.00240474	0.160135	0.16546	1.3845	0.904122	-0.00560064	0.0180205	0.035272	0.0418777	0.0771497	0.155553	0.0351246	0.0658992	-0.01709	0
1.13	0.211877	0.0162353	-0.0110004	-0.00233073	0.162904	0.167249	1.3845	0.884502	-0.00488217	0.018441	0.0348193	0.0423304	0.0771497	0.155986	0.0351142	0.0659356	-0.012207	0
1.132	0.197365	0.0162573	-0.0112119	-0.00221284	0.165673	0.168998	1.3845	0.864882	-0.00419636	0.0185667	0.0343765	0.0427731	0.0771497	0.156395	0.0351051	0.0659726	-0.0048828	0
1.134	0.187734	0.0162797	-0.0114848	-0.00215609	0.168442	0.170708	1.3845	0.845262	-0.00385888	0.0183773	0.0339437	0.043206	0.0771497	0.15678	0.035097	0.0660096	-0.014648	0
1.136	0.18127	0.0163027	-0.0118093	-0.00214067	0.171211	0.172379	1.3845	0.825642	-0.00401472	0.017883	0.0335208	0.0436289	0.0771497	0.157149	0.0350891	0.0660458	-0.024414	0
1.138	0.17164	0.0163263	-0.012157	-0.00208662	0.17398	0.174011	1.3845	0.806022	-0.00457267	0.0171094	0.0331078	0.0440419	0.0771497	0.157502	0.0350806	0.0660808	-0.0048828	0
1.14	0.163592	0.0163506	-0.012499	-0.00204475	0.176749	0.175603	1.3845	0.786402	-0.00525071	0.0160917	0.0327048	0.0444449	0.0771497	0.157838	0.0350707	0.066114	-0.014648	0
1.142	0.155545	0.0163756	-0.012825	-0.00199486	0.179518	0.177157	1.3845	0.766782	-0.00570962	0.0148766	0.0323117	0.044838	0.0771497	0.158157	0.0350598	0.066145	-0.014648	0
1.144	0.150663	0.0164013	-0.0131556	-0.00198207	0.182287	0.178671	1.3845	0.747162	-0.00571387	0.0135123	0.0319285	0.0452212	0.0771497	0.158463	0.0350484	0.0661734	-0.026855	0
1.146	0.142616	0.0164276	-0.0135032	-0.00192577	0.185056	0.180145	1.3845	0.727542	-0.00524321	0.0120436	0.0315553	0.0455944	0.0771497	0.158756	0.0350374	0.066199	-0.0048828	0
1.148	0.141033	0.0164546	-0.0138046	-0.0019469	0.187825	0.181581	1.3845	0.707922	-0.00450127	0.0105267	0.0311919	0.0459577	0.0771497	0.15904	0.0350277	0.0662215	-0.0048828	0
1.15	0.131336	0.0164822	-0.0139474	-0.0018318	0.190594	0.182977	1.3845	0.688302	-0.00381942	0.00903678	0.0308386	0.0463111	0.0771497	0.159312	0.0350193	0.0662411	-0.0097656	0
1.152	0.123289	0.0165101	-0.0138701	-0.00171003	0.193363	0.184334	1.3845	0.668682	-0.0035011	0.00766178	0.0304951	0.0466546	0.0771497	0.159567	0.035012	0.0662578	-0.019531	0
1.154	0.121706	0.0165378	-0.0135949	-0.00165458	0.196132	0.185652	1.3845	0.649062	-0.00367795	0.00648999	0.0301616	0.0469881	0.0771497	0.159812	0.0350048	0.0662719	-0.0048828	0
1.156	0.112009	0.016565	-0.0131712	-0.0014753	0.198901	0.18693	1.3845	0.629442	-0.00424693	0.00559838	0.029838	0.0473117	0.0771497	0.160046	0.0349969	0.066284	-0.021973	0
1.158	0.112009	0.0165914	-0.0126251	-0.00141413	0.20167	0.188169	1.3845	0.609822	-0.0049194	0.00504547	0.0295244	0.0476253	0.0771497	0.16027	0.0349877	0.0662947	-0.024414	0
1.16	0.103962	0.0166166	-0.0119804	-0.0012455	0.204439	0.18937	1.3845	0.590202	-0.00535566	0.0048644	0.0292206	0.047929	0.0771497	0.160486	0.0349775	0.0663046	-0.01709	0
1.162	0.107194	0.0166406	-0.0113104	-0.00121241	0.207208	0.19053	1.3845	0.570582	-0.00531964	0.00505404	0.0289268	0.0482228	0.0771497	0.160697	0.0349668	0.0663145	-0.014648	0
1.164	0.0991468	0.0166632	-0.0107416	-0.00106499	0.209977	0.191652	1.3845	0.550962	-0.00478483	0.00558459	0.028643	0.0485067	0.0771497	0.160903	0.0349567	0.0663251	-0.014648	0
1.166	0.0975637	0.0166847	-0.010378	-0.00101252	0.212746	0.192734	1.3845	0.531342	-0.00394572	0.00641545	0.028369	0.0487806	0.0771497	0.1611	0.034948	0.0663371	-0.019531	0
1.168	0.0926825	0.0167054	-0.0102112	-0.0009464	0.215515	0.193777	1.3845	0.511722	-0.00312827	0.00750164	0.028105	0.0490446	0.0771497	0.16129	0.0349409	0.066351	-0.0097656	0
1.17	0.0895163	0.0167259	-0.010113	-0.00090528	0.218284	0.194781	1.3845	0.492102	-0.00263965	0.0087894	0.027851	0.0492987	0.0771497	0.161472	0.0349351	0.0663673	-0.029297	0
1.172	0.083052	0.0167461	-0.00994027	-0.00082556	0.221053	0.195746	1.3845	0.472482	-0.00262695	0.010213	0.0276068	0.0495428	0.0771497	0.161645	0.0349298	0.0663863	-0.024414	0
1.174	0.0798198	0.016766	-0.0096569	-0.00077081	0.223822	0.196671	1.3845	0.452862	-0.00301053	0.0116947	0.0273726	0.049777	0.0771497	0.161808	0.0349242	0.0664083	-0.026855	0
1.176	0.0782367	0.0167853	-0.00933892	-0.00073065	0.226591	0.197557	1.3845	0.433242	-0.00352467	0.0131493	0.0271484	0.0500013	0.0771497	0.161966	0.0349177	0.0664331	-0.043945	0
1.178	0.0750046	0.0168039	-0.00907391	-0.00068058	0.22936	0.198404	1.3845	0.413622	-0.0038469	0.0144953	0.026934	0.0502156	0.0771497	0.162119	0.0349103	0.0664607	-0.03418	0
1.18	0.0701893	0.0168221	-0.00890073	-0.00062474	0.232129	0.199212	1.3845	0.394002	-0.0037515	0.0156648	0.0267296	0.05042	0.0771497	0.162264	0.0349027	0.0664909	-0.029297	0
1.182	0.0717724	0.0168399	-0.00881621	-0.00063276	0.234898	0.19998	1.3845	0.374382	-0.00321308	0.0166106	0.0265352	0.0506145	0.0771497	0.162406	0.0348957	0.0665232	-0.014648	0
1.184	0.0669571	0.0168575	-0.0087738	-0.00058747	0.237667	0.200709	1.3845	0.354762	-0.00241626	0.0173123	0.0263506	0.0507991	0.0771497	0.162545	0.0348901	0.0665571	-0.01709	0
1.186	0.063725	0.0168751	-0.00868934	-0.00055373	0.240436	0.201399	1.3845	0.335142	-0.00166784	0.0177744	0.026176	0.0509737	0.0771497	0.162676	0.034886	0.0665922	-0.036621	0
1.188	0.063725	0.0168924	-0.0084861	-0.00054078	0.243205	0.20205	1.3845	0.315522	-0.00125096	0.0180132	0.0260113	0.0511384	0.0771497	0.162803	0.0348831	0.066628	-0.026855	0
1.19	0.0572607	0.0169094	-0.00813497	-0.00046581	0.245974	0.202661	1.3845	0.295902	-0.00129208	0.0180442	0.0258566	0.0512931	0.0771497	0.162924	0.0348806	0.066664	-0.014648	0
1.192	0.0556776	0.0169257	-0.00765078	-0.00042598	0.248743	0.203233	1.3845	0.276282	-0.0017036	0.017879	0.0257117	0.0514379	0.0771497	0.163037	0.0348776	0.0666999	-0.0097656	0
1.194	0.0556776	0.016941	-0.00706161	-0.00039317	0.251512	0.203766	1.3845	0.256662	-0.00222685	0.0175305	0.0255769	0.0515728	0.0771497	0.163148	0.0348736	0.0667354	-0.0097656	0
1.196	0.0621419	0.0169551	-0.00639251	-0.00039724	0.254281	0.20426	1.3845	0.237042	-0.00255531	0.0170156	0.0254519	0.0516978	0.0771497	0.163266	0.0348689	0.0667699	-0.0097656	0
1.198	0.0669571	0.0169679	-0.00568394	-0.00038058	0.25705	0.204714	1.3845	0.217422	-0.00248041	0.016358	0.0253369	0.0518128	0.0771497	0.163395	0.0348638	0.0668033	-0.031738	0
1.2	0.0621419	0.0169793	-0.00501913	-0.0003119	0.259819	0.20513	1.3845	0.197802	-0.00199037	0.0155929	0.0252318	0.0519179	0.0771497	0.163524	0.0348593	0.0668352	-0.0073242	0
1.202	0.0572607	0.0169893	-0.00450793	-0.00025813	0.262588	0.205506	1.3845	0.178182	-0.00127457	0.0147722	0.0251366	0.052013	0.0771497	0.163644	0.0348561	0.0668656	-0.012207	0
1.204	0.0508623	0.0169983	-0.0042183	-0.00021455	0.265357	0.205842	1.3845	0.158562	-0.00063147	0.0139583	0.0250514	0.0520983	0.0771497	0.163752	0.0348542	0.0668943	-0.0073242	0
1.206	0.0540285	0.0170068	-0.00411994	-0.00022259	0.268126	0.20614	1.3845	0.138942	-0.00032615	0.0132132	0.0249761	0.0521736	0.0771497	0.163857	0.0348532	0.0669215	-0.024414	0
1.208	0.0556776	0.017015	-0.00410663	-0.00022865	0.270895	0.206398	1.3845	0.119322	-0.00046701	0.0125933	0.0249107	0.0522389	0.0771497	0.163966	0.0348524	0.0669473	-0.043945	0
1.21	0.0540285	0.0170232	-0.00408299	-0.0002206	0.273664	0.206617	1.3845	0.099702	-0.00095802	0.0121424	0.0248553	0.0522944	0.0771497	0.164076	0.034851	0.066972	-0.029297	0
1.212	0.0540285	0.0170314	-0.00401509	-0.00021693	0.276433	0.206797	1.3845	0.080082	-0.00154654	0.011884	0.0248098	0.0523399	0.0771497	0.164184	0.0348485	0.0669961	-0.03418	0
1.214	0.0572607	0.0170394	-0.00389408	-0.00022298	0.279202	0.206937	1.3845	0.060462	-0.00194267	0.0118285	0.0247742	0.0523754	0.0771497	0.164295	0.034845	0.0670198	-0.014648	0
1.216	0.0589097	0.0170472	-0.00369723	-0.0002178	0.281971	0.207039	1.3845	0.040842	-0.00195447	0.0119795	0.0247486	0.0524011	0.0771497	0.164412	0.0348411	0.0670436	-0.0073242	0
1.218	0.0572607	0.0170546	-0.0033967	-0.0001945	0.28474	0.207101	1.3845	0.021222	-0.00157564	0.012322	0.0247329	0.0524168	0.0771497	0.164528	0.0348376	0.0670679	-0.0073242	0
1.22	0.0604928	0.0170614	-0.00296633	-0.00017944	0.287509	0.207124	1.3845	0.00160198	-0.00098569	0.0128147	0.0247271	0.0524226	0.0771497	0.164646	0.034835	0.067093	-0.0097656	0
1.222	0.0604928	0.0170673	-0.0023904	-0.0001446	0.290278	0.207107	1.3845	-0.018018	-0.00046551	0.0133968	0.0247312	0.0524184	0.0771497	0.164767	0.0348336	0.0671192	0	0
1.224	0.0540285	0.0170721	-0.00169609	-9.164e-05	0.293047	0.207052	1.3845	-0.037638	-0.00026694	0.014	0.0247453	0.0524043	0.0771497	0.164881	0.0348328	0.0671466	-0.019531	0
1.226	0.0572607	0.0170755	-0.00094789	-5.428e-05	0.295816	0.206957	1.3845	-0.057258	-0.00049477	0.0145623	0.0247694	0.0523803	0.0771497	0.164992	0.0348321	0.0671752	-0.014648	0
1.228	0.0572607	0.0170774	-0.00019055	-1.091e-05	0.298585	0.206823	1.3845	-0.076878	-0.00105745	0.0150441	0.0248033	0.0523464	0.0771497	0.165107	0.0348305	0.0672048	-0.012207	0
1.23	0.0604928	0.0170778	0.00057699	3.49e-05	0.301354	0.206649	1.3845	-0.096498	-0.00170943	0.0154306	0.0248472	0.0523025	0.0771497	0.165225	0.0348278	0.0672353	-0.021973	0
1.232	0.0589097	0.0170766	0.00137036	8.073e-05	0.304123	0.206437	1.3845	-0.116118	-0.00216533	0.0157305	0.024901	0.0522487	0.0771497	0.165344	0.0348239	0.0672664	-0.014648	0
1.234	0.0589097	0.0170739	0.00219215	0.00012914	0.306892	0.206185	1.3845	-0.135738	-0.00223248	0.0159709	0.0249647	0.0521849	0.0771497	0.165462	0.0348195	0.0672981	-0.0097656	0
1.236	0.0589097	0.0170695	0.00305444	0.00017994	0.309661	0.205894	1.3845	-0.155358	-0.00189782	0.0161845	0.0250384	0.0521112	0.0771497	0.16558	0.0348154	0.0673303	-0.0097656	0
1.238	0.0589097	0.0170634	0.00399527	0.00023536	0.31243	0.205563	1.3845	-0.174978	-0.00132838	0.0163983	0.025122	0.0520277	0.0771497	0.165697	0.0348121	0.0673629	-0.0024414	0
1.24	0.0604928	0.0170554	0.00501848	0.00030358	0.315199	0.205194	1.3845	-0.194598	-0.00078892	0.0166317	0.0252156	0.0519341	0.0771497	0.165817	0.03481	0.0673959	-0.012207	0
1.242	0.0540285	0.0170454	0.00604466	0.00032658	0.317968	0.204785	1.3845	-0.214218	-0.00051859	0.0168955	0.025319	0.0518306	0.0771497	0.165931	0.0348087	0.0674294	-0.014648	0
1.244	0.0669571	0.0170333	0.00697257	0.00046686	0.320737	0.204337	1.3845	-0.233838	-0.00062339	0.0171892	0.0254324	0.0517172	0.0771497	0.166052	0.0348076	0.0674635	-0.01709	0
1.246	0.0604928	0.0170193	0.00777772	0.0004705	0.323506	0.203849	1.3845	-0.253458	-0.0010311	0.0175032	0.0255558	0.0515939	0.0771497	0.16618	0.0348059	0.0674982	-0.012207	0
1.248	0.0653081	0.0170038	0.00853731	0.00055756	0.326275	0.203323	1.3845	-0.273078	-0.00152977	0.0178253	0.025689	0.0514606	0.0771497	0.166306	0.0348033	0.0675335	0.0024414	0
1.25	0.0589097	0.0169867	0.00937445	0.00055225	0.329044	0.202757	1.3845	-0.292698	-0.0018712	0.0181401	0.0258322	0.0513174	0.0771497	0.16643	0.0348	0.0675695	-0.0024414	0
1.252	0.0653081	0.0169679	0.0103914	0.00067864	0.331813	0.202152	1.3845	-0.312318	-0.00188824	0.0184299	0.0259854	0.0511643	0.0771497	0.166554	0.0347962	0.0676061	-0.012207	0
1.254	0.0685402	0.0169472	0.0116238	0.0007967	0.334581	0.201508	1.3845	-0.331938	-0.00157238	0.0186764	0.0261484	0.0510012	0.0771497	0.166688	0.0347927	0.0676432	-0.012207	0
1.256	0.0685402	0.0169239	0.01299	0.00089033	0.33735	0.200824	1.3845	-0.351558	-0.00107663	0.0188612	0.0263214	0.0508283	0.0771497	0.166825	0.0347901	0.0676807	-0.01709	0
1.258	0.0653081	0.0168979	0.014291	0.00093332	0.340119	0.200102	1.3845	-0.371178	-0.00064099	0.0189715	0.0265043	0.0506453	0.0771497	0.166959	0.0347884	0.0677186	-0.031738	0
1.26	0.0701893	0.0168694	0.015337	0.0010765	0.342888	0.19934	1.3845	-0.390798	-0.00047661	0.0190008	0.0266972	0.0504525	0.0771497	0.167094	0.0347872	0.0677565	0.026855	0
1.262	0.0717724	0.0168387	0.0160784	0.00115399	0.345657	0.198538	1.3845	-0.410418	-0.00066483	0.0189406	0.0269	0.0502497	0.0771497	0.167236	0.0347861	0.0677945	-0.021973	0
1.264	0.0782367	0.0168065	0.016595	0.00129834	0.348426	0.197698	1.3845	-0.430038	-0.00111819	0.0187789	0.0271127	0.050037	0.0771497	0.167386	0.0347843	0.0678322	-0.043945	0
1.266	0.0846351	0.0167733	0.0169895	0.00143791	0.351195	0.196818	1.3845	-0.449658	-0.00162153	0.0185039	0.0273354	0.0498143	0.0771497	0.167549	0.0347816	0.0678695	0.0097656	0
1.268	0.0910994	0.0167394	0.0173249	0.00157829	0.353964	0.195899	1.3845	-0.469278	-0.00193435	0.0181031	0.0275679	0.0495818	0.0771497	0.167725	0.034778	0.0679061	-0.0073242	0
1.27	0.0943316	0.0167047	0.0176432	0.00166431	0.356733	0.194941	1.3845	-0.488898	-0.0019063	0.0175703	0.0278104	0.0493392	0.0771497	0.16791	0.0347742	0.0679417	-0.0097656	0
1.272	0.102379	0.0166694	0.0179659	0.00183933	0.359502	0.193944	1.3845	-0.508518	-0.00155	0.0169107	0.0280629	0.0490868	0.0771497	0.168107	0.0347707	0.0679762	0.073242	0
1.274	0.110426	0.0166335	0.0182376	0.00201391	0.362271	0.192907	1.3845	-0.528138	-0.00103477	0.0161326	0.0283253	0.0488244	0.0771497	0.16832	0.0347681	0.0680093	-0.053711	0
1.276	0.116891	0.016597	0.0183225	0.00214173	0.36504	0.191831	1.3845	-0.547758	-0.00060407	0.015244	0.0285976	0.0485521	0.0771497	0.168547	0.0347665	0.0680406	-0.041504	0
1.278	0.126521	0.0165604	0.018103	0.00229042	0.367809	0.190716	1.3845	-0.567378	-0.00045963	0.0142657	0.0288798	0.0482699	0.0771497	0.168791	0.0347654	0.0680702	-0.014648	0
1.28	0.137801	0.0165242	0.017581	0.00242267	0.370578	0.189562	1.3845	-0.586998	-0.00066703	0.0132444	0.029172	0.0479777	0.0771497	0.169055	0.0347643	0.0680977	0.070801	0
1.282	0.14908	0.016489	0.0168838	0.00251704	0.373347	0.188368	1.3845	-0.606618	-0.00112459	0.0122479	0.0294741	0.0476756	0.0771497	0.169342	0.0347625	0.0681232	0.03418	0
1.284	0.161943	0.0164552	0.0161858	0.00262117	0.376116	0.187135	1.3845	-0.626238	-0.00161106	0.0113371	0.0297861	0.0473636	0.0771497	0.169653	0.0347598	0.0681467	-0.083008	0
1.286	0.174872	0.0164228	0.0156208	0.00273164	0.378885	0.185863	1.3845	-0.645858	-0.00188924	0.0105376	0.0301081	0.0470416	0.0771497	0.16999	0.0347563	0.0681686	-0.031738	0
1.288	0.189317	0.0163916	0.0152392	0.00288504	0.381654	0.184552	1.3845	-0.665478	-0.00181416	0.00983603	0.03044	0.0467097	0.0771497	0.170354	0.0347526	0.068189	-0.026855	0
1.29	0.202246	0.0163611	0.0150073	0.00303517	0.384423	0.183201	1.3845	-0.685098	-0.00139854	0.009198	0.0307818	0.0463679	0.0771497	0.170745	0.0347494	0.068208	-0.026855	0
1.292	0.207061	0.0163311	0.0148319	0.0030711	0.387192	0.181811	1.3845	-0.704718	-0.00080851	0.00858703	0.0311336	0.0460161	0.0771497	0.171155	0.0347472	0.0682258	0.041504	0
1.294	0.211877	0.0163014	0.0146143	0.00309643	0.389961	0.180382	1.3845	-0.724338	-0.00028739	0.00797651	0.0314953	0.0456544	0.0771497	0.171574	0.0347461	0.0682424	-0.012207	0
1.296	0.224739	0.0162722	0.0143355	0.00322175	0.39273	0.178914	1.3845	-0.743958	-4.104e-05	0.00735346	0.0318669	0.0452828	0.0771497	0.17201	0.0347457	0.0682577	-0.043945	0
1.298	0.239251	0.0162436	0.0140727	0.00336691	0.395499	0.177407	1.3845	-0.763578	-0.00014192	0.00671736	0.0322484	0.0449012	0.0771497	0.172474	0.0347456	0.0682718	-0.031738	0
1.3	0.253763	0.0162154	0.0138999	0.00352727	0.398268	0.17586	1.3845	-0.783198	-0.00049883	0.00608145	0.0326399	0.0445098	0.0771497	0.172967	0.0347449	0.0682846	-0.043945	0
1.302	0.265042	0.0161876	0.0138291	0.00366528	0.401037	0.174274	1.3845	-0.802818	-0.00090288	0.00547037	0.0330413	0.0441083	0.0771497	0.173486	0.0347435	0.0682961	-0.012207	0
1.304	0.276322	0.0161599	0.0138724	0.00383324	0.403806	0.172649	1.3845	-0.822438	-0.0011261	0.00490605	0.0334527	0.043697	0.0771497	0.174027	0.0347415	0.0683065	-0.036621	0
1.306	0.285952	0.0161322	0.0140711	0.00402367	0.406575	0.170984	1.3845	-0.842058	-0.00102782	0.00439356	0.033874	0.0432757	0.0771497	0.17459	0.0347393	0.0683158	-0.021973	0
1.308	0.290768	0.0161041	0.0144455	0.00420029	0.409344	0.16928	1.3845	-0.861678	-0.00062042	0.00392212	0.0343052	0.0428445	0.0771497	0.175166	0.0347377	0.0683241	0.061035	0
1.31	0.303696	0.0160752	0.0149697	0.00454625	0.412113	0.167537	1.3845	-0.881298	-6.195e-05	0.00347895	0.0347463	0.0424034	0.0771497	0.175761	0.034737	0.0683315	-0.0073242	0
1.312	0.294	0.0160452	0.0155844	0.00458181	0.414882	0.165755	1.3845	-0.900918	0.00042074	0.00306231	0.0351974	0.0419523	0.0771497	0.176359	0.0347374	0.0683381	-0.021973	0
1.314	0.297232	0.0160141	0.0162043	0.00481643	0.417651	0.163934	1.3845	-0.920538	0.00064064	0.00268386	0.0356584	0.0414913	0.0771497	0.17695	0.0347384	0.0683438	0.031738	0
1.316	0.294	0.0159817	0.0167302	0.00491867	0.42042	0.162073	1.3845	-0.940158	0.00053894	0.00235873	0.0361293	0.0410203	0.0771497	0.177541	0.0347396	0.0683489	0.043945	0
1.318	0.295649	0.0159482	0.0170658	0.00504547	0.423189	0.160173	1.3845	-0.959778	0.00021149	0.00209463	0.0366102	0.0405395	0.0771497	0.178131	0.0347404	0.0683533	-0.03418	0
1.32	0.292417	0.0159141	0.0171373	0.00501123	0.425958	0.158234	1.3845	-0.979398	-0.00013766	0.00189505	0.037101	0.0400487	0.0771497	0.178719	0.0347404	0.0683573	-0.041504	0
1.322	0.290768	0.0158798	0.0169485	0.00492806	0.428727	0.156255	1.3845	-0.999018	-0.00029107	0.00177138	0.0376017	0.0395479	0.0771497	0.179302	0.03474	0.068361	-0.036621	0
1.324	0.289185	0.0158459	0.0166185	0.00480581	0.431496	0.154238	1.3845	-1.01864	-0.00011918	0.00174743	0.0381124	0.0390373	0.0771497	0.179882	0.0347396	0.0683645	-0.063477	0
1.326	0.284369	0.0158127	0.0162974	0.00463447	0.434265	0.152181	1.3845	-1.03826	0.00035626	0.00185003	0.038633	0.0385167	0.0771497	0.180455	0.0347398	0.0683681	-0.065918	0
1.328	0.276322	0.0157801	0.0160443	0.00443339	0.437034	0.150085	1.3845	-1.05788	0.00097017	0.00209241	0.0391635	0.0379861	0.0771497	0.181016	0.0347411	0.068372	-0.063477	0
1.33	0.271441	0.015748	0.0158307	0.0042971	0.439803	0.147949	1.3845	-1.0775	0.00149099	0.00246331	0.039704	0.0374457	0.0771497	0.181564	0.0347436	0.0683766	-0.05127	0
1.332	0.27309	0.0157163	0.0156244	0.00426687	0.442572	0.145775	1.3845	-1.09712	0.00172778	0.00293277	0.0402544	0.0368953	0.0771497	0.182108	0.0347468	0.068382	-0.065918	0
1.334	0.263393	0.0156851	0.015427	0.00406337	0.445341	0.143561	1.3845	-1.11674	0.00161698	0.00346859	0.0408147	0.036335	0.0771497	0.182645	0.0347502	0.0683884	-0.12451	0
1.336	0.252114	0.0156542	0.0152472	0.00384402	0.44811	0.141308	1.3845	-1.13636	0.00124786	0.00404241	0.041385	0.0357647	0.0771497	0.18316	0.034753	0.0683959	-0.01709	0
1.338	0.252114	0.0156237	0.0150587	0.0037965	0.450879	0.139015	1.3845	-1.15598	0.00081559	0.00462274	0.0419651	0.0351845	0.0771497	0.183665	0.0347551	0.0684045	-0.0048828	0
1.34	0.248948	0.0155936	0.0147937	0.00368286	0.453648	0.136684	1.3845	-1.1756	0.0005263	0.00517201	0.0425553	0.0345944	0.0771497	0.184166	0.0347564	0.0684143	-0.026855	0
1.342	0.234436	0.015564	0.0143857	0.00337253	0.456417	0.134313	1.3845	-1.19522	0.00049842	0.00564987	0.0431553	0.0339944	0.0771497	0.184649	0.0347575	0.0684252	-0.03418	0
1.344	0.223156	0.0155352	0.0138088	0.00308153	0.459186	0.131903	1.3845	-1.21484	0.00070549	0.00601348	0.0437653	0.0333844	0.0771497	0.185107	0.0347587	0.0684368	-0.03418	0
1.346	0.205412	0.0155076	0.0130574	0.00268216	0.461955	0.129454	1.3845	-1.23446	0.00098671	0.00621932	0.0443852	0.0327645	0.0771497	0.185535	0.0347604	0.0684491	-0.036621	0
1.348	0.199014	0.0154815	0.0121182	0.00241169	0.464724	0.126965	1.3845	-1.25408	0.00112197	0.0062274	0.0450151	0.0321346	0.0771497	0.18594	0.0347625	0.0684615	0.0048828	0
1.35	0.186085	0.0154573	0.0109946	0.00204593	0.467493	0.124437	1.3845	-1.2737	0.00093621	0.00599797	0.0456548	0.0314948	0.0771497	0.186325	0.0347645	0.0684737	-0.021973	0
1.352	0.17164	0.0154353	0.00971743	0.00166789	0.470262	0.12187	1.3845	-1.29332	0.00038242	0.0054824	0.0463045	0.0308452	0.0771497	0.186683	0.0347659	0.0684852	-0.01709	0
1.354	0.157128	0.0154159	0.00829644	0.0013036	0.473031	0.119264	1.3845	-1.31294	-0.00043507	0.00461492	0.0469642	0.0301855	0.0771497	0.187011	0.0347658	0.0684953	-0.036621	0
1.356	0.150663	0.0153992	0.00668146	0.00100665	0.4758	0.116619	1.3845	-1.33256	-0.00130562	0.0033081	0.0476337	0.0295159	0.0771497	0.187319	0.034764	0.0685032	0.021973	0
1.358	0.134569	0.0153859	0.0047871	0.00064419	0.478569	0.113934	1.3845	-1.35218	-0.00200355	0.00145533	0.0483132	0.0288364	0.0771497	0.187604	0.0347607	0.068508	0.046387	0
1.36	0.131336	0.0153763	0.00255304	0.00033531	0.481338	0.11121	1.3845	-1.3718	-0.00238299	-0.00106365	0.0490027	0.028147	0.0771497	0.18787	0.0347564	0.0685084	-0.0073242	0
1.362	0.115242	0.0153712	-2.751e-05	-3.17e-06	0.484107	0.108447	1.3845	-1.39142	-0.002433	-0.0043811	0.049702	0.0274476	0.0771497	0.188117	0.0347515	0.0685029	-0.068359	0
1.364	0.105611	0.0153713	-0.00294383	-0.0003109	0.486876	0.105644	1.3845	-1.41104	-0.00226964	-0.00863568	0.0504113	0.0267383	0.0771497	0.188338	0.0347468	0.0684899	0.012207	0
1.366	0.10073	0.0153771	-0.0062259	-0.00062713	0.489645	0.102803	1.3845	-1.43066	-0.00206752	-0.013955	0.0511306	0.0260191	0.0771497	0.188544	0.0347425	0.0684673	-0.031738	0
1.368	0.0926825	0.0153896	-0.00996143	-0.00092325	0.492414	0.0999216	1.3845	-1.45028	-0.00196079	-0.0204366	0.0518597	0.02529	0.0771497	0.188737	0.0347385	0.0684329	0.0097656	0
1.37	0.0878672	0.0154095	-0.0142883	-0.00125548	0.495183	0.0970014	1.3845	-1.4699	-0.0019619	-0.0281346	0.0525988	0.0245509	0.0771497	0.188918	0.0347346	0.0683844	-0.019531	0
1.372	0.0895163	0.0154381	-0.0194522	-0.00174129	0.497952	0.094042	1.3845	-1.48952	-0.00193981	-0.0370366	0.0533478	0.0238018	0.0771497	0.189095	0.0347307	0.0683192	-0.012207	0
1.374	0.0878672	0.015477	-0.0258545	-0.00227176	0.500721	0.0910433	1.3845	-1.50914	-0.00166729	-0.0470292	0.0541068	0.0230429	0.0771497	0.189273	0.034727	0.0682351	0.03418	0
1.376	0.0862842	0.0155287	-0.0338653	-0.00292204	0.50349	0.0880054	1.3845	-1.52876	-0.00091273	-0.0578626	0.0548757	0.022274	0.0771497	0.189447	0.0347245	0.0681302	0.087891	0
1.378	0.0798198	0.0155964	-0.043373	-0.00346203	0.506259	0.0849283	1.3845	-1.54838	0.00046458	-0.0691218	0.0556545	0.0214952	0.0771497	0.189613	0.034724	0.0680033	0.087891	0
1.38	0.0717724	0.0156832	-0.0532332	-0.00382067	0.509028	0.0818119	1.3845	-1.568	0.00245394	-0.0801928	0.0564432	0.0207064	0.0771497	0.189765	0.0347269	0.0678539	0.15381	0
1.382	0.063725	0.0157897	-0.0609886	-0.0038865	0.511797	0.0786563	1.3845	-1.58762	0.00488807	-0.0902468	0.0572419	0.0199078	0.0771497	0.1899	0.0347343	0.0676835	0.14648	0
1.384	0.063725	0.0159116	-0.0637201	-0.00406056	0.514566	0.0754615	1.3845	-1.60724	0.00748855	-0.0982882	0.0580505	0.0190991	0.0771497	0.190028	0.0347466	0.067495	0.10498	0
1.386	0.0459811	0.0160391	-0.0600666	-0.00276193	0.517335	0.0722274	1.3845	-1.62686	0.00993165	-0.103324	0.0588691	0.0182806	0.0771497	0.190137	0.0347641	0.0672934	0.012207	0
1.388	0.0524454	0.0161592	-0.0513516	-0.00269316	0.520104	0.068954	1.3845	-1.64648	0.0118904	-0.104717	0.0596975	0.0174521	0.0771497	0.190236	0.0347859	0.0670853	-0.021973	0
1.39	0.0492133	0.0162619	-0.0405301	-0.00199462	0.522873	0.0656415	1.3845	-1.6661	0.0130457	-0.102592	0.0605359	0.0166137	0.0771497	0.190337	0.0348108	0.066878	-0.0024414	0
1.392	0.0428149	0.016343	-0.0305541	-0.00130817	0.525642	0.0622897	1.3845	-1.68572	0.0131247	-0.0978288	0.0613843	0.0157654	0.0771497	0.190429	0.034837	0.0666776	0.0048828	0
1.394	0.0476302	0.0164041	-0.0236453	-0.00112623	0.528411	0.0588986	1.3845	-1.70534	0.0120086	-0.0915147	0.0622426	0.0149071	0.0771497	0.19052	0.0348621	0.0664882	0	0
1.396	0.0428149	0.0164514	-0.0212003	-0.00090769	0.53118	0.0554683	1.3845	-1.72496	0.00985777	-0.0844815	0.0631108	0.0140389	0.0771497	0.19061	0.034884	0.0663123	-0.01709	0
1.398	0.0428149	0.0164938	-0.0238126	-0.00101953	0.533949	0.0519988	1.3845	-1.74458	0.00714476	-0.077319	0.0639889	0.0131608	0.0771497	0.190696	0.034901	0.0661504	-0.065918	0
1.4	0.0459811	0.0165414	-0.0313124	-0.00143978	0.536718	0.04849	1.3845	-1.7642	0.00454308	-0.0704202	0.064877	0.0122727	0.0771497	0.190785	0.0349127	0.0660027	-0.14404	0
1.402	0.044398	0.016604	-0.0428128	-0.00190081	0.539487	0.044942	1.3845	-1.78382	0.00270398	-0.0639314	0.0657749	0.0113747	0.0771497	0.190875	0.0349199	0.0658684	-0.061035	0
1.404	0.0298863	0.0166897	-0.056539	-0.00168974	0.542256	0.0413547	1.3845	-1.80344	0.00201477	-0.0578939	0.0666829	0.0104668	0.0771497	0.190949	0.0349247	0.0657465	-0.039063	0
1.406	0.0202557	0.0168027	-0.0695503	-0.00140879	0.545025	0.0377282	1.3845	-1.82306	0.00244853	-0.0523524	0.0676007	0.00954894	0.0771497	0.190999	0.0349291	0.0656363	-0.061035	0
1.408	0.0218388	0.0169418	-0.07831	-0.0017102	0.547794	0.0340625	1.3845	-1.84268	0.00358326	-0.0472582	0.0685285	0.00862114	0.0771497	0.191042	0.0349351	0.0655367	-0.068359	0
1.41	0.0170236	0.0170985	-0.0802854	-0.00136675	0.550563	0.0303575	1.3845	-1.8623	0.00478712	-0.0425086	0.0694662	0.00768342	0.0771497	0.19108	0.0349435	0.0654469	-0.092773	0
1.412	0.0122083	0.017259	-0.0751684	-0.00091768	0.553332	0.0266133	1.3845	-1.88192	0.00548431	-0.0380728	0.0704139	0.00673577	0.0771497	0.19111	0.0349538	0.0653663	-0.056152	0
1.414	0.0283032	0.0174094	-0.0646755	-0.00183052	0.556101	0.0228298	1.3845	-1.90154	0.00538412	-0.0339117	0.0713715	0.00577818	0.0771497	0.19115	0.0349647	0.0652943	-0.012207	0
1.416	0.0347015	0.0175387	-0.0513385	-0.00178152	0.55887	0.0190071	1.3845	-1.92116	0.00457416	-0.0299342	0.072339	0.00481067	0.0771497	0.191213	0.0349746	0.0652305	-0.029297	0
1.418	0.0492133	0.0176414	-0.0373461	-0.00183792	0.561639	0.0151452	1.3845	-1.94078	0.00344053	-0.0261267	0.0733165	0.00383322	0.0771497	0.191297	0.0349826	0.0651744	-0.11475	0
1.42	0.0765877	0.0177161	-0.024107	-0.0018463	0.564408	0.011244	1.3845	-1.9604	0.00246038	-0.022562	0.0743038	0.00284584	0.0771497	0.191423	0.0349885	0.0651257	-0.1123	0
1.422	0.0910994	0.0177643	-0.0123529	-0.00112535	0.567177	0.0073036	1.3845	-1.98002	0.0019706	-0.0193034	0.0753011	0.00184853	0.0771497	0.191591	0.034993	0.0650839	-0.078125	0
1.424	0.107194	0.017789	-0.00233229	-0.00025001	0.569946	0.00332395	1.3845	-1.99964	0.00201852	-0.0164076	0.0763084	0.00084128	0.0771497	0.191789	0.034997	0.0650482	-0.029297	-1495.15
1.426	0.121706	0.0177937	0.00602775	0.00073361	0.572715	0	0	0	0.00235752	-0.0139187	0	0	0	0.192018	0.0350013	0.0650178	-0.024414	0
1.428	0.124938	0.0177816	0.012913	0.00161333	0.572715	0	0	0	0.00258458	-0.0118153	0	0	0	0.192264	0.0350063	0.0649921	-0.012207	0
1.43	0.129753	0.0177558	0.0183266	0.00237794	0.572715	0	0	0	0.00234785	-0.0100365	0	0	0	0.192519	0.0350112	0.0649703	-0.019531	0
1.432	0.139384	0.0177191	0.021852	0.00304581	0.572715	0	0	0	0.00152181	-0.00853253	0	0	0	0.192788	0.0350151	0.0649517	-0.070801	0
1.434	0.147431	0.0176754	0.0228893	0.0033746	0.572715	0	0	0	0.0002732	-0.00725455	0	0	0	0.193075	0.0350169	0.0649359	-0.01709	0
1.436	0.150663	0.0176296	0.0213524	0.00321703	0.572715	0	0	0	-0.00101036	-0.00614576	0	0	0	0.193373	0.0350161	0.0649225	-0.0048828	0
1.438	0.136218	0.0175869	0.0179687	0.00244765	0.572715	0	0	0	-0.00190088	-0.00516567	0	0	0	0.19366	0.0350132	0.0649112	0.012207	0
1.44	0.128104	0.017551	0.0138017	0.00176806	0.572715	0	0	0	-0.00213339	-0.00429904	0	0	0	0.193924	0.0350092	0.0649017	-0.0073242	0
1.442	0.116891	0.0175234	0.00969919	0.00113374	0.572715	0	0	0	-0.00173012	-0.00353836	0	0	0	0.194169	0.0350053	0.0648939	-0.014648	0
1.444	0.107194	0.017504	0.0061483	0.00065906	0.572715	0	0	0	-0.00098944	-0.00287877	0	0	0	0.194393	0.0350026	0.0648875	-0.014648	0
1.446	0.0926825	0.0174917	0.00335715	0.00031115	0.572715	0	0	0	-0.00034764	-0.00233037	0	0	0	0.194593	0.0350013	0.0648823	-0.026855	0
1.448	0.10073	0.017485	0.00134097	0.00013508	0.572715	0	0	0	-0.00017516	-0.00190371	0	0	0	0.194787	0.0350007	0.064878	-0.0048828	0
1.45	0.0926825	0.0174823	-3.007e-05	-2.79e-06	0.572715	0	0	0	-0.00060355	-0.00157866	0	0	0	0.19498	0.035	0.0648746	-0.0073242	0
1.452	0.0975637	0.0174824	-0.00097595	-9.522e-05	0.572715	0	0	0	-0.00146735	-0.00132781	0	0	0	0.19517	0.0349979	0.0648716	0.041504	0
1.454	0.0910994	0.0174843	-0.00172823	-0.00015744	0.572715	0	0	0	-0.00238531	-0.00115232	0	0	0	0.195359	0.034994	0.0648692	0.048828	0
1.456	0.0959147	0.0174878	-0.0024677	-0.00023669	0.572715	0	0	0	-0.00294117	-0.00105213	0	0	0	0.195546	0.0349887	0.064867	0.014648	0
1.458	0.0846351	0.0174927	-0.00330996	-0.00028014	0.572715	0	0	0	-0.00288042	-0.00101623	0	0	0	0.195727	0.0349829	0.0648649	0.0097656	0
1.46	0.0846351	0.0174993	-0.00433209	-0.00036665	0.572715	0	0	0	-0.00222851	-0.00105942	0	0	0	0.195896	0.0349778	0.0648628	0.024414	0
1.462	0.0701893	0.017508	-0.00559493	-0.0003927	0.572715	0	0	0	-0.00127306	-0.00118546	0	0	0	0.196051	0.0349743	0.0648606	0.01709	0
1.464	0.0621419	0.0175192	-0.00710626	-0.0004416	0.572715	0	0	0	-0.00042336	-0.00134748	0	0	0	0.196183	0.0349726	0.064858	0.0048828	0
1.466	0.0556776	0.0175334	-0.00877211	-0.00048841	0.572715	0	0	0	-1.706e-05	-0.00151407	0	0	0	0.196301	0.0349722	0.0648552	-0.0073242	0
1.468	0.0524454	0.0175509	-0.0104813	-0.0005497	0.572715	0	0	0	-0.000163	-0.00168287	0	0	0	0.196409	0.034972	0.064852	0.0073242	0
1.47	0.0476302	0.0175719	-0.0122204	-0.00058206	0.572715	0	0	0	-0.00069375	-0.00181766	0	0	0	0.196509	0.0349711	0.0648485	0.0024414	0
1.472	0.0395827	0.0175963	-0.0139668	-0.00055285	0.572715	0	0	0	-0.00125076	-0.00189024	0	0	0	0.196596	0.0349692	0.0648448	0.0048828	0
1.474	0.0379337	0.0176243	-0.0155526	-0.00058997	0.572715	0	0	0	-0.00145729	-0.00192373	0	0	0	0.196674	0.0349665	0.0648409	-0.024414	0
1.476	0.044398	0.0176554	-0.016787	-0.00074531	0.572715	0	0	0	-0.00109612	-0.00192318	0	0	0	0.196756	0.0349639	0.0648371	-0.014648	0
1.478	0.0331184	0.017689	-0.0176129	-0.00058331	0.572715	0	0	0	-0.00021428	-0.00188528	0	0	0	0.196834	0.0349626	0.0648333	-0.01709	0
1.48	0.0331184	0.0177242	-0.0180623	-0.00059819	0.572715	0	0	0	0.00089601	-0.00186247	0	0	0	0.1969	0.0349633	0.0648295	-0.061035	0
1.482	0.0298863	0.0177603	-0.018157	-0.00054264	0.572715	0	0	0	0.00183554	-0.0018946	0	0	0	0.196963	0.034966	0.0648258	-0.061035	0
1.484	0.0363506	0.0177966	-0.0179198	-0.0006514	0.572715	0	0	0	0.00228622	-0.00196824	0	0	0	0.197029	0.0349701	0.0648219	-0.029297	0
1.486	0.0459811	0.0178325	-0.0174318	-0.00080154	0.572715	0	0	0	0.00215798	-0.00209675	0	0	0	0.197111	0.0349746	0.0648179	-0.0073242	0
1.488	0.0459811	0.0178673	-0.0167873	-0.0007719	0.572715	0	0	0	0.00162965	-0.00230508	0	0	0	0.197203	0.0349784	0.0648135	0.0073242	0
1.49	0.0363506	0.0179009	-0.0160083	-0.00058191	0.572715	0	0	0	0.00106492	-0.00256643	0	0	0	0.197286	0.0349811	0.0648086	-0.01709	0
1.492	0.0347015	0.0179329	-0.0151024	-0.00052408	0.572715	0	0	0	0.00083971	-0.00286424	0	0	0	0.197357	0.034983	0.0648032	0	0
1.494	0.0363506	0.0179631	-0.0141616	-0.00051478	0.572715	0	0	0	0.00116483	-0.00321768	0	0	0	0.197428	0.034985	0.0647971	0.0073242	0
1.496	0.0363506	0.0179914	-0.013312	-0.0004839	0.572715	0	0	0	0.00198876	-0.00360954	0	0	0	0.197501	0.0349881	0.0647902	-0.039063	0
1.498	0.0395827	0.0180181	-0.012616	-0.00049938	0.572715	0	0	0	0.00302192	-0.00401069	0	0	0	0.197576	0.0349931	0.0647826	-0.046387	0
1.5	0.0315353	0.0180433	-0.0120779	-0.00038088	0.572715	0	0	0	0.00386971	-0.00442783	0	0	0	0.197648	0.035	0.0647742	-0.048828	0
1.502	0.0395827	0.0180675	-0.0117067	-0.00046338	0.572715	0	0	0	0.00421457	-0.00484025	0	0	0	0.197719	0.0350081	0.0647649	-0.039063	0
1.504	0.0395827	0.0180909	-0.0115093	-0.00045557	0.572715	0	0	0	0.00396069	-0.00519199	0	0	0	0.197798	0.0350163	0.0647549	-0.03418	0
1.506	0.0395827	0.0181139	-0.0114266	-0.0004523	0.572715	0	0	0	0.00327252	-0.0054636	0	0	0	0.197877	0.0350235	0.0647442	-0.019531	0
1.508	0.0428149	0.0181367	-0.0113672	-0.00048669	0.572715	0	0	0	0.00249457	-0.00565103	0	0	0	0.197959	0.0350293	0.0647331	-0.01709	0
1.51	0.0379337	0.0181595	-0.0112827	-0.000428	0.572715	0	0	0	0.00199175	-0.00572818	0	0	0	0.19804	0.0350338	0.0647217	-0.0048828	0
1.512	0.0395827	0.018182	-0.0111154	-0.00043998	0.572715	0	0	0	0.00198019	-0.00569242	0	0	0	0.198118	0.0350377	0.0647103	-0.0048828	0
1.514	0.0428149	0.0182043	-0.0107782	-0.00046147	0.572715	0	0	0	0.00242876	-0.00556669	0	0	0	0.1982	0.0350422	0.0646991	0.0048828	0
1.516	0.0379337	0.0182258	-0.0102915	-0.0003904	0.572715	0	0	0	0.00307901	-0.00535469	0	0	0	0.198281	0.0350477	0.0646881	-0.012207	0
1.518	0.0379337	0.0182464	-0.00979817	-0.00037168	0.572715	0	0	0	0.00357082	-0.00506476	0	0	0	0.198357	0.0350543	0.0646777	0.0073242	0
1.52	0.0347015	0.018266	-0.0093868	-0.00032574	0.572715	0	0	0	0.00361365	-0.00473536	0	0	0	0.198429	0.0350615	0.0646679	-0.0024414	0
1.522	0.0315353	0.0182848	-0.0090129	-0.00028422	0.572715	0	0	0	0.00312533	-0.00439431	0	0	0	0.198496	0.0350682	0.0646588	-0.012207	0
1.524	0.0266541	0.0183028	-0.00857938	-0.00022868	0.572715	0	0	0	0.00227151	-0.00405019	0	0	0	0.198554	0.0350736	0.0646503	0	0
1.526	0.0331184	0.01832	-0.00801988	-0.00026561	0.572715	0	0	0	0.00138525	-0.00372948	0	0	0	0.198614	0.0350773	0.0646426	-0.0073242	0
1.528	0.0315353	0.018336	-0.00733209	-0.00023122	0.572715	0	0	0	0.0008083	-0.00346554	0	0	0	0.198678	0.0350795	0.0646354	-0.0048828	0
1.53	0.0298863	0.0183507	-0.00656533	-0.00019621	0.572715	0	0	0	0.00073131	-0.00326785	0	0	0	0.19874	0.035081	0.0646286	-0.0024414	0
1.532	0.0283032	0.0183638	-0.00576322	-0.00016312	0.572715	0	0	0	0.00110506	-0.00313846	0	0	0	0.198798	0.0350828	0.0646222	-0.014648	0
1.534	0.0298863	0.0183753	-0.00491107	-0.00014677	0.572715	0	0	0	0.00166545	-0.00308203	0	0	0	0.198856	0.0350856	0.064616	-0.012207	0
1.536	0.0266541	0.0183851	-0.00393942	-0.000105	0.572715	0	0	0	0.00206278	-0.00307615	0	0	0	0.198913	0.0350893	0.0646098	-0.0048828	0
1.538	0.0331184	0.018393	-0.00277482	-9.19e-05	0.572715	0	0	0	0.00202971	-0.00307348	0	0	0	0.198972	0.0350934	0.0646037	-0.0073242	0
1.54	0.0234879	0.0183986	-0.00140967	-3.311e-05	0.572715	0	0	0	0.001506	-0.0030413	0	0	0	0.199029	0.035097	0.0645976	0.0048828	0
1.542	0.0137914	0.0184014	5.241e-05	7.2e-07	0.572715	0	0	0	0.00066544	-0.00296156	0	0	0	0.199066	0.0350992	0.0645916	-0.012207	0
1.544	0.0234879	0.0184013	0.00144956	3.405e-05	0.572715	0	0	0	-0.00016636	-0.00281259	0	0	0	0.199103	0.0350997	0.0645858	-0.019531	0
1.546	0.0218388	0.0183984	0.00266994	5.831e-05	0.572715	0	0	0	-0.00066607	-0.00259533	0	0	0	0.199149	0.0350988	0.0645804	-0.021973	0
1.548	0.0202557	0.0183931	0.00366246	7.419e-05	0.572715	0	0	0	-0.0006649	-0.00234382	0	0	0	0.199191	0.0350975	0.0645755	-0.029297	0
1.55	0.0202557	0.0183857	0.00437858	8.869e-05	0.572715	0	0	0	-0.00022815	-0.00208344	0	0	0	0.199231	0.0350966	0.064571	-0.012207	0
1.552	0.0202557	0.018377	0.00478036	9.683e-05	0.572715	0	0	0	0.00037287	-0.00182952	0	0	0	0.199272	0.0350967	0.0645671	-0.031738	0
1.554	0.0218388	0.0183674	0.00486005	0.00010614	0.572715	0	0	0	0.00078596	-0.00161538	0	0	0	0.199314	0.0350979	0.0645637	-0.03418	0
1.556	0.0218388	0.0183577	0.00461903	0.00010087	0.572715	0	0	0	0.00074386	-0.00146196	0	0	0	0.199358	0.0350994	0.0645606	-0.024414	0
1.558	0.0186067	0.0183484	0.00410362	7.635e-05	0.572715	0	0	0	0.00018784	-0.00136258	0	0	0	0.199398	0.0351004	0.0645578	-0.039063	0
1.56	0.0283032	0.0183402	0.00345313	9.773e-05	0.572715	0	0	0	-0.00070967	-0.0013267	0	0	0	0.199445	0.0350998	0.0645551	-0.014648	0
1.562	0.0218388	0.0183333	0.00282863	6.177e-05	0.572715	0	0	0	-0.00162683	-0.0013674	0	0	0	0.199495	0.0350975	0.0645524	-0.01709	0
1.564	0.0234879	0.0183277	0.00231048	5.427e-05	0.572715	0	0	0	-0.00224047	-0.00146022	0	0	0	0.199541	0.0350936	0.0645496	-0.01709	0
1.566	0.0266541	0.0183231	0.00188517	5.025e-05	0.572715	0	0	0	-0.0023756	-0.00157812	0	0	0	0.199591	0.035089	0.0645465	-0.024414	0
1.568	0.0266541	0.0183193	0.00147875	3.941e-05	0.572715	0	0	0	-0.00208429	-0.00170847	0	0	0	0.199644	0.0350846	0.0645432	-0.029297	0
1.57	0.0234879	0.0183163	0.00103112	2.422e-05	0.572715	0	0	0	-0.0016138	-0.00181188	0	0	0	0.199694	0.0350809	0.0645397	-0.021973	0
1.572	0.0218388	0.0183143	0.00059661	1.303e-05	0.572715	0	0	0	-0.00128251	-0.00184828	0	0	0	0.199739	0.035078	0.0645361	-0.029297	0
1.574	0.0234879	0.0183131	0.00029354	6.89e-06	0.572715	0	0	0	-0.00132656	-0.00182211	0	0	0	0.199785	0.0350753	0.0645324	-0.021973	0
1.576	0.0266541	0.0183125	0.00012918	3.44e-06	0.572715	0	0	0	-0.00178863	-0.00174035	0	0	0	0.199835	0.0350722	0.0645288	-0.0097656	0
1.578	0.0298863	0.0183122	-1.43e-06	-4e-08	0.572715	0	0	0	-0.00249785	-0.00159528	0	0	0	0.199891	0.035068	0.0645255	-0.012207	0
1.58	0.0283032	0.0183122	-0.00015166	-4.29e-06	0.572715	0	0	0	-0.00314928	-0.00141232	0	0	0	0.19995	0.0350623	0.0645225	-0.019531	0
1.582	0.0298863	0.0183125	-0.00026995	-8.07e-06	0.572715	0	0	0	-0.00344804	-0.00123208	0	0	0	0.200008	0.0350557	0.0645198	-0.024414	0
1.584	0.0298863	0.0183131	-0.00028946	-8.65e-06	0.572715	0	0	0	-0.00325143	-0.00106972	0	0	0	0.200068	0.035049	0.0645175	-0.014648	0
1.586	0.0347015	0.0183137	-0.0002087	-7.24e-06	0.572715	0	0	0	-0.00263984	-0.00094833	0	0	0	0.200132	0.0350431	0.0645155	-0.014648	0
1.588	0.0331184	0.0183141	-9.296e-05	-3.08e-06	0.572715	0	0	0	-0.00188048	-0.00090078	0	0	0	0.2002	0.0350386	0.0645137	-0.024414	0
1.59	0.0331184	0.0183143	-3.339e-05	-1.11e-06	0.572715	0	0	0	-0.00130182	-0.00092208	0	0	0	0.200266	0.0350354	0.0645118	-0.0048828	0
1.592	0.0315353	0.0183143	-0.00010988	-3.47e-06	0.572715	0	0	0	-0.00114155	-0.00099484	0	0	0	0.200331	0.035033	0.0645099	-0.021973	0
1.594	0.0315353	0.0183145	-0.00035093	-1.107e-05	0.572715	0	0	0	-0.00143972	-0.00112191	0	0	0	0.200394	0.0350304	0.0645078	-0.019531	0
1.596	0.025071	0.0183153	-0.00070634	-1.771e-05	0.572715	0	0	0	-0.00202275	-0.00128594	0	0	0	0.200451	0.0350269	0.0645054	-0.024414	0
1.598	0.0347015	0.0183167	-0.00107976	-3.747e-05	0.572715	0	0	0	-0.00258472	-0.00145148	0	0	0	0.20051	0.0350223	0.0645027	-0.014648	0
1.6	0.0331184	0.0183188	-0.00137669	-4.559e-05	0.572715	0	0	0	-0.00283013	-0.00161235	0	0	0	0.200578	0.0350169	0.0644996	-0.0097656	0
1.602	0.0363506	0.0183216	-0.00151039	-5.49e-05	0.572715	0	0	0	-0.00261148	-0.00177068	0	0	0	0.200648	0.0350115	0.0644962	-0.012207	0
1.604	0.0331184	0.0183246	-0.00142594	-4.722e-05	0.572715	0	0	0	-0.00199601	-0.00190916	0	0	0	0.200717	0.0350068	0.0644925	-0.0097656	0
1.606	0.0363506	0.0183274	-0.00115399	-4.195e-05	0.572715	0	0	0	-0.00122984	-0.0020255	0	0	0	0.200787	0.0350036	0.0644886	-0.012207	0
1.608	0.0331184	0.0183297	-0.00079735	-2.641e-05	0.572715	0	0	0	-0.00061803	-0.00213624	0	0	0	0.200856	0.0350018	0.0644844	-0.0097656	0
1.61	0.0347015	0.0183313	-0.00045682	-1.585e-05	0.572715	0	0	0	-0.00038054	-0.00223862	0	0	0	0.200924	0.0350008	0.0644801	0	0
1.612	0.0395827	0.0183323	-0.00019099	-7.56e-06	0.572715	0	0	0	-0.00055207	-0.00231692	0	0	0	0.200998	0.0349998	0.0644755	-0.0097656	0
1.614	0.0266541	0.0183326	-2.425e-05	-6.5e-07	0.572715	0	0	0	-0.00096906	-0.0023618	0	0	0	0.201064	0.0349983	0.0644708	-0.0097656	0
1.616	0.0395827	0.0183327	3.568e-05	1.41e-06	0.572715	0	0	0	-0.00134736	-0.00235399	0	0	0	0.201131	0.034996	0.0644661	-0.012207	0
1.618	0.0347015	0.0183326	-1.356e-05	-4.7e-07	0.572715	0	0	0	-0.0014163	-0.00226782	0	0	0	0.201205	0.0349932	0.0644615	-0.014648	0
1.62	0.0331184	0.0183326	-0.00017299	-5.73e-06	0.572715	0	0	0	-0.00104795	-0.00210088	0	0	0	0.201273	0.0349908	0.0644571	0.0097656	0
1.622	0.0331184	0.018333	-0.00043891	-1.454e-05	0.572715	0	0	0	-0.0003192	-0.00186515	0	0	0	0.201339	0.0349894	0.0644532	-0.014648	0
1.624	0.0347015	0.0183339	-0.00079195	-2.748e-05	0.572715	0	0	0	0.0005235	-0.0015636	0	0	0	0.201407	0.0349896	0.0644497	-0.0073242	0
1.626	0.0331184	0.0183355	-0.00117932	-3.906e-05	0.572715	0	0	0	0.00117993	-0.00120536	0	0	0	0.201475	0.0349913	0.064447	-0.014648	0
1.628	0.0347015	0.0183378	-0.00150754	-5.231e-05	0.572715	0	0	0	0.00143838	-0.00081364	0	0	0	0.201542	0.0349939	0.064445	-0.012207	0
1.63	0.0363506	0.0183408	-0.00168385	-6.121e-05	0.572715	0	0	0	0.0012752	-0.00040505	0	0	0	0.201613	0.0349967	0.0644437	-0.0097656	0
1.632	0.0298863	0.0183442	-0.0016846	-5.035e-05	0.572715	0	0	0	0.00086297	9e-07	0	0	0	0.20168	0.0349988	0.0644433	-0.029297	0
1.634	0.0347015	0.0183476	-0.00155582	-5.399e-05	0.572715	0	0	0	0.00048722	0.00036107	0	0	0	0.201744	0.0350002	0.0644437	-0.021973	0
1.636	0.0331184	0.0183507	-0.00135091	-4.474e-05	0.572715	0	0	0	0.00041328	0.0006391	0	0	0	0.201812	0.035001	0.0644447	-0.021973	0
1.638	0.0331184	0.0183534	-0.00110745	-3.668e-05	0.572715	0	0	0	0.00076253	0.00083121	0	0	0	0.201878	0.0350022	0.0644462	-0.014648	0
1.64	0.0428149	0.0183556	-0.00086036	-3.684e-05	0.572715	0	0	0	0.00145514	0.00093726	0	0	0	0.201954	0.0350044	0.0644479	-0.0073242	0
1.642	0.0379337	0.0183573	-0.00062863	-2.385e-05	0.572715	0	0	0	0.00224831	0.00095327	0	0	0	0.202035	0.0350081	0.0644498	-0.019531	0
1.644	0.0347015	0.0183586	-0.00039599	-1.374e-05	0.572715	0	0	0	0.00285095	0.00089744	0	0	0	0.202108	0.0350132	0.0644517	-0.019531	0
1.646	0.0379337	0.0183594	-0.00013399	-5.08e-06	0.572715	0	0	0	0.00305845	0.00079405	0	0	0	0.20218	0.0350191	0.0644534	-0.019531	0
1.648	0.0347015	0.0183596	0.00014892	5.17e-06	0.572715	0	0	0	0.0028452	0.00065145	0	0	0	0.202253	0.0350251	0.0644548	-0.019531	0
1.65	0.0428149	0.0183593	0.00040501	1.734e-05	0.572715	0	0	0	0.00237377	0.00048834	0	0	0	0.20233	0.0350303	0.0644559	-0.01709	0
1.652	0.0363506	0.0183585	0.00060298	2.192e-05	0.572715	0	0	0	0.00191532	0.00033556	0	0	0	0.20241	0.0350346	0.0644568	-0.019531	0
1.654	0.0331184	0.0183573	0.00075321	2.495e-05	0.572715	0	0	0	0.00171854	0.00020155	0	0	0	0.202479	0.0350382	0.0644573	-0.026855	0
1.656	0.0298863	0.0183558	0.00086805	2.594e-05	0.572715	0	0	0	0.00189219	8.53e-05	0	0	0	0.202542	0.0350418	0.0644576	-0.019531	0
1.658	0.0363506	0.0183541	0.0009264	3.368e-05	0.572715	0	0	0	0.00235604	-2.16e-06	0	0	0	0.202608	0.0350461	0.0644577	-0.024414	0
1.66	0.0347015	0.0183522	0.0008915	3.094e-05	0.572715	0	0	0	0.00287986	-6.629e-05	0	0	0	0.202679	0.0350513	0.0644576	-0.0073242	0
1.662	0.0363506	0.0183504	0.00075135	2.731e-05	0.572715	0	0	0	0.00319255	-0.00012799	0	0	0	0.20275	0.0350574	0.0644574	-0.021973	0
1.664	0.0395827	0.0183489	0.00052223	2.067e-05	0.572715	0	0	0	0.0031112	-0.00018705	0	0	0	0.202826	0.0350637	0.0644571	-0.012207	0
1.666	0.0331184	0.0183479	0.000215	7.12e-06	0.572715	0	0	0	0.00262758	-0.00023781	0	0	0	0.202899	0.0350694	0.0644567	-0.024414	0
1.668	0.0379337	0.0183475	-0.00017547	-6.66e-06	0.572715	0	0	0	0.00191108	-0.00029118	0	0	0	0.20297	0.0350739	0.0644562	-0.01709	0
1.67	0.0331184	0.0183478	-0.00062679	-2.076e-05	0.572715	0	0	0	0.0012286	-0.00034791	0	0	0	0.203041	0.0350771	0.0644555	-0.014648	0
1.672	0.0347015	0.0183491	-0.00105171	-3.65e-05	0.572715	0	0	0	0.00082069	-0.00040326	0	0	0	0.203109	0.0350791	0.0644548	-0.029297	0
1.674	0.0363506	0.0183512	-0.00134995	-4.907e-05	0.572715	0	0	0	0.00079188	-0.00048134	0	0	0	0.20318	0.0350808	0.0644539	-0.01709	0
1.676	0.0331184	0.0183539	-0.00148911	-4.932e-05	0.572715	0	0	0	0.00106538	-0.00061136	0	0	0	0.20325	0.0350826	0.0644528	-0.021973	0
1.678	0.0363506	0.0183569	-0.00149564	-5.437e-05	0.572715	0	0	0	0.00142216	-0.00079527	0	0	0	0.203319	0.0350851	0.0644514	-0.019531	0
1.68	0.0363506	0.0183598	-0.00140203	-5.096e-05	0.572715	0	0	0	0.00160406	-0.00102568	0	0	0	0.203392	0.0350881	0.0644495	-0.01709	0
1.682	0.0347015	0.0183627	-0.0012373	-4.294e-05	0.572715	0	0	0	0.00143411	-0.0012833	0	0	0	0.203463	0.0350912	0.0644472	-0.019531	0
1.684	0.0395827	0.0183651	-0.00102118	-4.042e-05	0.572715	0	0	0	0.00089838	-0.00151628	0	0	0	0.203537	0.0350935	0.0644444	-0.031738	0
1.686	0.0347015	0.0183672	-0.00073149	-2.538e-05	0.572715	0	0	0	0.00014935	-0.00167508	0	0	0	0.203611	0.0350945	0.0644413	-0.014648	0
1.688	0.0379337	0.0183686	-0.00030454	-1.155e-05	0.572715	0	0	0	-0.00056796	-0.00174293	0	0	0	0.203684	0.0350941	0.0644378	-0.029297	0
1.69	0.0379337	0.0183692	0.00028437	1.079e-05	0.572715	0	0	0	-0.00102966	-0.00171129	0	0	0	0.20376	0.0350925	0.0644344	-0.012207	0
1.692	0.0379337	0.0183687	0.00094073	3.569e-05	0.572715	0	0	0	-0.00113674	-0.00157953	0	0	0	0.203836	0.0350903	0.0644311	-0.021973	0
1.694	0.0363506	0.0183668	0.00150469	5.47e-05	0.572715	0	0	0	-0.00096131	-0.00137666	0	0	0	0.20391	0.0350883	0.0644281	-0.01709	0
1.696	0.0379337	0.0183638	0.00188522	7.151e-05	0.572715	0	0	0	-0.00071184	-0.00113466	0	0	0	0.203984	0.0350866	0.0644256	-0.012207	0
1.698	0.0298863	0.01836	0.00209656	6.266e-05	0.572715	0	0	0	-0.00063375	-0.00086772	0	0	0	0.204052	0.0350852	0.0644236	-0.01709	0
1.7	0.044398	0.0183558	0.00217948	9.676e-05	0.572715	0	0	0	-0.00089341	-0.00059905	0	0	0	0.204126	0.0350837	0.0644221	-0.014648	0
1.702	0.0411658	0.0183514	0.00213762	8.8e-05	0.572715	0	0	0	-0.00150008	-0.00035947	0	0	0	0.204212	0.0350813	0.0644212	-0.01709	0
1.704	0.0395827	0.0183472	0.00196499	7.778e-05	0.572715	0	0	0	-0.00230028	-0.00015515	0	0	0	0.204293	0.0350775	0.0644207	-0.014648	0
1.706	0.0411658	0.0183432	0.00169215	6.966e-05	0.572715	0	0	0	-0.00304736	2.524e-05	0	0	0	0.204373	0.0350722	0.0644205	-0.0073242	0
1.708	0.0379337	0.0183399	0.00136539	5.179e-05	0.572715	0	0	0	-0.00351639	0.00018996	0	0	0	0.204453	0.0350656	0.0644208	-0.014648	0
1.71	0.0331184	0.0183371	0.0010164	3.366e-05	0.572715	0	0	0	-0.00360882	0.00035025	0	0	0	0.204524	0.0350585	0.0644213	-0.012207	0
1.712	0.0395827	0.0183351	0.00067973	2.691e-05	0.572715	0	0	0	-0.00339521	0.00051221	0	0	0	0.204596	0.0350515	0.0644222	-0.019531	0
1.714	0.0395827	0.0183337	0.00040293	1.595e-05	0.572715	0	0	0	-0.00307761	0.00065646	0	0	0	0.204675	0.035045	0.0644233	-0.01709	0
1.716	0.0411658	0.0183329	0.00022406	9.22e-06	0.572715	0	0	0	-0.00289138	0.0007535	0	0	0	0.204756	0.035039	0.0644247	-0.0097656	0
1.718	0.0379337	0.0183325	0.00015738	5.97e-06	0.572715	0	0	0	-0.0029938	0.00078354	0	0	0	0.204835	0.0350331	0.0644263	-0.024414	0
1.72	0.0395827	0.0183322	0.00019774	7.83e-06	0.572715	0	0	0	-0.00339226	0.00072628	0	0	0	0.204913	0.0350268	0.0644278	-0.021973	0
1.722	0.0395827	0.0183318	0.0003254	1.288e-05	0.572715	0	0	0	-0.00394278	0.00056757	0	0	0	0.204992	0.0350194	0.0644291	-0.01709	0
1.724	0.0379337	0.0183311	0.00050392	1.912e-05	0.572715	0	0	0	-0.00441752	0.00032192	0	0	0	0.205069	0.0350111	0.06443	-0.024414	0
1.726	0.0395827	0.0183301	0.00067254	2.662e-05	0.572715	0	0	0	-0.00461272	1.642e-05	0	0	0	0.205147	0.035002	0.0644303	-0.0073242	0
1.728	0.0428149	0.0183288	0.00075645	3.239e-05	0.572715	0	0	0	-0.00444666	-0.00032986	0	0	0	0.205229	0.034993	0.06443	-0.014648	0
1.73	0.0411658	0.0183273	0.00072619	2.989e-05	0.572715	0	0	0	-0.00399897	-0.00069046	0	0	0	0.205313	0.0349845	0.064429	-0.01709	0
1.732	0.0379337	0.0183258	0.00063442	2.407e-05	0.572715	0	0	0	-0.00347234	-0.00103145	0	0	0	0.205392	0.0349771	0.0644273	-0.01709	0
1.734	0.0395827	0.0183245	0.00053433	2.115e-05	0.572715	0	0	0	-0.00309676	-0.00133589	0	0	0	0.20547	0.0349705	0.0644249	-0.0097656	0
1.736	0.0428149	0.0183235	0.00040858	1.749e-05	0.572715	0	0	0	-0.00302211	-0.00160059	0	0	0	0.205552	0.0349644	0.064422	-0.0048828	0
1.738	0.0363506	0.0183226	0.0002413	8.77e-06	0.572715	0	0	0	-0.00324955	-0.00182323	0	0	0	0.205632	0.0349581	0.0644185	-0.0097656	0
1.74	0.0347015	0.0183222	7.138e-05	2.48e-06	0.572715	0	0	0	-0.00363352	-0.00201419	0	0	0	0.205703	0.0349512	0.0644147	-0.024414	0
1.742	0.044398	0.018322	-7.943e-05	-3.53e-06	0.572715	0	0	0	-0.00395125	-0.00219501	0	0	0	0.205782	0.0349436	0.0644105	-0.021973	0
1.744	0.0395827	0.0183222	-0.00024909	-9.86e-06	0.572715	0	0	0	-0.00400672	-0.00237416	0	0	0	0.205866	0.0349357	0.0644059	-0.019531	0
1.746	0.0379337	0.0183227	-0.0004682	-1.776e-05	0.572715	0	0	0	-0.00372197	-0.00254689	0	0	0	0.205943	0.0349279	0.064401	-0.0097656	0
1.748	0.0379337	0.0183236	-0.00068375	-2.594e-05	0.572715	0	0	0	-0.00317288	-0.00270257	0	0	0	0.206019	0.0349211	0.0643957	-0.01709	0
1.75	0.0411658	0.018325	-0.00077581	-3.194e-05	0.572715	0	0	0	-0.00255155	-0.00281161	0	0	0	0.206098	0.0349153	0.0643902	-0.024414	0
1.752	0.0395827	0.0183265	-0.00064981	-2.572e-05	0.572715	0	0	0	-0.00207417	-0.00284035	0	0	0	0.206179	0.0349107	0.0643846	-0.01709	0
1.754	0.0428149	0.0183278	-0.00030347	-1.299e-05	0.572715	0	0	0	-0.0018798	-0.00278575	0	0	0	0.206261	0.0349068	0.064379	-0.012207	0
1.756	0.0379337	0.0183284	0.0001771	6.72e-06	0.572715	0	0	0	-0.00196762	-0.0026624	0	0	0	0.206342	0.0349029	0.0643735	-0.0073242	0
1.758	0.0379337	0.0183281	0.00065285	2.477e-05	0.572715	0	0	0	-0.00219824	-0.00247676	0	0	0	0.206418	0.0348987	0.0643684	-0.021973	0
1.76	0.0395827	0.0183268	0.00096321	3.813e-05	0.572715	0	0	0	-0.00235868	-0.00224191	0	0	0	0.206495	0.0348942	0.0643636	-0.021973	0
1.762	0.0395827	0.0183249	0.00098647	3.905e-05	0.572715	0	0	0	-0.00226322	-0.00197819	0	0	0	0.206575	0.0348896	0.0643594	-0.021973	0
1.764	0.0411658	0.0183229	0.00073636	3.031e-05	0.572715	0	0	0	-0.00184168	-0.00168584	0	0	0	0.206655	0.0348854	0.0643558	-0.031738	0
1.766	0.0395827	0.0183214	0.0003566	1.412e-05	0.572715	0	0	0	-0.00117269	-0.00135778	0	0	0	0.206736	0.0348824	0.0643527	-0.0097656	0
1.768	0.0411658	0.0183207	-2.549e-05	-1.05e-06	0.572715	0	0	0	-0.00044678	-0.00100478	0	0	0	0.206817	0.0348808	0.0643504	-0.019531	0
1.77	0.0459811	0.0183208	-0.00037143	-1.708e-05	0.572715	0	0	0	0.00012344	-0.00063343	0	0	0	0.206904	0.0348805	0.0643487	-0.0048828	0
1.772	0.0411658	0.0183215	-0.00066413	-2.734e-05	0.572715	0	0	0	0.00040217	-0.00024075	0	0	0	0.206991	0.034881	0.0643478	-0.014648	0
1.774	0.0411658	0.0183228	-0.0008741	-3.598e-05	0.572715	0	0	0	0.0003908	0.00015098	0	0	0	0.207073	0.0348818	0.0643477	-0.024414	0
1.776	0.0459811	0.0183246	-0.00098534	-4.531e-05	0.572715	0	0	0	0.00022351	0.00050137	0	0	0	0.207161	0.0348824	0.0643484	-0.012207	0
1.778	0.044398	0.0183265	-0.00099403	-4.413e-05	0.572715	0	0	0	0.00010143	0.00078666	0	0	0	0.207251	0.0348827	0.0643497	-0.019531	0
1.78	0.0395827	0.0183285	-0.00090571	-3.585e-05	0.572715	0	0	0	0.00019687	0.00099903	0	0	0	0.207335	0.034883	0.0643515	-0.014648	0
1.782	0.0395827	0.0183303	-0.0007524	-2.978e-05	0.572715	0	0	0	0.00057224	0.00114356	0	0	0	0.207414	0.0348838	0.0643536	-0.012207	0
1.784	0.0395827	0.0183319	-0.00058234	-2.305e-05	0.572715	0	0	0	0.00115185	0.00124846	0	0	0	0.207493	0.0348855	0.064356	-0.014648	0
1.786	0.0411658	0.018333	-0.00042536	-1.751e-05	0.572715	0	0	0	0.00175998	0.00134473	0	0	0	0.207574	0.0348885	0.0643586	-0.012207	0
1.788	0.0395827	0.0183339	-0.00027618	-1.093e-05	0.572715	0	0	0	0.00220633	0.00143973	0	0	0	0.207655	0.0348924	0.0643614	-0.01709	0
1.79	0.0411658	0.0183344	-0.00010475	-4.31e-06	0.572715	0	0	0	0.00237763	0.00152919	0	0	0	0.207736	0.034897	0.0643644	-0.012207	0
1.792	0.0411658	0.0183346	0.00010714	4.41e-06	0.572715	0	0	0	0.00229185	0.00160907	0	0	0	0.207818	0.0349017	0.0643675	-0.0048828	0
1.794	0.0395827	0.0183344	0.00031894	1.262e-05	0.572715	0	0	0	0.00208926	0.00166848	0	0	0	0.207899	0.0349061	0.0643708	-0.0097656	0
1.796	0.0379337	0.0183338	0.00043755	1.66e-05	0.572715	0	0	0	0.00196575	0.00170287	0	0	0	0.207976	0.0349101	0.0643742	-0.0024414	0
1.798	0.0428149	0.0183329	0.00039611	1.696e-05	0.572715	0	0	0	0.00208091	0.00172682	0	0	0	0.208057	0.0349142	0.0643776	-0.0024414	0
1.8	0.0395827	0.0183321	0.00022283	8.82e-06	0.572715	0	0	0	0.00248177	0.00175099	0	0	0	0.208139	0.0349187	0.064381	-0.012207	0
1.802	0.0428149	0.0183317	2.281e-05	9.8e-07	0.572715	0	0	0	0.00307692	0.00176913	0	0	0	0.208222	0.0349243	0.0643846	-0.021973	0
1.804	0.0459811	0.0183316	-0.00010491	-4.82e-06	0.572715	0	0	0	0.00367467	0.00177273	0	0	0	0.208311	0.034931	0.0643881	-0.0097656	0
1.806	0.0411658	0.0183318	-0.0001239	-5.1e-06	0.572715	0	0	0	0.00406853	0.00175039	0	0	0	0.208398	0.0349388	0.0643916	-0.0097656	0
1.808	0.0379337	0.0183321	-4.548e-05	-1.73e-06	0.572715	0	0	0	0.00413028	0.00168471	0	0	0	0.208477	0.034947	0.0643951	-0.012207	0
1.81	0.0363506	0.0183322	0.0001074	3.9e-06	0.572715	0	0	0	0.00386745	0.00157401	0	0	0	0.208551	0.034955	0.0643983	-0.0097656	0
1.812	0.0395827	0.0183319	0.00031076	1.23e-05	0.572715	0	0	0	0.00341605	0.00143688	0	0	0	0.208627	0.0349623	0.0644013	-0.019531	0
1.814	0.0411658	0.0183313	0.00053141	2.188e-05	0.572715	0	0	0	0.00297323	0.00128738	0	0	0	0.208708	0.0349686	0.0644041	-0.012207	0
1.816	0.044398	0.0183303	0.00071844	3.19e-05	0.572715	0	0	0	0.00270558	0.00112998	0	0	0	0.208793	0.0349743	0.0644065	-0.024414	0
1.818	0.0395827	0.0183288	0.00082352	3.26e-05	0.572715	0	0	0	0.00267508	0.00097189	0	0	0	0.208877	0.0349797	0.0644086	-0.024414	0
1.82	0.0395827	0.0183272	0.00085843	3.398e-05	0.572715	0	0	0	0.00281421	0.00081999	0	0	0	0.208956	0.0349852	0.0644104	-0.021973	0
1.822	0.0411658	0.0183255	0.00089289	3.676e-05	0.572715	0	0	0	0.00296217	0.00068206	0	0	0	0.209037	0.034991	0.0644119	-0.019531	0
1.824	0.0395827	0.0183237	0.0009449	3.74e-05	0.572715	0	0	0	0.0029466	0.00057666	0	0	0	0.209118	0.0349969	0.0644131	-0.012207	0
1.826	0.0492133	0.0183218	0.00093888	4.621e-05	0.572715	0	0	0	0.00267054	0.00051881	0	0	0	0.209207	0.0350025	0.0644142	-0.0097656	0
1.828	0.0428149	0.0183199	0.00081216	3.477e-05	0.572715	0	0	0	0.00216124	0.00050381	0	0	0	0.209299	0.0350073	0.0644153	-0.0048828	0
1.83	0.0379337	0.0183183	0.00058102	2.204e-05	0.572715	0	0	0	0.00155848	0.00052224	0	0	0	0.209379	0.035011	0.0644163	-0.0097656	0
1.832	0.0363506	0.0183171	0.0002889	1.05e-05	0.572715	0	0	0	0.00104995	0.00056809	0	0	0	0.209454	0.0350137	0.0644174	-0.012207	0
1.834	0.0459811	0.0183165	-4.303e-05	-1.98e-06	0.572715	0	0	0	0.00078399	0.00062322	0	0	0	0.209536	0.0350155	0.0644186	-0.021973	0
1.836	0.0395827	0.0183166	-0.0004095	-1.621e-05	0.572715	0	0	0	0.00080103	0.00066282	0	0	0	0.209622	0.0350171	0.0644199	-0.019531	0
1.838	0.0331184	0.0183174	-0.00077992	-2.583e-05	0.572715	0	0	0	0.00101439	0.00067434	0	0	0	0.209694	0.0350189	0.0644212	-0.0048828	0
1.84	0.0411658	0.018319	-0.00105211	-4.331e-05	0.572715	0	0	0	0.00124875	0.00065235	0	0	0	0.209769	0.0350212	0.0644225	-0.01709	0
1.842	0.0428149	0.0183211	-0.00108977	-4.666e-05	0.572715	0	0	0	0.00132106	0.00059304	0	0	0	0.209853	0.0350237	0.0644238	-0.012207	0
1.844	0.0492133	0.0183233	-0.00086155	-4.24e-05	0.572715	0	0	0	0.00112625	0.00050352	0	0	0	0.209945	0.0350262	0.0644249	-0.0048828	0
1.846	0.0395827	0.018325	-0.00050567	-2.002e-05	0.572715	0	0	0	0.0006842	0.00039466	0	0	0	0.210033	0.035028	0.0644258	-0.012207	0
1.848	0.0459811	0.018326	-0.00021028	-9.67e-06	0.572715	0	0	0	0.00012612	0.00026725	0	0	0	0.210119	0.0350288	0.0644264	-0.019531	0
1.85	0.0428149	0.0183265	-5.139e-05	-2.2e-06	0.572715	0	0	0	-0.00036869	0.00012296	0	0	0	0.210208	0.0350285	0.0644268	-0.01709	0
1.852	0.0411658	0.0183266	1.889e-05	7.8e-07	0.572715	0	0	0	-0.00065677	-2.966e-05	0	0	0	0.210292	0.0350275	0.0644269	-0.0073242	0
1.854	0.0411658	0.0183265	4.882e-05	2.01e-06	0.572715	0	0	0	-0.00069874	-0.00018996	0	0	0	0.210374	0.0350262	0.0644267	-0.012207	0
1.856	0.0395827	0.0183264	4.761e-05	1.88e-06	0.572715	0	0	0	-0.00057784	-0.00035845	0	0	0	0.210455	0.0350249	0.0644261	-0.012207	0
1.858	0.0411658	0.0183263	6.134e-05	2.52e-06	0.572715	0	0	0	-0.0004583	-0.00051887	0	0	0	0.210536	0.0350239	0.0644253	-0.021973	0
1.86	0.0428149	0.0183262	0.00015306	6.55e-06	0.572715	0	0	0	-0.00050611	-0.00064984	0	0	0	0.21062	0.0350229	0.0644241	-0.01709	0
1.862	0.0411658	0.0183259	0.00031391	1.292e-05	0.572715	0	0	0	-0.00081077	-0.0007348	0	0	0	0.210704	0.0350216	0.0644227	-0.0097656	0
1.864	0.0428149	0.0183253	0.00048571	2.08e-05	0.572715	0	0	0	-0.00134227	-0.00075339	0	0	0	0.210788	0.0350194	0.0644212	-0.01709	0
1.866	0.044398	0.0183243	0.00062806	2.788e-05	0.572715	0	0	0	-0.00196295	-0.00069418	0	0	0	0.210875	0.0350161	0.0644198	-0.012207	0
1.868	0.0459811	0.018323	0.00070942	3.262e-05	0.572715	0	0	0	-0.00248956	-0.00056997	0	0	0	0.210965	0.0350117	0.0644185	-0.019531	0
1.87	0.0347015	0.0183216	0.00068151	2.365e-05	0.572715	0	0	0	-0.00277596	-0.00039951	0	0	0	0.211046	0.0350064	0.0644175	-0.021973	0
1.872	0.0379337	0.0183202	0.00052696	1.999e-05	0.572715	0	0	0	-0.00277812	-0.00019631	0	0	0	0.211118	0.0350008	0.0644169	-0.0073242	0
1.874	0.0395827	0.0183192	0.00032897	1.302e-05	0.572715	0	0	0	-0.00257309	1.655e-05	0	0	0	0.211196	0.0349955	0.0644168	-0.021973	0
1.876	0.0411658	0.0183185	0.00021933	9.03e-06	0.572715	0	0	0	-0.00232244	0.00020997	0	0	0	0.211277	0.0349906	0.064417	-0.0097656	0
1.878	0.0411658	0.0183181	0.00024567	1.011e-05	0.572715	0	0	0	-0.00219544	0.00036706	0	0	0	0.211359	0.0349861	0.0644176	-0.021973	0
1.88	0.0428149	0.0183176	0.00036008	1.542e-05	0.572715	0	0	0	-0.00228949	0.00048	0	0	0	0.211443	0.0349816	0.0644184	-0.021973	0
1.882	0.0428149	0.0183169	0.00051027	2.185e-05	0.572715	0	0	0	-0.00258667	0.0005438	0	0	0	0.211529	0.0349767	0.0644194	-0.0073242	0
1.884	0.0411658	0.0183159	0.00066829	2.751e-05	0.572715	0	0	0	-0.00296557	0.00056576	0	0	0	0.211613	0.0349712	0.0644205	-0.021973	0
1.886	0.0379337	0.0183145	0.00079734	3.025e-05	0.572715	0	0	0	-0.00326109	0.00056331	0	0	0	0.211692	0.0349649	0.0644217	-0.029297	0
1.888	0.0395827	0.0183129	0.00084479	3.344e-05	0.572715	0	0	0	-0.0033439	0.00055159	0	0	0	0.211769	0.0349583	0.0644228	-0.01709	0
1.89	0.0395827	0.0183113	0.00077388	3.063e-05	0.572715	0	0	0	-0.00318211	0.00054711	0	0	0	0.211848	0.0349518	0.0644239	-0.014648	0
1.892	0.0395827	0.0183097	0.0005837	2.31e-05	0.572715	0	0	0	-0.00285516	0.00056837	0	0	0	0.211928	0.0349458	0.064425	-0.0024414	0
1.894	0.0395827	0.0183085	0.00029962	1.186e-05	0.572715	0	0	0	-0.00251298	0.00061987	0	0	0	0.212007	0.0349404	0.0644262	-0.014648	0
1.896	0.0428149	0.0183079	-2.512e-05	-1.08e-06	0.572715	0	0	0	-0.00230282	0.00069319	0	0	0	0.212089	0.0349356	0.0644275	-0.021973	0
1.898	0.0411658	0.018308	-0.00031896	-1.313e-05	0.572715	0	0	0	-0.00229997	0.00078224	0	0	0	0.212173	0.034931	0.064429	-0.014648	0
1.9	0.0395827	0.0183086	-0.00055424	-2.194e-05	0.572715	0	0	0	-0.00247246	0.0008774	0	0	0	0.212254	0.0349262	0.0644306	-0.021973	0
1.902	0.044398	0.0183097	-0.00074923	-3.326e-05	0.572715	0	0	0	-0.00269495	0.00096026	0	0	0	0.212338	0.034921	0.0644325	-0.0048828	0
1.904	0.0411658	0.0183112	-0.00087543	-3.604e-05	0.572715	0	0	0	-0.00280646	0.00101993	0	0	0	0.212423	0.0349155	0.0644345	-0.014648	0
1.906	0.0428149	0.018313	-0.00087137	-3.731e-05	0.572715	0	0	0	-0.00268569	0.00105391	0	0	0	0.212507	0.03491	0.0644365	-0.014648	0
1.908	0.0492133	0.0183147	-0.00074563	-3.669e-05	0.572715	0	0	0	-0.00230919	0.00105677	0	0	0	0.212599	0.034905	0.0644386	-0.019531	0
1.91	0.0428149	0.0183162	-0.00053917	-2.308e-05	0.572715	0	0	0	-0.00176592	0.00103239	0	0	0	0.212692	0.034901	0.0644407	-0.021973	0
1.912	0.0428149	0.0183173	-0.00024802	-1.062e-05	0.572715	0	0	0	-0.00121883	0.00100127	0	0	0	0.212777	0.034898	0.0644428	-0.012207	0
1.914	0.0492133	0.0183178	0.00011391	5.61e-06	0.572715	0	0	0	-0.00082935	0.00098339	0	0	0	0.212869	0.0348959	0.0644447	-0.014648	0
1.916	0.0395827	0.0183176	0.00046697	1.848e-05	0.572715	0	0	0	-0.00068184	0.00099333	0	0	0	0.212958	0.0348944	0.0644467	-0.019531	0
1.918	0.044398	0.0183166	0.0007288	3.236e-05	0.572715	0	0	0	-0.00074669	0.00104404	0	0	0	0.213042	0.034893	0.0644488	-0.01709	0
1.92	0.0395827	0.0183152	0.00085423	3.381e-05	0.572715	0	0	0	-0.00089751	0.00113198	0	0	0	0.213126	0.0348914	0.0644509	-0.012207	0
1.922	0.0428149	0.0183135	0.00082729	3.542e-05	0.572715	0	0	0	-0.00097186	0.00123382	0	0	0	0.213208	0.0348895	0.0644533	-0.014648	0
1.924	0.0379337	0.0183118	0.00066914	2.538e-05	0.572715	0	0	0	-0.00084838	0.00133018	0	0	0	0.213289	0.0348877	0.0644559	-0.012207	0
1.926	0.044398	0.0183105	0.00043481	1.93e-05	0.572715	0	0	0	-0.00050382	0.0014114	0	0	0	0.213371	0.0348863	0.0644586	-0.012207	0
1.928	0.0411658	0.0183096	0.00017952	7.39e-06	0.572715	0	0	0	-2.131e-05	0.0014624	0	0	0	0.213457	0.0348858	0.0644615	-0.01709	0
1.93	0.0395827	0.0183092	-6.201e-05	-2.45e-06	0.572715	0	0	0	0.00045231	0.0014679	0	0	0	0.213538	0.0348862	0.0644644	-0.01709	0
1.932	0.0428149	0.0183094	-0.00026794	-1.147e-05	0.572715	0	0	0	0.00077737	0.00142273	0	0	0	0.21362	0.0348875	0.0644673	0	0
1.934	0.0379337	0.0183099	-0.0004134	-1.568e-05	0.572715	0	0	0	0.00088716	0.00132258	0	0	0	0.213701	0.0348891	0.0644701	-0.012207	0
1.936	0.0459811	0.0183107	-0.00046233	-2.126e-05	0.572715	0	0	0	0.0008181	0.00116602	0	0	0	0.213785	0.0348908	0.0644725	-0.01709	0
1.938	0.044398	0.0183116	-0.00038487	-1.709e-05	0.572715	0	0	0	0.00069112	0.00096664	0	0	0	0.213875	0.0348923	0.0644747	-0.012207	0
1.94	0.0459811	0.0183124	-0.00019827	-9.12e-06	0.572715	0	0	0	0.00065393	0.00074258	0	0	0	0.213966	0.0348937	0.0644764	-0.019531	0
1.942	0.0428149	0.0183128	1.556e-05	6.7e-07	0.572715	0	0	0	0.00081113	0.00050617	0	0	0	0.214054	0.0348951	0.0644776	-0.012207	0
1.944	0.0411658	0.0183128	0.00014978	6.17e-06	0.572715	0	0	0	0.0011734	0.00027287	0	0	0	0.214138	0.0348971	0.0644784	-0.01709	0
1.946	0.0428149	0.0183125	0.00014094	6.03e-06	0.572715	0	0	0	0.00165027	6.034e-05	0	0	0	0.214222	0.0348999	0.0644787	-0.01709	0
1.948	0.0459811	0.0183122	8.2e-06	3.8e-07	0.572715	0	0	0	0.00209088	-0.0001205	0	0	0	0.214311	0.0349037	0.0644787	-0.021973	0
1.95	0.0428149	0.0183122	-0.0001623	-6.95e-06	0.572715	0	0	0	0.00235396	-0.0002591	0	0	0	0.2144	0.0349081	0.0644783	-0.01709	0
1.952	0.044398	0.0183125	-0.00025846	-1.148e-05	0.572715	0	0	0	0.00237357	-0.0003433	0	0	0	0.214487	0.0349129	0.0644777	-0.0097656	0
1.954	0.0556776	0.018313	-0.00019345	-1.077e-05	0.572715	0	0	0	0.00218849	-0.00037236	0	0	0	0.214587	0.0349174	0.064477	-0.029297	0
1.956	0.0459811	0.0183134	2.43e-05	1.12e-06	0.572715	0	0	0	0.00192181	-0.00035541	0	0	0	0.214689	0.0349215	0.0644762	-0.014648	0
1.958	0.0428149	0.0183134	0.00028251	1.21e-05	0.572715	0	0	0	0.00172122	-0.00029955	0	0	0	0.214778	0.0349252	0.0644756	-0.024414	0
1.96	0.0459811	0.0183128	0.00046868	2.155e-05	0.572715	0	0	0	0.00168853	-0.00021552	0	0	0	0.214866	0.0349286	0.0644751	-0.01709	0
1.962	0.0428149	0.0183119	0.00053477	2.29e-05	0.572715	0	0	0	0.0018334	-0.00012462	0	0	0	0.214955	0.0349321	0.0644747	-0.012207	0
1.964	0.0508623	0.0183108	0.00045563	2.317e-05	0.572715	0	0	0	0.00207148	-4.858e-05	0	0	0	0.215049	0.034936	0.0644746	-0.019531	0
1.966	0.0395827	0.0183099	0.00023425	9.27e-06	0.572715	0	0	0	0.00226345	-3.69e-06	0	0	0	0.215139	0.0349404	0.0644745	-0.01709	0
1.968	0.044398	0.0183094	-4.72e-05	-2.1e-06	0.572715	0	0	0	0.0022792	-4.2e-06	0	0	0	0.215223	0.0349449	0.0644745	-0.031738	0
1.97	0.044398	0.0183095	-0.00027697	-1.23e-05	0.572715	0	0	0	0.00206121	-5.319e-05	0	0	0	0.215312	0.0349492	0.0644745	-0.024414	0
1.972	0.0476302	0.0183101	-0.00041651	-1.984e-05	0.572715	0	0	0	0.00165476	-0.00013457	0	0	0	0.215404	0.034953	0.0644743	-0.012207	0
1.974	0.0411658	0.0183109	-0.00049989	-2.058e-05	0.572715	0	0	0	0.00118865	-0.00022526	0	0	0	0.215493	0.0349558	0.0644739	-0.014648	0
1.976	0.0476302	0.0183119	-0.00052637	-2.507e-05	0.572715	0	0	0	0.00081862	-0.0003041	0	0	0	0.215582	0.0349578	0.0644734	-0.024414	0
1.978	0.0459811	0.018313	-0.00043112	-1.982e-05	0.572715	0	0	0	0.00066054	-0.00034908	0	0	0	0.215675	0.0349593	0.0644727	-0.014648	0
1.98	0.0459811	0.0183138	-0.00020739	-9.54e-06	0.572715	0	0	0	0.00074396	-0.000342	0	0	0	0.215767	0.0349607	0.064472	-0.021973	0
1.982	0.0459811	0.0183142	5.207e-05	2.39e-06	0.572715	0	0	0	0.00100809	-0.00027077	0	0	0	0.215859	0.0349624	0.0644714	-0.01709	0
1.984	0.0459811	0.0183141	0.0002776	1.276e-05	0.572715	0	0	0	0.00134108	-0.00011902	0	0	0	0.215951	0.0349648	0.064471	-0.012207	0
1.986	0.0428149	0.0183136	0.00046991	2.012e-05	0.572715	0	0	0	0.00164234	0.00013053	0	0	0	0.21604	0.0349678	0.064471	-0.01709	0
1.988	0.0428149	0.0183126	0.00063566	2.722e-05	0.572715	0	0	0	0.00187798	0.00047877	0	0	0	0.216126	0.0349713	0.0644717	-0.01709	0
1.99	0.0428149	0.0183114	0.00077844	3.333e-05	0.572715	0	0	0	0.00210337	0.0009141	0	0	0	0.216211	0.0349753	0.064473	-0.0097656	0
1.992	0.0428149	0.0183098	0.00092261	3.95e-05	0.572715	0	0	0	0.00244236	0.0014283	0	0	0	0.216297	0.0349798	0.0644754	-0.0097656	0
1.994	0.0379337	0.018308	0.00108436	4.113e-05	0.572715	0	0	0	0.00303087	0.0020166	0	0	0	0.216378	0.0349853	0.0644788	-0.0097656	0
1.996	0.044398	0.0183058	0.00123366	5.477e-05	0.572715	0	0	0	0.00394924	0.0026744	0	0	0	0.21646	0.0349923	0.0644835	-0.014648	0
1.998	0.0428149	0.0183033	0.00130376	5.582e-05	0.572715	0	0	0	0.00517564	0.00339051	0	0	0	0.216547	0.0350014	0.0644896	0	0
2	0.0459811	0.0183007	0.00130376	5.995e-05	0.572715	0	0	0	0.00658122	0.00412178	0	0	0	0.216636	0.0350131	0.0644971	-0.014648	0
