# Supplementary material for: In vivo muscle force and muscle power during near-maximal frog jumps
Source: PLoS One. 2017 Mar 10;12(3):e0173415. doi: 10.1371/journal.pone.0173415 (PMC5345813; doi:10.1371/journal.pone.0173415)
Supplement: S3 File — Full raw data set of the current study. (ZIP) [file pone.0173415.s003.zip › Frog_jumping_full_dataset2/Extracted_data/Frog2/Jump12/Apr30jump12.all]

  0.00000000   0.00000000   0.01760000  -0.00000000   0.00000000   0.00000000   0.00000000   0.00000000   0.00000000  -0.00113472   0.26221027   0.00000000   0.00000000   0.00000000   0.00000000   0.00000000   0.00000000  -0.01464800
  0.00200000   0.00000000   0.01760000  -0.00000000   0.00000000   0.00000000   0.00000000   0.00000000   0.00000000  -0.00139251   0.26193577   0.00000000   0.00000000   0.00000000   0.00000000   0.00000000   0.00000000  -0.01953100
  0.00400000   0.00000000   0.01760000   0.00000000   0.00000000   0.00000000   0.00000000   0.00000000   0.00000000  -0.00161871   0.26172915   0.00000000   0.00000000   0.00000000   0.00000000   0.00000000   0.00000000  -0.01953100
  0.00600000   0.00000000   0.01760000   0.00000000   0.00000000   0.00000000   0.00000000   0.00000000   0.00000000  -0.00180743   0.26158280   0.00000000   0.00000000   0.00000000   0.00000000   0.00000000   0.00000000  -0.01464800
  0.00800000   0.00000000   0.01760000   0.00000000   0.00000000   0.00000000   0.00000000   0.00000000   0.00000000  -0.00195519   0.26147724   0.00000000   0.00000000   0.00000000   0.00000000   0.00000000   0.00000000  -0.01220700
  0.01000000   0.00000000   0.01760000   0.00000000   0.00000000   0.00000000   0.00000000   0.00000000   0.00000000  -0.00206123   0.26139347   0.00000000   0.00000000   0.00000000   0.00000000   0.00000000   0.00000000  -0.01953100
  0.01200000   0.00000000   0.01760000   0.00000000   0.00000000   0.00000000   0.00000000   0.00000000   0.00000000  -0.00212933   0.26132514   0.00000000   0.00000000   0.00000000   0.00000000   0.00000000   0.00000000  -0.01709000
  0.01400000   0.00000000   0.01760000   0.00000000   0.00000000   0.00000000   0.00000000   0.00000000   0.00000000  -0.00216842   0.26127828   0.00000000   0.00000000   0.00000000   0.00000000   0.00000000   0.00000000  -0.01220700
  0.01600000   0.00251185   0.01760000  -0.00000000  -0.00000000   0.00000000   0.00000000   0.00000000   0.00000000  -0.00219013   0.26125983   0.00000000   0.00000000   0.00000000   0.00000000   0.00000000   0.00000000  -0.01953100
  0.01800000   0.00416091   0.01760000  -0.00000000  -0.00000000   0.00000000   0.00000000   0.00000000   0.00000000  -0.00220454   0.26127358   0.00000000   0.00000000   0.00000000   0.00000000   0.00000000   0.00000000  -0.01709000
  0.02000000   0.00574401   0.01760000   0.00000000   0.00000000   0.00000000   0.00000000   0.00000000   0.00000000  -0.00221823   0.26132202   0.00000000   0.00000000   0.00000000   0.00000000   0.00000000   0.00000000  -0.01464800
  0.02200000   0.00000000   0.01760000   0.00000000   0.00000000   0.00000000   0.00000000   0.00000000   0.00000000  -0.00223499   0.26140446   0.00000000   0.00000000   0.00000000   0.00000000   0.00000000   0.00000000  -0.01220700
  0.02400000   0.00092875   0.01760000   0.00000000   0.00000000   0.00000000   0.00000000   0.00000000   0.00000000  -0.00225567   0.26151437   0.00000000   0.00000000   0.00000000   0.00000000   0.00000000   0.00000000  -0.00244140
  0.02600000   0.00092875   0.01760000   0.00000000   0.00000000   0.00000000   0.00000000   0.00000000   0.00000000  -0.00227802   0.26163842   0.00000000   0.00000000   0.00000000   0.00000000   0.00000000   0.00000000  -0.00976560
  0.02800000   0.00000000   0.01760000   0.00000000   0.00000000   0.00000000   0.00000000   0.00000000   0.00000000  -0.00229800   0.26175918   0.00000000   0.00000000   0.00000000   0.00000000   0.00000000   0.00000000  -0.01709000
  0.03000000   0.00000000   0.01760000   0.00000000   0.00000000   0.00000000   0.00000000   0.00000000   0.00000000  -0.00231196   0.26185953   0.00000000   0.00000000   0.00000000   0.00000000   0.00000000   0.00000000  -0.00244140
  0.03200000   0.00000000   0.01760000  -0.00000000   0.00000000   0.00000000   0.00000000   0.00000000   0.00000000  -0.00231949   0.26192407   0.00000000   0.00000000   0.00000000   0.00000000   0.00000000   0.00000000  -0.00976560
  0.03400000   0.00092875   0.01760000  -0.00000000  -0.00000000   0.00000000   0.00000000   0.00000000   0.00000000  -0.00232590   0.26194120   0.00000000   0.00000000   0.00000000   0.00000000   0.00000000   0.00000000  -0.01709000
  0.03600000   0.00251185   0.01760000   0.00000000   0.00000000   0.00000000   0.00000000   0.00000000   0.00000000  -0.00234093   0.26190596   0.00000000   0.00000000   0.00000000   0.00000000   0.00000000   0.00000000  -0.01464800
  0.03800000   0.00000000   0.01760000   0.00000000   0.00000000   0.00000000   0.00000000   0.00000000   0.00000000  -0.00237339   0.26182001   0.00000000   0.00000000   0.00000000   0.00000000   0.00000000   0.00000000  -0.01220700
  0.04000000   0.00092875   0.01760000   0.00000000   0.00000000   0.00000000   0.00000000   0.00000000   0.00000000  -0.00242626   0.26169232   0.00000000   0.00000000   0.00000000   0.00000000   0.00000000   0.00000000  -0.01709000
  0.04200000   0.00000000   0.01760000   0.00000000   0.00000000   0.00000000   0.00000000   0.00000000   0.00000000  -0.00249621   0.26153896   0.00000000   0.00000000   0.00000000   0.00000000   0.00000000   0.00000000  -0.01220700
  0.04400000   0.00092875   0.01760000   0.00000000   0.00000000   0.00000000   0.00000000   0.00000000   0.00000000  -0.00257560   0.26137737   0.00000000   0.00000000   0.00000000   0.00000000   0.00000000   0.00000000  -0.01709000
  0.04600000   0.00000000   0.01760000   0.00000000   0.00000000   0.00000000   0.00000000   0.00000000   0.00000000  -0.00265386   0.26122019   0.00000000   0.00000000   0.00000000   0.00000000   0.00000000   0.00000000  -0.01464800
  0.04800000   0.00000000   0.01760000  -0.00000000   0.00000000   0.00000000   0.00000000   0.00000000   0.00000000  -0.00271974   0.26107339   0.00000000   0.00000000   0.00000000   0.00000000   0.00000000   0.00000000  -0.01220700
  0.05000000   0.00092875   0.01760000  -0.00000000  -0.00000000   0.00000000   0.00000000   0.00000000   0.00000000  -0.00276582   0.26093697   0.00000000   0.00000000   0.00000000   0.00000000   0.00000000   0.00000000  -0.02929700
  0.05200000   0.00092875   0.01760000   0.00000000   0.00000000   0.00000000   0.00000000   0.00000000   0.00000000  -0.00279081   0.26080487   0.00000000   0.00000000   0.00000000   0.00000000   0.00000000   0.00000000  -0.01464800
  0.05400000   0.00000000   0.01760000   0.00000000   0.00000000   0.00000000   0.00000000   0.00000000   0.00000000  -0.00279717   0.26066620   0.00000000   0.00000000   0.00000000   0.00000000   0.00000000   0.00000000  -0.01464800
  0.05600000   0.00000000   0.01760000   0.00000000   0.00000000   0.00000000   0.00000000   0.00000000   0.00000000  -0.00278843   0.26050951   0.00000000   0.00000000   0.00000000   0.00000000   0.00000000   0.00000000  -0.01709000
  0.05800000   0.00251185   0.01760000   0.00000000   0.00000000   0.00000000   0.00000000   0.00000000   0.00000000  -0.00276822   0.26032889   0.00000000   0.00000000   0.00000000   0.00000000   0.00000000   0.00000000  -0.01464800
  0.06000000   0.00000000   0.01760000   0.00000000   0.00000000   0.00000000   0.00000000   0.00000000   0.00000000  -0.00274014   0.26012771   0.00000000   0.00000000   0.00000000   0.00000000   0.00000000   0.00000000  -0.02197300
  0.06200000   0.00000000   0.01760000   0.00000000   0.00000000   0.00000000   0.00000000   0.00000000   0.00000000  -0.00270929   0.25991506   0.00000000   0.00000000   0.00000000   0.00000000   0.00000000   0.00000000  -0.02197300
  0.06400000   0.00000000   0.01760000  -0.00000000   0.00000000   0.00000000   0.00000000   0.00000000   0.00000000  -0.00268220   0.25969910   0.00000000   0.00000000   0.00000000   0.00000000   0.00000000   0.00000000  -0.01709000
  0.06600000   0.00000000   0.01760000  -0.00000000   0.00000000   0.00000000   0.00000000   0.00000000   0.00000000  -0.00266271   0.25948489   0.00000000   0.00000000   0.00000000   0.00000000   0.00000000   0.00000000  -0.01709000
  0.06800000   0.00000000   0.01760000   0.00000000   0.00000000   0.00000000   0.00000000   0.00000000   0.00000000  -0.00265024   0.25927705   0.00000000   0.00000000   0.00000000   0.00000000   0.00000000   0.00000000  -0.01953100
  0.07000000   0.00251185   0.01760000   0.00000000   0.00000000   0.00000000   0.00000000   0.00000000   0.00000000  -0.00264317   0.25908194   0.00000000   0.00000000   0.00000000   0.00000000   0.00000000   0.00000000  -0.01220700
  0.07200000   0.00092875   0.01760000   0.00000000   0.00000000   0.00000000   0.00000000   0.00000000   0.00000000  -0.00264166   0.25890409   0.00000000   0.00000000   0.00000000   0.00000000   0.00000000   0.00000000  -0.01709000
  0.07400000   0.00092875   0.01760000   0.00000000   0.00000000   0.00000000   0.00000000   0.00000000   0.00000000  -0.00264766   0.25874275   0.00000000   0.00000000   0.00000000   0.00000000   0.00000000   0.00000000  -0.00488280
  0.07600000   0.00000000   0.01760000   0.00000000   0.00000000   0.00000000   0.00000000   0.00000000   0.00000000  -0.00266420   0.25859564   0.00000000   0.00000000   0.00000000   0.00000000   0.00000000   0.00000000  -0.00488280
  0.07800000   0.00000000   0.01760000   0.00000000   0.00000000   0.00000000   0.00000000   0.00000000   0.00000000  -0.00269407   0.25846639   0.00000000   0.00000000   0.00000000   0.00000000   0.00000000   0.00000000  -0.01464800
  0.08000000   0.00251185   0.01760000  -0.00000000  -0.00000000   0.00000000   0.00000000   0.00000000   0.00000000  -0.00273881   0.25836639   0.00000000   0.00000000   0.00000000   0.00000000   0.00000000   0.00000000  -0.01709000
  0.08200000   0.00000000   0.01760000  -0.00000000   0.00000000   0.00000000   0.00000000   0.00000000   0.00000000  -0.00279897   0.25830850   0.00000000   0.00000000   0.00000000   0.00000000   0.00000000   0.00000000  -0.01953100
  0.08400000   0.00092875   0.01760000   0.00000000   0.00000000   0.00000000   0.00000000   0.00000000   0.00000000  -0.00287355   0.25829881   0.00000000   0.00000000   0.00000000   0.00000000   0.00000000   0.00000000  -0.02197300
  0.08600000   0.00251185   0.01760000   0.00000000   0.00000000   0.00000000   0.00000000   0.00000000   0.00000000  -0.00295922   0.25833070   0.00000000   0.00000000   0.00000000   0.00000000   0.00000000   0.00000000  -0.01709000
  0.08800000   0.00000000   0.01760000   0.00000000   0.00000000   0.00000000   0.00000000   0.00000000   0.00000000  -0.00305054   0.25838372   0.00000000   0.00000000   0.00000000   0.00000000   0.00000000   0.00000000  -0.00976560
  0.09000000   0.00000000   0.01760000   0.00000000   0.00000000   0.00000000   0.00000000   0.00000000   0.00000000  -0.00313968   0.25843203   0.00000000   0.00000000   0.00000000   0.00000000   0.00000000   0.00000000  -0.01464800
  0.09200000   0.00000000   0.01760000   0.00000000   0.00000000   0.00000000   0.00000000   0.00000000   0.00000000  -0.00321747   0.25845851   0.00000000   0.00000000   0.00000000   0.00000000   0.00000000   0.00000000  -0.01709000
  0.09400000   0.00000000   0.01760000   0.00000000   0.00000000   0.00000000   0.00000000   0.00000000   0.00000000  -0.00327696   0.25846314   0.00000000   0.00000000   0.00000000   0.00000000   0.00000000   0.00000000  -0.01464800
  0.09600000   0.00000000   0.01760000  -0.00000000   0.00000000   0.00000000   0.00000000   0.00000000   0.00000000  -0.00331438   0.25846230   0.00000000   0.00000000   0.00000000   0.00000000   0.00000000   0.00000000  -0.01464800
  0.09800000   0.00092875   0.01760000  -0.00000000  -0.00000000   0.00000000   0.00000000   0.00000000   0.00000000  -0.00332688   0.25848196   0.00000000   0.00000000   0.00000000   0.00000000   0.00000000   0.00000000  -0.01464800
  0.10000000   0.00000000   0.01760000   0.00000000   0.00000000   0.00000000   0.00000000   0.00000000   0.00000000  -0.00331150   0.25855021   0.00000000   0.00000000   0.00000000   0.00000000   0.00000000   0.00000000  -0.01953100
  0.10200000   0.00092875   0.01760000   0.00000000   0.00000000   0.00000000   0.00000000   0.00000000   0.00000000  -0.00326727   0.25868917   0.00000000   0.00000000   0.00000000   0.00000000   0.00000000   0.00000000  -0.01709000
  0.10400000   0.00092875   0.01760000   0.00000000   0.00000000   0.00000000   0.00000000   0.00000000   0.00000000  -0.00319792   0.25890721   0.00000000   0.00000000   0.00000000   0.00000000   0.00000000   0.00000000  -0.01464800
  0.10600000   0.00092875   0.01760000   0.00000000   0.00000000   0.00000000   0.00000000   0.00000000   0.00000000  -0.00311142   0.25920025   0.00000000   0.00000000   0.00000000   0.00000000   0.00000000   0.00000000  -0.00732420
  0.10800000   0.00000000   0.01760000   0.00000000   0.00000000   0.00000000   0.00000000   0.00000000   0.00000000  -0.00301739   0.25955701   0.00000000   0.00000000   0.00000000   0.00000000   0.00000000   0.00000000  -0.01464800
  0.11000000   0.00092875   0.01760000   0.00000000   0.00000000   0.00000000   0.00000000   0.00000000   0.00000000  -0.00292498   0.25995727   0.00000000   0.00000000   0.00000000   0.00000000   0.00000000   0.00000000  -0.01464800
  0.11200000   0.00092875   0.01760000  -0.00000000  -0.00000000   0.00000000   0.00000000   0.00000000   0.00000000  -0.00284234   0.26036915   0.00000000   0.00000000   0.00000000   0.00000000   0.00000000   0.00000000  -0.01709000
  0.11400000   0.00092875   0.01760000  -0.00000000  -0.00000000   0.00000000   0.00000000   0.00000000   0.00000000  -0.00277588   0.26075626   0.00000000   0.00000000   0.00000000   0.00000000   0.00000000   0.00000000  -0.00976560
  0.11600000   0.00000000   0.01760000   0.00000000   0.00000000   0.00000000   0.00000000   0.00000000   0.00000000  -0.00272914   0.26109020   0.00000000   0.00000000   0.00000000   0.00000000   0.00000000   0.00000000  -0.01709000
  0.11800000   0.00574401   0.01760000   0.00000000   0.00000000   0.00000000   0.00000000   0.00000000   0.00000000  -0.00270246   0.26135585   0.00000000   0.00000000   0.00000000   0.00000000   0.00000000   0.00000000  -0.01709000
  0.12000000   0.00000000   0.01760000   0.00000000   0.00000000   0.00000000   0.00000000   0.00000000   0.00000000  -0.00269283   0.26154818   0.00000000   0.00000000   0.00000000   0.00000000   0.00000000   0.00000000  -0.00976560
  0.12200000   0.00000000   0.01760000   0.00000000   0.00000000   0.00000000   0.00000000   0.00000000   0.00000000  -0.00269420   0.26167052   0.00000000   0.00000000   0.00000000   0.00000000   0.00000000   0.00000000  -0.01709000
  0.12400000   0.00000000   0.01760000   0.00000000   0.00000000   0.00000000   0.00000000   0.00000000   0.00000000  -0.00269917   0.26173509   0.00000000   0.00000000   0.00000000   0.00000000   0.00000000   0.00000000  -0.01464800
  0.12600000   0.00092875   0.01760000   0.00000000   0.00000000   0.00000000   0.00000000   0.00000000   0.00000000  -0.00270118   0.26175867   0.00000000   0.00000000   0.00000000   0.00000000   0.00000000   0.00000000  -0.01953100
  0.12800000   0.00000000   0.01760000  -0.00000000   0.00000000   0.00000000   0.00000000   0.00000000   0.00000000  -0.00269676   0.26175562   0.00000000   0.00000000   0.00000000   0.00000000   0.00000000   0.00000000  -0.01220700
  0.13000000   0.00000000   0.01760000  -0.00000000   0.00000000   0.00000000   0.00000000   0.00000000   0.00000000  -0.00268603   0.26173586   0.00000000   0.00000000   0.00000000   0.00000000   0.00000000   0.00000000  -0.01464800
  0.13200000   0.00092875   0.01760000   0.00000000   0.00000000   0.00000000   0.00000000   0.00000000   0.00000000  -0.00267092   0.26170855   0.00000000   0.00000000   0.00000000   0.00000000   0.00000000   0.00000000  -0.01464800
  0.13400000   0.00092875   0.01760000   0.00000000   0.00000000   0.00000000   0.00000000   0.00000000   0.00000000  -0.00265353   0.26168282   0.00000000   0.00000000   0.00000000   0.00000000   0.00000000   0.00000000  -0.02197300
  0.13600000   0.00092875   0.01760000   0.00000000   0.00000000   0.00000000   0.00000000   0.00000000   0.00000000  -0.00263527   0.26166228   0.00000000   0.00000000   0.00000000   0.00000000   0.00000000   0.00000000  -0.00976560
  0.13800000   0.00251185   0.01760000   0.00000000   0.00000000   0.00000000   0.00000000   0.00000000   0.00000000  -0.00261622   0.26164202   0.00000000   0.00000000   0.00000000   0.00000000   0.00000000   0.00000000  -0.00488280
  0.14000000   0.00000000   0.01760000   0.00000000   0.00000000   0.00000000   0.00000000   0.00000000   0.00000000  -0.00259627   0.26161245   0.00000000   0.00000000   0.00000000   0.00000000   0.00000000   0.00000000  -0.01220700
  0.14200000   0.00251185   0.01760000   0.00000000   0.00000000   0.00000000   0.00000000   0.00000000   0.00000000  -0.00257705   0.26156371   0.00000000   0.00000000   0.00000000   0.00000000   0.00000000   0.00000000  -0.01709000
  0.14400000   0.00000000   0.01760000  -0.00000000   0.00000000   0.00000000   0.00000000   0.00000000   0.00000000  -0.00256166   0.26148761   0.00000000   0.00000000   0.00000000   0.00000000   0.00000000   0.00000000  -0.00976560
  0.14600000   0.00251185   0.01760000  -0.00000000  -0.00000000   0.00000000   0.00000000   0.00000000   0.00000000  -0.00255325   0.26138100   0.00000000   0.00000000   0.00000000   0.00000000   0.00000000   0.00000000  -0.01709000
  0.14800000   0.00416091   0.01760000   0.00000000   0.00000000   0.00000000   0.00000000   0.00000000   0.00000000  -0.00255434   0.26124971   0.00000000   0.00000000   0.00000000   0.00000000   0.00000000   0.00000000  -0.01709000
  0.15000000   0.00251185   0.01760000   0.00000000   0.00000000   0.00000000   0.00000000   0.00000000   0.00000000  -0.00256666   0.26110656   0.00000000   0.00000000   0.00000000   0.00000000   0.00000000   0.00000000  -0.01953100
  0.15200000   0.00000000   0.01760000   0.00000000   0.00000000   0.00000000   0.00000000   0.00000000   0.00000000  -0.00259174   0.26096384   0.00000000   0.00000000   0.00000000   0.00000000   0.00000000   0.00000000  -0.01464800
  0.15400000   0.00000000   0.01760000   0.00000000   0.00000000   0.00000000   0.00000000   0.00000000   0.00000000  -0.00263079   0.26082830   0.00000000   0.00000000   0.00000000   0.00000000   0.00000000   0.00000000  -0.02197300
  0.15600000   0.00000000   0.01760000   0.00000000   0.00000000   0.00000000   0.00000000   0.00000000   0.00000000  -0.00268261   0.26070112   0.00000000   0.00000000   0.00000000   0.00000000   0.00000000   0.00000000  -0.01220700
  0.15800000   0.00000000   0.01760000   0.00000000   0.00000000   0.00000000   0.00000000   0.00000000   0.00000000  -0.00274253   0.26058153   0.00000000   0.00000000   0.00000000   0.00000000   0.00000000   0.00000000  -0.01464800
  0.16000000   0.00574401   0.01760000  -0.00000000  -0.00000000   0.00000000   0.00000000   0.00000000   0.00000000  -0.00280420   0.26047165   0.00000000   0.00000000   0.00000000   0.00000000   0.00000000   0.00000000  -0.03173800
  0.16200000   0.00092875   0.01760000  -0.00000000  -0.00000000   0.00000000   0.00000000   0.00000000   0.00000000  -0.00286083   0.26037451   0.00000000   0.00000000   0.00000000   0.00000000   0.00000000   0.00000000  -0.02197300
  0.16400000   0.00000000   0.01760000   0.00000000   0.00000000   0.00000000   0.00000000   0.00000000   0.00000000  -0.00290534   0.26028404   0.00000000   0.00000000   0.00000000   0.00000000   0.00000000   0.00000000  -0.01953100
  0.16600000   0.00251185   0.01760000   0.00000000   0.00000000   0.00000000   0.00000000   0.00000000   0.00000000  -0.00293160   0.26018051   0.00000000   0.00000000   0.00000000   0.00000000   0.00000000   0.00000000  -0.00976560
  0.16800000   0.00251185   0.01760000   0.00000000   0.00000000   0.00000000   0.00000000   0.00000000   0.00000000  -0.00293592   0.26004022   0.00000000   0.00000000   0.00000000   0.00000000   0.00000000   0.00000000  -0.02197300
  0.17000000   0.00000000   0.01760000   0.00000000   0.00000000   0.00000000   0.00000000   0.00000000   0.00000000  -0.00291804   0.25985193   0.00000000   0.00000000   0.00000000   0.00000000   0.00000000   0.00000000  -0.01220700
  0.17200000   0.00416091   0.01760000   0.00000000   0.00000000   0.00000000   0.00000000   0.00000000   0.00000000  -0.00288132   0.25962428   0.00000000   0.00000000   0.00000000   0.00000000   0.00000000   0.00000000  -0.01953100
  0.17400000   0.00574401   0.01760000   0.00000000   0.00000000   0.00000000   0.00000000   0.00000000   0.00000000  -0.00283184   0.25937728   0.00000000   0.00000000   0.00000000   0.00000000   0.00000000   0.00000000  -0.01709000
  0.17600000   0.00000000   0.01760000  -0.00000000   0.00000000   0.00000000   0.00000000   0.00000000   0.00000000  -0.00277807   0.25913210   0.00000000   0.00000000   0.00000000   0.00000000   0.00000000   0.00000000  -0.01709000
  0.17800000   0.00000000   0.01760000  -0.00000000   0.00000000   0.00000000   0.00000000   0.00000000   0.00000000  -0.00272912   0.25890834   0.00000000   0.00000000   0.00000000   0.00000000   0.00000000   0.00000000  -0.01220700
  0.18000000   0.00092875   0.01760000   0.00000000   0.00000000   0.00000000   0.00000000   0.00000000   0.00000000  -0.00269097   0.25872316   0.00000000   0.00000000   0.00000000   0.00000000   0.00000000   0.00000000  -0.01953100
  0.18200000   0.00251185   0.01760000   0.00000000   0.00000000   0.00000000   0.00000000   0.00000000   0.00000000  -0.00266443   0.25859028   0.00000000   0.00000000   0.00000000   0.00000000   0.00000000   0.00000000  -0.00976560
  0.18400000   0.00000000   0.01760000   0.00000000   0.00000000   0.00000000   0.00000000   0.00000000   0.00000000  -0.00264695   0.25851704   0.00000000   0.00000000   0.00000000   0.00000000   0.00000000   0.00000000  -0.01220700
  0.18600000   0.00000000   0.01760000   0.00000000   0.00000000   0.00000000   0.00000000   0.00000000   0.00000000  -0.00263582   0.25850184   0.00000000   0.00000000   0.00000000   0.00000000   0.00000000   0.00000000  -0.01220700
  0.18800000   0.00000000   0.01760000   0.00000000   0.00000000   0.00000000   0.00000000   0.00000000   0.00000000  -0.00262961   0.25853936   0.00000000   0.00000000   0.00000000   0.00000000   0.00000000   0.00000000  -0.01953100
  0.19000000   0.00000000   0.01760000   0.00000000   0.00000000   0.00000000   0.00000000   0.00000000   0.00000000  -0.00262813   0.25862616   0.00000000   0.00000000   0.00000000   0.00000000   0.00000000   0.00000000  -0.01709000
  0.19200000   0.00092875   0.01760000  -0.00000000  -0.00000000   0.00000000   0.00000000   0.00000000   0.00000000  -0.00263327   0.25875873   0.00000000   0.00000000   0.00000000   0.00000000   0.00000000   0.00000000  -0.00732420
  0.19400000   0.00000000   0.01760000  -0.00000000   0.00000000   0.00000000   0.00000000   0.00000000   0.00000000  -0.00264784   0.25893126   0.00000000   0.00000000   0.00000000   0.00000000   0.00000000   0.00000000  -0.01953100
  0.19600000   0.00000000   0.01760000   0.00000000   0.00000000   0.00000000   0.00000000   0.00000000   0.00000000  -0.00267283   0.25913821   0.00000000   0.00000000   0.00000000   0.00000000   0.00000000   0.00000000  -0.01464800
  0.19800000   0.00000000   0.01760000   0.00000000   0.00000000   0.00000000   0.00000000   0.00000000   0.00000000  -0.00270712   0.25937789   0.00000000   0.00000000   0.00000000   0.00000000   0.00000000   0.00000000  -0.01709000
  0.20000000   0.00000000   0.01760000   0.00000000   0.00000000   0.00000000   0.00000000   0.00000000   0.00000000  -0.00274817   0.25965414   0.00000000   0.00000000   0.00000000   0.00000000   0.00000000   0.00000000  -0.01464800
  0.20200000   0.00000000   0.01760000   0.00000000   0.00000000   0.00000000   0.00000000   0.00000000   0.00000000  -0.00279019   0.25997471   0.00000000   0.00000000   0.00000000   0.00000000   0.00000000   0.00000000  -0.01709000
  0.20400000   0.00092875   0.01760000   0.00000000   0.00000000   0.00000000   0.00000000   0.00000000   0.00000000  -0.00282343   0.26034576   0.00000000   0.00000000   0.00000000   0.00000000   0.00000000   0.00000000  -0.01953100
  0.20600000   0.00000000   0.01760000   0.00000000   0.00000000   0.00000000   0.00000000   0.00000000   0.00000000  -0.00283868   0.26076447   0.00000000   0.00000000   0.00000000   0.00000000   0.00000000   0.00000000  -0.01220700
  0.20800000   0.00251185   0.01760000  -0.00000000  -0.00000000   0.00000000   0.00000000   0.00000000   0.00000000  -0.00283185   0.26121377   0.00000000   0.00000000   0.00000000   0.00000000   0.00000000   0.00000000  -0.00976560
  0.21000000   0.00574401   0.01760000  -0.00000000  -0.00000000   0.00000000   0.00000000   0.00000000   0.00000000  -0.00280324   0.26166379   0.00000000   0.00000000   0.00000000   0.00000000   0.00000000   0.00000000  -0.01709000
  0.21200000   0.00000000   0.01760000   0.00000000   0.00000000   0.00000000   0.00000000   0.00000000   0.00000000  -0.00275496   0.26207749   0.00000000   0.00000000   0.00000000   0.00000000   0.00000000   0.00000000  -0.01709000
  0.21400000   0.00000000   0.01760000   0.00000000   0.00000000   0.00000000   0.00000000   0.00000000   0.00000000  -0.00269051   0.26241564   0.00000000   0.00000000   0.00000000   0.00000000   0.00000000   0.00000000  -0.00244140
  0.21600000   0.00000000   0.01760000   0.00000000   0.00000000   0.00000000   0.00000000   0.00000000   0.00000000  -0.00261515   0.26264633   0.00000000   0.00000000   0.00000000   0.00000000   0.00000000   0.00000000  -0.00976560
  0.21800000   0.00092875   0.01760000   0.00000000   0.00000000   0.00000000   0.00000000   0.00000000   0.00000000  -0.00253561   0.26275659   0.00000000   0.00000000   0.00000000   0.00000000   0.00000000   0.00000000  -0.01464800
  0.22000000   0.00092875   0.01760000   0.00000000   0.00000000   0.00000000   0.00000000   0.00000000   0.00000000  -0.00245889   0.26275206   0.00000000   0.00000000   0.00000000   0.00000000   0.00000000   0.00000000  -0.01709000
  0.22200000   0.00092875   0.01760000   0.00000000   0.00000000   0.00000000   0.00000000   0.00000000   0.00000000  -0.00239166   0.26264799   0.00000000   0.00000000   0.00000000   0.00000000   0.00000000   0.00000000  -0.02441400
  0.22400000   0.00000000   0.01760000  -0.00000000   0.00000000   0.00000000   0.00000000   0.00000000   0.00000000  -0.00234039   0.26246483   0.00000000   0.00000000   0.00000000   0.00000000   0.00000000   0.00000000  -0.01220700
  0.22600000   0.00000000   0.01760000  -0.00000000   0.00000000   0.00000000   0.00000000   0.00000000   0.00000000  -0.00231032   0.26222802   0.00000000   0.00000000   0.00000000   0.00000000   0.00000000   0.00000000  -0.01464800
  0.22800000   0.00000000   0.01760000   0.00000000   0.00000000   0.00000000   0.00000000   0.00000000   0.00000000  -0.00230436   0.26196562   0.00000000   0.00000000   0.00000000   0.00000000   0.00000000   0.00000000  -0.01464800
  0.23000000   0.00000000   0.01760000   0.00000000   0.00000000   0.00000000   0.00000000   0.00000000   0.00000000  -0.00232322   0.26170426   0.00000000   0.00000000   0.00000000   0.00000000   0.00000000   0.00000000  -0.01220700
  0.23200000   0.00416091   0.01760000   0.00000000   0.00000000   0.00000000   0.00000000   0.00000000   0.00000000  -0.00236578   0.26146460   0.00000000   0.00000000   0.00000000   0.00000000   0.00000000   0.00000000  -0.01464800
  0.23400000   0.00000000   0.01760000   0.00000000   0.00000000   0.00000000   0.00000000   0.00000000   0.00000000  -0.00242996   0.26125747   0.00000000   0.00000000   0.00000000   0.00000000   0.00000000   0.00000000  -0.01953100
  0.23600000   0.00092875   0.01760000   0.00000000   0.00000000   0.00000000   0.00000000   0.00000000   0.00000000  -0.00251272   0.26108354   0.00000000   0.00000000   0.00000000   0.00000000   0.00000000   0.00000000  -0.01953100
  0.23800000   0.00000000   0.01760000   0.00000000   0.00000000   0.00000000   0.00000000   0.00000000   0.00000000  -0.00260871   0.26093608   0.00000000   0.00000000   0.00000000   0.00000000   0.00000000   0.00000000  -0.01220700
  0.24000000   0.00092875   0.01760000  -0.00000000  -0.00000000   0.00000000   0.00000000   0.00000000   0.00000000  -0.00271085   0.26080467   0.00000000   0.00000000   0.00000000   0.00000000   0.00000000   0.00000000  -0.01464800
  0.24200000   0.00000000   0.01760000  -0.00000000   0.00000000   0.00000000   0.00000000   0.00000000   0.00000000  -0.00281235   0.26067835   0.00000000   0.00000000   0.00000000   0.00000000   0.00000000   0.00000000  -0.02197300
  0.24400000   0.00092875   0.01760000   0.00000000   0.00000000   0.00000000   0.00000000   0.00000000   0.00000000  -0.00290686   0.26054557   0.00000000   0.00000000   0.00000000   0.00000000   0.00000000   0.00000000  -0.01709000
  0.24600000   0.00092875   0.01760000   0.00000000   0.00000000   0.00000000   0.00000000   0.00000000   0.00000000  -0.00298844   0.26039592   0.00000000   0.00000000   0.00000000   0.00000000   0.00000000   0.00000000  -0.01953100
  0.24800000   0.00000000   0.01760000   0.00000000   0.00000000   0.00000000   0.00000000   0.00000000   0.00000000  -0.00305300   0.26022812   0.00000000   0.00000000   0.00000000   0.00000000   0.00000000   0.00000000  -0.01464800
  0.25000000   0.00000000   0.01760000   0.00000000   0.00000000   0.00000000   0.00000000   0.00000000   0.00000000  -0.00309912   0.26005557   0.00000000   0.00000000   0.00000000   0.00000000   0.00000000   0.00000000  -0.02197300
  0.25200000   0.00251185   0.01760000   0.00000000   0.00000000   0.00000000   0.00000000   0.00000000   0.00000000  -0.00312848   0.25989958   0.00000000   0.00000000   0.00000000   0.00000000   0.00000000   0.00000000  -0.02929700
  0.25400000   0.00092875   0.01760000   0.00000000   0.00000000   0.00000000   0.00000000   0.00000000   0.00000000  -0.00314700   0.25977340   0.00000000   0.00000000   0.00000000   0.00000000   0.00000000   0.00000000  -0.01220700
  0.25600000   0.00000000   0.01760000  -0.00000000   0.00000000   0.00000000   0.00000000   0.00000000   0.00000000  -0.00316337   0.25967484   0.00000000   0.00000000   0.00000000   0.00000000   0.00000000   0.00000000  -0.01464800
  0.25800000   0.00000000   0.01760000  -0.00000000   0.00000000   0.00000000   0.00000000   0.00000000   0.00000000  -0.00318496   0.25959724   0.00000000   0.00000000   0.00000000   0.00000000   0.00000000   0.00000000  -0.01220700
  0.26000000   0.00000000   0.01760000   0.00000000   0.00000000   0.00000000   0.00000000   0.00000000   0.00000000  -0.00321478   0.25954223   0.00000000   0.00000000   0.00000000   0.00000000   0.00000000   0.00000000  -0.01709000
  0.26200000   0.00000000   0.01760000   0.00000000   0.00000000   0.00000000   0.00000000   0.00000000   0.00000000  -0.00325121   0.25951880   0.00000000   0.00000000   0.00000000   0.00000000   0.00000000   0.00000000  -0.00976560
  0.26400000   0.00000000   0.01760000   0.00000000   0.00000000   0.00000000   0.00000000   0.00000000   0.00000000  -0.00328989   0.25953428   0.00000000   0.00000000   0.00000000   0.00000000   0.00000000   0.00000000  -0.01464800
  0.26600000   0.00000000   0.01760000   0.00000000   0.00000000   0.00000000   0.00000000   0.00000000   0.00000000  -0.00332635   0.25958822   0.00000000   0.00000000   0.00000000   0.00000000   0.00000000   0.00000000  -0.01220700
  0.26800000   0.00251185   0.01760000   0.00000000   0.00000000   0.00000000   0.00000000   0.00000000   0.00000000  -0.00335731   0.25967423   0.00000000   0.00000000   0.00000000   0.00000000   0.00000000   0.00000000  -0.01220700
  0.27000000   0.00092875   0.01760000   0.00000000   0.00000000   0.00000000   0.00000000   0.00000000   0.00000000  -0.00338058   0.25978648   0.00000000   0.00000000   0.00000000   0.00000000   0.00000000   0.00000000  -0.01709000
  0.27200000   0.00000000   0.01760000  -0.00000000   0.00000000   0.00000000   0.00000000   0.00000000   0.00000000  -0.00339433   0.25992191   0.00000000   0.00000000   0.00000000   0.00000000   0.00000000   0.00000000  -0.01953100
  0.27400000   0.00000000   0.01760000  -0.00000000   0.00000000   0.00000000   0.00000000   0.00000000   0.00000000  -0.00339649   0.26007479   0.00000000   0.00000000   0.00000000   0.00000000   0.00000000   0.00000000  -0.01464800
  0.27600000   0.00000000   0.01760000   0.00000000   0.00000000   0.00000000   0.00000000   0.00000000   0.00000000  -0.00338579   0.26023312   0.00000000   0.00000000   0.00000000   0.00000000   0.00000000   0.00000000  -0.01709000
  0.27800000   0.00000000   0.01760000   0.00000000   0.00000000   0.00000000   0.00000000   0.00000000   0.00000000  -0.00336413   0.26038171   0.00000000   0.00000000   0.00000000   0.00000000   0.00000000   0.00000000  -0.00976560
  0.28000000   0.00000000   0.01760000   0.00000000   0.00000000   0.00000000   0.00000000   0.00000000   0.00000000  -0.00333647   0.26050528   0.00000000   0.00000000   0.00000000   0.00000000   0.00000000   0.00000000  -0.01953100
  0.28200000   0.00000000   0.01760000   0.00000000   0.00000000   0.00000000   0.00000000   0.00000000   0.00000000  -0.00330754   0.26058970   0.00000000   0.00000000   0.00000000   0.00000000   0.00000000   0.00000000  -0.00732420
  0.28400000   0.00251185   0.01760000   0.00000000   0.00000000   0.00000000   0.00000000   0.00000000   0.00000000  -0.00328036   0.26062587   0.00000000   0.00000000   0.00000000   0.00000000   0.00000000   0.00000000  -0.00976560
  0.28600000   0.00000000   0.01760000   0.00000000   0.00000000   0.00000000   0.00000000   0.00000000   0.00000000  -0.00325905   0.26061123   0.00000000   0.00000000   0.00000000   0.00000000   0.00000000   0.00000000  -0.01220700
  0.28800000   0.00000000   0.01760000  -0.00000000   0.00000000   0.00000000   0.00000000   0.00000000   0.00000000  -0.00325081   0.26054654   0.00000000   0.00000000   0.00000000   0.00000000   0.00000000   0.00000000  -0.01953100
  0.29000000   0.00092875   0.01760000  -0.00000000  -0.00000000   0.00000000   0.00000000   0.00000000   0.00000000  -0.00326120   0.26043410   0.00000000   0.00000000   0.00000000   0.00000000   0.00000000   0.00000000  -0.00976560
  0.29200000   0.00000000   0.01760000   0.00000000   0.00000000   0.00000000   0.00000000   0.00000000   0.00000000  -0.00328846   0.26027615   0.00000000   0.00000000   0.00000000   0.00000000   0.00000000   0.00000000  -0.01220700
  0.29400000   0.00000000   0.01760000   0.00000000   0.00000000   0.00000000   0.00000000   0.00000000   0.00000000  -0.00332458   0.26007595   0.00000000   0.00000000   0.00000000   0.00000000   0.00000000   0.00000000  -0.01709000
  0.29600000   0.00092875   0.01760000   0.00000000   0.00000000   0.00000000   0.00000000   0.00000000   0.00000000  -0.00335963   0.25984455   0.00000000   0.00000000   0.00000000   0.00000000   0.00000000   0.00000000  -0.01953100
  0.29800000   0.00000000   0.01760000   0.00000000   0.00000000   0.00000000   0.00000000   0.00000000   0.00000000  -0.00338343   0.25960102   0.00000000   0.00000000   0.00000000   0.00000000   0.00000000   0.00000000  -0.02685500
  0.30000000   0.00416091   0.01760000   0.00000000   0.00000000   0.00000000   0.00000000   0.00000000   0.00000000  -0.00338602   0.25936160   0.00000000   0.00000000   0.00000000   0.00000000   0.00000000   0.00000000  -0.00976560
  0.30200000   0.00251185   0.01760000   0.00000000   0.00000000   0.00000000   0.00000000   0.00000000   0.00000000  -0.00336015   0.25913021   0.00000000   0.00000000   0.00000000   0.00000000   0.00000000   0.00000000  -0.01953100
  0.30400000   0.00092875   0.01760000  -0.00000000  -0.00000000   0.00000000   0.00000000   0.00000000   0.00000000  -0.00330473   0.25890003   0.00000000   0.00000000   0.00000000   0.00000000   0.00000000   0.00000000  -0.00976560
  0.30600000   0.00000000   0.01760000  -0.00000000   0.00000000   0.00000000   0.00000000   0.00000000   0.00000000  -0.00322537   0.25866365   0.00000000   0.00000000   0.00000000   0.00000000   0.00000000   0.00000000  -0.01709000
  0.30800000   0.00251185   0.01760000  -0.00000000  -0.00000000   0.00000000   0.00000000   0.00000000   0.00000000  -0.00313124   0.25842149   0.00000000   0.00000000   0.00000000   0.00000000   0.00000000   0.00000000  -0.01220700
  0.31000000   0.00000000   0.01760000  -0.00000000   0.00000000   0.00000000   0.00000000   0.00000000   0.00000000  -0.00303246   0.25818453   0.00000000   0.00000000   0.00000000   0.00000000   0.00000000   0.00000000  -0.01709000
  0.31200000   0.00251185   0.01760000  -0.00000000  -0.00000000   0.00000000   0.00000000   0.00000000   0.00000000  -0.00293971   0.25797226   0.00000000   0.00000000   0.00000000   0.00000000   0.00000000   0.00000000  -0.01709000
  0.31400000   0.00251185   0.01760000  -0.00000000  -0.00000000   0.00000000   0.00000000   0.00000000   0.00000000  -0.00286334   0.25780375   0.00000000   0.00000000   0.00000000   0.00000000   0.00000000   0.00000000  -0.01464800
  0.31600000   0.00092875   0.01760000  -0.00000000  -0.00000000   0.00000000   0.00000000   0.00000000   0.00000000  -0.00281040   0.25768857   0.00000000   0.00000000   0.00000000   0.00000000   0.00000000   0.00000000  -0.01464800
  0.31800000   0.00251185   0.01760000  -0.00000000  -0.00000000   0.00000000   0.00000000   0.00000000   0.00000000  -0.00278223   0.25762750   0.00000000   0.00000000   0.00000000   0.00000000   0.00000000   0.00000000  -0.01464800
  0.32000000   0.00732711   0.01760000  -0.00000000  -0.00000000   0.00000000   0.00000000   0.00000000   0.00000000  -0.00277498   0.25761793   0.00000000   0.00000000   0.00000000   0.00000000   0.00000000   0.00000000  -0.01709000
  0.32200000   0.00000000   0.01760000  -0.00000000   0.00000000   0.00000000   0.00000000   0.00000000   0.00000000  -0.00278252   0.25765528   0.00000000   0.00000000   0.00000000   0.00000000   0.00000000   0.00000000  -0.01464800
  0.32400000   0.00000000   0.01760000  -0.00000000   0.00000000   0.00000000   0.00000000   0.00000000   0.00000000  -0.00279906   0.25773313   0.00000000   0.00000000   0.00000000   0.00000000   0.00000000   0.00000000  -0.01953100
  0.32600000   0.00251185   0.01760000  -0.00000000  -0.00000000   0.00000000   0.00000000   0.00000000   0.00000000  -0.00282001   0.25784488   0.00000000   0.00000000   0.00000000   0.00000000   0.00000000   0.00000000  -0.01220700
  0.32800000   0.00000000   0.01760000  -0.00000000   0.00000000   0.00000000   0.00000000   0.00000000   0.00000000  -0.00284198   0.25798715   0.00000000   0.00000000   0.00000000   0.00000000   0.00000000   0.00000000  -0.02685500
  0.33000000   0.00092875   0.01760000  -0.00000000  -0.00000000   0.00000000   0.00000000   0.00000000   0.00000000  -0.00286339   0.25816306   0.00000000   0.00000000   0.00000000   0.00000000   0.00000000   0.00000000  -0.01953100
  0.33200000   0.00092875   0.01760000  -0.00000000  -0.00000000   0.00000000   0.00000000   0.00000000   0.00000000  -0.00288514   0.25837914   0.00000000   0.00000000   0.00000000   0.00000000   0.00000000   0.00000000  -0.01220700
  0.33400000   0.00251185   0.01760000  -0.00000000  -0.00000000   0.00000000   0.00000000   0.00000000   0.00000000  -0.00290924   0.25863600   0.00000000   0.00000000   0.00000000   0.00000000   0.00000000   0.00000000  -0.01709000
  0.33600000   0.00092875   0.01760000  -0.00000000  -0.00000000   0.00000000   0.00000000   0.00000000   0.00000000  -0.00293703   0.25892314   0.00000000   0.00000000   0.00000000   0.00000000   0.00000000   0.00000000  -0.01220700
  0.33800000   0.00000000   0.01760000  -0.00000000   0.00000000   0.00000000   0.00000000   0.00000000   0.00000000  -0.00296856   0.25922342   0.00000000   0.00000000   0.00000000   0.00000000   0.00000000   0.00000000  -0.01709000
  0.34000000   0.00000000   0.01760000  -0.00000000   0.00000000   0.00000000   0.00000000   0.00000000   0.00000000  -0.00300102   0.25951998   0.00000000   0.00000000   0.00000000   0.00000000   0.00000000   0.00000000  -0.01220700
  0.34200000   0.00092875   0.01760000  -0.00000000  -0.00000000   0.00000000   0.00000000   0.00000000   0.00000000  -0.00302802   0.25979875   0.00000000   0.00000000   0.00000000   0.00000000   0.00000000   0.00000000  -0.01709000
  0.34400000   0.00000000   0.01760000  -0.00000000   0.00000000   0.00000000   0.00000000   0.00000000   0.00000000  -0.00304281   0.26004658   0.00000000   0.00000000   0.00000000   0.00000000   0.00000000   0.00000000  -0.01709000
  0.34600000   0.00000000   0.01760000  -0.00000000   0.00000000   0.00000000   0.00000000   0.00000000   0.00000000  -0.00304130   0.26024838   0.00000000   0.00000000   0.00000000   0.00000000   0.00000000   0.00000000  -0.01464800
  0.34800000   0.00000000   0.01760000  -0.00000000   0.00000000   0.00000000   0.00000000   0.00000000   0.00000000  -0.00302146   0.26038731   0.00000000   0.00000000   0.00000000   0.00000000   0.00000000   0.00000000  -0.01464800
  0.35000000   0.00000000   0.01760000  -0.00000000   0.00000000   0.00000000   0.00000000   0.00000000   0.00000000  -0.00298240   0.26044646   0.00000000   0.00000000   0.00000000   0.00000000   0.00000000   0.00000000  -0.01220700
  0.35200000   0.00251185   0.01760000  -0.00000000  -0.00000000   0.00000000   0.00000000   0.00000000   0.00000000  -0.00292631   0.26040836   0.00000000   0.00000000   0.00000000   0.00000000   0.00000000   0.00000000  -0.00976560
  0.35400000   0.00092875   0.01760000  -0.00000000  -0.00000000   0.00000000   0.00000000   0.00000000   0.00000000  -0.00285932   0.26025842   0.00000000   0.00000000   0.00000000   0.00000000   0.00000000   0.00000000  -0.01953100
  0.35600000   0.00092875   0.01760000   0.00000000   0.00000000   0.00000000   0.00000000   0.00000000   0.00000000  -0.00278734   0.25999684   0.00000000   0.00000000   0.00000000   0.00000000   0.00000000   0.00000000  -0.01709000
  0.35800000   0.00000000   0.01760000   0.00000000   0.00000000   0.00000000   0.00000000   0.00000000   0.00000000  -0.00271207   0.25964539   0.00000000   0.00000000   0.00000000   0.00000000   0.00000000   0.00000000  -0.00976560
  0.36000000   0.00092875   0.01760000   0.00000000   0.00000000   0.00000000   0.00000000   0.00000000   0.00000000  -0.00263240   0.25923920   0.00000000   0.00000000   0.00000000   0.00000000   0.00000000   0.00000000  -0.01220700
  0.36200000   0.00251185   0.01760000   0.00000000   0.00000000   0.00000000   0.00000000   0.00000000   0.00000000  -0.00254804   0.25881576   0.00000000   0.00000000   0.00000000   0.00000000   0.00000000   0.00000000  -0.01464800
  0.36400000   0.00092875   0.01760000   0.00000000   0.00000000   0.00000000   0.00000000   0.00000000   0.00000000  -0.00246147   0.25840976   0.00000000   0.00000000   0.00000000   0.00000000   0.00000000   0.00000000  -0.01464800
  0.36600000   0.00000000   0.01760000   0.00000000   0.00000000   0.00000000   0.00000000   0.00000000   0.00000000  -0.00237721   0.25804981   0.00000000   0.00000000   0.00000000   0.00000000   0.00000000   0.00000000  -0.01464800
  0.36800000   0.00251185   0.01760000   0.00000000   0.00000000   0.00000000   0.00000000   0.00000000   0.00000000  -0.00229975   0.25775818   0.00000000   0.00000000   0.00000000   0.00000000   0.00000000   0.00000000  -0.01953100
  0.37000000   0.00251185   0.01760000   0.00000000   0.00000000   0.00000000   0.00000000   0.00000000   0.00000000  -0.00223187   0.25755285   0.00000000   0.00000000   0.00000000   0.00000000   0.00000000   0.00000000  -0.01464800
  0.37200000   0.00000000   0.01760000   0.00000000   0.00000000   0.00000000   0.00000000   0.00000000   0.00000000  -0.00217293   0.25744496   0.00000000   0.00000000   0.00000000   0.00000000   0.00000000   0.00000000  -0.00732420
  0.37400000   0.00897617   0.01760000   0.00000000   0.00000000   0.00000000   0.00000000   0.00000000   0.00000000  -0.00211915   0.25743531   0.00000000   0.00000000   0.00000000   0.00000000   0.00000000   0.00000000  -0.00488280
  0.37600000   0.00416091   0.01760000   0.00000000   0.00000000   0.00000000   0.00000000   0.00000000   0.00000000  -0.00206734   0.25752036   0.00000000   0.00000000   0.00000000   0.00000000   0.00000000   0.00000000  -0.01464800
  0.37800000   0.00000000   0.01760000   0.00000000   0.00000000   0.00000000   0.00000000   0.00000000   0.00000000  -0.00201809   0.25770024   0.00000000   0.00000000   0.00000000   0.00000000   0.00000000   0.00000000  -0.01709000
  0.38000000   0.00000000   0.01760000   0.00000000   0.00000000   0.00000000   0.00000000   0.00000000   0.00000000  -0.00197612   0.25797228   0.00000000   0.00000000   0.00000000   0.00000000   0.00000000   0.00000000  -0.01953100
  0.38200000   0.00000000   0.01760000   0.00000000   0.00000000   0.00000000   0.00000000   0.00000000   0.00000000  -0.00194960   0.25831916   0.00000000   0.00000000   0.00000000   0.00000000   0.00000000   0.00000000  -0.01220700
  0.38400000   0.00092875   0.01760000   0.00000000   0.00000000   0.00000000   0.00000000   0.00000000   0.00000000  -0.00194769   0.25871156   0.00000000   0.00000000   0.00000000   0.00000000   0.00000000   0.00000000  -0.01709000
  0.38600000   0.00000000   0.01760000   0.00000000   0.00000000   0.00000000   0.00000000   0.00000000   0.00000000  -0.00197645   0.25911852   0.00000000   0.00000000   0.00000000   0.00000000   0.00000000   0.00000000  -0.00976560
  0.38800000   0.00000000   0.01760000   0.00000000   0.00000000   0.00000000   0.00000000   0.00000000   0.00000000  -0.00203621   0.25951140   0.00000000   0.00000000   0.00000000   0.00000000   0.00000000   0.00000000  -0.01220700
  0.39000000   0.00092875   0.01760000   0.00000000   0.00000000   0.00000000   0.00000000   0.00000000   0.00000000  -0.00212223   0.25986481   0.00000000   0.00000000   0.00000000   0.00000000   0.00000000   0.00000000  -0.01220700
  0.39200000   0.00251185   0.01760000   0.00000000   0.00000000   0.00000000   0.00000000   0.00000000   0.00000000  -0.00222720   0.26015993   0.00000000   0.00000000   0.00000000   0.00000000   0.00000000   0.00000000  -0.00976560
  0.39400000   0.00092875   0.01760000   0.00000000   0.00000000   0.00000000   0.00000000   0.00000000   0.00000000  -0.00234405   0.26038686   0.00000000   0.00000000   0.00000000   0.00000000   0.00000000   0.00000000  -0.00732420
  0.39600000   0.00251185   0.01760000   0.00000000   0.00000000   0.00000000   0.00000000   0.00000000   0.00000000  -0.00246753   0.26054281   0.00000000   0.00000000   0.00000000   0.00000000   0.00000000   0.00000000  -0.02197300
  0.39800000   0.00000000   0.01760000   0.00000000   0.00000000   0.00000000   0.00000000   0.00000000   0.00000000  -0.00259430   0.26062747   0.00000000   0.00000000   0.00000000   0.00000000   0.00000000   0.00000000  -0.01220700
  0.40000000   0.00000000   0.01760000   0.00000000   0.00000000   0.00000000   0.00000000   0.00000000   0.00000000  -0.00272172   0.26063930   0.00000000   0.00000000   0.00000000   0.00000000   0.00000000   0.00000000  -0.01464800
  0.40200000   0.00574401   0.01760000   0.00000000   0.00000000   0.00000000   0.00000000   0.00000000   0.00000000  -0.00284567   0.26057890   0.00000000   0.00000000   0.00000000   0.00000000   0.00000000   0.00000000  -0.00976560
  0.40400000   0.00092875   0.01760000   0.00000000   0.00000000   0.00000000   0.00000000   0.00000000   0.00000000  -0.00296003   0.26045510   0.00000000   0.00000000   0.00000000   0.00000000   0.00000000   0.00000000  -0.01464800
  0.40600000   0.00000000   0.01760000   0.00000000   0.00000000   0.00000000   0.00000000   0.00000000   0.00000000  -0.00305897   0.26028337   0.00000000   0.00000000   0.00000000   0.00000000   0.00000000   0.00000000  -0.01709000
  0.40800000   0.00092875   0.01760000   0.00000000   0.00000000   0.00000000   0.00000000   0.00000000   0.00000000  -0.00313903   0.26008071   0.00000000   0.00000000   0.00000000   0.00000000   0.00000000   0.00000000  -0.00488280
  0.41000000   0.00000000   0.01760000   0.00000000   0.00000000   0.00000000   0.00000000   0.00000000   0.00000000  -0.00319932   0.25986449   0.00000000   0.00000000   0.00000000   0.00000000   0.00000000   0.00000000  -0.01709000
  0.41200000   0.00092875   0.01760000   0.00000000   0.00000000   0.00000000   0.00000000   0.00000000   0.00000000  -0.00324080   0.25965012   0.00000000   0.00000000   0.00000000   0.00000000   0.00000000   0.00000000  -0.02197300
  0.41400000   0.00000000   0.01760000   0.00000000   0.00000000   0.00000000   0.00000000   0.00000000   0.00000000  -0.00326564   0.25944702   0.00000000   0.00000000   0.00000000   0.00000000   0.00000000   0.00000000  -0.01464800
  0.41600000   0.00574401   0.01760000   0.00000000   0.00000000   0.00000000   0.00000000   0.00000000   0.00000000  -0.00327694   0.25926005   0.00000000   0.00000000   0.00000000   0.00000000   0.00000000   0.00000000  -0.01953100
  0.41800000   0.00092875   0.01760000   0.00000000   0.00000000   0.00000000   0.00000000   0.00000000   0.00000000  -0.00327853   0.25909466   0.00000000   0.00000000   0.00000000   0.00000000   0.00000000   0.00000000  -0.01464800
  0.42000000   0.00251185   0.01760000   0.00000000   0.00000000   0.00000000   0.00000000   0.00000000   0.00000000  -0.00327335   0.25895887   0.00000000   0.00000000   0.00000000   0.00000000   0.00000000   0.00000000  -0.01709000
  0.42200000   0.00092875   0.01760000   0.00000000   0.00000000   0.00000000   0.00000000   0.00000000   0.00000000  -0.00326041   0.25886392   0.00000000   0.00000000   0.00000000   0.00000000   0.00000000   0.00000000  -0.01709000
  0.42400000   0.00251185   0.01760000   0.00000000   0.00000000   0.00000000   0.00000000   0.00000000   0.00000000  -0.00323546   0.25882602   0.00000000   0.00000000   0.00000000   0.00000000   0.00000000   0.00000000  -0.02197300
  0.42600000   0.00251185   0.01760000   0.00000000   0.00000000   0.00000000   0.00000000   0.00000000   0.00000000  -0.00319482   0.25886182   0.00000000   0.00000000   0.00000000   0.00000000   0.00000000   0.00000000  -0.02685500
  0.42800000   0.00000000   0.01760000   0.00000000   0.00000000   0.00000000   0.00000000   0.00000000   0.00000000  -0.00313775   0.25897617   0.00000000   0.00000000   0.00000000   0.00000000   0.00000000   0.00000000  -0.00732420
  0.43000000   0.00092875   0.01760000   0.00000000   0.00000000   0.00000000   0.00000000   0.00000000   0.00000000  -0.00306624   0.25915645   0.00000000   0.00000000   0.00000000   0.00000000   0.00000000   0.00000000  -0.01464800
  0.43200000   0.00000000   0.01760000  -0.00000000   0.00000000   0.00000000   0.00000000   0.00000000   0.00000000  -0.00298393   0.25937828   0.00000000   0.00000000   0.00000000   0.00000000   0.00000000   0.00000000  -0.02929700
  0.43400000   0.00000000   0.01760000  -0.00000000   0.00000000   0.00000000   0.00000000   0.00000000   0.00000000  -0.00289513   0.25961285   0.00000000   0.00000000   0.00000000   0.00000000   0.00000000   0.00000000  -0.01709000
  0.43600000   0.00000000   0.01760000  -0.00000000   0.00000000   0.00000000   0.00000000   0.00000000   0.00000000  -0.00280403   0.25983158   0.00000000   0.00000000   0.00000000   0.00000000   0.00000000   0.00000000  -0.01220700
  0.43800000   0.00092875   0.01760000  -0.00000000  -0.00000000   0.00000000   0.00000000   0.00000000   0.00000000  -0.00271398   0.26000960   0.00000000   0.00000000   0.00000000   0.00000000   0.00000000   0.00000000  -0.00732420
  0.44000000   0.00000000   0.01760000  -0.00000000   0.00000000   0.00000000   0.00000000   0.00000000   0.00000000  -0.00262707   0.26012790   0.00000000   0.00000000   0.00000000   0.00000000   0.00000000   0.00000000  -0.01709000
  0.44200000   0.00251185   0.01760000  -0.00000000  -0.00000000   0.00000000   0.00000000   0.00000000   0.00000000  -0.00254437   0.26017584   0.00000000   0.00000000   0.00000000   0.00000000   0.00000000   0.00000000  -0.01953100
  0.44400000   0.00000000   0.01760000  -0.00000000   0.00000000   0.00000000   0.00000000   0.00000000   0.00000000  -0.00246676   0.26015491   0.00000000   0.00000000   0.00000000   0.00000000   0.00000000   0.00000000  -0.01709000
  0.44600000   0.00000000   0.01760000  -0.00000000   0.00000000   0.00000000   0.00000000   0.00000000   0.00000000  -0.00239625   0.26007919   0.00000000   0.00000000   0.00000000   0.00000000   0.00000000   0.00000000  -0.01464800
  0.44800000   0.00092875   0.01760000  -0.00000000  -0.00000000   0.00000000   0.00000000   0.00000000   0.00000000  -0.00233553   0.25996739   0.00000000   0.00000000   0.00000000   0.00000000   0.00000000   0.00000000  -0.01709000
  0.45000000   0.00416091   0.01760000  -0.00000000  -0.00000000   0.00000000   0.00000000   0.00000000   0.00000000  -0.00228661   0.25983571   0.00000000   0.00000000   0.00000000   0.00000000   0.00000000   0.00000000  -0.01953100
  0.45200000   0.00092875   0.01760000  -0.00000000  -0.00000000   0.00000000   0.00000000   0.00000000   0.00000000  -0.00225083   0.25970016   0.00000000   0.00000000   0.00000000   0.00000000   0.00000000   0.00000000  -0.01709000
  0.45400000   0.00251185   0.01760000  -0.00000000  -0.00000000   0.00000000   0.00000000   0.00000000   0.00000000  -0.00222896   0.25957885   0.00000000   0.00000000   0.00000000   0.00000000   0.00000000   0.00000000  -0.01953100
  0.45600000   0.00000000   0.01760000  -0.00000000   0.00000000   0.00000000   0.00000000   0.00000000   0.00000000  -0.00222090   0.25948700   0.00000000   0.00000000   0.00000000   0.00000000   0.00000000   0.00000000  -0.02441400
  0.45800000   0.00000000   0.01760000  -0.00000000   0.00000000   0.00000000   0.00000000   0.00000000   0.00000000  -0.00222764   0.25943310   0.00000000   0.00000000   0.00000000   0.00000000   0.00000000   0.00000000  -0.01709000
  0.46000000   0.00000000   0.01760000  -0.00000000   0.00000000   0.00000000   0.00000000   0.00000000   0.00000000  -0.00225332   0.25942110   0.00000000   0.00000000   0.00000000   0.00000000   0.00000000   0.00000000  -0.01709000
  0.46200000   0.00092875   0.01760000  -0.00000000  -0.00000000   0.00000000   0.00000000   0.00000000   0.00000000  -0.00230369   0.25944936   0.00000000   0.00000000   0.00000000   0.00000000   0.00000000   0.00000000  -0.01953100
  0.46400000   0.00251185   0.01760000  -0.00000000  -0.00000000   0.00000000   0.00000000   0.00000000   0.00000000  -0.00238200   0.25950648   0.00000000   0.00000000   0.00000000   0.00000000   0.00000000   0.00000000  -0.01709000
  0.46600000   0.00092875   0.01760000  -0.00000000  -0.00000000   0.00000000   0.00000000   0.00000000   0.00000000  -0.00248562   0.25957479   0.00000000   0.00000000   0.00000000   0.00000000   0.00000000   0.00000000  -0.01464800
  0.46800000   0.00092875   0.01760000  -0.00000000  -0.00000000   0.00000000   0.00000000   0.00000000   0.00000000  -0.00260629   0.25963885   0.00000000   0.00000000   0.00000000   0.00000000   0.00000000   0.00000000  -0.00976560
  0.47000000   0.00092875   0.01760000  -0.00000000  -0.00000000   0.00000000   0.00000000   0.00000000   0.00000000  -0.00273398   0.25969072   0.00000000   0.00000000   0.00000000   0.00000000   0.00000000   0.00000000  -0.01464800
  0.47200000   0.00251185   0.01760000  -0.00000000  -0.00000000   0.00000000   0.00000000   0.00000000   0.00000000  -0.00286020   0.25973093   0.00000000   0.00000000   0.00000000   0.00000000   0.00000000   0.00000000  -0.01953100
  0.47400000   0.00251185   0.01760000  -0.00000000  -0.00000000   0.00000000   0.00000000   0.00000000   0.00000000  -0.00297849   0.25976277   0.00000000   0.00000000   0.00000000   0.00000000   0.00000000   0.00000000  -0.01953100
  0.47600000   0.00000000   0.01760000  -0.00000000   0.00000000   0.00000000   0.00000000   0.00000000   0.00000000  -0.00308387   0.25978655   0.00000000   0.00000000   0.00000000   0.00000000   0.00000000   0.00000000  -0.02197300
  0.47800000   0.00251185   0.01760000  -0.00000000  -0.00000000   0.00000000   0.00000000   0.00000000   0.00000000  -0.00317240   0.25980191   0.00000000   0.00000000   0.00000000   0.00000000   0.00000000   0.00000000  -0.01220700
  0.48000000   0.00092875   0.01760000  -0.00000000  -0.00000000   0.00000000   0.00000000   0.00000000   0.00000000  -0.00324018   0.25980842   0.00000000   0.00000000   0.00000000   0.00000000   0.00000000   0.00000000  -0.01220700
  0.48200000   0.00251185   0.01760000  -0.00000000  -0.00000000   0.00000000   0.00000000   0.00000000   0.00000000  -0.00328355   0.25980173   0.00000000   0.00000000   0.00000000   0.00000000   0.00000000   0.00000000  -0.00488280
  0.48400000   0.00000000   0.01760000  -0.00000000   0.00000000   0.00000000   0.00000000   0.00000000   0.00000000  -0.00330162   0.25977609   0.00000000   0.00000000   0.00000000   0.00000000   0.00000000   0.00000000  -0.01709000
  0.48600000   0.00092875   0.01760000  -0.00000000  -0.00000000   0.00000000   0.00000000   0.00000000   0.00000000  -0.00329824   0.25972866   0.00000000   0.00000000   0.00000000   0.00000000   0.00000000   0.00000000  -0.01709000
  0.48800000   0.00092875   0.01760000  -0.00000000  -0.00000000   0.00000000   0.00000000   0.00000000   0.00000000  -0.00328049   0.25965902   0.00000000   0.00000000   0.00000000   0.00000000   0.00000000   0.00000000  -0.01709000
  0.49000000   0.00000000   0.01760000  -0.00000000   0.00000000   0.00000000   0.00000000   0.00000000   0.00000000  -0.00325499   0.25956993   0.00000000   0.00000000   0.00000000   0.00000000   0.00000000   0.00000000  -0.02441400
  0.49200000   0.00000000   0.01760000  -0.00000000   0.00000000   0.00000000   0.00000000   0.00000000   0.00000000  -0.00322612   0.25947014   0.00000000   0.00000000   0.00000000   0.00000000   0.00000000   0.00000000  -0.01953100
  0.49400000   0.00251185   0.01760000  -0.00000000  -0.00000000   0.00000000   0.00000000   0.00000000   0.00000000  -0.00319685   0.25936979   0.00000000   0.00000000   0.00000000   0.00000000   0.00000000   0.00000000  -0.02197300
  0.49600000   0.00251185   0.01760000  -0.00000000  -0.00000000   0.00000000   0.00000000   0.00000000   0.00000000  -0.00316905   0.25927151   0.00000000   0.00000000   0.00000000   0.00000000   0.00000000   0.00000000  -0.01220700
  0.49800000   0.00251185   0.01760000  -0.00000000  -0.00000000   0.00000000   0.00000000   0.00000000   0.00000000  -0.00314212   0.25917151   0.00000000   0.00000000   0.00000000   0.00000000   0.00000000   0.00000000  -0.01709000
  0.50000000   0.00092875   0.01760000  -0.00000000  -0.00000000   0.00000000   0.00000000   0.00000000   0.00000000  -0.00311257   0.25906611   0.00000000   0.00000000   0.00000000   0.00000000   0.00000000   0.00000000  -0.01709000
  0.50200000   0.00000000   0.01760000   0.00000000   0.00000000   0.00000000   0.00000000   0.00000000   0.00000000  -0.00307592   0.25894906   0.00000000   0.00000000   0.00000000   0.00000000   0.00000000   0.00000000  -0.01709000
  0.50400000   0.00092875   0.01760000   0.00000000   0.00000000   0.00000000   0.00000000   0.00000000   0.00000000  -0.00302987   0.25880835   0.00000000   0.00000000   0.00000000   0.00000000   0.00000000   0.00000000  -0.00976560
  0.50600000   0.00092875   0.01760000   0.00000000   0.00000000   0.00000000   0.00000000   0.00000000   0.00000000  -0.00297582   0.25863585   0.00000000   0.00000000   0.00000000   0.00000000   0.00000000   0.00000000  -0.01464800
  0.50800000   0.00000000   0.01760000   0.00000000   0.00000000   0.00000000   0.00000000   0.00000000   0.00000000  -0.00291801   0.25843662   0.00000000   0.00000000   0.00000000   0.00000000   0.00000000   0.00000000  -0.01464800
  0.51000000   0.00000000   0.01760000   0.00000000   0.00000000   0.00000000   0.00000000   0.00000000   0.00000000  -0.00286226   0.25822647   0.00000000   0.00000000   0.00000000   0.00000000   0.00000000   0.00000000  -0.01464800
  0.51200000   0.00092875   0.01760000   0.00000000   0.00000000   0.00000000   0.00000000   0.00000000   0.00000000  -0.00281542   0.25802965   0.00000000   0.00000000   0.00000000   0.00000000   0.00000000   0.00000000  -0.02197300
  0.51400000   0.00000000   0.01760000   0.00000000   0.00000000   0.00000000   0.00000000   0.00000000   0.00000000  -0.00278344   0.25787910   0.00000000   0.00000000   0.00000000   0.00000000   0.00000000   0.00000000  -0.01464800
  0.51600000   0.00000000   0.01760000   0.00000000   0.00000000   0.00000000   0.00000000   0.00000000   0.00000000  -0.00276836   0.25780912   0.00000000   0.00000000   0.00000000   0.00000000   0.00000000   0.00000000  -0.01953100
  0.51800000   0.00000000   0.01760000   0.00000000   0.00000000   0.00000000   0.00000000   0.00000000   0.00000000  -0.00276831   0.25784299   0.00000000   0.00000000   0.00000000   0.00000000   0.00000000   0.00000000  -0.01464800
  0.52000000   0.00092875   0.01760000   0.00000000   0.00000000   0.00000000   0.00000000   0.00000000   0.00000000  -0.00278048   0.25798770   0.00000000   0.00000000   0.00000000   0.00000000   0.00000000   0.00000000  -0.01709000
  0.52200000   0.00251185   0.01760000   0.00000000   0.00000000   0.00000000   0.00000000   0.00000000   0.00000000  -0.00280388   0.25823745   0.00000000   0.00000000   0.00000000   0.00000000   0.00000000   0.00000000  -0.01709000
  0.52400000   0.00092875   0.01760000   0.00000000   0.00000000   0.00000000   0.00000000   0.00000000   0.00000000  -0.00284025   0.25857678   0.00000000   0.00000000   0.00000000   0.00000000   0.00000000   0.00000000  -0.01709000
  0.52600000   0.00897617   0.01760000   0.00000000   0.00000000   0.00000000   0.00000000   0.00000000   0.00000000  -0.00289262   0.25898205   0.00000000   0.00000000   0.00000000   0.00000000   0.00000000   0.00000000  -0.01464800
  0.52800000   0.00092875   0.01760000   0.00000000   0.00000000   0.00000000   0.00000000   0.00000000   0.00000000  -0.00296169   0.25942441   0.00000000   0.00000000   0.00000000   0.00000000   0.00000000   0.00000000  -0.00732420
  0.53000000   0.00000000   0.01760000   0.00000000   0.00000000   0.00000000   0.00000000   0.00000000   0.00000000  -0.00304361   0.25987253   0.00000000   0.00000000   0.00000000   0.00000000   0.00000000   0.00000000  -0.01464800
  0.53200000   0.00000000   0.01760000   0.00000000   0.00000000   0.00000000   0.00000000   0.00000000   0.00000000  -0.00313283   0.26029577   0.00000000   0.00000000   0.00000000   0.00000000   0.00000000   0.00000000  -0.01709000
  0.53400000   0.00092875   0.01760000   0.00000000   0.00000000   0.00000000   0.00000000   0.00000000   0.00000000  -0.00322576   0.26066734   0.00000000   0.00000000   0.00000000   0.00000000   0.00000000   0.00000000  -0.02685500
  0.53600000   0.00732711   0.01760000   0.00000000   0.00000000   0.00000000   0.00000000   0.00000000   0.00000000  -0.00331996   0.26096327   0.00000000   0.00000000   0.00000000   0.00000000   0.00000000   0.00000000  -0.01709000
  0.53800000   0.00092875   0.01760000   0.00000000   0.00000000   0.00000000   0.00000000   0.00000000   0.00000000  -0.00341073   0.26116092   0.00000000   0.00000000   0.00000000   0.00000000   0.00000000   0.00000000  -0.00244140
  0.54000000   0.00251185   0.01760000   0.00000000   0.00000000   0.00000000   0.00000000   0.00000000   0.00000000  -0.00349027   0.26124524   0.00000000   0.00000000   0.00000000   0.00000000   0.00000000   0.00000000  -0.01220700
  0.54200000   0.00000000   0.01760000   0.00000000   0.00000000   0.00000000   0.00000000   0.00000000   0.00000000  -0.00354962   0.26121660   0.00000000   0.00000000   0.00000000   0.00000000   0.00000000   0.00000000  -0.01709000
  0.54400000   0.00000000   0.01760000   0.00000000   0.00000000   0.00000000   0.00000000   0.00000000   0.00000000  -0.00358086   0.26108985   0.00000000   0.00000000   0.00000000   0.00000000   0.00000000   0.00000000  -0.01709000
  0.54600000   0.00000000   0.01760000   0.00000000   0.00000000   0.00000000   0.00000000   0.00000000   0.00000000  -0.00357750   0.26088761   0.00000000   0.00000000   0.00000000   0.00000000   0.00000000   0.00000000  -0.01953100
  0.54800000   0.00000000   0.01760000   0.00000000   0.00000000   0.00000000   0.00000000   0.00000000   0.00000000  -0.00353519   0.26063277   0.00000000   0.00000000   0.00000000   0.00000000   0.00000000   0.00000000  -0.01220700
  0.55000000   0.00092875   0.01760000   0.00000000   0.00000000   0.00000000   0.00000000   0.00000000   0.00000000  -0.00345426   0.26034305   0.00000000   0.00000000   0.00000000   0.00000000   0.00000000   0.00000000  -0.01953100
  0.55200000   0.00251185   0.01760000   0.00000000   0.00000000   0.00000000   0.00000000   0.00000000   0.00000000  -0.00334176   0.26003266   0.00000000   0.00000000   0.00000000   0.00000000   0.00000000   0.00000000  -0.01709000
  0.55400000   0.00897617   0.01760000   0.00000000   0.00000000   0.00000000   0.00000000   0.00000000   0.00000000  -0.00320827   0.25971712   0.00000000   0.00000000   0.00000000   0.00000000   0.00000000   0.00000000  -0.02197300
  0.55600000   0.00092875   0.01760000   0.00000000   0.00000000   0.00000000   0.00000000   0.00000000   0.00000000  -0.00306190   0.25941388   0.00000000   0.00000000   0.00000000   0.00000000   0.00000000   0.00000000  -0.00732420
  0.55800000   0.00000000   0.01760000   0.00000000   0.00000000   0.00000000   0.00000000   0.00000000   0.00000000  -0.00290666   0.25913990   0.00000000   0.00000000   0.00000000   0.00000000   0.00000000   0.00000000  -0.01464800
  0.56000000   0.00574401   0.01760000   0.00000000   0.00000000   0.00000000   0.00000000   0.00000000   0.00000000  -0.00274608   0.25890912   0.00000000   0.00000000   0.00000000   0.00000000   0.00000000   0.00000000  -0.02197300
  0.56200000   0.00000000   0.01760000   0.00000000   0.00000000   0.00000000   0.00000000   0.00000000   0.00000000  -0.00258670   0.25873234   0.00000000   0.00000000   0.00000000   0.00000000   0.00000000   0.00000000  -0.00488280
  0.56400000   0.00251185   0.01760000   0.00000000   0.00000000   0.00000000   0.00000000   0.00000000   0.00000000  -0.00243716   0.25862061   0.00000000   0.00000000   0.00000000   0.00000000   0.00000000   0.00000000  -0.01953100
  0.56600000   0.00251185   0.01760000   0.00000000   0.00000000   0.00000000   0.00000000   0.00000000   0.00000000  -0.00230555   0.25858469   0.00000000   0.00000000   0.00000000   0.00000000   0.00000000   0.00000000  -0.01709000
  0.56800000   0.00897617   0.01760000   0.00000000   0.00000000   0.00000000   0.00000000   0.00000000   0.00000000  -0.00219781   0.25863057   0.00000000   0.00000000   0.00000000   0.00000000   0.00000000   0.00000000  -0.02685500
  0.57000000   0.00251185   0.01760000   0.00000000   0.00000000   0.00000000   0.00000000   0.00000000   0.00000000  -0.00211751   0.25876020   0.00000000   0.00000000   0.00000000   0.00000000   0.00000000   0.00000000  -0.01709000
  0.57200000   0.00251185   0.01760000   0.00000000   0.00000000   0.00000000   0.00000000   0.00000000   0.00000000  -0.00206627   0.25897314   0.00000000   0.00000000   0.00000000   0.00000000   0.00000000   0.00000000  -0.01464800
  0.57400000   0.00251185   0.01760000  -0.00000000  -0.00000000   0.00000000   0.00000000   0.00000000   0.00000000  -0.00204264   0.25926111   0.00000000   0.00000000   0.00000000   0.00000000   0.00000000   0.00000000  -0.01953100
  0.57600000   0.00251185   0.01760000  -0.00000000  -0.00000000   0.00000000   0.00000000   0.00000000   0.00000000  -0.00204065   0.25960223   0.00000000   0.00000000   0.00000000   0.00000000   0.00000000   0.00000000  -0.00488280
  0.57800000   0.00251185   0.01760000  -0.00000000  -0.00000000   0.00000000   0.00000000   0.00000000   0.00000000  -0.00205209   0.25996543   0.00000000   0.00000000   0.00000000   0.00000000   0.00000000   0.00000000  -0.01709000
  0.58000000   0.00251185   0.01760000  -0.00000000  -0.00000000   0.00000000   0.00000000   0.00000000   0.00000000  -0.00207082   0.26032328   0.00000000   0.00000000   0.00000000   0.00000000   0.00000000   0.00000000  -0.00244140
  0.58200000   0.00251185   0.01760000  -0.00000000  -0.00000000   0.00000000   0.00000000   0.00000000   0.00000000  -0.00209451   0.26066413   0.00000000   0.00000000   0.00000000   0.00000000   0.00000000   0.00000000  -0.01709000
  0.58400000   0.00092875   0.01760000  -0.00000000  -0.00000000   0.00000000   0.00000000   0.00000000   0.00000000  -0.00212370   0.26099252   0.00000000   0.00000000   0.00000000   0.00000000   0.00000000   0.00000000  -0.02197300
  0.58600000   0.00092875   0.01760000  -0.00000000  -0.00000000   0.00000000   0.00000000   0.00000000   0.00000000  -0.00216020   0.26131360   0.00000000   0.00000000   0.00000000   0.00000000   0.00000000   0.00000000  -0.00976560
  0.58800000   0.00000000   0.01760000  -0.00000000   0.00000000   0.00000000   0.00000000   0.00000000   0.00000000  -0.00220571   0.26161885   0.00000000   0.00000000   0.00000000   0.00000000   0.00000000   0.00000000  -0.01220700
  0.59000000   0.00000000   0.01760000  -0.00000000   0.00000000   0.00000000   0.00000000   0.00000000   0.00000000  -0.00225906   0.26189098   0.00000000   0.00000000   0.00000000   0.00000000   0.00000000   0.00000000  -0.01953100
  0.59200000   0.00000000   0.01760000  -0.00000000   0.00000000   0.00000000   0.00000000   0.00000000   0.00000000  -0.00231405   0.26211993   0.00000000   0.00000000   0.00000000   0.00000000   0.00000000   0.00000000  -0.01464800
  0.59400000   0.00092875   0.01760000  -0.00000000  -0.00000000   0.00000000   0.00000000   0.00000000   0.00000000  -0.00236159   0.26230921   0.00000000   0.00000000   0.00000000   0.00000000   0.00000000   0.00000000  -0.00488280
  0.59600000   0.00000000   0.01760000  -0.00000000   0.00000000   0.00000000   0.00000000   0.00000000   0.00000000  -0.00239448   0.26246815   0.00000000   0.00000000   0.00000000   0.00000000   0.00000000   0.00000000  -0.00976560
  0.59800000   0.00092875   0.01760000  -0.00000000  -0.00000000   0.00000000   0.00000000   0.00000000   0.00000000  -0.00240999   0.26260434   0.00000000   0.00000000   0.00000000   0.00000000   0.00000000   0.00000000  -0.01220700
  0.60000000   0.00092875   0.01760000  -0.00000000  -0.00000000   0.00000000   0.00000000   0.00000000   0.00000000  -0.00240878   0.26272294   0.00000000   0.00000000   0.00000000   0.00000000   0.00000000   0.00000000  -0.00976560
  0.60200000   0.00000000   0.01760000  -0.00000000   0.00000000   0.00000000   0.00000000   0.00000000   0.00000000  -0.00239232   0.26282925   0.00000000   0.00000000   0.00000000   0.00000000   0.00000000   0.00000000  -0.01953100
  0.60400000   0.00000000   0.01760000  -0.00000000   0.00000000   0.00000000   0.00000000   0.00000000   0.00000000  -0.00236191   0.26293004   0.00000000   0.00000000   0.00000000   0.00000000   0.00000000   0.00000000  -0.00976560
  0.60600000   0.00000000   0.01760000  -0.00000000   0.00000000   0.00000000   0.00000000   0.00000000   0.00000000  -0.00232027   0.26302943   0.00000000   0.00000000   0.00000000   0.00000000   0.00000000   0.00000000  -0.01220700
  0.60800000   0.00000000   0.01760000  -0.00000000   0.00000000   0.00000000   0.00000000   0.00000000   0.00000000  -0.00227199   0.26312350   0.00000000   0.00000000   0.00000000   0.00000000   0.00000000   0.00000000  -0.01464800
  0.61000000   0.00000000   0.01760000  -0.00000000   0.00000000   0.00000000   0.00000000   0.00000000   0.00000000  -0.00222167   0.26320240   0.00000000   0.00000000   0.00000000   0.00000000   0.00000000   0.00000000  -0.01464800
  0.61200000   0.00092875   0.01760000  -0.00000000  -0.00000000   0.00000000   0.00000000   0.00000000   0.00000000  -0.00217339   0.26325614   0.00000000   0.00000000   0.00000000   0.00000000   0.00000000   0.00000000  -0.01709000
  0.61400000   0.00000000   0.01760000  -0.00000000   0.00000000   0.00000000   0.00000000   0.00000000   0.00000000  -0.00213184   0.26327550   0.00000000   0.00000000   0.00000000   0.00000000   0.00000000   0.00000000  -0.01953100
  0.61600000   0.00416091   0.01760000  -0.00000000  -0.00000000   0.00000000   0.00000000   0.00000000   0.00000000  -0.00210153   0.26324876   0.00000000   0.00000000   0.00000000   0.00000000   0.00000000   0.00000000  -0.01709000
  0.61800000   0.00416091   0.01760000  -0.00000000  -0.00000000   0.00000000   0.00000000   0.00000000   0.00000000  -0.00208481   0.26316101   0.00000000   0.00000000   0.00000000   0.00000000   0.00000000   0.00000000  -0.01709000
  0.62000000   0.00416091   0.01760000  -0.00000000  -0.00000000   0.00000000   0.00000000   0.00000000   0.00000000  -0.00208158   0.26300047   0.00000000   0.00000000   0.00000000   0.00000000   0.00000000   0.00000000  -0.01220700
  0.62200000   0.00251185   0.01760000  -0.00000000  -0.00000000   0.00000000   0.00000000   0.00000000   0.00000000  -0.00209084   0.26276810   0.00000000   0.00000000   0.00000000   0.00000000   0.00000000   0.00000000  -0.01220700
  0.62400000   0.00000000   0.01760000  -0.00000000   0.00000000   0.00000000   0.00000000   0.00000000   0.00000000  -0.00211237   0.26247950   0.00000000   0.00000000   0.00000000   0.00000000   0.00000000   0.00000000  -0.01709000
  0.62600000   0.00000000   0.01760000  -0.00000000   0.00000000   0.00000000   0.00000000   0.00000000   0.00000000  -0.00214741   0.26215166   0.00000000   0.00000000   0.00000000   0.00000000   0.00000000   0.00000000  -0.01709000
  0.62800000   0.00416091   0.01760000  -0.00000000  -0.00000000   0.00000000   0.00000000   0.00000000   0.00000000  -0.00219711   0.26178686   0.00000000   0.00000000   0.00000000   0.00000000   0.00000000   0.00000000  -0.01464800
  0.63000000   0.00251185   0.01760000  -0.00000000  -0.00000000   0.00000000   0.00000000   0.00000000   0.00000000  -0.00225964   0.26137335   0.00000000   0.00000000   0.00000000   0.00000000   0.00000000   0.00000000  -0.00488280
  0.63200000   0.00092875   0.01760000  -0.00000000  -0.00000000   0.00000000   0.00000000   0.00000000   0.00000000  -0.00232939   0.26089980   0.00000000   0.00000000   0.00000000   0.00000000   0.00000000   0.00000000  -0.00488280
  0.63400000   0.00092875   0.01760000  -0.00000000  -0.00000000   0.00000000   0.00000000   0.00000000   0.00000000  -0.00239884   0.26036505   0.00000000   0.00000000   0.00000000   0.00000000   0.00000000   0.00000000  -0.01220700
  0.63600000   0.00000000   0.01760000  -0.00000000   0.00000000   0.00000000   0.00000000   0.00000000   0.00000000  -0.00246002   0.25977757   0.00000000   0.00000000   0.00000000   0.00000000   0.00000000   0.00000000  -0.01953100
  0.63800000   0.00000000   0.01760000  -0.00000000   0.00000000   0.00000000   0.00000000   0.00000000   0.00000000  -0.00250616   0.25915515   0.00000000   0.00000000   0.00000000   0.00000000   0.00000000   0.00000000  -0.01709000
  0.64000000   0.00092875   0.01760000  -0.00000000  -0.00000000   0.00000000   0.00000000   0.00000000   0.00000000  -0.00253400   0.25852722   0.00000000   0.00000000   0.00000000   0.00000000   0.00000000   0.00000000  -0.01220700
  0.64200000   0.00000000   0.01760000  -0.00000000   0.00000000   0.00000000   0.00000000   0.00000000   0.00000000  -0.00254452   0.25793061   0.00000000   0.00000000   0.00000000   0.00000000   0.00000000   0.00000000  -0.01709000
  0.64400000   0.00092875   0.01760000   0.00000000   0.00000000   0.00000000   0.00000000   0.00000000   0.00000000  -0.00254246   0.25739968   0.00000000   0.00000000   0.00000000   0.00000000   0.00000000   0.00000000  -0.01464800
  0.64600000   0.00251185   0.01760000   0.00000000   0.00000000   0.00000000   0.00000000   0.00000000   0.00000000  -0.00253665   0.25695635   0.00000000   0.00000000   0.00000000   0.00000000   0.00000000   0.00000000  -0.01464800
  0.64800000   0.00092875   0.01760000   0.00000000   0.00000000   0.00000000   0.00000000   0.00000000   0.00000000  -0.00253850   0.25660240   0.00000000   0.00000000   0.00000000   0.00000000   0.00000000   0.00000000  -0.01464800
  0.65000000   0.00092875   0.01760000   0.00000000   0.00000000   0.00000000   0.00000000   0.00000000   0.00000000  -0.00255727   0.25632246   0.00000000   0.00000000   0.00000000   0.00000000   0.00000000   0.00000000  -0.01220700
  0.65200000   0.00092875   0.01760000   0.00000000   0.00000000   0.00000000   0.00000000   0.00000000   0.00000000  -0.00259594   0.25609908   0.00000000   0.00000000   0.00000000   0.00000000   0.00000000   0.00000000  -0.01464800
  0.65400000   0.00000000   0.01760000   0.00000000   0.00000000   0.00000000   0.00000000   0.00000000   0.00000000  -0.00265158   0.25592620   0.00000000   0.00000000   0.00000000   0.00000000   0.00000000   0.00000000  -0.01709000
  0.65600000   0.00000000   0.01760000   0.00000001   0.00000000   0.00000000   0.00000000   0.00000000   0.00000000  -0.00271841   0.25581250   0.00000000   0.00000000   0.00000000   0.00000000   0.00000000   0.00000000  -0.01464800
  0.65800000   0.00092875   0.01760000   0.00000001   0.00000000   0.00000000   0.00000000   0.00000000   0.00000000  -0.00278987   0.25577783   0.00000000   0.00000000   0.00000000   0.00000000   0.00000000   0.00000000  -0.01709000
  0.66000000   0.00000000   0.01760000   0.00000001   0.00000000   0.00000000   0.00000000   0.00000000   0.00000000  -0.00285921   0.25584559   0.00000000   0.00000000   0.00000000   0.00000000   0.00000000   0.00000000  -0.01953100
  0.66200000   0.00416091   0.01760000   0.00000001   0.00000000   0.00000000   0.00000000   0.00000000   0.00000000  -0.00292148   0.25603301   0.00000000   0.00000000   0.00000000   0.00000000   0.00000000   0.00000000  -0.01464800
  0.66400000   0.00000000   0.01760000   0.00000001   0.00000000   0.00000000   0.00000000   0.00000000   0.00000000  -0.00297543   0.25634279   0.00000000   0.00000000   0.00000000   0.00000000   0.00000000   0.00000000  -0.01464800
  0.66600000   0.00416091   0.01760000   0.00000001   0.00000000   0.00000000   0.00000000   0.00000000   0.00000000  -0.00302287   0.25675804   0.00000000   0.00000000   0.00000000   0.00000000   0.00000000   0.00000000  -0.01709000
  0.66800000   0.00251185   0.01760000   0.00000001   0.00000000   0.00000000   0.00000000   0.00000000   0.00000000  -0.00306686   0.25724474   0.00000000   0.00000000   0.00000000   0.00000000   0.00000000   0.00000000  -0.01220700
  0.67000000   0.00732711   0.01760000   0.00000002   0.00000000   0.00000000   0.00000000   0.00000000   0.00000000  -0.00310977   0.25776367   0.00000000   0.00000000   0.00000000   0.00000000   0.00000000   0.00000000  -0.01709000
  0.67200000   0.00574401   0.01760000   0.00000002   0.00000000   0.00000000   0.00000000   0.00000000   0.00000000  -0.00315135   0.25828019   0.00000000   0.00000000   0.00000000   0.00000000   0.00000000   0.00000000  -0.02929700
  0.67400000   0.00251185   0.01760000   0.00000002   0.00000000   0.00000000   0.00000000   0.00000000   0.00000000  -0.00318847   0.25876593   0.00000000   0.00000000   0.00000000   0.00000000   0.00000000   0.00000000  -0.01464800
  0.67600000   0.00416091   0.01760000   0.00000002   0.00000000   0.00000000   0.00000000   0.00000000   0.00000000  -0.00321760   0.25920041   0.00000000   0.00000000   0.00000000   0.00000000   0.00000000   0.00000000  -0.01220700
  0.67800000   0.00000000   0.01760000   0.00000003   0.00000000   0.00000000   0.00000000   0.00000000   0.00000000  -0.00323646   0.25957344   0.00000000   0.00000000   0.00000000   0.00000000   0.00000000   0.00000000  -0.01709000
  0.68000000   0.00092875   0.01760000   0.00000003   0.00000000   0.00000000   0.00000000   0.00000000   0.00000000  -0.00324372   0.25988337   0.00000000   0.00000000   0.00000000   0.00000000   0.00000000   0.00000000  -0.02685500
  0.68200000   0.00000000   0.01760000   0.00000003   0.00000000   0.00000000   0.00000000   0.00000000   0.00000000  -0.00323860   0.26013187   0.00000000   0.00000000   0.00000000   0.00000000   0.00000000   0.00000000  -0.01709000
  0.68400000   0.00000000   0.01760000   0.00000003   0.00000000   0.00000000   0.00000000   0.00000000   0.00000000  -0.00322061   0.26031837   0.00000000   0.00000000   0.00000000   0.00000000   0.00000000   0.00000000  -0.01220700
  0.68600000   0.00416091   0.01760000   0.00000003   0.00000000   0.00000000   0.00000000   0.00000000   0.00000000  -0.00318960   0.26044024   0.00000000   0.00000000   0.00000000   0.00000000   0.00000000   0.00000000  -0.01220700
  0.68800000   0.00000000   0.01760000   0.00000004   0.00000000   0.00000000   0.00000000   0.00000000   0.00000000  -0.00314693   0.26049887   0.00000000   0.00000000   0.00000000   0.00000000   0.00000000   0.00000000  -0.01953100
  0.69000000   0.00416091   0.01760000   0.00000004   0.00000000   0.00000000   0.00000000   0.00000000   0.00000000  -0.00309706   0.26050218   0.00000000   0.00000000   0.00000000   0.00000000   0.00000000   0.00000000  -0.00976560
  0.69200000   0.00000000   0.01760000   0.00000004   0.00000000   0.00000000   0.00000000   0.00000000   0.00000000  -0.00304680   0.26046132   0.00000000   0.00000000   0.00000000   0.00000000   0.00000000   0.00000000  -0.00976560
  0.69400000   0.00251185   0.01760000   0.00000004   0.00000000   0.00000000   0.00000000   0.00000000   0.00000000  -0.00300162   0.26038755   0.00000000   0.00000000   0.00000000   0.00000000   0.00000000   0.00000000  -0.01464800
  0.69600000   0.00251185   0.01760000   0.00000004   0.00000000   0.00000000   0.00000000   0.00000000   0.00000000  -0.00296333   0.26029359   0.00000000   0.00000000   0.00000000   0.00000000   0.00000000   0.00000000  -0.00976560
  0.69800000   0.00000000   0.01760000   0.00000004   0.00000000   0.00000000   0.00000000   0.00000000   0.00000000  -0.00293112   0.26019458   0.00000000   0.00000000   0.00000000   0.00000000   0.00000000   0.00000000  -0.02197300
  0.70000000   0.00092875   0.01760000   0.00000004   0.00000000   0.00000000   0.00000000   0.00000000   0.00000000  -0.00290392   0.26010344   0.00000000   0.00000000   0.00000000   0.00000000   0.00000000   0.00000000  -0.01220700
  0.70200000   0.00092875   0.01760000   0.00000003   0.00000000   0.00000000   0.00000000   0.00000000   0.00000000  -0.00288262   0.26002819   0.00000000   0.00000000   0.00000000   0.00000000   0.00000000   0.00000000  -0.01709000
  0.70400000   0.00000000   0.01760000   0.00000003   0.00000000   0.00000000   0.00000000   0.00000000   0.00000000  -0.00287011   0.25997604   0.00000000   0.00000000   0.00000000   0.00000000   0.00000000   0.00000000  -0.01464800
  0.70600000   0.00000000   0.01760000   0.00000003   0.00000000   0.00000000   0.00000000   0.00000000   0.00000000  -0.00286845   0.25995732   0.00000000   0.00000000   0.00000000   0.00000000   0.00000000   0.00000000  -0.01220700
  0.70800000   0.00251185   0.01760000   0.00000002   0.00000000   0.00000000   0.00000000   0.00000000   0.00000000  -0.00287615   0.25998386   0.00000000   0.00000000   0.00000000   0.00000000   0.00000000   0.00000000  -0.01464800
  0.71000000   0.00092875   0.01760000   0.00000001   0.00000000   0.00000000   0.00000000   0.00000000   0.00000000  -0.00288859   0.26006595   0.00000000   0.00000000   0.00000000   0.00000000   0.00000000   0.00000000  -0.01953100
  0.71200000   0.00092875   0.01760000   0.00000001   0.00000000   0.00000000   0.00000000   0.00000000   0.00000000  -0.00290031   0.26021100   0.00000000   0.00000000   0.00000000   0.00000000   0.00000000   0.00000000  -0.02685500
  0.71400000   0.00574401   0.01760000  -0.00000000  -0.00000000   0.00000000   0.00000000   0.00000000   0.00000000  -0.00290650   0.26041574   0.00000000   0.00000000   0.00000000   0.00000000   0.00000000   0.00000000  -0.01709000
  0.71600000   0.00574401   0.01760000  -0.00000002  -0.00000000   0.00000000   0.00000000   0.00000000   0.00000000  -0.00290278   0.26065587   0.00000000   0.00000000   0.00000000   0.00000000   0.00000000   0.00000000  -0.01709000
  0.71800000   0.00574401   0.01760000  -0.00000003  -0.00000000   0.00000000   0.00000000   0.00000000   0.00000000  -0.00288477   0.26088948   0.00000000   0.00000000   0.00000000   0.00000000   0.00000000   0.00000000  -0.00976560
  0.72000000   0.00000000   0.01760000  -0.00000005   0.00000000   0.00000000   0.00000000   0.00000000   0.00000000  -0.00284888   0.26107286   0.00000000   0.00000000   0.00000000   0.00000000   0.00000000   0.00000000  -0.02197300
  0.72200000   0.00092875   0.01760000  -0.00000007  -0.00000000   0.00000000   0.00000000   0.00000000   0.00000000  -0.00279404   0.26117566   0.00000000   0.00000000   0.00000000   0.00000000   0.00000000   0.00000000  -0.01953100
  0.72400000   0.00416091   0.01760000  -0.00000009  -0.00000000   0.00000000   0.00000000   0.00000000   0.00000000  -0.00272296   0.26118939   0.00000000   0.00000000   0.00000000   0.00000000   0.00000000   0.00000000  -0.01464800
  0.72600000   0.00251185   0.01760000  -0.00000011  -0.00000000   0.00000000   0.00000000   0.00000000   0.00000000  -0.00264251   0.26112460   0.00000000   0.00000000   0.00000000   0.00000000   0.00000000   0.00000000  -0.01220700
  0.72800000   0.00251185   0.01760000  -0.00000014  -0.00000000   0.00000000   0.00000000   0.00000000   0.00000000  -0.00256309   0.26099910   0.00000000   0.00000000   0.00000000   0.00000000   0.00000000   0.00000000  -0.01464800
  0.73000000   0.00092875   0.01760000  -0.00000017  -0.00000000   0.00000000   0.00000000   0.00000000   0.00000000  -0.00249490   0.26082831   0.00000000   0.00000000   0.00000000   0.00000000   0.00000000   0.00000000  -0.01709000
  0.73200000   0.00251185   0.01760000  -0.00000021  -0.00000000   0.00000000   0.00000000   0.00000000   0.00000000  -0.00244365   0.26062389   0.00000000   0.00000000   0.00000000   0.00000000   0.00000000   0.00000000  -0.00488280
  0.73400000   0.00251185   0.01760000  -0.00000024  -0.00000000   0.00000000   0.00000000   0.00000000   0.00000000  -0.00241061   0.26039812   0.00000000   0.00000000   0.00000000   0.00000000   0.00000000   0.00000000  -0.02441400
  0.73600000   0.00000000   0.01760000  -0.00000028   0.00000000   0.00000000   0.00000000   0.00000000   0.00000000  -0.00239415   0.26016595   0.00000000   0.00000000   0.00000000   0.00000000   0.00000000   0.00000000  -0.01464800
  0.73800000   0.00000000   0.01760000  -0.00000032   0.00000000   0.00000000   0.00000000   0.00000000   0.00000000  -0.00238968   0.25994215   0.00000000   0.00000000   0.00000000   0.00000000   0.00000000   0.00000000  -0.01709000
  0.74000000   0.00092875   0.01760000  -0.00000037  -0.00000000   0.00000000   0.00000000   0.00000000   0.00000000  -0.00239117   0.25973791   0.00000000   0.00000000   0.00000000   0.00000000   0.00000000   0.00000000  -0.02197300
  0.74200000   0.00732711   0.01760000  -0.00000041  -0.00000000   0.00000000   0.00000000   0.00000000   0.00000000  -0.00239415   0.25955686   0.00000000   0.00000000   0.00000000   0.00000000   0.00000000   0.00000000  -0.01953100
  0.74400000   0.00000000   0.01760000  -0.00000046   0.00000000   0.00000000   0.00000000   0.00000000   0.00000000  -0.00239717   0.25939337   0.00000000   0.00000000   0.00000000   0.00000000   0.00000000   0.00000000  -0.00976560
  0.74600000   0.00251185   0.01760000  -0.00000051  -0.00000000   0.00000000   0.00000000   0.00000000   0.00000000  -0.00240143   0.25924197   0.00000000   0.00000000   0.00000000   0.00000000   0.00000000   0.00000000  -0.01709000
  0.74800000   0.00251185   0.01760001  -0.00000056  -0.00000000   0.00000000   0.00000000   0.00000000   0.00000000  -0.00240928   0.25911094   0.00000000   0.00000000   0.00000000   0.00000000   0.00000000   0.00000000  -0.01709000
  0.75000000   0.00251185   0.01760001  -0.00000061  -0.00000000   0.00000000   0.00000000   0.00000000   0.00000000  -0.00242310   0.25902171   0.00000000   0.00000000   0.00000000   0.00000000   0.00000000   0.00000000  -0.01464800
  0.75200000   0.00251185   0.01760001  -0.00000066  -0.00000000   0.00000000   0.00000000   0.00000000   0.00000000  -0.00244474   0.25899453   0.00000000   0.00000000   0.00000000   0.00000000   0.00000000   0.00000000  -0.01464800
  0.75400000   0.00000000   0.01760001  -0.00000071   0.00000000   0.00000000   0.00000000   0.00000000   0.00000000  -0.00247395   0.25903712   0.00000000   0.00000000   0.00000000   0.00000000   0.00000000   0.00000000  -0.01464800
  0.75600000   0.00092875   0.01760001  -0.00000076  -0.00000000   0.00000000   0.00000000   0.00000000   0.00000000  -0.00250722   0.25914472   0.00000000   0.00000000   0.00000000   0.00000000   0.00000000   0.00000000  -0.00976560
  0.75800000   0.00251185   0.01760001  -0.00000080  -0.00000000   0.00000000   0.00000000   0.00000000   0.00000000  -0.00253950   0.25930857   0.00000000   0.00000000   0.00000000   0.00000000   0.00000000   0.00000000  -0.01953100
  0.76000000   0.00000000   0.01760001  -0.00000083   0.00000000   0.00000000   0.00000000   0.00000000   0.00000000  -0.00256790   0.25952043   0.00000000   0.00000000   0.00000000   0.00000000   0.00000000   0.00000000  -0.00976560
  0.76200000   0.00574401   0.01760002  -0.00000086  -0.00000000   0.00000000   0.00000000   0.00000000   0.00000000  -0.00259381   0.25976512   0.00000000   0.00000000   0.00000000   0.00000000   0.00000000   0.00000000  -0.01709000
  0.76400000   0.00000000   0.01760002  -0.00000088   0.00000000   0.00000000   0.00000000   0.00000000   0.00000000  -0.00262168   0.26001418   0.00000000   0.00000000   0.00000000   0.00000000   0.00000000   0.00000000  -0.01464800
  0.76600000   0.00000000   0.01760002  -0.00000089   0.00000000   0.00000000   0.00000000   0.00000000   0.00000000  -0.00265610   0.26023478   0.00000000   0.00000000   0.00000000   0.00000000   0.00000000   0.00000000  -0.01709000
  0.76800000   0.00416091   0.01760002  -0.00000088  -0.00000000   0.00000000   0.00000000   0.00000000   0.00000000  -0.00269918   0.26040602   0.00000000   0.00000000   0.00000000   0.00000000   0.00000000   0.00000000  -0.01709000
  0.77000000   0.00000000   0.01760002  -0.00000086   0.00000000   0.00000000   0.00000000   0.00000000   0.00000000  -0.00274940   0.26052672   0.00000000   0.00000000   0.00000000   0.00000000   0.00000000   0.00000000  -0.00976560
  0.77200000   0.00000000   0.01760002  -0.00000081   0.00000000   0.00000000   0.00000000   0.00000000   0.00000000  -0.00280226   0.26060913   0.00000000   0.00000000   0.00000000   0.00000000   0.00000000   0.00000000  -0.01953100
  0.77400000   0.00092875   0.01760003  -0.00000075  -0.00000000   0.00000000   0.00000000   0.00000000   0.00000000  -0.00285076   0.26066615   0.00000000   0.00000000   0.00000000   0.00000000   0.00000000   0.00000000  -0.02685500
  0.77600000   0.00000000   0.01760003  -0.00000065   0.00000000   0.00000000   0.00000000   0.00000000   0.00000000  -0.00288686   0.26070354   0.00000000   0.00000000   0.00000000   0.00000000   0.00000000   0.00000000  -0.02685500
  0.77800000   0.00000000   0.01760003  -0.00000053   0.00000000   0.00000000   0.00000000   0.00000000   0.00000000  -0.00290501   0.26072149   0.00000000   0.00000000   0.00000000   0.00000000   0.00000000   0.00000000  -0.00976560
  0.78000000   0.00000000   0.01760003  -0.00000038   0.00000000   0.00000000   0.00000000   0.00000000   0.00000000  -0.00290491   0.26072008   0.00000000   0.00000000   0.00000000   0.00000000   0.00000000   0.00000000  -0.00244140
  0.78200000   0.00251185   0.01760003  -0.00000019  -0.00000000   0.00000000   0.00000000   0.00000000   0.00000000  -0.00289108   0.26069915   0.00000000   0.00000000   0.00000000   0.00000000   0.00000000   0.00000000  -0.01464800
  0.78400000   0.00000000   0.01760003   0.00000004   0.00000000   0.00000000   0.00000000   0.00000000   0.00000000  -0.00286993   0.26065527   0.00000000   0.00000000   0.00000000   0.00000000   0.00000000   0.00000000  -0.02197300
  0.78600000   0.00000000   0.01760003   0.00000032   0.00000000   0.00000000   0.00000000   0.00000000   0.00000000  -0.00284647   0.26058490   0.00000000   0.00000000   0.00000000   0.00000000   0.00000000   0.00000000  -0.01220700
  0.78800000   0.00092875   0.01760003   0.00000064   0.00000000   0.00000000   0.00000000   0.00000000   0.00000000  -0.00282296   0.26048825   0.00000000   0.00000000   0.00000000   0.00000000   0.00000000   0.00000000  -0.01709000
  0.79000000   0.00000000   0.01760003   0.00000101   0.00000000   0.00000000   0.00000000   0.00000000   0.00000000  -0.00280040   0.26036589   0.00000000   0.00000000   0.00000000   0.00000000   0.00000000   0.00000000  -0.01464800
  0.79200000   0.00000000   0.01760003   0.00000144   0.00000000   0.00000000   0.00000000   0.00000000   0.00000000  -0.00278108   0.26021483   0.00000000   0.00000000   0.00000000   0.00000000   0.00000000   0.00000000  -0.01464800
  0.79400000   0.00000000   0.01760002   0.00000193   0.00000000   0.00000000   0.00000000   0.00000000   0.00000000  -0.00276901   0.26003394   0.00000000   0.00000000   0.00000000   0.00000000   0.00000000   0.00000000  -0.01953100
  0.79600000   0.00000000   0.01760002   0.00000248   0.00000000   0.00000000   0.00000000   0.00000000   0.00000000  -0.00276833   0.25983444   0.00000000   0.00000000   0.00000000   0.00000000   0.00000000   0.00000000  -0.01709000
  0.79800000   0.00092875   0.01760002   0.00000310   0.00000000   0.00000000   0.00000000   0.00000000   0.00000000  -0.00278169   0.25963938   0.00000000   0.00000000   0.00000000   0.00000000   0.00000000   0.00000000  -0.01709000
  0.80000000   0.00574401   0.01760001   0.00000378   0.00000002   0.00000000   0.00000000   0.00000000   0.00000000  -0.00280954   0.25947149   0.00000000   0.00000000   0.00000000   0.00000000   0.00000000   0.00000000  -0.01220700
  0.80200000   0.00000000   0.01760000   0.00000452   0.00000000   0.00000000   0.00000000   0.00000000   0.00000000  -0.00284988   0.25934647   0.00000000   0.00000000   0.00000000   0.00000000   0.00000000   0.00000000  -0.02441400
  0.80400000   0.00000000   0.01759999   0.00000533   0.00000000   0.00000000   0.00000000   0.00000000   0.00000000  -0.00289886   0.25927555   0.00000000   0.00000000   0.00000000   0.00000000   0.00000000   0.00000000  -0.02929700
  0.80600000   0.00000000   0.01759998   0.00000621   0.00000000   0.00000000   0.00000000   0.00000000   0.00000000  -0.00295178   0.25926780   0.00000000   0.00000000   0.00000000   0.00000000   0.00000000   0.00000000  -0.01464800
  0.80800000   0.00416091   0.01759997   0.00000716   0.00000003   0.00000000   0.00000000   0.00000000   0.00000000  -0.00300375   0.25932977   0.00000000   0.00000000   0.00000000   0.00000000   0.00000000   0.00000000  -0.02197300
  0.81000000   0.00000000   0.01759995   0.00000816   0.00000000   0.00000000   0.00000000   0.00000000   0.00000000  -0.00305121   0.25946245   0.00000000   0.00000000   0.00000000   0.00000000   0.00000000   0.00000000  -0.01220700
  0.81200000   0.00000000   0.01759994   0.00000922   0.00000000   0.00000000   0.00000000   0.00000000   0.00000000  -0.00309203   0.25965915   0.00000000   0.00000000   0.00000000   0.00000000   0.00000000   0.00000000  -0.00732420
  0.81400000   0.00251185   0.01759992   0.00001032   0.00000003   0.00000000   0.00000000   0.00000000   0.00000000  -0.00312406   0.25991056   0.00000000   0.00000000   0.00000000   0.00000000   0.00000000   0.00000000  -0.00976560
  0.81600000   0.00416091   0.01759990   0.00001146   0.00000005   0.00000000   0.00000000   0.00000000   0.00000000  -0.00314574   0.26020823   0.00000000   0.00000000   0.00000000   0.00000000   0.00000000   0.00000000  -0.01220700
  0.81800000   0.00000000   0.01759988   0.00001262   0.00000000   0.00000000   0.00000000   0.00000000   0.00000000  -0.00315680   0.26053868   0.00000000   0.00000000   0.00000000   0.00000000   0.00000000   0.00000000  -0.01464800
  0.82000000   0.00000000   0.01759985   0.00001378   0.00000000   0.00000000   0.00000000   0.00000000   0.00000000  -0.00315699   0.26087910   0.00000000   0.00000000   0.00000000   0.00000000   0.00000000   0.00000000  -0.01220700
  0.82200000   0.00251185   0.01759982   0.00001494   0.00000004   0.00000000   0.00000000   0.00000000   0.00000000  -0.00314652   0.26120161   0.00000000   0.00000000   0.00000000   0.00000000   0.00000000   0.00000000  -0.01220700
  0.82400000   0.00000000   0.01759979   0.00001606   0.00000000   0.00000000   0.00000000   0.00000000   0.00000000  -0.00312809   0.26148051   0.00000000   0.00000000   0.00000000   0.00000000   0.00000000   0.00000000  -0.01953100
  0.82600000   0.00092875   0.01759976   0.00001713   0.00000002   0.00000000   0.00000000   0.00000000   0.00000000  -0.00310548   0.26169970   0.00000000   0.00000000   0.00000000   0.00000000   0.00000000   0.00000000  -0.01464800
  0.82800000   0.00897617   0.01759973   0.00001810   0.00000016   0.00000000   0.00000000   0.00000000   0.00000000  -0.00308101   0.26185648   0.00000000   0.00000000   0.00000000   0.00000000   0.00000000   0.00000000  -0.01220700
  0.83000000   0.00251185   0.01759969   0.00001895   0.00000005   0.00000000   0.00000000   0.00000000   0.00000000  -0.00305642   0.26195880   0.00000000   0.00000000   0.00000000   0.00000000   0.00000000   0.00000000  -0.00244140
  0.83200000   0.00092875   0.01759965   0.00001964   0.00000002   0.00000000   0.00000000   0.00000000   0.00000000  -0.00303399   0.26201974   0.00000000   0.00000000   0.00000000   0.00000000   0.00000000   0.00000000  -0.02197300
  0.83400000   0.00000000   0.01759961   0.00002012   0.00000000   0.00000000   0.00000000   0.00000000   0.00000000  -0.00301543   0.26205082   0.00000000   0.00000000   0.00000000   0.00000000   0.00000000   0.00000000  -0.01709000
  0.83600000   0.00092875   0.01759957   0.00002035   0.00000002   0.00000000   0.00000000   0.00000000   0.00000000  -0.00300004   0.26205377   0.00000000   0.00000000   0.00000000   0.00000000   0.00000000   0.00000000  -0.01709000
  0.83800000   0.00251185   0.01759953   0.00002027   0.00000005   0.00000000   0.00000000   0.00000000   0.00000000  -0.00298380   0.26201486   0.00000000   0.00000000   0.00000000   0.00000000   0.00000000   0.00000000  -0.01953100
  0.84000000   0.00092875   0.01759949   0.00001982   0.00000002   0.00000000   0.00000000   0.00000000   0.00000000  -0.00296062   0.26190920   0.00000000   0.00000000   0.00000000   0.00000000   0.00000000   0.00000000  -0.01953100
  0.84200000   0.00251185   0.01759945   0.00001895   0.00000005   0.00000000   0.00000000   0.00000000   0.00000000  -0.00292688   0.26171513   0.00000000   0.00000000   0.00000000   0.00000000   0.00000000   0.00000000  -0.01464800
  0.84400000   0.00000000   0.01759942   0.00001757   0.00000000   0.00000000   0.00000000   0.00000000   0.00000000  -0.00288429   0.26142455   0.00000000   0.00000000   0.00000000   0.00000000   0.00000000   0.00000000  -0.02685500
  0.84600000   0.00092875   0.01759938   0.00001563   0.00000001   0.00000000   0.00000000   0.00000000   0.00000000  -0.00283799   0.26104189   0.00000000   0.00000000   0.00000000   0.00000000   0.00000000   0.00000000  -0.00488280
  0.84800000   0.00416091   0.01759935   0.00001303   0.00000005   0.00000000   0.00000000   0.00000000   0.00000000  -0.00279394   0.26058278   0.00000000   0.00000000   0.00000000   0.00000000   0.00000000   0.00000000  -0.01953100
  0.85000000   0.00000000   0.01759932   0.00000970   0.00000000   0.00000000   0.00000000   0.00000000   0.00000000  -0.00275803   0.26007379   0.00000000   0.00000000   0.00000000   0.00000000   0.00000000   0.00000000  -0.01220700
  0.85200000   0.00251185   0.01759930   0.00000556   0.00000001   0.00000000   0.00000000   0.00000000   0.00000000  -0.00273402   0.25954497   0.00000000   0.00000000   0.00000000   0.00000000   0.00000000   0.00000000  -0.01220700
  0.85400000   0.00092875   0.01759929   0.00000052   0.00000000   0.00000000   0.00000000   0.00000000   0.00000000  -0.00272076   0.25902325   0.00000000   0.00000000   0.00000000   0.00000000   0.00000000   0.00000000  -0.00976560
  0.85600000   0.00092875   0.01759929  -0.00000551  -0.00000001   0.00000000   0.00000000   0.00000000   0.00000000  -0.00271282   0.25853450   0.00000000   0.00000000   0.00000000   0.00000000   0.00000000   0.00000000  -0.01709000
  0.85800000   0.00416091   0.01759930  -0.00001262  -0.00000005   0.00000000   0.00000000   0.00000000   0.00000000  -0.00270477   0.25810384   0.00000000   0.00000000   0.00000000   0.00000000   0.00000000   0.00000000  -0.01464800
  0.86000000   0.00092875   0.01759933  -0.00002089  -0.00000002   0.00000000   0.00000000   0.00000000   0.00000000  -0.00269456   0.25774641   0.00000000   0.00000000   0.00000000   0.00000000   0.00000000   0.00000000  -0.01464800
  0.86200000   0.00251185   0.01759937  -0.00003041  -0.00000008   0.00000000   0.00000000   0.00000000   0.00000000  -0.00268283   0.25746175   0.00000000   0.00000000   0.00000000   0.00000000   0.00000000   0.00000000  -0.01220700
  0.86400000   0.00000000   0.01759943  -0.00004126   0.00000000   0.00000000   0.00000000   0.00000000   0.00000000  -0.00267107   0.25724140   0.00000000   0.00000000   0.00000000   0.00000000   0.00000000   0.00000000  -0.01709000
  0.86600000   0.00092875   0.01759951  -0.00005350  -0.00000005   0.00000000   0.00000000   0.00000000   0.00000000  -0.00266278   0.25707872   0.00000000   0.00000000   0.00000000   0.00000000   0.00000000   0.00000000  -0.00488280
  0.86800000   0.00000000   0.01759962  -0.00006720   0.00000000   0.00000000   0.00000000   0.00000000   0.00000000  -0.00266410   0.25696975   0.00000000   0.00000000   0.00000000   0.00000000   0.00000000   0.00000000  -0.01220700
  0.87000000   0.00000000   0.01759975  -0.00008240   0.00000000   0.00000000   0.00000000   0.00000000   0.00000000  -0.00268048   0.25691088   0.00000000   0.00000000   0.00000000   0.00000000   0.00000000   0.00000000  -0.01220700
  0.87200000   0.00000000   0.01759992  -0.00009913   0.00000000   0.00000000   0.00000000   0.00000000   0.00000000  -0.00271429   0.25690045   0.00000000   0.00000000   0.00000000   0.00000000   0.00000000   0.00000000  -0.01220700
  0.87400000   0.00000000   0.01760012  -0.00011739   0.00000000   0.00000000   0.00000000   0.00000000   0.00000000  -0.00276513   0.25693781   0.00000000   0.00000000   0.00000000   0.00000000   0.00000000   0.00000000  -0.01220700
  0.87600000   0.00000000   0.01760035  -0.00013718   0.00000000   0.00000000   0.00000000   0.00000000   0.00000000  -0.00282930   0.25701413   0.00000000   0.00000000   0.00000000   0.00000000   0.00000000   0.00000000  -0.02685500
  0.87800000   0.00000000   0.01760063  -0.00015844   0.00000000   0.00000000   0.00000000   0.00000000   0.00000000  -0.00289926   0.25710918   0.00000000   0.00000000   0.00000000   0.00000000   0.00000000   0.00000000  -0.01953100
  0.88000000   0.00092875   0.01760094  -0.00018110  -0.00000017   0.00000000   0.00000000   0.00000000   0.00000000  -0.00296520   0.25720643   0.00000000   0.00000000   0.00000000   0.00000000   0.00000000   0.00000000  -0.01709000
  0.88200000   0.00251185   0.01760131  -0.00020502  -0.00000051   0.00000000   0.00000000   0.00000000   0.00000000  -0.00301772   0.25730691   0.00000000   0.00000000   0.00000000   0.00000000   0.00000000   0.00000000  -0.01464800
  0.88400000   0.00251185   0.01760172  -0.00023006  -0.00000058   0.00000000   0.00000000   0.00000000   0.00000000  -0.00304999   0.25741957   0.00000000   0.00000000   0.00000000   0.00000000   0.00000000   0.00000000  -0.01953100
  0.88600000   0.01055927   0.01760218  -0.00025598  -0.00000270   0.00000000   0.00000000   0.00000000   0.00000000  -0.00305749   0.25754601   0.00000000   0.00000000   0.00000000   0.00000000   0.00000000   0.00000000  -0.01709000
  0.88800000   0.00000000   0.01760269  -0.00028251   0.00000000   0.00000000   0.00000000   0.00000000   0.00000000  -0.00303613   0.25768132   0.00000000   0.00000000   0.00000000   0.00000000   0.00000000   0.00000000  -0.01464800
  0.89000000   0.00000000   0.01760325  -0.00030931   0.00000000   0.00000000   0.00000000   0.00000000   0.00000000  -0.00298235   0.25782214   0.00000000   0.00000000   0.00000000   0.00000000   0.00000000   0.00000000  -0.01709000
  0.89200000   0.00092875   0.01760387  -0.00033598  -0.00000031   0.00000000   0.00000000   0.00000000   0.00000000  -0.00289563   0.25797047   0.00000000   0.00000000   0.00000000   0.00000000   0.00000000   0.00000000  -0.01464800
  0.89400000   0.00251185   0.01760454  -0.00036201  -0.00000091   0.00000000   0.00000000   0.00000000   0.00000000  -0.00278072   0.25812996   0.00000000   0.00000000   0.00000000   0.00000000   0.00000000   0.00000000  -0.01953100
  0.89600000   0.00000000   0.01760527  -0.00038685   0.00000000   0.00000000   0.00000000   0.00000000   0.00000000  -0.00264838   0.25829981   0.00000000   0.00000000   0.00000000   0.00000000   0.00000000   0.00000000  -0.01464800
  0.89800000   0.00092875   0.01760604  -0.00040982  -0.00000038   0.00000000   0.00000000   0.00000000   0.00000000  -0.00251357   0.25847779   0.00000000   0.00000000   0.00000000   0.00000000   0.00000000   0.00000000  -0.01709000
  0.90000000   0.00732711   0.01760686  -0.00043017  -0.00000315   0.00000000   0.00000000   0.00000000   0.00000000  -0.00239140   0.25866879   0.00000000   0.00000000   0.00000000   0.00000000   0.00000000   0.00000000  -0.01220700
  0.90200000   0.00416091   0.01760772  -0.00044703  -0.00000186   0.00000000   0.00000000   0.00000000   0.00000000  -0.00229214   0.25888044   0.00000000   0.00000000   0.00000000   0.00000000   0.00000000   0.00000000  -0.01220700
  0.90400000   0.00092875   0.01760861  -0.00045944  -0.00000043   0.00000000   0.00000000   0.00000000   0.00000000  -0.00221876   0.25910869   0.00000000   0.00000000   0.00000000   0.00000000   0.00000000   0.00000000  -0.01220700
  0.90600000   0.00251185   0.01760953  -0.00046631  -0.00000117   0.00000000   0.00000000   0.00000000   0.00000000  -0.00216894   0.25933826   0.00000000   0.00000000   0.00000000   0.00000000   0.00000000   0.00000000  -0.01220700
  0.90800000   0.00000000   0.01761047  -0.00046644   0.00000000   0.00000000   0.00000000   0.00000000   0.00000000  -0.00213857   0.25955589   0.00000000   0.00000000   0.00000000   0.00000000   0.00000000   0.00000000  -0.01220700
  0.91000000   0.00092875   0.01761140  -0.00045853  -0.00000043   0.00000000   0.00000000   0.00000000   0.00000000  -0.00212371   0.25975493   0.00000000   0.00000000   0.00000000   0.00000000   0.00000000   0.00000000  -0.01709000
  0.91200000   0.00092875   0.01761232  -0.00044115  -0.00000041   0.00000000   0.00000000   0.00000000   0.00000000  -0.00212173   0.25993085   0.00000000   0.00000000   0.00000000   0.00000000   0.00000000   0.00000000  -0.01953100
  0.91400000   0.00000000   0.01761320  -0.00041275   0.00000000   0.00000000   0.00000000   0.00000000   0.00000000  -0.00213241   0.26007543   0.00000000   0.00000000   0.00000000   0.00000000   0.00000000   0.00000000  -0.01709000
  0.91600000   0.00092875   0.01761402  -0.00037169  -0.00000035   0.00000000   0.00000000   0.00000000   0.00000000  -0.00215963   0.26017301   0.00000000   0.00000000   0.00000000   0.00000000   0.00000000   0.00000000  -0.00976560
  0.91800000   0.00251185   0.01761477  -0.00031620  -0.00000079   0.00000000   0.00000000   0.00000000   0.00000000  -0.00221242   0.26019992   0.00000000   0.00000000   0.00000000   0.00000000   0.00000000   0.00000000  -0.01464800
  0.92000000   0.00000000   0.01761540  -0.00024446   0.00000000   0.00000000   0.00000000   0.00000000   0.00000000  -0.00230463   0.26012601   0.00000000   0.00000000   0.00000000   0.00000000   0.00000000   0.00000000  -0.01464800
  0.92200000   0.00000000   0.01761589  -0.00015454   0.00000000   0.00000000   0.00000000   0.00000000   0.00000000  -0.00245417   0.25991886   0.00000000   0.00000000   0.00000000   0.00000000   0.00000000   0.00000000  -0.01220700
  0.92400000   0.00092875   0.01761620  -0.00004445  -0.00000004   0.00000000   0.00000000   0.00000000   0.00000000  -0.00268257   0.25954909   0.00000000   0.00000000   0.00000000   0.00000000   0.00000000   0.00000000  -0.01220700
  0.92600000   0.00000000   0.01761629   0.00008782   0.00000000   0.00000000   0.00000000   0.00000000   0.00000000  -0.00301470   0.25899192   0.00000000   0.00000000   0.00000000   0.00000000   0.00000000   0.00000000  -0.01220700
  0.92800000   0.00251185   0.01761611   0.00024429   0.00000061   0.00000000   0.00000000   0.00000000   0.00000000  -0.00347705   0.25822744   0.00000000   0.00000000   0.00000000   0.00000000   0.00000000   0.00000000  -0.01220700
  0.93000000   0.00092875   0.01761562   0.00042697   0.00000040   0.00000000   0.00000000   0.00000000   0.00000000  -0.00409395   0.25724602   0.00000000   0.00000000   0.00000000   0.00000000   0.00000000   0.00000000  -0.01709000
  0.93200000   0.00000000   0.01761477   0.00063779   0.00000000   0.00000000   0.00000000   0.00000000   0.00000000  -0.00488433   0.25605517   0.00000000   0.00000000   0.00000000   0.00000000   0.00000000   0.00000000  -0.01464800
  0.93400000   0.00000000   0.01761349   0.00087857   0.00000000   0.00000000   0.00000000   0.00000000   0.00000000  -0.00586122   0.25468229   0.00000000   0.00000000   0.00000000   0.00000000   0.00000000   0.00000000  -0.00732420
  0.93600000   0.00000000   0.01761174   0.00115097   0.00000000   0.00000000   0.00000000   0.00000000   0.00000000  -0.00703159   0.25317755   0.00000000   0.00000000   0.00000000   0.00000000   0.00000000   0.00000000  -0.00732420
  0.93800000   0.00092875   0.01760943   0.00145644   0.00000135   0.00000000   0.00000000   0.00000000   0.00000000  -0.00839238   0.25162068   0.00000000   0.00000000   0.00000000   0.00000000   0.00000000   0.00000000  -0.01220700
  0.94000000   0.00574401   0.01760652   0.00179611   0.00001032   0.00000000   0.00000000   0.00000000   0.00000000  -0.00992279   0.25012753   0.00000000   0.00000000   0.00000000   0.00000000   0.00000000   0.00000000  -0.02197300
  0.94200000   0.00000000   0.01760293   0.00217077   0.00000000   0.00000000   0.00000000   0.00000000   0.00000000  -0.01157804   0.24885188   0.00000000   0.00000000   0.00000000   0.00000000   0.00000000   0.00000000  -0.01220700
  0.94400000   0.00416091   0.01759859   0.00258072   0.00001074   0.00000000   0.00000000   0.00000000   0.00000000  -0.01328489   0.24798566   0.00000000   0.00000000   0.00000000   0.00000000   0.00000000   0.00000000  -0.02197300
  0.94600000   0.00416091   0.01759343   0.00302575   0.00001259   0.00000000   0.00000000   0.00000000   0.00000000  -0.01493487   0.24776312   0.00000000   0.00000000   0.00000000   0.00000000   0.00000000   0.00000000  -0.01709000
  0.94800000   0.00000000   0.01758737   0.00350497   0.00000000   0.00000000   0.00000000   0.00000000   0.00000000  -0.01637641   0.24846578   0.00000000   0.00000000   0.00000000   0.00000000   0.00000000   0.00000000  -0.01464800
  0.95000000   0.00000000   0.01758036   0.00401674   0.00000000   0.00000000   0.00000000   0.00000000   0.00000000  -0.01740918   0.25042390   0.00000000   0.00000000   0.00000000   0.00000000   0.00000000   0.00000000  -0.01709000
  0.95200000   0.00092875   0.01757233   0.00455854   0.00000423   0.00000000   0.00000000   0.00000000   0.00000000  -0.01777921   0.25401490   0.00000000   0.00000000   0.00000000   0.00000000   0.00000000   0.00000000  -0.01464800
  0.95400000   0.00251185   0.01756321   0.00512682   0.00001288   0.00000000   0.00000000   0.00000000   0.00000000  -0.01717348   0.25965700   0.00000000   0.00000000   0.00000000   0.00000000   0.00000000   0.00000000  -0.00732420
  0.95600000   0.00092875   0.01755296   0.00571691   0.00000531   0.00000000   0.00000000   0.00000000   0.00000000  -0.01521875   0.26779565   0.00000000   0.00000000   0.00000000   0.00000000   0.00000000   0.00000000  -0.01464800
  0.95800000   0.00092875   0.01754153   0.00632283   0.00000587   0.00000000   0.00000000   0.00000000   0.00000000  -0.01148657   0.27888021   0.00000000   0.00000000   0.00000000   0.00000000   0.00000000   0.00000000  -0.01709000
  0.96000000   0.00092875   0.01752888   0.00693723   0.00000644   0.00000000   0.00000000   0.00000000   0.00000000  -0.00550197   0.29333113   0.00000000   0.00000000   0.00000000   0.00000000   0.00000000   0.00000000  -0.00488280
  0.96200000   0.00092875   0.01751501   0.00755173   0.00000701  -0.00000009   0.00000382  -0.00008759   0.00382310   0.00324223   0.31150072   0.00000019   0.00000097   0.00000116   0.00000186  -0.00000226   0.00060483   0.19043000
  0.96400000   0.00000000   0.01749990   0.00815863   0.00000000   0.00000045   0.00001685   0.00062960   0.00920795   0.01526127   0.33362464   0.00000110   0.00000427   0.00000536   0.00000279   0.00001624   0.00124996   0.08789100
  0.96600000   0.00000000   0.01748359   0.00875240   0.00000000   0.00000351   0.00004253   0.00242434   0.01646310   0.03104289   0.35975413   0.00000357   0.00001076   0.00001434   0.00000279   0.00006255   0.00194334   0.28320000
  0.96800000   0.00000000   0.01746608   0.00932921   0.00000000   0.00001154   0.00008488   0.00560421   0.02589127   0.05099791   0.38968862   0.00000905   0.00002148   0.00003054   0.00000279   0.00014459   0.00269278  -0.41748000
  0.97000000   0.00000000   0.01744742   0.00988561   0.00000000   0.00002764   0.00014854   0.01050329   0.03776964   0.07539825   0.42296944   0.00001983   0.00003760   0.00005742   0.00000279   0.00027098   0.00350544  -0.08056600
  0.97200000   0.00416091   0.01742765   0.01041868   0.00004335   0.00005562   0.00023864   0.01746879   0.05233270   0.10431174   0.45895346   0.00003927   0.00006040   0.00009967   0.00000695   0.00045069   0.00438736   0.14893000
  0.97400000   0.01544049   0.01740681   0.01092743   0.00016872   0.00009993   0.00036074   0.02684325   0.06976088   0.13754930   0.49688949   0.00007207   0.00009130   0.00016338   0.00002655   0.00069256   0.00534320  -0.14160000
  0.97600000   0.02348791   0.01738496   0.01141337   0.00026808   0.00016572   0.00052067   0.03894361   0.09017349   0.17464004   0.53595188   0.00012446   0.00013178   0.00025624   0.00006548   0.00100475   0.00637604   0.82520000
  0.97800000   0.03958274   0.01736213   0.01187920   0.00047021   0.00025870   0.00072447   0.05403992   0.11362544   0.21484472   0.57530443   0.00020422   0.00018336   0.00038758   0.00012855   0.00139423   0.00748730  -0.47607000
  0.98000000   0.06049283   0.01733837   0.01232729   0.00074571   0.00038508   0.00097821   0.07233649   0.14011040   0.25720673   0.61420354   0.00032074   0.00024758   0.00056832   0.00022862   0.00186628   0.00867681   0.65674000
  0.98200000   0.09109941   0.01731372   0.01275956   0.00116239   0.00055137   0.00128788   0.09395772   0.16956833   0.30062092   0.65200698   0.00048480   0.00032596   0.00081076   0.00038022   0.00242411   0.00994302  -0.73486000
  0.98400000   0.12975340   0.01728820   0.01317818   0.00170991   0.00076427   0.00165934   0.11893876   0.20188923   0.34388997   0.68806842   0.00070828   0.00041998   0.00112826   0.00060107   0.00306862   0.01128309  -0.13916000
  0.98600000   0.17322264   0.01726184   0.01358586   0.00235338   0.00103042   0.00209814   0.14721981   0.23691032   0.38576119   0.72167164   0.00100362   0.00053104   0.00153466   0.00090404   0.00379827   0.01269283  -0.05859400
  0.98800000   0.21992405   0.01723467   0.01398579   0.00307581   0.00135629   0.00260946   0.17864365   0.27441263   0.42497377   0.75208400   0.00138308   0.00066045   0.00204353   0.00129719   0.00460901   0.01416659  -0.12451000
  0.99000000   0.28113720   0.01720670   0.01438151   0.00404318   0.00174789   0.00319800   0.21295883   0.31412511   0.46035782   0.77869394   0.00185794   0.00080941   0.00266734   0.00179825   0.00549434   0.01569737  -0.08544900
  0.99200000   0.34393344   0.01717794   0.01477686   0.00508226   0.00221068   0.00386787   0.24983310   0.35574052   0.49099845   0.80117968   0.00243769   0.00097895   0.00341664   0.00242332   0.00644569   0.01727724  -0.14648000
  0.99400000   0.41800926   0.01714838   0.01517572   0.00634359   0.00274940   0.00462255   0.28888020   0.39894327   0.51641662   0.81964724   0.00312964   0.00116996   0.00429960   0.00318527   0.00745311   0.01889807   0.03906300
  0.99600000   0.47757334   0.01711803   0.01558137   0.00744125   0.00336797   0.00546494   0.32969752   0.44344492   0.53667031   0.83469140   0.00393894   0.00138317   0.00532210   0.00408085   0.00850620   0.02055241  -0.13916000
  0.99800000   0.55006606   0.01708687   0.01599555   0.00879861   0.00406958   0.00639740   0.37190563   0.48901930   0.55229880   0.84732354   0.00486915   0.00161917   0.00648832   0.00510849   0.00959517   0.02223442  -0.08789100
  1.00000000   0.62090972   0.01705488   0.01641881   0.01019460   0.00485666   0.00742195   0.41517746   0.53552573   0.56411451   0.85873829   0.00592317   0.00187848   0.00780165   0.00627946   0.01071158   0.02394048  -0.08300800
  1.00200000   0.69663461   0.01702204   0.01685170   0.01173948   0.00573109   0.00854039   0.45924914   0.58291218   0.57293479   0.87002802   0.00710398   0.00216155   0.00926554   0.00759701   0.01184863   0.02566925  -0.06103500
  1.00400000   0.78034094   0.01698834   0.01729470   0.01349576   0.00669425   0.00975450   0.50391239   0.63119880   0.57937717   0.88196284   0.00841518   0.00246884   0.01088403   0.00907398   0.01300094   0.02742124   0.31738000
  1.00600000   0.88667240   0.01695375   0.01774675   0.01573555   0.00774716   0.01106615   0.54899672   0.68044837   0.58379863   0.89487223   0.00986086   0.00280082   0.01266167   0.01074100   0.01416412   0.02919808  -0.41992000
  1.00800000   1.01866324   0.01691825   0.01820473   0.01854449   0.00889051   0.01247733   0.59435239   0.73073291   0.58637758   0.90866473   0.01144521   0.00315799   0.01460319   0.01264633   0.01533429   0.03100161  -0.05371100
  1.01000000   1.17651136   0.01688184   0.01866412   0.02195855   0.01012470   0.01399016   0.63984213   0.78210534   0.58725768   0.92293998   0.01317202   0.00354088   0.01671290   0.01484151   0.01650793   0.03283322   0.08544900
  1.01200000   1.37136440   0.01684452   0.01911910   0.02621925   0.01144989   0.01560685   0.68534223   0.83457895   0.58664498   0.93707507   0.01504419   0.00395006   0.01899425   0.01738938   0.01768183   0.03469323   0.26367000
  1.01400000   1.59361165   0.01680628   0.01956158   0.03117357   0.01286597   0.01732954   0.73074699   0.88811199   0.58479772   0.95027357   0.01706327   0.00438607   0.02144934   0.02035436   0.01885327   0.03658058  -0.06835900
  1.01600000   1.86899165   0.01676716   0.01998045   0.03734330   0.01437269   0.01916025   0.77596904   0.94259646   0.58193129   0.96162168   0.01922895   0.00484942   0.02407837   0.02381696   0.02002000   0.03849248  -0.14648000
  1.01800000   2.17174606   0.01672719   0.02036203   0.04422115   0.01596959   0.02110070   0.82093202   0.99785134   0.57811348   0.97015031   0.02153831   0.00534054   0.02687886   0.02785770   0.02118005   0.04042425  -0.00732420
  1.02000000   2.48738952   0.01668647   0.02069179   0.05146854   0.01765608   0.02315217   0.86555721   1.05362052   0.57321643   0.97489056   0.02398504   0.00585977   0.02984481   0.03251684   0.02233138   0.04236929   0.16846000
  1.02200000   2.77887095   0.01664509   0.02095622   0.05823464   0.01943139   0.02531536   0.90974947   1.10957362   0.56694392   0.97489519   0.02655849   0.00640727   0.03296576   0.03778310   0.02347154   0.04431908  -0.15381000
  1.02400000   3.01079489   0.01660317   0.02114371   0.06365938   0.02129452   0.02759024   0.95338681   1.16530701   0.55889945   0.96922244   0.02924284   0.00698304   0.03622588   0.04357276   0.02459738   0.04626319   0.10010000
  1.02600000   3.18308878   0.01656089   0.02124415   0.06762201   0.02324423   0.02997589   0.99631469   1.22034470   0.54863985   0.95694598   0.03201631   0.00758684   0.03960314   0.04976665   0.02570492   0.04818936  -0.06835900
  1.02800000   3.28612211   0.01651840   0.02124816   0.06982403   0.02527888   0.03247038   1.03834272   1.27414184   0.53568317   0.93721620   0.03485055   0.00821819   0.04306874   0.05623586   0.02678924   0.05008352  -0.02929700
  1.03000000   3.31356249   0.01647590   0.02114758   0.07007383   0.02739647   0.03507062   1.07924073   1.32609349   0.51948556   0.90933233   0.03771037   0.00887630   0.04658667   0.06283554   0.02784441   0.05193007   0.05371100
  1.03200000   3.26844418   0.01643361   0.02093731   0.06843242   0.02959444   0.03777226   1.11873383   1.37554894   0.49943655   0.87281439   0.04055373   0.00956008   0.05011382   0.06941755   0.02886333   0.05371222   0.21729000
  1.03400000   3.15248221   0.01639173   0.02061608   0.06499181   0.03186967   0.04056964   1.15649972   1.42183203   0.47492322   0.82748511   0.04333236   0.01026809   0.05360046   0.07583847   0.02983769   0.05541252  -0.17090000
  1.03600000   2.94799865   0.01635050   0.02018586   0.05950789   0.03421835   0.04345574   1.19217403   1.46426760   0.44547407   0.77354881   0.04599313   0.01099856   0.05699169   0.08193895   0.03075809   0.05701355  -0.02197300
  1.03800000   2.68869370   0.01631013   0.01965121   0.05283610   0.03663589   0.04642222   1.22536841   1.50221367   0.41094103   0.71165560   0.04848044   0.01174937   0.06022981   0.08757565   0.03161451   0.05849876  -0.01220700
  1.04000000   2.36499622   0.01627083   0.01901908   0.04498004   0.03911696   0.04945953   1.25570141   1.53509773   0.37165028   0.64294912   0.05073971   0.01251811   0.06325782   0.09262934   0.03239710   0.05985336  -0.00488280
  1.04200000   2.01070535   0.01623279   0.01829804   0.03679197   0.04165550   0.05255709   1.28283779   1.56245650   0.32846820   0.56910326   0.05272157   0.01330209   0.06602366   0.09700504   0.03309721   0.06106541  -0.00244140
  1.04400000   1.67896045   0.01619619   0.01749667   0.02937621   0.04424487   0.05570352   1.30652906   1.58397740   0.28276679   0.49233191   0.05438643   0.01409845   0.06848488   0.10069470   0.03370845   0.06212685   0.01464800
  1.04600000   1.41001839   0.01616120   0.01662243   0.02343793   0.04687804   0.05888703   1.32664789   1.59953603   0.23629888   0.41527691   0.05570878   0.01490419   0.07061297   0.10378368   0.03422752   0.06303446   0.01709000
  1.04800000   1.23449234   0.01612795   0.01568261   0.01936006   0.04954790   0.06209579   1.34320977   1.60921725   0.19099771   0.34069454   0.05667993   0.01571632   0.07239624   0.10642819   0.03465481   0.06379043   0.01464800
  1.05000000   1.13462521   0.01609659   0.01468559   0.01666263   0.05224749   0.06531831   1.35637708   1.61330830   0.14871894   0.27105042   0.05730854   0.01653193   0.07384047   0.10879731   0.03499453   0.06440217   0.00244140
  1.05200000   1.06859680   0.01606722   0.01364062   0.01457633   0.05497031   0.06854389   1.36644248   1.61226516   0.11096824   0.20823260   0.05761868   0.01734832   0.07496700   0.11100053   0.03525422   0.06488146   0.01709000
  1.05400000   1.05573413   0.01603994   0.01255739   0.01325726   0.05771054   0.07176281   1.37379333   1.60666375   0.07868368   0.15344704   0.05764593   0.01816302   0.07580895   0.11312486   0.03544387   0.06524314   0.01220700
  1.05600000   1.07182896   0.01601482   0.01144591   0.01226806   0.06046320   0.07496663   1.37886401   1.59714726   0.05213994   0.10722342   0.05743267   0.01897390   0.07640658   0.11525243   0.03557469   0.06550381   0.00732420
  1.05800000   1.07664422   0.01599193   0.01031664   0.01110735   0.06322415   0.07814815   1.38208693   1.58437695   0.03101138   0.06949869   0.05702335   0.01977914   0.07680249   0.11740090   0.03565784   0.06568053   0.01220700
  1.06000000   1.07024587   0.01597130   0.00917984   0.00982468   0.06599009   0.08130152   1.38385380   1.56899214   0.01457394   0.03976917   0.05646056   0.02057725   0.07703781   0.11954779   0.03570343   0.06578980   0.01464800
  1.06200000   1.03963929   0.01595294   0.00804493   0.00836382   0.06875844   0.08442209   1.38449512   1.55158198   0.00197198   0.01724462   0.05578261   0.02136706   0.07714967   0.12165768   0.03571997   0.06584681   0.00488280
  1.06400000   0.97519399   0.01593685   0.00692063   0.00674896   0.07152743   0.08750564   1.38449512   1.53196198  -0.00754292   0.00096978   0.05500217   0.02214750   0.07714967   0.12367251   0.03571440   0.06586503  -0.01220700
  1.06600000   0.91562991   0.01592301   0.00581481   0.00532421   0.07429642   0.09054994   1.38449512   1.51234198  -0.01447791  -0.01006901   0.05423166   0.02291801   0.07714967   0.12556333   0.03569238   0.06585593  -0.00976560
  1.06800000   0.86411324   0.01591138   0.00473347   0.00409026   0.07706541   0.09355501   1.38449512   1.49272198  -0.01910332  -0.01687049   0.05347109   0.02367858   0.07714967   0.12734308   0.03565880   0.06582899  -0.01220700
  1.07000000   0.81417967   0.01590191   0.00368077   0.00299681   0.07983440   0.09652083   1.38449512   1.47310198  -0.02157319  -0.02037889   0.05272044   0.02442923   0.07714967   0.12902137   0.03561812   0.06579174  -0.01709000
  1.07200000   0.77229352   0.01589455   0.00266070   0.00205484   0.08260339   0.09944741   1.38449512   1.45348198  -0.02209262  -0.02143705   0.05197973   0.02516994   0.07714967   0.13060784   0.03557446   0.06574992  -0.00488280
  1.07400000   0.74168695   0.01588923   0.00167779   0.00124440   0.08537238   0.10233476   1.38449512   1.43386198  -0.02104145  -0.02075066   0.05124895   0.02590072   0.07714967   0.13212182   0.03553132   0.06570773  -0.01953100
  1.07600000   0.70468202   0.01588587   0.00073590   0.00051858   0.08814137   0.10518286   1.38449512   1.41424198  -0.01898728  -0.01889486   0.05052810   0.02662157   0.07714967   0.13356819   0.03549130   0.06566809  -0.03418000
  1.07800000   0.68053977   0.01588440  -0.00016330  -0.00011113   0.09091036   0.10799172   1.38449512   1.39462198  -0.01658162  -0.01633127   0.04981718   0.02733249   0.07714967   0.13495341   0.03545573   0.06563286  -0.01953100
  1.08000000   0.65474846   0.01588473  -0.00102033  -0.00066806   0.09367935   0.11076135   1.38449512   1.37500198  -0.01439061  -0.01341893   0.04911620   0.02803348   0.07714967   0.13628870   0.03542475   0.06560311  -0.02929700
  1.08200000   0.62737404   0.01588677  -0.00183678  -0.00115235   0.09644834   0.11349173   1.38449512   1.35538198  -0.01273799  -0.01042765   0.04842514   0.02872453   0.07714967   0.13757082   0.03539763   0.06557927  -0.02197300
  1.08400000   0.59835057   0.01589044  -0.00261421  -0.00156421   0.09921733   0.11618288   1.38449512   1.33576198  -0.01163456  -0.00754201   0.04774402   0.02940565   0.07714967   0.13879655   0.03537325   0.06556130  -0.02441400
  1.08600000   0.57744048   0.01589567  -0.00335370  -0.00193656   0.10198632   0.11883478   1.38449512   1.31614198  -0.01083212  -0.00486821   0.04707283   0.03007685   0.07714967   0.13997234   0.03535079   0.06554889  -0.02685500
  1.08800000   0.54360175   0.01590238  -0.00405572  -0.00220470   0.10475531   0.12144744   1.38449512   1.29652198  -0.00998143  -0.00246345   0.04641157   0.03073811   0.07714967   0.14109338   0.03532997   0.06554155  -0.03418000
  1.09000000   0.51945949   0.01591049  -0.00471997  -0.00245183   0.10752430   0.12402087   1.38449512   1.27690198  -0.00882305  -0.00036214   0.04576024   0.03138943   0.07714967   0.14215644   0.03531117   0.06553873  -0.03173800
  1.09200000   0.49690034   0.01591993  -0.00534576  -0.00265631   0.11029329   0.12655505   1.38449512   1.25728198  -0.00732303   0.00141868   0.04511884   0.03203083   0.07714967   0.14317280   0.03529502   0.06553978  -0.01953100
  1.09400000   0.47599024   0.01593062  -0.00593294  -0.00282402   0.11306228   0.12905000   1.38449512   1.23766198  -0.00569345   0.00288070   0.04448738   0.03266230   0.07714967   0.14414569   0.03528201   0.06554408  -0.03173800
  1.09600000   0.45343109   0.01594248  -0.00648302  -0.00293960   0.11583127   0.13150570   1.38449512   1.21804198  -0.00429347   0.00405248   0.04386584   0.03328383   0.07714967   0.14507512   0.03527202   0.06555102  -0.02441400
  1.09800000   0.43252100   0.01595545  -0.00699930  -0.00302735   0.11860027   0.13392216   1.38449512   1.19842198  -0.00345885   0.00499818   0.04325424   0.03389543   0.07714967   0.14596107   0.03526427   0.06556007  -0.02685500
  1.10000000   0.42605668   0.01596945  -0.00748600  -0.00318946   0.12136926   0.13629939   1.38449512   1.17880198  -0.00333964   0.00580285   0.04265257   0.03449710   0.07714967   0.14681964   0.03525747   0.06557087  -0.02685500
  1.10200000   0.40026536   0.01598442  -0.00794665  -0.00318077   0.12413825   0.13863737   1.38449512   1.15918198  -0.00382318   0.00654495   0.04206083   0.03508884   0.07714967   0.14764597   0.03525031   0.06558322  -0.02685500
  1.10400000   0.38258743   0.01600031  -0.00838315  -0.00320729   0.12690724   0.14093612   1.38449512   1.13956198  -0.00457930   0.00728125   0.04147902   0.03567065   0.07714967   0.14842882   0.03524190   0.06559704  -0.02685500
  1.10600000   0.36807569   0.01601708  -0.00879547  -0.00323740   0.12967623   0.14319562   1.38449512   1.11994198  -0.00520557   0.00804183   0.04090715   0.03624253   0.07714967   0.14917948   0.03523212   0.06561237  -0.02929700
  1.10800000   0.34874870   0.01603467  -0.00918211  -0.00320225   0.13244522   0.14541588   1.38449512   1.10032198  -0.00540376   0.00883683   0.04034520   0.03680447   0.07714967   0.14989631   0.03522151   0.06562924  -0.03173800
  1.11000000   0.33588602   0.01605304  -0.00954184  -0.00320497   0.13521421   0.14759691   1.38449512   1.08070198  -0.00510635   0.00967251   0.03979319   0.03735648   0.07714967   0.15058094   0.03521100   0.06564775  -0.02685500
  1.11200000   0.31814213   0.01607212  -0.00987522  -0.00314172   0.13798320   0.14973869   1.38449512   1.06108198  -0.00449544   0.01055408   0.03925111   0.03789856   0.07714967   0.15123497   0.03520140   0.06566798  -0.02441400
  1.11400000   0.31009471   0.01609187  -0.01018409  -0.00315803   0.14075219   0.15184124   1.38449512   1.04146198  -0.00390557   0.01148170   0.03871896   0.03843071   0.07714967   0.15186321   0.03519300   0.06569002  -0.02197300
  1.11600000   0.29241677   0.01611224  -0.01047033  -0.00306170   0.14352118   0.15390454   1.38449512   1.02184198  -0.00365814   0.01245555   0.03819674   0.03895293   0.07714967   0.15246572   0.03518543   0.06571395  -0.01709000
  1.11800000   0.28113720   0.01613318  -0.01073584  -0.00301824   0.14629017   0.15592860   1.38449512   1.00222198  -0.00390741   0.01347137   0.03768446   0.03946522   0.07714967   0.15303927   0.03517787   0.06573988  -0.01953100
  1.12000000   0.27308978   0.01615465  -0.01098311  -0.00299938   0.14905916   0.15791343   1.38449512   0.98260198  -0.00456810   0.01450851   0.03718210   0.03996757   0.07714967   0.15359350   0.03516939   0.06576786  -0.01464800
  1.12200000   0.25376278   0.01617662  -0.01121501  -0.00284595   0.15182815   0.15985901   1.38449512   0.96298198  -0.00535587   0.01553328   0.03668968   0.04046000   0.07714967   0.15412035   0.03515947   0.06579790  -0.01464800
  1.12400000   0.24571537   0.01619905  -0.01143356  -0.00280940   0.15459714   0.16176536   1.38449512   0.94336198  -0.00592111   0.01650148   0.03620719   0.04094249   0.07714967   0.15461983   0.03514819   0.06582994  -0.01953100
  1.12600000   0.23278673   0.01622191  -0.01163880  -0.00270936   0.15736613   0.16363246   1.38449512   0.92374198  -0.00601363   0.01735317   0.03573463   0.04141505   0.07714967   0.15509833   0.03513626   0.06586379  -0.01953100
  1.12800000   0.22157311   0.01624519  -0.01182881  -0.00262095   0.16013512   0.16546032   1.38449512   0.90412198  -0.00560064   0.01802048   0.03527200   0.04187768   0.07714967   0.15555269   0.03512464   0.06589917  -0.01709000
  1.13000000   0.21187663   0.01626885  -0.01200128  -0.00254279   0.16290411   0.16724895   1.38449512   0.88450198  -0.00488217   0.01844096   0.03481930   0.04233037   0.07714967   0.15598614   0.03511416   0.06593563  -0.01220700
  1.13200000   0.19736490   0.01629285  -0.01215503  -0.00239898   0.16567310   0.16899833   1.38449512   0.86488198  -0.00419636   0.01856666   0.03437653   0.04277314   0.07714967   0.15639538   0.03510508   0.06597263  -0.00488280
  1.13400000   0.18773438   0.01631716  -0.01228948  -0.00230716   0.16844209   0.17070848   1.38449512   0.84526198  -0.00385888   0.01837733   0.03394370   0.04320597   0.07714967   0.15678048   0.03509702   0.06600958  -0.01464800
  1.13600000   0.18127006   0.01634174  -0.01240343  -0.00224837   0.17121108   0.17237938   1.38449512   0.82564198  -0.00401472   0.01788301   0.03352080   0.04362888   0.07714967   0.15714949   0.03508915   0.06604584  -0.02441400
  1.13800000   0.17163955   0.01636655  -0.01249523  -0.00214468   0.17398007   0.17401104   1.38449512   0.80602198  -0.00457267   0.01710936   0.03310783   0.04404185   0.07714967   0.15750240   0.03508056   0.06608083  -0.00488280
  1.14000000   0.16359213   0.01639154  -0.01256339  -0.00205527   0.17674906   0.17560347   1.38449512   0.78640198  -0.00525071   0.01609166   0.03270479   0.04444489   0.07714967   0.15783763   0.03507074   0.06611403  -0.01464800
  1.14200000   0.15554471   0.01641666  -0.01260628  -0.00196084   0.17951805   0.17715665   1.38449512   0.76678198  -0.00570962   0.01487662   0.03231168   0.04483799   0.07714967   0.15815677   0.03505978   0.06614500  -0.01464800
  1.14400000   0.15066349   0.01644188  -0.01262142  -0.00190159   0.18228704   0.17867060   1.38449512   0.74716198  -0.00571387   0.01351228   0.03192850   0.04522117   0.07714967   0.15846297   0.03504836   0.06617339  -0.02685500
  1.14600000   0.14261607   0.01646712  -0.01260589  -0.00179780   0.18505603   0.18014530   1.38449512   0.72754198  -0.00524321   0.01204363   0.03155526   0.04559441   0.07714967   0.15875625   0.03503740   0.06619895  -0.00488280
  1.14800000   0.14103297   0.01649233  -0.01255813  -0.00177111   0.18782502   0.18158076   1.38449512   0.70792198  -0.00450127   0.01052667   0.03119195   0.04595773   0.07714967   0.15903990   0.03502766   0.06622152  -0.00488280
  1.15000000   0.13133650   0.01651745  -0.01247875  -0.00163891   0.19059401   0.18297699   1.38449512   0.68830198  -0.00381942   0.00903678   0.03083856   0.04631111   0.07714967   0.15931227   0.03501933   0.06624108  -0.00976560
  1.15200000   0.12328908   0.01654241  -0.01236992  -0.00152508   0.19336300   0.18433397   1.38449512   0.66868198  -0.00350110   0.00766178   0.03049511   0.04665456   0.07714967   0.15956690   0.03501201   0.06625778  -0.01953100
  1.15400000   0.12170598   0.01656714  -0.01223446  -0.00148901   0.19613199   0.18565171   1.38449512   0.64906198  -0.00367795   0.00648999   0.03016160   0.04698808   0.07714967   0.15981189   0.03500483   0.06627193  -0.00488280
  1.15600000   0.11200950   0.01659161  -0.01207490  -0.00135250   0.19890098   0.18693022   1.38449512   0.62944198  -0.00424693   0.00559838   0.02983801   0.04731166   0.07714967   0.16004561   0.03499691   0.06628402  -0.02197300
  1.15800000   0.11200950   0.01661576  -0.01189294  -0.00133212   0.20166997   0.18816948   1.38449512   0.60982198  -0.00491940   0.00504547   0.02952435   0.04762532   0.07714967   0.16026963   0.03498774   0.06629466  -0.02441400
  1.16000000   0.10396208   0.01663955  -0.01169036  -0.00121535   0.20443896   0.18936951   1.38449512   0.59020198  -0.00535566   0.00486440   0.02922063   0.04792904   0.07714967   0.16048560   0.03497747   0.06630457  -0.01709000
  1.16200000   0.10719424   0.01666293  -0.01147004  -0.00122952   0.20720795   0.19053029   1.38449512   0.57058198  -0.00531964   0.00505404   0.02892684   0.04822284   0.07714967   0.16069675   0.03496679   0.06631449  -0.01464800
  1.16400000   0.09914682   0.01668587  -0.01123517  -0.00111393   0.20997694   0.19165183   1.38449512   0.55096198  -0.00478483   0.00558459   0.02864298   0.04850670   0.07714967   0.16090310   0.03495669   0.06632513  -0.01464800
  1.16600000   0.09756373   0.01670834  -0.01098746  -0.00107198   0.21274593   0.19273414   1.38449512   0.53134198  -0.00394572   0.00641545   0.02836905   0.04878063   0.07714967   0.16109981   0.03494796   0.06633713  -0.01953100
  1.16800000   0.09268251   0.01673032  -0.01072697  -0.00099420   0.21551492   0.19377720   1.38449512   0.51172198  -0.00312827   0.00750164   0.02810505   0.04904462   0.07714967   0.16129005   0.03494088   0.06635105  -0.00976560
  1.17000000   0.08951631   0.01675177  -0.01045379  -0.00093579   0.21828391   0.19478103   1.38449512   0.49210198  -0.00263965   0.00878940   0.02785099   0.04929869   0.07714967   0.16147225   0.03493512   0.06636734  -0.02929700
  1.17200000   0.08305199   0.01677268  -0.01016942  -0.00084459   0.22105290   0.19574561   1.38449512   0.47248198  -0.00262695   0.01021302   0.02760685   0.04954282   0.07714967   0.16164482   0.03492985   0.06638634  -0.02441400
  1.17400000   0.07981983   0.01679302  -0.00987587  -0.00078829   0.22382189   0.19667095   1.38449512   0.45286198  -0.00301053   0.01169468   0.02737265   0.04977703   0.07714967   0.16180769   0.03492421   0.06640825  -0.02685500
  1.17600000   0.07823673   0.01681277  -0.00957400  -0.00074904   0.22659088   0.19755706   1.38449512   0.43324198  -0.00352467   0.01314930   0.02714838   0.05000130   0.07714967   0.16196575   0.03491768   0.06643309  -0.04394500
  1.17800000   0.07500457   0.01683192  -0.00926338  -0.00069480   0.22935987   0.19840392   1.38449512   0.41362198  -0.00384690   0.01449527   0.02693404   0.05021564   0.07714967   0.16211899   0.03491031   0.06646074  -0.03418000
  1.18000000   0.07018931   0.01685044  -0.00894402  -0.00062777   0.23212886   0.19921155   1.38449512   0.39400198  -0.00375150   0.01566476   0.02672963   0.05042004   0.07714967   0.16226418   0.03490271   0.06649090  -0.02929700
  1.18200000   0.07177241   0.01686833  -0.00861770  -0.00061851   0.23489786   0.19997993   1.38449512   0.37438198  -0.00321308   0.01661064   0.02653515   0.05061452   0.07714967   0.16240614   0.03489574   0.06652317  -0.01464800
  1.18400000   0.06695715   0.01688557  -0.00828706  -0.00055488   0.23766685   0.20070907   1.38449512   0.35476198  -0.00241626   0.01731231   0.02635061   0.05079907   0.07714967   0.16254487   0.03489011   0.06655709  -0.01709000
  1.18600000   0.06372499   0.01690214  -0.00795377  -0.00050685   0.24043584   0.20139898   1.38449512   0.33514198  -0.00166784   0.01777436   0.02617599   0.05097368   0.07714967   0.16267556   0.03488603   0.06659218  -0.03662100
  1.18800000   0.06372499   0.01691805  -0.00761759  -0.00048543   0.24320483   0.20204964   1.38449512   0.31552198  -0.00125096   0.01801323   0.02601131   0.05113836   0.07714967   0.16280301   0.03488311   0.06662797  -0.02685500
  1.19000000   0.05726067   0.01693328  -0.00727648  -0.00041666   0.24597382   0.20266107   1.38449512   0.29590198  -0.00129208   0.01804416   0.02585656   0.05129311   0.07714967   0.16292399   0.03488057   0.06666403  -0.01464800
  1.19200000   0.05567758   0.01694784  -0.00692728  -0.00038569   0.24874281   0.20323325   1.38449512   0.27628198  -0.00170360   0.01787904   0.02571174   0.05143793   0.07714967   0.16303693   0.03487757   0.06669995  -0.00976560
  1.19400000   0.05567758   0.01696169  -0.00656714  -0.00036564   0.25151180   0.20376619   1.38449512   0.25666198  -0.00222685   0.01753047   0.02557686   0.05157282   0.07714967   0.16314829   0.03487364   0.06673536  -0.00976560
  1.19600000   0.06214190   0.01697482  -0.00619459  -0.00038494   0.25428079   0.20425990   1.38449512   0.23704198  -0.00255531   0.01701558   0.02545190   0.05169777   0.07714967   0.16326610   0.03486886   0.06676990  -0.00976560
  1.19800000   0.06695715   0.01698721  -0.00580967  -0.00038900   0.25704978   0.20471436   1.38449512   0.21742198  -0.00248041   0.01635798   0.02533688   0.05181280   0.07714967   0.16339520   0.03486382   0.06680328  -0.03173800
  1.20000000   0.06214190   0.01699883  -0.00541299  -0.00033637   0.25981877   0.20512959   1.38449512   0.19780198  -0.00199037   0.01559288   0.02523179   0.05191789   0.07714967   0.16352430   0.03485935   0.06683523  -0.00732420
  1.20200000   0.05726067   0.01700966  -0.00500459  -0.00028657   0.26258776   0.20550557   1.38449512   0.17818198  -0.00127457   0.01477221   0.02513662   0.05201305   0.07714967   0.16364371   0.03485609   0.06686559  -0.01220700
  1.20400000   0.05086232   0.01701967  -0.00458331  -0.00023312   0.26535675   0.20584231   1.38449512   0.15856198  -0.00063147   0.01395834   0.02505140   0.05209828   0.07714967   0.16375183   0.03485418   0.06689432  -0.00732420
  1.20600000   0.05402852   0.01702883  -0.00414673  -0.00022404   0.26812574   0.20613982   1.38449512   0.13894198  -0.00032615   0.01321318   0.02497610   0.05217358   0.07714967   0.16385672   0.03485322   0.06692150  -0.02441400
  1.20800000   0.05567758   0.01703713  -0.00369131  -0.00020552   0.27089473   0.20639808   1.38449512   0.11932198  -0.00046701   0.01259330   0.02491073   0.05223894   0.07714967   0.16396643   0.03485243   0.06694730  -0.04394500
  1.21000000   0.05402852   0.01704451  -0.00321261  -0.00017357   0.27366372   0.20661711   1.38449512   0.09970198  -0.00095802   0.01214242   0.02485530   0.05229438   0.07714967   0.16407613   0.03485101   0.06697204  -0.02929700
  1.21200000   0.05402852   0.01705094  -0.00270615  -0.00014621   0.27643271   0.20679689   1.38449512   0.08008198  -0.00154654   0.01188400   0.02480979   0.05233988   0.07714967   0.16418419   0.03484850   0.06699606  -0.03418000
  1.21400000   0.05726067   0.01705635  -0.00216855  -0.00012417   0.27920170   0.20693743   1.38449512   0.06046198  -0.00194267   0.01182853   0.02477422   0.05237545   0.07714967   0.16429548   0.03484501   0.06701978  -0.01464800
  1.21600000   0.05890974   0.01706069  -0.00159788  -0.00009413   0.28197069   0.20703874   1.38449512   0.04084198  -0.00195447   0.01197953   0.02474858   0.05240109   0.07714967   0.16441165   0.03484111   0.06704358  -0.00732420
  1.21800000   0.05726067   0.01706388  -0.00099331  -0.00005688   0.28473968   0.20710080   1.38449512   0.02122198  -0.00157564   0.01232204   0.02473287   0.05241680   0.07714967   0.16452782   0.03483758   0.06706789  -0.00732420
  1.22000000   0.06049283   0.01706587  -0.00035541  -0.00002150   0.28750867   0.20712363   1.38449512   0.00160198  -0.00098569   0.01281466   0.02472710   0.05242258   0.07714967   0.16464557   0.03483502   0.06709302  -0.00976560
  1.22200000   0.06049283   0.01706658   0.00031347   0.00001896   0.29027766   0.20710721   1.38449512  -0.01801802  -0.00046551   0.01339684   0.02473125   0.05241842   0.07714967   0.16476656   0.03483357   0.06711923   0.00000000
  1.22400000   0.05402852   0.01706595   0.00100962   0.00005455   0.29304665   0.20705155   1.38449512  -0.03763802  -0.00026694   0.01399996   0.02474534   0.05240433   0.07714967   0.16488108   0.03483284   0.06714663  -0.01953100
  1.22600000   0.05726067   0.01706393   0.00172876   0.00009899   0.29581564   0.20695666   1.38449512  -0.05725802  -0.00049477   0.01456233   0.02476936   0.05238032   0.07714967   0.16499237   0.03483208   0.06717519  -0.01464800
  1.22800000   0.05726067   0.01706047   0.00246627   0.00014122   0.29858463   0.20682252   1.38449512  -0.07687802  -0.00105745   0.01504410   0.02480331   0.05234637   0.07714967   0.16510689   0.03483053   0.06720480  -0.01220700
  1.23000000   0.06049283   0.01705554   0.00321728   0.00019462   0.30135362   0.20664915   1.38449512  -0.09649802  -0.00170943   0.01543062   0.02484719   0.05230249   0.07714967   0.16522464   0.03482776   0.06723527  -0.02197300
  1.23200000   0.05890974   0.01704911   0.00397722   0.00023430   0.30412261   0.20643653   1.38449512  -0.11611802  -0.00216533   0.01573048   0.02490100   0.05224867   0.07714967   0.16534405   0.03482388   0.06726644  -0.01464800
  1.23400000   0.05890974   0.01704115   0.00474263   0.00027939   0.30689160   0.20618467   1.38449512  -0.13573802  -0.00223248   0.01597085   0.02496474   0.05218493   0.07714967   0.16546187   0.03481949   0.06729814  -0.00976560
  1.23600000   0.05890974   0.01703167   0.00551105   0.00032465   0.30966059   0.20589358   1.38449512  -0.15535802  -0.00189782   0.01618452   0.02503842   0.05211125   0.07714967   0.16557968   0.03481536   0.06733029  -0.00976560
  1.23800000   0.05890974   0.01702065   0.00627986   0.00036994   0.31242958   0.20556324   1.38449512  -0.17497802  -0.00132838   0.01639832   0.02512203   0.05202765   0.07714967   0.16569750   0.03481213   0.06736288  -0.00244140
  1.24000000   0.06049283   0.01700809   0.00704547   0.00042620   0.31519857   0.20519366   1.38449512  -0.19459802  -0.00078892   0.01663165   0.02521557   0.05193411   0.07714967   0.16581691   0.03481001   0.06739591  -0.01220700
  1.24200000   0.05402852   0.01699400   0.00780365   0.00042162   0.31796756   0.20478485   1.38449512  -0.21421802  -0.00051859   0.01689553   0.02531904   0.05183064   0.07714967   0.16593143   0.03480871   0.06742943  -0.01464800
  1.24400000   0.06695715   0.01697839   0.00855033   0.00057251   0.32073655   0.20433679   1.38449512  -0.23383802  -0.00062339   0.01718917   0.02543244   0.05171723   0.07714967   0.16605241   0.03480756   0.06746352  -0.01709000
  1.24600000   0.06049283   0.01696129   0.00928159   0.00056147   0.32350554   0.20384950   1.38449512  -0.25345802  -0.00103110   0.01750319   0.02555577   0.05159390   0.07714967   0.16617986   0.03480591   0.06749821  -0.01220700
  1.24800000   0.06530809   0.01694272   0.00999303   0.00065263   0.32627453   0.20332296   1.38449512  -0.27307802  -0.00152977   0.01782528   0.02568904   0.05146063   0.07714967   0.16630566   0.03480335   0.06753354   0.00244140
  1.25000000   0.05890974   0.01692274   0.01067998   0.00062915   0.32904352   0.20275718   1.38449512  -0.29269802  -0.00187120   0.01814010   0.02583224   0.05131744   0.07714967   0.16642988   0.03479995   0.06756950  -0.00244140
  1.25200000   0.06530809   0.01690138   0.01133827   0.00074048   0.33181251   0.20215217   1.38449512  -0.31231802  -0.00188824   0.01842991   0.02598536   0.05116431   0.07714967   0.16655410   0.03479619   0.06760607  -0.01220700
  1.25400000   0.06854025   0.01687870   0.01196474   0.00082007   0.33458150   0.20150791   1.38449512  -0.33193802  -0.00157238   0.01867635   0.02614842   0.05100125   0.07714967   0.16668795   0.03479273   0.06764318  -0.01220700
  1.25600000   0.06854025   0.01685477   0.01255714   0.00086067   0.33735049   0.20082442   1.38449512  -0.35155802  -0.00107663   0.01886120   0.02632142   0.05082826   0.07714967   0.16682503   0.03479008   0.06768072  -0.01709000
  1.25800000   0.06530809   0.01682966   0.01311401   0.00085645   0.34011948   0.20010168   1.38449512  -0.37117802  -0.00064099   0.01897152   0.02650434   0.05064534   0.07714967   0.16695888   0.03478836   0.06771855  -0.03173800
  1.26000000   0.07018931   0.01680343   0.01363453   0.00095700   0.34288847   0.19933970   1.38449512  -0.39079802  -0.00047661   0.01900081   0.02669719   0.05045248   0.07714967   0.16709437   0.03478724   0.06775652   0.02685500
  1.26200000   0.07177241   0.01677616   0.01411838   0.00101331   0.34565746   0.19853849   1.38449512  -0.41041802  -0.00066483   0.01894055   0.02689998   0.05024969   0.07714967   0.16723634   0.03478610   0.06779446  -0.02197300
  1.26400000   0.07823673   0.01674792   0.01456559   0.00113956   0.34842645   0.19769803   1.38449512  -0.43003802  -0.00111819   0.01877886   0.02711270   0.05003698   0.07714967   0.16738635   0.03478432   0.06783218  -0.04394500
  1.26600000   0.08463509   0.01671879   0.01497646   0.00126753   0.35119544   0.19681834   1.38449512  -0.44965802  -0.00162153   0.01850386   0.02733535   0.04981433   0.07714967   0.16754922   0.03478158   0.06786947   0.00976560
  1.26800000   0.09109941   0.01668884   0.01535140   0.00139850   0.35396444   0.19589940   1.38449512  -0.46927802  -0.00193435   0.01810312   0.02756793   0.04958175   0.07714967   0.16772495   0.03477802   0.06790607  -0.00732420
  1.27000000   0.09433157   0.01665814   0.01569086   0.00148014   0.35673343   0.19494122   1.38449512  -0.48889802  -0.00190630   0.01757035   0.02781044   0.04933923   0.07714967   0.16791038   0.03477418   0.06794175  -0.00976560
  1.27200000   0.10237898   0.01662676   0.01599522   0.00163757   0.35950242   0.19394381   1.38449512  -0.50851802  -0.00155000   0.01691072   0.02806288   0.04908679   0.07714967   0.16810709   0.03477073   0.06797623   0.07324200
  1.27400000   0.11042640   0.01659477   0.01626471   0.00179605   0.36227141   0.19290715   1.38449512  -0.52813802  -0.00103477   0.01613260   0.02832526   0.04882441   0.07714967   0.16831990   0.03476814   0.06800927  -0.05371100
  1.27600000   0.11689072   0.01656224   0.01649946   0.00192863   0.36504040   0.19183126   1.38449512  -0.54775802  -0.00060407   0.01524402   0.02859757   0.04855211   0.07714967   0.16854722   0.03476650   0.06804065  -0.04150400
  1.27800000   0.12652124   0.01652924   0.01670005   0.00211291   0.36780939   0.19071612   1.38449512  -0.56737802  -0.00045963   0.01426569   0.02887980   0.04826987   0.07714967   0.16879063   0.03476544   0.06807016  -0.01464800
  1.28000000   0.13780081   0.01649584   0.01686840   0.00232448   0.37057838   0.18956174   1.38449512  -0.58699802  -0.00066703   0.01324445   0.02917198   0.04797770   0.07714967   0.16905495   0.03476431   0.06809767   0.07080100
  1.28200000   0.14908039   0.01646210   0.01700809   0.00253557   0.37334737   0.18836813   1.38449512  -0.60661802  -0.00112459   0.01224791   0.02947408   0.04767560   0.07714967   0.16934183   0.03476252   0.06812316   0.03418000
  1.28400000   0.16194307   0.01642808   0.01712350   0.00277303   0.37611636   0.18713527   1.38449512  -0.62623802  -0.00161106   0.01133707   0.02978611   0.04736356   0.07714967   0.16965285   0.03475978   0.06814674  -0.08300800
  1.28600000   0.17487171   0.01639384   0.01721891   0.00301110   0.37888535   0.18586318   1.38449512  -0.64585802  -0.00188924   0.01053758   0.03010808   0.04704160   0.07714967   0.16998967   0.03475628   0.06816862  -0.03173800
  1.28800000   0.18931748   0.01635940   0.01729808   0.00327483   0.38165434   0.18455184   1.38449512  -0.66547802  -0.00181416   0.00983603   0.03043997   0.04670970   0.07714967   0.17035386   0.03475258   0.06818899  -0.02685500
  1.29000000   0.20224612   0.01632480   0.01736428   0.00351186   0.38442333   0.18320126   1.38449512  -0.68509802  -0.00139854   0.00919800   0.03078180   0.04636787   0.07714967   0.17074542   0.03474937   0.06820803  -0.02685500
  1.29200000   0.20706138   0.01629007   0.01742020   0.00360705   0.38719232   0.18181145   1.38449512  -0.70471802  -0.00080851   0.00858703   0.03113356   0.04601611   0.07714967   0.17115473   0.03474716   0.06822581   0.04150400
  1.29400000   0.21187663   0.01625523   0.01746794   0.00370105   0.38996131   0.18038239   1.38449512  -0.72433802  -0.00028739   0.00797651   0.03149525   0.04565442   0.07714967   0.17157367   0.03474606   0.06824238  -0.01220700
  1.29600000   0.22473931   0.01622030   0.01750906   0.00393497   0.39273030   0.17891410   1.38449512  -0.74395802  -0.00004104   0.00735346   0.03186687   0.04528280   0.07714967   0.17201028   0.03474574   0.06825771  -0.04394500
  1.29800000   0.23925105   0.01618528   0.01754448   0.00419753   0.39549929   0.17740656   1.38449512  -0.76357802  -0.00014192   0.00671736   0.03224843   0.04490125   0.07714967   0.17247427   0.03474555   0.06827178  -0.03173800
  1.30000000   0.25376278   0.01615019   0.01757431   0.00445971   0.39826828   0.17585978   1.38449512  -0.78319802  -0.00049883   0.00608145   0.03263991   0.04450976   0.07714967   0.17296729   0.03474491   0.06828457  -0.04394500
  1.30200000   0.26504236   0.01611504   0.01759700   0.00466395   0.40103727   0.17427377   1.38449512  -0.80281802  -0.00090288   0.00547037   0.03304133   0.04410834   0.07714967   0.17348609   0.03474351   0.06829613  -0.01220700
  1.30400000   0.27632194   0.01607985   0.01760838   0.00486558   0.40380626   0.17264851   1.38449512  -0.82243802  -0.00112610   0.00490605   0.03345268   0.04369699   0.07714967   0.17402746   0.03474148   0.06830650  -0.03662100
  1.30600000   0.28595245   0.01604463   0.01760171   0.00503325   0.40657525   0.17098402   1.38449512  -0.84205802  -0.00102782   0.00439356   0.03387396   0.04327571   0.07714967   0.17458973   0.03473933   0.06831580  -0.02197300
  1.30800000   0.29076771   0.01600943   0.01756873   0.00510842   0.40934424   0.16928028   1.38449512  -0.86167802  -0.00062042   0.00392212   0.03430517   0.04284450   0.07714967   0.17516645   0.03473768   0.06832412   0.06103500
  1.31000000   0.30369635   0.01597429   0.01750058   0.00531486   0.41211323   0.16753730   1.38449512  -0.88129802  -0.00006195   0.00347895   0.03474632   0.04240336   0.07714967   0.17576092   0.03473700   0.06833152  -0.00732420
  1.31200000   0.29399987   0.01593929   0.01738883   0.00511232   0.41488222   0.16575509   1.38449512  -0.90091802   0.00042074   0.00306231   0.03519739   0.04195228   0.07714967   0.17635861   0.03473736   0.06833806  -0.02197300
  1.31400000   0.29723203   0.01590451   0.01722649   0.00512026   0.41765121   0.16393363   1.38449512  -0.92053802   0.00064064   0.00268386   0.03565840   0.04149127   0.07714967   0.17694984   0.03473842   0.06834381   0.03173800
  1.31600000   0.29399987   0.01587006   0.01700787   0.00500031   0.42042020   0.16207294   1.38449512  -0.94015802   0.00053894   0.00235873   0.03612934   0.04102034   0.07714967   0.17754108   0.03473960   0.06834885   0.04394500
  1.31800000   0.29564893   0.01583604   0.01672765   0.00494551   0.42318919   0.16017300   1.38449512  -0.95977802   0.00021149   0.00209463   0.03661021   0.04053947   0.07714967   0.17813072   0.03474035   0.06835330  -0.03418000
  1.32000000   0.29241677   0.01580259   0.01638023   0.00478986   0.42595818   0.15823382   1.38449512  -0.97939802  -0.00013766   0.00189505   0.03710101   0.04004866   0.07714967   0.17871879   0.03474042   0.06835729  -0.04150400
  1.32200000   0.29076771   0.01576983   0.01595958   0.00464053   0.42872717   0.15625541   1.38449512  -0.99901802  -0.00029107   0.00177138   0.03760174   0.03954793   0.07714967   0.17930198   0.03473999   0.06836096  -0.03662100
  1.32400000   0.28918461   0.01573791   0.01545935   0.00447061   0.43149616   0.15423775   1.38449512  -1.01863802  -0.00011918   0.00174743   0.03811241   0.03903727   0.07714967   0.17988193   0.03473958   0.06836448  -0.06347700
  1.32600000   0.28436936   0.01570699   0.01487299   0.00422942   0.43426515   0.15218085   1.38449512  -1.03825802   0.00035626   0.00185003   0.03863300   0.03851667   0.07714967   0.18045548   0.03473982   0.06836808  -0.06591800
  1.32800000   0.27632194   0.01567724   0.01419387   0.00392208   0.43703414   0.15008472   1.38449512  -1.05787802   0.00097017   0.00209241   0.03916353   0.03798614   0.07714967   0.18101617   0.03474115   0.06837202  -0.06347700
  1.33000000   0.27144072   0.01564886   0.01341539   0.00364148   0.43980313   0.14794934   1.38449512  -1.07749802   0.00149099   0.00246331   0.03970399   0.03744568   0.07714967   0.18156394   0.03474361   0.06837657  -0.05127000
  1.33200000   0.27308978   0.01562202   0.01253123   0.00342215   0.44257212   0.14577473   1.38449512  -1.09711802   0.00172778   0.00293277   0.04025438   0.03689529   0.07714967   0.18210847   0.03474683   0.06838197  -0.06591800
  1.33400000   0.26339330   0.01559696   0.01153545   0.00303836   0.44534111   0.14356087   1.38449512  -1.11673802   0.00161698   0.00346859   0.04081470   0.03633497   0.07714967   0.18264495   0.03475017   0.06838837  -0.12451000
  1.33600000   0.25211372   0.01557389   0.01042281   0.00262773   0.44811010   0.14130777   1.38449512  -1.13635802   0.00124786   0.00404241   0.04138496   0.03576472   0.07714967   0.18316046   0.03475304   0.06839588  -0.01709000
  1.33800000   0.25211372   0.01555305   0.00918894   0.00231666   0.45087909   0.13901544   1.38449512  -1.15597802   0.00081559   0.00462274   0.04196514   0.03518453   0.07714967   0.18366468   0.03475510   0.06840455  -0.00488280
  1.34000000   0.24894753   0.01553467   0.00783066   0.00194942   0.45364808   0.13668386   1.38449512  -1.17559802   0.00052630   0.00517201   0.04255526   0.03459441   0.07714967   0.18416574   0.03475644   0.06841434  -0.02685500
  1.34200000   0.23443579   0.01551901   0.00634628   0.00148780   0.45641707   0.13431305   1.38449512  -1.19521802   0.00049842   0.00564987   0.04315531   0.03399436   0.07714967   0.18464913   0.03475747   0.06842516  -0.03418000
  1.34400000   0.22315621   0.01550631   0.00473594   0.00105685   0.45918606   0.13190299   1.38449512  -1.21483802   0.00070549   0.00601348   0.04376529   0.03338438   0.07714967   0.18510672   0.03475867   0.06843683  -0.03418000
  1.34600000   0.20541232   0.01549684   0.00300183   0.00061661   0.46195505   0.12945369   1.38449512  -1.23445802   0.00098671   0.00621932   0.04438520   0.03276447   0.07714967   0.18553529   0.03476036   0.06844906  -0.03662100
  1.34800000   0.19901396   0.01549084   0.00114784   0.00022844   0.46472404   0.12696516   1.38449512  -1.25407802   0.00112197   0.00622740   0.04501505   0.03213463   0.07714967   0.18593971   0.03476247   0.06846151   0.00488280
  1.35000000   0.18608532   0.01548854  -0.00082097  -0.00015277   0.46749303   0.12443738   1.38449512  -1.27369802   0.00093621   0.00599797   0.04565482   0.03149485   0.07714967   0.18632481   0.03476453   0.06847373  -0.02197300
  1.35200000   0.17163955   0.01549018  -0.00289817  -0.00049744   0.47026203   0.12187037   1.38449512  -1.29331802   0.00038242   0.00548240   0.04630453   0.03084515   0.07714967   0.18668254   0.03476585   0.06848521  -0.01709000
  1.35400000   0.15712781   0.01549598  -0.00507498  -0.00079742   0.47303102   0.11926411   1.38449512  -1.31293802  -0.00043507   0.00461492   0.04696417   0.03018551   0.07714967   0.18701131   0.03476579   0.06849531  -0.03662100
  1.35600000   0.15066349   0.01550613  -0.00734008  -0.00110588   0.47580001   0.11661861   1.38449512  -1.33255802  -0.00130562   0.00330810   0.04763374   0.02951594   0.07714967   0.18731910   0.03476405   0.06850323   0.02197300
  1.35800000   0.13456865   0.01552081  -0.00968001  -0.00130263   0.47856900   0.11393388   1.38449512  -1.35217802  -0.00200355   0.00145533   0.04831324   0.02883644   0.07714967   0.18760433   0.03476074   0.06850800   0.04638700
  1.36000000   0.13133650   0.01554017  -0.01207934  -0.00158646   0.48133799   0.11120990   1.38449512  -1.37179802  -0.00238299  -0.00106365   0.04900267   0.02814700   0.07714967   0.18787023   0.03475636   0.06850839  -0.00732420
  1.36200000   0.11524166   0.01556433  -0.01452020  -0.00167333   0.48410698   0.10844669   1.38449512  -1.39141802  -0.00243300  -0.00438110   0.04970203   0.02744764   0.07714967   0.18811681   0.03475154   0.06850294  -0.06835900
  1.36400000   0.10561114   0.01559337  -0.01698169  -0.00179346   0.48687597   0.10564423   1.38449512  -1.41103802  -0.00226964  -0.00863568   0.05041133   0.02673834   0.07714967   0.18833767   0.03474684   0.06848993   0.01220700
  1.36600000   0.10072992   0.01562733  -0.01943962  -0.00195815   0.48964496   0.10280253   1.38449512  -1.43065802  -0.00206752  -0.01395497   0.05113056   0.02601912   0.07714967   0.18854401   0.03474250   0.06846734  -0.03173800
  1.36800000   0.09268251   0.01566621  -0.02186740  -0.00202673   0.49241395   0.09992160   1.38449512  -1.45027802  -0.00196079  -0.02043664   0.05185972   0.02528996   0.07714967   0.18873742   0.03473847   0.06843294   0.00976560
  1.37000000   0.08786725   0.01570995  -0.02423776  -0.00212970   0.49518294   0.09700142   1.38449512  -1.46989802  -0.00196190  -0.02813456   0.05259881   0.02455087   0.07714967   0.18891797   0.03473455   0.06838437  -0.01953100
  1.37200000   0.08951631   0.01575842  -0.02652322  -0.00237426   0.49795193   0.09404201   1.38449512  -1.48951802  -0.00193981  -0.03703665   0.05334783   0.02380184   0.07714967   0.18909535   0.03473065   0.06831920  -0.01220700
  1.37400000   0.08786725   0.01581147  -0.02869503  -0.00252135   0.50072092   0.09104335   1.38449512  -1.50913802  -0.00166729  -0.04702918   0.05410678   0.02304289   0.07714967   0.18927274   0.03472704   0.06823514   0.03418000
  1.37600000   0.08628415   0.01586886  -0.03072195  -0.00265082   0.50348991   0.08800545   1.38449512  -1.52875802  -0.00091273  -0.05786260   0.05487567   0.02227400   0.07714967   0.18944689   0.03472446   0.06813024   0.08789100
  1.37800000   0.07981983   0.01593030  -0.03257055  -0.00259978   0.50625890   0.08492832   1.38449512  -1.54837802   0.00046458  -0.06912184   0.05565449   0.02149519   0.07714967   0.18961299   0.03472401   0.06800326   0.08789100
  1.38000000   0.07177241   0.01599544  -0.03420855  -0.00245523   0.50902789   0.08181194   1.38449512  -1.56799802   0.00245394  -0.08019281   0.05644323   0.02070644   0.07714967   0.18976458   0.03472693   0.06785394   0.15381000
  1.38200000   0.06372499   0.01606386  -0.03561262  -0.00226941   0.51179688   0.07865633   1.38449512  -1.58761802   0.00488807  -0.09024680   0.05724191   0.01990776   0.07714967   0.18990008   0.03473427   0.06768351   0.14648000
  1.38400000   0.06372499   0.01613509  -0.03677540  -0.00234351   0.51456587   0.07546147   1.38449512  -1.60723802   0.00748855  -0.09828819   0.05805053   0.01909915   0.07714967   0.19002753   0.03474665   0.06749497   0.10498000
  1.38600000   0.04598110   0.01620864  -0.03770355  -0.00173365   0.51733486   0.07222737   1.38449512  -1.62685802   0.00993165  -0.10332376   0.05886907   0.01828060   0.07714967   0.19013724   0.03476407   0.06729336   0.01220700
  1.38800000   0.05244542   0.01628404  -0.03840918  -0.00201439   0.52010385   0.06895404   1.38449512  -1.64647802   0.01189037  -0.10471693   0.05969754   0.01745213   0.07714967   0.19023566   0.03478589   0.06708532  -0.02197300
  1.39000000   0.04921326   0.01636086  -0.03890294  -0.00191454   0.52287284   0.06564146   1.38449512  -1.66609802   0.01304569  -0.10259176   0.06053595   0.01661372   0.07714967   0.19033732   0.03481083   0.06687801  -0.00244140
  1.39200000   0.04281490   0.01643867  -0.03919167  -0.00167799   0.52564183   0.06228965   1.38449512  -1.68571802   0.01312466  -0.09782884   0.06138429   0.01576538   0.07714967   0.19042935   0.03483700   0.06667759   0.00488280
  1.39400000   0.04763016   0.01651705  -0.03927769  -0.00187080   0.52841082   0.05889859   1.38449512  -1.70533802   0.01200864  -0.09151469   0.06224256   0.01490712   0.07714967   0.19051980   0.03486213   0.06648824   0.00000000
  1.39600000   0.04281490   0.01659561  -0.03915757  -0.00167653   0.53117981   0.05546829   1.38449512  -1.72495802   0.00985777  -0.08448154   0.06311076   0.01403891   0.07714967   0.19061024   0.03488400   0.06631225  -0.01709000
  1.39800000   0.04281490   0.01667392  -0.03882145  -0.00166214   0.53394880   0.05199876   1.38449512  -1.74457802   0.00714476  -0.07731902   0.06398889   0.01316078   0.07714967   0.19069587   0.03490100   0.06615045  -0.06591800
  1.40000000   0.04598110   0.01675157  -0.03825427  -0.00175897   0.53671779   0.04848998   1.38449512  -1.76419802   0.00454308  -0.07042015   0.06487696   0.01227272   0.07714967   0.19078467   0.03491269   0.06600271  -0.14404000
  1.40200000   0.04439800   0.01682807  -0.03743744  -0.00166215   0.53948678   0.04494197   1.38449512  -1.78381802   0.00270398  -0.06393141   0.06577495   0.01137472   0.07714967   0.19087505   0.03491994   0.06586836  -0.06103500
  1.40400000   0.02988626   0.01690295  -0.03635252  -0.00108644   0.54225577   0.04135471   1.38449512  -1.80343802   0.00201477  -0.05789393   0.06668288   0.01046679   0.07714967   0.19094933   0.03492466   0.06574653  -0.03906300
  1.40600000   0.02025575   0.01697565  -0.03498901  -0.00070873   0.54502476   0.03772821   1.38449512  -1.82305802   0.00244853  -0.05235240   0.06760074   0.00954894   0.07714967   0.19099947   0.03492912   0.06563629  -0.06103500
  1.40800000   0.02183884   0.01704563  -0.03335243  -0.00072838   0.54779375   0.03406248   1.38449512  -1.84267802   0.00358326  -0.04725817   0.06852853   0.00862114   0.07714967   0.19104157   0.03493515   0.06553667  -0.06835900
  1.41000000   0.01702359   0.01711234  -0.03146689  -0.00053568   0.55056274   0.03035750   1.38449512  -1.86229802   0.00478712  -0.04250862   0.06946625   0.00768342   0.07714967   0.19108043   0.03494352   0.06544691  -0.09277300
  1.41200000   0.01220833   0.01717527  -0.02937103  -0.00035857   0.55333173   0.02661328   1.38449512  -1.88191802   0.00548431  -0.03807281   0.07041390   0.00673577   0.07714967   0.19110966   0.03495379   0.06536633  -0.05615200
  1.41400000   0.02830316   0.01723401  -0.02711123  -0.00076733   0.55610072   0.02282983   1.38449512  -1.90153802   0.00538412  -0.03391171   0.07137149   0.00577818   0.07714967   0.19115017   0.03496466   0.06529434  -0.01220700
  1.41600000   0.03470152   0.01728824  -0.02473687  -0.00085841   0.55886971   0.01900713   1.38449512  -1.92115802   0.00457416  -0.02993417   0.07233901   0.00481067   0.07714967   0.19121318   0.03497462   0.06523050  -0.02929700
  1.41800000   0.04921326   0.01733771  -0.02229870  -0.00109739   0.56163870   0.01514520   1.38449512  -1.94077802   0.00344053  -0.02612674   0.07331645   0.00383322   0.07714967   0.19129709   0.03498263   0.06517444  -0.11475000
  1.42000000   0.07658767   0.01738231  -0.01984806  -0.00152012   0.56440769   0.01124402   1.38449512  -1.96039802   0.00246038  -0.02256195   0.07430383   0.00284584   0.07714967   0.19142289   0.03498854   0.06512575  -0.11230000
  1.42200000   0.09109941   0.01742200  -0.01743528  -0.00158834   0.56717668   0.00730360   1.38449512  -1.98001802   0.00197060  -0.01930336   0.07530115   0.00184853   0.07714967   0.19159058   0.03499297   0.06508388  -0.07812500
  1.42400000   0.10719424   0.01745687  -0.01510768  -0.00161946   0.56994567   0.00332395   1.38449512  -1.99963802   0.00201852  -0.01640765   0.07630839   0.00084128   0.07714967   0.19178887   0.03499696   0.06504817  -0.02929700
  1.42600000   0.12170598   0.01748709  -0.01290833  -0.00157102   0.57271466   0.00000000   0.00000000   0.00000000   0.00235752  -0.01391873   0.00000000   0.00000000   0.00000000   0.19201777   0.03500133   0.06501784  -0.02441400
  1.42800000   0.12493814   0.01751291  -0.01087528  -0.00135874   0.57271466   0.00000000   0.00000000   0.00000000   0.00258458  -0.01181531   0.00000000   0.00000000   0.00000000   0.19226442   0.03500627   0.06499211  -0.01220700
  1.43000000   0.12975340   0.01753466  -0.00903945  -0.00117290   0.57271466   0.00000000   0.00000000   0.00000000   0.00234785  -0.01003653   0.00000000   0.00000000   0.00000000   0.19251911   0.03501121   0.06497026  -0.01953100
  1.43200000   0.13938391   0.01755273  -0.00742154  -0.00103444   0.57271466   0.00000000   0.00000000   0.00000000   0.00152181  -0.00853253   0.00000000   0.00000000   0.00000000   0.19278825   0.03501508   0.06495169  -0.07080100
  1.43400000   0.14743133   0.01756758  -0.00603090  -0.00088914   0.57271466   0.00000000   0.00000000   0.00000000   0.00027320  -0.00725455   0.00000000   0.00000000   0.00000000   0.19307506   0.03501687   0.06493590  -0.01709000
  1.43600000   0.15066349   0.01757964  -0.00486819  -0.00073346   0.57271466   0.00000000   0.00000000   0.00000000  -0.00101036  -0.00614576   0.00000000   0.00000000   0.00000000   0.19337316   0.03501613   0.06492250  -0.00488280
  1.43800000   0.13621772   0.01758938  -0.00392897  -0.00053520   0.57271466   0.00000000   0.00000000   0.00000000  -0.00190088  -0.00516567   0.00000000   0.00000000   0.00000000   0.19366004   0.03501322   0.06491119   0.01220700
  1.44000000   0.12810434   0.01759723  -0.00320517  -0.00041060   0.57271466   0.00000000   0.00000000   0.00000000  -0.00213339  -0.00429904   0.00000000   0.00000000   0.00000000   0.19392436   0.03500919   0.06490173  -0.00732420
  1.44200000   0.11689072   0.01760364  -0.00268576  -0.00031394   0.57271466   0.00000000   0.00000000   0.00000000  -0.00173012  -0.00353836   0.00000000   0.00000000   0.00000000   0.19416935   0.03500532   0.06489389  -0.01464800
  1.44400000   0.10719424   0.01760902  -0.00235800  -0.00025276   0.57271466   0.00000000   0.00000000   0.00000000  -0.00098944  -0.00287877   0.00000000   0.00000000   0.00000000   0.19439344   0.03500260   0.06488747  -0.01464800
  1.44600000   0.09268251   0.01761373  -0.00220827  -0.00020467   0.57271466   0.00000000   0.00000000   0.00000000  -0.00034764  -0.00233037   0.00000000   0.00000000   0.00000000   0.19459332   0.03500127   0.06488226  -0.02685500
  1.44800000   0.10072992   0.01761815  -0.00222232  -0.00022385   0.57271466   0.00000000   0.00000000   0.00000000  -0.00017516  -0.00190371   0.00000000   0.00000000   0.00000000   0.19478673   0.03500075   0.06487803  -0.00488280
  1.45000000   0.09268251   0.01762259  -0.00238536  -0.00022108   0.57271466   0.00000000   0.00000000   0.00000000  -0.00060355  -0.00157866   0.00000000   0.00000000   0.00000000   0.19498014   0.03499997   0.06487455  -0.00732420
  1.45200000   0.09756373   0.01762736  -0.00268198  -0.00026166   0.57271466   0.00000000   0.00000000   0.00000000  -0.00146735  -0.00132781   0.00000000   0.00000000   0.00000000   0.19517039   0.03499790   0.06487164   0.04150400
  1.45400000   0.09109941   0.01763273  -0.00309619  -0.00028206   0.57271466   0.00000000   0.00000000   0.00000000  -0.00238531  -0.00115232   0.00000000   0.00000000   0.00000000   0.19535905   0.03499404   0.06486916   0.04882800
  1.45600000   0.09591466   0.01763892  -0.00361130  -0.00034638   0.57271466   0.00000000   0.00000000   0.00000000  -0.00294117  -0.00105213   0.00000000   0.00000000   0.00000000   0.19554606   0.03498872   0.06486695   0.01464800
  1.45800000   0.08463509   0.01764614  -0.00420984  -0.00035630   0.57271466   0.00000000   0.00000000   0.00000000  -0.00288042  -0.00101623   0.00000000   0.00000000   0.00000000   0.19572661   0.03498289   0.06486489   0.00976560
  1.46000000   0.08463509   0.01765456  -0.00487341  -0.00041246   0.57271466   0.00000000   0.00000000   0.00000000  -0.00222851  -0.00105942   0.00000000   0.00000000   0.00000000   0.19589588   0.03497779   0.06486281   0.02441400
  1.46200000   0.07018931   0.01766431  -0.00558287  -0.00039186   0.57271466   0.00000000   0.00000000   0.00000000  -0.00127306  -0.00118546   0.00000000   0.00000000   0.00000000   0.19605071   0.03497428   0.06486057   0.01709000
  1.46400000   0.06214190   0.01767548  -0.00631955  -0.00039271   0.57271466   0.00000000   0.00000000   0.00000000  -0.00042336  -0.00134748   0.00000000   0.00000000   0.00000000   0.19618304   0.03497259   0.06485803   0.00488280
  1.46600000   0.05567758   0.01768811  -0.00706715  -0.00039348   0.57271466   0.00000000   0.00000000   0.00000000  -0.00001706  -0.00151407   0.00000000   0.00000000   0.00000000   0.19630086   0.03497215   0.06485517  -0.00732420
  1.46800000   0.05244542   0.01770225  -0.00781192  -0.00040970   0.57271466   0.00000000   0.00000000   0.00000000  -0.00016300  -0.00168287   0.00000000   0.00000000   0.00000000   0.19640898   0.03497197   0.06485197   0.00732420
  1.47000000   0.04763016   0.01771787  -0.00854113  -0.00040682   0.57271466   0.00000000   0.00000000   0.00000000  -0.00069375  -0.00181766   0.00000000   0.00000000   0.00000000   0.19650906   0.03497111   0.06484847   0.00244140
  1.47200000   0.03958274   0.01773495  -0.00924219  -0.00036583   0.57271466   0.00000000   0.00000000   0.00000000  -0.00125076  -0.00189024   0.00000000   0.00000000   0.00000000   0.19659627   0.03496917   0.06484477   0.00488280
  1.47400000   0.03793368   0.01775344  -0.00990334  -0.00037567   0.57271466   0.00000000   0.00000000   0.00000000  -0.00145729  -0.00192373   0.00000000   0.00000000   0.00000000   0.19667379   0.03496646   0.06484095  -0.02441400
  1.47600000   0.04439800   0.01777325  -0.01051409  -0.00046680   0.57271466   0.00000000   0.00000000   0.00000000  -0.00109612  -0.00192318   0.00000000   0.00000000   0.00000000   0.19675612   0.03496390   0.06483710  -0.01464800
  1.47800000   0.03311842   0.01779427  -0.01106528  -0.00036646   0.57271466   0.00000000   0.00000000   0.00000000  -0.00021428  -0.00188528   0.00000000   0.00000000   0.00000000   0.19683364   0.03496259   0.06483330  -0.01709000
  1.48000000   0.03311842   0.01781640  -0.01154889  -0.00038248   0.57271466   0.00000000   0.00000000   0.00000000   0.00089601  -0.00186247   0.00000000   0.00000000   0.00000000   0.19689987   0.03496328   0.06482955  -0.06103500
  1.48200000   0.02988626   0.01783950  -0.01195809  -0.00035738   0.57271466   0.00000000   0.00000000   0.00000000   0.00183554  -0.00189460   0.00000000   0.00000000   0.00000000   0.19696288   0.03496601   0.06482579  -0.06103500
  1.48400000   0.03635058   0.01786342  -0.01228781  -0.00044667   0.57271466   0.00000000   0.00000000   0.00000000   0.00228622  -0.00196824   0.00000000   0.00000000   0.00000000   0.19702911   0.03497013   0.06482193  -0.02929700
  1.48600000   0.04598110   0.01788799  -0.01253569  -0.00057640   0.57271466   0.00000000   0.00000000   0.00000000   0.00215798  -0.00209675   0.00000000   0.00000000   0.00000000   0.19711145   0.03497457   0.06481786  -0.00732420
  1.48800000   0.04598110   0.01791307  -0.01270211  -0.00058406   0.57271466   0.00000000   0.00000000   0.00000000   0.00162965  -0.00230508   0.00000000   0.00000000   0.00000000   0.19720341   0.03497836   0.06481346   0.00732420
  1.49000000   0.03635058   0.01793847  -0.01278914  -0.00046489   0.57271466   0.00000000   0.00000000   0.00000000   0.00106492  -0.00256643   0.00000000   0.00000000   0.00000000   0.19728574   0.03498106   0.06480859  -0.01709000
  1.49200000   0.03470152   0.01796405  -0.01279968  -0.00044417   0.57271466   0.00000000   0.00000000   0.00000000   0.00083971  -0.00286424   0.00000000   0.00000000   0.00000000   0.19735679   0.03498296   0.06480316   0.00000000
  1.49400000   0.03635058   0.01798965  -0.01273723  -0.00046301   0.57271466   0.00000000   0.00000000   0.00000000   0.00116483  -0.00321768   0.00000000   0.00000000   0.00000000   0.19742784   0.03498496   0.06479708   0.00732420
  1.49600000   0.03635058   0.01801512  -0.01260586  -0.00045823   0.57271466   0.00000000   0.00000000   0.00000000   0.00198876  -0.00360954   0.00000000   0.00000000   0.00000000   0.19750055   0.03498812   0.06479025  -0.03906300
  1.49800000   0.03958274   0.01804033  -0.01241013  -0.00049123   0.57271466   0.00000000   0.00000000   0.00000000   0.00302192  -0.00401069   0.00000000   0.00000000   0.00000000   0.19757648   0.03499313   0.06478263  -0.04638700
  1.50000000   0.03153532   0.01806515  -0.01215460  -0.00038330   0.57271466   0.00000000   0.00000000   0.00000000   0.00386971  -0.00442783   0.00000000   0.00000000   0.00000000   0.19764760   0.03500002   0.06477419  -0.04882800
  1.50200000   0.03958274   0.01808946  -0.01184311  -0.00046878   0.57271466   0.00000000   0.00000000   0.00000000   0.00421457  -0.00484025   0.00000000   0.00000000   0.00000000   0.19771871   0.03500810   0.06476492  -0.03906300
  1.50400000   0.03958274   0.01811315  -0.01147909  -0.00045437   0.57271466   0.00000000   0.00000000   0.00000000   0.00396069  -0.00519199   0.00000000   0.00000000   0.00000000   0.19779788   0.03501628   0.06475489  -0.03418000
  1.50600000   0.03958274   0.01813611  -0.01106700  -0.00043806   0.57271466   0.00000000   0.00000000   0.00000000   0.00327252  -0.00546360   0.00000000   0.00000000   0.00000000   0.19787705   0.03502351   0.06474424  -0.01953100
  1.50800000   0.04281490   0.01815824  -0.01061251  -0.00045437   0.57271466   0.00000000   0.00000000   0.00000000   0.00249457  -0.00565103   0.00000000   0.00000000   0.00000000   0.19795944   0.03502928   0.06473312  -0.01709000
  1.51000000   0.03793368   0.01817947  -0.01012124  -0.00038394   0.57271466   0.00000000   0.00000000   0.00000000   0.00199175  -0.00572818   0.00000000   0.00000000   0.00000000   0.19804019   0.03503377   0.06472174  -0.00488280
  1.51200000   0.03958274   0.01819971  -0.00959820  -0.00037992   0.57271466   0.00000000   0.00000000   0.00000000   0.00198019  -0.00569242   0.00000000   0.00000000   0.00000000   0.19811771   0.03503774   0.06471032  -0.00488280
  1.51400000   0.04281490   0.01821891  -0.00904795  -0.00038739   0.57271466   0.00000000   0.00000000   0.00000000   0.00242876  -0.00556669   0.00000000   0.00000000   0.00000000   0.19820011   0.03504215   0.06469906   0.00488280
  1.51600000   0.03793368   0.01823700  -0.00847432  -0.00032146   0.57271466   0.00000000   0.00000000   0.00000000   0.00307901  -0.00535469   0.00000000   0.00000000   0.00000000   0.19828085   0.03504766   0.06468814  -0.01220700
  1.51800000   0.03793368   0.01825395  -0.00788060  -0.00029894   0.57271466   0.00000000   0.00000000   0.00000000   0.00357082  -0.00506476   0.00000000   0.00000000   0.00000000   0.19835672   0.03505431   0.06467772   0.00732420
  1.52000000   0.03470152   0.01826971  -0.00727003  -0.00025228   0.57271466   0.00000000   0.00000000   0.00000000   0.00361365  -0.00473536   0.00000000   0.00000000   0.00000000   0.19842936   0.03506149   0.06466792  -0.00244140
  1.52200000   0.03153532   0.01828425  -0.00664580  -0.00020958   0.57271466   0.00000000   0.00000000   0.00000000   0.00312533  -0.00439431   0.00000000   0.00000000   0.00000000   0.19849559   0.03506823   0.06465879  -0.01220700
  1.52400000   0.02665410   0.01829754  -0.00601100  -0.00016022   0.57271466   0.00000000   0.00000000   0.00000000   0.00227151  -0.00405019   0.00000000   0.00000000   0.00000000   0.19855378   0.03507363   0.06465035   0.00000000
  1.52600000   0.03311842   0.01830956  -0.00536912  -0.00017782   0.57271466   0.00000000   0.00000000   0.00000000   0.00138525  -0.00372948   0.00000000   0.00000000   0.00000000   0.19861356   0.03507728   0.06464257  -0.00732420
  1.52800000   0.03153532   0.01832030  -0.00472421  -0.00014898   0.57271466   0.00000000   0.00000000   0.00000000   0.00080830  -0.00346554   0.00000000   0.00000000   0.00000000   0.19867821   0.03507948   0.06463537  -0.00488280
  1.53000000   0.02988626   0.01832975  -0.00408070  -0.00012196   0.57271466   0.00000000   0.00000000   0.00000000   0.00073131  -0.00326785   0.00000000   0.00000000   0.00000000   0.19873963   0.03508102   0.06462864  -0.00244140
  1.53200000   0.02830316   0.01833791  -0.00344369  -0.00009747   0.57271466   0.00000000   0.00000000   0.00000000   0.00110506  -0.00313846   0.00000000   0.00000000   0.00000000   0.19879782   0.03508285   0.06462223  -0.01464800
  1.53400000   0.02988626   0.01834480  -0.00281931  -0.00008426   0.57271466   0.00000000   0.00000000   0.00000000   0.00166545  -0.00308203   0.00000000   0.00000000   0.00000000   0.19885601   0.03508562   0.06461601  -0.01220700
  1.53600000   0.02665410   0.01835044  -0.00221413  -0.00005902   0.57271466   0.00000000   0.00000000   0.00000000   0.00206278  -0.00307615   0.00000000   0.00000000   0.00000000   0.19891255   0.03508935   0.06460985  -0.00488280
  1.53800000   0.03311842   0.01835487  -0.00163439  -0.00005413   0.57271466   0.00000000   0.00000000   0.00000000   0.00202971  -0.00307348   0.00000000   0.00000000   0.00000000   0.19897232   0.03509344   0.06460370  -0.00732420
  1.54000000   0.02348791   0.01835814  -0.00108582  -0.00002550   0.57271466   0.00000000   0.00000000   0.00000000   0.00150600  -0.00304130   0.00000000   0.00000000   0.00000000   0.19902893   0.03509698   0.06459759   0.00488280
  1.54200000   0.01379143   0.01836031  -0.00057373  -0.00000791   0.57271466   0.00000000   0.00000000   0.00000000   0.00066544  -0.00296156   0.00000000   0.00000000   0.00000000   0.19906621   0.03509915   0.06459159  -0.01220700
  1.54400000   0.02348791   0.01836145  -0.00010318  -0.00000242   0.57271466   0.00000000   0.00000000   0.00000000  -0.00016636  -0.00281259   0.00000000   0.00000000   0.00000000   0.19910349   0.03509965   0.06458581  -0.01953100
  1.54600000   0.02183884   0.01836166   0.00032097   0.00000701   0.57271466   0.00000000   0.00000000   0.00000000  -0.00066607  -0.00259533   0.00000000   0.00000000   0.00000000   0.19914881   0.03509882   0.06458040  -0.02197300
  1.54800000   0.02025575   0.01836102   0.00069396   0.00001406   0.57271466   0.00000000   0.00000000   0.00000000  -0.00066490  -0.00234382   0.00000000   0.00000000   0.00000000   0.19919091   0.03509749   0.06457547  -0.02929700
  1.55000000   0.02025575   0.01835963   0.00101175   0.00002049   0.57271466   0.00000000   0.00000000   0.00000000  -0.00022815  -0.00208344   0.00000000   0.00000000   0.00000000   0.19923142   0.03509659   0.06457104  -0.01220700
  1.55200000   0.02025575   0.01835761   0.00127205   0.00002577   0.57271466   0.00000000   0.00000000   0.00000000   0.00037287  -0.00182952   0.00000000   0.00000000   0.00000000   0.19927193   0.03509674   0.06456713  -0.03173800
  1.55400000   0.02183884   0.01835506   0.00147538   0.00003222   0.57271466   0.00000000   0.00000000   0.00000000   0.00078596  -0.00161538   0.00000000   0.00000000   0.00000000   0.19931403   0.03509790   0.06456368  -0.03418000
  1.55600000   0.02183884   0.01835211   0.00162519   0.00003549   0.57271466   0.00000000   0.00000000   0.00000000   0.00074386  -0.00146196   0.00000000   0.00000000   0.00000000   0.19935770   0.03509943   0.06456060  -0.02441400
  1.55800000   0.01860669   0.01834886   0.00172683   0.00003213   0.57271466   0.00000000   0.00000000   0.00000000   0.00018784  -0.00136258   0.00000000   0.00000000   0.00000000   0.19939815   0.03510036   0.06455778  -0.03906300
  1.56000000   0.02830316   0.01834541   0.00178624   0.00005056   0.57271466   0.00000000   0.00000000   0.00000000  -0.00070967  -0.00132670   0.00000000   0.00000000   0.00000000   0.19944506   0.03509984   0.06455509  -0.01464800
  1.56200000   0.02183884   0.01834184   0.00180908   0.00003951   0.57271466   0.00000000   0.00000000   0.00000000  -0.00162683  -0.00136740   0.00000000   0.00000000   0.00000000   0.19949520   0.03509750   0.06455240  -0.01709000
  1.56400000   0.02348791   0.01833822   0.00180062   0.00004229   0.57271466   0.00000000   0.00000000   0.00000000  -0.00224047  -0.00146022   0.00000000   0.00000000   0.00000000   0.19954053   0.03509363   0.06454957  -0.01709000
  1.56600000   0.02665410   0.01833462   0.00176563   0.00004706   0.57271466   0.00000000   0.00000000   0.00000000  -0.00237560  -0.00157812   0.00000000   0.00000000   0.00000000   0.19959067   0.03508902   0.06454653  -0.02441400
  1.56800000   0.02665410   0.01833109   0.00170847   0.00004554   0.57271466   0.00000000   0.00000000   0.00000000  -0.00208429  -0.00170847   0.00000000   0.00000000   0.00000000   0.19964398   0.03508456   0.06454324  -0.02929700
  1.57000000   0.02348791   0.01832767   0.00163302   0.00003836   0.57271466   0.00000000   0.00000000   0.00000000  -0.00161380  -0.00181188   0.00000000   0.00000000   0.00000000   0.19969412   0.03508086   0.06453972  -0.02197300
  1.57200000   0.02183884   0.01832440   0.00154278   0.00003369   0.57271466   0.00000000   0.00000000   0.00000000  -0.00128251  -0.00184828   0.00000000   0.00000000   0.00000000   0.19973945   0.03507796   0.06453606  -0.02929700
  1.57400000   0.02348791   0.01832132   0.00144081   0.00003384   0.57271466   0.00000000   0.00000000   0.00000000  -0.00132656  -0.00182211   0.00000000   0.00000000   0.00000000   0.19978477   0.03507535   0.06453239  -0.02197300
  1.57600000   0.02665410   0.01831844   0.00132980   0.00003544   0.57271466   0.00000000   0.00000000   0.00000000  -0.00178863  -0.00174035   0.00000000   0.00000000   0.00000000   0.19983492   0.03507224   0.06452883  -0.00976560
  1.57800000   0.02988626   0.01831578   0.00121207   0.00003622   0.57271466   0.00000000   0.00000000   0.00000000  -0.00249785  -0.00159528   0.00000000   0.00000000   0.00000000   0.19989146   0.03506795   0.06452549  -0.01220700
  1.58000000   0.02830316   0.01831335   0.00108961   0.00003084   0.57271466   0.00000000   0.00000000   0.00000000  -0.00314928  -0.00141232   0.00000000   0.00000000   0.00000000   0.19994965   0.03506230   0.06452249  -0.01953100
  1.58200000   0.02988626   0.01831117   0.00096412   0.00002881   0.57271466   0.00000000   0.00000000   0.00000000  -0.00344804  -0.00123208   0.00000000   0.00000000   0.00000000   0.20000784   0.03505571   0.06451984  -0.02441400
  1.58400000   0.02988626   0.01830924   0.00083700   0.00002501   0.57271466   0.00000000   0.00000000   0.00000000  -0.00325143  -0.00106972   0.00000000   0.00000000   0.00000000   0.20006761   0.03504901   0.06451754  -0.01464800
  1.58600000   0.03470152   0.01830757   0.00070943   0.00002462   0.57271466   0.00000000   0.00000000   0.00000000  -0.00263984  -0.00094833   0.00000000   0.00000000   0.00000000   0.20013220   0.03504312   0.06451552  -0.01464800
  1.58800000   0.03311842   0.01830615   0.00058239   0.00001929   0.57271466   0.00000000   0.00000000   0.00000000  -0.00188048  -0.00090078   0.00000000   0.00000000   0.00000000   0.20020002   0.03503860   0.06451367  -0.02441400
  1.59000000   0.03311842   0.01830499   0.00045664   0.00001512   0.57271466   0.00000000   0.00000000   0.00000000  -0.00130182  -0.00092208   0.00000000   0.00000000   0.00000000   0.20026625   0.03503541   0.06451185  -0.00488280
  1.59200000   0.03153532   0.01830407   0.00033285   0.00001050   0.57271466   0.00000000   0.00000000   0.00000000  -0.00114155  -0.00099484   0.00000000   0.00000000   0.00000000   0.20033091   0.03503297   0.06450993  -0.02197300
  1.59400000   0.03153532   0.01830341   0.00021152   0.00000667   0.57271466   0.00000000   0.00000000   0.00000000  -0.00143972  -0.00112191   0.00000000   0.00000000   0.00000000   0.20039398   0.03503039   0.06450782  -0.01953100
  1.59600000   0.02507100   0.01830298   0.00009311   0.00000233   0.57271466   0.00000000   0.00000000   0.00000000  -0.00202275  -0.00128594   0.00000000   0.00000000   0.00000000   0.20045058   0.03502693   0.06450541  -0.02441400
  1.59800000   0.03470152   0.01830280  -0.00002200  -0.00000076   0.57271466   0.00000000   0.00000000   0.00000000  -0.00258472  -0.00145148   0.00000000   0.00000000   0.00000000   0.20051036   0.03502232   0.06450267  -0.01464800
  1.60000000   0.03311842   0.01830284  -0.00013345  -0.00000442   0.57271466   0.00000000   0.00000000   0.00000000  -0.00283013  -0.00161235   0.00000000   0.00000000   0.00000000   0.20057818   0.03501690   0.06449961  -0.00976560
  1.60200000   0.03635058   0.01830311  -0.00024085  -0.00000876   0.57271466   0.00000000   0.00000000   0.00000000  -0.00261148  -0.00177068   0.00000000   0.00000000   0.00000000   0.20064764   0.03501146   0.06449622  -0.01220700
  1.60400000   0.03311842   0.01830359  -0.00034381  -0.00001139   0.57271466   0.00000000   0.00000000   0.00000000  -0.00199601  -0.00190916   0.00000000   0.00000000   0.00000000   0.20071711   0.03500685   0.06449254  -0.00976560
  1.60600000   0.03635058   0.01830428  -0.00044187  -0.00001606   0.57271466   0.00000000   0.00000000   0.00000000  -0.00122984  -0.00202550   0.00000000   0.00000000   0.00000000   0.20078658   0.03500363   0.06448861  -0.01220700
  1.60800000   0.03311842   0.01830516  -0.00053448  -0.00001770   0.57271466   0.00000000   0.00000000   0.00000000  -0.00061803  -0.00213624   0.00000000   0.00000000   0.00000000   0.20085605   0.03500178   0.06448445  -0.00976560
  1.61000000   0.03470152   0.01830623  -0.00062097  -0.00002155   0.57271466   0.00000000   0.00000000   0.00000000  -0.00038054  -0.00223862   0.00000000   0.00000000   0.00000000   0.20092387   0.03500078   0.06448007   0.00000000
  1.61200000   0.03958274   0.01830747  -0.00070056  -0.00002773   0.57271466   0.00000000   0.00000000   0.00000000  -0.00055207  -0.00231692   0.00000000   0.00000000   0.00000000   0.20099816   0.03499985   0.06447552  -0.00976560
  1.61400000   0.02665410   0.01830887  -0.00077230  -0.00002059   0.57271466   0.00000000   0.00000000   0.00000000  -0.00096906  -0.00236180   0.00000000   0.00000000   0.00000000   0.20106439   0.03499833   0.06447084  -0.00976560
  1.61600000   0.03958274   0.01831042  -0.00083507  -0.00003305   0.57271466   0.00000000   0.00000000   0.00000000  -0.00134736  -0.00235399   0.00000000   0.00000000   0.00000000   0.20113063   0.03499601   0.06446612  -0.01220700
  1.61800000   0.03470152   0.01831209  -0.00088756  -0.00003080   0.57271466   0.00000000   0.00000000   0.00000000  -0.00141630  -0.00226782   0.00000000   0.00000000   0.00000000   0.20120491   0.03499325   0.06446150  -0.01464800
  1.62000000   0.03311842   0.01831386  -0.00092823  -0.00003074   0.57271466   0.00000000   0.00000000   0.00000000  -0.00104795  -0.00210088   0.00000000   0.00000000   0.00000000   0.20127273   0.03499078   0.06445713   0.00976560
  1.62200000   0.03311842   0.01831572  -0.00095536  -0.00003164   0.57271466   0.00000000   0.00000000   0.00000000  -0.00031920  -0.00186515   0.00000000   0.00000000   0.00000000   0.20133897   0.03498942   0.06445317  -0.01464800
  1.62400000   0.03470152   0.01831763  -0.00096706  -0.00003356   0.57271466   0.00000000   0.00000000   0.00000000   0.00052350  -0.00156360   0.00000000   0.00000000   0.00000000   0.20140679   0.03498962   0.06444974  -0.00732420
  1.62600000   0.03311842   0.01831957  -0.00096182  -0.00003185   0.57271466   0.00000000   0.00000000   0.00000000   0.00117993  -0.00120536   0.00000000   0.00000000   0.00000000   0.20147461   0.03499133   0.06444697  -0.01464800
  1.62800000   0.03470152   0.01832149  -0.00093946  -0.00003260   0.57271466   0.00000000   0.00000000   0.00000000   0.00143838  -0.00081364   0.00000000   0.00000000   0.00000000   0.20154243   0.03499394   0.06444495  -0.01220700
  1.63000000   0.03635058   0.01832337  -0.00090161  -0.00003277   0.57271466   0.00000000   0.00000000   0.00000000   0.00127520  -0.00040505   0.00000000   0.00000000   0.00000000   0.20161348   0.03499666   0.06444373  -0.00976560
  1.63200000   0.02988626   0.01832517  -0.00085106  -0.00002544   0.57271466   0.00000000   0.00000000   0.00000000   0.00086297   0.00000090   0.00000000   0.00000000   0.00000000   0.20167972   0.03499880   0.06444333  -0.02929700
  1.63400000   0.03470152   0.01832687  -0.00079087  -0.00002744   0.57271466   0.00000000   0.00000000   0.00000000   0.00048722   0.00036107   0.00000000   0.00000000   0.00000000   0.20174431   0.03500015   0.06444369  -0.02197300
  1.63600000   0.03311842   0.01832846  -0.00072395  -0.00002398   0.57271466   0.00000000   0.00000000   0.00000000   0.00041328   0.00063910   0.00000000   0.00000000   0.00000000   0.20181213   0.03500105   0.06444469  -0.02197300
  1.63800000   0.03311842   0.01832990  -0.00065299  -0.00002163   0.57271466   0.00000000   0.00000000   0.00000000   0.00076253   0.00083121   0.00000000   0.00000000   0.00000000   0.20187836   0.03500222   0.06444616  -0.01464800
  1.64000000   0.04281490   0.01833121  -0.00058054  -0.00002486   0.57271466   0.00000000   0.00000000   0.00000000   0.00145514   0.00093726   0.00000000   0.00000000   0.00000000   0.20195430   0.03500444   0.06444793  -0.00732420
  1.64200000   0.03793368   0.01833237  -0.00050895  -0.00001931   0.57271466   0.00000000   0.00000000   0.00000000   0.00224831   0.00095327   0.00000000   0.00000000   0.00000000   0.20203505   0.03500814   0.06444982  -0.01953100
  1.64400000   0.03470152   0.01833339  -0.00044045  -0.00001528   0.57271466   0.00000000   0.00000000   0.00000000   0.00285095   0.00089744   0.00000000   0.00000000   0.00000000   0.20210768   0.03501324   0.06445167  -0.01953100
  1.64600000   0.03793368   0.01833427  -0.00037713  -0.00001431   0.57271466   0.00000000   0.00000000   0.00000000   0.00305845   0.00079405   0.00000000   0.00000000   0.00000000   0.20218032   0.03501915   0.06445336  -0.01953100
  1.64800000   0.03470152   0.01833502  -0.00032095  -0.00001114   0.57271466   0.00000000   0.00000000   0.00000000   0.00284520   0.00065145   0.00000000   0.00000000   0.00000000   0.20225295   0.03502506   0.06445481  -0.01953100
  1.65000000   0.04281490   0.01833567  -0.00027382  -0.00001172   0.57271466   0.00000000   0.00000000   0.00000000   0.00237377   0.00048834   0.00000000   0.00000000   0.00000000   0.20233047   0.03503027   0.06445595  -0.01709000
  1.65200000   0.03635058   0.01833621  -0.00023753  -0.00000863   0.57271466   0.00000000   0.00000000   0.00000000   0.00191532   0.00033556   0.00000000   0.00000000   0.00000000   0.20240963   0.03503456   0.06445677  -0.01953100
  1.65400000   0.03311842   0.01833669  -0.00021370  -0.00000708   0.57271466   0.00000000   0.00000000   0.00000000   0.00171854   0.00020155   0.00000000   0.00000000   0.00000000   0.20247910   0.03503820   0.06445731  -0.02685500
  1.65600000   0.02988626   0.01833712  -0.00020321  -0.00000607   0.57271466   0.00000000   0.00000000   0.00000000   0.00189219   0.00008530   0.00000000   0.00000000   0.00000000   0.20254211   0.03504181   0.06445759  -0.01953100
  1.65800000   0.03635058   0.01833752  -0.00020523  -0.00000746   0.57271466   0.00000000   0.00000000   0.00000000   0.00235604  -0.00000216   0.00000000   0.00000000   0.00000000   0.20260834   0.03504606   0.06445768  -0.02441400
  1.66000000   0.03470152   0.01833793  -0.00021684  -0.00000752   0.57271466   0.00000000   0.00000000   0.00000000   0.00287986  -0.00006629   0.00000000   0.00000000   0.00000000   0.20267940   0.03505129   0.06445761  -0.00732420
  1.66200000   0.03635058   0.01833837  -0.00023374  -0.00000850   0.57271466   0.00000000   0.00000000   0.00000000   0.00319255  -0.00012799   0.00000000   0.00000000   0.00000000   0.20275045   0.03505736   0.06445741  -0.02197300
  1.66400000   0.03958274   0.01833883  -0.00025115  -0.00000994   0.57271466   0.00000000   0.00000000   0.00000000   0.00311120  -0.00018705   0.00000000   0.00000000   0.00000000   0.20282638   0.03506367   0.06445710  -0.01220700
  1.66600000   0.03311842   0.01833934  -0.00026422  -0.00000875   0.57271466   0.00000000   0.00000000   0.00000000   0.00262758  -0.00023781   0.00000000   0.00000000   0.00000000   0.20289908   0.03506941   0.06445667  -0.02441400
  1.66800000   0.03793368   0.01833986  -0.00026820  -0.00001017   0.57271466   0.00000000   0.00000000   0.00000000   0.00191108  -0.00029118   0.00000000   0.00000000   0.00000000   0.20297013   0.03507395   0.06445615  -0.01709000
  1.67000000   0.03311842   0.01834040  -0.00025928  -0.00000859   0.57271466   0.00000000   0.00000000   0.00000000   0.00122860  -0.00034791   0.00000000   0.00000000   0.00000000   0.20304119   0.03507709   0.06445551  -0.01464800
  1.67200000   0.03470152   0.01834092  -0.00023555  -0.00000817   0.57271466   0.00000000   0.00000000   0.00000000   0.00082069  -0.00040326   0.00000000   0.00000000   0.00000000   0.20310901   0.03507913   0.06445475  -0.02929700
  1.67400000   0.03635058   0.01834139  -0.00019698  -0.00000716   0.57271466   0.00000000   0.00000000   0.00000000   0.00079188  -0.00048134   0.00000000   0.00000000   0.00000000   0.20318006   0.03508075   0.06445387  -0.01709000
  1.67600000   0.03311842   0.01834178  -0.00014446  -0.00000478   0.57271466   0.00000000   0.00000000   0.00000000   0.00106538  -0.00061136   0.00000000   0.00000000   0.00000000   0.20324953   0.03508260   0.06445278  -0.02197300
  1.67800000   0.03635058   0.01834207  -0.00007902  -0.00000287   0.57271466   0.00000000   0.00000000   0.00000000   0.00142216  -0.00079527   0.00000000   0.00000000   0.00000000   0.20331900   0.03508509   0.06445137  -0.01953100
  1.68000000   0.03635058   0.01834223  -0.00000167  -0.00000006   0.57271466   0.00000000   0.00000000   0.00000000   0.00160406  -0.00102568   0.00000000   0.00000000   0.00000000   0.20339170   0.03508812   0.06444955  -0.01709000
  1.68200000   0.03470152   0.01834223   0.00008661   0.00000301   0.57271466   0.00000000   0.00000000   0.00000000   0.00143411  -0.00128330   0.00000000   0.00000000   0.00000000   0.20346275   0.03509116   0.06444724  -0.01953100
  1.68400000   0.03958274   0.01834206   0.00018470   0.00000731   0.57271466   0.00000000   0.00000000   0.00000000   0.00089838  -0.00151628   0.00000000   0.00000000   0.00000000   0.20353703   0.03509349   0.06444444  -0.03173800
  1.68600000   0.03470152   0.01834169   0.00029073   0.00001009   0.57271466   0.00000000   0.00000000   0.00000000   0.00014935  -0.00167508   0.00000000   0.00000000   0.00000000   0.20361132   0.03509454   0.06444125  -0.01464800
  1.68800000   0.03793368   0.01834111   0.00040121   0.00001522   0.57271466   0.00000000   0.00000000   0.00000000  -0.00056796  -0.00174293   0.00000000   0.00000000   0.00000000   0.20368395   0.03509412   0.06443783  -0.02929700
  1.69000000   0.03793368   0.01834031   0.00051159   0.00001941   0.57271466   0.00000000   0.00000000   0.00000000  -0.00102966  -0.00171129   0.00000000   0.00000000   0.00000000   0.20375982   0.03509252   0.06443438  -0.01220700
  1.69200000   0.03793368   0.01833928   0.00061795   0.00002344   0.57271466   0.00000000   0.00000000   0.00000000  -0.00113674  -0.00157953   0.00000000   0.00000000   0.00000000   0.20383569   0.03509035   0.06443109  -0.02197300
  1.69400000   0.03635058   0.01833805   0.00071785   0.00002609   0.57271466   0.00000000   0.00000000   0.00000000  -0.00096131  -0.00137666   0.00000000   0.00000000   0.00000000   0.20390997   0.03508826   0.06442813  -0.01709000
  1.69600000   0.03793368   0.01833661   0.00080959   0.00003071   0.57271466   0.00000000   0.00000000   0.00000000  -0.00071184  -0.00113466   0.00000000   0.00000000   0.00000000   0.20398426   0.03508658   0.06442562  -0.01220700
  1.69800000   0.02988626   0.01833499   0.00089148   0.00002664   0.57271466   0.00000000   0.00000000   0.00000000  -0.00063375  -0.00086772   0.00000000   0.00000000   0.00000000   0.20405208   0.03508524   0.06442362  -0.01709000
  1.70000000   0.04439800   0.01833321   0.00096164   0.00004269   0.57271466   0.00000000   0.00000000   0.00000000  -0.00089341  -0.00059905   0.00000000   0.00000000   0.00000000   0.20412636   0.03508371   0.06442215  -0.01464800
  1.70200000   0.04116584   0.01833129   0.00101794   0.00004190   0.57271466   0.00000000   0.00000000   0.00000000  -0.00150008  -0.00035947   0.00000000   0.00000000   0.00000000   0.20421193   0.03508132   0.06442119  -0.01709000
  1.70400000   0.03958274   0.01832925   0.00105818   0.00004189   0.57271466   0.00000000   0.00000000   0.00000000  -0.00230028  -0.00015515   0.00000000   0.00000000   0.00000000   0.20429267   0.03507752   0.06442068  -0.01464800
  1.70600000   0.04116584   0.01832714   0.00108070   0.00004449   0.57271466   0.00000000   0.00000000   0.00000000  -0.00304736   0.00002524   0.00000000   0.00000000   0.00000000   0.20437342   0.03507217   0.06442055  -0.00732420
  1.70800000   0.03793368   0.01832497   0.00108535   0.00004117   0.57271466   0.00000000   0.00000000   0.00000000  -0.00351639   0.00018996   0.00000000   0.00000000   0.00000000   0.20445252   0.03506560   0.06442076  -0.01464800
  1.71000000   0.03311842   0.01832280   0.00107380   0.00003556   0.57271466   0.00000000   0.00000000   0.00000000  -0.00360882   0.00035025   0.00000000   0.00000000   0.00000000   0.20452357   0.03505848   0.06442130  -0.01220700
  1.71200000   0.03958274   0.01832066   0.00104858   0.00004151   0.57271466   0.00000000   0.00000000   0.00000000  -0.00339521   0.00051221   0.00000000   0.00000000   0.00000000   0.20459628   0.03505148   0.06442217  -0.01953100
  1.71400000   0.03958274   0.01831856   0.00101228   0.00004007   0.57271466   0.00000000   0.00000000   0.00000000  -0.00307761   0.00065646   0.00000000   0.00000000   0.00000000   0.20467544   0.03504500   0.06442333  -0.01709000
  1.71600000   0.04116584   0.01831653   0.00096722   0.00003982   0.57271466   0.00000000   0.00000000   0.00000000  -0.00289138   0.00075350   0.00000000   0.00000000   0.00000000   0.20475619   0.03503903   0.06442474  -0.00976560
  1.71800000   0.03793368   0.01831460   0.00091549   0.00003473   0.57271466   0.00000000   0.00000000   0.00000000  -0.00299380   0.00078354   0.00000000   0.00000000   0.00000000   0.20483529   0.03503315   0.06442628  -0.02441400
  1.72000000   0.03958274   0.01831277   0.00085892   0.00003400   0.57271466   0.00000000   0.00000000   0.00000000  -0.00339226   0.00072628   0.00000000   0.00000000   0.00000000   0.20491281   0.03502676   0.06442779  -0.02197300
  1.72200000   0.03958274   0.01831105   0.00079912   0.00003163   0.57271466   0.00000000   0.00000000   0.00000000  -0.00394278   0.00056757   0.00000000   0.00000000   0.00000000   0.20499197   0.03501943   0.06442908  -0.01709000
  1.72400000   0.03793368   0.01830945   0.00073747   0.00002798   0.57271466   0.00000000   0.00000000   0.00000000  -0.00441752   0.00032192   0.00000000   0.00000000   0.00000000   0.20506949   0.03501107   0.06442997  -0.02441400
  1.72600000   0.03958274   0.01830798   0.00067518   0.00002673   0.57271466   0.00000000   0.00000000   0.00000000  -0.00461272   0.00001642   0.00000000   0.00000000   0.00000000   0.20514700   0.03500204   0.06443031  -0.00732420
  1.72800000   0.04281490   0.01830663   0.00061326   0.00002626   0.57271466   0.00000000   0.00000000   0.00000000  -0.00444666  -0.00032986   0.00000000   0.00000000   0.00000000   0.20522940   0.03499298   0.06443000  -0.01464800
  1.73000000   0.04116584   0.01830540   0.00055253   0.00002275   0.57271466   0.00000000   0.00000000   0.00000000  -0.00399897  -0.00069046   0.00000000   0.00000000   0.00000000   0.20531338   0.03498453   0.06442898  -0.01709000
  1.73200000   0.03793368   0.01830430   0.00049368   0.00001873   0.57271466   0.00000000   0.00000000   0.00000000  -0.00347234  -0.00103145   0.00000000   0.00000000   0.00000000   0.20539248   0.03497706   0.06442726  -0.01709000
  1.73400000   0.03958274   0.01830331   0.00043726   0.00001731   0.57271466   0.00000000   0.00000000   0.00000000  -0.00309676  -0.00133589   0.00000000   0.00000000   0.00000000   0.20547000   0.03497049   0.06442489  -0.00976560
  1.73600000   0.04281490   0.01830243   0.00038370   0.00001643   0.57271466   0.00000000   0.00000000   0.00000000  -0.00302211  -0.00160059   0.00000000   0.00000000   0.00000000   0.20555240   0.03496437   0.06442195  -0.00488280
  1.73800000   0.03635058   0.01830167   0.00033329   0.00001212   0.57271466   0.00000000   0.00000000   0.00000000  -0.00324955  -0.00182323   0.00000000   0.00000000   0.00000000   0.20563156   0.03495810   0.06441853  -0.00976560
  1.74000000   0.03470152   0.01830100   0.00028627   0.00000993   0.57271466   0.00000000   0.00000000   0.00000000  -0.00363352  -0.00201419   0.00000000   0.00000000   0.00000000   0.20570261   0.03495122   0.06441469  -0.02441400
  1.74200000   0.04439800   0.01830043   0.00024275   0.00001078   0.57271466   0.00000000   0.00000000   0.00000000  -0.00395125  -0.00219501   0.00000000   0.00000000   0.00000000   0.20578171   0.03494363   0.06441048  -0.02197300
  1.74400000   0.03958274   0.01829994   0.00020281   0.00000803   0.57271466   0.00000000   0.00000000   0.00000000  -0.00400672  -0.00237416   0.00000000   0.00000000   0.00000000   0.20586569   0.03493568   0.06440591  -0.01953100
  1.74600000   0.03793368   0.01829954   0.00016643   0.00000631   0.57271466   0.00000000   0.00000000   0.00000000  -0.00372197  -0.00254689   0.00000000   0.00000000   0.00000000   0.20594321   0.03492795   0.06440099  -0.00976560
  1.74800000   0.03793368   0.01829920   0.00013356   0.00000507   0.57271466   0.00000000   0.00000000   0.00000000  -0.00317288  -0.00270257   0.00000000   0.00000000   0.00000000   0.20601908   0.03492105   0.06439574  -0.01709000
  1.75000000   0.04116584   0.01829894   0.00010411   0.00000429   0.57271466   0.00000000   0.00000000   0.00000000  -0.00255155  -0.00281161   0.00000000   0.00000000   0.00000000   0.20609818   0.03491533   0.06439023  -0.02441400
  1.75200000   0.03958274   0.01829873   0.00007794   0.00000309   0.57271466   0.00000000   0.00000000   0.00000000  -0.00207417  -0.00284035   0.00000000   0.00000000   0.00000000   0.20617893   0.03491070   0.06438458  -0.01709000
  1.75400000   0.04281490   0.01829857   0.00005491   0.00000235   0.57271466   0.00000000   0.00000000   0.00000000  -0.00187980  -0.00278575   0.00000000   0.00000000   0.00000000   0.20626132   0.03490675   0.06437895  -0.01220700
  1.75600000   0.03793368   0.01829846   0.00003483   0.00000132   0.57271466   0.00000000   0.00000000   0.00000000  -0.00196762  -0.00266240   0.00000000   0.00000000   0.00000000   0.20634207   0.03490290   0.06437350  -0.00732420
  1.75800000   0.03793368   0.01829839   0.00001752   0.00000066   0.57271466   0.00000000   0.00000000   0.00000000  -0.00219824  -0.00247676   0.00000000   0.00000000   0.00000000   0.20641794   0.03489873   0.06436836  -0.02197300
  1.76000000   0.03958274   0.01829836   0.00000277   0.00000011   0.57271466   0.00000000   0.00000000   0.00000000  -0.00235868  -0.00224191   0.00000000   0.00000000   0.00000000   0.20649546   0.03489418   0.06436364  -0.02197300
  1.76200000   0.03958274   0.01829835  -0.00000962  -0.00000038   0.57271466   0.00000000   0.00000000   0.00000000  -0.00226322  -0.00197819   0.00000000   0.00000000   0.00000000   0.20657462   0.03488956   0.06435942  -0.02197300
  1.76400000   0.04116584   0.01829837  -0.00001985  -0.00000082   0.57271466   0.00000000   0.00000000   0.00000000  -0.00184168  -0.00168584   0.00000000   0.00000000   0.00000000   0.20665537   0.03488545   0.06435576  -0.03173800
  1.76600000   0.03958274   0.01829841  -0.00002813  -0.00000111   0.57271466   0.00000000   0.00000000   0.00000000  -0.00117269  -0.00135778   0.00000000   0.00000000   0.00000000   0.20673612   0.03488244   0.06435272  -0.00976560
  1.76800000   0.04116584   0.01829847  -0.00003465  -0.00000143   0.57271466   0.00000000   0.00000000   0.00000000  -0.00044678  -0.00100478   0.00000000   0.00000000   0.00000000   0.20681687   0.03488082   0.06435035  -0.01953100
  1.77000000   0.04598110   0.01829854  -0.00003961  -0.00000182   0.57271466   0.00000000   0.00000000   0.00000000   0.00012344  -0.00063343   0.00000000   0.00000000   0.00000000   0.20690401   0.03488049   0.06434872  -0.00488280
  1.77200000   0.04116584   0.01829862  -0.00004319  -0.00000178   0.57271466   0.00000000   0.00000000   0.00000000   0.00040217  -0.00024075   0.00000000   0.00000000   0.00000000   0.20699116   0.03488102   0.06434784  -0.01464800
  1.77400000   0.04116584   0.01829870  -0.00004556  -0.00000188   0.57271466   0.00000000   0.00000000   0.00000000   0.00039080   0.00015098   0.00000000   0.00000000   0.00000000   0.20707349   0.03488181   0.06434775  -0.02441400
  1.77600000   0.04598110   0.01829879  -0.00004688  -0.00000216   0.57271466   0.00000000   0.00000000   0.00000000   0.00022351   0.00050137   0.00000000   0.00000000   0.00000000   0.20716064   0.03488243   0.06434840  -0.01220700
  1.77800000   0.04439800   0.01829889  -0.00004731  -0.00000210   0.57271466   0.00000000   0.00000000   0.00000000   0.00010143   0.00078666   0.00000000   0.00000000   0.00000000   0.20725102   0.03488275   0.06434969  -0.01953100
  1.78000000   0.03958274   0.01829898  -0.00004698  -0.00000186   0.57271466   0.00000000   0.00000000   0.00000000   0.00019687   0.00099903   0.00000000   0.00000000   0.00000000   0.20733500   0.03488305   0.06435148  -0.01464800
  1.78200000   0.03958274   0.01829908  -0.00004603  -0.00000182   0.57271466   0.00000000   0.00000000   0.00000000   0.00057224   0.00114356   0.00000000   0.00000000   0.00000000   0.20741416   0.03488382   0.06435362  -0.01220700
  1.78400000   0.03958274   0.01829917  -0.00004456  -0.00000176   0.57271466   0.00000000   0.00000000   0.00000000   0.00115185   0.00124846   0.00000000   0.00000000   0.00000000   0.20749333   0.03488554   0.06435601  -0.01464800
  1.78600000   0.04116584   0.01829926  -0.00004269  -0.00000176   0.57271466   0.00000000   0.00000000   0.00000000   0.00175998   0.00134473   0.00000000   0.00000000   0.00000000   0.20757408   0.03488845   0.06435861  -0.01220700
  1.78800000   0.03958274   0.01829934  -0.00004051  -0.00000160   0.57271466   0.00000000   0.00000000   0.00000000   0.00220633   0.00143973   0.00000000   0.00000000   0.00000000   0.20765483   0.03489242   0.06436139  -0.01709000
  1.79000000   0.04116584   0.01829942  -0.00003809  -0.00000157   0.57271466   0.00000000   0.00000000   0.00000000   0.00237763   0.00152919   0.00000000   0.00000000   0.00000000   0.20773558   0.03489700   0.06436436  -0.01220700
  1.79200000   0.04116584   0.01829950  -0.00003551  -0.00000146   0.57271466   0.00000000   0.00000000   0.00000000   0.00229185   0.00160907   0.00000000   0.00000000   0.00000000   0.20781791   0.03490167   0.06436750  -0.00488280
  1.79400000   0.03958274   0.01829957  -0.00003284  -0.00000130   0.57271466   0.00000000   0.00000000   0.00000000   0.00208926   0.00166848   0.00000000   0.00000000   0.00000000   0.20789866   0.03490606   0.06437078  -0.00976560
  1.79600000   0.03793368   0.01829964  -0.00003013  -0.00000114   0.57271466   0.00000000   0.00000000   0.00000000   0.00196575   0.00170287   0.00000000   0.00000000   0.00000000   0.20797617   0.03491011   0.06437415  -0.00244140
  1.79800000   0.04281490   0.01829970  -0.00002743  -0.00000117   0.57271466   0.00000000   0.00000000   0.00000000   0.00208091   0.00172682   0.00000000   0.00000000   0.00000000   0.20805692   0.03491416   0.06437758  -0.00244140
  1.80000000   0.03958274   0.01829975  -0.00002476  -0.00000098   0.57271466   0.00000000   0.00000000   0.00000000   0.00248177   0.00175099   0.00000000   0.00000000   0.00000000   0.20813932   0.03491872   0.06438105  -0.01220700
  1.80200000   0.04281490   0.01829980  -0.00002217  -0.00000095   0.57271466   0.00000000   0.00000000   0.00000000   0.00307692   0.00176913   0.00000000   0.00000000   0.00000000   0.20822172   0.03492428   0.06438457  -0.02197300
  1.80400000   0.04598110   0.01829985  -0.00001969  -0.00000091   0.57271466   0.00000000   0.00000000   0.00000000   0.00367467   0.00177273   0.00000000   0.00000000   0.00000000   0.20831051   0.03493103   0.06438812  -0.00976560
  1.80600000   0.04116584   0.01829988  -0.00001732  -0.00000071   0.57271466   0.00000000   0.00000000   0.00000000   0.00406853   0.00175039   0.00000000   0.00000000   0.00000000   0.20839766   0.03493877   0.06439164  -0.00976560
  1.80800000   0.03793368   0.01829992  -0.00001509  -0.00000057   0.57271466   0.00000000   0.00000000   0.00000000   0.00413028   0.00168471   0.00000000   0.00000000   0.00000000   0.20847676   0.03494697   0.06439507  -0.01220700
  1.81000000   0.03635058   0.01829995  -0.00001300  -0.00000047   0.57271466   0.00000000   0.00000000   0.00000000   0.00386745   0.00157401   0.00000000   0.00000000   0.00000000   0.20855104   0.03495497   0.06439833  -0.00976560
  1.81200000   0.03958274   0.01829998  -0.00001106  -0.00000044   0.57271466   0.00000000   0.00000000   0.00000000   0.00341605   0.00143688   0.00000000   0.00000000   0.00000000   0.20862698   0.03496225   0.06440134  -0.01953100
  1.81400000   0.04116584   0.01830000  -0.00000928  -0.00000038   0.57271466   0.00000000   0.00000000   0.00000000   0.00297323   0.00128738   0.00000000   0.00000000   0.00000000   0.20870772   0.03496864   0.06440407  -0.01220700
  1.81600000   0.04439800   0.01830002  -0.00000765  -0.00000034   0.57271466   0.00000000   0.00000000   0.00000000   0.00270558   0.00112998   0.00000000   0.00000000   0.00000000   0.20879329   0.03497432   0.06440649  -0.02441400
  1.81800000   0.03958274   0.01830003  -0.00000618  -0.00000024   0.57271466   0.00000000   0.00000000   0.00000000   0.00267508   0.00097189   0.00000000   0.00000000   0.00000000   0.20887727   0.03497970   0.06440859  -0.02441400
  1.82000000   0.03958274   0.01830004  -0.00000486  -0.00000019   0.57271466   0.00000000   0.00000000   0.00000000   0.00281421   0.00081999   0.00000000   0.00000000   0.00000000   0.20895643   0.03498519   0.06441038  -0.02197300
  1.82200000   0.04116584   0.01830005  -0.00000368  -0.00000015   0.57271466   0.00000000   0.00000000   0.00000000   0.00296217   0.00068206   0.00000000   0.00000000   0.00000000   0.20903718   0.03499097   0.06441188  -0.01953100
  1.82400000   0.03958274   0.01830006  -0.00000264  -0.00000010   0.57271466   0.00000000   0.00000000   0.00000000   0.00294660   0.00057666   0.00000000   0.00000000   0.00000000   0.20911793   0.03499688   0.06441314  -0.01220700
  1.82600000   0.04921326   0.01830007  -0.00000174  -0.00000009   0.57271466   0.00000000   0.00000000   0.00000000   0.00267054   0.00051881   0.00000000   0.00000000   0.00000000   0.20920673   0.03500249   0.06441424  -0.00976560
  1.82800000   0.04281490   0.01830007  -0.00000095  -0.00000004   0.57271466   0.00000000   0.00000000   0.00000000   0.00216124   0.00050381   0.00000000   0.00000000   0.00000000   0.20929876   0.03500733   0.06441526  -0.00488280
  1.83000000   0.03793368   0.01830007  -0.00000028  -0.00000001   0.57271466   0.00000000   0.00000000   0.00000000   0.00155848   0.00052224   0.00000000   0.00000000   0.00000000   0.20937950   0.03501104   0.06441628  -0.00976560
  1.83200000   0.03635058   0.01830007   0.00000029   0.00000001   0.57271466   0.00000000   0.00000000   0.00000000   0.00104995   0.00056809   0.00000000   0.00000000   0.00000000   0.20945379   0.03501365   0.06441737  -0.01220700
  1.83400000   0.04598110   0.01830007   0.00000076   0.00000003   0.57271466   0.00000000   0.00000000   0.00000000   0.00078399   0.00062322   0.00000000   0.00000000   0.00000000   0.20953612   0.03501549   0.06441857  -0.02197300
  1.83600000   0.03958274   0.01830007   0.00000114   0.00000005   0.57271466   0.00000000   0.00000000   0.00000000   0.00080103   0.00066282   0.00000000   0.00000000   0.00000000   0.20962168   0.03501707   0.06441985  -0.01953100
  1.83800000   0.03311842   0.01830007   0.00000144   0.00000005   0.57271466   0.00000000   0.00000000   0.00000000   0.00101439   0.00067434   0.00000000   0.00000000   0.00000000   0.20969439   0.03501889   0.06442119  -0.00488280
  1.84000000   0.04116584   0.01830006   0.00000168   0.00000007   0.57271466   0.00000000   0.00000000   0.00000000   0.00124875   0.00065235   0.00000000   0.00000000   0.00000000   0.20976867   0.03502115   0.06442252  -0.01709000
  1.84200000   0.04281490   0.01830006   0.00000185   0.00000008   0.57271466   0.00000000   0.00000000   0.00000000   0.00132106   0.00059304   0.00000000   0.00000000   0.00000000   0.20985265   0.03502372   0.06442376  -0.01220700
  1.84400000   0.04921326   0.01830006   0.00000196   0.00000010   0.57271466   0.00000000   0.00000000   0.00000000   0.00112625   0.00050352   0.00000000   0.00000000   0.00000000   0.20994468   0.03502617   0.06442486  -0.00488280
  1.84600000   0.03958274   0.01830005   0.00000203   0.00000008   0.57271466   0.00000000   0.00000000   0.00000000   0.00068420   0.00039466   0.00000000   0.00000000   0.00000000   0.21003347   0.03502798   0.06442576  -0.01220700
  1.84800000   0.04598110   0.01830005   0.00000206   0.00000009   0.57271466   0.00000000   0.00000000   0.00000000   0.00012612   0.00026725   0.00000000   0.00000000   0.00000000   0.21011904   0.03502879   0.06442642  -0.01953100
  1.85000000   0.04281490   0.01830005   0.00000205   0.00000009   0.57271466   0.00000000   0.00000000   0.00000000  -0.00036869   0.00012296   0.00000000   0.00000000   0.00000000   0.21020783   0.03502855   0.06442681  -0.01709000
  1.85200000   0.04116584   0.01830004   0.00000202   0.00000008   0.57271466   0.00000000   0.00000000   0.00000000  -0.00065677  -0.00002966   0.00000000   0.00000000   0.00000000   0.21029182   0.03502752   0.06442690  -0.00732420
  1.85400000   0.04116584   0.01830004   0.00000196   0.00000008   0.57271466   0.00000000   0.00000000   0.00000000  -0.00069874  -0.00018996   0.00000000   0.00000000   0.00000000   0.21037415   0.03502617   0.06442668  -0.01220700
  1.85600000   0.03958274   0.01830003   0.00000188   0.00000007   0.57271466   0.00000000   0.00000000   0.00000000  -0.00057784  -0.00035845   0.00000000   0.00000000   0.00000000   0.21045490   0.03502489   0.06442613  -0.01220700
  1.85800000   0.04116584   0.01830003   0.00000179   0.00000007   0.57271466   0.00000000   0.00000000   0.00000000  -0.00045830  -0.00051887   0.00000000   0.00000000   0.00000000   0.21053564   0.03502385   0.06442526  -0.02197300
  1.86000000   0.04281490   0.01830003   0.00000169   0.00000007   0.57271466   0.00000000   0.00000000   0.00000000  -0.00050611  -0.00064984   0.00000000   0.00000000   0.00000000   0.21061962   0.03502289   0.06442409  -0.01709000
  1.86200000   0.04116584   0.01830002   0.00000158   0.00000006   0.57271466   0.00000000   0.00000000   0.00000000  -0.00081077  -0.00073480   0.00000000   0.00000000   0.00000000   0.21070361   0.03502157   0.06442270  -0.00976560
  1.86400000   0.04281490   0.01830002   0.00000146   0.00000006   0.57271466   0.00000000   0.00000000   0.00000000  -0.00134227  -0.00075339   0.00000000   0.00000000   0.00000000   0.21078759   0.03501942   0.06442121  -0.01709000
  1.86600000   0.04439800   0.01830002   0.00000134   0.00000006   0.57271466   0.00000000   0.00000000   0.00000000  -0.00196295  -0.00069418   0.00000000   0.00000000   0.00000000   0.21087480   0.03501611   0.06441977  -0.01220700
  1.86800000   0.04598110   0.01830001   0.00000123   0.00000006   0.57271466   0.00000000   0.00000000   0.00000000  -0.00248956  -0.00056997   0.00000000   0.00000000   0.00000000   0.21096518   0.03501166   0.06441850  -0.01953100
  1.87000000   0.03470152   0.01830001   0.00000111   0.00000004   0.57271466   0.00000000   0.00000000   0.00000000  -0.00277596  -0.00039951   0.00000000   0.00000000   0.00000000   0.21104586   0.03500639   0.06441753  -0.02197300
  1.87200000   0.03793368   0.01830001   0.00000100   0.00000004   0.57271466   0.00000000   0.00000000   0.00000000  -0.00277812  -0.00019631   0.00000000   0.00000000   0.00000000   0.21111850   0.03500084   0.06441694  -0.00732420
  1.87400000   0.03958274   0.01830001   0.00000089   0.00000004   0.57271466   0.00000000   0.00000000   0.00000000  -0.00257309   0.00001655   0.00000000   0.00000000   0.00000000   0.21119601   0.03499549   0.06441676  -0.02197300
  1.87600000   0.04116584   0.01830001   0.00000078   0.00000003   0.57271466   0.00000000   0.00000000   0.00000000  -0.00232244   0.00020997   0.00000000   0.00000000   0.00000000   0.21127676   0.03499059   0.06441698  -0.00976560
  1.87800000   0.04116584   0.01830000   0.00000068   0.00000003   0.57271466   0.00000000   0.00000000   0.00000000  -0.00219544   0.00036706   0.00000000   0.00000000   0.00000000   0.21135909   0.03498608   0.06441756  -0.02197300
  1.88000000   0.04281490   0.01830000   0.00000059   0.00000003   0.57271466   0.00000000   0.00000000   0.00000000  -0.00228949   0.00048000   0.00000000   0.00000000   0.00000000   0.21144307   0.03498159   0.06441841  -0.02197300
  1.88200000   0.04281490   0.01830000   0.00000050   0.00000002   0.57271466   0.00000000   0.00000000   0.00000000  -0.00258667   0.00054380   0.00000000   0.00000000   0.00000000   0.21152870   0.03497672   0.06441943  -0.00732420
  1.88400000   0.04116584   0.01830000   0.00000042   0.00000002   0.57271466   0.00000000   0.00000000   0.00000000  -0.00296557   0.00056576   0.00000000   0.00000000   0.00000000   0.21161268   0.03497116   0.06442054  -0.02197300
  1.88600000   0.03793368   0.01830000   0.00000035   0.00000001   0.57271466   0.00000000   0.00000000   0.00000000  -0.00326109   0.00056331   0.00000000   0.00000000   0.00000000   0.21169178   0.03496494   0.06442167  -0.02929700
  1.88800000   0.03958274   0.01830000   0.00000029   0.00000001   0.57271466   0.00000000   0.00000000   0.00000000  -0.00334390   0.00055159   0.00000000   0.00000000   0.00000000   0.21176930   0.03495833   0.06442279  -0.01709000
  1.89000000   0.03958274   0.01830000   0.00000023   0.00000001   0.57271466   0.00000000   0.00000000   0.00000000  -0.00318211   0.00054711   0.00000000   0.00000000   0.00000000   0.21184847   0.03495181   0.06442388  -0.01464800
  1.89200000   0.03958274   0.01830000   0.00000017   0.00000001   0.57271466   0.00000000   0.00000000   0.00000000  -0.00285516   0.00056837   0.00000000   0.00000000   0.00000000   0.21192763   0.03494577   0.06442500  -0.00244140
  1.89400000   0.03958274   0.01830000   0.00000013   0.00000001   0.57271466   0.00000000   0.00000000   0.00000000  -0.00251298   0.00061987   0.00000000   0.00000000   0.00000000   0.21200680   0.03494040   0.06442619  -0.01464800
  1.89600000   0.04281490   0.01830000   0.00000009   0.00000000   0.57271466   0.00000000   0.00000000   0.00000000  -0.00230282   0.00069319   0.00000000   0.00000000   0.00000000   0.21208919   0.03493558   0.06442750  -0.02197300
  1.89800000   0.04116584   0.01830000   0.00000005   0.00000000   0.57271466   0.00000000   0.00000000   0.00000000  -0.00229997   0.00078224   0.00000000   0.00000000   0.00000000   0.21217318   0.03493098   0.06442898  -0.01464800
  1.90000000   0.03958274   0.01830000   0.00000002   0.00000000   0.57271466   0.00000000   0.00000000   0.00000000  -0.00247246   0.00087740   0.00000000   0.00000000   0.00000000   0.21225392   0.03492621   0.06443064  -0.02197300
  1.90200000   0.04439800   0.01830000  -0.00000001  -0.00000000   0.57271466   0.00000000   0.00000000   0.00000000  -0.00269495   0.00096026   0.00000000   0.00000000   0.00000000   0.21233790   0.03492104   0.06443247  -0.00488280
  1.90400000   0.04116584   0.01830000  -0.00000003  -0.00000000   0.57271466   0.00000000   0.00000000   0.00000000  -0.00280646   0.00101993   0.00000000   0.00000000   0.00000000   0.21242347   0.03491554   0.06443445  -0.01464800
  1.90600000   0.04281490   0.01830000  -0.00000005  -0.00000000   0.57271466   0.00000000   0.00000000   0.00000000  -0.00268569   0.00105391   0.00000000   0.00000000   0.00000000   0.21250745   0.03491005   0.06443653  -0.01464800
  1.90800000   0.04921326   0.01830000  -0.00000006  -0.00000000   0.57271466   0.00000000   0.00000000   0.00000000  -0.00230919   0.00105677   0.00000000   0.00000000   0.00000000   0.21259948   0.03490505   0.06443864  -0.01953100
  1.91000000   0.04281490   0.01830000  -0.00000007  -0.00000000   0.57271466   0.00000000   0.00000000   0.00000000  -0.00176592   0.00103239   0.00000000   0.00000000   0.00000000   0.21269151   0.03490098   0.06444073  -0.02197300
  1.91200000   0.04281490   0.01830000  -0.00000008  -0.00000000   0.57271466   0.00000000   0.00000000   0.00000000  -0.00121883   0.00100127   0.00000000   0.00000000   0.00000000   0.21277714   0.03489799   0.06444276  -0.01220700
  1.91400000   0.04921326   0.01830000  -0.00000008  -0.00000000   0.57271466   0.00000000   0.00000000   0.00000000  -0.00082935   0.00098339   0.00000000   0.00000000   0.00000000   0.21286916   0.03489594   0.06444475  -0.01464800
  1.91600000   0.03958274   0.01830000  -0.00000009  -0.00000000   0.57271466   0.00000000   0.00000000   0.00000000  -0.00068184   0.00099333   0.00000000   0.00000000   0.00000000   0.21295796   0.03489443   0.06444672  -0.01953100
  1.91800000   0.04439800   0.01830000  -0.00000009  -0.00000000   0.57271466   0.00000000   0.00000000   0.00000000  -0.00074669   0.00104404   0.00000000   0.00000000   0.00000000   0.21304194   0.03489301   0.06444876  -0.01709000
  1.92000000   0.03958274   0.01830000  -0.00000009  -0.00000000   0.57271466   0.00000000   0.00000000   0.00000000  -0.00089751   0.00113198   0.00000000   0.00000000   0.00000000   0.21312592   0.03489136   0.06445094  -0.01220700
  1.92200000   0.04281490   0.01830000  -0.00000009  -0.00000000   0.57271466   0.00000000   0.00000000   0.00000000  -0.00097186   0.00123382   0.00000000   0.00000000   0.00000000   0.21320832   0.03488949   0.06445330  -0.01464800
  1.92400000   0.03793368   0.01830000  -0.00000009  -0.00000000   0.57271466   0.00000000   0.00000000   0.00000000  -0.00084838   0.00133018   0.00000000   0.00000000   0.00000000   0.21328907   0.03488767   0.06445587  -0.01220700
  1.92600000   0.04439800   0.01830000  -0.00000008  -0.00000000   0.57271466   0.00000000   0.00000000   0.00000000  -0.00050382   0.00141140   0.00000000   0.00000000   0.00000000   0.21337140   0.03488632   0.06445861  -0.01220700
  1.92800000   0.04116584   0.01830000  -0.00000008  -0.00000000   0.57271466   0.00000000   0.00000000   0.00000000  -0.00002131   0.00146240   0.00000000   0.00000000   0.00000000   0.21345696   0.03488579   0.06446148  -0.01709000
  1.93000000   0.03958274   0.01830000  -0.00000007  -0.00000000   0.57271466   0.00000000   0.00000000   0.00000000   0.00045231   0.00146790   0.00000000   0.00000000   0.00000000   0.21353771   0.03488623   0.06446441  -0.01709000
  1.93200000   0.04281490   0.01830000  -0.00000007  -0.00000000   0.57271466   0.00000000   0.00000000   0.00000000   0.00077737   0.00142273   0.00000000   0.00000000   0.00000000   0.21362011   0.03488745   0.06446730   0.00000000
  1.93400000   0.03793368   0.01830000  -0.00000006  -0.00000000   0.57271466   0.00000000   0.00000000   0.00000000   0.00088716   0.00132258   0.00000000   0.00000000   0.00000000   0.21370086   0.03488912   0.06447005  -0.01220700
  1.93600000   0.04598110   0.01830000  -0.00000006  -0.00000000   0.57271466   0.00000000   0.00000000   0.00000000   0.00081810   0.00116602   0.00000000   0.00000000   0.00000000   0.21378477   0.03489082   0.06447254  -0.01709000
  1.93800000   0.04439800   0.01830000  -0.00000005  -0.00000000   0.57271466   0.00000000   0.00000000   0.00000000   0.00069112   0.00096664   0.00000000   0.00000000   0.00000000   0.21387515   0.03489233   0.06447467  -0.01220700
  1.94000000   0.04598110   0.01830000  -0.00000005  -0.00000000   0.57271466   0.00000000   0.00000000   0.00000000   0.00065393   0.00074258   0.00000000   0.00000000   0.00000000   0.21396553   0.03489368   0.06447638  -0.01953100
  1.94200000   0.04281490   0.01830000  -0.00000004  -0.00000000   0.57271466   0.00000000   0.00000000   0.00000000   0.00081113   0.00050617   0.00000000   0.00000000   0.00000000   0.21405433   0.03489514   0.06447763  -0.01220700
  1.94400000   0.04116584   0.01830000  -0.00000004  -0.00000000   0.57271466   0.00000000   0.00000000   0.00000000   0.00117340   0.00027287   0.00000000   0.00000000   0.00000000   0.21413831   0.03489713   0.06447841  -0.01709000
  1.94600000   0.04281490   0.01830000  -0.00000004  -0.00000000   0.57271466   0.00000000   0.00000000   0.00000000   0.00165027   0.00006034   0.00000000   0.00000000   0.00000000   0.21422229   0.03489995   0.06447874  -0.01709000
  1.94800000   0.04598110   0.01830000  -0.00000003  -0.00000000   0.57271466   0.00000000   0.00000000   0.00000000   0.00209088  -0.00012050   0.00000000   0.00000000   0.00000000   0.21431108   0.03490369   0.06447868  -0.02197300
  1.95000000   0.04281490   0.01830000  -0.00000003  -0.00000000   0.57271466   0.00000000   0.00000000   0.00000000   0.00235396  -0.00025910   0.00000000   0.00000000   0.00000000   0.21439988   0.03490814   0.06447830  -0.01709000
  1.95200000   0.04439800   0.01830000  -0.00000002  -0.00000000   0.57271466   0.00000000   0.00000000   0.00000000   0.00237357  -0.00034330   0.00000000   0.00000000   0.00000000   0.21448709   0.03491287   0.06447770  -0.00976560
  1.95400000   0.05567758   0.01830000  -0.00000002  -0.00000000   0.57271466   0.00000000   0.00000000   0.00000000   0.00218849  -0.00037236   0.00000000   0.00000000   0.00000000   0.21458717   0.03491743   0.06447698  -0.02929700
  1.95600000   0.04598110   0.01830000  -0.00000002  -0.00000000   0.57271466   0.00000000   0.00000000   0.00000000   0.00192181  -0.00035541   0.00000000   0.00000000   0.00000000   0.21468883   0.03492154   0.06447625  -0.01464800
  1.95800000   0.04281490   0.01830000  -0.00000001  -0.00000000   0.57271466   0.00000000   0.00000000   0.00000000   0.00172122  -0.00029955   0.00000000   0.00000000   0.00000000   0.21477762   0.03492518   0.06447560  -0.02441400
  1.96000000   0.04598110   0.01830000  -0.00000001  -0.00000000   0.57271466   0.00000000   0.00000000   0.00000000   0.00168853  -0.00021552   0.00000000   0.00000000   0.00000000   0.21486642   0.03492859   0.06447508  -0.01709000
  1.96200000   0.04281490   0.01830000  -0.00000001  -0.00000000   0.57271466   0.00000000   0.00000000   0.00000000   0.00183340  -0.00012462   0.00000000   0.00000000   0.00000000   0.21495521   0.03493211   0.06447474  -0.01220700
  1.96400000   0.05086232   0.01830000  -0.00000001  -0.00000000   0.57271466   0.00000000   0.00000000   0.00000000   0.00207148  -0.00004858   0.00000000   0.00000000   0.00000000   0.21504889   0.03493602   0.06447457  -0.01953100
  1.96600000   0.03958274   0.01830000  -0.00000000  -0.00000000   0.57271466   0.00000000   0.00000000   0.00000000   0.00226345  -0.00000369   0.00000000   0.00000000   0.00000000   0.21513934   0.03494035   0.06447452  -0.01709000
  1.96800000   0.04439800   0.01830000  -0.00000000  -0.00000000   0.57271466   0.00000000   0.00000000   0.00000000   0.00227920  -0.00000420   0.00000000   0.00000000   0.00000000   0.21522332   0.03494490   0.06447451  -0.03173800
  1.97000000   0.04439800   0.01830000  -0.00000000  -0.00000000   0.57271466   0.00000000   0.00000000   0.00000000   0.00206121  -0.00005319   0.00000000   0.00000000   0.00000000   0.21531211   0.03494924   0.06447445  -0.02441400
  1.97200000   0.04763016   0.01830000  -0.00000000  -0.00000000   0.57271466   0.00000000   0.00000000   0.00000000   0.00165476  -0.00013457   0.00000000   0.00000000   0.00000000   0.21540414   0.03495295   0.06447426  -0.01220700
  1.97400000   0.04116584   0.01830000   0.00000000   0.00000000   0.57271466   0.00000000   0.00000000   0.00000000   0.00118865  -0.00022526   0.00000000   0.00000000   0.00000000   0.21549294   0.03495579   0.06447390  -0.01464800
  1.97600000   0.04763016   0.01830000   0.00000000   0.00000000   0.57271466   0.00000000   0.00000000   0.00000000   0.00081862  -0.00030410   0.00000000   0.00000000   0.00000000   0.21558173   0.03495780   0.06447338  -0.02441400
  1.97800000   0.04598110   0.01830000   0.00000000   0.00000000   0.57271466   0.00000000   0.00000000   0.00000000   0.00066054  -0.00034908   0.00000000   0.00000000   0.00000000   0.21567535   0.03495928   0.06447272  -0.01464800
  1.98000000   0.04598110   0.01830000   0.00000000   0.00000000   0.57271466   0.00000000   0.00000000   0.00000000   0.00074396  -0.00034200   0.00000000   0.00000000   0.00000000   0.21576731   0.03496069   0.06447203  -0.02197300
  1.98200000   0.04598110   0.01830000   0.00000000   0.00000000   0.57271466   0.00000000   0.00000000   0.00000000   0.00100809  -0.00027077   0.00000000   0.00000000   0.00000000   0.21585927   0.03496244   0.06447142  -0.01709000
  1.98400000   0.04598110   0.01830000   0.00000000   0.00000000   0.57271466   0.00000000   0.00000000   0.00000000   0.00134108  -0.00011902   0.00000000   0.00000000   0.00000000   0.21595123   0.03496479   0.06447103  -0.01220700
  1.98600000   0.04281490   0.01830000   0.00000000   0.00000000   0.57271466   0.00000000   0.00000000   0.00000000   0.00164234   0.00013053   0.00000000   0.00000000   0.00000000   0.21604003   0.03496777   0.06447104  -0.01709000
  1.98800000   0.04281490   0.01830000   0.00000000   0.00000000   0.57271466   0.00000000   0.00000000   0.00000000   0.00187798   0.00047877   0.00000000   0.00000000   0.00000000   0.21612566   0.03497129   0.06447165  -0.01709000
  1.99000000   0.04281490   0.01830000   0.00000000   0.00000000   0.57271466   0.00000000   0.00000000   0.00000000   0.00210337   0.00091410   0.00000000   0.00000000   0.00000000   0.21621129   0.03497527   0.06447304  -0.00976560
  1.99200000   0.04281490   0.01830000   0.00000000   0.00000000   0.57271466   0.00000000   0.00000000   0.00000000   0.00244236   0.00142830   0.00000000   0.00000000   0.00000000   0.21629692   0.03497982   0.06447538  -0.00976560
  1.99400000   0.03793368   0.01830000   0.00000000   0.00000000   0.57271466   0.00000000   0.00000000   0.00000000   0.00303087   0.00201660   0.00000000   0.00000000   0.00000000   0.21637767   0.03498529   0.06447883  -0.00976560
  1.99600000   0.04439800   0.01830000   0.00000000   0.00000000   0.57271466   0.00000000   0.00000000   0.00000000   0.00394924   0.00267440   0.00000000   0.00000000   0.00000000   0.21646000   0.03499227   0.06448352  -0.01464800
  1.99800000   0.04281490   0.01830000   0.00000000   0.00000000   0.57271466   0.00000000   0.00000000   0.00000000   0.00517564   0.00339051   0.00000000   0.00000000   0.00000000   0.21654721   0.03500140   0.06448959   0.00000000
  2.00000000   0.04598110   0.01830000   0.00000000   0.00000000   0.57271466   0.00000000   0.00000000   0.00000000   0.00658122   0.00412178   0.00000000   0.00000000   0.00000000   0.21663601   0.03501315   0.06449710  -0.01464800
