# Supplementary material for: In vivo muscle force and muscle power during near-maximal frog jumps
Source: PLoS One. 2017 Mar 10;12(3):e0173415. doi: 10.1371/journal.pone.0173415 (PMC5345813; doi:10.1371/journal.pone.0173415)
Supplement: S3 File — Full raw data set of the current study. (ZIP) [file pone.0173415.s003.zip › Frog_jumping_full_dataset2/Extracted_data/Frog2/Jump12/Apr30jump12.rms]

  0.96000000   1.05000000   0.96000000   1.06200000   1.03000000   0.25226368
