# Supplementary material for: In vivo muscle force and muscle power during near-maximal frog jumps
Source: PLoS One. 2017 Mar 10;12(3):e0173415. doi: 10.1371/journal.pone.0173415 (PMC5345813; doi:10.1371/journal.pone.0173415)
Supplement: S3 File — Full raw data set of the current study. (ZIP) [file pone.0173415.s003.zip › Frog_jumping_full_dataset2/Extracted_data/Frog2/Jump12/newapr30jump12.all]

  0.00000000   0.00000000   0.01763322  -0.00053051   0.00000000   0.00000000   0.00000000   0.00000000   0.00000000  -0.00113472   0.26221027   0.00000000   0.00000000   0.00000000   0.00000000   0.00000000   0.00000000  -0.01464800   0.00000000
  0.00200000   0.00000000   0.01763428  -0.00047700   0.00000000   0.00000000   0.00000000   0.00000000   0.00000000  -0.00139251   0.26193577   0.00000000   0.00000000   0.00000000   0.00000000   0.00000000   0.00000000  -0.01953100   0.00000000
  0.00400000   0.00000000   0.01763524  -0.00036592   0.00000000   0.00000000   0.00000000   0.00000000   0.00000000  -0.00161871   0.26172915   0.00000000   0.00000000   0.00000000   0.00000000   0.00000000   0.00000000  -0.01953100   0.00000000
  0.00600000   0.00000000   0.01763597  -0.00021421   0.00000000   0.00000000   0.00000000   0.00000000   0.00000000  -0.00180743   0.26158280   0.00000000   0.00000000   0.00000000   0.00000000   0.00000000   0.00000000  -0.01464800   0.00000000
  0.00800000   0.00000000   0.01763640  -0.00006621   0.00000000   0.00000000   0.00000000   0.00000000   0.00000000  -0.00195519   0.26147724   0.00000000   0.00000000   0.00000000   0.00000000   0.00000000   0.00000000  -0.01220700   0.00000000
  0.01000000   0.00000000   0.01763653   0.00005552   0.00000000   0.00000000   0.00000000   0.00000000   0.00000000  -0.00206123   0.26139347   0.00000000   0.00000000   0.00000000   0.00000000   0.00000000   0.00000000  -0.01953100   0.00000000
  0.01200000   0.00000000   0.01763642   0.00015364   0.00000000   0.00000000   0.00000000   0.00000000   0.00000000  -0.00212933   0.26132514   0.00000000   0.00000000   0.00000000   0.00000000   0.00000000   0.00000000  -0.01709000   0.00000000
  0.01400000   0.00000000   0.01763611   0.00020804   0.00000000   0.00000000   0.00000000   0.00000000   0.00000000  -0.00216842   0.26127828   0.00000000   0.00000000   0.00000000   0.00000000   0.00000000   0.00000000  -0.01220700   0.00000000
  0.01600000   0.00251185   0.01763570   0.00018579   0.00000047   0.00000000   0.00000000   0.00000000   0.00000000  -0.00219013   0.26125983   0.00000000   0.00000000   0.00000000   0.00000000   0.00000000   0.00000000  -0.01953100   0.00000000
  0.01800000   0.00416091   0.01763532   0.00009508   0.00000040   0.00000000   0.00000000   0.00000000   0.00000000  -0.00220454   0.26127358   0.00000000   0.00000000   0.00000000   0.00000000   0.00000000   0.00000000  -0.01709000   0.00000000
  0.02000000   0.00574401   0.01763513  -0.00000951  -0.00000005   0.00000000   0.00000000   0.00000000   0.00000000  -0.00221823   0.26132202   0.00000000   0.00000000   0.00000000   0.00000000   0.00000000   0.00000000  -0.01464800   0.00000000
  0.02200000   0.00000000   0.01763515  -0.00006108   0.00000000   0.00000000   0.00000000   0.00000000   0.00000000  -0.00223499   0.26140446   0.00000000   0.00000000   0.00000000   0.00000000   0.00000000   0.00000000  -0.01220700   0.00000000
  0.02400000   0.00092875   0.01763527  -0.00001747  -0.00000002   0.00000000   0.00000000   0.00000000   0.00000000  -0.00225567   0.26151437   0.00000000   0.00000000   0.00000000   0.00000000   0.00000000   0.00000000  -0.00244140   0.00000000
  0.02600000   0.00092875   0.01763531   0.00010336   0.00000010   0.00000000   0.00000000   0.00000000   0.00000000  -0.00227802   0.26163842   0.00000000   0.00000000   0.00000000   0.00000000   0.00000000   0.00000000  -0.00976560   0.00000000
  0.02800000   0.00000000   0.01763510   0.00023250   0.00000000   0.00000000   0.00000000   0.00000000   0.00000000  -0.00229800   0.26175918   0.00000000   0.00000000   0.00000000   0.00000000   0.00000000   0.00000000  -0.01709000   0.00000000
  0.03000000   0.00000000   0.01763464   0.00031542   0.00000000   0.00000000   0.00000000   0.00000000   0.00000000  -0.00231196   0.26185953   0.00000000   0.00000000   0.00000000   0.00000000   0.00000000   0.00000000  -0.00244140   0.00000000
  0.03200000   0.00000000   0.01763401   0.00034962   0.00000000   0.00000000   0.00000000   0.00000000   0.00000000  -0.00231949   0.26192407   0.00000000   0.00000000   0.00000000   0.00000000   0.00000000   0.00000000  -0.00976560   0.00000000
  0.03400000   0.00092875   0.01763331   0.00035570   0.00000033   0.00000000   0.00000000   0.00000000   0.00000000  -0.00232590   0.26194120   0.00000000   0.00000000   0.00000000   0.00000000   0.00000000   0.00000000  -0.01709000   0.00000000
  0.03600000   0.00251185   0.01763260   0.00034062   0.00000086   0.00000000   0.00000000   0.00000000   0.00000000  -0.00234093   0.26190596   0.00000000   0.00000000   0.00000000   0.00000000   0.00000000   0.00000000  -0.01464800   0.00000000
  0.03800000   0.00000000   0.01763191   0.00028848   0.00000000   0.00000000   0.00000000   0.00000000   0.00000000  -0.00237339   0.26182001   0.00000000   0.00000000   0.00000000   0.00000000   0.00000000   0.00000000  -0.01220700   0.00000000
  0.04000000   0.00092875   0.01763134   0.00017557   0.00000016   0.00000000   0.00000000   0.00000000   0.00000000  -0.00242626   0.26169232   0.00000000   0.00000000   0.00000000   0.00000000   0.00000000   0.00000000  -0.01709000   0.00000000
  0.04200000   0.00000000   0.01763099   0.00000922   0.00000000   0.00000000   0.00000000   0.00000000   0.00000000  -0.00249621   0.26153896   0.00000000   0.00000000   0.00000000   0.00000000   0.00000000   0.00000000  -0.01220700   0.00000000
  0.04400000   0.00092875   0.01763097  -0.00015267  -0.00000014   0.00000000   0.00000000   0.00000000   0.00000000  -0.00257560   0.26137737   0.00000000   0.00000000   0.00000000   0.00000000   0.00000000   0.00000000  -0.01709000   0.00000000
  0.04600000   0.00000000   0.01763127  -0.00024690   0.00000000   0.00000000   0.00000000   0.00000000   0.00000000  -0.00265386   0.26122019   0.00000000   0.00000000   0.00000000   0.00000000   0.00000000   0.00000000  -0.01464800   0.00000000
  0.04800000   0.00000000   0.01763177  -0.00025801   0.00000000   0.00000000   0.00000000   0.00000000   0.00000000  -0.00271974   0.26107339   0.00000000   0.00000000   0.00000000   0.00000000   0.00000000   0.00000000  -0.01220700   0.00000000
  0.05000000   0.00092875   0.01763228  -0.00021014  -0.00000020   0.00000000   0.00000000   0.00000000   0.00000000  -0.00276582   0.26093697   0.00000000   0.00000000   0.00000000   0.00000000   0.00000000   0.00000000  -0.02929700   0.00000000
  0.05200000   0.00092875   0.01763270  -0.00013096  -0.00000012   0.00000000   0.00000000   0.00000000   0.00000000  -0.00279081   0.26080487   0.00000000   0.00000000   0.00000000   0.00000000   0.00000000   0.00000000  -0.01464800   0.00000000
  0.05400000   0.00000000   0.01763297  -0.00003694   0.00000000   0.00000000   0.00000000   0.00000000   0.00000000  -0.00279717   0.26066620   0.00000000   0.00000000   0.00000000   0.00000000   0.00000000   0.00000000  -0.01464800   0.00000000
  0.05600000   0.00000000   0.01763304   0.00006399   0.00000000   0.00000000   0.00000000   0.00000000   0.00000000  -0.00278843   0.26050951   0.00000000   0.00000000   0.00000000   0.00000000   0.00000000   0.00000000  -0.01709000   0.00000000
  0.05800000   0.00251185   0.01763291   0.00016623   0.00000042   0.00000000   0.00000000   0.00000000   0.00000000  -0.00276822   0.26032889   0.00000000   0.00000000   0.00000000   0.00000000   0.00000000   0.00000000  -0.01464800   0.00000000
  0.06000000   0.00000000   0.01763258   0.00025970   0.00000000   0.00000000   0.00000000   0.00000000   0.00000000  -0.00274014   0.26012771   0.00000000   0.00000000   0.00000000   0.00000000   0.00000000   0.00000000  -0.02197300   0.00000000
  0.06200000   0.00000000   0.01763206   0.00032313   0.00000000   0.00000000   0.00000000   0.00000000   0.00000000  -0.00270929   0.25991506   0.00000000   0.00000000   0.00000000   0.00000000   0.00000000   0.00000000  -0.02197300   0.00000000
  0.06400000   0.00000000   0.01763141   0.00031829   0.00000000   0.00000000   0.00000000   0.00000000   0.00000000  -0.00268220   0.25969910   0.00000000   0.00000000   0.00000000   0.00000000   0.00000000   0.00000000  -0.01709000   0.00000000
  0.06600000   0.00000000   0.01763078   0.00020422   0.00000000   0.00000000   0.00000000   0.00000000   0.00000000  -0.00266271   0.25948489   0.00000000   0.00000000   0.00000000   0.00000000   0.00000000   0.00000000  -0.01709000   0.00000000
  0.06800000   0.00000000   0.01763037   0.00000249   0.00000000   0.00000000   0.00000000   0.00000000   0.00000000  -0.00265024   0.25927705   0.00000000   0.00000000   0.00000000   0.00000000   0.00000000   0.00000000  -0.01953100   0.00000000
  0.07000000   0.00251185   0.01763036  -0.00015708  -0.00000039   0.00000000   0.00000000   0.00000000   0.00000000  -0.00264317   0.25908194   0.00000000   0.00000000   0.00000000   0.00000000   0.00000000   0.00000000  -0.01220700   0.00000000
  0.07200000   0.00092875   0.01763068  -0.00014114  -0.00000013   0.00000000   0.00000000   0.00000000   0.00000000  -0.00264166   0.25890409   0.00000000   0.00000000   0.00000000   0.00000000   0.00000000   0.00000000  -0.01709000   0.00000000
  0.07400000   0.00092875   0.01763096   0.00003740   0.00000003   0.00000000   0.00000000   0.00000000   0.00000000  -0.00264766   0.25874275   0.00000000   0.00000000   0.00000000   0.00000000   0.00000000   0.00000000  -0.00488280   0.00000000
  0.07600000   0.00000000   0.01763089   0.00024170   0.00000000   0.00000000   0.00000000   0.00000000   0.00000000  -0.00266420   0.25859564   0.00000000   0.00000000   0.00000000   0.00000000   0.00000000   0.00000000  -0.00488280   0.00000000
  0.07800000   0.00000000   0.01763040   0.00033370   0.00000000   0.00000000   0.00000000   0.00000000   0.00000000  -0.00269407   0.25846639   0.00000000   0.00000000   0.00000000   0.00000000   0.00000000   0.00000000  -0.01464800   0.00000000
  0.08000000   0.00251185   0.01762973   0.00024041   0.00000060   0.00000000   0.00000000   0.00000000   0.00000000  -0.00273881   0.25836639   0.00000000   0.00000000   0.00000000   0.00000000   0.00000000   0.00000000  -0.01709000   0.00000000
  0.08200000   0.00000000   0.01762925  -0.00000550   0.00000000   0.00000000   0.00000000   0.00000000   0.00000000  -0.00279897   0.25830850   0.00000000   0.00000000   0.00000000   0.00000000   0.00000000   0.00000000  -0.01953100   0.00000000
  0.08400000   0.00092875   0.01762926  -0.00026778  -0.00000025   0.00000000   0.00000000   0.00000000   0.00000000  -0.00287355   0.25829881   0.00000000   0.00000000   0.00000000   0.00000000   0.00000000   0.00000000  -0.02197300   0.00000000
  0.08600000   0.00251185   0.01762980  -0.00041763  -0.00000105   0.00000000   0.00000000   0.00000000   0.00000000  -0.00295922   0.25833070   0.00000000   0.00000000   0.00000000   0.00000000   0.00000000   0.00000000  -0.01709000   0.00000000
  0.08800000   0.00000000   0.01763064  -0.00043184   0.00000000   0.00000000   0.00000000   0.00000000   0.00000000  -0.00305054   0.25838372   0.00000000   0.00000000   0.00000000   0.00000000   0.00000000   0.00000000  -0.00976560   0.00000000
  0.09000000   0.00000000   0.01763150  -0.00036232   0.00000000   0.00000000   0.00000000   0.00000000   0.00000000  -0.00313968   0.25843203   0.00000000   0.00000000   0.00000000   0.00000000   0.00000000   0.00000000  -0.01464800   0.00000000
  0.09200000   0.00000000   0.01763222  -0.00026446   0.00000000   0.00000000   0.00000000   0.00000000   0.00000000  -0.00321747   0.25845851   0.00000000   0.00000000   0.00000000   0.00000000   0.00000000   0.00000000  -0.01709000   0.00000000
  0.09400000   0.00000000   0.01763275  -0.00017200   0.00000000   0.00000000   0.00000000   0.00000000   0.00000000  -0.00327696   0.25846314   0.00000000   0.00000000   0.00000000   0.00000000   0.00000000   0.00000000  -0.01464800   0.00000000
  0.09600000   0.00000000   0.01763310  -0.00010017   0.00000000   0.00000000   0.00000000   0.00000000   0.00000000  -0.00331438   0.25846230   0.00000000   0.00000000   0.00000000   0.00000000   0.00000000   0.00000000  -0.01464800   0.00000000
  0.09800000   0.00092875   0.01763330  -0.00005161  -0.00000005   0.00000000   0.00000000   0.00000000   0.00000000  -0.00332688   0.25848196   0.00000000   0.00000000   0.00000000   0.00000000   0.00000000   0.00000000  -0.01464800   0.00000000
  0.10000000   0.00000000   0.01763340  -0.00002119   0.00000000   0.00000000   0.00000000   0.00000000   0.00000000  -0.00331150   0.25855021   0.00000000   0.00000000   0.00000000   0.00000000   0.00000000   0.00000000  -0.01953100   0.00000000
  0.10200000   0.00092875   0.01763344   0.00000041   0.00000000   0.00000000   0.00000000   0.00000000   0.00000000  -0.00326727   0.25868917   0.00000000   0.00000000   0.00000000   0.00000000   0.00000000   0.00000000  -0.01709000   0.00000000
  0.10400000   0.00092875   0.01763344   0.00002428   0.00000002   0.00000000   0.00000000   0.00000000   0.00000000  -0.00319792   0.25890721   0.00000000   0.00000000   0.00000000   0.00000000   0.00000000   0.00000000  -0.01464800   0.00000000
  0.10600000   0.00092875   0.01763339   0.00006142   0.00000006   0.00000000   0.00000000   0.00000000   0.00000000  -0.00311142   0.25920025   0.00000000   0.00000000   0.00000000   0.00000000   0.00000000   0.00000000  -0.00732420   0.00000000
  0.10800000   0.00000000   0.01763327   0.00012067   0.00000000   0.00000000   0.00000000   0.00000000   0.00000000  -0.00301739   0.25955701   0.00000000   0.00000000   0.00000000   0.00000000   0.00000000   0.00000000  -0.01464800   0.00000000
  0.11000000   0.00092875   0.01763303   0.00020585   0.00000019   0.00000000   0.00000000   0.00000000   0.00000000  -0.00292498   0.25995727   0.00000000   0.00000000   0.00000000   0.00000000   0.00000000   0.00000000  -0.01464800   0.00000000
  0.11200000   0.00092875   0.01763262   0.00031156   0.00000029   0.00000000   0.00000000   0.00000000   0.00000000  -0.00284234   0.26036915   0.00000000   0.00000000   0.00000000   0.00000000   0.00000000   0.00000000  -0.01709000   0.00000000
  0.11400000   0.00092875   0.01763199   0.00041740   0.00000039   0.00000000   0.00000000   0.00000000   0.00000000  -0.00277588   0.26075626   0.00000000   0.00000000   0.00000000   0.00000000   0.00000000   0.00000000  -0.00976560   0.00000000
  0.11600000   0.00000000   0.01763116   0.00048140   0.00000000   0.00000000   0.00000000   0.00000000   0.00000000  -0.00272914   0.26109020   0.00000000   0.00000000   0.00000000   0.00000000   0.00000000   0.00000000  -0.01709000   0.00000000
  0.11800000   0.00574401   0.01763020   0.00044037   0.00000253   0.00000000   0.00000000   0.00000000   0.00000000  -0.00270246   0.26135585   0.00000000   0.00000000   0.00000000   0.00000000   0.00000000   0.00000000  -0.01709000   0.00000000
  0.12000000   0.00000000   0.01762932   0.00024688   0.00000000   0.00000000   0.00000000   0.00000000   0.00000000  -0.00269283   0.26154818   0.00000000   0.00000000   0.00000000   0.00000000   0.00000000   0.00000000  -0.00976560   0.00000000
  0.12200000   0.00000000   0.01762882  -0.00005735   0.00000000   0.00000000   0.00000000   0.00000000   0.00000000  -0.00269420   0.26167052   0.00000000   0.00000000   0.00000000   0.00000000   0.00000000   0.00000000  -0.01709000   0.00000000
  0.12400000   0.00000000   0.01762894  -0.00033867   0.00000000   0.00000000   0.00000000   0.00000000   0.00000000  -0.00269917   0.26173509   0.00000000   0.00000000   0.00000000   0.00000000   0.00000000   0.00000000  -0.01464800   0.00000000
  0.12600000   0.00092875   0.01762961  -0.00048928  -0.00000045   0.00000000   0.00000000   0.00000000   0.00000000  -0.00270118   0.26175867   0.00000000   0.00000000   0.00000000   0.00000000   0.00000000   0.00000000  -0.01953100   0.00000000
  0.12800000   0.00000000   0.01763059  -0.00051099   0.00000000   0.00000000   0.00000000   0.00000000   0.00000000  -0.00269676   0.26175562   0.00000000   0.00000000   0.00000000   0.00000000   0.00000000   0.00000000  -0.01220700   0.00000000
  0.13000000   0.00000000   0.01763161  -0.00046720   0.00000000   0.00000000   0.00000000   0.00000000   0.00000000  -0.00268603   0.26173586   0.00000000   0.00000000   0.00000000   0.00000000   0.00000000   0.00000000  -0.01464800   0.00000000
  0.13200000   0.00092875   0.01763255  -0.00041050  -0.00000038   0.00000000   0.00000000   0.00000000   0.00000000  -0.00267092   0.26170855   0.00000000   0.00000000   0.00000000   0.00000000   0.00000000   0.00000000  -0.01464800   0.00000000
  0.13400000   0.00092875   0.01763337  -0.00036193  -0.00000034   0.00000000   0.00000000   0.00000000   0.00000000  -0.00265353   0.26168282   0.00000000   0.00000000   0.00000000   0.00000000   0.00000000   0.00000000  -0.02197300   0.00000000
  0.13600000   0.00092875   0.01763409  -0.00031385  -0.00000029   0.00000000   0.00000000   0.00000000   0.00000000  -0.00263527   0.26166228   0.00000000   0.00000000   0.00000000   0.00000000   0.00000000   0.00000000  -0.00976560   0.00000000
  0.13800000   0.00251185   0.01763472  -0.00023714  -0.00000060   0.00000000   0.00000000   0.00000000   0.00000000  -0.00261622   0.26164202   0.00000000   0.00000000   0.00000000   0.00000000   0.00000000   0.00000000  -0.00488280   0.00000000
  0.14000000   0.00000000   0.01763520  -0.00010676   0.00000000   0.00000000   0.00000000   0.00000000   0.00000000  -0.00259627   0.26161245   0.00000000   0.00000000   0.00000000   0.00000000   0.00000000   0.00000000  -0.01220700   0.00000000
  0.14200000   0.00251185   0.01763541   0.00005765   0.00000014   0.00000000   0.00000000   0.00000000   0.00000000  -0.00257705   0.26156371   0.00000000   0.00000000   0.00000000   0.00000000   0.00000000   0.00000000  -0.01709000   0.00000000
  0.14400000   0.00000000   0.01763529   0.00019180   0.00000000   0.00000000   0.00000000   0.00000000   0.00000000  -0.00256166   0.26148761   0.00000000   0.00000000   0.00000000   0.00000000   0.00000000   0.00000000  -0.00976560   0.00000000
  0.14600000   0.00251185   0.01763491   0.00024717   0.00000062   0.00000000   0.00000000   0.00000000   0.00000000  -0.00255325   0.26138100   0.00000000   0.00000000   0.00000000   0.00000000   0.00000000   0.00000000  -0.01709000   0.00000000
  0.14800000   0.00416091   0.01763442   0.00023033   0.00000096   0.00000000   0.00000000   0.00000000   0.00000000  -0.00255434   0.26124971   0.00000000   0.00000000   0.00000000   0.00000000   0.00000000   0.00000000  -0.01709000   0.00000000
  0.15000000   0.00251185   0.01763396   0.00017738   0.00000045   0.00000000   0.00000000   0.00000000   0.00000000  -0.00256666   0.26110656   0.00000000   0.00000000   0.00000000   0.00000000   0.00000000   0.00000000  -0.01953100   0.00000000
  0.15200000   0.00000000   0.01763360   0.00011974   0.00000000   0.00000000   0.00000000   0.00000000   0.00000000  -0.00259174   0.26096384   0.00000000   0.00000000   0.00000000   0.00000000   0.00000000   0.00000000  -0.01464800   0.00000000
  0.15400000   0.00000000   0.01763336   0.00007673   0.00000000   0.00000000   0.00000000   0.00000000   0.00000000  -0.00263079   0.26082830   0.00000000   0.00000000   0.00000000   0.00000000   0.00000000   0.00000000  -0.02197300   0.00000000
  0.15600000   0.00000000   0.01763321   0.00005886   0.00000000   0.00000000   0.00000000   0.00000000   0.00000000  -0.00268261   0.26070112   0.00000000   0.00000000   0.00000000   0.00000000   0.00000000   0.00000000  -0.01220700   0.00000000
  0.15800000   0.00000000   0.01763309   0.00007047   0.00000000   0.00000000   0.00000000   0.00000000   0.00000000  -0.00274253   0.26058153   0.00000000   0.00000000   0.00000000   0.00000000   0.00000000   0.00000000  -0.01464800   0.00000000
  0.16000000   0.00574401   0.01763295   0.00011081   0.00000064   0.00000000   0.00000000   0.00000000   0.00000000  -0.00280420   0.26047165   0.00000000   0.00000000   0.00000000   0.00000000   0.00000000   0.00000000  -0.03173800   0.00000000
  0.16200000   0.00092875   0.01763273   0.00017323   0.00000016   0.00000000   0.00000000   0.00000000   0.00000000  -0.00286083   0.26037451   0.00000000   0.00000000   0.00000000   0.00000000   0.00000000   0.00000000  -0.02197300   0.00000000
  0.16400000   0.00000000   0.01763238   0.00024266   0.00000000   0.00000000   0.00000000   0.00000000   0.00000000  -0.00290534   0.26028404   0.00000000   0.00000000   0.00000000   0.00000000   0.00000000   0.00000000  -0.01953100   0.00000000
  0.16600000   0.00251185   0.01763190   0.00029181   0.00000073   0.00000000   0.00000000   0.00000000   0.00000000  -0.00293160   0.26018051   0.00000000   0.00000000   0.00000000   0.00000000   0.00000000   0.00000000  -0.00976560   0.00000000
  0.16800000   0.00251185   0.01763131   0.00028165   0.00000071   0.00000000   0.00000000   0.00000000   0.00000000  -0.00293592   0.26004022   0.00000000   0.00000000   0.00000000   0.00000000   0.00000000   0.00000000  -0.02197300   0.00000000
  0.17000000   0.00000000   0.01763075   0.00018294   0.00000000   0.00000000   0.00000000   0.00000000   0.00000000  -0.00291804   0.25985193   0.00000000   0.00000000   0.00000000   0.00000000   0.00000000   0.00000000  -0.01220700   0.00000000
  0.17200000   0.00416091   0.01763038   0.00001228   0.00000005   0.00000000   0.00000000   0.00000000   0.00000000  -0.00288132   0.25962428   0.00000000   0.00000000   0.00000000   0.00000000   0.00000000   0.00000000  -0.01953100   0.00000000
  0.17400000   0.00574401   0.01763036  -0.00017421  -0.00000100   0.00000000   0.00000000   0.00000000   0.00000000  -0.00283184   0.25937728   0.00000000   0.00000000   0.00000000   0.00000000   0.00000000   0.00000000  -0.01709000   0.00000000
  0.17600000   0.00000000   0.01763071  -0.00033008   0.00000000   0.00000000   0.00000000   0.00000000   0.00000000  -0.00277807   0.25913210   0.00000000   0.00000000   0.00000000   0.00000000   0.00000000   0.00000000  -0.01709000   0.00000000
  0.17800000   0.00000000   0.01763137  -0.00042056   0.00000000   0.00000000   0.00000000   0.00000000   0.00000000  -0.00272912   0.25890834   0.00000000   0.00000000   0.00000000   0.00000000   0.00000000   0.00000000  -0.01220700   0.00000000
  0.18000000   0.00092875   0.01763221  -0.00040121  -0.00000037   0.00000000   0.00000000   0.00000000   0.00000000  -0.00269097   0.25872316   0.00000000   0.00000000   0.00000000   0.00000000   0.00000000   0.00000000  -0.01953100   0.00000000
  0.18200000   0.00251185   0.01763301  -0.00026947  -0.00000068   0.00000000   0.00000000   0.00000000   0.00000000  -0.00266443   0.25859028   0.00000000   0.00000000   0.00000000   0.00000000   0.00000000   0.00000000  -0.00976560   0.00000000
  0.18400000   0.00000000   0.01763355  -0.00010294   0.00000000   0.00000000   0.00000000   0.00000000   0.00000000  -0.00264695   0.25851704   0.00000000   0.00000000   0.00000000   0.00000000   0.00000000   0.00000000  -0.01220700   0.00000000
  0.18600000   0.00000000   0.01763376   0.00001068   0.00000000   0.00000000   0.00000000   0.00000000   0.00000000  -0.00263582   0.25850184   0.00000000   0.00000000   0.00000000   0.00000000   0.00000000   0.00000000  -0.01220700   0.00000000
  0.18800000   0.00000000   0.01763373   0.00004123   0.00000000   0.00000000   0.00000000   0.00000000   0.00000000  -0.00262961   0.25853936   0.00000000   0.00000000   0.00000000   0.00000000   0.00000000   0.00000000  -0.01953100   0.00000000
  0.19000000   0.00000000   0.01763365   0.00000057   0.00000000   0.00000000   0.00000000   0.00000000   0.00000000  -0.00262813   0.25862616   0.00000000   0.00000000   0.00000000   0.00000000   0.00000000   0.00000000  -0.01709000   0.00000000
  0.19200000   0.00092875   0.01763365  -0.00009081  -0.00000008   0.00000000   0.00000000   0.00000000   0.00000000  -0.00263327   0.25875873   0.00000000   0.00000000   0.00000000   0.00000000   0.00000000   0.00000000  -0.00732420   0.00000000
  0.19400000   0.00000000   0.01763383  -0.00021071   0.00000000   0.00000000   0.00000000   0.00000000   0.00000000  -0.00264784   0.25893126   0.00000000   0.00000000   0.00000000   0.00000000   0.00000000   0.00000000  -0.01953100   0.00000000
  0.19600000   0.00000000   0.01763425  -0.00032967   0.00000000   0.00000000   0.00000000   0.00000000   0.00000000  -0.00267283   0.25913821   0.00000000   0.00000000   0.00000000   0.00000000   0.00000000   0.00000000  -0.01464800   0.00000000
  0.19800000   0.00000000   0.01763491  -0.00040367   0.00000000   0.00000000   0.00000000   0.00000000   0.00000000  -0.00270712   0.25937789   0.00000000   0.00000000   0.00000000   0.00000000   0.00000000   0.00000000  -0.01709000   0.00000000
  0.20000000   0.00000000   0.01763572  -0.00036741   0.00000000   0.00000000   0.00000000   0.00000000   0.00000000  -0.00274817   0.25965414   0.00000000   0.00000000   0.00000000   0.00000000   0.00000000   0.00000000  -0.01464800   0.00000000
  0.20200000   0.00000000   0.01763645  -0.00014888   0.00000000   0.00000000   0.00000000   0.00000000   0.00000000  -0.00279019   0.25997471   0.00000000   0.00000000   0.00000000   0.00000000   0.00000000   0.00000000  -0.01709000   0.00000000
  0.20400000   0.00092875   0.01763675   0.00026021   0.00000024   0.00000000   0.00000000   0.00000000   0.00000000  -0.00282343   0.26034576   0.00000000   0.00000000   0.00000000   0.00000000   0.00000000   0.00000000  -0.01953100   0.00000000
  0.20600000   0.00000000   0.01763623   0.00073518   0.00000000   0.00000000   0.00000000   0.00000000   0.00000000  -0.00283868   0.26076447   0.00000000   0.00000000   0.00000000   0.00000000   0.00000000   0.00000000  -0.01220700   0.00000000
  0.20800000   0.00251185   0.01763476   0.00108026   0.00000271   0.00000000   0.00000000   0.00000000   0.00000000  -0.00283185   0.26121377   0.00000000   0.00000000   0.00000000   0.00000000   0.00000000   0.00000000  -0.00976560   0.00000000
  0.21000000   0.00574401   0.01763260   0.00117904   0.00000677   0.00000000   0.00000000   0.00000000   0.00000000  -0.00280324   0.26166379   0.00000000   0.00000000   0.00000000   0.00000000   0.00000000   0.00000000  -0.01709000   0.00000000
  0.21200000   0.00000000   0.01763024   0.00105340   0.00000000   0.00000000   0.00000000   0.00000000   0.00000000  -0.00275496   0.26207749   0.00000000   0.00000000   0.00000000   0.00000000   0.00000000   0.00000000  -0.01709000   0.00000000
  0.21400000   0.00000000   0.01762814   0.00080127   0.00000000   0.00000000   0.00000000   0.00000000   0.00000000  -0.00269051   0.26241564   0.00000000   0.00000000   0.00000000   0.00000000   0.00000000   0.00000000  -0.00244140   0.00000000
  0.21600000   0.00000000   0.01762653   0.00051732   0.00000000   0.00000000   0.00000000   0.00000000   0.00000000  -0.00261515   0.26264633   0.00000000   0.00000000   0.00000000   0.00000000   0.00000000   0.00000000  -0.00976560   0.00000000
  0.21800000   0.00092875   0.01762550   0.00025784   0.00000024   0.00000000   0.00000000   0.00000000   0.00000000  -0.00253561   0.26275659   0.00000000   0.00000000   0.00000000   0.00000000   0.00000000   0.00000000  -0.01464800   0.00000000
  0.22000000   0.00092875   0.01762498   0.00004387   0.00000004   0.00000000   0.00000000   0.00000000   0.00000000  -0.00245889   0.26275206   0.00000000   0.00000000   0.00000000   0.00000000   0.00000000   0.00000000  -0.01709000   0.00000000
  0.22200000   0.00092875   0.01762490  -0.00012297  -0.00000011   0.00000000   0.00000000   0.00000000   0.00000000  -0.00239166   0.26264799   0.00000000   0.00000000   0.00000000   0.00000000   0.00000000   0.00000000  -0.02441400   0.00000000
  0.22400000   0.00000000   0.01762514  -0.00024574   0.00000000   0.00000000   0.00000000   0.00000000   0.00000000  -0.00234039   0.26246483   0.00000000   0.00000000   0.00000000   0.00000000   0.00000000   0.00000000  -0.01220700   0.00000000
  0.22600000   0.00000000   0.01762563  -0.00032050   0.00000000   0.00000000   0.00000000   0.00000000   0.00000000  -0.00231032   0.26222802   0.00000000   0.00000000   0.00000000   0.00000000   0.00000000   0.00000000  -0.01464800   0.00000000
  0.22800000   0.00000000   0.01762627  -0.00033390   0.00000000   0.00000000   0.00000000   0.00000000   0.00000000  -0.00230436   0.26196562   0.00000000   0.00000000   0.00000000   0.00000000   0.00000000   0.00000000  -0.01464800   0.00000000
  0.23000000   0.00000000   0.01762694  -0.00028663   0.00000000   0.00000000   0.00000000   0.00000000   0.00000000  -0.00232322   0.26170426   0.00000000   0.00000000   0.00000000   0.00000000   0.00000000   0.00000000  -0.01220700   0.00000000
  0.23200000   0.00416091   0.01762752  -0.00022686  -0.00000094   0.00000000   0.00000000   0.00000000   0.00000000  -0.00236578   0.26146460   0.00000000   0.00000000   0.00000000   0.00000000   0.00000000   0.00000000  -0.01464800   0.00000000
  0.23400000   0.00000000   0.01762797  -0.00022727   0.00000000   0.00000000   0.00000000   0.00000000   0.00000000  -0.00242996   0.26125747   0.00000000   0.00000000   0.00000000   0.00000000   0.00000000   0.00000000  -0.01953100   0.00000000
  0.23600000   0.00092875   0.01762842  -0.00030777  -0.00000029   0.00000000   0.00000000   0.00000000   0.00000000  -0.00251272   0.26108354   0.00000000   0.00000000   0.00000000   0.00000000   0.00000000   0.00000000  -0.01953100   0.00000000
  0.23800000   0.00000000   0.01762904  -0.00040568   0.00000000   0.00000000   0.00000000   0.00000000   0.00000000  -0.00260871   0.26093608   0.00000000   0.00000000   0.00000000   0.00000000   0.00000000   0.00000000  -0.01220700   0.00000000
  0.24000000   0.00092875   0.01762985  -0.00043206  -0.00000040   0.00000000   0.00000000   0.00000000   0.00000000  -0.00271085   0.26080467   0.00000000   0.00000000   0.00000000   0.00000000   0.00000000   0.00000000  -0.01464800   0.00000000
  0.24200000   0.00000000   0.01763071  -0.00034391   0.00000000   0.00000000   0.00000000   0.00000000   0.00000000  -0.00281235   0.26067835   0.00000000   0.00000000   0.00000000   0.00000000   0.00000000   0.00000000  -0.02197300   0.00000000
  0.24400000   0.00092875   0.01763140  -0.00016183  -0.00000015   0.00000000   0.00000000   0.00000000   0.00000000  -0.00290686   0.26054557   0.00000000   0.00000000   0.00000000   0.00000000   0.00000000   0.00000000  -0.01709000   0.00000000
  0.24600000   0.00092875   0.01763173   0.00006267   0.00000006   0.00000000   0.00000000   0.00000000   0.00000000  -0.00298844   0.26039592   0.00000000   0.00000000   0.00000000   0.00000000   0.00000000   0.00000000  -0.01953100   0.00000000
  0.24800000   0.00000000   0.01763160   0.00027485   0.00000000   0.00000000   0.00000000   0.00000000   0.00000000  -0.00305300   0.26022812   0.00000000   0.00000000   0.00000000   0.00000000   0.00000000   0.00000000  -0.01464800   0.00000000
  0.25000000   0.00000000   0.01763105   0.00041548   0.00000000   0.00000000   0.00000000   0.00000000   0.00000000  -0.00309912   0.26005557   0.00000000   0.00000000   0.00000000   0.00000000   0.00000000   0.00000000  -0.02197300   0.00000000
  0.25200000   0.00251185   0.01763022   0.00042872   0.00000108   0.00000000   0.00000000   0.00000000   0.00000000  -0.00312848   0.25989958   0.00000000   0.00000000   0.00000000   0.00000000   0.00000000   0.00000000  -0.02929700   0.00000000
  0.25400000   0.00092875   0.01762936   0.00032242   0.00000030   0.00000000   0.00000000   0.00000000   0.00000000  -0.00314700   0.25977340   0.00000000   0.00000000   0.00000000   0.00000000   0.00000000   0.00000000  -0.01220700   0.00000000
  0.25600000   0.00000000   0.01762872   0.00021040   0.00000000   0.00000000   0.00000000   0.00000000   0.00000000  -0.00316337   0.25967484   0.00000000   0.00000000   0.00000000   0.00000000   0.00000000   0.00000000  -0.01464800   0.00000000
  0.25800000   0.00000000   0.01762830   0.00022249   0.00000000   0.00000000   0.00000000   0.00000000   0.00000000  -0.00318496   0.25959724   0.00000000   0.00000000   0.00000000   0.00000000   0.00000000   0.00000000  -0.01220700   0.00000000
  0.26000000   0.00000000   0.01762785   0.00036822   0.00000000   0.00000000   0.00000000   0.00000000   0.00000000  -0.00321478   0.25954223   0.00000000   0.00000000   0.00000000   0.00000000   0.00000000   0.00000000  -0.01709000   0.00000000
  0.26200000   0.00000000   0.01762712   0.00052850   0.00000000   0.00000000   0.00000000   0.00000000   0.00000000  -0.00325121   0.25951880   0.00000000   0.00000000   0.00000000   0.00000000   0.00000000   0.00000000  -0.00976560   0.00000000
  0.26400000   0.00000000   0.01762606   0.00055953   0.00000000   0.00000000   0.00000000   0.00000000   0.00000000  -0.00328989   0.25953428   0.00000000   0.00000000   0.00000000   0.00000000   0.00000000   0.00000000  -0.01464800   0.00000000
  0.26600000   0.00000000   0.01762494   0.00039145   0.00000000   0.00000000   0.00000000   0.00000000   0.00000000  -0.00332635   0.25958822   0.00000000   0.00000000   0.00000000   0.00000000   0.00000000   0.00000000  -0.01220700   0.00000000
  0.26800000   0.00251185   0.01762416   0.00006372   0.00000016   0.00000000   0.00000000   0.00000000   0.00000000  -0.00335731   0.25967423   0.00000000   0.00000000   0.00000000   0.00000000   0.00000000   0.00000000  -0.01220700   0.00000000
  0.27000000   0.00092875   0.01762403  -0.00031628  -0.00000029   0.00000000   0.00000000   0.00000000   0.00000000  -0.00338058   0.25978648   0.00000000   0.00000000   0.00000000   0.00000000   0.00000000   0.00000000  -0.01709000   0.00000000
  0.27200000   0.00000000   0.01762466  -0.00065423   0.00000000   0.00000000   0.00000000   0.00000000   0.00000000  -0.00339433   0.25992191   0.00000000   0.00000000   0.00000000   0.00000000   0.00000000   0.00000000  -0.01953100   0.00000000
  0.27400000   0.00000000   0.01762597  -0.00090430   0.00000000   0.00000000   0.00000000   0.00000000   0.00000000  -0.00339649   0.26007479   0.00000000   0.00000000   0.00000000   0.00000000   0.00000000   0.00000000  -0.01464800   0.00000000
  0.27600000   0.00000000   0.01762778  -0.00104803   0.00000000   0.00000000   0.00000000   0.00000000   0.00000000  -0.00338579   0.26023312   0.00000000   0.00000000   0.00000000   0.00000000   0.00000000   0.00000000  -0.01709000   0.00000000
  0.27800000   0.00000000   0.01762987  -0.00108495   0.00000000   0.00000000   0.00000000   0.00000000   0.00000000  -0.00336413   0.26038171   0.00000000   0.00000000   0.00000000   0.00000000   0.00000000   0.00000000  -0.00976560   0.00000000
  0.28000000   0.00000000   0.01763204  -0.00103528   0.00000000   0.00000000   0.00000000   0.00000000   0.00000000  -0.00333647   0.26050528   0.00000000   0.00000000   0.00000000   0.00000000   0.00000000   0.00000000  -0.01953100   0.00000000
  0.28200000   0.00000000   0.01763412  -0.00091119   0.00000000   0.00000000   0.00000000   0.00000000   0.00000000  -0.00330754   0.26058970   0.00000000   0.00000000   0.00000000   0.00000000   0.00000000   0.00000000  -0.00732420   0.00000000
  0.28400000   0.00251185   0.01763594  -0.00068655  -0.00000172   0.00000000   0.00000000   0.00000000   0.00000000  -0.00328036   0.26062587   0.00000000   0.00000000   0.00000000   0.00000000   0.00000000   0.00000000  -0.00976560   0.00000000
  0.28600000   0.00000000   0.01763731  -0.00033107   0.00000000   0.00000000   0.00000000   0.00000000   0.00000000  -0.00325905   0.26061123   0.00000000   0.00000000   0.00000000   0.00000000   0.00000000   0.00000000  -0.01220700   0.00000000
  0.28800000   0.00000000   0.01763797   0.00010753   0.00000000   0.00000000   0.00000000   0.00000000   0.00000000  -0.00325081   0.26054654   0.00000000   0.00000000   0.00000000   0.00000000   0.00000000   0.00000000  -0.01953100   0.00000000
  0.29000000   0.00092875   0.01763776   0.00050176   0.00000047   0.00000000   0.00000000   0.00000000   0.00000000  -0.00326120   0.26043410   0.00000000   0.00000000   0.00000000   0.00000000   0.00000000   0.00000000  -0.00976560   0.00000000
  0.29200000   0.00000000   0.01763675   0.00076022   0.00000000   0.00000000   0.00000000   0.00000000   0.00000000  -0.00328846   0.26027615   0.00000000   0.00000000   0.00000000   0.00000000   0.00000000   0.00000000  -0.01220700   0.00000000
  0.29400000   0.00000000   0.01763523   0.00089409   0.00000000   0.00000000   0.00000000   0.00000000   0.00000000  -0.00332458   0.26007595   0.00000000   0.00000000   0.00000000   0.00000000   0.00000000   0.00000000  -0.01709000   0.00000000
  0.29600000   0.00092875   0.01763345   0.00095316   0.00000089   0.00000000   0.00000000   0.00000000   0.00000000  -0.00335963   0.25984455   0.00000000   0.00000000   0.00000000   0.00000000   0.00000000   0.00000000  -0.01953100   0.00000000
  0.29800000   0.00000000   0.01763154   0.00095507   0.00000000   0.00000000   0.00000000   0.00000000   0.00000000  -0.00338343   0.25960102   0.00000000   0.00000000   0.00000000   0.00000000   0.00000000   0.00000000  -0.02685500   0.00000000
  0.30000000   0.00416091   0.01762963   0.00089294   0.00000372   0.00000000   0.00000000   0.00000000   0.00000000  -0.00338602   0.25936160   0.00000000   0.00000000   0.00000000   0.00000000   0.00000000   0.00000000  -0.00976560   0.00000000
  0.30200000   0.00251185   0.01762784   0.00076628   0.00000192   0.00000000   0.00000000   0.00000000   0.00000000  -0.00336015   0.25913021   0.00000000   0.00000000   0.00000000   0.00000000   0.00000000   0.00000000  -0.01953100   0.00000000
  0.30400000   0.00092875   0.01762631   0.00055874   0.00000052   0.00000000   0.00000000   0.00000000   0.00000000  -0.00330473   0.25890003   0.00000000   0.00000000   0.00000000   0.00000000   0.00000000   0.00000000  -0.00976560   0.00000000
  0.30600000   0.00000000   0.01762519   0.00021615   0.00000000   0.00000000   0.00000000   0.00000000   0.00000000  -0.00322537   0.25866365   0.00000000   0.00000000   0.00000000   0.00000000   0.00000000   0.00000000  -0.01709000   0.00000000
  0.30800000   0.00251185   0.01762476  -0.00027694  -0.00000070   0.00000000   0.00000000   0.00000000   0.00000000  -0.00313124   0.25842149   0.00000000   0.00000000   0.00000000   0.00000000   0.00000000   0.00000000  -0.01220700   0.00000000
  0.31000000   0.00000000   0.01762532  -0.00080417   0.00000000   0.00000000   0.00000000   0.00000000   0.00000000  -0.00303246   0.25818453   0.00000000   0.00000000   0.00000000   0.00000000   0.00000000   0.00000000  -0.01709000   0.00000000
  0.31200000   0.00251185   0.01762692  -0.00115955  -0.00000291   0.00000000   0.00000000   0.00000000   0.00000000  -0.00293971   0.25797226   0.00000000   0.00000000   0.00000000   0.00000000   0.00000000   0.00000000  -0.01709000   0.00000000
  0.31400000   0.00251185   0.01762924  -0.00120540  -0.00000303   0.00000000   0.00000000   0.00000000   0.00000000  -0.00286334   0.25780375   0.00000000   0.00000000   0.00000000   0.00000000   0.00000000   0.00000000  -0.01464800   0.00000000
  0.31600000   0.00092875   0.01763165  -0.00096914  -0.00000090   0.00000000   0.00000000   0.00000000   0.00000000  -0.00281040   0.25768857   0.00000000   0.00000000   0.00000000   0.00000000   0.00000000   0.00000000  -0.01464800   0.00000000
  0.31800000   0.00251185   0.01763359  -0.00057068  -0.00000143   0.00000000   0.00000000   0.00000000   0.00000000  -0.00278223   0.25762750   0.00000000   0.00000000   0.00000000   0.00000000   0.00000000   0.00000000  -0.01464800   0.00000000
  0.32000000   0.00732711   0.01763473  -0.00011848  -0.00000087   0.00000000   0.00000000   0.00000000   0.00000000  -0.00277498   0.25761793   0.00000000   0.00000000   0.00000000   0.00000000   0.00000000   0.00000000  -0.01709000   0.00000000
  0.32200000   0.00000000   0.01763497   0.00028932   0.00000000   0.00000000   0.00000000   0.00000000   0.00000000  -0.00278252   0.25765528   0.00000000   0.00000000   0.00000000   0.00000000   0.00000000   0.00000000  -0.01464800   0.00000000
  0.32400000   0.00000000   0.01763439   0.00055194   0.00000000   0.00000000   0.00000000   0.00000000   0.00000000  -0.00279906   0.25773313   0.00000000   0.00000000   0.00000000   0.00000000   0.00000000   0.00000000  -0.01953100   0.00000000
  0.32600000   0.00251185   0.01763329   0.00060123   0.00000151   0.00000000   0.00000000   0.00000000   0.00000000  -0.00282001   0.25784488   0.00000000   0.00000000   0.00000000   0.00000000   0.00000000   0.00000000  -0.01220700   0.00000000
  0.32800000   0.00000000   0.01763208   0.00042159   0.00000000   0.00000000   0.00000000   0.00000000   0.00000000  -0.00284198   0.25798715   0.00000000   0.00000000   0.00000000   0.00000000   0.00000000   0.00000000  -0.02685500   0.00000000
  0.33000000   0.00092875   0.01763124   0.00007782   0.00000007   0.00000000   0.00000000   0.00000000   0.00000000  -0.00286339   0.25816306   0.00000000   0.00000000   0.00000000   0.00000000   0.00000000   0.00000000  -0.01953100   0.00000000
  0.33200000   0.00092875   0.01763109  -0.00024595  -0.00000023   0.00000000   0.00000000   0.00000000   0.00000000  -0.00288514   0.25837914   0.00000000   0.00000000   0.00000000   0.00000000   0.00000000   0.00000000  -0.01220700   0.00000000
  0.33400000   0.00251185   0.01763158  -0.00032329  -0.00000081   0.00000000   0.00000000   0.00000000   0.00000000  -0.00290924   0.25863600   0.00000000   0.00000000   0.00000000   0.00000000   0.00000000   0.00000000  -0.01709000   0.00000000
  0.33600000   0.00092875   0.01763222  -0.00007440  -0.00000007   0.00000000   0.00000000   0.00000000   0.00000000  -0.00293703   0.25892314   0.00000000   0.00000000   0.00000000   0.00000000   0.00000000   0.00000000  -0.01220700   0.00000000
  0.33800000   0.00000000   0.01763237   0.00033833   0.00000000   0.00000000   0.00000000   0.00000000   0.00000000  -0.00296856   0.25922342   0.00000000   0.00000000   0.00000000   0.00000000   0.00000000   0.00000000  -0.01709000   0.00000000
  0.34000000   0.00000000   0.01763170   0.00064153   0.00000000   0.00000000   0.00000000   0.00000000   0.00000000  -0.00300102   0.25951998   0.00000000   0.00000000   0.00000000   0.00000000   0.00000000   0.00000000  -0.01220700   0.00000000
  0.34200000   0.00092875   0.01763041   0.00067837   0.00000063   0.00000000   0.00000000   0.00000000   0.00000000  -0.00302802   0.25979875   0.00000000   0.00000000   0.00000000   0.00000000   0.00000000   0.00000000  -0.01709000   0.00000000
  0.34400000   0.00000000   0.01762906   0.00048019   0.00000000   0.00000000   0.00000000   0.00000000   0.00000000  -0.00304281   0.26004658   0.00000000   0.00000000   0.00000000   0.00000000   0.00000000   0.00000000  -0.01709000   0.00000000
  0.34600000   0.00000000   0.01762810   0.00016379   0.00000000   0.00000000   0.00000000   0.00000000   0.00000000  -0.00304130   0.26024838   0.00000000   0.00000000   0.00000000   0.00000000   0.00000000   0.00000000  -0.01464800   0.00000000
  0.34800000   0.00000000   0.01762777  -0.00015791   0.00000000   0.00000000   0.00000000   0.00000000   0.00000000  -0.00302146   0.26038731   0.00000000   0.00000000   0.00000000   0.00000000   0.00000000   0.00000000  -0.01464800   0.00000000
  0.35000000   0.00000000   0.01762808  -0.00038755   0.00000000   0.00000000   0.00000000   0.00000000   0.00000000  -0.00298240   0.26044646   0.00000000   0.00000000   0.00000000   0.00000000   0.00000000   0.00000000  -0.01220700   0.00000000
  0.35200000   0.00251185   0.01762886  -0.00045839  -0.00000115   0.00000000   0.00000000   0.00000000   0.00000000  -0.00292631   0.26040836   0.00000000   0.00000000   0.00000000   0.00000000   0.00000000   0.00000000  -0.00976560   0.00000000
  0.35400000   0.00092875   0.01762978  -0.00038950  -0.00000036   0.00000000   0.00000000   0.00000000   0.00000000  -0.00285932   0.26025842   0.00000000   0.00000000   0.00000000   0.00000000   0.00000000   0.00000000  -0.01953100   0.00000000
  0.35600000   0.00092875   0.01763056  -0.00028544  -0.00000027   0.00000000   0.00000000   0.00000000   0.00000000  -0.00278734   0.25999684   0.00000000   0.00000000   0.00000000   0.00000000   0.00000000   0.00000000  -0.01709000   0.00000000
  0.35800000   0.00000000   0.01763113  -0.00022312   0.00000000   0.00000000   0.00000000   0.00000000   0.00000000  -0.00271207   0.25964539   0.00000000   0.00000000   0.00000000   0.00000000   0.00000000   0.00000000  -0.00976560   0.00000000
  0.36000000   0.00092875   0.01763157  -0.00018198  -0.00000017   0.00000000   0.00000000   0.00000000   0.00000000  -0.00263240   0.25923920   0.00000000   0.00000000   0.00000000   0.00000000   0.00000000   0.00000000  -0.01220700   0.00000000
  0.36200000   0.00251185   0.01763194  -0.00011445  -0.00000029   0.00000000   0.00000000   0.00000000   0.00000000  -0.00254804   0.25881576   0.00000000   0.00000000   0.00000000   0.00000000   0.00000000   0.00000000  -0.01464800   0.00000000
  0.36400000   0.00092875   0.01763217  -0.00001647  -0.00000002   0.00000000   0.00000000   0.00000000   0.00000000  -0.00246147   0.25840976   0.00000000   0.00000000   0.00000000   0.00000000   0.00000000   0.00000000  -0.01464800   0.00000000
  0.36600000   0.00000000   0.01763220   0.00008411   0.00000000   0.00000000   0.00000000   0.00000000   0.00000000  -0.00237721   0.25804981   0.00000000   0.00000000   0.00000000   0.00000000   0.00000000   0.00000000  -0.01464800   0.00000000
  0.36800000   0.00251185   0.01763203   0.00015259   0.00000038   0.00000000   0.00000000   0.00000000   0.00000000  -0.00229975   0.25775818   0.00000000   0.00000000   0.00000000   0.00000000   0.00000000   0.00000000  -0.01953100   0.00000000
  0.37000000   0.00251185   0.01763173   0.00015226   0.00000038   0.00000000   0.00000000   0.00000000   0.00000000  -0.00223187   0.25755285   0.00000000   0.00000000   0.00000000   0.00000000   0.00000000   0.00000000  -0.01464800   0.00000000
  0.37200000   0.00000000   0.01763142   0.00005949   0.00000000   0.00000000   0.00000000   0.00000000   0.00000000  -0.00217293   0.25744496   0.00000000   0.00000000   0.00000000   0.00000000   0.00000000   0.00000000  -0.00732420   0.00000000
  0.37400000   0.00897617   0.01763130  -0.00010106  -0.00000091   0.00000000   0.00000000   0.00000000   0.00000000  -0.00211915   0.25743531   0.00000000   0.00000000   0.00000000   0.00000000   0.00000000   0.00000000  -0.00488280   0.00000000
  0.37600000   0.00416091   0.01763150  -0.00025237  -0.00000105   0.00000000   0.00000000   0.00000000   0.00000000  -0.00206734   0.25752036   0.00000000   0.00000000   0.00000000   0.00000000   0.00000000   0.00000000  -0.01464800   0.00000000
  0.37800000   0.00000000   0.01763201  -0.00032149   0.00000000   0.00000000   0.00000000   0.00000000   0.00000000  -0.00201809   0.25770024   0.00000000   0.00000000   0.00000000   0.00000000   0.00000000   0.00000000  -0.01709000   0.00000000
  0.38000000   0.00000000   0.01763265  -0.00028360   0.00000000   0.00000000   0.00000000   0.00000000   0.00000000  -0.00197612   0.25797228   0.00000000   0.00000000   0.00000000   0.00000000   0.00000000   0.00000000  -0.01953100   0.00000000
  0.38200000   0.00000000   0.01763322  -0.00014232   0.00000000   0.00000000   0.00000000   0.00000000   0.00000000  -0.00194960   0.25831916   0.00000000   0.00000000   0.00000000   0.00000000   0.00000000   0.00000000  -0.01220700   0.00000000
  0.38400000   0.00092875   0.01763350   0.00009559   0.00000009   0.00000000   0.00000000   0.00000000   0.00000000  -0.00194769   0.25871156   0.00000000   0.00000000   0.00000000   0.00000000   0.00000000   0.00000000  -0.01709000   0.00000000
  0.38600000   0.00000000   0.01763331   0.00039287   0.00000000   0.00000000   0.00000000   0.00000000   0.00000000  -0.00197645   0.25911852   0.00000000   0.00000000   0.00000000   0.00000000   0.00000000   0.00000000  -0.00976560   0.00000000
  0.38800000   0.00000000   0.01763253   0.00064279   0.00000000   0.00000000   0.00000000   0.00000000   0.00000000  -0.00203621   0.25951140   0.00000000   0.00000000   0.00000000   0.00000000   0.00000000   0.00000000  -0.01220700   0.00000000
  0.39000000   0.00092875   0.01763124   0.00071831   0.00000067   0.00000000   0.00000000   0.00000000   0.00000000  -0.00212223   0.25986481   0.00000000   0.00000000   0.00000000   0.00000000   0.00000000   0.00000000  -0.01220700   0.00000000
  0.39200000   0.00251185   0.01762980   0.00058189   0.00000146   0.00000000   0.00000000   0.00000000   0.00000000  -0.00222720   0.26015993   0.00000000   0.00000000   0.00000000   0.00000000   0.00000000   0.00000000  -0.00976560   0.00000000
  0.39400000   0.00092875   0.01762864   0.00030814   0.00000029   0.00000000   0.00000000   0.00000000   0.00000000  -0.00234405   0.26038686   0.00000000   0.00000000   0.00000000   0.00000000   0.00000000   0.00000000  -0.00732420   0.00000000
  0.39600000   0.00251185   0.01762802   0.00001304   0.00000003   0.00000000   0.00000000   0.00000000   0.00000000  -0.00246753   0.26054281   0.00000000   0.00000000   0.00000000   0.00000000   0.00000000   0.00000000  -0.02197300   0.00000000
  0.39800000   0.00000000   0.01762800  -0.00020404   0.00000000   0.00000000   0.00000000   0.00000000   0.00000000  -0.00259430   0.26062747   0.00000000   0.00000000   0.00000000   0.00000000   0.00000000   0.00000000  -0.01220700   0.00000000
  0.40000000   0.00000000   0.01762841  -0.00029552   0.00000000   0.00000000   0.00000000   0.00000000   0.00000000  -0.00272172   0.26063930   0.00000000   0.00000000   0.00000000   0.00000000   0.00000000   0.00000000  -0.01464800   0.00000000
  0.40200000   0.00574401   0.01762900  -0.00029346  -0.00000169   0.00000000   0.00000000   0.00000000   0.00000000  -0.00284567   0.26057890   0.00000000   0.00000000   0.00000000   0.00000000   0.00000000   0.00000000  -0.00976560   0.00000000
  0.40400000   0.00092875   0.01762958  -0.00028823  -0.00000027   0.00000000   0.00000000   0.00000000   0.00000000  -0.00296003   0.26045510   0.00000000   0.00000000   0.00000000   0.00000000   0.00000000   0.00000000  -0.01464800   0.00000000
  0.40600000   0.00000000   0.01763016  -0.00034973   0.00000000   0.00000000   0.00000000   0.00000000   0.00000000  -0.00305897   0.26028337   0.00000000   0.00000000   0.00000000   0.00000000   0.00000000   0.00000000  -0.01709000   0.00000000
  0.40800000   0.00092875   0.01763086  -0.00046079  -0.00000043   0.00000000   0.00000000   0.00000000   0.00000000  -0.00313903   0.26008071   0.00000000   0.00000000   0.00000000   0.00000000   0.00000000   0.00000000  -0.00488280   0.00000000
  0.41000000   0.00000000   0.01763178  -0.00053856   0.00000000   0.00000000   0.00000000   0.00000000   0.00000000  -0.00319932   0.25986449   0.00000000   0.00000000   0.00000000   0.00000000   0.00000000   0.00000000  -0.01709000   0.00000000
  0.41200000   0.00092875   0.01763286  -0.00051127  -0.00000047   0.00000000   0.00000000   0.00000000   0.00000000  -0.00324080   0.25965012   0.00000000   0.00000000   0.00000000   0.00000000   0.00000000   0.00000000  -0.02197300   0.00000000
  0.41400000   0.00000000   0.01763388  -0.00035203   0.00000000   0.00000000   0.00000000   0.00000000   0.00000000  -0.00326564   0.25944702   0.00000000   0.00000000   0.00000000   0.00000000   0.00000000   0.00000000  -0.01464800   0.00000000
  0.41600000   0.00574401   0.01763459  -0.00007863  -0.00000045   0.00000000   0.00000000   0.00000000   0.00000000  -0.00327694   0.25926005   0.00000000   0.00000000   0.00000000   0.00000000   0.00000000   0.00000000  -0.01953100   0.00000000
  0.41800000   0.00092875   0.01763474   0.00023380   0.00000022   0.00000000   0.00000000   0.00000000   0.00000000  -0.00327853   0.25909466   0.00000000   0.00000000   0.00000000   0.00000000   0.00000000   0.00000000  -0.01464800   0.00000000
  0.42000000   0.00251185   0.01763427   0.00048027   0.00000121   0.00000000   0.00000000   0.00000000   0.00000000  -0.00327335   0.25895887   0.00000000   0.00000000   0.00000000   0.00000000   0.00000000   0.00000000  -0.01709000   0.00000000
  0.42200000   0.00092875   0.01763331   0.00061087   0.00000057   0.00000000   0.00000000   0.00000000   0.00000000  -0.00326041   0.25886392   0.00000000   0.00000000   0.00000000   0.00000000   0.00000000   0.00000000  -0.01709000   0.00000000
  0.42400000   0.00251185   0.01763209   0.00067750   0.00000170   0.00000000   0.00000000   0.00000000   0.00000000  -0.00323546   0.25882602   0.00000000   0.00000000   0.00000000   0.00000000   0.00000000   0.00000000  -0.02197300   0.00000000
  0.42600000   0.00251185   0.01763074   0.00077751   0.00000195   0.00000000   0.00000000   0.00000000   0.00000000  -0.00319482   0.25886182   0.00000000   0.00000000   0.00000000   0.00000000   0.00000000   0.00000000  -0.02685500   0.00000000
  0.42800000   0.00000000   0.01762918   0.00094506   0.00000000   0.00000000   0.00000000   0.00000000   0.00000000  -0.00313775   0.25897617   0.00000000   0.00000000   0.00000000   0.00000000   0.00000000   0.00000000  -0.00732420   0.00000000
  0.43000000   0.00092875   0.01762729   0.00110022   0.00000102   0.00000000   0.00000000   0.00000000   0.00000000  -0.00306624   0.25915645   0.00000000   0.00000000   0.00000000   0.00000000   0.00000000   0.00000000  -0.01464800   0.00000000
  0.43200000   0.00000000   0.01762509   0.00110962   0.00000000   0.00000000   0.00000000   0.00000000   0.00000000  -0.00298393   0.25937828   0.00000000   0.00000000   0.00000000   0.00000000   0.00000000   0.00000000  -0.02929700   0.00000000
  0.43400000   0.00000000   0.01762287   0.00089838   0.00000000   0.00000000   0.00000000   0.00000000   0.00000000  -0.00289513   0.25961285   0.00000000   0.00000000   0.00000000   0.00000000   0.00000000   0.00000000  -0.01709000   0.00000000
  0.43600000   0.00000000   0.01762108   0.00050154   0.00000000   0.00000000   0.00000000   0.00000000   0.00000000  -0.00280403   0.25983158   0.00000000   0.00000000   0.00000000   0.00000000   0.00000000   0.00000000  -0.01220700   0.00000000
  0.43800000   0.00092875   0.01762007   0.00002060   0.00000002   0.00000000   0.00000000   0.00000000   0.00000000  -0.00271398   0.26000960   0.00000000   0.00000000   0.00000000   0.00000000   0.00000000   0.00000000  -0.00732420   0.00000000
  0.44000000   0.00000000   0.01762003  -0.00043801   0.00000000   0.00000000   0.00000000   0.00000000   0.00000000  -0.00262707   0.26012790   0.00000000   0.00000000   0.00000000   0.00000000   0.00000000   0.00000000  -0.01709000   0.00000000
  0.44200000   0.00251185   0.01762091  -0.00079342  -0.00000199   0.00000000   0.00000000   0.00000000   0.00000000  -0.00254437   0.26017584   0.00000000   0.00000000   0.00000000   0.00000000   0.00000000   0.00000000  -0.01953100   0.00000000
  0.44400000   0.00000000   0.01762249  -0.00100893   0.00000000   0.00000000   0.00000000   0.00000000   0.00000000  -0.00246676   0.26015491   0.00000000   0.00000000   0.00000000   0.00000000   0.00000000   0.00000000  -0.01709000   0.00000000
  0.44600000   0.00000000   0.01762451  -0.00108853   0.00000000   0.00000000   0.00000000   0.00000000   0.00000000  -0.00239625   0.26007919   0.00000000   0.00000000   0.00000000   0.00000000   0.00000000   0.00000000  -0.01464800   0.00000000
  0.44800000   0.00092875   0.01762669  -0.00104623  -0.00000097   0.00000000   0.00000000   0.00000000   0.00000000  -0.00233553   0.25996739   0.00000000   0.00000000   0.00000000   0.00000000   0.00000000   0.00000000  -0.01709000   0.00000000
  0.45000000   0.00416091   0.01762878  -0.00089901  -0.00000374   0.00000000   0.00000000   0.00000000   0.00000000  -0.00228661   0.25983571   0.00000000   0.00000000   0.00000000   0.00000000   0.00000000   0.00000000  -0.01953100   0.00000000
  0.45200000   0.00092875   0.01763058  -0.00068687  -0.00000064   0.00000000   0.00000000   0.00000000   0.00000000  -0.00225083   0.25970016   0.00000000   0.00000000   0.00000000   0.00000000   0.00000000   0.00000000  -0.01709000   0.00000000
  0.45400000   0.00251185   0.01763195  -0.00046608  -0.00000117   0.00000000   0.00000000   0.00000000   0.00000000  -0.00222896   0.25957885   0.00000000   0.00000000   0.00000000   0.00000000   0.00000000   0.00000000  -0.01953100   0.00000000
  0.45600000   0.00000000   0.01763289  -0.00027840   0.00000000   0.00000000   0.00000000   0.00000000   0.00000000  -0.00222090   0.25948700   0.00000000   0.00000000   0.00000000   0.00000000   0.00000000   0.00000000  -0.02441400   0.00000000
  0.45800000   0.00000000   0.01763344  -0.00013774   0.00000000   0.00000000   0.00000000   0.00000000   0.00000000  -0.00222764   0.25943310   0.00000000   0.00000000   0.00000000   0.00000000   0.00000000   0.00000000  -0.01709000   0.00000000
  0.46000000   0.00000000   0.01763372  -0.00003714   0.00000000   0.00000000   0.00000000   0.00000000   0.00000000  -0.00225332   0.25942110   0.00000000   0.00000000   0.00000000   0.00000000   0.00000000   0.00000000  -0.01709000   0.00000000
  0.46200000   0.00092875   0.01763379   0.00004132   0.00000004   0.00000000   0.00000000   0.00000000   0.00000000  -0.00230369   0.25944936   0.00000000   0.00000000   0.00000000   0.00000000   0.00000000   0.00000000  -0.01953100   0.00000000
  0.46400000   0.00251185   0.01763371   0.00011887   0.00000030   0.00000000   0.00000000   0.00000000   0.00000000  -0.00238200   0.25950648   0.00000000   0.00000000   0.00000000   0.00000000   0.00000000   0.00000000  -0.01709000   0.00000000
  0.46600000   0.00092875   0.01763347   0.00021391   0.00000020   0.00000000   0.00000000   0.00000000   0.00000000  -0.00248562   0.25957479   0.00000000   0.00000000   0.00000000   0.00000000   0.00000000   0.00000000  -0.01464800   0.00000000
  0.46800000   0.00092875   0.01763304   0.00033603   0.00000031   0.00000000   0.00000000   0.00000000   0.00000000  -0.00260629   0.25963885   0.00000000   0.00000000   0.00000000   0.00000000   0.00000000   0.00000000  -0.00976560   0.00000000
  0.47000000   0.00092875   0.01763237   0.00047905   0.00000044   0.00000000   0.00000000   0.00000000   0.00000000  -0.00273398   0.25969072   0.00000000   0.00000000   0.00000000   0.00000000   0.00000000   0.00000000  -0.01464800   0.00000000
  0.47200000   0.00251185   0.01763141   0.00061280   0.00000154   0.00000000   0.00000000   0.00000000   0.00000000  -0.00286020   0.25973093   0.00000000   0.00000000   0.00000000   0.00000000   0.00000000   0.00000000  -0.01953100   0.00000000
  0.47400000   0.00251185   0.01763019   0.00068313   0.00000172   0.00000000   0.00000000   0.00000000   0.00000000  -0.00297849   0.25976277   0.00000000   0.00000000   0.00000000   0.00000000   0.00000000   0.00000000  -0.01953100   0.00000000
  0.47600000   0.00000000   0.01762882   0.00063936   0.00000000   0.00000000   0.00000000   0.00000000   0.00000000  -0.00308387   0.25978655   0.00000000   0.00000000   0.00000000   0.00000000   0.00000000   0.00000000  -0.02197300   0.00000000
  0.47800000   0.00251185   0.01762754   0.00047393   0.00000119   0.00000000   0.00000000   0.00000000   0.00000000  -0.00317240   0.25980191   0.00000000   0.00000000   0.00000000   0.00000000   0.00000000   0.00000000  -0.01220700   0.00000000
  0.48000000   0.00092875   0.01762660   0.00022477   0.00000021   0.00000000   0.00000000   0.00000000   0.00000000  -0.00324018   0.25980842   0.00000000   0.00000000   0.00000000   0.00000000   0.00000000   0.00000000  -0.01220700   0.00000000
  0.48200000   0.00251185   0.01762615  -0.00005785  -0.00000015   0.00000000   0.00000000   0.00000000   0.00000000  -0.00328355   0.25980173   0.00000000   0.00000000   0.00000000   0.00000000   0.00000000   0.00000000  -0.00488280   0.00000000
  0.48400000   0.00000000   0.01762626  -0.00032970   0.00000000   0.00000000   0.00000000   0.00000000   0.00000000  -0.00330162   0.25977609   0.00000000   0.00000000   0.00000000   0.00000000   0.00000000   0.00000000  -0.01709000   0.00000000
  0.48600000   0.00092875   0.01762692  -0.00054517  -0.00000051   0.00000000   0.00000000   0.00000000   0.00000000  -0.00329824   0.25972866   0.00000000   0.00000000   0.00000000   0.00000000   0.00000000   0.00000000  -0.01709000   0.00000000
  0.48800000   0.00092875   0.01762801  -0.00065726  -0.00000061   0.00000000   0.00000000   0.00000000   0.00000000  -0.00328049   0.25965902   0.00000000   0.00000000   0.00000000   0.00000000   0.00000000   0.00000000  -0.01709000   0.00000000
  0.49000000   0.00000000   0.01762933  -0.00064444   0.00000000   0.00000000   0.00000000   0.00000000   0.00000000  -0.00325499   0.25956993   0.00000000   0.00000000   0.00000000   0.00000000   0.00000000   0.00000000  -0.02441400   0.00000000
  0.49200000   0.00000000   0.01763062  -0.00053355   0.00000000   0.00000000   0.00000000   0.00000000   0.00000000  -0.00322612   0.25947014   0.00000000   0.00000000   0.00000000   0.00000000   0.00000000   0.00000000  -0.01953100   0.00000000
  0.49400000   0.00251185   0.01763168  -0.00038131  -0.00000096   0.00000000   0.00000000   0.00000000   0.00000000  -0.00319685   0.25936979   0.00000000   0.00000000   0.00000000   0.00000000   0.00000000   0.00000000  -0.02197300   0.00000000
  0.49600000   0.00251185   0.01763244  -0.00023754  -0.00000060   0.00000000   0.00000000   0.00000000   0.00000000  -0.00316905   0.25927151   0.00000000   0.00000000   0.00000000   0.00000000   0.00000000   0.00000000  -0.01220700   0.00000000
  0.49800000   0.00251185   0.01763292  -0.00012991  -0.00000033   0.00000000   0.00000000   0.00000000   0.00000000  -0.00314212   0.25917151   0.00000000   0.00000000   0.00000000   0.00000000   0.00000000   0.00000000  -0.01709000   0.00000000
  0.50000000   0.00092875   0.01763318  -0.00006840  -0.00000006   0.00000000   0.00000000   0.00000000   0.00000000  -0.00311257   0.25906611   0.00000000   0.00000000   0.00000000   0.00000000   0.00000000   0.00000000  -0.01709000   0.00000000
  0.50200000   0.00000000   0.01763332  -0.00005241   0.00000000   0.00000000   0.00000000   0.00000000   0.00000000  -0.00307592   0.25894906   0.00000000   0.00000000   0.00000000   0.00000000   0.00000000   0.00000000  -0.01709000   0.00000000
  0.50400000   0.00092875   0.01763342  -0.00007501  -0.00000007   0.00000000   0.00000000   0.00000000   0.00000000  -0.00302987   0.25880835   0.00000000   0.00000000   0.00000000   0.00000000   0.00000000   0.00000000  -0.00976560   0.00000000
  0.50600000   0.00092875   0.01763357  -0.00012433  -0.00000012   0.00000000   0.00000000   0.00000000   0.00000000  -0.00297582   0.25863585   0.00000000   0.00000000   0.00000000   0.00000000   0.00000000   0.00000000  -0.01464800   0.00000000
  0.50800000   0.00000000   0.01763382  -0.00018235   0.00000000   0.00000000   0.00000000   0.00000000   0.00000000  -0.00291801   0.25843662   0.00000000   0.00000000   0.00000000   0.00000000   0.00000000   0.00000000  -0.01464800   0.00000000
  0.51000000   0.00000000   0.01763418  -0.00022217   0.00000000   0.00000000   0.00000000   0.00000000   0.00000000  -0.00286226   0.25822647   0.00000000   0.00000000   0.00000000   0.00000000   0.00000000   0.00000000  -0.01464800   0.00000000
  0.51200000   0.00092875   0.01763463  -0.00020487  -0.00000019   0.00000000   0.00000000   0.00000000   0.00000000  -0.00281542   0.25802965   0.00000000   0.00000000   0.00000000   0.00000000   0.00000000   0.00000000  -0.02197300   0.00000000
  0.51400000   0.00000000   0.01763504  -0.00008803   0.00000000   0.00000000   0.00000000   0.00000000   0.00000000  -0.00278344   0.25787910   0.00000000   0.00000000   0.00000000   0.00000000   0.00000000   0.00000000  -0.01464800   0.00000000
  0.51600000   0.00000000   0.01763521   0.00013777   0.00000000   0.00000000   0.00000000   0.00000000   0.00000000  -0.00276836   0.25780912   0.00000000   0.00000000   0.00000000   0.00000000   0.00000000   0.00000000  -0.01953100   0.00000000
  0.51800000   0.00000000   0.01763494   0.00041824   0.00000000   0.00000000   0.00000000   0.00000000   0.00000000  -0.00276831   0.25784299   0.00000000   0.00000000   0.00000000   0.00000000   0.00000000   0.00000000  -0.01464800   0.00000000
  0.52000000   0.00092875   0.01763410   0.00066777   0.00000062   0.00000000   0.00000000   0.00000000   0.00000000  -0.00278048   0.25798770   0.00000000   0.00000000   0.00000000   0.00000000   0.00000000   0.00000000  -0.01709000   0.00000000
  0.52200000   0.00251185   0.01763277   0.00082320   0.00000207   0.00000000   0.00000000   0.00000000   0.00000000  -0.00280388   0.25823745   0.00000000   0.00000000   0.00000000   0.00000000   0.00000000   0.00000000  -0.01709000   0.00000000
  0.52400000   0.00092875   0.01763112   0.00084846   0.00000079   0.00000000   0.00000000   0.00000000   0.00000000  -0.00284025   0.25857678   0.00000000   0.00000000   0.00000000   0.00000000   0.00000000   0.00000000  -0.01709000   0.00000000
  0.52600000   0.00897617   0.01762942   0.00072807   0.00000654   0.00000000   0.00000000   0.00000000   0.00000000  -0.00289262   0.25898205   0.00000000   0.00000000   0.00000000   0.00000000   0.00000000   0.00000000  -0.01464800   0.00000000
  0.52800000   0.00092875   0.01762797   0.00048571   0.00000045   0.00000000   0.00000000   0.00000000   0.00000000  -0.00296169   0.25942441   0.00000000   0.00000000   0.00000000   0.00000000   0.00000000   0.00000000  -0.00732420   0.00000000
  0.53000000   0.00000000   0.01762700   0.00018180   0.00000000   0.00000000   0.00000000   0.00000000   0.00000000  -0.00304361   0.25987253   0.00000000   0.00000000   0.00000000   0.00000000   0.00000000   0.00000000  -0.01464800   0.00000000
  0.53200000   0.00000000   0.01762663  -0.00011636   0.00000000   0.00000000   0.00000000   0.00000000   0.00000000  -0.00313283   0.26029577   0.00000000   0.00000000   0.00000000   0.00000000   0.00000000   0.00000000  -0.01709000   0.00000000
  0.53400000   0.00092875   0.01762687  -0.00035760  -0.00000033   0.00000000   0.00000000   0.00000000   0.00000000  -0.00322576   0.26066734   0.00000000   0.00000000   0.00000000   0.00000000   0.00000000   0.00000000  -0.02685500   0.00000000
  0.53600000   0.00732711   0.01762758  -0.00052952  -0.00000388   0.00000000   0.00000000   0.00000000   0.00000000  -0.00331996   0.26096327   0.00000000   0.00000000   0.00000000   0.00000000   0.00000000   0.00000000  -0.01709000   0.00000000
  0.53800000   0.00092875   0.01762864  -0.00066229  -0.00000062   0.00000000   0.00000000   0.00000000   0.00000000  -0.00341073   0.26116092   0.00000000   0.00000000   0.00000000   0.00000000   0.00000000   0.00000000  -0.00244140   0.00000000
  0.54000000   0.00251185   0.01762996  -0.00077412  -0.00000194   0.00000000   0.00000000   0.00000000   0.00000000  -0.00349027   0.26124524   0.00000000   0.00000000   0.00000000   0.00000000   0.00000000   0.00000000  -0.01220700   0.00000000
  0.54200000   0.00000000   0.01763151  -0.00082495   0.00000000   0.00000000   0.00000000   0.00000000   0.00000000  -0.00354962   0.26121660   0.00000000   0.00000000   0.00000000   0.00000000   0.00000000   0.00000000  -0.01709000   0.00000000
  0.54400000   0.00000000   0.01763316  -0.00075987   0.00000000   0.00000000   0.00000000   0.00000000   0.00000000  -0.00358086   0.26108985   0.00000000   0.00000000   0.00000000   0.00000000   0.00000000   0.00000000  -0.01709000   0.00000000
  0.54600000   0.00000000   0.01763468  -0.00058231   0.00000000   0.00000000   0.00000000   0.00000000   0.00000000  -0.00357750   0.26088761   0.00000000   0.00000000   0.00000000   0.00000000   0.00000000   0.00000000  -0.01953100   0.00000000
  0.54800000   0.00000000   0.01763585  -0.00035508   0.00000000   0.00000000   0.00000000   0.00000000   0.00000000  -0.00353519   0.26063277   0.00000000   0.00000000   0.00000000   0.00000000   0.00000000   0.00000000  -0.01220700   0.00000000
  0.55000000   0.00092875   0.01763656  -0.00013354  -0.00000012   0.00000000   0.00000000   0.00000000   0.00000000  -0.00345426   0.26034305   0.00000000   0.00000000   0.00000000   0.00000000   0.00000000   0.00000000  -0.01953100   0.00000000
  0.55200000   0.00251185   0.01763682   0.00006594   0.00000017   0.00000000   0.00000000   0.00000000   0.00000000  -0.00334176   0.26003266   0.00000000   0.00000000   0.00000000   0.00000000   0.00000000   0.00000000  -0.01709000   0.00000000
  0.55400000   0.00897617   0.01763669   0.00022280   0.00000200   0.00000000   0.00000000   0.00000000   0.00000000  -0.00320827   0.25971712   0.00000000   0.00000000   0.00000000   0.00000000   0.00000000   0.00000000  -0.02197300   0.00000000
  0.55600000   0.00092875   0.01763625   0.00029827   0.00000028   0.00000000   0.00000000   0.00000000   0.00000000  -0.00306190   0.25941388   0.00000000   0.00000000   0.00000000   0.00000000   0.00000000   0.00000000  -0.00732420   0.00000000
  0.55800000   0.00000000   0.01763565   0.00028686   0.00000000   0.00000000   0.00000000   0.00000000   0.00000000  -0.00290666   0.25913990   0.00000000   0.00000000   0.00000000   0.00000000   0.00000000   0.00000000  -0.01464800   0.00000000
  0.56000000   0.00574401   0.01763508   0.00023537   0.00000135   0.00000000   0.00000000   0.00000000   0.00000000  -0.00274608   0.25890912   0.00000000   0.00000000   0.00000000   0.00000000   0.00000000   0.00000000  -0.02197300   0.00000000
  0.56200000   0.00000000   0.01763461   0.00020687   0.00000000   0.00000000   0.00000000   0.00000000   0.00000000  -0.00258670   0.25873234   0.00000000   0.00000000   0.00000000   0.00000000   0.00000000   0.00000000  -0.00488280   0.00000000
  0.56400000   0.00251185   0.01763419   0.00024013   0.00000060   0.00000000   0.00000000   0.00000000   0.00000000  -0.00243716   0.25862061   0.00000000   0.00000000   0.00000000   0.00000000   0.00000000   0.00000000  -0.01953100   0.00000000
  0.56600000   0.00251185   0.01763371   0.00031383   0.00000079   0.00000000   0.00000000   0.00000000   0.00000000  -0.00230555   0.25858469   0.00000000   0.00000000   0.00000000   0.00000000   0.00000000   0.00000000  -0.01709000   0.00000000
  0.56800000   0.00897617   0.01763308   0.00035452   0.00000318   0.00000000   0.00000000   0.00000000   0.00000000  -0.00219781   0.25863057   0.00000000   0.00000000   0.00000000   0.00000000   0.00000000   0.00000000  -0.02685500   0.00000000
  0.57000000   0.00251185   0.01763237   0.00032173   0.00000081   0.00000000   0.00000000   0.00000000   0.00000000  -0.00211751   0.25876020   0.00000000   0.00000000   0.00000000   0.00000000   0.00000000   0.00000000  -0.01709000   0.00000000
  0.57200000   0.00251185   0.01763173   0.00025675   0.00000064   0.00000000   0.00000000   0.00000000   0.00000000  -0.00206627   0.25897314   0.00000000   0.00000000   0.00000000   0.00000000   0.00000000   0.00000000  -0.01464800   0.00000000
  0.57400000   0.00251185   0.01763122   0.00021067   0.00000053   0.00000000   0.00000000   0.00000000   0.00000000  -0.00204264   0.25926111   0.00000000   0.00000000   0.00000000   0.00000000   0.00000000   0.00000000  -0.01953100   0.00000000
  0.57600000   0.00251185   0.01763080   0.00017400   0.00000044   0.00000000   0.00000000   0.00000000   0.00000000  -0.00204065   0.25960223   0.00000000   0.00000000   0.00000000   0.00000000   0.00000000   0.00000000  -0.00488280   0.00000000
  0.57800000   0.00251185   0.01763045   0.00011091   0.00000028   0.00000000   0.00000000   0.00000000   0.00000000  -0.00205209   0.25996543   0.00000000   0.00000000   0.00000000   0.00000000   0.00000000   0.00000000  -0.01709000   0.00000000
  0.58000000   0.00251185   0.01763023   0.00002824   0.00000007   0.00000000   0.00000000   0.00000000   0.00000000  -0.00207082   0.26032328   0.00000000   0.00000000   0.00000000   0.00000000   0.00000000   0.00000000  -0.00244140   0.00000000
  0.58200000   0.00251185   0.01763017  -0.00002623  -0.00000007   0.00000000   0.00000000   0.00000000   0.00000000  -0.00209451   0.26066413   0.00000000   0.00000000   0.00000000   0.00000000   0.00000000   0.00000000  -0.01709000   0.00000000
  0.58400000   0.00092875   0.01763022  -0.00003322  -0.00000003   0.00000000   0.00000000   0.00000000   0.00000000  -0.00212370   0.26099252   0.00000000   0.00000000   0.00000000   0.00000000   0.00000000   0.00000000  -0.02197300   0.00000000
  0.58600000   0.00092875   0.01763029  -0.00003604  -0.00000003   0.00000000   0.00000000   0.00000000   0.00000000  -0.00216020   0.26131360   0.00000000   0.00000000   0.00000000   0.00000000   0.00000000   0.00000000  -0.00976560   0.00000000
  0.58800000   0.00000000   0.01763036  -0.00008823   0.00000000   0.00000000   0.00000000   0.00000000   0.00000000  -0.00220571   0.26161885   0.00000000   0.00000000   0.00000000   0.00000000   0.00000000   0.00000000  -0.01220700   0.00000000
  0.59000000   0.00000000   0.01763054  -0.00018403   0.00000000   0.00000000   0.00000000   0.00000000   0.00000000  -0.00225906   0.26189098   0.00000000   0.00000000   0.00000000   0.00000000   0.00000000   0.00000000  -0.01953100   0.00000000
  0.59200000   0.00000000   0.01763091  -0.00026286   0.00000000   0.00000000   0.00000000   0.00000000   0.00000000  -0.00231405   0.26211993   0.00000000   0.00000000   0.00000000   0.00000000   0.00000000   0.00000000  -0.01464800   0.00000000
  0.59400000   0.00092875   0.01763143  -0.00027940  -0.00000026   0.00000000   0.00000000   0.00000000   0.00000000  -0.00236159   0.26230921   0.00000000   0.00000000   0.00000000   0.00000000   0.00000000   0.00000000  -0.00488280   0.00000000
  0.59600000   0.00000000   0.01763199  -0.00024042   0.00000000   0.00000000   0.00000000   0.00000000   0.00000000  -0.00239448   0.26246815   0.00000000   0.00000000   0.00000000   0.00000000   0.00000000   0.00000000  -0.00976560   0.00000000
  0.59800000   0.00092875   0.01763247  -0.00017688  -0.00000016   0.00000000   0.00000000   0.00000000   0.00000000  -0.00240999   0.26260434   0.00000000   0.00000000   0.00000000   0.00000000   0.00000000   0.00000000  -0.01220700   0.00000000
  0.60000000   0.00092875   0.01763282  -0.00011279  -0.00000010   0.00000000   0.00000000   0.00000000   0.00000000  -0.00240878   0.26272294   0.00000000   0.00000000   0.00000000   0.00000000   0.00000000   0.00000000  -0.00976560   0.00000000
  0.60200000   0.00000000   0.01763305  -0.00005991   0.00000000   0.00000000   0.00000000   0.00000000   0.00000000  -0.00239232   0.26282925   0.00000000   0.00000000   0.00000000   0.00000000   0.00000000   0.00000000  -0.01953100   0.00000000
  0.60400000   0.00000000   0.01763317  -0.00002180   0.00000000   0.00000000   0.00000000   0.00000000   0.00000000  -0.00236191   0.26293004   0.00000000   0.00000000   0.00000000   0.00000000   0.00000000   0.00000000  -0.00976560   0.00000000
  0.60600000   0.00000000   0.01763321   0.00000263   0.00000000   0.00000000   0.00000000   0.00000000   0.00000000  -0.00232027   0.26302943   0.00000000   0.00000000   0.00000000   0.00000000   0.00000000   0.00000000  -0.01220700   0.00000000
  0.60800000   0.00000000   0.01763321   0.00001645   0.00000000   0.00000000   0.00000000   0.00000000   0.00000000  -0.00227199   0.26312350   0.00000000   0.00000000   0.00000000   0.00000000   0.00000000   0.00000000  -0.01464800   0.00000000
  0.61000000   0.00000000   0.01763318   0.00002293   0.00000000   0.00000000   0.00000000   0.00000000   0.00000000  -0.00222167   0.26320240   0.00000000   0.00000000   0.00000000   0.00000000   0.00000000   0.00000000  -0.01464800   0.00000000
  0.61200000   0.00092875   0.01763313   0.00002443   0.00000002   0.00000000   0.00000000   0.00000000   0.00000000  -0.00217339   0.26325614   0.00000000   0.00000000   0.00000000   0.00000000   0.00000000   0.00000000  -0.01709000   0.00000000
  0.61400000   0.00000000   0.01763308   0.00002192   0.00000000   0.00000000   0.00000000   0.00000000   0.00000000  -0.00213184   0.26327550   0.00000000   0.00000000   0.00000000   0.00000000   0.00000000   0.00000000  -0.01953100   0.00000000
  0.61600000   0.00416091   0.01763304   0.00001477   0.00000006   0.00000000   0.00000000   0.00000000   0.00000000  -0.00210153   0.26324876   0.00000000   0.00000000   0.00000000   0.00000000   0.00000000   0.00000000  -0.01709000   0.00000000
  0.61800000   0.00416091   0.01763301   0.00000105   0.00000000   0.00000000   0.00000000   0.00000000   0.00000000  -0.00208481   0.26316101   0.00000000   0.00000000   0.00000000   0.00000000   0.00000000   0.00000000  -0.01709000   0.00000000
  0.62000000   0.00416091   0.01763301  -0.00002200  -0.00000009   0.00000000   0.00000000   0.00000000   0.00000000  -0.00208158   0.26300047   0.00000000   0.00000000   0.00000000   0.00000000   0.00000000   0.00000000  -0.01220700   0.00000000
  0.62200000   0.00251185   0.01763305  -0.00005687  -0.00000014   0.00000000   0.00000000   0.00000000   0.00000000  -0.00209084   0.26276810   0.00000000   0.00000000   0.00000000   0.00000000   0.00000000   0.00000000  -0.01220700   0.00000000
  0.62400000   0.00000000   0.01763316  -0.00010412   0.00000000   0.00000000   0.00000000   0.00000000   0.00000000  -0.00211237   0.26247950   0.00000000   0.00000000   0.00000000   0.00000000   0.00000000   0.00000000  -0.01709000   0.00000000
  0.62600000   0.00000000   0.01763337  -0.00015996   0.00000000   0.00000000   0.00000000   0.00000000   0.00000000  -0.00214741   0.26215166   0.00000000   0.00000000   0.00000000   0.00000000   0.00000000   0.00000000  -0.01709000   0.00000000
  0.62800000   0.00416091   0.01763369  -0.00021306  -0.00000089   0.00000000   0.00000000   0.00000000   0.00000000  -0.00219711   0.26178686   0.00000000   0.00000000   0.00000000   0.00000000   0.00000000   0.00000000  -0.01464800   0.00000000
  0.63000000   0.00251185   0.01763412  -0.00024115  -0.00000061   0.00000000   0.00000000   0.00000000   0.00000000  -0.00225964   0.26137335   0.00000000   0.00000000   0.00000000   0.00000000   0.00000000   0.00000000  -0.00488280   0.00000000
  0.63200000   0.00092875   0.01763460  -0.00021064  -0.00000020   0.00000000   0.00000000   0.00000000   0.00000000  -0.00232939   0.26089980   0.00000000   0.00000000   0.00000000   0.00000000   0.00000000   0.00000000  -0.00488280   0.00000000
  0.63400000   0.00092875   0.01763502  -0.00009405  -0.00000009   0.00000000   0.00000000   0.00000000   0.00000000  -0.00239884   0.26036505   0.00000000   0.00000000   0.00000000   0.00000000   0.00000000   0.00000000  -0.01220700   0.00000000
  0.63600000   0.00000000   0.01763521   0.00009254   0.00000000   0.00000000   0.00000000   0.00000000   0.00000000  -0.00246002   0.25977757   0.00000000   0.00000000   0.00000000   0.00000000   0.00000000   0.00000000  -0.01953100   0.00000000
  0.63800000   0.00000000   0.01763502   0.00028255   0.00000000   0.00000000   0.00000000   0.00000000   0.00000000  -0.00250616   0.25915515   0.00000000   0.00000000   0.00000000   0.00000000   0.00000000   0.00000000  -0.01709000   0.00000000
  0.64000000   0.00092875   0.01763446   0.00041240   0.00000038   0.00000000   0.00000000   0.00000000   0.00000000  -0.00253400   0.25852722   0.00000000   0.00000000   0.00000000   0.00000000   0.00000000   0.00000000  -0.01220700   0.00000000
  0.64200000   0.00000000   0.01763363   0.00046327   0.00000000   0.00000000   0.00000000   0.00000000   0.00000000  -0.00254452   0.25793061   0.00000000   0.00000000   0.00000000   0.00000000   0.00000000   0.00000000  -0.01709000   0.00000000
  0.64400000   0.00092875   0.01763271   0.00043807   0.00000041   0.00000000   0.00000000   0.00000000   0.00000000  -0.00254246   0.25739968   0.00000000   0.00000000   0.00000000   0.00000000   0.00000000   0.00000000  -0.01464800   0.00000000
  0.64600000   0.00251185   0.01763183   0.00032978   0.00000083   0.00000000   0.00000000   0.00000000   0.00000000  -0.00253665   0.25695635   0.00000000   0.00000000   0.00000000   0.00000000   0.00000000   0.00000000  -0.01464800   0.00000000
  0.64800000   0.00092875   0.01763117   0.00014058   0.00000013   0.00000000   0.00000000   0.00000000   0.00000000  -0.00253850   0.25660240   0.00000000   0.00000000   0.00000000   0.00000000   0.00000000   0.00000000  -0.01464800   0.00000000
  0.65000000   0.00092875   0.01763089  -0.00007701  -0.00000007   0.00000000   0.00000000   0.00000000   0.00000000  -0.00255727   0.25632246   0.00000000   0.00000000   0.00000000   0.00000000   0.00000000   0.00000000  -0.01220700   0.00000000
  0.65200000   0.00092875   0.01763104  -0.00023669  -0.00000022   0.00000000   0.00000000   0.00000000   0.00000000  -0.00259594   0.25609908   0.00000000   0.00000000   0.00000000   0.00000000   0.00000000   0.00000000  -0.01464800   0.00000000
  0.65400000   0.00000000   0.01763152  -0.00028709   0.00000000   0.00000000   0.00000000   0.00000000   0.00000000  -0.00265158   0.25592620   0.00000000   0.00000000   0.00000000   0.00000000   0.00000000   0.00000000  -0.01709000   0.00000000
  0.65600000   0.00000000   0.01763209  -0.00023541   0.00000000   0.00000000   0.00000000   0.00000000   0.00000000  -0.00271841   0.25581250   0.00000000   0.00000000   0.00000000   0.00000000   0.00000000   0.00000000  -0.01464800   0.00000000
  0.65800000   0.00092875   0.01763256  -0.00011110  -0.00000010   0.00000000   0.00000000   0.00000000   0.00000000  -0.00278987   0.25577783   0.00000000   0.00000000   0.00000000   0.00000000   0.00000000   0.00000000  -0.01709000   0.00000000
  0.66000000   0.00000000   0.01763279   0.00005274   0.00000000   0.00000000   0.00000000   0.00000000   0.00000000  -0.00285921   0.25584559   0.00000000   0.00000000   0.00000000   0.00000000   0.00000000   0.00000000  -0.01953100   0.00000000
  0.66200000   0.00416091   0.01763268   0.00019164   0.00000080   0.00000000   0.00000000   0.00000000   0.00000000  -0.00292148   0.25603301   0.00000000   0.00000000   0.00000000   0.00000000   0.00000000   0.00000000  -0.01464800   0.00000000
  0.66400000   0.00000000   0.01763230   0.00022072   0.00000000   0.00000000   0.00000000   0.00000000   0.00000000  -0.00297543   0.25634279   0.00000000   0.00000000   0.00000000   0.00000000   0.00000000   0.00000000  -0.01464800   0.00000000
  0.66600000   0.00416091   0.01763186   0.00013759   0.00000057   0.00000000   0.00000000   0.00000000   0.00000000  -0.00302287   0.25675804   0.00000000   0.00000000   0.00000000   0.00000000   0.00000000   0.00000000  -0.01709000   0.00000000
  0.66800000   0.00251185   0.01763158   0.00004524   0.00000011   0.00000000   0.00000000   0.00000000   0.00000000  -0.00306686   0.25724474   0.00000000   0.00000000   0.00000000   0.00000000   0.00000000   0.00000000  -0.01220700   0.00000000
  0.67000000   0.00732711   0.01763149   0.00000079   0.00000001   0.00000000   0.00000000   0.00000000   0.00000000  -0.00310977   0.25776367   0.00000000   0.00000000   0.00000000   0.00000000   0.00000000   0.00000000  -0.01709000   0.00000000
  0.67200000   0.00574401   0.01763149  -0.00004508  -0.00000026   0.00000000   0.00000000   0.00000000   0.00000000  -0.00315135   0.25828019   0.00000000   0.00000000   0.00000000   0.00000000   0.00000000   0.00000000  -0.02929700   0.00000000
  0.67400000   0.00251185   0.01763158  -0.00012129  -0.00000030   0.00000000   0.00000000   0.00000000   0.00000000  -0.00318847   0.25876593   0.00000000   0.00000000   0.00000000   0.00000000   0.00000000   0.00000000  -0.01464800   0.00000000
  0.67600000   0.00416091   0.01763182  -0.00018586  -0.00000077   0.00000000   0.00000000   0.00000000   0.00000000  -0.00321760   0.25920041   0.00000000   0.00000000   0.00000000   0.00000000   0.00000000   0.00000000  -0.01220700   0.00000000
  0.67800000   0.00000000   0.01763219  -0.00020367   0.00000000   0.00000000   0.00000000   0.00000000   0.00000000  -0.00323646   0.25957344   0.00000000   0.00000000   0.00000000   0.00000000   0.00000000   0.00000000  -0.01709000   0.00000000
  0.68000000   0.00092875   0.01763260  -0.00017917  -0.00000017   0.00000000   0.00000000   0.00000000   0.00000000  -0.00324372   0.25988337   0.00000000   0.00000000   0.00000000   0.00000000   0.00000000   0.00000000  -0.02685500   0.00000000
  0.68200000   0.00000000   0.01763296  -0.00012736   0.00000000   0.00000000   0.00000000   0.00000000   0.00000000  -0.00323860   0.26013187   0.00000000   0.00000000   0.00000000   0.00000000   0.00000000   0.00000000  -0.01709000   0.00000000
  0.68400000   0.00000000   0.01763321  -0.00005494   0.00000000   0.00000000   0.00000000   0.00000000   0.00000000  -0.00322061   0.26031837   0.00000000   0.00000000   0.00000000   0.00000000   0.00000000   0.00000000  -0.01220700   0.00000000
  0.68600000   0.00416091   0.01763332   0.00003944   0.00000016   0.00000000   0.00000000   0.00000000   0.00000000  -0.00318960   0.26044024   0.00000000   0.00000000   0.00000000   0.00000000   0.00000000   0.00000000  -0.01220700   0.00000000
  0.68800000   0.00000000   0.01763324   0.00016022   0.00000000   0.00000000   0.00000000   0.00000000   0.00000000  -0.00314693   0.26049887   0.00000000   0.00000000   0.00000000   0.00000000   0.00000000   0.00000000  -0.01953100   0.00000000
  0.69000000   0.00416091   0.01763292   0.00030818   0.00000128   0.00000000   0.00000000   0.00000000   0.00000000  -0.00309706   0.26050218   0.00000000   0.00000000   0.00000000   0.00000000   0.00000000   0.00000000  -0.00976560   0.00000000
  0.69200000   0.00000000   0.01763231   0.00047205   0.00000000   0.00000000   0.00000000   0.00000000   0.00000000  -0.00304680   0.26046132   0.00000000   0.00000000   0.00000000   0.00000000   0.00000000   0.00000000  -0.00976560   0.00000000
  0.69400000   0.00251185   0.01763136   0.00061870   0.00000155   0.00000000   0.00000000   0.00000000   0.00000000  -0.00300162   0.26038755   0.00000000   0.00000000   0.00000000   0.00000000   0.00000000   0.00000000  -0.01464800   0.00000000
  0.69600000   0.00251185   0.01763013   0.00069057   0.00000173   0.00000000   0.00000000   0.00000000   0.00000000  -0.00296333   0.26029359   0.00000000   0.00000000   0.00000000   0.00000000   0.00000000   0.00000000  -0.00976560   0.00000000
  0.69800000   0.00000000   0.01762874   0.00063016   0.00000000   0.00000000   0.00000000   0.00000000   0.00000000  -0.00293112   0.26019458   0.00000000   0.00000000   0.00000000   0.00000000   0.00000000   0.00000000  -0.02197300   0.00000000
  0.70000000   0.00092875   0.01762748   0.00042086   0.00000039   0.00000000   0.00000000   0.00000000   0.00000000  -0.00290392   0.26010344   0.00000000   0.00000000   0.00000000   0.00000000   0.00000000   0.00000000  -0.01220700   0.00000000
  0.70200000   0.00092875   0.01762664   0.00009546   0.00000009   0.00000000   0.00000000   0.00000000   0.00000000  -0.00288262   0.26002819   0.00000000   0.00000000   0.00000000   0.00000000   0.00000000   0.00000000  -0.01709000   0.00000000
  0.70400000   0.00000000   0.01762645  -0.00029269   0.00000000   0.00000000   0.00000000   0.00000000   0.00000000  -0.00287011   0.25997604   0.00000000   0.00000000   0.00000000   0.00000000   0.00000000   0.00000000  -0.01464800   0.00000000
  0.70600000   0.00000000   0.01762704  -0.00068512   0.00000000   0.00000000   0.00000000   0.00000000   0.00000000  -0.00286845   0.25995732   0.00000000   0.00000000   0.00000000   0.00000000   0.00000000   0.00000000  -0.01220700   0.00000000
  0.70800000   0.00251185   0.01762841  -0.00100521  -0.00000252   0.00000000   0.00000000   0.00000000   0.00000000  -0.00287615   0.25998386   0.00000000   0.00000000   0.00000000   0.00000000   0.00000000   0.00000000  -0.01464800   0.00000000
  0.71000000   0.00092875   0.01763042  -0.00116109  -0.00000108   0.00000000   0.00000000   0.00000000   0.00000000  -0.00288859   0.26006595   0.00000000   0.00000000   0.00000000   0.00000000   0.00000000   0.00000000  -0.01953100   0.00000000
  0.71200000   0.00092875   0.01763274  -0.00110013  -0.00000102   0.00000000   0.00000000   0.00000000   0.00000000  -0.00290031   0.26021100   0.00000000   0.00000000   0.00000000   0.00000000   0.00000000   0.00000000  -0.02685500   0.00000000
  0.71400000   0.00574401   0.01763494  -0.00084688  -0.00000486   0.00000000   0.00000000   0.00000000   0.00000000  -0.00290650   0.26041574   0.00000000   0.00000000   0.00000000   0.00000000   0.00000000   0.00000000  -0.01709000   0.00000000
  0.71600000   0.00574401   0.01763663  -0.00045491  -0.00000261   0.00000000   0.00000000   0.00000000   0.00000000  -0.00290278   0.26065587   0.00000000   0.00000000   0.00000000   0.00000000   0.00000000   0.00000000  -0.01709000   0.00000000
  0.71800000   0.00574401   0.01763754   0.00001830   0.00000011   0.00000000   0.00000000   0.00000000   0.00000000  -0.00288477   0.26088948   0.00000000   0.00000000   0.00000000   0.00000000   0.00000000   0.00000000  -0.00976560   0.00000000
  0.72000000   0.00000000   0.01763751   0.00045301   0.00000000   0.00000000   0.00000000   0.00000000   0.00000000  -0.00284888   0.26107286   0.00000000   0.00000000   0.00000000   0.00000000   0.00000000   0.00000000  -0.02197300   0.00000000
  0.72200000   0.00092875   0.01763660   0.00069031   0.00000064   0.00000000   0.00000000   0.00000000   0.00000000  -0.00279404   0.26117566   0.00000000   0.00000000   0.00000000   0.00000000   0.00000000   0.00000000  -0.01953100   0.00000000
  0.72400000   0.00416091   0.01763522   0.00066970   0.00000279   0.00000000   0.00000000   0.00000000   0.00000000  -0.00272296   0.26118939   0.00000000   0.00000000   0.00000000   0.00000000   0.00000000   0.00000000  -0.01464800   0.00000000
  0.72600000   0.00251185   0.01763388   0.00048942   0.00000123   0.00000000   0.00000000   0.00000000   0.00000000  -0.00264251   0.26112460   0.00000000   0.00000000   0.00000000   0.00000000   0.00000000   0.00000000  -0.01220700   0.00000000
  0.72800000   0.00251185   0.01763290   0.00031819   0.00000080   0.00000000   0.00000000   0.00000000   0.00000000  -0.00256309   0.26099910   0.00000000   0.00000000   0.00000000   0.00000000   0.00000000   0.00000000  -0.01464800   0.00000000
  0.73000000   0.00092875   0.01763227   0.00027358   0.00000025   0.00000000   0.00000000   0.00000000   0.00000000  -0.00249490   0.26082831   0.00000000   0.00000000   0.00000000   0.00000000   0.00000000   0.00000000  -0.01709000   0.00000000
  0.73200000   0.00251185   0.01763172   0.00037846   0.00000095   0.00000000   0.00000000   0.00000000   0.00000000  -0.00244365   0.26062389   0.00000000   0.00000000   0.00000000   0.00000000   0.00000000   0.00000000  -0.00488280   0.00000000
  0.73400000   0.00251185   0.01763096   0.00059009   0.00000148   0.00000000   0.00000000   0.00000000   0.00000000  -0.00241061   0.26039812   0.00000000   0.00000000   0.00000000   0.00000000   0.00000000   0.00000000  -0.02441400   0.00000000
  0.73600000   0.00000000   0.01762978   0.00082710   0.00000000   0.00000000   0.00000000   0.00000000   0.00000000  -0.00239415   0.26016595   0.00000000   0.00000000   0.00000000   0.00000000   0.00000000   0.00000000  -0.01464800   0.00000000
  0.73800000   0.00000000   0.01762813   0.00097206   0.00000000   0.00000000   0.00000000   0.00000000   0.00000000  -0.00238968   0.25994215   0.00000000   0.00000000   0.00000000   0.00000000   0.00000000   0.00000000  -0.01709000   0.00000000
  0.74000000   0.00092875   0.01762618   0.00090727   0.00000084   0.00000000   0.00000000   0.00000000   0.00000000  -0.00239117   0.25973791   0.00000000   0.00000000   0.00000000   0.00000000   0.00000000   0.00000000  -0.02197300   0.00000000
  0.74200000   0.00732711   0.01762437   0.00061746   0.00000452   0.00000000   0.00000000   0.00000000   0.00000000  -0.00239415   0.25955686   0.00000000   0.00000000   0.00000000   0.00000000   0.00000000   0.00000000  -0.01953100   0.00000000
  0.74400000   0.00000000   0.01762313   0.00023672   0.00000000   0.00000000   0.00000000   0.00000000   0.00000000  -0.00239717   0.25939337   0.00000000   0.00000000   0.00000000   0.00000000   0.00000000   0.00000000  -0.00976560   0.00000000
  0.74600000   0.00251185   0.01762266  -0.00007246  -0.00000018   0.00000000   0.00000000   0.00000000   0.00000000  -0.00240143   0.25924197   0.00000000   0.00000000   0.00000000   0.00000000   0.00000000   0.00000000  -0.01709000   0.00000000
  0.74800000   0.00251185   0.01762280  -0.00025516  -0.00000064   0.00000000   0.00000000   0.00000000   0.00000000  -0.00240928   0.25911094   0.00000000   0.00000000   0.00000000   0.00000000   0.00000000   0.00000000  -0.01709000   0.00000000
  0.75000000   0.00251185   0.01762332  -0.00035161  -0.00000088   0.00000000   0.00000000   0.00000000   0.00000000  -0.00242310   0.25902171   0.00000000   0.00000000   0.00000000   0.00000000   0.00000000   0.00000000  -0.01464800   0.00000000
  0.75200000   0.00251185   0.01762402  -0.00041923  -0.00000105   0.00000000   0.00000000   0.00000000   0.00000000  -0.00244474   0.25899453   0.00000000   0.00000000   0.00000000   0.00000000   0.00000000   0.00000000  -0.01464800   0.00000000
  0.75400000   0.00000000   0.01762486  -0.00049488   0.00000000   0.00000000   0.00000000   0.00000000   0.00000000  -0.00247395   0.25903712   0.00000000   0.00000000   0.00000000   0.00000000   0.00000000   0.00000000  -0.01464800   0.00000000
  0.75600000   0.00092875   0.01762585  -0.00058613  -0.00000054   0.00000000   0.00000000   0.00000000   0.00000000  -0.00250722   0.25914472   0.00000000   0.00000000   0.00000000   0.00000000   0.00000000   0.00000000  -0.00976560   0.00000000
  0.75800000   0.00251185   0.01762702  -0.00066814  -0.00000168   0.00000000   0.00000000   0.00000000   0.00000000  -0.00253950   0.25930857   0.00000000   0.00000000   0.00000000   0.00000000   0.00000000   0.00000000  -0.01953100   0.00000000
  0.76000000   0.00000000   0.01762836  -0.00069582   0.00000000   0.00000000   0.00000000   0.00000000   0.00000000  -0.00256790   0.25952043   0.00000000   0.00000000   0.00000000   0.00000000   0.00000000   0.00000000  -0.00976560   0.00000000
  0.76200000   0.00574401   0.01762975  -0.00064006  -0.00000368   0.00000000   0.00000000   0.00000000   0.00000000  -0.00259381   0.25976512   0.00000000   0.00000000   0.00000000   0.00000000   0.00000000   0.00000000  -0.01709000   0.00000000
  0.76400000   0.00000000   0.01763103  -0.00051600   0.00000000   0.00000000   0.00000000   0.00000000   0.00000000  -0.00262168   0.26001418   0.00000000   0.00000000   0.00000000   0.00000000   0.00000000   0.00000000  -0.01464800   0.00000000
  0.76600000   0.00000000   0.01763206  -0.00036726   0.00000000   0.00000000   0.00000000   0.00000000   0.00000000  -0.00265610   0.26023478   0.00000000   0.00000000   0.00000000   0.00000000   0.00000000   0.00000000  -0.01709000   0.00000000
  0.76800000   0.00416091   0.01763279  -0.00023061  -0.00000096   0.00000000   0.00000000   0.00000000   0.00000000  -0.00269918   0.26040602   0.00000000   0.00000000   0.00000000   0.00000000   0.00000000   0.00000000  -0.01709000   0.00000000
  0.77000000   0.00000000   0.01763325  -0.00012141   0.00000000   0.00000000   0.00000000   0.00000000   0.00000000  -0.00274940   0.26052672   0.00000000   0.00000000   0.00000000   0.00000000   0.00000000   0.00000000  -0.00976560   0.00000000
  0.77200000   0.00000000   0.01763350  -0.00003812   0.00000000   0.00000000   0.00000000   0.00000000   0.00000000  -0.00280226   0.26060913   0.00000000   0.00000000   0.00000000   0.00000000   0.00000000   0.00000000  -0.01953100   0.00000000
  0.77400000   0.00092875   0.01763357   0.00003015   0.00000003   0.00000000   0.00000000   0.00000000   0.00000000  -0.00285076   0.26066615   0.00000000   0.00000000   0.00000000   0.00000000   0.00000000   0.00000000  -0.02685500   0.00000000
  0.77600000   0.00000000   0.01763351   0.00009740   0.00000000   0.00000000   0.00000000   0.00000000   0.00000000  -0.00288686   0.26070354   0.00000000   0.00000000   0.00000000   0.00000000   0.00000000   0.00000000  -0.02685500   0.00000000
  0.77800000   0.00000000   0.01763332   0.00017561   0.00000000   0.00000000   0.00000000   0.00000000   0.00000000  -0.00290501   0.26072149   0.00000000   0.00000000   0.00000000   0.00000000   0.00000000   0.00000000  -0.00976560   0.00000000
  0.78000000   0.00000000   0.01763297   0.00026963   0.00000000   0.00000000   0.00000000   0.00000000   0.00000000  -0.00290491   0.26072008   0.00000000   0.00000000   0.00000000   0.00000000   0.00000000   0.00000000  -0.00244140   0.00000000
  0.78200000   0.00251185   0.01763243   0.00037159   0.00000093   0.00000000   0.00000000   0.00000000   0.00000000  -0.00289108   0.26069915   0.00000000   0.00000000   0.00000000   0.00000000   0.00000000   0.00000000  -0.01464800   0.00000000
  0.78400000   0.00000000   0.01763169   0.00045469   0.00000000   0.00000000   0.00000000   0.00000000   0.00000000  -0.00286993   0.26065527   0.00000000   0.00000000   0.00000000   0.00000000   0.00000000   0.00000000  -0.02197300   0.00000000
  0.78600000   0.00000000   0.01763078   0.00047706   0.00000000   0.00000000   0.00000000   0.00000000   0.00000000  -0.00284647   0.26058490   0.00000000   0.00000000   0.00000000   0.00000000   0.00000000   0.00000000  -0.01220700   0.00000000
  0.78800000   0.00092875   0.01762982   0.00041470   0.00000039   0.00000000   0.00000000   0.00000000   0.00000000  -0.00282296   0.26048825   0.00000000   0.00000000   0.00000000   0.00000000   0.00000000   0.00000000  -0.01709000   0.00000000
  0.79000000   0.00000000   0.01762899   0.00030231   0.00000000   0.00000000   0.00000000   0.00000000   0.00000000  -0.00280040   0.26036589   0.00000000   0.00000000   0.00000000   0.00000000   0.00000000   0.00000000  -0.01464800   0.00000000
  0.79200000   0.00000000   0.01762839   0.00022406   0.00000000   0.00000000   0.00000000   0.00000000   0.00000000  -0.00278108   0.26021483   0.00000000   0.00000000   0.00000000   0.00000000   0.00000000   0.00000000  -0.01464800   0.00000000
  0.79400000   0.00000000   0.01762794   0.00024352   0.00000000   0.00000000   0.00000000   0.00000000   0.00000000  -0.00276901   0.26003394   0.00000000   0.00000000   0.00000000   0.00000000   0.00000000   0.00000000  -0.01953100   0.00000000
  0.79600000   0.00000000   0.01762745   0.00034087   0.00000000   0.00000000   0.00000000   0.00000000   0.00000000  -0.00276833   0.25983444   0.00000000   0.00000000   0.00000000   0.00000000   0.00000000   0.00000000  -0.01709000   0.00000000
  0.79800000   0.00092875   0.01762677   0.00043520   0.00000040   0.00000000   0.00000000   0.00000000   0.00000000  -0.00278169   0.25963938   0.00000000   0.00000000   0.00000000   0.00000000   0.00000000   0.00000000  -0.01709000   0.00000000
  0.80000000   0.00574401   0.01762590   0.00046259   0.00000266   0.00000000   0.00000000   0.00000000   0.00000000  -0.00280954   0.25947149   0.00000000   0.00000000   0.00000000   0.00000000   0.00000000   0.00000000  -0.01220700   0.00000000
  0.80200000   0.00000000   0.01762498   0.00040323   0.00000000   0.00000000   0.00000000   0.00000000   0.00000000  -0.00284988   0.25934647   0.00000000   0.00000000   0.00000000   0.00000000   0.00000000   0.00000000  -0.02441400   0.00000000
  0.80400000   0.00000000   0.01762417   0.00024628   0.00000000   0.00000000   0.00000000   0.00000000   0.00000000  -0.00289886   0.25927555   0.00000000   0.00000000   0.00000000   0.00000000   0.00000000   0.00000000  -0.02929700   0.00000000
  0.80600000   0.00000000   0.01762368  -0.00002567   0.00000000   0.00000000   0.00000000   0.00000000   0.00000000  -0.00295178   0.25926780   0.00000000   0.00000000   0.00000000   0.00000000   0.00000000   0.00000000  -0.01464800   0.00000000
  0.80800000   0.00416091   0.01762373  -0.00039773  -0.00000165   0.00000000   0.00000000   0.00000000   0.00000000  -0.00300375   0.25932977   0.00000000   0.00000000   0.00000000   0.00000000   0.00000000   0.00000000  -0.02197300   0.00000000
  0.81000000   0.00000000   0.01762452  -0.00078539   0.00000000   0.00000000   0.00000000   0.00000000   0.00000000  -0.00305121   0.25946245   0.00000000   0.00000000   0.00000000   0.00000000   0.00000000   0.00000000  -0.01220700   0.00000000
  0.81200000   0.00000000   0.01762609  -0.00106842   0.00000000   0.00000000   0.00000000   0.00000000   0.00000000  -0.00309203   0.25965915   0.00000000   0.00000000   0.00000000   0.00000000   0.00000000   0.00000000  -0.00732420   0.00000000
  0.81400000   0.00251185   0.01762823  -0.00116723  -0.00000293   0.00000000   0.00000000   0.00000000   0.00000000  -0.00312406   0.25991056   0.00000000   0.00000000   0.00000000   0.00000000   0.00000000   0.00000000  -0.00976560   0.00000000
  0.81600000   0.00416091   0.01763056  -0.00107522  -0.00000447   0.00000000   0.00000000   0.00000000   0.00000000  -0.00314574   0.26020823   0.00000000   0.00000000   0.00000000   0.00000000   0.00000000   0.00000000  -0.01220700   0.00000000
  0.81800000   0.00000000   0.01763272  -0.00082714   0.00000000   0.00000000   0.00000000   0.00000000   0.00000000  -0.00315680   0.26053868   0.00000000   0.00000000   0.00000000   0.00000000   0.00000000   0.00000000  -0.01464800   0.00000000
  0.82000000   0.00000000   0.01763437  -0.00046510   0.00000000   0.00000000   0.00000000   0.00000000   0.00000000  -0.00315699   0.26087910   0.00000000   0.00000000   0.00000000   0.00000000   0.00000000   0.00000000  -0.01220700   0.00000000
  0.82200000   0.00251185   0.01763530  -0.00004846  -0.00000012   0.00000000   0.00000000   0.00000000   0.00000000  -0.00314652   0.26120161   0.00000000   0.00000000   0.00000000   0.00000000   0.00000000   0.00000000  -0.01220700   0.00000000
  0.82400000   0.00000000   0.01763540   0.00034389   0.00000000   0.00000000   0.00000000   0.00000000   0.00000000  -0.00312809   0.26148051   0.00000000   0.00000000   0.00000000   0.00000000   0.00000000   0.00000000  -0.01953100   0.00000000
  0.82600000   0.00092875   0.01763471   0.00065840   0.00000061   0.00000000   0.00000000   0.00000000   0.00000000  -0.00310548   0.26169970   0.00000000   0.00000000   0.00000000   0.00000000   0.00000000   0.00000000  -0.01464800   0.00000000
  0.82800000   0.00897617   0.01763339   0.00088671   0.00000796   0.00000000   0.00000000   0.00000000   0.00000000  -0.00308101   0.26185648   0.00000000   0.00000000   0.00000000   0.00000000   0.00000000   0.00000000  -0.01220700   0.00000000
  0.83000000   0.00251185   0.01763162   0.00102131   0.00000257   0.00000000   0.00000000   0.00000000   0.00000000  -0.00305642   0.26195880   0.00000000   0.00000000   0.00000000   0.00000000   0.00000000   0.00000000  -0.00244140   0.00000000
  0.83200000   0.00092875   0.01762958   0.00102176   0.00000095   0.00000000   0.00000000   0.00000000   0.00000000  -0.00303399   0.26201974   0.00000000   0.00000000   0.00000000   0.00000000   0.00000000   0.00000000  -0.02197300   0.00000000
  0.83400000   0.00000000   0.01762753   0.00086155   0.00000000   0.00000000   0.00000000   0.00000000   0.00000000  -0.00301543   0.26205082   0.00000000   0.00000000   0.00000000   0.00000000   0.00000000   0.00000000  -0.01709000   0.00000000
  0.83600000   0.00092875   0.01762581   0.00060356   0.00000056   0.00000000   0.00000000   0.00000000   0.00000000  -0.00300004   0.26205377   0.00000000   0.00000000   0.00000000   0.00000000   0.00000000   0.00000000  -0.01709000   0.00000000
  0.83800000   0.00251185   0.01762460   0.00037680   0.00000095   0.00000000   0.00000000   0.00000000   0.00000000  -0.00298380   0.26201486   0.00000000   0.00000000   0.00000000   0.00000000   0.00000000   0.00000000  -0.01953100   0.00000000
  0.84000000   0.00092875   0.01762385   0.00026892   0.00000025   0.00000000   0.00000000   0.00000000   0.00000000  -0.00296062   0.26190920   0.00000000   0.00000000   0.00000000   0.00000000   0.00000000   0.00000000  -0.01953100   0.00000000
  0.84200000   0.00251185   0.01762331   0.00027845   0.00000070   0.00000000   0.00000000   0.00000000   0.00000000  -0.00292688   0.26171513   0.00000000   0.00000000   0.00000000   0.00000000   0.00000000   0.00000000  -0.01464800   0.00000000
  0.84400000   0.00000000   0.01762275   0.00034726   0.00000000   0.00000000   0.00000000   0.00000000   0.00000000  -0.00288429   0.26142455   0.00000000   0.00000000   0.00000000   0.00000000   0.00000000   0.00000000  -0.02685500   0.00000000
  0.84600000   0.00092875   0.01762206   0.00039000   0.00000036   0.00000000   0.00000000   0.00000000   0.00000000  -0.00283799   0.26104189   0.00000000   0.00000000   0.00000000   0.00000000   0.00000000   0.00000000  -0.00488280   0.00000000
  0.84800000   0.00416091   0.01762128   0.00030762   0.00000128   0.00000000   0.00000000   0.00000000   0.00000000  -0.00279394   0.26058278   0.00000000   0.00000000   0.00000000   0.00000000   0.00000000   0.00000000  -0.01953100   0.00000000
  0.85000000   0.00000000   0.01762066   0.00003701   0.00000000   0.00000000   0.00000000   0.00000000   0.00000000  -0.00275803   0.26007379   0.00000000   0.00000000   0.00000000   0.00000000   0.00000000   0.00000000  -0.01220700   0.00000000
  0.85200000   0.00251185   0.01762059  -0.00037238  -0.00000094   0.00000000   0.00000000   0.00000000   0.00000000  -0.00273402   0.25954497   0.00000000   0.00000000   0.00000000   0.00000000   0.00000000   0.00000000  -0.01220700   0.00000000
  0.85400000   0.00092875   0.01762133  -0.00077376  -0.00000072   0.00000000   0.00000000   0.00000000   0.00000000  -0.00272076   0.25902325   0.00000000   0.00000000   0.00000000   0.00000000   0.00000000   0.00000000  -0.00976560   0.00000000
  0.85600000   0.00092875   0.01762288  -0.00104796  -0.00000097   0.00000000   0.00000000   0.00000000   0.00000000  -0.00271282   0.25853450   0.00000000   0.00000000   0.00000000   0.00000000   0.00000000   0.00000000  -0.01709000   0.00000000
  0.85800000   0.00416091   0.01762498  -0.00116739  -0.00000486   0.00000000   0.00000000   0.00000000   0.00000000  -0.00270477   0.25810384   0.00000000   0.00000000   0.00000000   0.00000000   0.00000000   0.00000000  -0.01464800   0.00000000
  0.86000000   0.00092875   0.01762731  -0.00115133  -0.00000107   0.00000000   0.00000000   0.00000000   0.00000000  -0.00269456   0.25774641   0.00000000   0.00000000   0.00000000   0.00000000   0.00000000   0.00000000  -0.01464800   0.00000000
  0.86200000   0.00251185   0.01762962  -0.00103405  -0.00000260   0.00000000   0.00000000   0.00000000   0.00000000  -0.00268283   0.25746175   0.00000000   0.00000000   0.00000000   0.00000000   0.00000000   0.00000000  -0.01220700   0.00000000
  0.86400000   0.00000000   0.01763168  -0.00086317   0.00000000   0.00000000   0.00000000   0.00000000   0.00000000  -0.00267107   0.25724140   0.00000000   0.00000000   0.00000000   0.00000000   0.00000000   0.00000000  -0.01709000   0.00000000
  0.86600000   0.00092875   0.01763341  -0.00067405  -0.00000063   0.00000000   0.00000000   0.00000000   0.00000000  -0.00266278   0.25707872   0.00000000   0.00000000   0.00000000   0.00000000   0.00000000   0.00000000  -0.00488280   0.00000000
  0.86800000   0.00000000   0.01763476  -0.00046592   0.00000000   0.00000000   0.00000000   0.00000000   0.00000000  -0.00266410   0.25696975   0.00000000   0.00000000   0.00000000   0.00000000   0.00000000   0.00000000  -0.01220700   0.00000000
  0.87000000   0.00000000   0.01763569  -0.00022520   0.00000000   0.00000000   0.00000000   0.00000000   0.00000000  -0.00268048   0.25691088   0.00000000   0.00000000   0.00000000   0.00000000   0.00000000   0.00000000  -0.01220700   0.00000000
  0.87200000   0.00000000   0.01763614   0.00002707   0.00000000   0.00000000   0.00000000   0.00000000   0.00000000  -0.00271429   0.25690045   0.00000000   0.00000000   0.00000000   0.00000000   0.00000000   0.00000000  -0.01220700   0.00000000
  0.87400000   0.00000000   0.01763609   0.00023906   0.00000000   0.00000000   0.00000000   0.00000000   0.00000000  -0.00276513   0.25693781   0.00000000   0.00000000   0.00000000   0.00000000   0.00000000   0.00000000  -0.01220700   0.00000000
  0.87600000   0.00000000   0.01763561   0.00038862   0.00000000   0.00000000   0.00000000   0.00000000   0.00000000  -0.00282930   0.25701413   0.00000000   0.00000000   0.00000000   0.00000000   0.00000000   0.00000000  -0.02685500   0.00000000
  0.87800000   0.00000000   0.01763483   0.00050812   0.00000000   0.00000000   0.00000000   0.00000000   0.00000000  -0.00289926   0.25710918   0.00000000   0.00000000   0.00000000   0.00000000   0.00000000   0.00000000  -0.01953100   0.00000000
  0.88000000   0.00092875   0.01763381   0.00064491   0.00000060   0.00000000   0.00000000   0.00000000   0.00000000  -0.00296520   0.25720643   0.00000000   0.00000000   0.00000000   0.00000000   0.00000000   0.00000000  -0.01709000   0.00000000
  0.88200000   0.00251185   0.01763253   0.00081899   0.00000206   0.00000000   0.00000000   0.00000000   0.00000000  -0.00301772   0.25730691   0.00000000   0.00000000   0.00000000   0.00000000   0.00000000   0.00000000  -0.01464800   0.00000000
  0.88400000   0.00251185   0.01763089   0.00100662   0.00000253   0.00000000   0.00000000   0.00000000   0.00000000  -0.00304999   0.25741957   0.00000000   0.00000000   0.00000000   0.00000000   0.00000000   0.00000000  -0.01953100   0.00000000
  0.88600000   0.01055927   0.01762887   0.00114616   0.00001210   0.00000000   0.00000000   0.00000000   0.00000000  -0.00305749   0.25754601   0.00000000   0.00000000   0.00000000   0.00000000   0.00000000   0.00000000  -0.01709000   0.00000000
  0.88800000   0.00000000   0.01762658   0.00117309   0.00000000   0.00000000   0.00000000   0.00000000   0.00000000  -0.00303613   0.25768132   0.00000000   0.00000000   0.00000000   0.00000000   0.00000000   0.00000000  -0.01464800   0.00000000
  0.89000000   0.00000000   0.01762424   0.00107040   0.00000000   0.00000000   0.00000000   0.00000000   0.00000000  -0.00298235   0.25782214   0.00000000   0.00000000   0.00000000   0.00000000   0.00000000   0.00000000  -0.01709000   0.00000000
  0.89200000   0.00092875   0.01762209   0.00088355   0.00000082   0.00000000   0.00000000   0.00000000   0.00000000  -0.00289563   0.25797047   0.00000000   0.00000000   0.00000000   0.00000000   0.00000000   0.00000000  -0.01464800   0.00000000
  0.89400000   0.00251185   0.01762033   0.00066250   0.00000166   0.00000000   0.00000000   0.00000000   0.00000000  -0.00278072   0.25812996   0.00000000   0.00000000   0.00000000   0.00000000   0.00000000   0.00000000  -0.01953100   0.00000000
  0.89600000   0.00000000   0.01761900   0.00038834   0.00000000   0.00000000   0.00000000   0.00000000   0.00000000  -0.00264838   0.25829981   0.00000000   0.00000000   0.00000000   0.00000000   0.00000000   0.00000000  -0.01464800   0.00000000
  0.89800000   0.00092875   0.01761823  -0.00000508  -0.00000000   0.00000000   0.00000000   0.00000000   0.00000000  -0.00251357   0.25847779   0.00000000   0.00000000   0.00000000   0.00000000   0.00000000   0.00000000  -0.01709000   0.00000000
  0.90000000   0.00732711   0.01761824  -0.00052251  -0.00000383   0.00000000   0.00000000   0.00000000   0.00000000  -0.00239140   0.25866879   0.00000000   0.00000000   0.00000000   0.00000000   0.00000000   0.00000000  -0.01220700   0.00000000
  0.90200000   0.00416091   0.01761928  -0.00104258  -0.00000434   0.00000000   0.00000000   0.00000000   0.00000000  -0.00229214   0.25888044   0.00000000   0.00000000   0.00000000   0.00000000   0.00000000   0.00000000  -0.01220700   0.00000000
  0.90400000   0.00092875   0.01762137  -0.00138486  -0.00000129   0.00000000   0.00000000   0.00000000   0.00000000  -0.00221876   0.25910869   0.00000000   0.00000000   0.00000000   0.00000000   0.00000000   0.00000000  -0.01220700   0.00000000
  0.90600000   0.00251185   0.01762414  -0.00144333  -0.00000363   0.00000000   0.00000000   0.00000000   0.00000000  -0.00216894   0.25933826   0.00000000   0.00000000   0.00000000   0.00000000   0.00000000   0.00000000  -0.01220700   0.00000000
  0.90800000   0.00000000   0.01762702  -0.00124245   0.00000000   0.00000000   0.00000000   0.00000000   0.00000000  -0.00213857   0.25955589   0.00000000   0.00000000   0.00000000   0.00000000   0.00000000   0.00000000  -0.01220700   0.00000000
  0.91000000   0.00092875   0.01762951  -0.00088469  -0.00000082   0.00000000   0.00000000   0.00000000   0.00000000  -0.00212371   0.25975493   0.00000000   0.00000000   0.00000000   0.00000000   0.00000000   0.00000000  -0.01709000   0.00000000
  0.91200000   0.00092875   0.01763128  -0.00047598  -0.00000044   0.00000000   0.00000000   0.00000000   0.00000000  -0.00212173   0.25993085   0.00000000   0.00000000   0.00000000   0.00000000   0.00000000   0.00000000  -0.01953100   0.00000000
  0.91400000   0.00000000   0.01763223  -0.00008950   0.00000000   0.00000000   0.00000000   0.00000000   0.00000000  -0.00213241   0.26007543   0.00000000   0.00000000   0.00000000   0.00000000   0.00000000   0.00000000  -0.01709000   0.00000000
  0.91600000   0.00092875   0.01763241   0.00023120   0.00000021   0.00000000   0.00000000   0.00000000   0.00000000  -0.00215963   0.26017301   0.00000000   0.00000000   0.00000000   0.00000000   0.00000000   0.00000000  -0.00976560   0.00000000
  0.91800000   0.00251185   0.01763195   0.00045757   0.00000115   0.00000000   0.00000000   0.00000000   0.00000000  -0.00221242   0.26019992   0.00000000   0.00000000   0.00000000   0.00000000   0.00000000   0.00000000  -0.01464800   0.00000000
  0.92000000   0.00000000   0.01763103   0.00058483   0.00000000   0.00000000   0.00000000   0.00000000   0.00000000  -0.00230463   0.26012601   0.00000000   0.00000000   0.00000000   0.00000000   0.00000000   0.00000000  -0.01464800   0.00000000
  0.92200000   0.00000000   0.01762986   0.00065088   0.00000000   0.00000000   0.00000000   0.00000000   0.00000000  -0.00245417   0.25991886   0.00000000   0.00000000   0.00000000   0.00000000   0.00000000   0.00000000  -0.01220700   0.00000000
  0.92400000   0.00092875   0.01762856   0.00070060   0.00000065   0.00000000   0.00000000   0.00000000   0.00000000  -0.00268257   0.25954909   0.00000000   0.00000000   0.00000000   0.00000000   0.00000000   0.00000000  -0.01220700   0.00000000
  0.92600000   0.00000000   0.01762716   0.00071855   0.00000000   0.00000000   0.00000000   0.00000000   0.00000000  -0.00301470   0.25899192   0.00000000   0.00000000   0.00000000   0.00000000   0.00000000   0.00000000  -0.01220700   0.00000000
  0.92800000   0.00251185   0.01762572   0.00064177   0.00000161   0.00000000   0.00000000   0.00000000   0.00000000  -0.00347705   0.25822744   0.00000000   0.00000000   0.00000000   0.00000000   0.00000000   0.00000000  -0.01220700   0.00000000
  0.93000000   0.00092875   0.01762444   0.00044962   0.00000042   0.00000000   0.00000000   0.00000000   0.00000000  -0.00409395   0.25724602   0.00000000   0.00000000   0.00000000   0.00000000   0.00000000   0.00000000  -0.01709000   0.00000000
  0.93200000   0.00000000   0.01762354   0.00021209   0.00000000   0.00000000   0.00000000   0.00000000   0.00000000  -0.00488433   0.25605517   0.00000000   0.00000000   0.00000000   0.00000000   0.00000000   0.00000000  -0.01464800   0.00000000
  0.93400000   0.00000000   0.01762311   0.00003558   0.00000000   0.00000000   0.00000000   0.00000000   0.00000000  -0.00586122   0.25468229   0.00000000   0.00000000   0.00000000   0.00000000   0.00000000   0.00000000  -0.00732420   0.00000000
  0.93600000   0.00000000   0.01762304  -0.00002767   0.00000000   0.00000000   0.00000000   0.00000000   0.00000000  -0.00703159   0.25317755   0.00000000   0.00000000   0.00000000   0.00000000   0.00000000   0.00000000  -0.00732420   0.00000000
  0.93800000   0.00092875   0.01762310  -0.00000386  -0.00000000   0.00000000   0.00000000   0.00000000   0.00000000  -0.00839238   0.25162068   0.00000000   0.00000000   0.00000000   0.00000000   0.00000000   0.00000000  -0.01220700   0.00000000
  0.94000000   0.00574401   0.01762311   0.00004220   0.00000024   0.00000000   0.00000000   0.00000000   0.00000000  -0.00992279   0.25012753   0.00000000   0.00000000   0.00000000   0.00000000   0.00000000   0.00000000  -0.02197300   0.00000000
  0.94200000   0.00000000   0.01762302   0.00004959   0.00000000   0.00000000   0.00000000   0.00000000   0.00000000  -0.01157804   0.24885188   0.00000000   0.00000000   0.00000000   0.00000000   0.00000000   0.00000000  -0.01220700   0.00000000
  0.94400000   0.00416091   0.01762292   0.00000149   0.00000001   0.00000000   0.00000000   0.00000000   0.00000000  -0.01328489   0.24798566   0.00000000   0.00000000   0.00000000   0.00000000   0.00000000   0.00000000  -0.02197300   0.00000000
  0.94600000   0.00416091   0.01762292  -0.00005636  -0.00000023   0.00000000   0.00000000   0.00000000   0.00000000  -0.01493487   0.24776312   0.00000000   0.00000000   0.00000000   0.00000000   0.00000000   0.00000000  -0.01709000   0.00000000
  0.94800000   0.00000000   0.01762303  -0.00005643   0.00000000   0.00000000   0.00000000   0.00000000   0.00000000  -0.01637641   0.24846578   0.00000000   0.00000000   0.00000000   0.00000000   0.00000000   0.00000000  -0.01464800   0.00000000
  0.95000000   0.00000000   0.01762314   0.00005703   0.00000000   0.00000000   0.00000000   0.00000000   0.00000000  -0.01740918   0.25042390   0.00000000   0.00000000   0.00000000   0.00000000   0.00000000   0.00000000  -0.01709000   0.00000000
  0.95200000   0.00092875   0.01762303   0.00036618   0.00000034   0.00000000   0.00000000   0.00000000   0.00000000  -0.01777921   0.25401490   0.00000000   0.00000000   0.00000000   0.00000000   0.00000000   0.00000000  -0.01464800   0.00000000
  0.95400000   0.00251185   0.01762230   0.00100843   0.00000253   0.00000000   0.00000000   0.00000000   0.00000000  -0.01717348   0.25965700   0.00000000   0.00000000   0.00000000   0.00000000   0.00000000   0.00000000  -0.00732420   0.00000000
  0.95600000   0.00092875   0.01762028   0.00212809   0.00000198   0.00000000   0.00000000   0.00000000   0.00000000  -0.01521875   0.26779565   0.00000000   0.00000000   0.00000000   0.00000000   0.00000000   0.00000000  -0.01464800   0.00000000
  0.95800000   0.00092875   0.01761603   0.00379304   0.00000352   0.00000000   0.00000000   0.00000000   0.00000000  -0.01148657   0.27888021   0.00000000   0.00000000   0.00000000   0.00000000   0.00000000   0.00000000  -0.01709000   0.00000000
  0.96000000   0.00092875   0.01760844   0.00590936   0.00000549   0.00000000   0.00000000   0.00000000   0.00000000  -0.00550197   0.29333113   0.00000000   0.00000000   0.00000000   0.00000000   0.00000000   0.00000000  -0.00488280   0.02240821
  0.96200000   0.00092875   0.01759662   0.00818491   0.00000760  -0.00000009   0.00000382  -0.00008759   0.00382310   0.00324223   0.31150072   0.00000019   0.00000097   0.00000116   0.00000186  -0.00000226   0.00060483   0.19043000   0.08155707
  0.96400000   0.00000000   0.01758025   0.01025066   0.00000000   0.00000045   0.00001685   0.00062960   0.00920795   0.01526127   0.33362464   0.00000110   0.00000427   0.00000536   0.00000279   0.00001624   0.00124996   0.08789100   0.17384859
  0.96600000   0.00000000   0.01755975   0.01188046   0.00000000   0.00000351   0.00004253   0.00242434   0.01646310   0.03104289   0.35975413   0.00000357   0.00001076   0.00001434   0.00000279   0.00006255   0.00194334   0.28320000   0.31396167
  0.96800000   0.00000000   0.01753599   0.01307584   0.00000000   0.00001154   0.00008488   0.00560421   0.02589127   0.05099791   0.38968862   0.00000905   0.00002148   0.00003054   0.00000279   0.00014459   0.00269278  -0.41748000   0.52103179
  0.97000000   0.00000000   0.01750984   0.01394612   0.00000000   0.00002764   0.00014854   0.01050329   0.03776964   0.07539825   0.42296944   0.00001983   0.00003760   0.00005742   0.00000279   0.00027098   0.00350544  -0.08056600   0.81870334
  0.97200000   0.00416091   0.01748194   0.01454778   0.00006053   0.00005562   0.00023864   0.01746879   0.05233270   0.10431174   0.45895346   0.00003927   0.00006040   0.00009967   0.00000695   0.00045069   0.00438736   0.14893000   1.23468648
  0.97400000   0.01544049   0.01745285   0.01485946   0.00022944   0.00009993   0.00036074   0.02684325   0.06976088   0.13754930   0.49688949   0.00007207   0.00009130   0.00016338   0.00002655   0.00069256   0.00534320  -0.14160000   1.79965883
  0.97600000   0.02348791   0.01742313   0.01488579   0.00034964   0.00016572   0.00052067   0.03894361   0.09017349   0.17464004   0.53595188   0.00012446   0.00013178   0.00025624   0.00006548   0.00100475   0.00637604   0.82520000   2.54543138
  0.97800000   0.03958274   0.01739336   0.01472984   0.00058305   0.00025870   0.00072447   0.05403992   0.11362544   0.21484472   0.57530443   0.00020422   0.00018336   0.00038758   0.00012855   0.00139423   0.00748730  -0.47607000   3.50268386
  0.98000000   0.06049283   0.01736390   0.01454784   0.00088004   0.00038508   0.00097821   0.07233649   0.14011040   0.25720673   0.61420354   0.00032074   0.00024758   0.00056832   0.00022862   0.00186628   0.00867681   0.65674000   4.69846870
  0.98200000   0.09109941   0.01733480   0.01445344   0.00131670   0.00055137   0.00128788   0.09395772   0.16956833   0.30062092   0.65200698   0.00048480   0.00032596   0.00081076   0.00038022   0.00242411   0.00994302  -0.73486000   6.15305462
  0.98400000   0.12975340   0.01730590   0.01447342   0.00187797   0.00076427   0.00165934   0.11893876   0.20188923   0.34388997   0.68806842   0.00070828   0.00041998   0.00112826   0.00060107   0.00306862   0.01128309  -0.13916000   7.87593241
  0.98600000   0.17322264   0.01727695   0.01455377   0.00252104   0.00103042   0.00209814   0.14721981   0.23691032   0.38576119   0.72167164   0.00100362   0.00053104   0.00153466   0.00090404   0.00379827   0.01269283  -0.05859400   9.86195731
  0.98800000   0.21992405   0.01724784   0.01456734   0.00320371   0.00135629   0.00260946   0.17864365   0.27441263   0.42497377   0.75208400   0.00138308   0.00066045   0.00204353   0.00129719   0.00460901   0.01416659  -0.12451000  12.08932796
  0.99000000   0.28113720   0.01721871   0.01437072   0.00404014   0.00174789   0.00319800   0.21295883   0.31412511   0.46035782   0.77869394   0.00185794   0.00080941   0.00266734   0.00179825   0.00549434   0.01569737  -0.08544900  14.52115358
  0.99200000   0.34393344   0.01718997   0.01391103   0.00478447   0.00221068   0.00386787   0.24983310   0.35574052   0.49099845   0.80117968   0.00243769   0.00097895   0.00341664   0.00242332   0.00644569   0.01727724  -0.14648000  17.11162501
  0.99400000   0.41800926   0.01716214   0.01324391   0.00553608   0.00274940   0.00462255   0.28888020   0.39894327   0.51641662   0.81964724   0.00312964   0.00116996   0.00429960   0.00318527   0.00745311   0.01889807   0.03906300  19.81600236
  0.99600000   0.47757334   0.01713566   0.01246071   0.00595090   0.00336797   0.00546494   0.32969752   0.44344492   0.53667031   0.83469140   0.00393894   0.00138317   0.00532210   0.00408085   0.00850620   0.02055241  -0.13916000  22.60119097
  0.99800000   0.55006606   0.01711073   0.01166120   0.00641443   0.00406958   0.00639740   0.37190563   0.48901930   0.55229880   0.84732354   0.00486915   0.00161917   0.00648832   0.00510849   0.00959517   0.02223442  -0.08789100  25.45200781
  1.00000000   0.62090972   0.01708741   0.01095753   0.00680364   0.00485666   0.00742195   0.41517746   0.53552573   0.56411451   0.85873829   0.00592317   0.00187848   0.00780165   0.00627946   0.01071158   0.02394048  -0.08300800  28.36999927
  1.00200000   0.69663461   0.01706550   0.01043464   0.00726913   0.00573109   0.00854039   0.45924914   0.58291218   0.57293479   0.87002802   0.00710398   0.00216155   0.00926554   0.00759701   0.01184863   0.02566925  -0.06103500  31.36602603
  1.00400000   0.78034094   0.01704463   0.01011660   0.00789440   0.00669425   0.00975450   0.50391239   0.63119880   0.57937717   0.88196284   0.00841518   0.00246884   0.01088403   0.00907398   0.01300094   0.02742124   0.31738000  34.45057276
  1.00600000   0.88667240   0.01702439   0.00999692   0.00886399   0.00774716   0.01106615   0.54899672   0.68044837   0.58379863   0.89487223   0.00986086   0.00280082   0.01266167   0.01074100   0.01416412   0.02919808  -0.41992000  37.62633280
  1.00800000   1.01866324   0.01700440   0.01010052   0.01028903   0.00889051   0.01247733   0.59435239   0.73073291   0.58637758   0.90866473   0.01144521   0.00315799   0.01460319   0.01264633   0.01533429   0.03100161  -0.05371100  40.88581272
  1.01000000   1.17651136   0.01698420   0.01050581   0.01236021   0.01012470   0.01399016   0.63984213   0.78210534   0.58725768   0.92293998   0.01317202   0.00354088   0.01671290   0.01484151   0.01650793   0.03283322   0.08544900  44.21215648
  1.01200000   1.37136440   0.01696319   0.01130113   0.01549797   0.01144989   0.01560685   0.68534223   0.83457895   0.58664498   0.93707507   0.01504419   0.00395006   0.01899425   0.01738938   0.01768183   0.03469323   0.26367000  47.57931948
  1.01400000   1.59361165   0.01694059   0.01252531   0.01996047   0.01286597   0.01732954   0.73074699   0.88811199   0.58479772   0.95027357   0.01706327   0.00438607   0.02144934   0.02035436   0.01885327   0.03658058  -0.06835900  50.95011724
  1.01600000   1.86899165   0.01691553   0.01415053   0.02644723   0.01437269   0.01916025   0.77596904   0.94259646   0.58193129   0.96162168   0.01922895   0.00484942   0.02407837   0.02381696   0.02002000   0.03849248  -0.14648000  54.27305664
  1.01800000   2.17174606   0.01688723   0.01611146   0.03499001   0.01596959   0.02110070   0.82093202   0.99785134   0.57811348   0.97015031   0.02153831   0.00534054   0.02687886   0.02785770   0.02118005   0.04042425  -0.00732420  57.47967164
  1.02000000   2.48738952   0.01685501   0.01833712   0.04561155   0.01765608   0.02315217   0.86555721   1.05362052   0.57321643   0.97489056   0.02398504   0.00585977   0.02984481   0.03251684   0.02233138   0.04236929   0.16846000  60.48352116
  1.02200000   2.77887095   0.01681834   0.02074407   0.05764510   0.01943139   0.02531536   0.90974947   1.10957362   0.56694392   0.97489519   0.02655849   0.00640727   0.03296576   0.03778310   0.02347154   0.04431908  -0.15381000  63.18057335
  1.02400000   3.01079489   0.01677685   0.02320823   0.06987522   0.02129452   0.02759024   0.95338681   1.16530701   0.55889945   0.96922244   0.02924284   0.00698304   0.03622588   0.04357276   0.02459738   0.04626319   0.10010000  65.45095015
  1.02600000   3.18308878   0.01673043   0.02558572   0.08144160   0.02324423   0.02997589   0.99631469   1.22034470   0.54863985   0.95694598   0.03201631   0.00758684   0.03960314   0.04976665   0.02570492   0.04818936  -0.06835900  67.16267388
  1.02800000   3.28612211   0.01667926   0.02776760   0.09124774   0.02527888   0.03247038   1.03834272   1.27414184   0.53568317   0.93721620   0.03485055   0.00821819   0.04306874   0.05623586   0.02678924   0.05008352  -0.02929700  68.17702095
  1.03000000   3.31356249   0.01662373   0.02963180   0.09818682   0.02739647   0.03507062   1.07924073   1.32609349   0.51948556   0.90933233   0.03771037   0.00887630   0.04658667   0.06283554   0.02784441   0.05193007   0.05371100  68.35550477
  1.03200000   3.26844418   0.01656446   0.03093753   0.10111757   0.02959444   0.03777226   1.11873383   1.37554894   0.49943655   0.87281439   0.04055373   0.00956008   0.05011382   0.06941755   0.02886333   0.05371222   0.21729000  67.57055730
  1.03400000   3.15248221   0.01650259   0.03140619   0.09900746   0.03186967   0.04056964   1.15649972   1.42183203   0.47492322   0.82748511   0.04333236   0.01026809   0.05360046   0.07583847   0.02983769   0.05541252  -0.17090000  65.72147622
  1.03600000   2.94799865   0.01643977   0.03094324   0.09122063   0.03421835   0.04345574   1.19217403   1.46426760   0.44547407   0.77354881   0.04599313   0.01099856   0.05699169   0.08193895   0.03075809   0.05701355  -0.02197300  62.75436940
  1.03800000   2.68869370   0.01637789   0.02969708   0.07984636   0.03663589   0.04642222   1.22536841   1.50221367   0.41094103   0.71165560   0.04848044   0.01174937   0.06022981   0.08757565   0.03161451   0.05849876  -0.01220700  58.68236488
  1.04000000   2.36499622   0.01631849   0.02789483   0.06597117   0.03911696   0.04945953   1.25570141   1.53509773   0.37165028   0.64294912   0.05073971   0.01251811   0.06325782   0.09262934   0.03239710   0.05985336  -0.00488280  53.60151338
  1.04200000   2.01070535   0.01626270   0.02570638   0.05168795   0.04165550   0.05255709   1.28283779   1.56245650   0.32846820   0.56910326   0.05272157   0.01330209   0.06602366   0.09700504   0.03309721   0.06106541  -0.00244140  47.69813178
  1.04400000   1.67896045   0.01621129   0.02332047   0.03915415   0.04424487   0.05570352   1.30652906   1.58397740   0.28276679   0.49233191   0.05438643   0.01409845   0.06848488   0.10069470   0.03370845   0.06212685   0.01464800  41.24202159
  1.04600000   1.41001839   0.01616465   0.02103052   0.02965343   0.04687804   0.05888703   1.32664789   1.59953603   0.23629888   0.41527691   0.05570878   0.01490419   0.07061297   0.10378368   0.03422752   0.06303446   0.01709000  34.55956356
  1.04800000   1.23449234   0.01612259   0.01909542   0.02357315   0.04954790   0.06209579   1.34320977   1.60921725   0.19099771   0.34069454   0.05667993   0.01571632   0.07239624   0.10642819   0.03465481   0.06379043   0.01464800  27.98893768
  1.05000000   1.13462521   0.01608440   0.01756312   0.01992756   0.05224749   0.06531831   1.35637708   1.61330830   0.14871894   0.27105042   0.05730854   0.01653193   0.07384047   0.10879731   0.03499453   0.06440217   0.00244140  21.83182118
  1.05200000   1.06859680   0.01604927   0.01628470   0.01740178   0.05497031   0.06854389   1.36644248   1.61226516   0.11096824   0.20823260   0.05761868   0.01734832   0.07496700   0.11100053   0.03525422   0.06488146   0.01709000  16.31697719
  1.05400000   1.05573413   0.01601670   0.01503579   0.01587380   0.05771054   0.07176281   1.37379333   1.60666375   0.07868368   0.15344704   0.05764593   0.01816302   0.07580895   0.11312486   0.03544387   0.06524314   0.01220700  11.58189413
  1.05600000   1.07182896   0.01598663   0.01362476   0.01460341   0.06046320   0.07496663   1.37886401   1.59714726   0.05213994   0.10722342   0.05743267   0.01897390   0.07640658   0.11525243   0.03557469   0.06550381   0.00732420   7.67269761
  1.05800000   1.07664422   0.01595938   0.01196590   0.01288302   0.06322415   0.07814815   1.38208693   1.58437695   0.03101138   0.06949869   0.05702335   0.01977914   0.07680249   0.11740090   0.03565784   0.06568053   0.01220700   4.56054456
  1.06000000   1.07024587   0.01593545   0.01009190   0.01080081   0.06599009   0.08130152   1.38385380   1.56899214   0.01457394   0.03976917   0.05646056   0.02057725   0.07703781   0.11954779   0.03570343   0.06578980   0.01464800   2.16783564
  1.06200000   1.03963929   0.01591527   0.00810324   0.00842444   0.06875844   0.08442209   1.38449512   1.55158198   0.00197198   0.01724462   0.05578261   0.02136706   0.07714967   0.12165768   0.03571997   0.06584681   0.00488280   0.00000000
  1.06400000   0.97519399   0.01589906   0.00611442   0.00596275   0.07152743   0.08750564   1.38449512   1.53196198  -0.00754292   0.00096978   0.05500217   0.02214750   0.07714967   0.12367251   0.03571440   0.06586503  -0.01220700   0.00000000
  1.06600000   0.91562991   0.01588683   0.00425422   0.00389529   0.07429642   0.09054994   1.38449512   1.51234198  -0.01447791  -0.01006901   0.05423166   0.02291801   0.07714967   0.12556333   0.03569238   0.06585593  -0.00976560  -0.00000000
  1.06800000   0.86411324   0.01587832   0.00268301   0.00231842   0.07706541   0.09355501   1.38449512   1.49272198  -0.01910332  -0.01687049   0.05347109   0.02367858   0.07714967   0.12734308   0.03565880   0.06582899  -0.01220700  -0.00000000
  1.07000000   0.81417967   0.01587296   0.00150846   0.00122816   0.07983440   0.09652083   1.38449512   1.47310198  -0.02157319  -0.02037889   0.05272044   0.02442923   0.07714967   0.12902137   0.03561812   0.06579174  -0.01709000   0.00000000
  1.07200000   0.77229352   0.01586994   0.00066422   0.00051297   0.08260339   0.09944741   1.38449512   1.45348198  -0.02209262  -0.02143705   0.05197973   0.02516994   0.07714967   0.13060784   0.03557446   0.06574992  -0.00488280   0.00000000
  1.07400000   0.74168695   0.01586861  -0.00003312  -0.00002456   0.08537238   0.10233476   1.38449512   1.43386198  -0.02104145  -0.02075066   0.05124895   0.02590072   0.07714967   0.13212182   0.03553132   0.06570773  -0.01953100   0.00000000
  1.07600000   0.70468202   0.01586868  -0.00071433  -0.00050337   0.08814137   0.10518286   1.38449512   1.41424198  -0.01898728  -0.01889486   0.05052810   0.02662157   0.07714967   0.13356819   0.03549130   0.06566809  -0.03418000  -0.00000000
  1.07800000   0.68053977   0.01587011  -0.00140442  -0.00095576   0.09091036   0.10799172   1.38449512   1.39462198  -0.01658162  -0.01633127   0.04981718   0.02733249   0.07714967   0.13495341   0.03545573   0.06563286  -0.01953100   0.00000000
  1.08000000   0.65474846   0.01587291  -0.00208551  -0.00136549   0.09367935   0.11076135   1.38449512   1.37500198  -0.01439061  -0.01341893   0.04911620   0.02803348   0.07714967   0.13628870   0.03542475   0.06560311  -0.02929700   0.00000000
  1.08200000   0.62737404   0.01587709  -0.00275158  -0.00172627   0.09644834   0.11349173   1.38449512   1.35538198  -0.01273799  -0.01042765   0.04842514   0.02872453   0.07714967   0.13757082   0.03539763   0.06557927  -0.02197300  -0.00000000
  1.08400000   0.59835057   0.01588259  -0.00340856  -0.00203951   0.09921733   0.11618288   1.38449512   1.33576198  -0.01163456  -0.00754201   0.04774402   0.02940565   0.07714967   0.13879655   0.03537325   0.06556130  -0.02441400   0.00000000
  1.08600000   0.57744048   0.01588941  -0.00403929  -0.00233245   0.10198632   0.11883478   1.38449512   1.31614198  -0.01083212  -0.00486821   0.04707283   0.03007685   0.07714967   0.13997234   0.03535079   0.06554889  -0.02685500   0.00000000
  1.08800000   0.54360175   0.01589748  -0.00458259  -0.00249110   0.10475531   0.12144744   1.38449512   1.29652198  -0.00998143  -0.00246345   0.04641157   0.03073811   0.07714967   0.14109338   0.03532997   0.06554155  -0.03418000   0.00000000
  1.09000000   0.51945949   0.01590665  -0.00497285  -0.00258319   0.10752430   0.12402087   1.38449512   1.27690198  -0.00882305  -0.00036214   0.04576024   0.03138943   0.07714967   0.14215644   0.03531117   0.06553873  -0.03173800  -0.00000000
  1.09200000   0.49690034   0.01591660  -0.00520426  -0.00258600   0.11029329   0.12655505   1.38449512   1.25728198  -0.00732303   0.00141868   0.04511884   0.03203083   0.07714967   0.14317280   0.03529502   0.06553978  -0.01953100   0.00000000
  1.09400000   0.47599024   0.01592700  -0.00533402  -0.00253894   0.11306228   0.12905000   1.38449512   1.23766198  -0.00569345   0.00288070   0.04448738   0.03266230   0.07714967   0.14414569   0.03528201   0.06554408  -0.03173800   0.00000000
  1.09600000   0.45343109   0.01593767  -0.00543071  -0.00246245   0.11583127   0.13150570   1.38449512   1.21804198  -0.00429347   0.00405248   0.04386584   0.03328383   0.07714967   0.14507512   0.03527202   0.06555102  -0.02441400   0.00000000
  1.09800000   0.43252100   0.01594853  -0.00554653  -0.00239899   0.11860027   0.13392216   1.38449512   1.19842198  -0.00345885   0.00499818   0.04325424   0.03389543   0.07714967   0.14596107   0.03526427   0.06556007  -0.02685500   0.00000000
  1.10000000   0.42605668   0.01595963  -0.00573697  -0.00244427   0.12136926   0.13629939   1.38449512   1.17880198  -0.00333964   0.00580285   0.04265257   0.03449710   0.07714967   0.14681964   0.03525747   0.06557087  -0.02685500   0.00000000
  1.10200000   0.40026536   0.01597110  -0.00606455  -0.00242743   0.12413825   0.13863737   1.38449512   1.15918198  -0.00382318   0.00654495   0.04206083   0.03508884   0.07714967   0.14764597   0.03525031   0.06558322  -0.02685500  -0.00000000
  1.10400000   0.38258743   0.01598323  -0.00654590  -0.00250438   0.12690724   0.14093612   1.38449512   1.13956198  -0.00457930   0.00728125   0.04147902   0.03567065   0.07714967   0.14842882   0.03524190   0.06559704  -0.02685500   0.00000000
  1.10600000   0.36807569   0.01599632  -0.00713209  -0.00262515   0.12967623   0.14319562   1.38449512   1.11994198  -0.00520557   0.00804183   0.04090715   0.03624253   0.07714967   0.14917948   0.03523212   0.06561237  -0.02929700   0.00000000
  1.10800000   0.34874870   0.01601059  -0.00777841  -0.00271271   0.13244522   0.14541588   1.38449512   1.10032198  -0.00540376   0.00883683   0.04034520   0.03680447   0.07714967   0.14989631   0.03522151   0.06562924  -0.03173800   0.00000000
  1.11000000   0.33588602   0.01602614  -0.00848897  -0.00285133   0.13521421   0.14759691   1.38449512   1.08070198  -0.00510635   0.00967251   0.03979319   0.03735648   0.07714967   0.15058094   0.03521100   0.06564775  -0.02685500  -0.00000000
  1.11200000   0.31814213   0.01604312  -0.00926512  -0.00294762   0.13798320   0.14973869   1.38449512   1.06108198  -0.00449544   0.01055408   0.03925111   0.03789856   0.07714967   0.15123497   0.03520140   0.06566798  -0.02441400   0.00000000
  1.11400000   0.31009471   0.01606165  -0.01004167  -0.00311387   0.14075219   0.15184124   1.38449512   1.04146198  -0.00390557   0.01148170   0.03871896   0.03843071   0.07714967   0.15186321   0.03519300   0.06569002  -0.02197300   0.00000000
  1.11600000   0.29241677   0.01608173  -0.01069578  -0.00312763   0.14352118   0.15390454   1.38449512   1.02184198  -0.00365814   0.01245555   0.03819674   0.03895293   0.07714967   0.15246572   0.03518543   0.06571395  -0.01709000   0.00000000
  1.11800000   0.28113720   0.01610313  -0.01111301  -0.00312428   0.14629017   0.15592860   1.38449512   1.00222198  -0.00390741   0.01347137   0.03768446   0.03946522   0.07714967   0.15303927   0.03517787   0.06573988  -0.01953100  -0.00000000
  1.12000000   0.27308978   0.01612535  -0.01124275  -0.00307028   0.14905916   0.15791343   1.38449512   0.98260198  -0.00456810   0.01450851   0.03718210   0.03996757   0.07714967   0.15359350   0.03516939   0.06576786  -0.01464800   0.00000000
  1.12200000   0.25376278   0.01614784  -0.01113009  -0.00282440   0.15182815   0.15985901   1.38449512   0.96298198  -0.00535587   0.01553328   0.03668968   0.04046000   0.07714967   0.15412035   0.03515947   0.06579790  -0.01464800   0.00000000
  1.12400000   0.24571537   0.01617010  -0.01092731  -0.00268501   0.15459714   0.16176536   1.38449512   0.94336198  -0.00592111   0.01650148   0.03620719   0.04094249   0.07714967   0.15461983   0.03514819   0.06582994  -0.01953100  -0.00000000
  1.12600000   0.23278673   0.01619195  -0.01081280  -0.00251708   0.15736613   0.16363246   1.38449512   0.92374198  -0.00601363   0.01735317   0.03573463   0.04141505   0.07714967   0.15509833   0.03513626   0.06586379  -0.01953100   0.00000000
  1.12800000   0.22157311   0.01621358  -0.01085301  -0.00240474   0.16013512   0.16546032   1.38449512   0.90412198  -0.00560064   0.01802048   0.03527200   0.04187768   0.07714967   0.15555269   0.03512464   0.06589917  -0.01709000   0.00000000
  1.13000000   0.21187663   0.01623528  -0.01100039  -0.00233073   0.16290411   0.16724895   1.38449512   0.88450198  -0.00488217   0.01844096   0.03481930   0.04233037   0.07714967   0.15598614   0.03511416   0.06593563  -0.01220700   0.00000000
  1.13200000   0.19736490   0.01625728  -0.01121192  -0.00221284   0.16567310   0.16899833   1.38449512   0.86488198  -0.00419636   0.01856666   0.03437653   0.04277314   0.07714967   0.15639538   0.03510508   0.06597263  -0.00488280   0.00000000
  1.13400000   0.18773438   0.01627971  -0.01148477  -0.00215609   0.16844209   0.17070848   1.38449512   0.84526198  -0.00385888   0.01837733   0.03394370   0.04320597   0.07714967   0.15678048   0.03509702   0.06600958  -0.01464800   0.00000000
  1.13600000   0.18127006   0.01630268  -0.01180927  -0.00214067   0.17121108   0.17237938   1.38449512   0.82564198  -0.00401472   0.01788301   0.03352080   0.04362888   0.07714967   0.15714949   0.03508915   0.06604584  -0.02441400   0.00000000
  1.13800000   0.17163955   0.01632630  -0.01215700  -0.00208662   0.17398007   0.17401104   1.38449512   0.80602198  -0.00457267   0.01710936   0.03310783   0.04404185   0.07714967   0.15750240   0.03508056   0.06608083  -0.00488280   0.00000000
  1.14000000   0.16359213   0.01635061  -0.01249905  -0.00204475   0.17674906   0.17560347   1.38449512   0.78640198  -0.00525071   0.01609166   0.03270479   0.04444489   0.07714967   0.15783763   0.03507074   0.06611403  -0.01464800   0.00000000
  1.14200000   0.15554471   0.01637561  -0.01282499  -0.00199486   0.17951805   0.17715665   1.38449512   0.76678198  -0.00570962   0.01487662   0.03231168   0.04483799   0.07714967   0.15815677   0.03505978   0.06614500  -0.01464800   0.00000000
  1.14400000   0.15066349   0.01640126  -0.01315563  -0.00198207   0.18228704   0.17867060   1.38449512   0.74716198  -0.00571387   0.01351228   0.03192850   0.04522117   0.07714967   0.15846297   0.03504836   0.06617339  -0.02685500   0.00000000
  1.14600000   0.14261607   0.01642757  -0.01350317  -0.00192577   0.18505603   0.18014530   1.38449512   0.72754198  -0.00524321   0.01204363   0.03155526   0.04559441   0.07714967   0.15875625   0.03503740   0.06619895  -0.00488280   0.00000000
  1.14800000   0.14103297   0.01645458  -0.01380460  -0.00194690   0.18782502   0.18158076   1.38449512   0.70792198  -0.00450127   0.01052667   0.03119195   0.04595773   0.07714967   0.15903990   0.03502766   0.06622152  -0.00488280   0.00000000
  1.15000000   0.13133650   0.01648218  -0.01394742  -0.00183180   0.19059401   0.18297699   1.38449512   0.68830198  -0.00381942   0.00903678   0.03083856   0.04631111   0.07714967   0.15931227   0.03501933   0.06624108  -0.00976560   0.00000000
  1.15200000   0.12328908   0.01651008  -0.01387007  -0.00171003   0.19336300   0.18433397   1.38449512   0.66868198  -0.00350110   0.00766178   0.03049511   0.04665456   0.07714967   0.15956690   0.03501201   0.06625778  -0.01953100   0.00000000
  1.15400000   0.12170598   0.01653782  -0.01359493  -0.00165458   0.19613199   0.18565171   1.38449512   0.64906198  -0.00367795   0.00648999   0.03016160   0.04698808   0.07714967   0.15981189   0.03500483   0.06627193  -0.00488280  -0.00000000
  1.15600000   0.11200950   0.01656501  -0.01317116  -0.00147530   0.19890098   0.18693022   1.38449512   0.62944198  -0.00424693   0.00559838   0.02983801   0.04731166   0.07714967   0.16004561   0.03499691   0.06628402  -0.02197300   0.00000000
  1.15800000   0.11200950   0.01659135  -0.01262509  -0.00141413   0.20166997   0.18816948   1.38449512   0.60982198  -0.00491940   0.00504547   0.02952435   0.04762532   0.07714967   0.16026963   0.03498774   0.06629466  -0.02441400  -0.00000000
  1.16000000   0.10396208   0.01661660  -0.01198035  -0.00124550   0.20443896   0.18936951   1.38449512   0.59020198  -0.00535566   0.00486440   0.02922063   0.04792904   0.07714967   0.16048560   0.03497747   0.06630457  -0.01709000   0.00000000
  1.16200000   0.10719424   0.01664056  -0.01131038  -0.00121241   0.20720795   0.19053029   1.38449512   0.57058198  -0.00531964   0.00505404   0.02892684   0.04822284   0.07714967   0.16069675   0.03496679   0.06631449  -0.01464800   0.00000000
  1.16400000   0.09914682   0.01666318  -0.01074157  -0.00106499   0.20997694   0.19165183   1.38449512   0.55096198  -0.00478483   0.00558459   0.02864298   0.04850670   0.07714967   0.16090310   0.03495669   0.06632513  -0.01464800   0.00000000
  1.16600000   0.09756373   0.01668467  -0.01037805  -0.00101252   0.21274593   0.19273414   1.38449512   0.53134198  -0.00394572   0.00641545   0.02836905   0.04878063   0.07714967   0.16109981   0.03494796   0.06633713  -0.01953100   0.00000000
  1.16800000   0.09268251   0.01670542  -0.01021120  -0.00094640   0.21551492   0.19377720   1.38449512   0.51172198  -0.00312827   0.00750164   0.02810505   0.04904462   0.07714967   0.16129005   0.03494088   0.06635105  -0.00976560   0.00000000
  1.17000000   0.08951631   0.01672585  -0.01011299  -0.00090528   0.21828391   0.19478103   1.38449512   0.49210198  -0.00263965   0.00878940   0.02785099   0.04929869   0.07714967   0.16147225   0.03493512   0.06636734  -0.02929700   0.00000000
  1.17200000   0.08305199   0.01674607  -0.00994027  -0.00082556   0.22105290   0.19574561   1.38449512   0.47248198  -0.00262695   0.01021302   0.02760685   0.04954282   0.07714967   0.16164482   0.03492985   0.06638634  -0.02441400   0.00000000
  1.17400000   0.07981983   0.01676595  -0.00965690  -0.00077081   0.22382189   0.19667095   1.38449512   0.45286198  -0.00301053   0.01169468   0.02737265   0.04977703   0.07714967   0.16180769   0.03492421   0.06640825  -0.02685500   0.00000000
  1.17600000   0.07823673   0.01678527  -0.00933892  -0.00073065   0.22659088   0.19755706   1.38449512   0.43324198  -0.00352467   0.01314930   0.02714838   0.05000130   0.07714967   0.16196575   0.03491768   0.06643309  -0.04394500   0.00000000
  1.17800000   0.07500457   0.01680394  -0.00907391  -0.00068058   0.22935987   0.19840392   1.38449512   0.41362198  -0.00384690   0.01449527   0.02693404   0.05021564   0.07714967   0.16211899   0.03491031   0.06646074  -0.03418000   0.00000000
  1.18000000   0.07018931   0.01682209  -0.00890073  -0.00062474   0.23212886   0.19921155   1.38449512   0.39400198  -0.00375150   0.01566476   0.02672963   0.05042004   0.07714967   0.16226418   0.03490271   0.06649090  -0.02929700   0.00000000
  1.18200000   0.07177241   0.01683989  -0.00881621  -0.00063276   0.23489786   0.19997993   1.38449512   0.37438198  -0.00321308   0.01661064   0.02653515   0.05061452   0.07714967   0.16240614   0.03489574   0.06652317  -0.01464800   0.00000000
  1.18400000   0.06695715   0.01685753  -0.00877380  -0.00058747   0.23766685   0.20070907   1.38449512   0.35476198  -0.00241626   0.01731231   0.02635061   0.05079907   0.07714967   0.16254487   0.03489011   0.06655709  -0.01709000   0.00000000
  1.18600000   0.06372499   0.01687507  -0.00868934  -0.00055373   0.24043584   0.20139898   1.38449512   0.33514198  -0.00166784   0.01777436   0.02617599   0.05097368   0.07714967   0.16267556   0.03488603   0.06659218  -0.03662100  -0.00000000
  1.18800000   0.06372499   0.01689245  -0.00848610  -0.00054078   0.24320483   0.20204964   1.38449512   0.31552198  -0.00125096   0.01801323   0.02601131   0.05113836   0.07714967   0.16280301   0.03488311   0.06662797  -0.02685500   0.00000000
  1.19000000   0.05726067   0.01690942  -0.00813497  -0.00046581   0.24597382   0.20266107   1.38449512   0.29590198  -0.00129208   0.01804416   0.02585656   0.05129311   0.07714967   0.16292399   0.03488057   0.06666403  -0.01464800   0.00000000
  1.19200000   0.05567758   0.01692569  -0.00765078  -0.00042598   0.24874281   0.20323325   1.38449512   0.27628198  -0.00170360   0.01787904   0.02571174   0.05143793   0.07714967   0.16303693   0.03487757   0.06669995  -0.00976560   0.00000000
  1.19400000   0.05567758   0.01694100  -0.00706161  -0.00039317   0.25151180   0.20376619   1.38449512   0.25666198  -0.00222685   0.01753047   0.02557686   0.05157282   0.07714967   0.16314829   0.03487364   0.06673536  -0.00976560   0.00000000
  1.19600000   0.06214190   0.01695512  -0.00639251  -0.00039724   0.25428079   0.20425990   1.38449512   0.23704198  -0.00255531   0.01701558   0.02545190   0.05169777   0.07714967   0.16326610   0.03486886   0.06676990  -0.00976560  -0.00000000
  1.19800000   0.06695715   0.01696790  -0.00568394  -0.00038058   0.25704978   0.20471436   1.38449512   0.21742198  -0.00248041   0.01635798   0.02533688   0.05181280   0.07714967   0.16339520   0.03486382   0.06680328  -0.03173800   0.00000000
  1.20000000   0.06214190   0.01697927  -0.00501913  -0.00031190   0.25981877   0.20512959   1.38449512   0.19780198  -0.00199037   0.01559288   0.02523179   0.05191789   0.07714967   0.16352430   0.03485935   0.06683523  -0.00732420   0.00000000
  1.20200000   0.05726067   0.01698931  -0.00450793  -0.00025813   0.26258776   0.20550557   1.38449512   0.17818198  -0.00127457   0.01477221   0.02513662   0.05201305   0.07714967   0.16364371   0.03485609   0.06686559  -0.01220700  -0.00000000
  1.20400000   0.05086232   0.01699833  -0.00421830  -0.00021455   0.26535675   0.20584231   1.38449512   0.15856198  -0.00063147   0.01395834   0.02505140   0.05209828   0.07714967   0.16375183   0.03485418   0.06689432  -0.00732420   0.00000000
  1.20600000   0.05402852   0.01700676  -0.00411994  -0.00022259   0.26812574   0.20613982   1.38449512   0.13894198  -0.00032615   0.01321318   0.02497610   0.05217358   0.07714967   0.16385672   0.03485322   0.06692150  -0.02441400   0.00000000
  1.20800000   0.05567758   0.01701500  -0.00410663  -0.00022865   0.27089473   0.20639808   1.38449512   0.11932198  -0.00046701   0.01259330   0.02491073   0.05223894   0.07714967   0.16396643   0.03485243   0.06694730  -0.04394500   0.00000000
  1.21000000   0.05402852   0.01702322  -0.00408299  -0.00022060   0.27366372   0.20661711   1.38449512   0.09970198  -0.00095802   0.01214242   0.02485530   0.05229438   0.07714967   0.16407613   0.03485101   0.06697204  -0.02929700  -0.00000000
  1.21200000   0.05402852   0.01703138  -0.00401509  -0.00021693   0.27643271   0.20679689   1.38449512   0.08008198  -0.00154654   0.01188400   0.02480979   0.05233988   0.07714967   0.16418419   0.03484850   0.06699606  -0.03418000   0.00000000
  1.21400000   0.05726067   0.01703941  -0.00389408  -0.00022298   0.27920170   0.20693743   1.38449512   0.06046198  -0.00194267   0.01182853   0.02477422   0.05237545   0.07714967   0.16429548   0.03484501   0.06701978  -0.01464800   0.00000000
  1.21600000   0.05890974   0.01704720  -0.00369723  -0.00021780   0.28197069   0.20703874   1.38449512   0.04084198  -0.00195447   0.01197953   0.02474858   0.05240109   0.07714967   0.16441165   0.03484111   0.06704358  -0.00732420   0.00000000
  1.21800000   0.05726067   0.01705459  -0.00339670  -0.00019450   0.28473968   0.20710080   1.38449512   0.02122198  -0.00157564   0.01232204   0.02473287   0.05241680   0.07714967   0.16452782   0.03483758   0.06706789  -0.00732420   0.00000000
  1.22000000   0.06049283   0.01706139  -0.00296633  -0.00017944   0.28750867   0.20712363   1.38449512   0.00160198  -0.00098569   0.01281466   0.02472710   0.05242258   0.07714967   0.16464557   0.03483502   0.06709302  -0.00976560   0.00000000
  1.22200000   0.06049283   0.01706732  -0.00239040  -0.00014460   0.29027766   0.20710721   1.38449512  -0.01801802  -0.00046551   0.01339684   0.02473125   0.05241842   0.07714967   0.16476656   0.03483357   0.06711923   0.00000000   0.00000000
  1.22400000   0.05402852   0.01707210  -0.00169609  -0.00009164   0.29304665   0.20705155   1.38449512  -0.03763802  -0.00026694   0.01399996   0.02474534   0.05240433   0.07714967   0.16488108   0.03483284   0.06714663  -0.01953100   0.00000000
  1.22600000   0.05726067   0.01707549  -0.00094789  -0.00005428   0.29581564   0.20695666   1.38449512  -0.05725802  -0.00049477   0.01456233   0.02476936   0.05238032   0.07714967   0.16499237   0.03483208   0.06717519  -0.01464800  -0.00000000
  1.22800000   0.05726067   0.01707739  -0.00019055  -0.00001091   0.29858463   0.20682252   1.38449512  -0.07687802  -0.00105745   0.01504410   0.02480331   0.05234637   0.07714967   0.16510689   0.03483053   0.06720480  -0.01220700   0.00000000
  1.23000000   0.06049283   0.01707777   0.00057699   0.00003490   0.30135362   0.20664915   1.38449512  -0.09649802  -0.00170943   0.01543062   0.02484719   0.05230249   0.07714967   0.16522464   0.03482776   0.06723527  -0.02197300  -0.00000000
  1.23200000   0.05890974   0.01707662   0.00137036   0.00008073   0.30412261   0.20643653   1.38449512  -0.11611802  -0.00216533   0.01573048   0.02490100   0.05224867   0.07714967   0.16534405   0.03482388   0.06726644  -0.01464800   0.00000000
  1.23400000   0.05890974   0.01707388   0.00219215   0.00012914   0.30689160   0.20618467   1.38449512  -0.13573802  -0.00223248   0.01597085   0.02496474   0.05218493   0.07714967   0.16546187   0.03481949   0.06729814  -0.00976560  -0.00000000
  1.23600000   0.05890974   0.01706949   0.00305444   0.00017994   0.30966059   0.20589358   1.38449512  -0.15535802  -0.00189782   0.01618452   0.02503842   0.05211125   0.07714967   0.16557968   0.03481536   0.06733029  -0.00976560   0.00000000
  1.23800000   0.05890974   0.01706338   0.00399527   0.00023536   0.31242958   0.20556324   1.38449512  -0.17497802  -0.00132838   0.01639832   0.02512203   0.05202765   0.07714967   0.16569750   0.03481213   0.06736288  -0.00244140   0.00000000
  1.24000000   0.06049283   0.01705539   0.00501848   0.00030358   0.31519857   0.20519366   1.38449512  -0.19459802  -0.00078892   0.01663165   0.02521557   0.05193411   0.07714967   0.16581691   0.03481001   0.06739591  -0.01220700  -0.00000000
  1.24200000   0.05402852   0.01704535   0.00604466   0.00032658   0.31796756   0.20478485   1.38449512  -0.21421802  -0.00051859   0.01689553   0.02531904   0.05183064   0.07714967   0.16593143   0.03480871   0.06742943  -0.01464800   0.00000000
  1.24400000   0.06695715   0.01703327   0.00697257   0.00046686   0.32073655   0.20433679   1.38449512  -0.23383802  -0.00062339   0.01718917   0.02543244   0.05171723   0.07714967   0.16605241   0.03480756   0.06746352  -0.01709000   0.00000000
  1.24600000   0.06049283   0.01701932   0.00777772   0.00047050   0.32350554   0.20384950   1.38449512  -0.25345802  -0.00103110   0.01750319   0.02555577   0.05159390   0.07714967   0.16617986   0.03480591   0.06749821  -0.01220700   0.00000000
  1.24800000   0.06530809   0.01700376   0.00853731   0.00055756   0.32627453   0.20332296   1.38449512  -0.27307802  -0.00152977   0.01782528   0.02568904   0.05146063   0.07714967   0.16630566   0.03480335   0.06753354   0.00244140   0.00000000
  1.25000000   0.05890974   0.01698669   0.00937445   0.00055225   0.32904352   0.20275718   1.38449512  -0.29269802  -0.00187120   0.01814010   0.02583224   0.05131744   0.07714967   0.16642988   0.03479995   0.06756950  -0.00244140   0.00000000
  1.25200000   0.06530809   0.01696794   0.01039138   0.00067864   0.33181251   0.20215217   1.38449512  -0.31231802  -0.00188824   0.01842991   0.02598536   0.05116431   0.07714967   0.16655410   0.03479619   0.06760607  -0.01220700   0.00000000
  1.25400000   0.06854025   0.01694716   0.01162383   0.00079670   0.33458150   0.20150791   1.38449512  -0.33193802  -0.00157238   0.01867635   0.02614842   0.05100125   0.07714967   0.16668795   0.03479273   0.06764318  -0.01220700  -0.00000000
  1.25600000   0.06854025   0.01692391   0.01298995   0.00089033   0.33735049   0.20082442   1.38449512  -0.35155802  -0.00107663   0.01886120   0.02632142   0.05082826   0.07714967   0.16682503   0.03479008   0.06768072  -0.01709000   0.00000000
  1.25800000   0.06530809   0.01689793   0.01429104   0.00093332   0.34011948   0.20010168   1.38449512  -0.37117802  -0.00064099   0.01897152   0.02650434   0.05064534   0.07714967   0.16695888   0.03478836   0.06771855  -0.03173800  -0.00000000
  1.26000000   0.07018931   0.01686935   0.01533705   0.00107650   0.34288847   0.19933970   1.38449512  -0.39079802  -0.00047661   0.01900081   0.02669719   0.05045248   0.07714967   0.16709437   0.03478724   0.06775652   0.02685500   0.00000000
  1.26200000   0.07177241   0.01683867   0.01607844   0.00115399   0.34565746   0.19853849   1.38449512  -0.41041802  -0.00066483   0.01894055   0.02689998   0.05024969   0.07714967   0.16723634   0.03478610   0.06779446  -0.02197300   0.00000000
  1.26400000   0.07823673   0.01680652   0.01659504   0.00129834   0.34842645   0.19769803   1.38449512  -0.43003802  -0.00111819   0.01877886   0.02711270   0.05003698   0.07714967   0.16738635   0.03478432   0.06783218  -0.04394500   0.00000000
  1.26600000   0.08463509   0.01677333   0.01698951   0.00143791   0.35119544   0.19681834   1.38449512  -0.44965802  -0.00162153   0.01850386   0.02733535   0.04981433   0.07714967   0.16754922   0.03478158   0.06786947   0.00976560   0.00000000
  1.26800000   0.09109941   0.01673935   0.01732494   0.00157829   0.35396444   0.19589940   1.38449512  -0.46927802  -0.00193435   0.01810312   0.02756793   0.04958175   0.07714967   0.16772495   0.03477802   0.06790607  -0.00732420  -0.00000000
  1.27000000   0.09433157   0.01670470   0.01764320   0.00166431   0.35673343   0.19494122   1.38449512  -0.48889802  -0.00190630   0.01757035   0.02781044   0.04933923   0.07714967   0.16791038   0.03477418   0.06794175  -0.00976560   0.00000000
  1.27200000   0.10237898   0.01666941   0.01796589   0.00183933   0.35950242   0.19394381   1.38449512  -0.50851802  -0.00155000   0.01691072   0.02806288   0.04908679   0.07714967   0.16810709   0.03477073   0.06797623   0.07324200   0.00000000
  1.27400000   0.11042640   0.01663348   0.01823761   0.00201391   0.36227141   0.19290715   1.38449512  -0.52813802  -0.00103477   0.01613260   0.02832526   0.04882441   0.07714967   0.16831990   0.03476814   0.06800927  -0.05371100  -0.00000000
  1.27600000   0.11689072   0.01659701   0.01832249   0.00214173   0.36504040   0.19183126   1.38449512  -0.54775802  -0.00060407   0.01524402   0.02859757   0.04855211   0.07714967   0.16854722   0.03476650   0.06804065  -0.04150400   0.00000000
  1.27800000   0.12652124   0.01656036   0.01810302   0.00229042   0.36780939   0.19071612   1.38449512  -0.56737802  -0.00045963   0.01426569   0.02887980   0.04826987   0.07714967   0.16879063   0.03476544   0.06807016  -0.01464800   0.00000000
  1.28000000   0.13780081   0.01652415   0.01758096   0.00242267   0.37057838   0.18956174   1.38449512  -0.58699802  -0.00066703   0.01324445   0.02917198   0.04797770   0.07714967   0.16905495   0.03476431   0.06809767   0.07080100   0.00000000
  1.28200000   0.14908039   0.01648899   0.01688379   0.00251704   0.37334737   0.18836813   1.38449512  -0.60661802  -0.00112459   0.01224791   0.02947408   0.04767560   0.07714967   0.16934183   0.03476252   0.06812316   0.03418000   0.00000000
  1.28400000   0.16194307   0.01645522   0.01618577   0.00262117   0.37611636   0.18713527   1.38449512  -0.62623802  -0.00161106   0.01133707   0.02978611   0.04736356   0.07714967   0.16965285   0.03475978   0.06814674  -0.08300800   0.00000000
  1.28600000   0.17487171   0.01642285   0.01562080   0.00273164   0.37888535   0.18586318   1.38449512  -0.64585802  -0.00188924   0.01053758   0.03010808   0.04704160   0.07714967   0.16998967   0.03475628   0.06816862  -0.03173800  -0.00000000
  1.28800000   0.18931748   0.01639161   0.01523919   0.00288504   0.38165434   0.18455184   1.38449512  -0.66547802  -0.00181416   0.00983603   0.03043997   0.04670970   0.07714967   0.17035386   0.03475258   0.06818899  -0.02685500   0.00000000
  1.29000000   0.20224612   0.01636113   0.01500732   0.00303517   0.38442333   0.18320126   1.38449512  -0.68509802  -0.00139854   0.00919800   0.03078180   0.04636787   0.07714967   0.17074542   0.03474937   0.06820803  -0.02685500   0.00000000
  1.29200000   0.20706138   0.01633112   0.01483185   0.00307110   0.38719232   0.18181145   1.38449512  -0.70471802  -0.00080851   0.00858703   0.03113356   0.04601611   0.07714967   0.17115473   0.03474716   0.06822581   0.04150400  -0.00000000
  1.29400000   0.21187663   0.01630145   0.01461431   0.00309643   0.38996131   0.18038239   1.38449512  -0.72433802  -0.00028739   0.00797651   0.03149525   0.04565442   0.07714967   0.17157367   0.03474606   0.06824238  -0.01220700   0.00000000
  1.29600000   0.22473931   0.01627223   0.01433548   0.00322175   0.39273030   0.17891410   1.38449512  -0.74395802  -0.00004104   0.00735346   0.03186687   0.04528280   0.07714967   0.17201028   0.03474574   0.06825771  -0.04394500   0.00000000
  1.29800000   0.23925105   0.01624356   0.01407272   0.00336691   0.39549929   0.17740656   1.38449512  -0.76357802  -0.00014192   0.00671736   0.03224843   0.04490125   0.07714967   0.17247427   0.03474555   0.06827178  -0.03173800   0.00000000
  1.30000000   0.25376278   0.01621541   0.01389989   0.00352727   0.39826828   0.17585978   1.38449512  -0.78319802  -0.00049883   0.00608145   0.03263991   0.04450976   0.07714967   0.17296729   0.03474491   0.06828457  -0.04394500   0.00000000
  1.30200000   0.26504236   0.01618761   0.01382905   0.00366528   0.40103727   0.17427377   1.38449512  -0.80281802  -0.00090288   0.00547037   0.03304133   0.04410834   0.07714967   0.17348609   0.03474351   0.06829613  -0.01220700  -0.00000000
  1.30400000   0.27632194   0.01615995   0.01387236   0.00383324   0.40380626   0.17264851   1.38449512  -0.82243802  -0.00112610   0.00490605   0.03345268   0.04369699   0.07714967   0.17402746   0.03474148   0.06830650  -0.03662100   0.00000000
  1.30600000   0.28595245   0.01613221   0.01407112   0.00402367   0.40657525   0.17098402   1.38449512  -0.84205802  -0.00102782   0.00439356   0.03387396   0.04327571   0.07714967   0.17458973   0.03473933   0.06831580  -0.02197300  -0.00000000
  1.30800000   0.29076771   0.01610407   0.01444551   0.00420029   0.40934424   0.16928028   1.38449512  -0.86167802  -0.00062042   0.00392212   0.03430517   0.04284450   0.07714967   0.17516645   0.03473768   0.06832412   0.06103500   0.00000000
  1.31000000   0.30369635   0.01607517   0.01496973   0.00454625   0.41211323   0.16753730   1.38449512  -0.88129802  -0.00006195   0.00347895   0.03474632   0.04240336   0.07714967   0.17576092   0.03473700   0.06833152  -0.00732420  -0.00000000
  1.31200000   0.29399987   0.01604523   0.01558441   0.00458181   0.41488222   0.16575509   1.38449512  -0.90091802   0.00042074   0.00306231   0.03519739   0.04195228   0.07714967   0.17635861   0.03473736   0.06833806  -0.02197300   0.00000000
  1.31400000   0.29723203   0.01601407   0.01620429   0.00481643   0.41765121   0.16393363   1.38449512  -0.92053802   0.00064064   0.00268386   0.03565840   0.04149127   0.07714967   0.17694984   0.03473842   0.06834381   0.03173800  -0.00000000
  1.31600000   0.29399987   0.01598166   0.01673017   0.00491867   0.42042020   0.16207294   1.38449512  -0.94015802   0.00053894   0.00235873   0.03612934   0.04102034   0.07714967   0.17754108   0.03473960   0.06834885   0.04394500   0.00000000
  1.31800000   0.29564893   0.01594820   0.01706575   0.00504547   0.42318919   0.16017300   1.38449512  -0.95977802   0.00021149   0.00209463   0.03661021   0.04053947   0.07714967   0.17813072   0.03474035   0.06835330  -0.03418000   0.00000000
  1.32000000   0.29241677   0.01591407   0.01713728   0.00501123   0.42595818   0.15823382   1.38449512  -0.97939802  -0.00013766   0.00189505   0.03710101   0.04004866   0.07714967   0.17871879   0.03474042   0.06835729  -0.04150400   0.00000000
  1.32200000   0.29076771   0.01587979   0.01694845   0.00492806   0.42872717   0.15625541   1.38449512  -0.99901802  -0.00029107   0.00177138   0.03760174   0.03954793   0.07714967   0.17930198   0.03473999   0.06836096  -0.03662100  -0.00000000
  1.32400000   0.28918461   0.01584589   0.01661848   0.00480581   0.43149616   0.15423775   1.38449512  -1.01863802  -0.00011918   0.00174743   0.03811241   0.03903727   0.07714967   0.17988193   0.03473958   0.06836448  -0.06347700   0.00000000
  1.32600000   0.28436936   0.01581266   0.01629738   0.00463447   0.43426515   0.15218085   1.38449512  -1.03825802   0.00035626   0.00185003   0.03863300   0.03851667   0.07714967   0.18045548   0.03473982   0.06836808  -0.06591800  -0.00000000
  1.32800000   0.27632194   0.01578006   0.01604429   0.00443339   0.43703414   0.15008472   1.38449512  -1.05787802   0.00097017   0.00209241   0.03916353   0.03798614   0.07714967   0.18101617   0.03474115   0.06837202  -0.06347700   0.00000000
  1.33000000   0.27144072   0.01574797   0.01583072   0.00429710   0.43980313   0.14794934   1.38449512  -1.07749802   0.00149099   0.00246331   0.03970399   0.03744568   0.07714967   0.18156394   0.03474361   0.06837657  -0.05127000  -0.00000000
  1.33200000   0.27308978   0.01571631   0.01562442   0.00426687   0.44257212   0.14577473   1.38449512  -1.09711802   0.00172778   0.00293277   0.04025438   0.03689529   0.07714967   0.18210847   0.03474683   0.06838197  -0.06591800   0.00000000
  1.33400000   0.26339330   0.01568506   0.01542702   0.00406337   0.44534111   0.14356087   1.38449512  -1.11673802   0.00161698   0.00346859   0.04081470   0.03633497   0.07714967   0.18264495   0.03475017   0.06838837  -0.12451000   0.00000000
  1.33600000   0.25211372   0.01565421   0.01524716   0.00384402   0.44811010   0.14130777   1.38449512  -1.13635802   0.00124786   0.00404241   0.04138496   0.03576472   0.07714967   0.18316046   0.03475304   0.06839588  -0.01709000   0.00000000
  1.33800000   0.25211372   0.01562371   0.01505867   0.00379650   0.45087909   0.13901544   1.38449512  -1.15597802   0.00081559   0.00462274   0.04196514   0.03518453   0.07714967   0.18366468   0.03475510   0.06840455  -0.00488280  -0.00000000
  1.34000000   0.24894753   0.01559360   0.01479372   0.00368286   0.45364808   0.13668386   1.38449512  -1.17559802   0.00052630   0.00517201   0.04255526   0.03459441   0.07714967   0.18416574   0.03475644   0.06841434  -0.02685500   0.00000000
  1.34200000   0.23443579   0.01556401   0.01438573   0.00337253   0.45641707   0.13431305   1.38449512  -1.19521802   0.00049842   0.00564987   0.04315531   0.03399436   0.07714967   0.18464913   0.03475747   0.06842516  -0.03418000  -0.00000000
  1.34400000   0.22315621   0.01553524   0.01380884   0.00308153   0.45918606   0.13190299   1.38449512  -1.21483802   0.00070549   0.00601348   0.04376529   0.03338438   0.07714967   0.18510672   0.03475867   0.06843683  -0.03418000  -0.00000000
  1.34600000   0.20541232   0.01550762   0.01305742   0.00268216   0.46195505   0.12945369   1.38449512  -1.23445802   0.00098671   0.00621932   0.04438520   0.03276447   0.07714967   0.18553529   0.03476036   0.06844906  -0.03662100   0.00000000
  1.34800000   0.19901396   0.01548151   0.01211818   0.00241169   0.46472404   0.12696516   1.38449512  -1.25407802   0.00112197   0.00622740   0.04501505   0.03213463   0.07714967   0.18593971   0.03476247   0.06846151   0.00488280  -0.00000000
  1.35000000   0.18608532   0.01545727   0.01099456   0.00204593   0.46749303   0.12443738   1.38449512  -1.27369802   0.00093621   0.00599797   0.04565482   0.03149485   0.07714967   0.18632481   0.03476453   0.06847373  -0.02197300   0.00000000
  1.35200000   0.17163955   0.01543528   0.00971743   0.00166789   0.47026203   0.12187037   1.38449512  -1.29331802   0.00038242   0.00548240   0.04630453   0.03084515   0.07714967   0.18668254   0.03476585   0.06848521  -0.01709000   0.00000000
  1.35400000   0.15712781   0.01541585   0.00829644   0.00130360   0.47303102   0.11926411   1.38449512  -1.31293802  -0.00043507   0.00461492   0.04696417   0.03018551   0.07714967   0.18701131   0.03476579   0.06849531  -0.03662100  -0.00000000
  1.35600000   0.15066349   0.01539925   0.00668146   0.00100665   0.47580001   0.11661861   1.38449512  -1.33255802  -0.00130562   0.00330810   0.04763374   0.02951594   0.07714967   0.18731910   0.03476405   0.06850323   0.02197300   0.00000000
  1.35800000   0.13456865   0.01538589   0.00478710   0.00064419   0.47856900   0.11393388   1.38449512  -1.35217802  -0.00200355   0.00145533   0.04831324   0.02883644   0.07714967   0.18760433   0.03476074   0.06850800   0.04638700   0.00000000
  1.36000000   0.13133650   0.01537632   0.00255304   0.00033531   0.48133799   0.11120990   1.38449512  -1.37179802  -0.00238299  -0.00106365   0.04900267   0.02814700   0.07714967   0.18787023   0.03475636   0.06850839  -0.00732420  -0.00000000
  1.36200000   0.11524166   0.01537121  -0.00002751  -0.00000317   0.48410698   0.10844669   1.38449512  -1.39141802  -0.00243300  -0.00438110   0.04970203   0.02744764   0.07714967   0.18811681   0.03475154   0.06850294  -0.06835900   0.00000000
  1.36400000   0.10561114   0.01537126  -0.00294383  -0.00031090   0.48687597   0.10564423   1.38449512  -1.41103802  -0.00226964  -0.00863568   0.05041133   0.02673834   0.07714967   0.18833767   0.03474684   0.06848993   0.01220700  -0.00000000
  1.36600000   0.10072992   0.01537715  -0.00622590  -0.00062713   0.48964496   0.10280253   1.38449512  -1.43065802  -0.00206752  -0.01395497   0.05113056   0.02601912   0.07714967   0.18854401   0.03474250   0.06846734  -0.03173800   0.00000000
  1.36800000   0.09268251   0.01538960  -0.00996143  -0.00092325   0.49241395   0.09992160   1.38449512  -1.45027802  -0.00196079  -0.02043664   0.05185972   0.02528996   0.07714967   0.18873742   0.03473847   0.06843294   0.00976560   0.00000000
  1.37000000   0.08786725   0.01540953  -0.01428833  -0.00125548   0.49518294   0.09700142   1.38449512  -1.46989802  -0.00196190  -0.02813456   0.05259881   0.02455087   0.07714967   0.18891797   0.03473455   0.06838437  -0.01953100  -0.00000000
  1.37200000   0.08951631   0.01543810  -0.01945218  -0.00174129   0.49795193   0.09404201   1.38449512  -1.48951802  -0.00193981  -0.03703665   0.05334783   0.02380184   0.07714967   0.18909535   0.03473065   0.06831920  -0.01220700   0.00000000
  1.37400000   0.08786725   0.01547701  -0.02585448  -0.00227176   0.50072092   0.09104335   1.38449512  -1.50913802  -0.00166729  -0.04702918   0.05410678   0.02304289   0.07714967   0.18927274   0.03472704   0.06823514   0.03418000   0.00000000
  1.37600000   0.08628415   0.01552872  -0.03386533  -0.00292204   0.50348991   0.08800545   1.38449512  -1.52875802  -0.00091273  -0.05786260   0.05487567   0.02227400   0.07714967   0.18944689   0.03472446   0.06813024   0.08789100  -0.00000000
  1.37800000   0.07981983   0.01559645  -0.04337300  -0.00346203   0.50625890   0.08492832   1.38449512  -1.54837802   0.00046458  -0.06912184   0.05565449   0.02149519   0.07714967   0.18961299   0.03472401   0.06800326   0.08789100   0.00000000
  1.38000000   0.07177241   0.01568319  -0.05323318  -0.00382067   0.50902789   0.08181194   1.38449512  -1.56799802   0.00245394  -0.08019281   0.05644323   0.02070644   0.07714967   0.18976458   0.03472693   0.06785394   0.15381000   0.00000000
  1.38200000   0.06372499   0.01578966  -0.06098857  -0.00388650   0.51179688   0.07865633   1.38449512  -1.58761802   0.00488807  -0.09024680   0.05724191   0.01990776   0.07714967   0.18990008   0.03473427   0.06768351   0.14648000   0.00000000
  1.38400000   0.06372499   0.01591164  -0.06372007  -0.00406056   0.51456587   0.07546147   1.38449512  -1.60723802   0.00748855  -0.09828819   0.05805053   0.01909915   0.07714967   0.19002753   0.03474665   0.06749497   0.10498000  -0.00000000
  1.38600000   0.04598110   0.01603908  -0.06006661  -0.00276193   0.51733486   0.07222737   1.38449512  -1.62685802   0.00993165  -0.10332376   0.05886907   0.01828060   0.07714967   0.19013724   0.03476407   0.06729336   0.01220700   0.00000000
  1.38800000   0.05244542   0.01615921  -0.05135158  -0.00269316   0.52010385   0.06895404   1.38449512  -1.64647802   0.01189037  -0.10471693   0.05969754   0.01745213   0.07714967   0.19023566   0.03478589   0.06708532  -0.02197300   0.00000000
  1.39000000   0.04921326   0.01626191  -0.04053008  -0.00199462   0.52287284   0.06564146   1.38449512  -1.66609802   0.01304569  -0.10259176   0.06053595   0.01661372   0.07714967   0.19033732   0.03481083   0.06687801  -0.00244140  -0.00000000
  1.39200000   0.04281490   0.01634297  -0.03055413  -0.00130817   0.52564183   0.06228965   1.38449512  -1.68571802   0.01312466  -0.09782884   0.06138429   0.01576538   0.07714967   0.19042935   0.03483700   0.06667759   0.00488280   0.00000000
  1.39400000   0.04763016   0.01640408  -0.02364528  -0.00112623   0.52841082   0.05889859   1.38449512  -1.70533802   0.01200864  -0.09151469   0.06224256   0.01490712   0.07714967   0.19051980   0.03486213   0.06648824   0.00000000   0.00000000
  1.39600000   0.04281490   0.01645137  -0.02120029  -0.00090769   0.53117981   0.05546829   1.38449512  -1.72495802   0.00985777  -0.08448154   0.06311076   0.01403891   0.07714967   0.19061024   0.03488400   0.06631225  -0.01709000  -0.00000000
  1.39800000   0.04281490   0.01649377  -0.02381261  -0.00101953   0.53394880   0.05199876   1.38449512  -1.74457802   0.00714476  -0.07731902   0.06398889   0.01316078   0.07714967   0.19069587   0.03490100   0.06615045  -0.06591800   0.00000000
  1.40000000   0.04598110   0.01654140  -0.03131239  -0.00143978   0.53671779   0.04848998   1.38449512  -1.76419802   0.00454308  -0.07042015   0.06487696   0.01227272   0.07714967   0.19078467   0.03491269   0.06600271  -0.14404000   0.00000000
  1.40200000   0.04439800   0.01660402  -0.04281285  -0.00190081   0.53948678   0.04494197   1.38449512  -1.78381802   0.00270398  -0.06393141   0.06577495   0.01137472   0.07714967   0.19087505   0.03491994   0.06586836  -0.06103500   0.00000000
  1.40400000   0.02988626   0.01668965  -0.05653899  -0.00168974   0.54225577   0.04135471   1.38449512  -1.80343802   0.00201477  -0.05789393   0.06668288   0.01046679   0.07714967   0.19094933   0.03492466   0.06574653  -0.03906300   0.00000000
  1.40600000   0.02025575   0.01680273  -0.06955027  -0.00140879   0.54502476   0.03772821   1.38449512  -1.82305802   0.00244853  -0.05235240   0.06760074   0.00954894   0.07714967   0.19099947   0.03492912   0.06563629  -0.06103500   0.00000000
  1.40800000   0.02183884   0.01694183  -0.07830997  -0.00171020   0.54779375   0.03406248   1.38449512  -1.84267802   0.00358326  -0.04725817   0.06852853   0.00862114   0.07714967   0.19104157   0.03493515   0.06553667  -0.06835900   0.00000000
  1.41000000   0.01702359   0.01709845  -0.08028540  -0.00136675   0.55056274   0.03035750   1.38449512  -1.86229802   0.00478712  -0.04250862   0.06946625   0.00768342   0.07714967   0.19108043   0.03494352   0.06544691  -0.09277300  -0.00000000
  1.41200000   0.01220833   0.01725902  -0.07516841  -0.00091768   0.55333173   0.02661328   1.38449512  -1.88191802   0.00548431  -0.03807281   0.07041390   0.00673577   0.07714967   0.19110966   0.03495379   0.06536633  -0.05615200  -0.00000000
  1.41400000   0.02830316   0.01740936  -0.06467546  -0.00183052   0.55610072   0.02282983   1.38449512  -1.90153802   0.00538412  -0.03391171   0.07137149   0.00577818   0.07714967   0.19115017   0.03496466   0.06529434  -0.01220700   0.00000000
  1.41600000   0.03470152   0.01753871  -0.05133847  -0.00178152   0.55886971   0.01900713   1.38449512  -1.92115802   0.00457416  -0.02993417   0.07233901   0.00481067   0.07714967   0.19121318   0.03497462   0.06523050  -0.02929700  -0.00000000
  1.41800000   0.04921326   0.01764138  -0.03734613  -0.00183792   0.56163870   0.01514520   1.38449512  -1.94077802   0.00344053  -0.02612674   0.07331645   0.00383322   0.07714967   0.19129709   0.03498263   0.06517444  -0.11475000   0.00000000
  1.42000000   0.07658767   0.01771608  -0.02410698  -0.00184630   0.56440769   0.01124402   1.38449512  -1.96039802   0.00246038  -0.02256195   0.07430383   0.00284584   0.07714967   0.19142289   0.03498854   0.06512575  -0.11230000  -0.00000000
  1.42200000   0.09109941   0.01776429  -0.01235293  -0.00112535   0.56717668   0.00730360   1.38449512  -1.98001802   0.00197060  -0.01930336   0.07530115   0.00184853   0.07714967   0.19159058   0.03499297   0.06508388  -0.07812500   0.00000000
  1.42400000   0.10719424   0.01778900  -0.00233229  -0.00025001   0.56994567   0.00332395   1.38449512  -1.99963802   0.00201852  -0.01640765   0.07630839   0.00084128   0.07714967   0.19178887   0.03499696   0.06504817  -0.02929700 -1495.14870738
  1.42600000   0.12170598   0.01779366   0.00602775   0.00073361   0.57271466   0.00000000   0.00000000   0.00000000   0.00235752  -0.01391873   0.00000000   0.00000000   0.00000000   0.19201777   0.03500133   0.06501784  -0.02441400   0.00000000
  1.42800000   0.12493814   0.01778160   0.01291304   0.00161333   0.57271466   0.00000000   0.00000000   0.00000000   0.00258458  -0.01181531   0.00000000   0.00000000   0.00000000   0.19226442   0.03500627   0.06499211  -0.01220700   0.00000000
  1.43000000   0.12975340   0.01775578   0.01832663   0.00237794   0.57271466   0.00000000   0.00000000   0.00000000   0.00234785  -0.01003653   0.00000000   0.00000000   0.00000000   0.19251911   0.03501121   0.06497026  -0.01953100   0.00000000
  1.43200000   0.13938391   0.01771912   0.02185198   0.00304581   0.57271466   0.00000000   0.00000000   0.00000000   0.00152181  -0.00853253   0.00000000   0.00000000   0.00000000   0.19278825   0.03501508   0.06495169  -0.07080100   0.00000000
  1.43400000   0.14743133   0.01767542   0.02288932   0.00337460   0.57271466   0.00000000   0.00000000   0.00000000   0.00027320  -0.00725455   0.00000000   0.00000000   0.00000000   0.19307506   0.03501687   0.06493590  -0.01709000   0.00000000
  1.43600000   0.15066349   0.01762964   0.02135240   0.00321703   0.57271466   0.00000000   0.00000000   0.00000000  -0.00101036  -0.00614576   0.00000000   0.00000000   0.00000000   0.19337316   0.03501613   0.06492250  -0.00488280   0.00000000
  1.43800000   0.13621772   0.01758694   0.01796867   0.00244765   0.57271466   0.00000000   0.00000000   0.00000000  -0.00190088  -0.00516567   0.00000000   0.00000000   0.00000000   0.19366004   0.03501322   0.06491119   0.01220700   0.00000000
  1.44000000   0.12810434   0.01755100   0.01380174   0.00176806   0.57271466   0.00000000   0.00000000   0.00000000  -0.00213339  -0.00429904   0.00000000   0.00000000   0.00000000   0.19392436   0.03500919   0.06490173  -0.00732420   0.00000000
  1.44200000   0.11689072   0.01752340   0.00969919   0.00113374   0.57271466   0.00000000   0.00000000   0.00000000  -0.00173012  -0.00353836   0.00000000   0.00000000   0.00000000   0.19416935   0.03500532   0.06489389  -0.01464800   0.00000000
  1.44400000   0.10719424   0.01750400   0.00614830   0.00065906   0.57271466   0.00000000   0.00000000   0.00000000  -0.00098944  -0.00287877   0.00000000   0.00000000   0.00000000   0.19439344   0.03500260   0.06488747  -0.01464800   0.00000000
  1.44600000   0.09268251   0.01749170   0.00335715   0.00031115   0.57271466   0.00000000   0.00000000   0.00000000  -0.00034764  -0.00233037   0.00000000   0.00000000   0.00000000   0.19459332   0.03500127   0.06488226  -0.02685500   0.00000000
  1.44800000   0.10072992   0.01748499   0.00134097   0.00013508   0.57271466   0.00000000   0.00000000   0.00000000  -0.00017516  -0.00190371   0.00000000   0.00000000   0.00000000   0.19478673   0.03500075   0.06487803  -0.00488280   0.00000000
  1.45000000   0.09268251   0.01748231  -0.00003007  -0.00000279   0.57271466   0.00000000   0.00000000   0.00000000  -0.00060355  -0.00157866   0.00000000   0.00000000   0.00000000   0.19498014   0.03499997   0.06487455  -0.00732420   0.00000000
  1.45200000   0.09756373   0.01748237  -0.00097595  -0.00009522   0.57271466   0.00000000   0.00000000   0.00000000  -0.00146735  -0.00132781   0.00000000   0.00000000   0.00000000   0.19517039   0.03499790   0.06487164   0.04150400   0.00000000
  1.45400000   0.09109941   0.01748432  -0.00172823  -0.00015744   0.57271466   0.00000000   0.00000000   0.00000000  -0.00238531  -0.00115232   0.00000000   0.00000000   0.00000000   0.19535905   0.03499404   0.06486916   0.04882800   0.00000000
  1.45600000   0.09591466   0.01748777  -0.00246770  -0.00023669   0.57271466   0.00000000   0.00000000   0.00000000  -0.00294117  -0.00105213   0.00000000   0.00000000   0.00000000   0.19554606   0.03498872   0.06486695   0.01464800   0.00000000
  1.45800000   0.08463509   0.01749271  -0.00330996  -0.00028014   0.57271466   0.00000000   0.00000000   0.00000000  -0.00288042  -0.00101623   0.00000000   0.00000000   0.00000000   0.19572661   0.03498289   0.06486489   0.00976560   0.00000000
  1.46000000   0.08463509   0.01749933  -0.00433209  -0.00036665   0.57271466   0.00000000   0.00000000   0.00000000  -0.00222851  -0.00105942   0.00000000   0.00000000   0.00000000   0.19589588   0.03497779   0.06486281   0.02441400   0.00000000
  1.46200000   0.07018931   0.01750799  -0.00559493  -0.00039270   0.57271466   0.00000000   0.00000000   0.00000000  -0.00127306  -0.00118546   0.00000000   0.00000000   0.00000000   0.19605071   0.03497428   0.06486057   0.01709000   0.00000000
  1.46400000   0.06214190   0.01751918  -0.00710626  -0.00044160   0.57271466   0.00000000   0.00000000   0.00000000  -0.00042336  -0.00134748   0.00000000   0.00000000   0.00000000   0.19618304   0.03497259   0.06485803   0.00488280   0.00000000
  1.46600000   0.05567758   0.01753340  -0.00877211  -0.00048841   0.57271466   0.00000000   0.00000000   0.00000000  -0.00001706  -0.00151407   0.00000000   0.00000000   0.00000000   0.19630086   0.03497215   0.06485517  -0.00732420   0.00000000
  1.46800000   0.05244542   0.01755094  -0.01048131  -0.00054970   0.57271466   0.00000000   0.00000000   0.00000000  -0.00016300  -0.00168287   0.00000000   0.00000000   0.00000000   0.19640898   0.03497197   0.06485197   0.00732420   0.00000000
  1.47000000   0.04763016   0.01757190  -0.01222044  -0.00058206   0.57271466   0.00000000   0.00000000   0.00000000  -0.00069375  -0.00181766   0.00000000   0.00000000   0.00000000   0.19650906   0.03497111   0.06484847   0.00244140   0.00000000
  1.47200000   0.03958274   0.01759634  -0.01396684  -0.00055285   0.57271466   0.00000000   0.00000000   0.00000000  -0.00125076  -0.00189024   0.00000000   0.00000000   0.00000000   0.19659627   0.03496917   0.06484477   0.00488280   0.00000000
  1.47400000   0.03793368   0.01762428  -0.01555261  -0.00058997   0.57271466   0.00000000   0.00000000   0.00000000  -0.00145729  -0.00192373   0.00000000   0.00000000   0.00000000   0.19667379   0.03496646   0.06484095  -0.02441400   0.00000000
  1.47600000   0.04439800   0.01765538  -0.01678701  -0.00074531   0.57271466   0.00000000   0.00000000   0.00000000  -0.00109612  -0.00192318   0.00000000   0.00000000   0.00000000   0.19675612   0.03496390   0.06483710  -0.01464800   0.00000000
  1.47800000   0.03311842   0.01768896  -0.01761295  -0.00058331   0.57271466   0.00000000   0.00000000   0.00000000  -0.00021428  -0.00188528   0.00000000   0.00000000   0.00000000   0.19683364   0.03496259   0.06483330  -0.01709000   0.00000000
  1.48000000   0.03311842   0.01772418  -0.01806226  -0.00059819   0.57271466   0.00000000   0.00000000   0.00000000   0.00089601  -0.00186247   0.00000000   0.00000000   0.00000000   0.19689987   0.03496328   0.06482955  -0.06103500   0.00000000
  1.48200000   0.02988626   0.01776031  -0.01815695  -0.00054264   0.57271466   0.00000000   0.00000000   0.00000000   0.00183554  -0.00189460   0.00000000   0.00000000   0.00000000   0.19696288   0.03496601   0.06482579  -0.06103500   0.00000000
  1.48400000   0.03635058   0.01779662  -0.01791981  -0.00065140   0.57271466   0.00000000   0.00000000   0.00000000   0.00228622  -0.00196824   0.00000000   0.00000000   0.00000000   0.19702911   0.03497013   0.06482193  -0.02929700   0.00000000
  1.48600000   0.04598110   0.01783246  -0.01743185  -0.00080154   0.57271466   0.00000000   0.00000000   0.00000000   0.00215798  -0.00209675   0.00000000   0.00000000   0.00000000   0.19711145   0.03497457   0.06481786  -0.00732420   0.00000000
  1.48800000   0.04598110   0.01786732  -0.01678732  -0.00077190   0.57271466   0.00000000   0.00000000   0.00000000   0.00162965  -0.00230508   0.00000000   0.00000000   0.00000000   0.19720341   0.03497836   0.06481346   0.00732420   0.00000000
  1.49000000   0.03635058   0.01790090  -0.01600825  -0.00058191   0.57271466   0.00000000   0.00000000   0.00000000   0.00106492  -0.00256643   0.00000000   0.00000000   0.00000000   0.19728574   0.03498106   0.06480859  -0.01709000   0.00000000
  1.49200000   0.03470152   0.01793292  -0.01510243  -0.00052408   0.57271466   0.00000000   0.00000000   0.00000000   0.00083971  -0.00286424   0.00000000   0.00000000   0.00000000   0.19735679   0.03498296   0.06480316   0.00000000   0.00000000
  1.49400000   0.03635058   0.01796312  -0.01416163  -0.00051478   0.57271466   0.00000000   0.00000000   0.00000000   0.00116483  -0.00321768   0.00000000   0.00000000   0.00000000   0.19742784   0.03498496   0.06479708   0.00732420   0.00000000
  1.49600000   0.03635058   0.01799144  -0.01331197  -0.00048390   0.57271466   0.00000000   0.00000000   0.00000000   0.00198876  -0.00360954   0.00000000   0.00000000   0.00000000   0.19750055   0.03498812   0.06479025  -0.03906300   0.00000000
  1.49800000   0.03958274   0.01801807  -0.01261604  -0.00049938   0.57271466   0.00000000   0.00000000   0.00000000   0.00302192  -0.00401069   0.00000000   0.00000000   0.00000000   0.19757648   0.03499313   0.06478263  -0.04638700   0.00000000
  1.50000000   0.03153532   0.01804330  -0.01207794  -0.00038088   0.57271466   0.00000000   0.00000000   0.00000000   0.00386971  -0.00442783   0.00000000   0.00000000   0.00000000   0.19764760   0.03500002   0.06477419  -0.04882800   0.00000000
  1.50200000   0.03958274   0.01806746  -0.01170670  -0.00046338   0.57271466   0.00000000   0.00000000   0.00000000   0.00421457  -0.00484025   0.00000000   0.00000000   0.00000000   0.19771871   0.03500810   0.06476492  -0.03906300   0.00000000
  1.50400000   0.03958274   0.01809087  -0.01150926  -0.00045557   0.57271466   0.00000000   0.00000000   0.00000000   0.00396069  -0.00519199   0.00000000   0.00000000   0.00000000   0.19779788   0.03501628   0.06475489  -0.03418000   0.00000000
  1.50600000   0.03958274   0.01811389  -0.01142660  -0.00045230   0.57271466   0.00000000   0.00000000   0.00000000   0.00327252  -0.00546360   0.00000000   0.00000000   0.00000000   0.19787705   0.03502351   0.06474424  -0.01953100   0.00000000
  1.50800000   0.04281490   0.01813674  -0.01136723  -0.00048669   0.57271466   0.00000000   0.00000000   0.00000000   0.00249457  -0.00565103   0.00000000   0.00000000   0.00000000   0.19795944   0.03502928   0.06473312  -0.01709000   0.00000000
  1.51000000   0.03793368   0.01815947  -0.01128274  -0.00042800   0.57271466   0.00000000   0.00000000   0.00000000   0.00199175  -0.00572818   0.00000000   0.00000000   0.00000000   0.19804019   0.03503377   0.06472174  -0.00488280   0.00000000
  1.51200000   0.03958274   0.01818204  -0.01111539  -0.00043998   0.57271466   0.00000000   0.00000000   0.00000000   0.00198019  -0.00569242   0.00000000   0.00000000   0.00000000   0.19811771   0.03503774   0.06471032  -0.00488280   0.00000000
  1.51400000   0.04281490   0.01820427  -0.01077820  -0.00046147   0.57271466   0.00000000   0.00000000   0.00000000   0.00242876  -0.00556669   0.00000000   0.00000000   0.00000000   0.19820011   0.03504215   0.06469906   0.00488280   0.00000000
  1.51600000   0.03793368   0.01822583  -0.01029153  -0.00039040   0.57271466   0.00000000   0.00000000   0.00000000   0.00307901  -0.00535469   0.00000000   0.00000000   0.00000000   0.19828085   0.03504766   0.06468814  -0.01220700   0.00000000
  1.51800000   0.03793368   0.01824641  -0.00979817  -0.00037168   0.57271466   0.00000000   0.00000000   0.00000000   0.00357082  -0.00506476   0.00000000   0.00000000   0.00000000   0.19835672   0.03505431   0.06467772   0.00732420   0.00000000
  1.52000000   0.03470152   0.01826601  -0.00938680  -0.00032574   0.57271466   0.00000000   0.00000000   0.00000000   0.00361365  -0.00473536   0.00000000   0.00000000   0.00000000   0.19842936   0.03506149   0.06466792  -0.00244140   0.00000000
  1.52200000   0.03153532   0.01828478  -0.00901290  -0.00028422   0.57271466   0.00000000   0.00000000   0.00000000   0.00312533  -0.00439431   0.00000000   0.00000000   0.00000000   0.19849559   0.03506823   0.06465879  -0.01220700   0.00000000
  1.52400000   0.02665410   0.01830281  -0.00857938  -0.00022868   0.57271466   0.00000000   0.00000000   0.00000000   0.00227151  -0.00405019   0.00000000   0.00000000   0.00000000   0.19855378   0.03507363   0.06465035   0.00000000   0.00000000
  1.52600000   0.03311842   0.01831996  -0.00801988  -0.00026561   0.57271466   0.00000000   0.00000000   0.00000000   0.00138525  -0.00372948   0.00000000   0.00000000   0.00000000   0.19861356   0.03507728   0.06464257  -0.00732420   0.00000000
  1.52800000   0.03153532   0.01833600  -0.00733209  -0.00023122   0.57271466   0.00000000   0.00000000   0.00000000   0.00080830  -0.00346554   0.00000000   0.00000000   0.00000000   0.19867821   0.03507948   0.06463537  -0.00488280   0.00000000
  1.53000000   0.02988626   0.01835067  -0.00656533  -0.00019621   0.57271466   0.00000000   0.00000000   0.00000000   0.00073131  -0.00326785   0.00000000   0.00000000   0.00000000   0.19873963   0.03508102   0.06462864  -0.00244140   0.00000000
  1.53200000   0.02830316   0.01836380  -0.00576322  -0.00016312   0.57271466   0.00000000   0.00000000   0.00000000   0.00110506  -0.00313846   0.00000000   0.00000000   0.00000000   0.19879782   0.03508285   0.06462223  -0.01464800   0.00000000
  1.53400000   0.02988626   0.01837533  -0.00491107  -0.00014677   0.57271466   0.00000000   0.00000000   0.00000000   0.00166545  -0.00308203   0.00000000   0.00000000   0.00000000   0.19885601   0.03508562   0.06461601  -0.01220700   0.00000000
  1.53600000   0.02665410   0.01838515  -0.00393942  -0.00010500   0.57271466   0.00000000   0.00000000   0.00000000   0.00206278  -0.00307615   0.00000000   0.00000000   0.00000000   0.19891255   0.03508935   0.06460985  -0.00488280   0.00000000
  1.53800000   0.03311842   0.01839303  -0.00277482  -0.00009190   0.57271466   0.00000000   0.00000000   0.00000000   0.00202971  -0.00307348   0.00000000   0.00000000   0.00000000   0.19897232   0.03509344   0.06460370  -0.00732420   0.00000000
  1.54000000   0.02348791   0.01839858  -0.00140967  -0.00003311   0.57271466   0.00000000   0.00000000   0.00000000   0.00150600  -0.00304130   0.00000000   0.00000000   0.00000000   0.19902893   0.03509698   0.06459759   0.00488280   0.00000000
  1.54200000   0.01379143   0.01840140   0.00005241   0.00000072   0.57271466   0.00000000   0.00000000   0.00000000   0.00066544  -0.00296156   0.00000000   0.00000000   0.00000000   0.19906621   0.03509915   0.06459159  -0.01220700   0.00000000
  1.54400000   0.02348791   0.01840129   0.00144956   0.00003405   0.57271466   0.00000000   0.00000000   0.00000000  -0.00016636  -0.00281259   0.00000000   0.00000000   0.00000000   0.19910349   0.03509965   0.06458581  -0.01953100   0.00000000
  1.54600000   0.02183884   0.01839839   0.00266994   0.00005831   0.57271466   0.00000000   0.00000000   0.00000000  -0.00066607  -0.00259533   0.00000000   0.00000000   0.00000000   0.19914881   0.03509882   0.06458040  -0.02197300   0.00000000
  1.54800000   0.02025575   0.01839305   0.00366246   0.00007419   0.57271466   0.00000000   0.00000000   0.00000000  -0.00066490  -0.00234382   0.00000000   0.00000000   0.00000000   0.19919091   0.03509749   0.06457547  -0.02929700   0.00000000
  1.55000000   0.02025575   0.01838573   0.00437858   0.00008869   0.57271466   0.00000000   0.00000000   0.00000000  -0.00022815  -0.00208344   0.00000000   0.00000000   0.00000000   0.19923142   0.03509659   0.06457104  -0.01220700   0.00000000
  1.55200000   0.02025575   0.01837697   0.00478036   0.00009683   0.57271466   0.00000000   0.00000000   0.00000000   0.00037287  -0.00182952   0.00000000   0.00000000   0.00000000   0.19927193   0.03509674   0.06456713  -0.03173800   0.00000000
  1.55400000   0.02183884   0.01836741   0.00486005   0.00010614   0.57271466   0.00000000   0.00000000   0.00000000   0.00078596  -0.00161538   0.00000000   0.00000000   0.00000000   0.19931403   0.03509790   0.06456368  -0.03418000   0.00000000
  1.55600000   0.02183884   0.01835769   0.00461903   0.00010087   0.57271466   0.00000000   0.00000000   0.00000000   0.00074386  -0.00146196   0.00000000   0.00000000   0.00000000   0.19935770   0.03509943   0.06456060  -0.02441400   0.00000000
  1.55800000   0.01860669   0.01834845   0.00410362   0.00007635   0.57271466   0.00000000   0.00000000   0.00000000   0.00018784  -0.00136258   0.00000000   0.00000000   0.00000000   0.19939815   0.03510036   0.06455778  -0.03906300   0.00000000
  1.56000000   0.02830316   0.01834024   0.00345313   0.00009773   0.57271466   0.00000000   0.00000000   0.00000000  -0.00070967  -0.00132670   0.00000000   0.00000000   0.00000000   0.19944506   0.03509984   0.06455509  -0.01464800   0.00000000
  1.56200000   0.02183884   0.01833334   0.00282863   0.00006177   0.57271466   0.00000000   0.00000000   0.00000000  -0.00162683  -0.00136740   0.00000000   0.00000000   0.00000000   0.19949520   0.03509750   0.06455240  -0.01709000   0.00000000
  1.56400000   0.02348791   0.01832768   0.00231048   0.00005427   0.57271466   0.00000000   0.00000000   0.00000000  -0.00224047  -0.00146022   0.00000000   0.00000000   0.00000000   0.19954053   0.03509363   0.06454957  -0.01709000   0.00000000
  1.56600000   0.02665410   0.01832306   0.00188517   0.00005025   0.57271466   0.00000000   0.00000000   0.00000000  -0.00237560  -0.00157812   0.00000000   0.00000000   0.00000000   0.19959067   0.03508902   0.06454653  -0.02441400   0.00000000
  1.56800000   0.02665410   0.01831929   0.00147875   0.00003941   0.57271466   0.00000000   0.00000000   0.00000000  -0.00208429  -0.00170847   0.00000000   0.00000000   0.00000000   0.19964398   0.03508456   0.06454324  -0.02929700   0.00000000
  1.57000000   0.02348791   0.01831633   0.00103112   0.00002422   0.57271466   0.00000000   0.00000000   0.00000000  -0.00161380  -0.00181188   0.00000000   0.00000000   0.00000000   0.19969412   0.03508086   0.06453972  -0.02197300   0.00000000
  1.57200000   0.02183884   0.01831427   0.00059661   0.00001303   0.57271466   0.00000000   0.00000000   0.00000000  -0.00128251  -0.00184828   0.00000000   0.00000000   0.00000000   0.19973945   0.03507796   0.06453606  -0.02929700   0.00000000
  1.57400000   0.02348791   0.01831308   0.00029354   0.00000689   0.57271466   0.00000000   0.00000000   0.00000000  -0.00132656  -0.00182211   0.00000000   0.00000000   0.00000000   0.19978477   0.03507535   0.06453239  -0.02197300   0.00000000
  1.57600000   0.02665410   0.01831249   0.00012918   0.00000344   0.57271466   0.00000000   0.00000000   0.00000000  -0.00178863  -0.00174035   0.00000000   0.00000000   0.00000000   0.19983492   0.03507224   0.06452883  -0.00976560   0.00000000
  1.57800000   0.02988626   0.01831223  -0.00000143  -0.00000004   0.57271466   0.00000000   0.00000000   0.00000000  -0.00249785  -0.00159528   0.00000000   0.00000000   0.00000000   0.19989146   0.03506795   0.06452549  -0.01220700   0.00000000
  1.58000000   0.02830316   0.01831223  -0.00015166  -0.00000429   0.57271466   0.00000000   0.00000000   0.00000000  -0.00314928  -0.00141232   0.00000000   0.00000000   0.00000000   0.19994965   0.03506230   0.06452249  -0.01953100   0.00000000
  1.58200000   0.02988626   0.01831254  -0.00026995  -0.00000807   0.57271466   0.00000000   0.00000000   0.00000000  -0.00344804  -0.00123208   0.00000000   0.00000000   0.00000000   0.20000784   0.03505571   0.06451984  -0.02441400   0.00000000
  1.58400000   0.02988626   0.01831308  -0.00028946  -0.00000865   0.57271466   0.00000000   0.00000000   0.00000000  -0.00325143  -0.00106972   0.00000000   0.00000000   0.00000000   0.20006761   0.03504901   0.06451754  -0.01464800   0.00000000
  1.58600000   0.03470152   0.01831366  -0.00020870  -0.00000724   0.57271466   0.00000000   0.00000000   0.00000000  -0.00263984  -0.00094833   0.00000000   0.00000000   0.00000000   0.20013220   0.03504312   0.06451552  -0.01464800   0.00000000
  1.58800000   0.03311842   0.01831407  -0.00009296  -0.00000308   0.57271466   0.00000000   0.00000000   0.00000000  -0.00188048  -0.00090078   0.00000000   0.00000000   0.00000000   0.20020002   0.03503860   0.06451367  -0.02441400   0.00000000
  1.59000000   0.03311842   0.01831426  -0.00003339  -0.00000111   0.57271466   0.00000000   0.00000000   0.00000000  -0.00130182  -0.00092208   0.00000000   0.00000000   0.00000000   0.20026625   0.03503541   0.06451185  -0.00488280   0.00000000
  1.59200000   0.03153532   0.01831433  -0.00010988  -0.00000347   0.57271466   0.00000000   0.00000000   0.00000000  -0.00114155  -0.00099484   0.00000000   0.00000000   0.00000000   0.20033091   0.03503297   0.06450993  -0.02197300   0.00000000
  1.59400000   0.03153532   0.01831455  -0.00035093  -0.00001107   0.57271466   0.00000000   0.00000000   0.00000000  -0.00143972  -0.00112191   0.00000000   0.00000000   0.00000000   0.20039398   0.03503039   0.06450782  -0.01953100   0.00000000
  1.59600000   0.02507100   0.01831525  -0.00070634  -0.00001771   0.57271466   0.00000000   0.00000000   0.00000000  -0.00202275  -0.00128594   0.00000000   0.00000000   0.00000000   0.20045058   0.03502693   0.06450541  -0.02441400   0.00000000
  1.59800000   0.03470152   0.01831666  -0.00107976  -0.00003747   0.57271466   0.00000000   0.00000000   0.00000000  -0.00258472  -0.00145148   0.00000000   0.00000000   0.00000000   0.20051036   0.03502232   0.06450267  -0.01464800   0.00000000
  1.60000000   0.03311842   0.01831882  -0.00137669  -0.00004559   0.57271466   0.00000000   0.00000000   0.00000000  -0.00283013  -0.00161235   0.00000000   0.00000000   0.00000000   0.20057818   0.03501690   0.06449961  -0.00976560   0.00000000
  1.60200000   0.03635058   0.01832157  -0.00151039  -0.00005490   0.57271466   0.00000000   0.00000000   0.00000000  -0.00261148  -0.00177068   0.00000000   0.00000000   0.00000000   0.20064764   0.03501146   0.06449622  -0.01220700   0.00000000
  1.60400000   0.03311842   0.01832459  -0.00142594  -0.00004722   0.57271466   0.00000000   0.00000000   0.00000000  -0.00199601  -0.00190916   0.00000000   0.00000000   0.00000000   0.20071711   0.03500685   0.06449254  -0.00976560   0.00000000
  1.60600000   0.03635058   0.01832745  -0.00115399  -0.00004195   0.57271466   0.00000000   0.00000000   0.00000000  -0.00122984  -0.00202550   0.00000000   0.00000000   0.00000000   0.20078658   0.03500363   0.06448861  -0.01220700   0.00000000
  1.60800000   0.03311842   0.01832975  -0.00079735  -0.00002641   0.57271466   0.00000000   0.00000000   0.00000000  -0.00061803  -0.00213624   0.00000000   0.00000000   0.00000000   0.20085605   0.03500178   0.06448445  -0.00976560   0.00000000
  1.61000000   0.03470152   0.01833135  -0.00045682  -0.00001585   0.57271466   0.00000000   0.00000000   0.00000000  -0.00038054  -0.00223862   0.00000000   0.00000000   0.00000000   0.20092387   0.03500078   0.06448007   0.00000000   0.00000000
  1.61200000   0.03958274   0.01833226  -0.00019099  -0.00000756   0.57271466   0.00000000   0.00000000   0.00000000  -0.00055207  -0.00231692   0.00000000   0.00000000   0.00000000   0.20099816   0.03499985   0.06447552  -0.00976560   0.00000000
  1.61400000   0.02665410   0.01833264  -0.00002425  -0.00000065   0.57271466   0.00000000   0.00000000   0.00000000  -0.00096906  -0.00236180   0.00000000   0.00000000   0.00000000   0.20106439   0.03499833   0.06447084  -0.00976560   0.00000000
  1.61600000   0.03958274   0.01833269   0.00003568   0.00000141   0.57271466   0.00000000   0.00000000   0.00000000  -0.00134736  -0.00235399   0.00000000   0.00000000   0.00000000   0.20113063   0.03499601   0.06446612  -0.01220700   0.00000000
  1.61800000   0.03470152   0.01833262  -0.00001356  -0.00000047   0.57271466   0.00000000   0.00000000   0.00000000  -0.00141630  -0.00226782   0.00000000   0.00000000   0.00000000   0.20120491   0.03499325   0.06446150  -0.01464800   0.00000000
  1.62000000   0.03311842   0.01833265  -0.00017299  -0.00000573   0.57271466   0.00000000   0.00000000   0.00000000  -0.00104795  -0.00210088   0.00000000   0.00000000   0.00000000   0.20127273   0.03499078   0.06445713   0.00976560   0.00000000
  1.62200000   0.03311842   0.01833299  -0.00043891  -0.00001454   0.57271466   0.00000000   0.00000000   0.00000000  -0.00031920  -0.00186515   0.00000000   0.00000000   0.00000000   0.20133897   0.03498942   0.06445317  -0.01464800   0.00000000
  1.62400000   0.03470152   0.01833387  -0.00079195  -0.00002748   0.57271466   0.00000000   0.00000000   0.00000000   0.00052350  -0.00156360   0.00000000   0.00000000   0.00000000   0.20140679   0.03498962   0.06444974  -0.00732420   0.00000000
  1.62600000   0.03311842   0.01833546  -0.00117932  -0.00003906   0.57271466   0.00000000   0.00000000   0.00000000   0.00117993  -0.00120536   0.00000000   0.00000000   0.00000000   0.20147461   0.03499133   0.06444697  -0.01464800   0.00000000
  1.62800000   0.03470152   0.01833781  -0.00150754  -0.00005231   0.57271466   0.00000000   0.00000000   0.00000000   0.00143838  -0.00081364   0.00000000   0.00000000   0.00000000   0.20154243   0.03499394   0.06444495  -0.01220700   0.00000000
  1.63000000   0.03635058   0.01834083  -0.00168385  -0.00006121   0.57271466   0.00000000   0.00000000   0.00000000   0.00127520  -0.00040505   0.00000000   0.00000000   0.00000000   0.20161348   0.03499666   0.06444373  -0.00976560   0.00000000
  1.63200000   0.02988626   0.01834420  -0.00168460  -0.00005035   0.57271466   0.00000000   0.00000000   0.00000000   0.00086297   0.00000090   0.00000000   0.00000000   0.00000000   0.20167972   0.03499880   0.06444333  -0.02929700   0.00000000
  1.63400000   0.03470152   0.01834757  -0.00155582  -0.00005399   0.57271466   0.00000000   0.00000000   0.00000000   0.00048722   0.00036107   0.00000000   0.00000000   0.00000000   0.20174431   0.03500015   0.06444369  -0.02197300   0.00000000
  1.63600000   0.03311842   0.01835068  -0.00135091  -0.00004474   0.57271466   0.00000000   0.00000000   0.00000000   0.00041328   0.00063910   0.00000000   0.00000000   0.00000000   0.20181213   0.03500105   0.06444469  -0.02197300   0.00000000
  1.63800000   0.03311842   0.01835338  -0.00110745  -0.00003668   0.57271466   0.00000000   0.00000000   0.00000000   0.00076253   0.00083121   0.00000000   0.00000000   0.00000000   0.20187836   0.03500222   0.06444616  -0.01464800   0.00000000
  1.64000000   0.04281490   0.01835559  -0.00086036  -0.00003684   0.57271466   0.00000000   0.00000000   0.00000000   0.00145514   0.00093726   0.00000000   0.00000000   0.00000000   0.20195430   0.03500444   0.06444793  -0.00732420   0.00000000
  1.64200000   0.03793368   0.01835732  -0.00062863  -0.00002385   0.57271466   0.00000000   0.00000000   0.00000000   0.00224831   0.00095327   0.00000000   0.00000000   0.00000000   0.20203505   0.03500814   0.06444982  -0.01953100   0.00000000
  1.64400000   0.03470152   0.01835857  -0.00039599  -0.00001374   0.57271466   0.00000000   0.00000000   0.00000000   0.00285095   0.00089744   0.00000000   0.00000000   0.00000000   0.20210768   0.03501324   0.06445167  -0.01953100   0.00000000
  1.64600000   0.03793368   0.01835936  -0.00013399  -0.00000508   0.57271466   0.00000000   0.00000000   0.00000000   0.00305845   0.00079405   0.00000000   0.00000000   0.00000000   0.20218032   0.03501915   0.06445336  -0.01953100   0.00000000
  1.64800000   0.03470152   0.01835963   0.00014892   0.00000517   0.57271466   0.00000000   0.00000000   0.00000000   0.00284520   0.00065145   0.00000000   0.00000000   0.00000000   0.20225295   0.03502506   0.06445481  -0.01953100   0.00000000
  1.65000000   0.04281490   0.01835934   0.00040501   0.00001734   0.57271466   0.00000000   0.00000000   0.00000000   0.00237377   0.00048834   0.00000000   0.00000000   0.00000000   0.20233047   0.03503027   0.06445595  -0.01709000   0.00000000
  1.65200000   0.03635058   0.01835853   0.00060298   0.00002192   0.57271466   0.00000000   0.00000000   0.00000000   0.00191532   0.00033556   0.00000000   0.00000000   0.00000000   0.20240963   0.03503456   0.06445677  -0.01953100   0.00000000
  1.65400000   0.03311842   0.01835732   0.00075321   0.00002495   0.57271466   0.00000000   0.00000000   0.00000000   0.00171854   0.00020155   0.00000000   0.00000000   0.00000000   0.20247910   0.03503820   0.06445731  -0.02685500   0.00000000
  1.65600000   0.02988626   0.01835581   0.00086805   0.00002594   0.57271466   0.00000000   0.00000000   0.00000000   0.00189219   0.00008530   0.00000000   0.00000000   0.00000000   0.20254211   0.03504181   0.06445759  -0.01953100   0.00000000
  1.65800000   0.03635058   0.01835408   0.00092640   0.00003368   0.57271466   0.00000000   0.00000000   0.00000000   0.00235604  -0.00000216   0.00000000   0.00000000   0.00000000   0.20260834   0.03504606   0.06445768  -0.02441400   0.00000000
  1.66000000   0.03470152   0.01835222   0.00089150   0.00003094   0.57271466   0.00000000   0.00000000   0.00000000   0.00287986  -0.00006629   0.00000000   0.00000000   0.00000000   0.20267940   0.03505129   0.06445761  -0.00732420   0.00000000
  1.66200000   0.03635058   0.01835044   0.00075135   0.00002731   0.57271466   0.00000000   0.00000000   0.00000000   0.00319255  -0.00012799   0.00000000   0.00000000   0.00000000   0.20275045   0.03505736   0.06445741  -0.02197300   0.00000000
  1.66400000   0.03958274   0.01834894   0.00052223   0.00002067   0.57271466   0.00000000   0.00000000   0.00000000   0.00311120  -0.00018705   0.00000000   0.00000000   0.00000000   0.20282638   0.03506367   0.06445710  -0.01220700   0.00000000
  1.66600000   0.03311842   0.01834789   0.00021500   0.00000712   0.57271466   0.00000000   0.00000000   0.00000000   0.00262758  -0.00023781   0.00000000   0.00000000   0.00000000   0.20289908   0.03506941   0.06445667  -0.02441400   0.00000000
  1.66800000   0.03793368   0.01834746  -0.00017547  -0.00000666   0.57271466   0.00000000   0.00000000   0.00000000   0.00191108  -0.00029118   0.00000000   0.00000000   0.00000000   0.20297013   0.03507395   0.06445615  -0.01709000   0.00000000
  1.67000000   0.03311842   0.01834781  -0.00062679  -0.00002076   0.57271466   0.00000000   0.00000000   0.00000000   0.00122860  -0.00034791   0.00000000   0.00000000   0.00000000   0.20304119   0.03507709   0.06445551  -0.01464800   0.00000000
  1.67200000   0.03470152   0.01834907  -0.00105171  -0.00003650   0.57271466   0.00000000   0.00000000   0.00000000   0.00082069  -0.00040326   0.00000000   0.00000000   0.00000000   0.20310901   0.03507913   0.06445475  -0.02929700   0.00000000
  1.67400000   0.03635058   0.01835117  -0.00134995  -0.00004907   0.57271466   0.00000000   0.00000000   0.00000000   0.00079188  -0.00048134   0.00000000   0.00000000   0.00000000   0.20318006   0.03508075   0.06445387  -0.01709000   0.00000000
  1.67600000   0.03311842   0.01835387  -0.00148911  -0.00004932   0.57271466   0.00000000   0.00000000   0.00000000   0.00106538  -0.00061136   0.00000000   0.00000000   0.00000000   0.20324953   0.03508260   0.06445278  -0.02197300   0.00000000
  1.67800000   0.03635058   0.01835685  -0.00149564  -0.00005437   0.57271466   0.00000000   0.00000000   0.00000000   0.00142216  -0.00079527   0.00000000   0.00000000   0.00000000   0.20331900   0.03508509   0.06445137  -0.01953100   0.00000000
  1.68000000   0.03635058   0.01835984  -0.00140203  -0.00005096   0.57271466   0.00000000   0.00000000   0.00000000   0.00160406  -0.00102568   0.00000000   0.00000000   0.00000000   0.20339170   0.03508812   0.06444955  -0.01709000   0.00000000
  1.68200000   0.03470152   0.01836265  -0.00123730  -0.00004294   0.57271466   0.00000000   0.00000000   0.00000000   0.00143411  -0.00128330   0.00000000   0.00000000   0.00000000   0.20346275   0.03509116   0.06444724  -0.01953100   0.00000000
  1.68400000   0.03958274   0.01836512  -0.00102118  -0.00004042   0.57271466   0.00000000   0.00000000   0.00000000   0.00089838  -0.00151628   0.00000000   0.00000000   0.00000000   0.20353703   0.03509349   0.06444444  -0.03173800   0.00000000
  1.68600000   0.03470152   0.01836716  -0.00073149  -0.00002538   0.57271466   0.00000000   0.00000000   0.00000000   0.00014935  -0.00167508   0.00000000   0.00000000   0.00000000   0.20361132   0.03509454   0.06444125  -0.01464800   0.00000000
  1.68800000   0.03793368   0.01836862  -0.00030454  -0.00001155   0.57271466   0.00000000   0.00000000   0.00000000  -0.00056796  -0.00174293   0.00000000   0.00000000   0.00000000   0.20368395   0.03509412   0.06443783  -0.02929700   0.00000000
  1.69000000   0.03793368   0.01836923   0.00028437   0.00001079   0.57271466   0.00000000   0.00000000   0.00000000  -0.00102966  -0.00171129   0.00000000   0.00000000   0.00000000   0.20375982   0.03509252   0.06443438  -0.01220700   0.00000000
  1.69200000   0.03793368   0.01836867   0.00094073   0.00003569   0.57271466   0.00000000   0.00000000   0.00000000  -0.00113674  -0.00157953   0.00000000   0.00000000   0.00000000   0.20383569   0.03509035   0.06443109  -0.02197300   0.00000000
  1.69400000   0.03635058   0.01836678   0.00150469   0.00005470   0.57271466   0.00000000   0.00000000   0.00000000  -0.00096131  -0.00137666   0.00000000   0.00000000   0.00000000   0.20390997   0.03508826   0.06442813  -0.01709000   0.00000000
  1.69600000   0.03793368   0.01836377   0.00188522   0.00007151   0.57271466   0.00000000   0.00000000   0.00000000  -0.00071184  -0.00113466   0.00000000   0.00000000   0.00000000   0.20398426   0.03508658   0.06442562  -0.01220700   0.00000000
  1.69800000   0.02988626   0.01836000   0.00209656   0.00006266   0.57271466   0.00000000   0.00000000   0.00000000  -0.00063375  -0.00086772   0.00000000   0.00000000   0.00000000   0.20405208   0.03508524   0.06442362  -0.01709000   0.00000000
  1.70000000   0.04439800   0.01835581   0.00217948   0.00009676   0.57271466   0.00000000   0.00000000   0.00000000  -0.00089341  -0.00059905   0.00000000   0.00000000   0.00000000   0.20412636   0.03508371   0.06442215  -0.01464800   0.00000000
  1.70200000   0.04116584   0.01835145   0.00213762   0.00008800   0.57271466   0.00000000   0.00000000   0.00000000  -0.00150008  -0.00035947   0.00000000   0.00000000   0.00000000   0.20421193   0.03508132   0.06442119  -0.01709000   0.00000000
  1.70400000   0.03958274   0.01834718   0.00196499   0.00007778   0.57271466   0.00000000   0.00000000   0.00000000  -0.00230028  -0.00015515   0.00000000   0.00000000   0.00000000   0.20429267   0.03507752   0.06442068  -0.01464800   0.00000000
  1.70600000   0.04116584   0.01834325   0.00169215   0.00006966   0.57271466   0.00000000   0.00000000   0.00000000  -0.00304736   0.00002524   0.00000000   0.00000000   0.00000000   0.20437342   0.03507217   0.06442055  -0.00732420   0.00000000
  1.70800000   0.03793368   0.01833986   0.00136539   0.00005179   0.57271466   0.00000000   0.00000000   0.00000000  -0.00351639   0.00018996   0.00000000   0.00000000   0.00000000   0.20445252   0.03506560   0.06442076  -0.01464800   0.00000000
  1.71000000   0.03311842   0.01833713   0.00101640   0.00003366   0.57271466   0.00000000   0.00000000   0.00000000  -0.00360882   0.00035025   0.00000000   0.00000000   0.00000000   0.20452357   0.03505848   0.06442130  -0.01220700   0.00000000
  1.71200000   0.03958274   0.01833510   0.00067973   0.00002691   0.57271466   0.00000000   0.00000000   0.00000000  -0.00339521   0.00051221   0.00000000   0.00000000   0.00000000   0.20459628   0.03505148   0.06442217  -0.01953100   0.00000000
  1.71400000   0.03958274   0.01833374   0.00040293   0.00001595   0.57271466   0.00000000   0.00000000   0.00000000  -0.00307761   0.00065646   0.00000000   0.00000000   0.00000000   0.20467544   0.03504500   0.06442333  -0.01709000   0.00000000
  1.71600000   0.04116584   0.01833293   0.00022406   0.00000922   0.57271466   0.00000000   0.00000000   0.00000000  -0.00289138   0.00075350   0.00000000   0.00000000   0.00000000   0.20475619   0.03503903   0.06442474  -0.00976560   0.00000000
  1.71800000   0.03793368   0.01833249   0.00015738   0.00000597   0.57271466   0.00000000   0.00000000   0.00000000  -0.00299380   0.00078354   0.00000000   0.00000000   0.00000000   0.20483529   0.03503315   0.06442628  -0.02441400   0.00000000
  1.72000000   0.03958274   0.01833217   0.00019774   0.00000783   0.57271466   0.00000000   0.00000000   0.00000000  -0.00339226   0.00072628   0.00000000   0.00000000   0.00000000   0.20491281   0.03502676   0.06442779  -0.02197300   0.00000000
  1.72200000   0.03958274   0.01833178   0.00032540   0.00001288   0.57271466   0.00000000   0.00000000   0.00000000  -0.00394278   0.00056757   0.00000000   0.00000000   0.00000000   0.20499197   0.03501943   0.06442908  -0.01709000   0.00000000
  1.72400000   0.03793368   0.01833112   0.00050392   0.00001912   0.57271466   0.00000000   0.00000000   0.00000000  -0.00441752   0.00032192   0.00000000   0.00000000   0.00000000   0.20506949   0.03501107   0.06442997  -0.02441400   0.00000000
  1.72600000   0.03958274   0.01833012   0.00067254   0.00002662   0.57271466   0.00000000   0.00000000   0.00000000  -0.00461272   0.00001642   0.00000000   0.00000000   0.00000000   0.20514700   0.03500204   0.06443031  -0.00732420   0.00000000
  1.72800000   0.04281490   0.01832877   0.00075645   0.00003239   0.57271466   0.00000000   0.00000000   0.00000000  -0.00444666  -0.00032986   0.00000000   0.00000000   0.00000000   0.20522940   0.03499298   0.06443000  -0.01464800   0.00000000
  1.73000000   0.04116584   0.01832726   0.00072619   0.00002989   0.57271466   0.00000000   0.00000000   0.00000000  -0.00399897  -0.00069046   0.00000000   0.00000000   0.00000000   0.20531338   0.03498453   0.06442898  -0.01709000   0.00000000
  1.73200000   0.03793368   0.01832581   0.00063442   0.00002407   0.57271466   0.00000000   0.00000000   0.00000000  -0.00347234  -0.00103145   0.00000000   0.00000000   0.00000000   0.20539248   0.03497706   0.06442726  -0.01709000   0.00000000
  1.73400000   0.03958274   0.01832454   0.00053433   0.00002115   0.57271466   0.00000000   0.00000000   0.00000000  -0.00309676  -0.00133589   0.00000000   0.00000000   0.00000000   0.20547000   0.03497049   0.06442489  -0.00976560   0.00000000
  1.73600000   0.04281490   0.01832347   0.00040858   0.00001749   0.57271466   0.00000000   0.00000000   0.00000000  -0.00302211  -0.00160059   0.00000000   0.00000000   0.00000000   0.20555240   0.03496437   0.06442195  -0.00488280   0.00000000
  1.73800000   0.03635058   0.01832265   0.00024130   0.00000877   0.57271466   0.00000000   0.00000000   0.00000000  -0.00324955  -0.00182323   0.00000000   0.00000000   0.00000000   0.20563156   0.03495810   0.06441853  -0.00976560   0.00000000
  1.74000000   0.03470152   0.01832217   0.00007138   0.00000248   0.57271466   0.00000000   0.00000000   0.00000000  -0.00363352  -0.00201419   0.00000000   0.00000000   0.00000000   0.20570261   0.03495122   0.06441469  -0.02441400   0.00000000
  1.74200000   0.04439800   0.01832203  -0.00007943  -0.00000353   0.57271466   0.00000000   0.00000000   0.00000000  -0.00395125  -0.00219501   0.00000000   0.00000000   0.00000000   0.20578171   0.03494363   0.06441048  -0.02197300   0.00000000
  1.74400000   0.03958274   0.01832218  -0.00024909  -0.00000986   0.57271466   0.00000000   0.00000000   0.00000000  -0.00400672  -0.00237416   0.00000000   0.00000000   0.00000000   0.20586569   0.03493568   0.06440591  -0.01953100   0.00000000
  1.74600000   0.03793368   0.01832268  -0.00046820  -0.00001776   0.57271466   0.00000000   0.00000000   0.00000000  -0.00372197  -0.00254689   0.00000000   0.00000000   0.00000000   0.20594321   0.03492795   0.06440099  -0.00976560   0.00000000
  1.74800000   0.03793368   0.01832362  -0.00068375  -0.00002594   0.57271466   0.00000000   0.00000000   0.00000000  -0.00317288  -0.00270257   0.00000000   0.00000000   0.00000000   0.20601908   0.03492105   0.06439574  -0.01709000   0.00000000
  1.75000000   0.04116584   0.01832499  -0.00077581  -0.00003194   0.57271466   0.00000000   0.00000000   0.00000000  -0.00255155  -0.00281161   0.00000000   0.00000000   0.00000000   0.20609818   0.03491533   0.06439023  -0.02441400   0.00000000
  1.75200000   0.03958274   0.01832654  -0.00064981  -0.00002572   0.57271466   0.00000000   0.00000000   0.00000000  -0.00207417  -0.00284035   0.00000000   0.00000000   0.00000000   0.20617893   0.03491070   0.06438458  -0.01709000   0.00000000
  1.75400000   0.04281490   0.01832784  -0.00030347  -0.00001299   0.57271466   0.00000000   0.00000000   0.00000000  -0.00187980  -0.00278575   0.00000000   0.00000000   0.00000000   0.20626132   0.03490675   0.06437895  -0.01220700   0.00000000
  1.75600000   0.03793368   0.01832845   0.00017710   0.00000672   0.57271466   0.00000000   0.00000000   0.00000000  -0.00196762  -0.00266240   0.00000000   0.00000000   0.00000000   0.20634207   0.03490290   0.06437350  -0.00732420   0.00000000
  1.75800000   0.03793368   0.01832809   0.00065285   0.00002477   0.57271466   0.00000000   0.00000000   0.00000000  -0.00219824  -0.00247676   0.00000000   0.00000000   0.00000000   0.20641794   0.03489873   0.06436836  -0.02197300   0.00000000
  1.76000000   0.03958274   0.01832679   0.00096321   0.00003813   0.57271466   0.00000000   0.00000000   0.00000000  -0.00235868  -0.00224191   0.00000000   0.00000000   0.00000000   0.20649546   0.03489418   0.06436364  -0.02197300   0.00000000
  1.76200000   0.03958274   0.01832486   0.00098647   0.00003905   0.57271466   0.00000000   0.00000000   0.00000000  -0.00226322  -0.00197819   0.00000000   0.00000000   0.00000000   0.20657462   0.03488956   0.06435942  -0.02197300   0.00000000
  1.76400000   0.04116584   0.01832289   0.00073636   0.00003031   0.57271466   0.00000000   0.00000000   0.00000000  -0.00184168  -0.00168584   0.00000000   0.00000000   0.00000000   0.20665537   0.03488545   0.06435576  -0.03173800   0.00000000
  1.76600000   0.03958274   0.01832141   0.00035660   0.00001412   0.57271466   0.00000000   0.00000000   0.00000000  -0.00117269  -0.00135778   0.00000000   0.00000000   0.00000000   0.20673612   0.03488244   0.06435272  -0.00976560   0.00000000
  1.76800000   0.04116584   0.01832070  -0.00002549  -0.00000105   0.57271466   0.00000000   0.00000000   0.00000000  -0.00044678  -0.00100478   0.00000000   0.00000000   0.00000000   0.20681687   0.03488082   0.06435035  -0.01953100   0.00000000
  1.77000000   0.04598110   0.01832075  -0.00037143  -0.00001708   0.57271466   0.00000000   0.00000000   0.00000000   0.00012344  -0.00063343   0.00000000   0.00000000   0.00000000   0.20690401   0.03488049   0.06434872  -0.00488280   0.00000000
  1.77200000   0.04116584   0.01832149  -0.00066413  -0.00002734   0.57271466   0.00000000   0.00000000   0.00000000   0.00040217  -0.00024075   0.00000000   0.00000000   0.00000000   0.20699116   0.03488102   0.06434784  -0.01464800   0.00000000
  1.77400000   0.04116584   0.01832282  -0.00087410  -0.00003598   0.57271466   0.00000000   0.00000000   0.00000000   0.00039080   0.00015098   0.00000000   0.00000000   0.00000000   0.20707349   0.03488181   0.06434775  -0.02441400   0.00000000
  1.77600000   0.04598110   0.01832457  -0.00098534  -0.00004531   0.57271466   0.00000000   0.00000000   0.00000000   0.00022351   0.00050137   0.00000000   0.00000000   0.00000000   0.20716064   0.03488243   0.06434840  -0.01220700   0.00000000
  1.77800000   0.04439800   0.01832654  -0.00099403  -0.00004413   0.57271466   0.00000000   0.00000000   0.00000000   0.00010143   0.00078666   0.00000000   0.00000000   0.00000000   0.20725102   0.03488275   0.06434969  -0.01953100   0.00000000
  1.78000000   0.03958274   0.01832853  -0.00090571  -0.00003585   0.57271466   0.00000000   0.00000000   0.00000000   0.00019687   0.00099903   0.00000000   0.00000000   0.00000000   0.20733500   0.03488305   0.06435148  -0.01464800   0.00000000
  1.78200000   0.03958274   0.01833034  -0.00075240  -0.00002978   0.57271466   0.00000000   0.00000000   0.00000000   0.00057224   0.00114356   0.00000000   0.00000000   0.00000000   0.20741416   0.03488382   0.06435362  -0.01220700   0.00000000
  1.78400000   0.03958274   0.01833185  -0.00058234  -0.00002305   0.57271466   0.00000000   0.00000000   0.00000000   0.00115185   0.00124846   0.00000000   0.00000000   0.00000000   0.20749333   0.03488554   0.06435601  -0.01464800   0.00000000
  1.78600000   0.04116584   0.01833301  -0.00042536  -0.00001751   0.57271466   0.00000000   0.00000000   0.00000000   0.00175998   0.00134473   0.00000000   0.00000000   0.00000000   0.20757408   0.03488845   0.06435861  -0.01220700   0.00000000
  1.78800000   0.03958274   0.01833386  -0.00027618  -0.00001093   0.57271466   0.00000000   0.00000000   0.00000000   0.00220633   0.00143973   0.00000000   0.00000000   0.00000000   0.20765483   0.03489242   0.06436139  -0.01709000   0.00000000
  1.79000000   0.04116584   0.01833441  -0.00010475  -0.00000431   0.57271466   0.00000000   0.00000000   0.00000000   0.00237763   0.00152919   0.00000000   0.00000000   0.00000000   0.20773558   0.03489700   0.06436436  -0.01220700   0.00000000
  1.79200000   0.04116584   0.01833462   0.00010714   0.00000441   0.57271466   0.00000000   0.00000000   0.00000000   0.00229185   0.00160907   0.00000000   0.00000000   0.00000000   0.20781791   0.03490167   0.06436750  -0.00488280   0.00000000
  1.79400000   0.03958274   0.01833441   0.00031894   0.00001262   0.57271466   0.00000000   0.00000000   0.00000000   0.00208926   0.00166848   0.00000000   0.00000000   0.00000000   0.20789866   0.03490606   0.06437078  -0.00976560   0.00000000
  1.79600000   0.03793368   0.01833377   0.00043755   0.00001660   0.57271466   0.00000000   0.00000000   0.00000000   0.00196575   0.00170287   0.00000000   0.00000000   0.00000000   0.20797617   0.03491011   0.06437415  -0.00244140   0.00000000
  1.79800000   0.04281490   0.01833290   0.00039611   0.00001696   0.57271466   0.00000000   0.00000000   0.00000000   0.00208091   0.00172682   0.00000000   0.00000000   0.00000000   0.20805692   0.03491416   0.06437758  -0.00244140   0.00000000
  1.80000000   0.03958274   0.01833210   0.00022283   0.00000882   0.57271466   0.00000000   0.00000000   0.00000000   0.00248177   0.00175099   0.00000000   0.00000000   0.00000000   0.20813932   0.03491872   0.06438105  -0.01220700   0.00000000
  1.80200000   0.04281490   0.01833166   0.00002281   0.00000098   0.57271466   0.00000000   0.00000000   0.00000000   0.00307692   0.00176913   0.00000000   0.00000000   0.00000000   0.20822172   0.03492428   0.06438457  -0.02197300   0.00000000
  1.80400000   0.04598110   0.01833161  -0.00010491  -0.00000482   0.57271466   0.00000000   0.00000000   0.00000000   0.00367467   0.00177273   0.00000000   0.00000000   0.00000000   0.20831051   0.03493103   0.06438812  -0.00976560   0.00000000
  1.80600000   0.04116584   0.01833182  -0.00012390  -0.00000510   0.57271466   0.00000000   0.00000000   0.00000000   0.00406853   0.00175039   0.00000000   0.00000000   0.00000000   0.20839766   0.03493877   0.06439164  -0.00976560   0.00000000
  1.80800000   0.03793368   0.01833207  -0.00004548  -0.00000173   0.57271466   0.00000000   0.00000000   0.00000000   0.00413028   0.00168471   0.00000000   0.00000000   0.00000000   0.20847676   0.03494697   0.06439507  -0.01220700   0.00000000
  1.81000000   0.03635058   0.01833216   0.00010740   0.00000390   0.57271466   0.00000000   0.00000000   0.00000000   0.00386745   0.00157401   0.00000000   0.00000000   0.00000000   0.20855104   0.03495497   0.06439833  -0.00976560   0.00000000
  1.81200000   0.03958274   0.01833195   0.00031076   0.00001230   0.57271466   0.00000000   0.00000000   0.00000000   0.00341605   0.00143688   0.00000000   0.00000000   0.00000000   0.20862698   0.03496225   0.06440134  -0.01953100   0.00000000
  1.81400000   0.04116584   0.01833132   0.00053141   0.00002188   0.57271466   0.00000000   0.00000000   0.00000000   0.00297323   0.00128738   0.00000000   0.00000000   0.00000000   0.20870772   0.03496864   0.06440407  -0.01220700   0.00000000
  1.81600000   0.04439800   0.01833026   0.00071844   0.00003190   0.57271466   0.00000000   0.00000000   0.00000000   0.00270558   0.00112998   0.00000000   0.00000000   0.00000000   0.20879329   0.03497432   0.06440649  -0.02441400   0.00000000
  1.81800000   0.03958274   0.01832882   0.00082352   0.00003260   0.57271466   0.00000000   0.00000000   0.00000000   0.00267508   0.00097189   0.00000000   0.00000000   0.00000000   0.20887727   0.03497970   0.06440859  -0.02441400   0.00000000
  1.82000000   0.03958274   0.01832718   0.00085843   0.00003398   0.57271466   0.00000000   0.00000000   0.00000000   0.00281421   0.00081999   0.00000000   0.00000000   0.00000000   0.20895643   0.03498519   0.06441038  -0.02197300   0.00000000
  1.82200000   0.04116584   0.01832546   0.00089289   0.00003676   0.57271466   0.00000000   0.00000000   0.00000000   0.00296217   0.00068206   0.00000000   0.00000000   0.00000000   0.20903718   0.03499097   0.06441188  -0.01953100   0.00000000
  1.82400000   0.03958274   0.01832367   0.00094490   0.00003740   0.57271466   0.00000000   0.00000000   0.00000000   0.00294660   0.00057666   0.00000000   0.00000000   0.00000000   0.20911793   0.03499688   0.06441314  -0.01220700   0.00000000
  1.82600000   0.04921326   0.01832178   0.00093888   0.00004621   0.57271466   0.00000000   0.00000000   0.00000000   0.00267054   0.00051881   0.00000000   0.00000000   0.00000000   0.20920673   0.03500249   0.06441424  -0.00976560   0.00000000
  1.82800000   0.04281490   0.01831991   0.00081216   0.00003477   0.57271466   0.00000000   0.00000000   0.00000000   0.00216124   0.00050381   0.00000000   0.00000000   0.00000000   0.20929876   0.03500733   0.06441526  -0.00488280   0.00000000
  1.83000000   0.03793368   0.01831828   0.00058102   0.00002204   0.57271466   0.00000000   0.00000000   0.00000000   0.00155848   0.00052224   0.00000000   0.00000000   0.00000000   0.20937950   0.03501104   0.06441628  -0.00976560   0.00000000
  1.83200000   0.03635058   0.01831712   0.00028890   0.00001050   0.57271466   0.00000000   0.00000000   0.00000000   0.00104995   0.00056809   0.00000000   0.00000000   0.00000000   0.20945379   0.03501365   0.06441737  -0.01220700   0.00000000
  1.83400000   0.04598110   0.01831654  -0.00004303  -0.00000198   0.57271466   0.00000000   0.00000000   0.00000000   0.00078399   0.00062322   0.00000000   0.00000000   0.00000000   0.20953612   0.03501549   0.06441857  -0.02197300   0.00000000
  1.83600000   0.03958274   0.01831663  -0.00040950  -0.00001621   0.57271466   0.00000000   0.00000000   0.00000000   0.00080103   0.00066282   0.00000000   0.00000000   0.00000000   0.20962168   0.03501707   0.06441985  -0.01953100   0.00000000
  1.83800000   0.03311842   0.01831745  -0.00077992  -0.00002583   0.57271466   0.00000000   0.00000000   0.00000000   0.00101439   0.00067434   0.00000000   0.00000000   0.00000000   0.20969439   0.03501889   0.06442119  -0.00488280   0.00000000
  1.84000000   0.04116584   0.01831901  -0.00105211  -0.00004331   0.57271466   0.00000000   0.00000000   0.00000000   0.00124875   0.00065235   0.00000000   0.00000000   0.00000000   0.20976867   0.03502115   0.06442252  -0.01709000   0.00000000
  1.84200000   0.04281490   0.01832111  -0.00108977  -0.00004666   0.57271466   0.00000000   0.00000000   0.00000000   0.00132106   0.00059304   0.00000000   0.00000000   0.00000000   0.20985265   0.03502372   0.06442376  -0.01220700   0.00000000
  1.84400000   0.04921326   0.01832329  -0.00086155  -0.00004240   0.57271466   0.00000000   0.00000000   0.00000000   0.00112625   0.00050352   0.00000000   0.00000000   0.00000000   0.20994468   0.03502617   0.06442486  -0.00488280   0.00000000
  1.84600000   0.03958274   0.01832501  -0.00050567  -0.00002002   0.57271466   0.00000000   0.00000000   0.00000000   0.00068420   0.00039466   0.00000000   0.00000000   0.00000000   0.21003347   0.03502798   0.06442576  -0.01220700   0.00000000
  1.84800000   0.04598110   0.01832603  -0.00021028  -0.00000967   0.57271466   0.00000000   0.00000000   0.00000000   0.00012612   0.00026725   0.00000000   0.00000000   0.00000000   0.21011904   0.03502879   0.06442642  -0.01953100   0.00000000
  1.85000000   0.04281490   0.01832645  -0.00005139  -0.00000220   0.57271466   0.00000000   0.00000000   0.00000000  -0.00036869   0.00012296   0.00000000   0.00000000   0.00000000   0.21020783   0.03502855   0.06442681  -0.01709000   0.00000000
  1.85200000   0.04116584   0.01832655   0.00001889   0.00000078   0.57271466   0.00000000   0.00000000   0.00000000  -0.00065677  -0.00002966   0.00000000   0.00000000   0.00000000   0.21029182   0.03502752   0.06442690  -0.00732420   0.00000000
  1.85400000   0.04116584   0.01832651   0.00004882   0.00000201   0.57271466   0.00000000   0.00000000   0.00000000  -0.00069874  -0.00018996   0.00000000   0.00000000   0.00000000   0.21037415   0.03502617   0.06442668  -0.01220700   0.00000000
  1.85600000   0.03958274   0.01832641   0.00004761   0.00000188   0.57271466   0.00000000   0.00000000   0.00000000  -0.00057784  -0.00035845   0.00000000   0.00000000   0.00000000   0.21045490   0.03502489   0.06442613  -0.01220700   0.00000000
  1.85800000   0.04116584   0.01832632   0.00006134   0.00000252   0.57271466   0.00000000   0.00000000   0.00000000  -0.00045830  -0.00051887   0.00000000   0.00000000   0.00000000   0.21053564   0.03502385   0.06442526  -0.02197300   0.00000000
  1.86000000   0.04281490   0.01832620   0.00015306   0.00000655   0.57271466   0.00000000   0.00000000   0.00000000  -0.00050611  -0.00064984   0.00000000   0.00000000   0.00000000   0.21061962   0.03502289   0.06442409  -0.01709000   0.00000000
  1.86200000   0.04116584   0.01832589   0.00031391   0.00001292   0.57271466   0.00000000   0.00000000   0.00000000  -0.00081077  -0.00073480   0.00000000   0.00000000   0.00000000   0.21070361   0.03502157   0.06442270  -0.00976560   0.00000000
  1.86400000   0.04281490   0.01832526   0.00048571   0.00002080   0.57271466   0.00000000   0.00000000   0.00000000  -0.00134227  -0.00075339   0.00000000   0.00000000   0.00000000   0.21078759   0.03501942   0.06442121  -0.01709000   0.00000000
  1.86600000   0.04439800   0.01832429   0.00062806   0.00002788   0.57271466   0.00000000   0.00000000   0.00000000  -0.00196295  -0.00069418   0.00000000   0.00000000   0.00000000   0.21087480   0.03501611   0.06441977  -0.01220700   0.00000000
  1.86800000   0.04598110   0.01832303   0.00070942   0.00003262   0.57271466   0.00000000   0.00000000   0.00000000  -0.00248956  -0.00056997   0.00000000   0.00000000   0.00000000   0.21096518   0.03501166   0.06441850  -0.01953100   0.00000000
  1.87000000   0.03470152   0.01832162   0.00068151   0.00002365   0.57271466   0.00000000   0.00000000   0.00000000  -0.00277596  -0.00039951   0.00000000   0.00000000   0.00000000   0.21104586   0.03500639   0.06441753  -0.02197300   0.00000000
  1.87200000   0.03793368   0.01832025   0.00052696   0.00001999   0.57271466   0.00000000   0.00000000   0.00000000  -0.00277812  -0.00019631   0.00000000   0.00000000   0.00000000   0.21111850   0.03500084   0.06441694  -0.00732420   0.00000000
  1.87400000   0.03958274   0.01831920   0.00032897   0.00001302   0.57271466   0.00000000   0.00000000   0.00000000  -0.00257309   0.00001655   0.00000000   0.00000000   0.00000000   0.21119601   0.03499549   0.06441676  -0.02197300   0.00000000
  1.87600000   0.04116584   0.01831854   0.00021933   0.00000903   0.57271466   0.00000000   0.00000000   0.00000000  -0.00232244   0.00020997   0.00000000   0.00000000   0.00000000   0.21127676   0.03499059   0.06441698  -0.00976560   0.00000000
  1.87800000   0.04116584   0.01831810   0.00024567   0.00001011   0.57271466   0.00000000   0.00000000   0.00000000  -0.00219544   0.00036706   0.00000000   0.00000000   0.00000000   0.21135909   0.03498608   0.06441756  -0.02197300   0.00000000
  1.88000000   0.04281490   0.01831761   0.00036008   0.00001542   0.57271466   0.00000000   0.00000000   0.00000000  -0.00228949   0.00048000   0.00000000   0.00000000   0.00000000   0.21144307   0.03498159   0.06441841  -0.02197300   0.00000000
  1.88200000   0.04281490   0.01831689   0.00051027   0.00002185   0.57271466   0.00000000   0.00000000   0.00000000  -0.00258667   0.00054380   0.00000000   0.00000000   0.00000000   0.21152870   0.03497672   0.06441943  -0.00732420   0.00000000
  1.88400000   0.04116584   0.01831587   0.00066829   0.00002751   0.57271466   0.00000000   0.00000000   0.00000000  -0.00296557   0.00056576   0.00000000   0.00000000   0.00000000   0.21161268   0.03497116   0.06442054  -0.02197300   0.00000000
  1.88600000   0.03793368   0.01831453   0.00079734   0.00003025   0.57271466   0.00000000   0.00000000   0.00000000  -0.00326109   0.00056331   0.00000000   0.00000000   0.00000000   0.21169178   0.03496494   0.06442167  -0.02929700   0.00000000
  1.88800000   0.03958274   0.01831294   0.00084479   0.00003344   0.57271466   0.00000000   0.00000000   0.00000000  -0.00334390   0.00055159   0.00000000   0.00000000   0.00000000   0.21176930   0.03495833   0.06442279  -0.01709000   0.00000000
  1.89000000   0.03958274   0.01831125   0.00077388   0.00003063   0.57271466   0.00000000   0.00000000   0.00000000  -0.00318211   0.00054711   0.00000000   0.00000000   0.00000000   0.21184847   0.03495181   0.06442388  -0.01464800   0.00000000
  1.89200000   0.03958274   0.01830970   0.00058370   0.00002310   0.57271466   0.00000000   0.00000000   0.00000000  -0.00285516   0.00056837   0.00000000   0.00000000   0.00000000   0.21192763   0.03494577   0.06442500  -0.00244140   0.00000000
  1.89400000   0.03958274   0.01830853   0.00029962   0.00001186   0.57271466   0.00000000   0.00000000   0.00000000  -0.00251298   0.00061987   0.00000000   0.00000000   0.00000000   0.21200680   0.03494040   0.06442619  -0.01464800   0.00000000
  1.89600000   0.04281490   0.01830793  -0.00002512  -0.00000108   0.57271466   0.00000000   0.00000000   0.00000000  -0.00230282   0.00069319   0.00000000   0.00000000   0.00000000   0.21208919   0.03493558   0.06442750  -0.02197300   0.00000000
  1.89800000   0.04116584   0.01830799  -0.00031896  -0.00001313   0.57271466   0.00000000   0.00000000   0.00000000  -0.00229997   0.00078224   0.00000000   0.00000000   0.00000000   0.21217318   0.03493098   0.06442898  -0.01464800   0.00000000
  1.90000000   0.03958274   0.01830862  -0.00055424  -0.00002194   0.57271466   0.00000000   0.00000000   0.00000000  -0.00247246   0.00087740   0.00000000   0.00000000   0.00000000   0.21225392   0.03492621   0.06443064  -0.02197300   0.00000000
  1.90200000   0.04439800   0.01830973  -0.00074923  -0.00003326   0.57271466   0.00000000   0.00000000   0.00000000  -0.00269495   0.00096026   0.00000000   0.00000000   0.00000000   0.21233790   0.03492104   0.06443247  -0.00488280   0.00000000
  1.90400000   0.04116584   0.01831123  -0.00087543  -0.00003604   0.57271466   0.00000000   0.00000000   0.00000000  -0.00280646   0.00101993   0.00000000   0.00000000   0.00000000   0.21242347   0.03491554   0.06443445  -0.01464800   0.00000000
  1.90600000   0.04281490   0.01831298  -0.00087137  -0.00003731   0.57271466   0.00000000   0.00000000   0.00000000  -0.00268569   0.00105391   0.00000000   0.00000000   0.00000000   0.21250745   0.03491005   0.06443653  -0.01464800   0.00000000
  1.90800000   0.04921326   0.01831472  -0.00074563  -0.00003669   0.57271466   0.00000000   0.00000000   0.00000000  -0.00230919   0.00105677   0.00000000   0.00000000   0.00000000   0.21259948   0.03490505   0.06443864  -0.01953100   0.00000000
  1.91000000   0.04281490   0.01831621  -0.00053917  -0.00002308   0.57271466   0.00000000   0.00000000   0.00000000  -0.00176592   0.00103239   0.00000000   0.00000000   0.00000000   0.21269151   0.03490098   0.06444073  -0.02197300   0.00000000
  1.91200000   0.04281490   0.01831729  -0.00024802  -0.00001062   0.57271466   0.00000000   0.00000000   0.00000000  -0.00121883   0.00100127   0.00000000   0.00000000   0.00000000   0.21277714   0.03489799   0.06444276  -0.01220700   0.00000000
  1.91400000   0.04921326   0.01831779   0.00011391   0.00000561   0.57271466   0.00000000   0.00000000   0.00000000  -0.00082935   0.00098339   0.00000000   0.00000000   0.00000000   0.21286916   0.03489594   0.06444475  -0.01464800   0.00000000
  1.91600000   0.03958274   0.01831756   0.00046697   0.00001848   0.57271466   0.00000000   0.00000000   0.00000000  -0.00068184   0.00099333   0.00000000   0.00000000   0.00000000   0.21295796   0.03489443   0.06444672  -0.01953100   0.00000000
  1.91800000   0.04439800   0.01831663   0.00072880   0.00003236   0.57271466   0.00000000   0.00000000   0.00000000  -0.00074669   0.00104404   0.00000000   0.00000000   0.00000000   0.21304194   0.03489301   0.06444876  -0.01709000   0.00000000
  1.92000000   0.03958274   0.01831517   0.00085423   0.00003381   0.57271466   0.00000000   0.00000000   0.00000000  -0.00089751   0.00113198   0.00000000   0.00000000   0.00000000   0.21312592   0.03489136   0.06445094  -0.01220700   0.00000000
  1.92200000   0.04281490   0.01831346   0.00082729   0.00003542   0.57271466   0.00000000   0.00000000   0.00000000  -0.00097186   0.00123382   0.00000000   0.00000000   0.00000000   0.21320832   0.03488949   0.06445330  -0.01464800   0.00000000
  1.92400000   0.03793368   0.01831181   0.00066914   0.00002538   0.57271466   0.00000000   0.00000000   0.00000000  -0.00084838   0.00133018   0.00000000   0.00000000   0.00000000   0.21328907   0.03488767   0.06445587  -0.01220700   0.00000000
  1.92600000   0.04439800   0.01831047   0.00043481   0.00001930   0.57271466   0.00000000   0.00000000   0.00000000  -0.00050382   0.00141140   0.00000000   0.00000000   0.00000000   0.21337140   0.03488632   0.06445861  -0.01220700   0.00000000
  1.92800000   0.04116584   0.01830960   0.00017952   0.00000739   0.57271466   0.00000000   0.00000000   0.00000000  -0.00002131   0.00146240   0.00000000   0.00000000   0.00000000   0.21345696   0.03488579   0.06446148  -0.01709000   0.00000000
  1.93000000   0.03958274   0.01830924  -0.00006201  -0.00000245   0.57271466   0.00000000   0.00000000   0.00000000   0.00045231   0.00146790   0.00000000   0.00000000   0.00000000   0.21353771   0.03488623   0.06446441  -0.01709000   0.00000000
  1.93200000   0.04281490   0.01830936  -0.00026794  -0.00001147   0.57271466   0.00000000   0.00000000   0.00000000   0.00077737   0.00142273   0.00000000   0.00000000   0.00000000   0.21362011   0.03488745   0.06446730   0.00000000   0.00000000
  1.93400000   0.03793368   0.01830990  -0.00041340  -0.00001568   0.57271466   0.00000000   0.00000000   0.00000000   0.00088716   0.00132258   0.00000000   0.00000000   0.00000000   0.21370086   0.03488912   0.06447005  -0.01220700   0.00000000
  1.93600000   0.04598110   0.01831073  -0.00046233  -0.00002126   0.57271466   0.00000000   0.00000000   0.00000000   0.00081810   0.00116602   0.00000000   0.00000000   0.00000000   0.21378477   0.03489082   0.06447254  -0.01709000   0.00000000
  1.93800000   0.04439800   0.01831165  -0.00038487  -0.00001709   0.57271466   0.00000000   0.00000000   0.00000000   0.00069112   0.00096664   0.00000000   0.00000000   0.00000000   0.21387515   0.03489233   0.06447467  -0.01220700   0.00000000
  1.94000000   0.04598110   0.01831242  -0.00019827  -0.00000912   0.57271466   0.00000000   0.00000000   0.00000000   0.00065393   0.00074258   0.00000000   0.00000000   0.00000000   0.21396553   0.03489368   0.06447638  -0.01953100   0.00000000
  1.94200000   0.04281490   0.01831282   0.00001556   0.00000067   0.57271466   0.00000000   0.00000000   0.00000000   0.00081113   0.00050617   0.00000000   0.00000000   0.00000000   0.21405433   0.03489514   0.06447763  -0.01220700   0.00000000
  1.94400000   0.04116584   0.01831279   0.00014978   0.00000617   0.57271466   0.00000000   0.00000000   0.00000000   0.00117340   0.00027287   0.00000000   0.00000000   0.00000000   0.21413831   0.03489713   0.06447841  -0.01709000   0.00000000
  1.94600000   0.04281490   0.01831249   0.00014094   0.00000603   0.57271466   0.00000000   0.00000000   0.00000000   0.00165027   0.00006034   0.00000000   0.00000000   0.00000000   0.21422229   0.03489995   0.06447874  -0.01709000   0.00000000
  1.94800000   0.04598110   0.01831220   0.00000820   0.00000038   0.57271466   0.00000000   0.00000000   0.00000000   0.00209088  -0.00012050   0.00000000   0.00000000   0.00000000   0.21431108   0.03490369   0.06447868  -0.02197300   0.00000000
  1.95000000   0.04281490   0.01831219  -0.00016230  -0.00000695   0.57271466   0.00000000   0.00000000   0.00000000   0.00235396  -0.00025910   0.00000000   0.00000000   0.00000000   0.21439988   0.03490814   0.06447830  -0.01709000   0.00000000
  1.95200000   0.04439800   0.01831251  -0.00025846  -0.00001148   0.57271466   0.00000000   0.00000000   0.00000000   0.00237357  -0.00034330   0.00000000   0.00000000   0.00000000   0.21448709   0.03491287   0.06447770  -0.00976560   0.00000000
  1.95400000   0.05567758   0.01831303  -0.00019345  -0.00001077   0.57271466   0.00000000   0.00000000   0.00000000   0.00218849  -0.00037236   0.00000000   0.00000000   0.00000000   0.21458717   0.03491743   0.06447698  -0.02929700   0.00000000
  1.95600000   0.04598110   0.01831342   0.00002430   0.00000112   0.57271466   0.00000000   0.00000000   0.00000000   0.00192181  -0.00035541   0.00000000   0.00000000   0.00000000   0.21468883   0.03492154   0.06447625  -0.01464800   0.00000000
  1.95800000   0.04281490   0.01831337   0.00028251   0.00001210   0.57271466   0.00000000   0.00000000   0.00000000   0.00172122  -0.00029955   0.00000000   0.00000000   0.00000000   0.21477762   0.03492518   0.06447560  -0.02441400   0.00000000
  1.96000000   0.04598110   0.01831280   0.00046868   0.00002155   0.57271466   0.00000000   0.00000000   0.00000000   0.00168853  -0.00021552   0.00000000   0.00000000   0.00000000   0.21486642   0.03492859   0.06447508  -0.01709000   0.00000000
  1.96200000   0.04281490   0.01831187   0.00053477   0.00002290   0.57271466   0.00000000   0.00000000   0.00000000   0.00183340  -0.00012462   0.00000000   0.00000000   0.00000000   0.21495521   0.03493211   0.06447474  -0.01220700   0.00000000
  1.96400000   0.05086232   0.01831080   0.00045563   0.00002317   0.57271466   0.00000000   0.00000000   0.00000000   0.00207148  -0.00004858   0.00000000   0.00000000   0.00000000   0.21504889   0.03493602   0.06447457  -0.01953100   0.00000000
  1.96600000   0.03958274   0.01830989   0.00023425   0.00000927   0.57271466   0.00000000   0.00000000   0.00000000   0.00226345  -0.00000369   0.00000000   0.00000000   0.00000000   0.21513934   0.03494035   0.06447452  -0.01709000   0.00000000
  1.96800000   0.04439800   0.01830942  -0.00004720  -0.00000210   0.57271466   0.00000000   0.00000000   0.00000000   0.00227920  -0.00000420   0.00000000   0.00000000   0.00000000   0.21522332   0.03494490   0.06447451  -0.03173800   0.00000000
  1.97000000   0.04439800   0.01830951  -0.00027697  -0.00001230   0.57271466   0.00000000   0.00000000   0.00000000   0.00206121  -0.00005319   0.00000000   0.00000000   0.00000000   0.21531211   0.03494924   0.06447445  -0.02441400   0.00000000
  1.97200000   0.04763016   0.01831007  -0.00041651  -0.00001984   0.57271466   0.00000000   0.00000000   0.00000000   0.00165476  -0.00013457   0.00000000   0.00000000   0.00000000   0.21540414   0.03495295   0.06447426  -0.01220700   0.00000000
  1.97400000   0.04116584   0.01831090  -0.00049989  -0.00002058   0.57271466   0.00000000   0.00000000   0.00000000   0.00118865  -0.00022526   0.00000000   0.00000000   0.00000000   0.21549294   0.03495579   0.06447390  -0.01464800   0.00000000
  1.97600000   0.04763016   0.01831190  -0.00052637  -0.00002507   0.57271466   0.00000000   0.00000000   0.00000000   0.00081862  -0.00030410   0.00000000   0.00000000   0.00000000   0.21558173   0.03495780   0.06447338  -0.02441400   0.00000000
  1.97800000   0.04598110   0.01831295  -0.00043112  -0.00001982   0.57271466   0.00000000   0.00000000   0.00000000   0.00066054  -0.00034908   0.00000000   0.00000000   0.00000000   0.21567535   0.03495928   0.06447272  -0.01464800   0.00000000
  1.98000000   0.04598110   0.01831381  -0.00020739  -0.00000954   0.57271466   0.00000000   0.00000000   0.00000000   0.00074396  -0.00034200   0.00000000   0.00000000   0.00000000   0.21576731   0.03496069   0.06447203  -0.02197300   0.00000000
  1.98200000   0.04598110   0.01831423   0.00005207   0.00000239   0.57271466   0.00000000   0.00000000   0.00000000   0.00100809  -0.00027077   0.00000000   0.00000000   0.00000000   0.21585927   0.03496244   0.06447142  -0.01709000   0.00000000
  1.98400000   0.04598110   0.01831412   0.00027760   0.00001276   0.57271466   0.00000000   0.00000000   0.00000000   0.00134108  -0.00011902   0.00000000   0.00000000   0.00000000   0.21595123   0.03496479   0.06447103  -0.01220700   0.00000000
  1.98600000   0.04281490   0.01831357   0.00046991   0.00002012   0.57271466   0.00000000   0.00000000   0.00000000   0.00164234   0.00013053   0.00000000   0.00000000   0.00000000   0.21604003   0.03496777   0.06447104  -0.01709000   0.00000000
  1.98800000   0.04281490   0.01831263   0.00063566   0.00002722   0.57271466   0.00000000   0.00000000   0.00000000   0.00187798   0.00047877   0.00000000   0.00000000   0.00000000   0.21612566   0.03497129   0.06447165  -0.01709000   0.00000000
  1.99000000   0.04281490   0.01831136   0.00077844   0.00003333   0.57271466   0.00000000   0.00000000   0.00000000   0.00210337   0.00091410   0.00000000   0.00000000   0.00000000   0.21621129   0.03497527   0.06447304  -0.00976560   0.00000000
  1.99200000   0.04281490   0.01830980   0.00092261   0.00003950   0.57271466   0.00000000   0.00000000   0.00000000   0.00244236   0.00142830   0.00000000   0.00000000   0.00000000   0.21629692   0.03497982   0.06447538  -0.00976560   0.00000000
  1.99400000   0.03793368   0.01830796   0.00108436   0.00004113   0.57271466   0.00000000   0.00000000   0.00000000   0.00303087   0.00201660   0.00000000   0.00000000   0.00000000   0.21637767   0.03498529   0.06447883  -0.00976560   0.00000000
  1.99600000   0.04439800   0.01830579   0.00123366   0.00005477   0.57271466   0.00000000   0.00000000   0.00000000   0.00394924   0.00267440   0.00000000   0.00000000   0.00000000   0.21646000   0.03499227   0.06448352  -0.01464800   0.00000000
  1.99800000   0.04281490   0.01830332   0.00130376   0.00005582   0.57271466   0.00000000   0.00000000   0.00000000   0.00517564   0.00339051   0.00000000   0.00000000   0.00000000   0.21654721   0.03500140   0.06448959   0.00000000   0.00000000
  2.00000000   0.04598110   0.01830071   0.00130376   0.00005995   0.57271466   0.00000000   0.00000000   0.00000000   0.00658122   0.00412178   0.00000000   0.00000000   0.00000000   0.21663601   0.03501315   0.06449710  -0.01464800   0.00000000
