# Supplementary material for: In vivo muscle force and muscle power during near-maximal frog jumps
Source: PLoS One. 2017 Mar 10;12(3):e0173415. doi: 10.1371/journal.pone.0173415 (PMC5345813; doi:10.1371/journal.pone.0173415)
Supplement: S3 File — Full raw data set of the current study. (ZIP) [file pone.0173415.s003.zip › Frog_jumping_full_dataset2/Extracted_data/Frog2/Jump12/newapr30jump12.frm]

481.00000000 532.00000000 516.00000000 1009.00000000 1111.00000000 1079.00000000  48.25708655   0.00261815   1.17979081   0.02525562  68.35550477
