# Supplementary material for: In vivo muscle force and muscle power during near-maximal frog jumps
Source: PLoS One. 2017 Mar 10;12(3):e0173415. doi: 10.1371/journal.pone.0173415 (PMC5345813; doi:10.1371/journal.pone.0173415)
Supplement: S3 File — Full raw data set of the current study. (ZIP) [file pone.0173415.s003.zip › Frog_jumping_full_dataset2/Extracted_data/Frog2/Jump13/Apr30jump13(total).xls]

## Sheet: .rms
1	1.12	1.012	1.116	1.084	0.122463

## Sheet: .frm
507	559	543	1061	1165	1133	47.8567	0.00262964	1.18259	0.0248747	71.244

## Sheet: Power
Time	Vx	Vz	Fx	Fz	V (total)	F (total)	Power (tot.)	Power/kg	Muscle-mass-specific power	PL power	PL Muscle-mass-specific power
0	0	0	0.00336634	0.271023	0	0.271044	0	0	0	0	0
0.002	0	0	0.00260076	0.27071	0	0.270722	0	0	0	1.85e-06	0.0037
0.004	0	0	0.00190577	0.270422	0	0.270429	0	0	0	2.68e-06	0.00536
0.006	0	0	0.00129734	0.270168	0	0.270171	0	0	0	4e-08	8e-05
0.008	0	0	0.00078224	0.269952	0	0.269953	0	0	0	0	0
0.01	0	0	0.00036286	0.26978	0	0.269781	0	0	0	2.9e-07	0.00058
0.012	0	0	3.93e-05	0.269654	0	0.269654	0	0	0	0	0
0.014	0	0	-0.00019419	0.269565	0	0.269565	0	0	0	0	0
0.016	0	0	-0.00035181	0.2695	0	0.2695	0	0	0	0	0
0.018	0	0	-0.00045227	0.269437	0	0.269437	0	0	0	0	0
0.02	0	0	-0.00051347	0.269361	0	0.269362	0	0	0	0	0
0.022	0	0	-0.00055103	0.269269	0	0.269269	0	0	0	0	0
0.024	0	0	-0.00057776	0.269165	0	0.269166	0	0	0	0	0
0.026	0	0	-0.00060223	0.269055	0	0.269055	0	0	0	1.82e-06	0.00364
0.028	0	0	-0.00062845	0.268938	0	0.268939	0	0	0	2e-08	4e-05
0.03	0	0	-0.00065668	0.268822	0	0.268823	0	0	0	8.2e-07	0.00164
0.032	0	0	-0.00068406	0.268723	0	0.268724	0	0	0	0	0
0.034	0	0	-0.00070651	0.268661	0	0.268662	0	0	0	5.9e-07	0.00118
0.036	0	0	-0.00072159	0.268656	0	0.268657	0	0	0	3.7e-07	0.00074
0.038	0	0	-0.00072914	0.26872	0	0.268721	0	0	0	0	0
0.04	0	0	-0.00072953	0.268843	0	0.268844	0	0	0	-1e-08	-2e-05
0.042	0	0	-0.00072294	0.268993	0	0.268994	0	0	0	-4.4e-07	-0.00088
0.044	0	0	-0.00071083	0.269128	0	0.269129	0	0	0	-1.37e-06	-0.00274
0.046	0	0	-0.00069683	0.269216	0	0.269217	0	0	0	0	0
0.048	0	0	-0.00068573	0.26923	0	0.269231	0	0	0	-1.39e-06	-0.00278
0.05	0	0	-0.00068205	0.269155	0	0.269156	0	0	0	0	0
0.052	0	0	-0.00068876	0.268991	0	0.268992	0	0	0	0	0
0.054	0	0	-0.00070621	0.268752	0	0.268753	0	0	0	0	0
0.056	0	0	-0.00073304	0.268469	0	0.26847	0	0	0	0	0
0.058	0	0	-0.00076882	0.268172	0	0.268173	0	0	0	-2.1e-06	-0.0042
0.06	0	0	-0.00081527	0.267874	0	0.267875	0	0	0	-8e-07	-0.0016
0.062	0	0	-0.00087461	0.267574	0	0.267575	0	0	0	-4.3e-07	-0.00086
0.064	0	0	-0.00094719	0.267264	0	0.267266	0	0	0	0	0
0.066	0	0	-0.00103013	0.266941	0	0.266943	0	0	0	4.6e-07	0.00092
0.068	0	0	-0.00111682	0.266601	0	0.266603	0	0	0	4e-08	8e-05
0.07	0	0	-0.00119777	0.266244	0	0.266247	0	0	0	4e-08	8e-05
0.072	0	0	-0.00126387	0.265881	0	0.265884	0	0	0	4e-08	8e-05
0.074	0	0	-0.00131036	0.265534	0	0.265537	0	0	0	1.41e-06	0.00282
0.076	0	0	-0.00133708	0.265227	0	0.26523	0	0	0	9e-07	0.0018
0.078	0	0	-0.0013452	0.264975	0	0.264978	0	0	0	6e-08	0.00012
0.08	0	0	-0.00133468	0.26479	0	0.264793	0	0	0	3.23e-06	0.00646
0.082	0	0	-0.00130446	0.264683	0	0.264686	0	0	0	9e-08	0.00018
0.084	0	0	-0.00125357	0.264658	0	0.264661	0	0	0	1.56e-06	0.00312
0.086	0	0	-0.00118238	0.26471	0	0.264712	0	0	0	0	0
0.088	0	0	-0.00109318	0.264839	0	0.264842	0	0	0	-7e-08	-0.00014
0.09	0	0	-0.00098988	0.26506	0	0.265062	0	0	0	0	0
0.092	0	0	-0.00087859	0.265383	0	0.265384	0	0	0	-7.1e-07	-0.00142
0.094	0	0	-0.00076874	0.265799	0	0.265801	0	0	0	0	0
0.096	0	0	-0.00067204	0.266288	0	0.266289	0	0	0	0	0
0.098	0	0	-0.00059945	0.266815	0	0.266816	0	0	0	1.11e-06	0.00222
0.1	0	0	-0.00055891	0.267342	0	0.267342	0	0	0	1.37e-06	0.00274
0.102	0	0	-0.00055497	0.267826	0	0.267827	0	0	0	5e-08	0.0001
0.104	0	0	-0.00058924	0.268242	0	0.268242	0	0	0	0	0
0.106	0	0	-0.00066046	0.26858	0	0.26858	0	0	0	-4e-08	-8e-05
0.108	0	0	-0.00076394	0.26884	0	0.268841	0	0	0	0	0
0.11	0	0	-0.00089318	0.269021	0	0.269022	0	0	0	-5.19e-06	-0.01038
0.112	0	0	-0.00104215	0.269129	0	0.269131	0	0	0	0	0
0.114	0	0	-0.00120447	0.269175	0	0.269178	0	0	0	-1e-07	-0.0002
0.116	0	0	-0.00137055	0.269165	0	0.269169	0	0	0	-5e-08	-0.0001
0.118	0	0	-0.00152702	0.269103	0	0.269107	0	0	0	9e-08	0.00018
0.12	0	0	-0.00165894	0.268991	0	0.268996	0	0	0	0	0
0.122	0	0	-0.00175313	0.26884	0	0.268846	0	0	0	5e-08	0.0001
0.124	0	0	-0.00180071	0.268664	0	0.268671	0	0	0	0	0
0.126	0	0	-0.00179844	0.268481	0	0.268487	0	0	0	3e-08	6e-05
0.128	0	0	-0.00174815	0.268311	0	0.268317	0	0	0	1e-08	2e-05
0.13	0	0	-0.00165562	0.268172	0	0.268177	0	0	0	-1.2e-07	-0.00024
0.132	0	0	-0.00153008	0.26807	0	0.268075	0	0	0	-2e-08	-4e-05
0.134	0	0	-0.00138213	0.268001	0	0.268004	0	0	0	-1.74e-06	-0.00348
0.136	0	0	-0.00122098	0.267949	0	0.267952	0	0	0	-1e-08	-2e-05
0.138	0	0	-0.00105463	0.267906	0	0.267908	0	0	0	1e-08	2e-05
0.14	0	0	-0.00089162	0.267873	0	0.267875	0	0	0	3e-08	6e-05
0.142	0	0	-0.00074039	0.267867	0	0.267868	0	0	0	0	0
0.144	0	0	-0.00060739	0.267904	0	0.267904	0	0	0	2.27e-06	0.00454
0.146	0	0	-0.00049619	0.267994	0	0.267994	0	0	0	5.62e-06	0.01124
0.148	0	0	-0.00040728	0.268141	0	0.268142	0	0	0	1.5e-07	0.0003
0.15	0	0	-0.00033871	0.268343	0	0.268343	0	0	0	1.2e-07	0.00024
0.152	0	0	-0.00028775	0.268598	0	0.268598	0	0	0	7e-08	0.00014
0.154	0	0	-0.00025188	0.268906	0	0.268906	0	0	0	0	0
0.156	0	0	-0.00022997	0.269257	0	0.269257	0	0	0	-1.15e-06	-0.0023
0.158	0	0	-0.00022331	0.269621	0	0.269621	0	0	0	-1e-07	-0.0002
0.16	0	0	-0.00023348	0.269956	0	0.269956	0	0	0	-2.72e-06	-0.00544
0.162	0	0	-0.00025931	0.270222	0	0.270222	0	0	0	-2.86e-06	-0.00572
0.164	0	0	-0.00029769	0.270392	0	0.270392	0	0	0	-2.46e-06	-0.00492
0.166	0	0	-0.00034757	0.270456	0	0.270457	0	0	0	-8e-08	-0.00016
0.168	0	0	-0.00041105	0.27042	0	0.270421	0	0	0	-4e-08	-8e-05
0.17	0	0	-0.00049006	0.270302	0	0.270303	0	0	0	-2.3e-07	-0.00046
0.172	0	0	-0.0005843	0.270135	0	0.270136	0	0	0	0	0
0.174	0	0	-0.00069232	0.269955	0	0.269955	0	0	0	0	0
0.176	0	0	-0.00081248	0.269789	0	0.26979	0	0	0	0	0
0.178	0	0	-0.00094247	0.26965	0	0.269652	0	0	0	3e-08	6e-05
0.18	0	0	-0.00107777	0.269547	0	0.26955	0	0	0	2.3e-07	0.00046
0.182	0	0	-0.00120927	0.269485	0	0.269488	0	0	0	-1e-08	-2e-05
0.184	0	0	-0.00132308	0.269465	0	0.269469	0	0	0	-5.4e-07	-0.00108
0.186	0	0	-0.00140447	0.269481	0	0.269484	0	0	0	-2e-08	-4e-05
0.188	0	0	-0.00144313	0.269521	0	0.269524	0	0	0	-2.5e-07	-0.0005
0.19	0	0	-0.00143611	0.269578	0	0.269582	0	0	0	0	0
0.192	0	0	-0.00138684	0.269642	0	0.269646	0	0	0	0	0
0.194	0	0	-0.00130101	0.269686	0	0.269689	0	0	0	3e-08	6e-05
0.196	0	0	-0.00118374	0.269667	0	0.26967	0	0	0	7.3e-07	0.00146
0.198	0	0	-0.00103982	0.269551	0	0.269553	0	0	0	5e-07	0.001
0.2	0	0	-0.0008761	0.269327	0	0.269328	0	0	0	1e-08	2e-05
0.202	0	0	-0.00070329	0.26901	0	0.269011	0	0	0	0	0
0.204	0	0	-0.00053589	0.268626	0	0.268627	0	0	0	0	0
0.206	0	0	-0.00039068	0.268197	0	0.268198	0	0	0	1e-08	2e-05
0.208	0	0	-0.00028364	0.267735	0	0.267735	0	0	0	3e-08	6e-05
0.21	0	0	-0.00022581	0.267251	0	0.267251	0	0	0	-5e-08	-0.0001
0.212	0	0	-0.00022125	0.266765	0	0.266766	0	0	0	0	0
0.214	0	0	-0.00026802	0.266303	0	0.266303	0	0	0	1e-08	2e-05
0.216	0	0	-0.00035823	0.265897	0	0.265897	0	0	0	2e-08	4e-05
0.218	0	0	-0.00047727	0.26558	0	0.26558	0	0	0	0	0
0.22	0	0	-0.00060683	0.265374	0	0.265374	0	0	0	-1e-08	-2e-05
0.222	0	0	-0.00073118	0.265286	0	0.265287	0	0	0	-3e-08	-6e-05
0.224	0	0	-0.00084172	0.265321	0	0.265323	0	0	0	-5e-08	-0.0001
0.226	0	0	-0.00093641	0.265486	0	0.265488	0	0	0	-1.32e-06	-0.00264
0.228	0	0	-0.00101644	0.265783	0	0.265785	0	0	0	-6e-08	-0.00012
0.23	0	0	-0.00108414	0.266192	0	0.266194	0	0	0	0	0
0.232	0	0	-0.00114364	0.266675	0	0.266677	0	0	0	-9.2e-07	-0.00184
0.234	0	0	-0.00120088	0.267184	0	0.267187	0	0	0	0	0
0.236	0	0	-0.00126063	0.267677	0	0.26768	0	0	0	-3.9e-07	-0.00078
0.238	0	0	-0.00132276	0.268112	0	0.268115	0	0	0	0	0
0.24	0	0	-0.00138218	0.268455	0	0.268459	0	0	0	2e-08	4e-05
0.242	0	0	-0.00143245	0.268684	0	0.268688	0	0	0	1.41e-06	0.00282
0.244	0	0	-0.00146849	0.2688	0	0.268804	0	0	0	9.4e-07	0.00188
0.246	0	0	-0.00148639	0.268822	0	0.268826	0	0	0	2.01e-06	0.00402
0.248	0	0	-0.00148382	0.268777	0	0.268781	0	0	0	5e-08	0.0001
0.25	0	0	-0.00146289	0.268691	0	0.268695	0	0	0	5e-08	0.0001
0.252	0	0	-0.0014311	0.268587	0	0.268591	0	0	0	4e-08	8e-05
0.254	0	0	-0.0013979	0.268489	0	0.268493	0	0	0	0	0
0.256	0	0	-0.00137056	0.268419	0	0.268423	0	0	0	0	0
0.258	0	0	-0.00135214	0.268392	0	0.268396	0	0	0	0	0
0.26	0	0	-0.00134173	0.268409	0	0.268412	0	0	0	0	0
0.262	0	0	-0.00133692	0.268454	0	0.268457	0	0	0	-5e-08	-0.0001
0.264	0	0	-0.00133664	0.268498	0	0.268501	0	0	0	1e-08	2e-05
0.266	0	0	-0.00134112	0.268513	0	0.268516	0	0	0	4.9e-07	0.00098
0.268	0	0	-0.00134901	0.26849	0	0.268493	0	0	0	6e-07	0.0012
0.27	0	0	-0.00135587	0.268439	0	0.268443	0	0	0	3e-08	6e-05
0.272	0	0	-0.0013556	0.268387	0	0.268391	0	0	0	1.23e-06	0.00246
0.274	0	0	-0.00134195	0.268361	0	0.268364	0	0	0	0	0
0.276	0	0	-0.00130992	0.268375	0	0.268378	0	0	0	1.46e-06	0.00292
0.278	0	0	-0.00125737	0.268434	0	0.268437	0	0	0	0	0
0.28	0	0	-0.00118456	0.26853	0	0.268532	0	0	0	0	0
0.282	0	0	-0.00109365	0.268642	0	0.268644	0	0	0	-5.6e-07	-0.00112
0.284	0	0	-0.00098953	0.268746	0	0.268748	0	0	0	-2.47e-06	-0.00494
0.286	0	0	-0.00088037	0.268821	0	0.268822	0	0	0	0	0
0.288	0	0	-0.00077731	0.26886	0	0.268861	0	0	0	-1e-07	-0.0002
0.29	0	0	-0.0006919	0.268864	0	0.268865	0	0	0	0	0
0.292	0	0	-0.00063139	0.268837	0	0.268838	0	0	0	0	0
0.294	0	0	-0.00059667	0.26879	0	0.268791	0	0	0	0	0
0.296	0	0	-0.00058526	0.268742	0	0.268743	0	0	0	0	0
0.298	0	0	-0.00059459	0.268715	0	0.268715	0	0	0	1e-08	2e-05
0.3	0	0	-0.00062239	0.268717	0	0.268717	0	0	0	3.4e-07	0.00068
0.302	0	0	-0.00066671	0.268737	0	0.268738	0	0	0	1.34e-06	0.00268
0.304	0	0	-0.00072613	0.268757	0	0.268758	0	0	0	0	0
0.306	0	0	-0.00079923	0.268759	0	0.268761	0	0	0	0	0
0.308	0	0	-0.00088455	0.268733	0	0.268734	0	0	0	1.3e-07	0.00026
0.31	0	0	-0.00098119	0.268674	0	0.268675	0	0	0	0	0
0.312	0	0	-0.00108847	0.268593	0	0.268595	0	0	0	2e-08	4e-05
0.314	0	0	-0.00120502	0.268514	0	0.268517	0	0	0	3e-08	6e-05
0.316	0	0	-0.00132809	0.268457	0	0.26846	0	0	0	2.95e-06	0.0059
0.318	0	0	-0.00145371	0.268436	0	0.26844	0	0	0	7e-08	0.00014
0.32	0	0	-0.00157706	0.268454	0	0.268459	0	0	0	0	0
0.322	0	0	-0.00169182	0.268511	0	0.268516	0	0	0	2.12e-06	0.00424
0.324	0	0	-0.00178965	0.268602	0	0.268608	0	0	0	9e-08	0.00018
0.326	0	0	-0.00186233	0.268724	0	0.268731	0	0	0	0	0
0.328	0	0	-0.00190469	0.268873	0	0.268879	0	0	0	0	0
0.33	0	0	-0.00191541	0.269037	0	0.269044	0	0	0	4.4e-07	0.00088
0.332	0	0	-0.00189594	0.269203	0	0.26921	0	0	0	-1.27e-06	-0.00254
0.334	0	0	-0.00184934	0.269356	0	0.269363	0	0	0	0	0
0.336	0	0	-0.00178019	0.269491	0	0.269497	0	0	0	0	0
0.338	0	0	-0.00169476	0.269615	0	0.269621	0	0	0	0	0
0.34	0	0	-0.00160053	0.269739	0	0.269744	0	0	0	0	0
0.342	0	0	-0.00150602	0.269871	0	0.269875	0	0	0	-2.68e-06	-0.00536
0.344	0	0	-0.00142071	0.27001	0	0.270014	0	0	0	-3.42e-06	-0.00684
0.346	0	0	-0.00135402	0.270146	0	0.270149	0	0	0	-8.5e-07	-0.0017
0.348	0	0	-0.00131318	0.270253	0	0.270256	0	0	0	0	0
0.35	0	0	-0.00130061	0.270298	0	0.270301	0	0	0	0	0
0.352	0	0	-0.00131255	0.270257	0	0.27026	0	0	0	-3.5e-07	-0.0007
0.354	0	0	-0.00134194	0.270126	0	0.270129	0	0	0	0	0
0.356	0	0	-0.00138218	0.269916	0	0.269919	0	0	0	-1.31e-06	-0.00262
0.358	0	0	-0.00142799	0.269654	0	0.269658	0	0	0	0	0
0.36	0	0	-0.00147504	0.269376	0	0.26938	0	0	0	0	0
0.362	0	0	-0.00152071	0.269114	0	0.269119	0	0	0	0	0
0.364	0	0	-0.00156501	0.26889	0	0.268895	0	0	0	1e-08	2e-05
0.366	0	0	-0.00161056	0.268714	0	0.268719	0	0	0	3e-08	6e-05
0.368	0	0	-0.00166131	0.268598	0	0.268603	0	0	0	1.32e-06	0.00264
0.37	0	0	-0.0017196	0.268555	0	0.26856	0	0	0	6.8e-07	0.00136
0.372	0	0	-0.00178353	0.268591	0	0.268597	0	0	0	3e-08	6e-05
0.374	0	0	-0.00184824	0.2687	0	0.268706	0	0	0	6.7e-07	0.00134
0.376	0	0	-0.00190948	0.268858	0	0.268865	0	0	0	3e-08	6e-05
0.378	0	0	-0.00196504	0.269036	0	0.269043	0	0	0	8e-07	0.0016
0.38	0	0	-0.00201319	0.269212	0	0.269219	0	0	0	4e-08	8e-05
0.382	0	0	-0.00205082	0.269375	0	0.269383	0	0	0	3e-08	6e-05
0.384	0	0	-0.00207417	0.269529	0	0.269536	0	0	0	1e-08	2e-05
0.386	0	0	-0.00208288	0.269681	0	0.269689	0	0	0	-1.1e-07	-0.00022
0.388	0	0	-0.00208251	0.269836	0	0.269844	0	0	0	0	0
0.39	0	0	-0.00208081	0.269984	0	0.269992	0	0	0	0	0
0.392	0	0	-0.00208199	0.270107	0	0.270115	0	0	0	2e-08	4e-05
0.394	0	0	-0.00208543	0.270184	0	0.270192	0	0	0	3e-08	6e-05
0.396	0	0	-0.00208829	0.270206	0	0.270214	0	0	0	0	0
0.398	0	0	-0.00208711	0.270181	0	0.27019	0	0	0	0	0
0.4	0	0	-0.00207728	0.270132	0	0.27014	0	0	0	9.4e-07	0.00188
0.402	0	0	-0.00205378	0.270078	0	0.270086	0	0	0	1e-08	2e-05
0.404	0	0	-0.00201452	0.270029	0	0.270036	0	0	0	-8.2e-07	-0.00164
0.406	0	0	-0.00196195	0.269985	0	0.269992	0	0	0	-4e-08	-8e-05
0.408	0	0	-0.00190043	0.269948	0	0.269955	0	0	0	0	0
0.41	0	0	-0.00183369	0.269928	0	0.269934	0	0	0	-7e-08	-0.00014
0.412	0	0	-0.00176506	0.26993	0	0.269936	0	0	0	-1.25e-06	-0.0025
0.414	0	0	-0.00169812	0.269945	0	0.269951	0	0	0	-4e-08	-8e-05
0.416	0	0	-0.00163585	0.26995	0	0.269955	0	0	0	0	0
0.418	0	0	-0.00157965	0.26993	0	0.269934	0	0	0	0	0
0.42	0	0	-0.00153008	0.269886	0	0.26989	0	0	0	1e-08	2e-05
0.422	0	0	-0.00148899	0.269828	0	0.269833	0	0	0	0	0
0.424	0	0	-0.0014604	0.269769	0	0.269773	0	0	0	0	0
0.426	0	0	-0.00144905	0.269712	0	0.269716	0	0	0	9.5e-07	0.0019
0.428	0	0	-0.00145679	0.269666	0	0.26967	0	0	0	7.5e-07	0.0015
0.43	0	0	-0.00148064	0.269642	0	0.269646	0	0	0	2.5e-07	0.0005
0.432	0	0	-0.00151532	0.26965	0	0.269654	0	0	0	0	0
0.434	0	0	-0.00155591	0.269695	0	0.2697	0	0	0	-2.49e-06	-0.00498
0.436	0	0	-0.00159717	0.269774	0	0.269779	0	0	0	-5e-08	-0.0001
0.438	0	0	-0.00163341	0.269873	0	0.269878	0	0	0	0	0
0.44	0	0	-0.00166107	0.269975	0	0.26998	0	0	0	0	0
0.442	0	0	-0.00167985	0.270068	0	0.270073	0	0	0	0	0
0.444	0	0	-0.00169023	0.270148	0	0.270153	0	0	0	3.2e-07	0.00064
0.446	0	0	-0.00169156	0.270221	0	0.270227	0	0	0	3e-08	6e-05
0.448	0	0	-0.00168275	0.270296	0	0.270301	0	0	0	0	0
0.45	0	0	-0.00166353	0.270375	0	0.27038	0	0	0	2e-08	4e-05
0.452	0	0	-0.00163525	0.27046	0	0.270465	0	0	0	0	0
0.454	0	0	-0.00160057	0.270543	0	0.270548	0	0	0	0	0
0.456	0	0	-0.00156269	0.270602	0	0.270607	0	0	0	0	0
0.458	0	0	-0.0015254	0.270611	0	0.270615	0	0	0	-4.5e-07	-0.0009
0.46	0	0	-0.00149424	0.270548	0	0.270552	0	0	0	0	0
0.462	0	0	-0.00147567	0.270406	0	0.27041	0	0	0	-6.3e-07	-0.00126
0.464	0	0	-0.00147278	0.270186	0	0.27019	0	0	0	-1e-08	-2e-05
0.466	0	0	-0.00148207	0.269892	0	0.269896	0	0	0	0	0
0.468	0	0	-0.00149473	0.269532	0	0.269536	0	0	0	0	0
0.47	0	0	-0.00149958	0.269127	0	0.269131	0	0	0	-1e-08	-2e-05
0.472	0	0	-0.00148579	0.268699	0	0.268703	0	0	0	-1e-08	-2e-05
0.474	0	0	-0.0014462	0.268276	0	0.26828	0	0	0	-3e-08	-6e-05
0.476	0	0	-0.0013801	0.26788	0	0.267883	0	0	0	-4e-08	-8e-05
0.478	0	0	-0.00129309	0.267536	0	0.267539	0	0	0	0	0
0.48	0	0	-0.00119381	0.267261	0	0.267264	0	0	0	-7e-08	-0.00014
0.482	0	0	-0.00109098	0.267063	0	0.267065	0	0	0	-6.14e-06	-0.01228
0.484	0	0	-0.00099303	0.266935	0	0.266937	0	0	0	-4e-08	-8e-05
0.486	0	0	-0.00090983	0.266867	0	0.266868	0	0	0	-2.5e-07	-0.0005
0.488	0	0	-0.00085323	0.266852	0	0.266853	0	0	0	0	0
0.49	0	0	-0.00083349	0.266897	0	0.266899	0	0	0	8.7e-07	0.00174
0.492	0	0	-0.00085405	0.267016	0	0.267017	0	0	0	3.32e-06	0.00664
0.494	0	0	-0.00091042	0.267208	0	0.26721	0	0	0	1.3e-06	0.0026
0.496	0	0	-0.00099384	0.26746	0	0.267462	0	0	0	0	0
0.498	0	0	-0.00109433	0.267746	0	0.267748	0	0	0	1.52e-06	0.00304
0.5	0	0	-0.00120244	0.268044	0	0.268047	0	0	0	0	0
0.502	0	0	-0.00131156	0.268343	0	0.268347	0	0	0	2.37e-06	0.00474
0.504	0	0	-0.00141864	0.268637	0	0.268641	0	0	0	1.4e-07	0.00028
0.506	0	0	-0.00152097	0.268921	0	0.268925	0	0	0	0	0
0.508	0	0	-0.00161393	0.269188	0	0.269193	0	0	0	1.4e-07	0.00028
0.51	0	0	-0.00169185	0.269431	0	0.269437	0	0	0	8e-08	0.00016
0.512	0	0	-0.00174785	0.269641	0	0.269647	0	0	0	4.4e-07	0.00088
0.514	0	0	-0.00177349	0.269806	0	0.269812	0	0	0	0	0
0.516	0	0	-0.00176103	0.269917	0	0.269922	0	0	0	0	0
0.518	0	0	-0.00170656	0.26997	0	0.269975	0	0	0	0	0
0.52	0	0	-0.00161341	0.269973	0	0.269978	0	0	0	-9.11e-06	-0.01822
0.522	0	0	-0.0014931	0.26994	0	0.269944	0	0	0	-4.43e-06	-0.00886
0.524	0	0	-0.00136127	0.269883	0	0.269886	0	0	0	-9e-08	-0.00018
0.526	0	0	-0.00123155	0.269803	0	0.269806	0	0	0	0	0
0.528	0	0	-0.00111236	0.269693	0	0.269695	0	0	0	-3.8e-07	-0.00076
0.53	0	0	-0.00100821	0.269544	0	0.269545	0	0	0	4.2e-07	0.00084
0.532	0	0	-0.00092212	0.26936	0	0.269362	0	0	0	8.8e-07	0.00176
0.534	0	0	-0.0008565	0.269156	0	0.269157	0	0	0	4e-08	8e-05
0.536	0	0	-0.00081211	0.268944	0	0.268945	0	0	0	0	0
0.538	0	0	-0.00078713	0.268738	0	0.268739	0	0	0	-8.4e-07	-0.00168
0.54	0	0	-0.00077765	0.26855	0	0.268551	0	0	0	0	0
0.542	0	0	-0.00077927	0.268394	0	0.268395	0	0	0	0	0
0.544	0	0	-0.00078827	0.268283	0	0.268284	0	0	0	-1.64e-06	-0.00328
0.546	0	0	-0.0008023	0.268222	0	0.268224	0	0	0	-4e-08	-8e-05
0.548	0	0	-0.0008202	0.268212	0	0.268214	0	0	0	0	0
0.55	0	0	-0.00083993	0.268248	0	0.268249	0	0	0	0	0
0.552	0	0	-0.00085644	0.268324	0	0.268326	0	0	0	0	0
0.554	0	0	-0.00086203	0.268437	0	0.268438	0	0	0	0	0
0.556	0	0	-0.00084897	0.268581	0	0.268583	0	0	0	0	0
0.558	0	0	-0.0008127	0.268751	0	0.268752	0	0	0	1.39e-06	0.00278
0.56	0	0	-0.00075313	0.268936	0	0.268937	0	0	0	4e-08	8e-05
0.562	0	0	-0.0006746	0.269121	0	0.269122	0	0	0	1e-08	2e-05
0.564	0	0	-0.00058505	0.269295	0	0.269296	0	0	0	-2e-08	-4e-05
0.566	0	0	-0.00049354	0.269447	0	0.269448	0	0	0	-3e-08	-6e-05
0.568	0	0	-0.00040801	0.269569	0	0.26957	0	0	0	-4e-08	-8e-05
0.57	0	0	-0.00033476	0.269655	0	0.269655	0	0	0	-7.3e-07	-0.00146
0.572	0	0	-0.00027748	0.269702	0	0.269702	0	0	0	0	0
0.574	0	0	-0.00023698	0.269703	0	0.269703	0	0	0	0	0
0.576	0	0	-0.00021418	0.269656	0	0.269656	0	0	0	0	0
0.578	0	0	-0.00021249	0.269563	0	0.269563	0	0	0	5e-08	0.0001
0.58	0	0	-0.00023624	0.269433	0	0.269433	0	0	0	2.04e-06	0.00408
0.582	0	0	-0.00028791	0.269271	0	0.269271	0	0	0	4e-08	8e-05
0.584	0	0	-0.00036675	0.269071	0	0.269071	0	0	0	0	0
0.586	0	0	-0.0004695	0.268825	0	0.268825	0	0	0	0	0
0.588	0	0	-0.00059225	0.268536	0	0.268537	0	0	0	0	0
0.59	0	0	-0.00073135	0.268216	0	0.268217	0	0	0	0	0
0.592	0	0	-0.00088346	0.267876	0	0.267877	0	0	0	0	0
0.594	0	0	-0.00104532	0.267527	0	0.267529	0	0	0	0	0
0.596	0	0	-0.00121283	0.267178	0	0.26718	0	0	0	0	0
0.598	0	0	-0.00138	0.26684	0	0.266844	0	0	0	-5e-08	-0.0001
0.6	0	0	-0.00153807	0.266529	0	0.266534	0	0	0	-7e-08	-0.00014
0.602	0	0	-0.00167546	0.266267	0	0.266273	0	0	0	-7e-08	-0.00014
0.604	0	0	-0.00177984	0.266082	0	0.266088	0	0	0	-5e-08	-0.0001
0.606	0	0	-0.00184114	0.265997	0	0.266004	0	0	0	0	0
0.608	0	0	-0.00185314	0.266025	0	0.266031	0	0	0	-1e-08	-2e-05
0.61	0	0	-0.00181413	0.266159	0	0.266166	0	0	0	0	0
0.612	0	0	-0.00172745	0.266379	0	0.266385	0	0	0	1e-08	2e-05
0.614	0	0	-0.00160111	0.266649	0	0.266654	0	0	0	0	0
0.616	0	0	-0.00144547	0.266928	0	0.266932	0	0	0	4.9e-07	0.00098
0.618	0	0	-0.00127126	0.267184	0	0.267187	0	0	0	3.5e-07	0.0007
0.62	0	0	-0.00109049	0.267395	0	0.267397	0	0	0	0	0
0.622	0	0	-0.00091793	0.26754	0	0.267542	0	0	0	2e-08	4e-05
0.624	0	0	-0.00076898	0.267606	0	0.267607	0	0	0	0	0
0.626	0	0	-0.00065694	0.267595	0	0.267596	0	0	0	0	0
0.628	0	0	-0.00059207	0.267529	0	0.26753	0	0	0	0	0
0.63	0	0	-0.00058	0.267442	0	0.267443	0	0	0	-5e-08	-0.0001
0.632	0	0	-0.00061962	0.267367	0	0.267368	0	0	0	-2e-08	-4e-05
0.634	0	0	-0.00070368	0.267327	0	0.267328	0	0	0	0	0
0.636	0	0	-0.00082175	0.267332	0	0.267333	0	0	0	1e-08	2e-05
0.638	0	0	-0.00096301	0.267376	0	0.267378	0	0	0	2e-08	4e-05
0.64	0	0	-0.0011175	0.267441	0	0.267444	0	0	0	3e-08	6e-05
0.642	0	0	-0.00127643	0.267505	0	0.267508	0	0	0	0	0
0.644	0	0	-0.00143304	0.267549	0	0.267553	0	0	0	5e-08	0.0001
0.646	0	0	-0.00158367	0.267565	0	0.26757	0	0	0	0	0
0.648	0	0	-0.00172833	0.26755	0	0.267555	0	0	0	0	0
0.65	0	0	-0.00187037	0.267512	0	0.267518	0	0	0	0	0
0.652	0	0	-0.00201433	0.267475	0	0.267482	0	0	0	3e-08	6e-05
0.654	0	0	-0.0021632	0.267469	0	0.267478	0	0	0	0	0
0.656	0	0	-0.00231614	0.267518	0	0.267528	0	0	0	0	0
0.658	0	0	-0.00246809	0.267623	0	0.267634	0	0	0	-2e-08	-4e-05
0.66	0	0	-0.00261097	0.267775	0	0.267787	0	0	0	0	0
0.662	0	0	-0.00273512	0.267958	0	0.267972	0	0	0	-7.7e-07	-0.00154
0.664	0	0	-0.00283035	0.268154	0	0.268169	0	0	0	0	0
0.666	0	0	-0.0028868	0.268342	0	0.268358	0	0	0	-3.43e-06	-0.00686
0.668	0	0	-0.00289654	0.268496	0	0.268512	0	0	0	0	0
0.67	0	0	-0.00285614	0.2686	0	0.268615	0	0	0	0	0
0.672	0	0	-0.00276811	0.268653	0	0.268667	0	0	0	0	0
0.674	0	0	-0.00264158	0.26866	0	0.268673	0	0	0	-8.9e-07	-0.00178
0.676	0	0	-0.00249193	0.268623	0	0.268634	0	0	0	0	0
0.678	0	0	-0.00233578	0.26854	0	0.26855	0	0	0	-1e-08	-2e-05
0.68	0	0	-0.00218435	0.268421	0	0.26843	0	0	0	0	0
0.682	0	0	-0.00204302	0.268281	0	0.268289	0	0	0	0	0
0.684	0	0	-0.00191505	0.268136	0	0.268143	0	0	0	1e-08	2e-05
0.686	0	0	-0.0018034	0.267994	0	0.268	0	0	0	2e-08	4e-05
0.688	0	0	-0.00171019	0.267856	0	0.267861	0	0	0	0	0
0.69	0	0	-0.00163473	0.267713	0	0.267718	0	0	0	6e-08	0.00012
0.692	0	0	-0.00157244	0.26756	0	0.267565	0	0	0	0	0
0.694	0	0	-0.00151776	0.267396	0	0.2674	0	0	0	9e-08	0.00018
0.696	0	0	-0.0014686	0.26722	0	0.267224	0	0	0	4.97e-06	0.00994
0.698	0	0	-0.00142605	0.267035	0	0.267039	0	0	0	2.61e-06	0.00522
0.7	0	0	-0.00138996	0.266848	0	0.266851	0	0	0	7.1e-07	0.00142
0.702	0	0	-0.0013575	0.266671	0	0.266674	0	0	0	-2e-07	-0.0004
0.704	0	0	-0.00132565	0.266517	0	0.266521	0	0	0	0	0
0.706	0	0	-0.00129338	0.266394	0	0.266397	0	0	0	0	0
0.708	0	0	-0.00126182	0.266308	0	0.266311	0	0	0	-9e-08	-0.00018
0.71	0	0	-0.00123376	0.266267	0	0.266269	0	0	0	-7e-08	-0.00014
0.712	0	0	-0.00121311	0.266275	0	0.266278	0	0	0	-3.46e-06	-0.00692
0.714	0	0	-0.00120313	0.266333	0	0.266336	0	0	0	0	0
0.716	0	0	-0.00120469	0.266434	0	0.266437	0	0	0	2e-08	4e-05
0.718	0	0	-0.00121666	0.26657	0	0.266573	0	0	0	2e-08	4e-05
0.72	0	0	-0.00123756	0.266732	0	0.266735	0	0	0	2.4e-07	0.00048
0.722	0	0	-0.00126518	0.266909	0	0.266912	0	0	0	0	0
0.724	0	0	-0.00129407	0.267087	0	0.26709	0	0	0	0	0
0.726	0	0	-0.00131525	0.267249	0	0.267252	0	0	0	1e-08	2e-05
0.728	0	0	-0.00131947	0.267385	0	0.267389	0	0	0	0	0
0.73	0	0	-0.00130003	0.26749	0	0.267493	0	0	0	0	0
0.732	0	0	-0.00125353	0.26756	0	0.267563	0	0	0	0	0
0.734	0	0	-0.00118089	0.267594	0	0.267597	0	0	0	0	0
0.736	0	0	-0.00108823	0.267593	0	0.267595	0	0	0	0	0
0.738	0	0	-0.00098537	0.267563	0	0.267565	0	0	0	-3e-08	-6e-05
0.74	0	0	-0.00088339	0.267512	0	0.267513	0	0	0	0	0
0.742	0	0	-0.00079267	0.267454	0	0.267456	0	0	0	-5e-08	-0.0001
0.744	0	0	-0.00072066	0.267416	0	0.267417	0	0	0	-2.26e-06	-0.00452
0.746	0	0	-0.00067029	0.26743	0	0.267431	0	0	0	-5.7e-07	-0.00114
0.748	0	0	-0.00064021	0.267522	0	0.267523	0	0	0	0	0
0.75	0	0	-0.00062756	0.267693	0	0.267693	0	0	0	-2.1e-07	-0.00042
0.752	0	0	-0.0006296	0.267925	0	0.267926	0	0	0	-1.1e-07	-0.00022
0.754	0	0	-0.00064228	0.268205	0	0.268206	0	0	0	0	0
0.756	0	0	-0.00066025	0.268527	0	0.268528	0	0	0	0	0
0.758	0	0	-0.00067918	0.268884	0	0.268885	0	0	0	-4e-08	-8e-05
0.76	0	0	-0.00069665	0.269258	0	0.269259	0	0	0	0	0
0.762	0	0	-0.00071134	0.269621	0	0.269621	0	0	0	0	0
0.764	0	0	-0.00072255	0.269952	0	0.269953	0	0	0	7.8e-07	0.00156
0.766	0	0	-0.00072965	0.270239	0	0.27024	0	0	0	2e-08	4e-05
0.768	0	0	-0.00073162	0.270472	0	0.270473	0	0	0	8.2e-07	0.00164
0.77	0	0	-0.00072762	0.270637	0	0.270638	0	0	0	1.25e-06	0.0025
0.772	0	0	-0.00071711	0.270717	0	0.270718	0	0	0	8e-08	0.00016
0.774	0	0	-0.00070085	0.270701	0	0.270702	0	0	0	0	0
0.776	0	0	-0.00068307	0.270581	0	0.270582	0	0	0	9e-08	0.00018
0.778	0	0	-0.00067162	0.270359	0	0.27036	0	0	0	0	0
0.78	0	0	-0.00067483	0.270044	0	0.270045	0	0	0	5.69e-06	0.01138
0.782	0	0	-0.00069862	0.269655	0	0.269656	0	0	0	5e-08	0.0001
0.784	0	0	-0.00074611	0.269215	0	0.269216	0	0	0	0	0
0.786	0	0	-0.00081846	0.268745	0	0.268747	0	0	0	2.3e-07	0.00046
0.788	0	0	-0.00091501	0.268274	0	0.268275	0	0	0	-1e-08	-2e-05
0.79	0	0	-0.00103354	0.267832	0	0.267834	0	0	0	0	0
0.792	0	0	-0.00117043	0.267449	0	0.267452	0	0	0	-6e-08	-0.00012
0.794	0	0	-0.00132023	0.26714	0	0.267143	0	0	0	0	0
0.796	0	0	-0.00147615	0.266902	0	0.266906	0	0	0	0	0
0.798	0	0	-0.00163095	0.266727	0	0.266732	0	0	0	-7e-08	-0.00014
0.8	0	0	-0.00177638	0.266602	0	0.266608	0	0	0	-3.09e-06	-0.00618
0.802	0	0	-0.00190357	0.266522	0	0.266529	0	0	0	0	0
0.804	0	0	-0.00200603	0.266476	0	0.266484	0	0	0	-6e-08	-0.00012
0.806	0	0	-0.00208129	0.266453	0	0.266461	0	0	0	0	0
0.808	0	0	-0.00212998	0.266438	0	0.266447	0	0	0	0	0
0.81	0	0	-0.00215402	0.266428	0	0.266437	0	0	0	0	0
0.812	0	0	-0.00215553	0.266427	0	0.266436	0	0	0	-3.2e-07	-0.00064
0.814	0	0	-0.0021365	0.26644	0	0.266449	0	0	0	0	0
0.816	0	0	-0.00209792	0.266463	0	0.266471	0	0	0	5.5e-07	0.0011
0.818	0	0	-0.00203852	0.266485	0	0.266493	0	0	0	0	0
0.82	0	0	-0.00195643	0.266499	0	0.266507	0	0	0	0	0
0.822	0	0	-0.00185269	0.266506	0	0.266512	0	0	0	5e-08	0.0001
0.824	0	0	-0.00173221	0.266516	0	0.266522	0	0	0	4e-08	8e-05
0.826	0	0	-0.00160171	0.266546	0	0.266551	0	0	0	2e-08	4e-05
0.828	0	0	-0.0014675	0.266604	0	0.266608	0	0	0	1e-08	2e-05
0.83	0	0	-0.00133395	0.266693	0	0.266697	0	0	0	0	0
0.832	0	0	-0.00120404	0.26681	0	0.266813	0	0	0	0	0
0.834	0	0	-0.00108191	0.266949	0	0.266951	0	0	0	-3e-08	-6e-05
0.836	0	0	-0.00097468	0.267102	0	0.267104	0	0	0	-4e-08	-8e-05
0.838	0	0	-0.00089053	0.267264	0	0.267266	0	0	0	-4e-08	-8e-05
0.84	0	0	-0.00083398	0.267427	0	0.267429	0	0	0	0	0
0.842	0	0	-0.00080385	0.267585	0	0.267587	0	0	0	4.4e-07	0.00088
0.844	0	0	-0.0007964	0.267737	0	0.267738	0	0	0	3e-08	6e-05
0.846	0	0	-0.00080919	0.267882	0	0.267883	0	0	0	5e-08	0.0001
0.848	0	0	-0.00084087	0.268022	0	0.268023	0	0	0	1.14e-06	0.00228
0.85	0	0	-0.00088803	0.268154	0	0.268156	0	0	0	3.13e-06	0.00626
0.852	0	0	-0.00094382	0.268286	0	0.268288	0	0	0	1.08e-06	0.00216
0.854	0	0	-0.00100123	0.268439	0	0.268441	0	0	0	0	0
0.856	0	0	-0.00105709	0.268641	0	0.268643	0	0	0	5e-08	0.0001
0.858	0	0	-0.0011117	0.268911	0	0.268913	0	0	0	5e-08	0.0001
0.86	0	0	-0.00116564	0.269251	0	0.269253	0	0	0	1.52e-06	0.00304
0.862	0	0	-0.0012179	0.269646	0	0.269649	0	0	0	1.7e-07	0.00034
0.864	0	0	-0.00126583	0.270067	0	0.27007	0	0	0	-3e-08	-6e-05
0.866	0	0	-0.00130549	0.270472	0	0.270475	0	0	0	-6e-08	-0.00012
0.868	0	0	-0.00133258	0.270818	0	0.270821	0	0	0	-8e-08	-0.00016
0.87	0	0	-0.00134504	0.271078	0	0.271082	0	0	0	0	0
0.872	0	0	-0.00134493	0.271245	0	0.271249	0	0	0	-3.37e-06	-0.00674
0.874	0	0	-0.00133752	0.271329	0	0.271332	0	0	0	0	0
0.876	0	0	-0.00132937	0.271347	0	0.27135	0	0	0	-4e-08	-8e-05
0.878	0	0	-0.00132639	0.271322	0	0.271325	0	0	0	0	0
0.88	0	0	-0.00133216	0.271273	0	0.271276	0	0	0	6.4e-07	0.00128
0.882	0	0	-0.00134871	0.271218	0	0.271221	0	0	0	5.5e-07	0.0011
0.884	0	0	-0.00137773	0.271174	0	0.271178	0	0	0	0	0
0.886	0	0	-0.00141926	0.271155	0	0.271159	0	0	0	0	0
0.888	0	0	-0.00146863	0.271167	0	0.271171	0	0	0	0	0
0.89	0	0	-0.0015168	0.271205	0	0.271209	0	0	0	-7e-07	-0.0014
0.892	0	0	-0.00155611	0.271251	0	0.271256	0	0	0	-3e-08	-6e-05
0.894	0	0	-0.00158394	0.271292	0	0.271296	0	0	0	-1e-08	-2e-05
0.896	0	0	-0.00160016	0.271318	0	0.271323	0	0	0	0	0
0.898	0	0	-0.00160426	0.271329	0	0.271334	0	0	0	1.41e-06	0.00282
0.9	0	0	-0.00159604	0.271323	0	0.271327	0	0	0	0	0
0.902	0	0	-0.00157758	0.271299	0	0.271304	0	0	0	8e-08	0.00016
0.904	0	0	-0.0015535	0.27125	0	0.271255	0	0	0	9e-08	0.00018
0.906	0	0	-0.00152768	0.271165	0	0.271169	0	0	0	0	0
0.908	0	0	-0.00150021	0.271034	0	0.271039	0	0	0	1.61e-06	0.00322
0.91	0	0	-0.0014696	0.270865	0	0.270869	0	0	0	0	0
0.912	0	0	-0.0014374	0.270674	0	0.270677	0	0	0	0	0
0.914	0	0	-0.00140927	0.270482	0	0.270486	0	0	0	6e-08	0.00012
0.916	0	0	-0.00139107	0.270311	0	0.270315	0	0	0	2e-08	4e-05
0.918	0	0	-0.00138473	0.270177	0	0.270181	0	0	0	-2e-08	-4e-05
0.92	0	0	-0.00138814	0.270085	0	0.270088	0	0	0	-1.33e-06	-0.00266
0.922	0	0	-0.00139774	0.270028	0	0.270032	0	0	0	-9e-08	-0.00018
0.924	0	0	-0.00141016	0.269993	0	0.269997	0	0	0	0	0
0.926	0	0	-0.00142223	0.269963	0	0.269967	0	0	0	-9e-08	-0.00018
0.928	0	0	-0.00143181	0.26993	0	0.269934	0	0	0	-3.28e-06	-0.00656
0.93	0	0	-0.00143997	0.269902	0	0.269906	0	0	0	-7e-08	-0.00014
0.932	0	0	-0.0014513	0.269891	0	0.269895	0	0	0	-5e-08	-0.0001
0.934	0	0	-0.00147077	0.269898	0	0.269902	0	0	0	-4e-08	-8e-05
0.936	0	0	-0.0014998	0.269916	0	0.269921	0	0	0	-3e-08	-6e-05
0.938	0	0	-0.00153581	0.269932	0	0.269936	0	0	0	-1e-08	-2e-05
0.94	0	0	-0.00157448	0.269932	0	0.269936	0	0	0	0	0
0.942	0	0	-0.00161151	0.269908	0	0.269913	0	0	0	1e-08	2e-05
0.944	0	0	-0.00164386	0.269862	0	0.269867	0	0	0	1e-07	0.0002
0.946	0	0	-0.00167185	0.269801	0	0.269806	0	0	0	-9e-08	-0.00018
0.948	0	0	-0.00170107	0.269729	0	0.269734	0	0	0	-1e-08	-2e-05
0.95	0	0	-0.00174092	0.269643	0	0.269649	0	0	0	-2e-08	-4e-05
0.952	0	0	-0.00179991	0.269539	0	0.269545	0	0	0	-3.7e-07	-0.00074
0.954	0	0	-0.00188327	0.269414	0	0.26942	0	0	0	0	0
0.956	0	0	-0.0019938	0.269268	0	0.269276	0	0	0	0	0
0.958	0	0	-0.0021319	0.269102	0	0.269111	0	0	0	0	0
0.96	0	0	-0.00229529	0.268906	0	0.268916	0	0	0	0	0
0.962	0	0	-0.00248066	0.268672	0	0.268683	0	0	0	1.89e-06	0.00378
0.964	0	0	-0.00268595	0.268397	0	0.26841	0	0	0	5.85e-06	0.0117
0.966	0	0	-0.00291145	0.268093	0	0.268109	0	0	0	6e-08	0.00012
0.968	0	0	-0.00315985	0.267773	0	0.267792	0	0	0	1.99e-06	0.00398
0.97	0	0	-0.00343572	0.26744	0	0.267462	0	0	0	3e-08	6e-05
0.972	0	0	-0.00374446	0.267083	0	0.26711	0	0	0	4e-08	8e-05
0.974	0	0	-0.00409209	0.266689	0	0.26672	0	0	0	-2e-08	-4e-05
0.976	0	0	-0.0044864	0.266248	0	0.266286	0	0	0	-8.8e-07	-0.00176
0.978	0	0	-0.00493912	0.265754	0	0.265799	0	0	0	-1.15e-06	-0.0023
0.98	0	0	-0.00546933	0.265194	0	0.265251	0	0	0	-2.21e-06	-0.00442
0.982	0	0	-0.00610446	0.264563	0	0.264633	0	0	0	-5e-08	-0.0001
0.984	0	0	-0.00687554	0.263867	0	0.263957	0	0	0	-3e-08	-6e-05
0.986	0	0	-0.00780974	0.263131	0	0.263247	0	0	0	0	0
0.988	0	0	-0.00892442	0.262397	0	0.262549	0	0	0	-7.4e-07	-0.00148
0.99	0	0	-0.0102222	0.261738	0	0.261937	0	0	0	-1.5e-07	-0.0003
0.992	0	0	-0.0116863	0.261265	0	0.261526	0	0	0	6.8e-07	0.00136
0.994	0	0	-0.0132739	0.261134	0	0.261471	0	0	0	0	0
0.996	0	0	-0.0149056	0.26154	0	0.261964	0	0	0	0	0
0.998	0	0	-0.0164556	0.262721	0	0.263236	0	0	0	1.3e-07	0.00026
1	0	0	-0.0177465	0.264972	0	0.265566	0	0	0	1.382e-05	0.02764
1.002	0	0	-0.0185468	0.26865	0	0.26929	0	0	0	2.3e-07	0.00046
1.004	0	0	-0.0185673	0.274156	0	0.274784	0	0	0	3.2e-07	0.00064
1.006	0	0	-0.0174598	0.281907	0	0.282448	0	0	0	0	0
1.008	0	0	-0.0148154	0.292312	0	0.292687	0	0	0	0	0
1.01	0	0	-0.0101691	0.305739	0	0.305908	0	0	0	4.102e-05	0.08204
1.012	0	0	-0.00301401	0.322485	0	0.322499	0	0	0	7.8e-07	0.00156
1.014	0.00016129	0.00616369	0.0071754	0.342734	0.0061658	0.342809	0.00211369	0.081926	0.481918	1.833e-05	0.03666
1.016	0.0012499	0.0140346	0.0209106	0.366533	0.0140902	0.367129	0.00517292	0.200501	1.17942	0	0
1.018	0.00355818	0.0238849	0.0386431	0.393801	0.0241485	0.395692	0.00955539	0.370364	2.17861	9.4e-07	0.00188
1.02	0.00740894	0.0359758	0.0607064	0.42434	0.0367308	0.428661	0.0157451	0.610274	3.58985	0	0
1.022	0.0131439	0.0505495	0.0872554	0.457856	0.0522304	0.466096	0.0243444	0.94358	5.55047	7.92e-05	0.1584
1.024	0.0211074	0.0678231	0.118204	0.494	0.0710317	0.507945	0.0360802	1.39846	8.22621	8.161e-05	0.16322
1.026	0.0316258	0.0879872	0.153169	0.532428	0.0934983	0.554022	0.0518001	2.00776	11.8103	0.00029158	0.58316
1.028	0.0449826	0.111205	0.191438	0.572792	0.119958	0.603936	0.0724472	2.80803	16.5178	0.00045252	0.90504
1.03	0.0613944	0.137608	0.231986	0.614603	0.150683	0.656928	0.0989878	3.83674	22.569	0.00078154	1.56308
1.032	0.0809897	0.167277	0.273574	0.657058	0.185852	0.711736	0.132278	5.12704	30.1591	0.00103582	2.07164
1.034	0.103799	0.200215	0.314897	0.698919	0.225522	0.766582	0.172881	6.70081	39.4166	0.0013107	2.6214
1.036	0.129754	0.236311	0.354739	0.738569	0.26959	0.819344	0.220887	8.56152	50.3619	0.0017326	3.4652
1.038	0.1587	0.275327	0.39208	0.774238	0.31779	0.867854	0.275796	10.6898	62.8809	0.00212096	4.24192
1.04	0.190413	0.316894	0.42612	0.80438	0.369701	0.910278	0.336531	13.0438	76.7284	0.00247563	4.95126
1.042	0.224613	0.360547	0.456246	0.828058	0.424788	0.945431	0.401608	15.5662	91.5659	0.00297129	5.94258
1.044	0.26098	0.40578	0.48201	0.845159	0.48246	0.972948	0.469409	18.1941	107.024	0.00351836	7.03672
1.046	0.299166	0.452111	0.503176	0.856362	0.542129	0.993248	0.538469	20.8709	122.77	0.00412878	8.25756
1.048	0.338816	0.499129	0.519805	0.862901	0.603262	1.00737	0.607709	23.5546	138.557	0.00484253	9.68506
1.05	0.379596	0.546531	0.532327	0.866281	0.665424	1.01677	0.676581	26.2241	154.259	0.00564593	11.2919
1.052	0.421217	0.594132	0.541496	0.868005	0.728297	1.02306	0.745091	28.8795	169.879	0.00642813	12.8563
1.054	0.463455	0.641853	0.548226	0.869395	0.791685	1.02781	0.813704	31.5389	185.523	0.00730521	14.6104
1.056	0.506153	0.689708	0.553384	0.871479	0.855505	1.03233	0.883165	34.2312	201.36	0.00844195	16.8839
1.058	0.549215	0.737779	0.557636	0.874942	0.919758	1.03754	0.954283	36.9877	217.575	0.00987406	19.7481
1.06	0.592589	0.786186	0.561398	0.880151	0.984505	1.04395	1.02777	39.8362	234.331	0.0117904	23.5808
1.062	0.636244	0.835068	0.564894	0.887204	1.04983	1.05178	1.10419	42.798	251.753	0.0145004	29.0009
1.064	0.680164	0.884562	0.568245	0.895939	1.11583	1.06095	1.18384	45.8851	269.912	0.018487	36.9739
1.066	0.72434	0.934783	0.57151	0.90595	1.18258	1.07115	1.26672	49.0977	288.81	0.0236372	47.2745
1.068	0.768765	0.985806	0.574649	0.916631	1.25012	1.08187	1.35247	52.4212	308.36	0.0301693	60.3386
1.07	0.81342	1.03765	0.577445	0.927193	1.31847	1.0923	1.44018	55.8207	328.357	0.037866	75.7319
1.072	0.858261	1.09027	0.579457	0.936612	1.38755	1.10137	1.52821	59.2329	348.429	0.0470238	94.0476
1.074	0.903203	1.14353	0.580045	0.943567	1.4572	1.1076	1.61399	62.5577	367.987	0.0574131	114.826
1.076	0.948107	1.19716	0.578469	0.946428	1.52712	1.10921	1.6939	65.6552	386.207	0.0691122	138.224
1.078	0.992775	1.25079	0.573983	0.943348	1.5969	1.10425	1.76337	68.3476	402.045	0.0813246	162.649
1.08	1.03696	1.30388	0.565887	0.93245	1.66594	1.09073	1.81709	70.43	414.294	0.0931032	186.206
1.082	1.08034	1.35575	0.55353	0.912081	1.73355	1.06691	1.84953	71.6874	421.691	0.101922	203.843
1.084	1.12259	1.40563	0.536282	0.881083	1.79889	1.03146	1.85548	71.9177	423.045	0.105147	210.295
1.086	1.16328	1.45268	0.513556	0.83899	1.86105	0.983689	1.83069	70.957	417.394	0.101707	203.414
1.088	1.20198	1.49605	0.484895	0.786104	1.91909	0.923625	1.77252	68.7023	404.131	0.0924608	184.922
1.09	1.23822	1.53494	0.450133	0.723453	1.97211	0.852059	1.68035	65.13	383.118	0.079545	159.09
1.092	1.27154	1.56866	0.409578	0.652742	2.01928	0.770601	1.55606	60.3125	354.779	0.0646147	129.229
1.094	1.30153	1.59668	0.364158	0.576311	2.05994	0.681723	1.40431	54.4306	320.18	0.050196	100.392
1.096	1.32787	1.61866	0.31544	0.497013	2.09363	0.588663	1.23244	47.7691	280.995	0.0377864	75.5729
1.098	1.35039	1.6345	0.265495	0.417925	2.12018	0.495125	1.04975	40.6881	239.342	0.0285062	57.0124
1.1	1.36907	1.64434	0.216604	0.341967	2.13967	0.404795	0.866129	33.5709	197.476	0.0218524	43.7048
1.102	1.38409	1.64849	0.170901	0.271543	2.1525	0.320847	0.690623	26.7683	157.461	0.0175726	35.1453
1.104	1.39576	1.64748	0.130033	0.208377	2.15924	0.245621	0.530354	20.5563	120.92	0.0144859	28.9719
1.106	1.40448	1.64188	0.0949501	0.153513	2.16063	0.180504	0.390003	15.1164	88.9201	0.0121657	24.3315
1.108	1.41071	1.63237	0.0658686	0.107371	2.15749	0.125965	0.271768	10.5336	61.9626	0.0103531	20.7063
1.11	1.41491	1.61962	0.0423997	0.0698338	2.15061	0.0816976	0.1757	6.81008	40.0593	0.00918819	18.3764
1.112	1.41747	1.60427	0.0238033	0.0403782	2.14078	0.0468721	0.100343	3.88925	22.878	0.00825646	16.5129
1.114	1.41876	1.58693	0.00927183	0.0182017	2.12866	0.0204271	0.0434824	1.68537	9.91392	0.00756028	15.1206
1.116	1.41904	1.5681	-0.00185251	0.00233734	2.11486	0.00298244	0.00630744	0.244474	1.43808	0.00707239	14.1448
1.118	1.41904	1.54848	-0.00998954	-0.008242	2.10035	0.0129507	0.0272011	1.05431	6.2018	0.00684981	13.6996
1.12	1.41904	1.52886	-0.0153742	-0.0145576	2.08593	0.0211728	0.044165	1.71182	10.0695	0.00715448	14.309
1.122	1.41904	1.50924	-0.0182047	-0.0175875	2.07159	0.0253127	0.0524376	2.03246	11.9557	0.00790368	15.8074
1.124	1.41904	1.48962	-0.0188029	-0.0182181	2.05734	0.0261811	0.0538634	2.08773	12.2808	0.00879099	17.582
1.126	1.41904	1.47	-0.0176971	-0.0172058	2.04318	0.0246825	0.0504308	1.95468	11.4981	0.00945636	18.9127
1.128	1.41904	1.45038	-0.0155826	-0.0151728	2.02911	0.0217493	0.0441318	1.71053	10.062	0.00958273	19.1655
1.13	1.41904	1.43076	-0.0131776	-0.0126085	2.01513	0.0182379	0.0367519	1.42449	8.37936	0.00909985	18.1997
1.132	1.41904	1.41114	-0.0110423	-0.00987127	2.00125	0.0148113	0.0296411	1.14888	6.75812	0.00815878	16.3176
1.134	1.41904	1.39152	-0.00944496	-0.00721052	1.98746	0.0118827	0.0236165	0.915367	5.38451	0.00700114	14.0023
1.136	1.41904	1.3719	-0.00833202	-0.00478855	1.97378	0.00961003	0.0189681	0.735196	4.32468	0.00588425	11.7685
1.138	1.41904	1.35228	-0.00742189	-0.0026919	1.96019	0.00789498	0.0154757	0.599832	3.52843	0.00484783	9.69566
1.14	1.41904	1.33266	-0.00638353	-0.000949	1.94671	0.00645369	0.0125634	0.486955	2.86444	0.00389308	7.78616
1.142	1.41904	1.31304	-0.00502088	0.00044718	1.93333	0.00504075	0.00974544	0.37773	2.22194	0.00315144	6.30288
1.144	1.41904	1.29342	-0.00338032	0.00152769	1.92006	0.0037095	0.00712246	0.276064	1.62391	0.00257904	5.15808
1.146	1.41904	1.2738	-0.00173543	0.00233879	1.9069	0.00291233	0.00555351	0.215252	1.26619	0.00215417	4.30834
1.148	1.41904	1.25418	-0.00045988	0.00292694	1.89385	0.00296285	0.00561118	0.217488	1.27934	0.00183473	3.66946
1.15	1.41904	1.23456	0.00014953	0.00333237	1.88091	0.00333572	0.0062742	0.243186	1.43051	0.00159351	3.18702
1.152	1.41904	1.21494	1.583e-05	0.00359459	1.86809	0.00359462	0.00671509	0.260275	1.53103	0.0013402	2.6804
1.154	1.41904	1.19532	-0.0006753	0.0037531	1.85539	0.00381337	0.00707529	0.274236	1.61315	0.00104025	2.0805
1.156	1.41904	1.1757	-0.00155031	0.00384013	1.84281	0.00414126	0.00763157	0.295797	1.73998	0.00069213	1.38426
1.158	1.41904	1.15608	-0.0022066	0.00387679	1.83036	0.00446078	0.00816483	0.316466	1.86157	0.00034194	0.68388
1.16	1.41904	1.13646	-0.00238541	0.0038795	1.81803	0.0045542	0.00827966	0.320917	1.88775	2.43e-06	0.00486
1.162	1.41904	1.11684	-0.00207912	0.0038721	1.80583	0.00439499	0.00793659	0.30762	1.80953	-0.0003422	-0.6844
1.164	1.41904	1.09722	-0.00152287	0.00388702	1.79376	0.00417469	0.0074884	0.290248	1.70734	-0.00069392	-1.38784
1.166	1.41904	1.0776	-0.0010755	0.00395234	1.78183	0.00409606	0.00729847	0.282886	1.66404	-0.00105162	-2.10324
1.168	1.41904	1.05798	-0.00104684	0.00408176	1.77003	0.00421386	0.00745866	0.289096	1.70056	-0.0014213	-2.8426
1.17	1.41904	1.03836	-0.00155077	0.00427252	1.75837	0.00454525	0.00799225	0.309777	1.82222	-0.00173728	-3.47456
1.172	1.41904	1.01874	-0.0024499	0.00450607	1.74686	0.005129	0.00895965	0.347273	2.04278	-0.00201059	-4.02118
1.174	1.41904	0.999121	-0.00341653	0.00474918	1.73549	0.00585042	0.0101533	0.39354	2.31494	-0.00220639	-4.41278
1.176	1.41904	0.979501	-0.00408237	0.00495739	1.72427	0.00642195	0.0110732	0.429193	2.52466	-0.00230466	-4.60932
1.178	1.41904	0.959881	-0.00420561	0.00508949	1.7132	0.00660228	0.011311	0.438412	2.57889	-0.00225047	-4.50094
1.18	1.41904	0.940261	-0.00377833	0.00512465	1.70228	0.00636693	0.0108383	0.42009	2.47112	-0.00214079	-4.28158
1.182	1.41904	0.920641	-0.00302791	0.00506371	1.69153	0.00589995	0.00997992	0.386819	2.2754	-0.00211067	-4.22134
1.184	1.41904	0.901021	-0.00231243	0.00492294	1.68093	0.005439	0.00914256	0.354363	2.08449	-0.00201081	-4.02162
1.186	1.41904	0.881401	-0.00195683	0.00473177	1.67049	0.00512043	0.00855365	0.331537	1.95022	-0.00185837	-3.71674
1.188	1.41904	0.861781	-0.00210432	0.00452651	1.66023	0.00499174	0.00828741	0.321218	1.88952	-0.00185625	-3.7125
1.19	1.41904	0.842161	-0.00265324	0.00433813	1.65013	0.00508518	0.00839119	0.32524	1.91318	-0.00167394	-3.34788
1.192	1.41904	0.822541	-0.0033083	0.00418135	1.6402	0.00533184	0.00874529	0.338965	1.99391	-0.00165296	-3.30592
1.194	1.41904	0.802921	-0.00371892	0.00404549	1.63045	0.00549512	0.00895952	0.347268	2.04275	-0.00144443	-2.88886
1.196	1.41904	0.783301	-0.00364091	0.00389515	1.62088	0.00533183	0.00864224	0.334971	1.97042	-0.00132783	-2.65566
1.198	1.41904	0.763681	-0.00304978	0.00369422	1.61149	0.00479045	0.00771975	0.299215	1.76009	-0.00115604	-2.31208
1.2	1.41904	0.744061	-0.00215245	0.00343002	1.60228	0.00404945	0.00648837	0.251487	1.47934	-0.00111769	-2.23538
1.202	1.41904	0.724441	-0.00129133	0.00310484	1.59327	0.00336267	0.00535763	0.20766	1.22153	-0.0008601	-1.7202
1.204	1.41904	0.704821	-0.00078662	0.00272167	1.58444	0.00283307	0.00448883	0.173986	1.02344	-0.0006822	-1.3644
1.206	1.41904	0.685201	-0.00079011	0.00229105	1.57581	0.00242347	0.00381893	0.14802	0.870708	-0.00069144	-1.38288
1.208	1.41904	0.665581	-0.00121755	0.00183318	1.56738	0.00220068	0.0034493	0.133694	0.786433	-0.00064043	-1.28086
1.21	1.41904	0.645961	-0.00178826	0.00137046	1.55915	0.00225301	0.00351277	0.136154	0.800906	-0.0005107	-1.0214
1.212	1.41904	0.626341	-0.00215205	0.00092743	1.55112	0.00234338	0.00363488	0.140887	0.828746	-0.00056828	-1.13656
1.214	1.41904	0.606721	-0.00204714	0.00052458	1.54331	0.00211328	0.00326144	0.126413	0.743603	-0.00039858	-0.79716
1.216	1.41904	0.587101	-0.00141905	0.00017089	1.5357	0.0014293	0.00219498	0.0850767	0.500451	-0.00045272	-0.90544
1.218	1.41904	0.567481	-0.00044464	-0.00012159	1.52831	0.000460965	0.000704496	0.027306	0.160624	-0.00038232	-0.76464
1.22	1.41904	0.547861	0.00054986	-0.00032836	1.52113	0.000640442	0.000974196	0.0377595	0.222115	-0.0003699	-0.7398
1.222	1.41904	0.528241	0.00123777	-0.00042977	1.51417	0.00131026	0.00198396	0.0768976	0.452339	-0.00033787	-0.67574
1.224	1.41904	0.508621	0.00143942	-0.00042254	1.50744	0.00150016	0.0022614	0.0876511	0.515595	-0.00033047	-0.66094
1.226	1.41904	0.489001	0.0012005	-0.0003151	1.50093	0.00124116	0.00186291	0.0722057	0.424739	-0.00032721	-0.65442
1.228	1.41904	0.469381	0.00076527	-0.00012688	1.49466	0.000775717	0.00115943	0.0449392	0.264348	-0.00032061	-0.64122
1.23	1.41904	0.449761	0.00045818	0.00011364	1.48861	0.000472062	0.000702718	0.0272371	0.160218	-0.00032023	-0.64046
1.232	1.41904	0.430141	0.00052995	0.00038188	1.4828	0.000653207	0.000968577	0.0375417	0.220834	-0.00029086	-0.58172
1.234	1.41904	0.410521	0.00103949	0.00065984	1.47723	0.00123123	0.00181881	0.0704966	0.414686	-0.00032553	-0.65106
1.236	1.41904	0.390901	0.00182626	0.00092586	1.4719	0.00204755	0.00301378	0.116813	0.687136	-0.00031953	-0.63906
1.238	1.41904	0.371281	0.00258478	0.00115842	1.46681	0.00283249	0.00415473	0.161036	0.947271	-0.00030475	-0.6095
1.24	1.41904	0.351661	0.00300532	0.00134623	1.46197	0.00329307	0.00481435	0.186603	1.09766	-0.00035408	-0.70816
1.242	1.41904	0.332041	0.002916	0.00148541	1.45737	0.00327254	0.0047693	0.184857	1.08739	-0.0003228	-0.6456
1.244	1.41904	0.312421	0.00236169	0.00157755	1.45303	0.00284011	0.00412676	0.159952	0.940895	-0.00028375	-0.5675
1.246	1.41904	0.292801	0.00158465	0.00162848	1.44894	0.00227224	0.00329233	0.12761	0.750644	-0.00027393	-0.54786
1.248	1.41904	0.273181	0.0009166	0.00163929	1.4451	0.00187814	0.0027141	0.105198	0.618811	-0.00032603	-0.65206
1.25	1.41904	0.253561	0.00063081	0.00160426	1.44152	0.00172382	0.00248493	0.0963149	0.566558	-0.00034087	-0.68174
1.252	1.41904	0.233941	0.00082042	0.00151944	1.4382	0.00172679	0.00248346	0.096258	0.566224	-0.00036254	-0.72508
1.254	1.41904	0.214321	0.00135904	0.00138651	1.43514	0.00194149	0.00278631	0.107996	0.635273	-0.00035888	-0.71776
1.256	1.41904	0.194701	0.00196155	0.00121067	1.43234	0.00230508	0.00330165	0.127971	0.752771	-0.00036249	-0.72498
1.258	1.41904	0.175081	0.00231642	0.00100176	1.4298	0.00252375	0.00360847	0.139863	0.822724	-0.00031635	-0.6327
1.26	1.41904	0.155461	0.00222788	0.00077559	1.42753	0.00235902	0.00336758	0.130526	0.767803	-0.00030571	-0.61142
1.262	1.41904	0.135841	0.00170252	0.00054922	1.42553	0.00178892	0.00255015	0.0988431	0.58143	-0.00028355	-0.5671
1.264	1.41904	0.116221	0.00094281	0.00033873	1.42379	0.00100181	0.00142638	0.0552859	0.325211	-0.00025683	-0.51366
1.266	1.41904	0.0966014	0.00025406	0.00016386	1.42233	0.000302319	0.000429996	0.0166665	0.0980383	-0.00026477	-0.52954
1.268	1.41904	0.0769814	-9.325e-05	4.51e-05	1.42113	0.000103584	0.000147206	0.00570565	0.0335626	-0.00025291	-0.50582
1.27	1.41904	0.0573614	1.367e-05	-7.97e-06	1.4202	1.58237e-05	2.24729e-05	0.000871041	0.00512377	-0.00020243	-0.40486
1.272	1.41904	0.0377414	0.00047768	-1.74e-06	1.41954	0.000477683	0.000678093	0.0262827	0.154604	-0.00023915	-0.4783
1.274	1.41904	0.0181214	0.00103701	4.35e-05	1.41916	0.00103792	0.00147298	0.0570921	0.335836	-0.00019478	-0.38956
1.276	1.41904	-0.00149864	0.00138843	9.853e-05	1.41904	0.00139192	0.0019752	0.076558	0.450341	-0.00020774	-0.41548
1.278	1.41904	-0.0211186	0.00132855	0.00013672	1.4192	0.00133557	0.00189544	0.0734665	0.432156	-0.00021113	-0.42226
1.28	1.41904	-0.0407386	0.00084624	0.00014561	1.41963	0.000858676	0.001219	0.0472481	0.27793	-0.00017328	-0.34656
1.282	1.41904	-0.0603586	0.00012603	0.00012741	1.42033	0.000179212	0.000254539	0.00986586	0.0580345	-0.00019766	-0.39532
1.284	1.41904	-0.0799786	-0.00053733	9.397e-05	1.42129	0.000545485	0.000775295	0.0300502	0.176766	-0.0002578	-0.5156
1.286	1.41904	-0.0995986	-0.00087452	6.321e-05	1.42253	0.000876801	0.00124728	0.0483442	0.284377	-0.00025514	-0.51028
1.288	1.41904	-0.119219	-0.00076532	4.868e-05	1.42404	0.000766867	0.00109205	0.0423275	0.248985	-0.00026269	-0.52538
1.29	1.41904	-0.138839	-0.00029295	4.861e-05	1.42582	0.000296956	0.000423405	0.016411	0.0965355	-0.00028017	-0.56034
1.292	1.41904	-0.158459	0.00029517	5.335e-05	1.42786	0.000299953	0.000428291	0.0166004	0.0976496	-0.00030147	-0.60294
1.294	1.41904	-0.178079	0.00070058	5.834e-05	1.43017	0.000703005	0.00100542	0.0389697	0.229234	-0.00032767	-0.65534
1.296	1.41904	-0.197699	0.00070942	6.47e-05	1.43275	0.000712364	0.00102064	0.0395596	0.232704	-0.00029679	-0.59358
1.298	1.41904	-0.217319	0.00028929	7.734e-05	1.43559	0.00029945	0.000429886	0.0166623	0.0980133	-0.00030587	-0.61174
1.3	1.41904	-0.236939	-0.00039806	9.883e-05	1.43869	0.000410145	0.000590071	0.022871	0.134535	-0.00028696	-0.57392
1.302	1.41904	-0.256559	-0.00107355	0.0001188	1.44205	0.0010801	0.00155756	0.0603706	0.355121	-0.00024954	-0.49908
1.304	1.41904	-0.276179	-0.00146884	0.00012069	1.44567	0.00147379	0.00213061	0.0825818	0.485776	-0.0002201	-0.4402
1.306	1.41904	-0.295799	-0.00144694	9.647e-05	1.44954	0.00145015	0.00210206	0.0814752	0.479266	-0.00016049	-0.32098
1.308	1.41904	-0.315419	-0.00106376	4.296e-05	1.45368	0.00106463	0.00154762	0.0599853	0.352855	-8.783e-05	-0.17566
1.31	1.41904	-0.335039	-0.00054214	-4.731e-05	1.45806	0.0005442	0.000793476	0.0307549	0.180911	-2.421e-05	-0.04842
1.312	1.41904	-0.354659	-0.00016812	-0.00017908	1.46269	0.00024563	0.00035928	0.0139256	0.0819153	4.39e-05	0.0878
1.314	1.41904	-0.374279	-0.00015724	-0.00034474	1.46757	0.000378906	0.000556072	0.0215532	0.126783	0.00010767	0.21534
1.316	1.41904	-0.393899	-0.00055407	-0.00052816	1.4727	0.000765471	0.00112731	0.0436941	0.257024	0.0001412	0.2824
1.318	1.41904	-0.413519	-0.00121177	-0.00071077	1.47807	0.00140484	0.00207645	0.0804825	0.473427	0.00018514	0.37028
1.32	1.41904	-0.433139	-0.00186134	-0.00087335	1.48368	0.00205605	0.0030505	0.118237	0.69551	0.00018181	0.36362
1.322	1.41904	-0.452759	-0.00223708	-0.00100085	1.48952	0.00245076	0.00365046	0.141491	0.832298	0.00019004	0.38008
1.324	1.41904	-0.472379	-0.00219836	-0.00108424	1.4956	0.0024512	0.00366601	0.142094	0.835844	0.00019081	0.38162
1.326	1.41904	-0.491999	-0.0017915	-0.00111507	1.50191	0.00211018	0.00316931	0.122841	0.722596	0.00018625	0.3725
1.328	1.41904	-0.511619	-0.00122603	-0.00108637	1.50845	0.00163809	0.00247099	0.0957748	0.563381	0.00025173	0.50346
1.33	1.41904	-0.531239	-0.00077812	-0.00099871	1.51522	0.00126605	0.00191835	0.0743547	0.437381	0.00033674	0.67348
1.332	1.41904	-0.550859	-0.00066582	-0.00085726	1.52221	0.00108545	0.00165229	0.0640423	0.376719	0.00042986	0.85972
1.334	1.41904	-0.570479	-0.0009514	-0.0006653	1.52942	0.00116094	0.00177557	0.0688205	0.404826	0.00054592	1.09184
1.336	1.41904	-0.590099	-0.00151285	-0.00042608	1.53685	0.00157171	0.00241547	0.0936229	0.550723	0.00061883	1.23766
1.338	1.41904	-0.609719	-0.00209735	-0.00014726	1.54449	0.00210251	0.0032473	0.125865	0.740379	0.00072039	1.44078
1.34	1.41904	-0.629339	-0.00243631	0.00015934	1.55234	0.00244152	0.00379005	0.146901	0.864125	0.00073275	1.4655
1.342	1.41904	-0.648959	-0.00236918	0.00047789	1.56039	0.0024169	0.00377131	0.146175	0.859852	0.00082064	1.64128
1.344	1.41904	-0.668579	-0.00191402	0.00078731	1.56866	0.00206962	0.00324652	0.125834	0.740201	0.00085123	1.70246
1.346	1.41904	-0.688199	-0.0012538	0.00106558	1.57712	0.00164544	0.00259505	0.100583	0.591667	0.0008763	1.7526
1.348	1.41904	-0.707819	-0.00065081	0.00129587	1.58578	0.00145011	0.00229956	0.0891302	0.524295	0.00090141	1.80282
1.35	1.41904	-0.727439	-0.00032867	0.00146736	1.59463	0.00150372	0.00239788	0.092941	0.546712	0.00091349	1.82698
1.352	1.41904	-0.747059	-0.00037202	0.00157364	1.60368	0.00161702	0.00259317	0.100511	0.591238	0.00095189	1.90378
1.354	1.41904	-0.766679	-0.00068892	0.00161022	1.61291	0.0017514	0.00282486	0.109491	0.644063	0.00100304	2.00608
1.356	1.41904	-0.786299	-0.00105603	0.0015747	1.62233	0.00189602	0.00307596	0.119223	0.701314	0.00102773	2.05546
1.358	1.41904	-0.805919	-0.00122653	0.00147712	1.63193	0.00191996	0.00313324	0.121443	0.714373	0.0010714	2.1428
1.36	1.41904	-0.825539	-0.0010463	0.00134435	1.64171	0.00170353	0.0027967	0.108399	0.637642	0.00110464	2.20928
1.362	1.41904	-0.845159	-0.00052428	0.00120324	1.65166	0.0013125	0.0021678	0.0840233	0.494255	0.00111098	2.22196
1.364	1.41904	-0.864779	0.00016992	0.00106508	1.66178	0.00107855	0.00179232	0.0694696	0.408645	0.00106029	2.12058
1.366	1.41904	-0.884399	0.00078072	0.00093042	1.67208	0.00121458	0.00203087	0.078716	0.463035	0.00100016	2.00032
1.368	1.41904	-0.904019	0.00108267	0.00079583	1.68254	0.0013437	0.00226082	0.0876287	0.515463	0.00086095	1.7219
1.37	1.41904	-0.923639	0.00098316	0.00065076	1.69316	0.00117902	0.00199627	0.0773749	0.455146	0.00081431	1.62862
1.372	1.41904	-0.943259	0.00056361	0.0004818	1.70394	0.000741477	0.00126343	0.0489703	0.28806	0.00077203	1.54406
1.374	1.41904	-0.962879	4.224e-05	0.00028377	1.71488	0.000286897	0.000491994	0.0190695	0.112174	0.00066459	1.32918
1.376	1.41904	-0.982499	-0.00032494	5.793e-05	1.72597	0.000330063	0.000569681	0.0220807	0.129886	0.00060877	1.21754
1.378	1.41904	-1.00212	-0.00036066	-0.00019332	1.73722	0.000409204	0.000710877	0.0275534	0.162079	0.00052051	1.04102
1.38	1.41904	-1.02174	-4.569e-05	-0.0004625	1.74861	0.000464751	0.000812668	0.0314988	0.185287	0.00053186	1.06372
1.382	1.41904	-1.04136	0.00047589	-0.00073601	1.76015	0.00087646	0.0015427	0.0597944	0.351732	0.00046768	0.93536
1.384	1.41904	-1.06098	0.00096669	-0.00099615	1.77182	0.00138809	0.00245946	0.0953278	0.560752	0.00040407	0.80814
1.386	1.41904	-1.0806	0.00120762	-0.00122067	1.78364	0.00171709	0.00306266	0.118708	0.698282	0.00037688	0.75376
1.388	1.41904	-1.10022	0.00109908	-0.00139281	1.7956	0.00177423	0.0031858	0.123481	0.726357	0.00037934	0.75868
1.39	1.41904	-1.11984	0.00070531	-0.00151585	1.80768	0.0016719	0.00302227	0.117142	0.689073	0.00032631	0.65262
1.392	1.41904	-1.13946	0.00022353	-0.0016081	1.8199	0.00162356	0.00295472	0.114524	0.673672	0.00031668	0.63336
1.394	1.41904	-1.15908	-0.00010729	-0.00168691	1.83225	0.00169032	0.00309709	0.120042	0.706131	0.00030149	0.60298
1.396	1.41904	-1.1787	-0.0001155	-0.00176399	1.84473	0.00176777	0.00326105	0.126397	0.743512	0.00028771	0.57542
1.398	1.41904	-1.19832	0.0002263	-0.00184508	1.85732	0.00185891	0.00345259	0.133821	0.787184	0.00023023	0.46046
1.4	1.41904	-1.21794	0.00078969	-0.00192648	1.87004	0.00208205	0.00389352	0.150912	0.887716	0.00016008	0.32016
1.402	1.41904	-1.23756	0.00134794	-0.00200094	1.88288	0.00241261	0.00454266	0.176072	1.03572	0.00010301	0.20602
1.404	1.41904	-1.25718	0.00167712	-0.00206842	1.89583	0.00266291	0.00504843	0.195676	1.15103	5.911e-05	0.11822
1.406	1.41904	-1.2768	0.0016569	-0.00213393	1.9089	0.00270166	0.0051572	0.199891	1.17583	2.782e-05	0.05564
1.408	1.41904	-1.29642	0.00132573	-0.00219986	1.92208	0.00256845	0.00493676	0.191347	1.12557	-4.8e-06	-0.0096
1.41	1.41904	-1.31604	0.00086368	-0.00226386	1.93537	0.00242302	0.00468942	0.181761	1.06918	-4.494e-05	-0.08988
1.412	1.41904	-1.33566	0.0005083	-0.00231424	1.94876	0.0023694	0.0046174	0.178969	1.05276	-0.00012285	-0.2457
1.414	1.41904	-1.35528	0.00044327	-0.00232794	1.96226	0.00236977	0.0046501	0.180236	1.06021	-0.00027376	-0.54752
1.416	1.41904	-1.3749	0.00071277	-0.00228326	1.97586	0.00239193	0.00472612	0.183183	1.07755	-0.00044219	-0.88438
1.418	1.41904	-1.39452	0.00120219	-0.00217525	1.98956	0.00248535	0.00494477	0.191658	1.1274	-0.00061356	-1.22712
1.42	1.41904	-1.41414	0.0016929	-0.00201594	2.00336	0.00263247	0.00527381	0.204411	1.20242	-0.00086806	-1.73612
1.422	1.41904	-1.43376	0.00196286	-0.00182548	2.01726	0.00268052	0.00540731	0.209586	1.23286	-0.00100555	-2.0111
1.424	1.41904	-1.45338	0.00188663	-0.00162905	2.03125	0.00249262	0.00506315	0.196246	1.15439	-0.00123152	-2.46304
1.426	1.41904	-1.473	0.00149184	-0.00145455	2.04534	0.00208358	0.00426162	0.165179	0.971642	-0.00150485	-3.0097
1.428	1.41904	-1.49262	0.00094715	-0.00132404	2.05951	0.00162794	0.00335275	0.129952	0.764422	-0.0011819	-2.3638
1.43	1.41904	-1.51224	0.00048598	-0.00125076	2.07378	0.00134186	0.00278271	0.107857	0.634453	-0.00119982	-2.39964
1.432	1.41904	-1.53186	0.00030083	-0.00124331	2.08813	0.00127919	0.0026711	0.103531	0.609007	-0.00170214	-3.40428
1.434	1.41904	-1.55148	0.00045708	-0.00130407	2.10256	0.00138185	0.00290543	0.112614	0.662434	-0.00151991	-3.03982
1.436	1.41904	-1.5711	0.00086505	-0.00142309	2.11708	0.00166538	0.00352575	0.136657	0.803864	-0.00167535	-3.3507
1.438	1.41904	-1.59072	0.00132152	-0.00157726	2.13168	0.00205771	0.00438638	0.170015	1.00009	-0.00176437	-3.52874
1.44	1.41904	-1.61034	0.00160259	-0.00173721	2.14636	0.00236351	0.00507296	0.196626	1.15662	-0.00141049	-2.82098
1.442	1.41904	-1.62996	0.00156531	-0.00187849	2.16112	0.00244518	0.00528434	0.204819	1.20482	-0.00105146	-2.10292
1.444	1.41904	-1.64958	0.00120979	-0.00198836	2.17596	0.00232748	0.0050645	0.196298	1.1547	-0.00083048	-1.66096
1.446	1.41904	-1.6692	0.00067393	-0.00206151	2.19087	0.00216887	0.00475171	0.184175	1.08338	-0.00051449	-1.02898
1.448	1.41904	-1.68882	0.00016634	-0.00209288	2.20585	0.00209948	0.00463115	0.179502	1.05589	-0.00035455	-0.7091
1.45	1.41904	-1.70844	-0.00013009	-0.00208168	2.22091	0.00208574	0.00463224	0.179544	1.05614	-0.00022744	-0.45488
1.452	1.41904	-1.72806	-0.00014089	-0.00203616	2.23604	0.00204103	0.00456382	0.176892	1.04054	-0.00014013	-0.28026
1.454	1.41904	-1.74768	6.881e-05	-0.00196385	2.25124	0.00196506	0.0044238	0.171465	1.00862	-0.00038114	-0.76228
1.456	1.41904	-1.7673	0.00032781	-0.00186672	2.2665	0.00189528	0.00429566	0.166499	0.979404	-0.00077758	-1.55516
1.458	1.41904	-1.78692	0.00044102	-0.00174955	2.28183	0.00180428	0.00411706	0.159576	0.938683	-0.00154612	-3.09224
1.46	1.41904	-1.80654	0.00028159	-0.0016178	2.29723	0.00164212	0.00377234	0.146215	0.860086	-0.00221727	-4.43454
1.462	1.41904	-1.82616	-0.00015018	-0.00147318	2.31269	0.00148082	0.00342467	0.132739	0.780818	-0.00198793	-3.97586
1.464	1.41904	-1.84578	-0.00072655	-0.00132033	2.32821	0.00150703	0.00350869	0.135996	0.799976	-0.00145164	-2.90328
1.466	1.41904	-1.8654	-0.00124997	-0.00116371	2.3438	0.00170782	0.00400278	0.155147	0.912628	-0.00095982	-1.91964
1.468	1.41904	-1.88502	-0.00154465	-0.00100327	2.35944	0.00184187	0.0043458	0.168442	0.990834	-0.00071269	-1.42538
1.47	1.41904	-1.90464	-0.00153891	-0.00085053	2.37515	0.00175831	0.00417624	0.16187	0.952175	-0.00055197	-1.10394
1.472	1.41904	-1.92426	-0.00129702	-0.00073159	2.39091	0.00148912	0.00356036	0.137998	0.811755	-0.00048531	-0.97062
1.474	1.41904	-1.94388	-0.00098802	-0.00066502	2.40673	0.00119098	0.00286637	0.1111	0.653527	-0.00048375	-0.9675
1.476	1.41904	-1.9635	-0.00080885	-0.00065542	2.4226	0.00104106	0.00252209	0.0977552	0.575031	-0.0005421	-1.0842
1.478	1.41904	-1.98312	-0.00089543	-0.00070117	2.43853	0.00113729	0.00277333	0.107493	0.632313	-0.00066603	-1.33206
1.48	1.41904	-2.00274	-0.00126132	-0.00079131	2.45452	0.00148899	0.00365476	0.141657	0.833278	-0.000683	-1.366
1.482	1.41904	-2.02236	-0.001793	-0.00090853	2.47055	0.00201004	0.00496591	0.192477	1.13222	-0.0006397	-1.2794
1.484	1.41904	-2.04198	-0.00230276	-0.00103862	2.48664	0.00252615	0.00628162	0.243474	1.4322	-0.00080907	-1.61814
1.486	0	0	-0.00261415	-0.00116578	0	0.00286231	0	0	0	-0.00075345	-1.5069
1.488	0	0	-0.00264189	-0.0012696	0	0.00293112	0	0	0	-0.00072566	-1.45132
1.49	0	0	-0.00242981	-0.00133449	0	0.00277215	0	0	0	-0.00063938	-1.27876
1.492	0	0	-0.00212887	-0.00135233	0	0.00252208	0	0	0	-0.00052314	-1.04628
1.494	0	0	-0.00192583	-0.00132285	0	0.0023364	0	0	0	-0.000398	-0.796
1.496	0	0	-0.00195745	-0.00125725	0	0.00232643	0	0	0	-0.00025908	-0.51816
1.498	0	0	-0.00224798	-0.00117218	0	0.00253524	0	0	0	-0.00010073	-0.20146
1.5	0	0	-0.00269527	-0.00108312	0	0.00290476	0	0	0	5.696e-05	0.11392
1.502	0	0	-0.00311271	-0.00100352	0	0.00327048	0	0	0	0.00018083	0.36166
1.504	0	0	-0.00331125	-0.00093588	0	0.00344097	0	0	0	0.00026075	0.5215
1.506	0	0	-0.00318269	-0.00086406	0	0.0032979	0	0	0	0.00030957	0.61914
1.508	0	0	-0.00274434	-0.00075914	0	0.0028474	0	0	0	0.00030815	0.6163
1.51	0	0	-0.0021259	-0.00059207	0	0.00220681	0	0	0	0.00027508	0.55016
1.512	0	0	-0.00150887	-0.00035081	0	0.00154911	0	0	0	0.00022391	0.44782
1.514	0	0	-0.00104753	-5.089e-05	0	0.00104877	0	0	0	0.00017437	0.34874
1.516	0	0	-0.0008052	0.0002729	0	0.000850189	0	0	0	0.00013247	0.26494
1.518	0	0	-0.00073451	0.00057826	0	0.000934821	0	0	0	8.607e-05	0.17214
1.52	0	0	-0.00070818	0.00082282	0	0.00108561	0	0	0	4.79e-05	0.0958
1.522	0	0	-0.00058301	0.00097523	0	0.00113621	0	0	0	1.882e-05	0.03764
1.524	0	0	-0.0002697	0.00101679	0	0.00105195	0	0	0	8.81e-06	0.01762
1.526	0	0	0.00022279	0.00093276	0	0.000958998	0	0	0	1.8e-06	0.0036
1.528	0	0	0.00079034	0.00071844	0	0.00106808	0	0	0	-7.1e-07	-0.00142
1.53	0	0	0.00128056	0.00038936	0	0.00133845	0	0	0	-5.72e-06	-0.01144
1.532	0	0	0.00156061	-2.28e-05	0	0.00156078	0	0	0	-1.712e-05	-0.03424
1.534	0	0	0.0015781	-0.00047511	0	0.00164807	0	0	0	-3.454e-05	-0.06908
1.536	0	0	0.0013874	-0.00092041	0	0.00166494	0	0	0	-6.156e-05	-0.12312
1.538	0	0	0.00112543	-0.00132281	0	0.00173678	0	0	0	-7.642e-05	-0.15284
1.54	0	0	0.00094787	-0.00166209	0	0.00191337	0	0	0	-0.00012374	-0.24748
1.542	0	0	0.00095989	-0.00192723	0	0.00215305	0	0	0	-9.811e-05	-0.19622
1.544	0	0	0.00117427	-0.00211622	0	0.00242019	0	0	0	-0.00011595	-0.2319
1.546	0	0	0.00151037	-0.00223441	0	0.002697	0	0	0	-0.00010137	-0.20274
1.548	0	0	0.0018322	-0.0022863	0	0.00292987	0	0	0	-9.124e-05	-0.18248
1.55	0	0	0.00201144	-0.00227386	0	0.00303584	0	0	0	-6.87e-05	-0.1374
1.552	0	0	0.00198679	-0.00219751	0	0.0029625	0	0	0	-2.935e-05	-0.0587
1.554	0	0	0.0017904	-0.00205373	0	0.00272458	0	0	0	-2.113e-05	-0.04226
1.556	0	0	0.00153026	-0.00184215	0	0.00239483	0	0	0	-1.3e-07	-0.00026
1.558	0	0	0.00133917	-0.00157659	0	0.00206858	0	0	0	0	0
1.56	0	0	0.00131434	-0.00127854	0	0.00183362	0	0	0	0	0
1.562	0	0	0.00147355	-0.00096459	0	0.00176119	0	0	0	0	0
1.564	0	0	0.00174672	-0.00064706	0	0.00186272	0	0	0	0	0
1.566	0	0	0.00200854	-0.00033644	0	0.00203652	0	0	0	0	0
1.568	0	0	0.00213741	-4.205e-05	0	0.00213782	0	0	0	0	0
1.57	0	0	0.00207256	0.00022054	0	0.00208426	0	0	0	0	0
1.572	0	0	0.00184205	0.00042895	0	0.00189133	0	0	0	0	0
1.574	0	0	0.00154943	0.00056778	0	0.00165018	0	0	0	0	0
1.576	0	0	0.00132579	0.0006364	0	0.00147062	0	0	0	0	0
1.578	0	0	0.00126856	0.00064405	0	0.00142269	0	0	0	0	0
1.58	0	0	0.00139508	0.00060529	0	0.00152073	0	0	0	0	0
1.582	0	0	0.00163391	0.0005374	0	0.00172002	0	0	0	0	0
1.584	0	0	0.00185885	0.00045563	0	0.00191388	0	0	0	0	0
1.586	0	0	0.0019472	0.00036974	0	0.00198199	0	0	0	0	0
1.588	0	0	0.00183342	0.00028368	0	0.00185524	0	0	0	0	0
1.59	0	0	0.00153631	0.00019531	0	0.00154868	0	0	0	0	0
1.592	0	0	0.00114951	9.802e-05	0	0.00115368	0	0	0	0	0
1.594	0	0	0.00079952	-1.338e-05	0	0.000799632	0	0	0	1e-07	0.0002
1.596	0	0	0.00058953	-0.00013608	0	0.000605032	0	0	0	0	0
1.598	0	0	0.00055255	-0.00025883	0	0.000610168	0	0	0	0	0
1.6	0	0	0.00063559	-0.00036823	0	0.000734553	0	0	0	0	0
1.602	0	0	0.00072535	-0.00045259	0	0.000854968	0	0	0	0	0
1.604	0	0	0.0007024	-0.00050393	0	0.000864472	0	0	0	0	0
1.606	0	0	0.00049661	-0.00052511	0	0.000722746	0	0	0	0	0
1.608	0	0	0.00011967	-0.00053015	0	0.000543489	0	0	0	0	0
1.61	0	0	-0.00033777	-0.00053247	0	0.000630566	0	0	0	0	0
1.612	0	0	-0.00074532	-0.00053745	0	0.000918888	0	0	0	0	0
1.614	0	0	-0.00099318	-0.00054484	0	0.00113281	0	0	0	0	0
1.616	0	0	-0.00104267	-0.00055183	0	0.00117969	0	0	0	0	0
1.618	0	0	-0.0009411	-0.00055427	0	0.00109219	0	0	0	0	0
1.62	0	0	-0.00079794	-0.00054851	0	0.000968283	0	0	0	0	0
1.622	0	0	-0.00073493	-0.00053321	0	0.000907984	0	0	0	0	0
1.624	0	0	-0.00082994	-0.00051001	0	0.00097412	0	0	0	0	0
1.626	0	0	-0.00108076	-0.00048233	0	0.00118351	0	0	0	0	0
1.628	0	0	-0.00140761	-0.00045181	0	0.00147834	0	0	0	0	0
1.63	0	0	-0.00169293	-0.00041713	0	0.00174356	0	0	0	0	0
1.632	0	0	-0.00183625	-0.00037849	0	0.00187485	0	0	0	0	0
1.634	0	0	-0.00179828	-0.00033894	0	0.00182994	0	0	0	0	0
1.636	0	0	-0.00161729	-0.00030214	0	0.00164527	0	0	0	0	0
1.638	0	0	-0.00139174	-0.00027305	0	0.00141827	0	0	0	0	0
1.64	0	0	-0.00123598	-0.00025565	0	0.00126214	0	0	0	0	0
1.642	0	0	-0.00122882	-0.00024874	0	0.00125374	0	0	0	0	0
1.644	0	0	-0.00137774	-0.00024844	0	0.00139996	0	0	0	0	0
1.646	0	0	-0.00161511	-0.0002489	0	0.00163418	0	0	0	0	0
1.648	0	0	-0.00182874	-0.00024041	0	0.00184447	0	0	0	0	0
1.65	0	0	-0.00191241	-0.00021992	0	0.00192501	0	0	0	0	0
1.652	0	0	-0.00181237	-0.00020032	0	0.00182341	0	0	0	0	0
1.654	0	0	-0.00155013	-0.00019631	0	0.00156251	0	0	0	0	0
1.656	0	0	-0.00121197	-0.00021032	0	0.00123008	0	0	0	0	0
1.658	0	0	-0.00090977	-0.00024108	0	0.00094117	0	0	0	0	0
1.66	0	0	-0.00073127	-0.00029103	0	0.000787054	0	0	0	0	0
1.662	0	0	-0.00070169	-0.00035876	0	0.000788085	0	0	0	0	0
1.664	0	0	-0.00077296	-0.00043574	0	0.00088732	0	0	0	0	0
1.666	0	0	-0.00084744	-0.00051034	0	0.000989243	0	0	0	0	0
1.668	0	0	-0.00082603	-0.00056761	0	0.00100225	0	0	0	0	0
1.67	0	0	-0.00065573	-0.00059077	0	0.000882605	0	0	0	0	0
1.672	0	0	-0.00035509	-0.00057217	0	0.0006734	0	0	0	0	0
1.674	0	0	-6.54e-06	-0.00052057	0	0.000520611	0	0	0	0	0
1.676	0	0	0.00028314	-0.00045504	0	0.000535938	0	0	0	0	0
1.678	0	0	0.00043558	-0.00039527	0	0.000588191	0	0	0	0	0
1.68	0	0	0.00043807	-0.00035626	0	0.000564647	0	0	0	0	0
1.682	0	0	0.00034805	-0.00034548	0	0.000490403	0	0	0	0	0
1.684	0	0	0.00026693	-0.00036172	0	0.000449548	0	0	0	0	0
1.686	0	0	0.00029561	-0.00039398	0	0.00049255	0	0	0	0	0
1.688	0	0	0.00048978	-0.00042135	0	0.000646081	0	0	0	0	0
1.69	0	0	0.00083547	-0.00042036	0	0.000935261	0	0	0	0	0
1.692	0	0	0.00125704	-0.00037416	0	0.00131154	0	0	0	0	0
1.694	0	0	0.00165183	-0.00027439	0	0.00167446	0	0	0	0	0
1.696	0	0	0.00193338	-0.00012075	0	0.00193715	0	0	0	0	0
1.698	0	0	0.00206755	7.67e-05	0	0.00206897	0	0	0	0	0
1.7	0	0	0.00208721	0.0002982	0	0.0021084	0	0	0	0	0
1.702	0	0	0.00207506	0.0005209	0	0.00213944	0	0	0	0	0
1.704	0	0	0.00212083	0.00072417	0	0.00224106	0	0	0	0	0
1.706	0	0	0.00227499	0.00088813	0	0.0024422	0	0	0	0	0
1.708	0	0	0.00252221	0.00099532	0	0.0027115	0	0	0	0	0
1.71	0	0	0.00278665	0.0010405	0	0.00297457	0	0	0	0	0
1.712	0	0	0.00296563	0.00103216	0	0.00314011	0	0	0	0	0
1.714	0	0	0.00297598	0.00098114	0	0.00313354	0	0	0	0	0
1.716	0	0	0.00279205	0.00089577	0	0.00293223	0	0	0	0	0
1.718	0	0	0.00245763	0.00078758	0	0.00258074	0	0	0	0	0
1.72	0	0	0.00206628	0.00067471	0	0.00217365	0	0	0	0	0
1.722	0	0	0.00171984	0.00057924	0	0.00181476	0	0	0	0	0
1.724	0	0	0.00148629	0.00052144	0	0.00157511	0	0	0	0	0
1.726	0	0	0.00137534	0.00051273	0	0.00146781	0	0	0	0	0
1.728	0	0	0.00133875	0.00055342	0	0.00144863	0	0	0	0	0
1.73	0	0	0.0012941	0.00063707	0	0.00144241	0	0	0	0	0
1.732	0	0	0.00116268	0.00075338	0	0.00138543	0	0	0	0	0
1.734	0	0	0.00090702	0.00088918	0	0.00127017	0	0	0	0	0
1.736	0	0	0.00055127	0.00103036	0	0.00116856	0	0	0	0	0
1.738	0	0	0.00017249	0.00116015	0	0.0011729	0	0	0	0	0
1.74	0	0	-0.00013441	0.00125799	0	0.00126515	0	0	0	0	0
1.742	0	0	-0.00029944	0.00131007	0	0.00134386	0	0	0	0	0
1.744	0	0	-0.00030747	0.00132197	0	0.00135726	0	0	0	0	0
1.746	0	0	-0.00020415	0.00131528	0	0.00133103	0	0	0	0	0
1.748	0	0	-7.746e-05	0.00131402	0	0.0013163	0	0	0	0	0
1.75	0	0	-2.103e-05	0.00133349	0	0.00133366	0	0	0	0	0
1.752	0	0	-9.201e-05	0.00137472	0	0.0013778	0	0	0	0	0
1.754	0	0	-0.00028493	0.00142807	0	0.00145622	0	0	0	0	0
1.756	0	0	-0.00053713	0.00147927	0	0.00157377	0	0	0	0	0
1.758	0	0	-0.00076094	0.00150796	0	0.00168907	0	0	0	0	0
1.76	0	0	-0.00088531	0.00149186	0	0.00173477	0	0	0	0	0
1.762	0	0	-0.00088827	0.00141964	0	0.00167463	0	0	0	0	0
1.764	0	0	-0.00080767	0.00129036	0	0.00152229	0	0	0	0	0
1.766	0	0	-0.00072436	0.00110334	0	0.00131987	0	0	0	0	0
1.768	0	0	-0.00072199	0.0008611	0	0.00112373	0	0	0	0	0
1.77	0	0	-0.00084507	0.00057571	0	0.00102254	0	0	0	0	0
1.772	0	0	-0.00107981	0.00026296	0	0.00111137	0	0	0	0	0
1.774	0	0	-0.00136354	-6.271e-05	0	0.00136498	0	0	0	0	0
1.776	0	0	-0.00161349	-0.00038751	0	0.00165937	0	0	0	0	0
1.778	0	0	-0.00176159	-0.00070198	0	0.00189631	0	0	0	0	0
1.78	0	0	-0.00178356	-0.00100399	0	0.00204672	0	0	0	0	0
1.782	0	0	-0.00171007	-0.00129561	0	0.00214545	0	0	0	0	0
1.784	0	0	-0.00161251	-0.00158185	0	0.00225886	0	0	0	0	0
1.786	0	0	-0.00156963	-0.00186951	0	0.00244107	0	0	0	0	0
1.788	0	0	-0.00163019	-0.00215612	0	0.00270303	0	0	0	0	0
1.79	0	0	-0.00178711	-0.00242197	0	0.00300993	0	0	0	0	0
1.792	0	0	-0.00197926	-0.00264137	0	0.00330065	0	0	0	0	0
1.794	0	0	-0.00212198	-0.00279633	0	0.00351031	0	0	0	0	0
1.796	0	0	-0.00214578	-0.00287637	0	0.00358858	0	0	0	0	0
1.798	0	0	-0.00202384	-0.00287543	0	0.00351625	0	0	0	0	0
1.8	0	0	-0.00178149	-0.00279463	0	0.00331416	0	0	0	0	0
1.802	0	0	-0.00148548	-0.00264411	0	0.00303282	0	0	0	0	0
1.804	0	0	-0.00121561	-0.00244213	0	0.00272795	0	0	0	0	0
1.806	0	0	-0.00102975	-0.00221504	0	0.0024427	0	0	0	0	0
1.808	0	0	-0.00093843	-0.00199122	0	0.00220127	0	0	0	0	0
1.81	0	0	-0.00090238	-0.00178598	0	0.002001	0	0	0	0	0
1.812	0	0	-0.00085453	-0.00159441	0	0.00180897	0	0	0	0	0
1.814	0	0	-0.00073369	-0.00139903	0	0.00157974	0	0	0	0	0
1.816	0	0	-0.00051393	-0.00117856	0	0.00128574	0	0	0	0	0
1.818	0	0	-0.00021811	-0.0009193	0	0.00094482	0	0	0	0	0
1.82	0	0	9.059e-05	-0.00063017	0	0.000636648	0	0	0	0	0
1.822	0	0	0.00033774	-0.00034192	0	0.000480601	0	0	0	0	0
1.824	0	0	0.00047272	-9.038e-05	0	0.000481282	0	0	0	0	0
1.826	0	0	0.00049191	9.537e-05	0	0.00050107	0	0	0	0	0
1.828	0	0	0.00044144	0.00019819	0	0.000483889	0	0	0	0	0
1.83	0	0	0.00039865	0.00021526	0	0.000453055	0	0	0	0	0
1.832	0	0	0.00043794	0.00015211	0	0.000463604	0	0	0	0	0
1.834	0	0	0.00059652	1.639e-05	0	0.000596745	0	0	0	0	0
1.836	0	0	0.00085736	-0.00018007	0	0.000876066	0	0	0	0	0
1.838	0	0	0.00115768	-0.00042071	0	0.00123175	0	0	0	0	0
1.84	0	0	0.00141824	-0.00068776	0	0.0015762	0	0	0	0	0
1.842	0	0	0.00158072	-0.00096137	0	0.00185011	0	0	0	0	0
1.844	0	0	0.0016343	-0.00121847	0	0.00203853	0	0	0	0	0
1.846	0	0	0.00161781	-0.00143855	0	0.00216489	0	0	0	0	0
1.848	0	0	0.001599	-0.00160755	0	0.00226738	0	0	0	0	0
1.85	0	0	0.00164328	-0.00171638	0	0.0023762	0	0	0	0	0
1.852	0	0	0.00178426	-0.00176273	0	0.00250815	0	0	0	0	0
1.854	0	0	0.00200675	-0.00175428	0	0.00266544	0	0	0	0	0
1.856	0	0	0.00225089	-0.00170611	0	0.00282441	0	0	0	0	0
1.858	0	0	0.00243718	-0.00163508	0	0.00293485	0	0	0	0	0
1.86	0	0	0.00250227	-0.00155573	0	0.00294646	0	0	0	0	0
1.862	0	0	0.00242876	-0.00147622	0	0.0028422	0	0	0	0	0
1.864	0	0	0.00225311	-0.00139615	0	0.00265061	0	0	0	0	0
1.866	0	0	0.00204764	-0.00130936	0	0.00243048	0	0	0	0	0
1.868	0	0	0.00188822	-0.001208	0	0.00224157	0	0	0	0	0
1.87	0	0	0.00182175	-0.00108776	0	0.00212179	0	0	0	0	0
1.872	0	0	0.0018446	-0.0009576	0	0.00207835	0	0	0	0	0
1.874	0	0	0.0019037	-0.00084078	0	0.0020811	0	0	0	0	0
1.876	0	0	0.00192311	-0.00075937	0	0.00206761	0	0	0	0	0
1.878	0	0	0.00184258	-0.0007211	0	0.00197866	0	0	0	0	0
1.88	0	0	0.00164714	-0.00072032	0	0.00179776	0	0	0	0	0
1.882	0	0	0.00137385	-0.0007412	0	0.00156104	0	0	0	0	0
1.884	0	0	0.00109385	-0.00075845	0	0.00133107	0	0	0	0	0
1.886	0	0	0.00087967	-0.000744	0	0.00115211	0	0	0	-3.16e-06	-0.00632
1.888	0	0	0.00077354	-0.00067871	0	0.00102908	0	0	0	-3e-08	-6e-05
1.89	0	0	0.00076963	-0.00055989	0	0.000951739	0	0	0	0	0
1.892	0	0	0.00081743	-0.00040154	0	0.000910728	0	0	0	0	0
1.894	0	0	0.00084535	-0.00022555	0	0.000874923	0	0	0	0	0
1.896	0	0	0.00079434	-4.757e-05	0	0.000795763	0	0	0	0	0
1.898	0	0	0.00064505	0.00013036	0	0.000658091	0	0	0	0	0
1.9	0	0	0.00042506	0.00031414	0	0.000528545	0	0	0	0	0
1.902	0	0	0.00019382	0.00050765	0	0.000543392	0	0	0	6e-08	0.00012
1.904	0	0	1.331e-05	0.00070887	0	0.000708995	0	0	0	6e-08	0.00012
1.906	0	0	-8.222e-05	0.00091041	0	0.000914115	0	0	0	0	0
1.908	0	0	-0.00010223	0.00110107	0	0.00110581	0	0	0	0	0
1.91	0	0	-9.425e-05	0.00126882	0	0.00127232	0	0	0	4e-08	8e-05
1.912	0	0	-0.0001212	0.00139998	0	0.00140522	0	0	0	3e-08	6e-05
1.914	0	0	-0.00023289	0.00147677	0	0.00149502	0	0	0	0	0
1.916	0	0	-0.00044264	0.00148234	0	0.00154702	0	0	0	0	0
1.918	0	0	-0.00072035	0.00141034	0	0.00158365	0	0	0	0	0
1.92	0	0	-0.00100569	0.00126921	0	0.00161935	0	0	0	0	0
1.922	0	0	-0.00123319	0.00108065	0	0.00163968	0	0	0	2.11e-06	0.00422
1.924	0	0	-0.0013598	0.00087394	0	0.00161642	0	0	0	1.1e-07	0.00022
1.926	0	0	-0.00138491	0.00067685	0	0.00154146	0	0	0	1.2e-07	0.00024
1.928	0	0	-0.0013501	0.00050836	0	0.00144264	0	0	0	4.42e-06	0.00884
1.93	0	0	-0.00131808	0.00037759	0	0.0013711	0	0	0	3.12e-06	0.00624
1.932	0	0	-0.00134236	0.00028575	0	0.00137244	0	0	0	4e-08	8e-05
1.934	0	0	-0.00144196	0.00022783	0	0.00145985	0	0	0	9e-08	0.00018
1.936	0	0	-0.00159297	0.00019549	0	0.00160492	0	0	0	-6.5e-07	-0.0013
1.938	0	0	-0.00174197	0.00018286	0	0.00175154	0	0	0	-1.19e-06	-0.00238
1.94	0	0	-0.00183255	0.00019219	0	0.0018426	0	0	0	-9.7e-07	-0.00194
1.942	0	0	-0.00182999	0.00023148	0	0.00184457	0	0	0	-1.53e-06	-0.00306
1.944	0	0	-0.0017367	0.00030517	0	0.00176331	0	0	0	-6.34e-06	-0.01268
1.946	0	0	-0.00159415	0.00040964	0	0.00164594	0	0	0	-1.057e-05	-0.02114
1.948	0	0	-0.00146635	0.00053848	0	0.0015621	0	0	0	-8.07e-06	-0.01614
1.95	0	0	-0.00141081	0.00068761	0	0.00156946	0	0	0	-1.1e-07	-0.00022
1.952	0	0	-0.00145137	0.00085047	0	0.00168219	0	0	0	-3.58e-06	-0.00716
1.954	0	0	-0.00156733	0.00101434	0	0.00186693	0	0	0	-2.3e-07	-0.00046
1.956	0	0	-0.00170454	0.00116828	0	0.00206648	0	0	0	3.76e-06	0.00752
1.958	0	0	-0.00180133	0.00131182	0	0.00222838	0	0	0	4.95e-06	0.0099
1.96	0	0	-0.00181579	0.0014573	0	0.00232826	0	0	0	3.97e-06	0.00794
1.962	0	0	-0.00174292	0.00162567	0	0.0023834	0	0	0	1.99e-06	0.00398
1.964	0	0	-0.00161512	0.00183224	0	0.00244248	0	0	0	3.09e-06	0.00618
1.966	0	0	-0.00148556	0.00207673	0	0.00255337	0	0	0	1.13e-06	0.00226
1.968	0	0	-0.0014006	0.00234983	0	0.00273558	0	0	0	1.26e-06	0.00252
1.97	0	0	-0.00137367	0.00264085	0	0.00297675	0	0	0	1.02e-06	0.00204
1.972	0	0	-0.00137323	0.00293356	0	0.00323906	0	0	0	-1.2e-07	-0.00024
1.974	0	0	-0.00133251	0.00319945	0	0.00346584	0	0	0	-8.3e-07	-0.00166
1.976	0	0	-0.00117757	0.00340158	0	0.00359964	0	0	0	-1.53e-06	-0.00306
1.978	0	0	-0.00085993	0.00350584	0	0.00360976	0	0	0	-3.4e-07	-0.00068
1.98	0	0	-0.00037829	0.00348579	0	0.00350626	0	0	0	-9e-07	-0.0018
1.982	0	0	0.00021951	0.00331978	0	0.00332703	0	0	0	1.1e-07	0.00022
1.984	0	0	0.00085295	0.0029905	0	0.00310976	0	0	0	1.28e-06	0.00256
1.986	0	0	0.00143687	0.00249118	0	0.00287586	0	0	0	3.6e-06	0.0072
1.988	0	0	0.00190993	0.00183625	0	0.00264946	0	0	0	4.92e-06	0.00984
1.99	0	0	0.0022509	0.00106515	0	0.0024902	0	0	0	4.77e-06	0.00954
1.992	0	0	0.00247936	0.00023078	0	0.00249008	0	0	0	2.04e-06	0.00408
1.994	0	0	0.00264324	-0.00061598	0	0.00271407	0	0	0	-4.4e-07	-0.00088
1.996	0	0	0.00279448	-0.00143036	0	0.00313928	0	0	0	-1.092e-05	-0.02184
1.998	0	0	0.00296288	-0.00217217	0	0.00367382	0	0	0	-5.8e-06	-0.0116
2	0	0	0.00314478	-0.00281179	0	0.00421851	0	0	0	-3.93e-06	-0.00786

## Sheet: Apr30jump13(.all)
0	0	0.017975	0.00122913	0	0	0	0	0	0.00336634	0.271023	0	0	0	0	0	0	-0.01709	0
0.002	0.00173019	0.0179725	0.00106738	1.85e-06	0	0	0	0	0.00260076	0.27071	0	0	0	0	0	0	-0.014648	0
0.004	0.00331329	0.0179704	0.00080909	2.68e-06	0	0	0	0	0.00190577	0.270422	0	0	0	0	0	0	-0.019531	0
0.006	8.113e-05	0.0179688	0.00053577	4e-08	0	0	0	0	0.00129734	0.270168	0	0	0	0	0	0	-0.021973	0
0.008	0	0.0179677	0.00031119	0	0	0	0	0	0.00078224	0.269952	0	0	0	0	0	0	-0.019531	0
0.01	0.00173019	0.0179671	0.00016717	2.9e-07	0	0	0	0	0.00036286	0.26978	0	0	0	0	0	0	-0.0048828	0
0.012	0	0.0179667	0.00011121	0	0	0	0	0	3.93e-05	0.269654	0	0	0	0	0	0	-0.012207	0
0.014	0	0.0179665	0.00013615	0	0	0	0	0	-0.00019419	0.269565	0	0	0	0	0	0	-0.014648	0
0.016	0	0.0179662	0.00022439	0	0	0	0	0	-0.00035181	0.2695	0	0	0	0	0	0	-0.0097656	0
0.018	0	0.0179658	0.00034666	0	0	0	0	0	-0.00045227	0.269437	0	0	0	0	0	0	-0.012207	0
0.02	0	0.0179651	0.000457	0	0	0	0	0	-0.00051347	0.269361	0	0	0	0	0	0	-0.014648	0
0.022	0	0.0179642	0.00049356	0	0	0	0	0	-0.00055103	0.269269	0	0	0	0	0	0	-0.014648	0
0.024	0	0.0179632	0.00041695	0	0	0	0	0	-0.00057776	0.269165	0	0	0	0	0	0	-0.014648	0
0.026	0.00654545	0.0179624	0.00027784	1.82e-06	0	0	0	0	-0.00060223	0.269055	0	0	0	0	0	0	-0.01709	0
0.028	8.113e-05	0.0179618	0.00020065	2e-08	0	0	0	0	-0.00062845	0.268938	0	0	0	0	0	0	-0.012207	0
0.03	0.00331329	0.0179614	0.00024783	8.2e-07	0	0	0	0	-0.00065668	0.268822	0	0	0	0	0	0	-0.012207	0
0.032	0	0.0179609	0.00033937	0	0	0	0	0	-0.00068406	0.268723	0	0	0	0	0	0	-0.0024414	0
0.034	0.00173019	0.0179602	0.00034204	5.9e-07	0	0	0	0	-0.00070651	0.268661	0	0	0	0	0	0	-0.01709	0
0.036	0.00173019	0.0179596	0.00021176	3.7e-07	0	0	0	0	-0.00072159	0.268656	0	0	0	0	0	0	-0.019531	0
0.038	8.113e-05	0.0179591	2.388e-05	0	0	0	0	0	-0.00072914	0.26872	0	0	0	0	0	0	-0.0073242	0
0.04	8.113e-05	0.0179591	-0.00013113	-1e-08	0	0	0	0	-0.00072953	0.268843	0	0	0	0	0	0	-0.0073242	0
0.042	0.00173019	0.0179593	-0.00025378	-4.4e-07	0	0	0	0	-0.00072294	0.268993	0	0	0	0	0	0	-0.0073242	0
0.044	0.00331329	0.0179598	-0.0004124	-1.37e-06	0	0	0	0	-0.00071083	0.269128	0	0	0	0	0	0	-0.01709	0
0.046	0	0.0179607	-0.00062212	0	0	0	0	0	-0.00069683	0.269216	0	0	0	0	0	0	-0.019531	0
0.048	0.00173019	0.0179619	-0.00080437	-1.39e-06	0	0	0	0	-0.00068573	0.26923	0	0	0	0	0	0	-0.019531	0
0.05	0	0.0179635	-0.00089004	0	0	0	0	0	-0.00068205	0.269155	0	0	0	0	0	0	-0.0073242	0
0.052	0	0.0179653	-0.00089132	0	0	0	0	0	-0.00068876	0.268991	0	0	0	0	0	0	-0.021973	0
0.054	0	0.0179671	-0.00084777	0	0	0	0	0	-0.00070621	0.268752	0	0	0	0	0	0	-0.01709	0
0.056	0	0.0179688	-0.00076569	0	0	0	0	0	-0.00073304	0.268469	0	0	0	0	0	0	-0.029297	0
0.058	0.00331329	0.0179703	-0.00063379	-2.1e-06	0	0	0	0	-0.00076882	0.268172	0	0	0	0	0	0	-0.021973	0
0.06	0.00173019	0.0179716	-0.00045958	-8e-07	0	0	0	0	-0.00081527	0.267874	0	0	0	0	0	0	-0.014648	0
0.062	0.00173019	0.0179725	-0.00025125	-4.3e-07	0	0	0	0	-0.00087461	0.267574	0	0	0	0	0	0	-0.019531	0
0.064	0.00489639	0.017973	9.5e-07	0	0	0	0	0	-0.00094719	0.267264	0	0	0	0	0	0	-0.012207	0
0.066	0.00173019	0.017973	0.00026481	4.6e-07	0	0	0	0	-0.00103013	0.266941	0	0	0	0	0	0	-0.0097656	0
0.068	8.113e-05	0.0179725	0.00044497	4e-08	0	0	0	0	-0.00111682	0.266601	0	0	0	0	0	0	-0.012207	0
0.07	8.113e-05	0.0179716	0.00048665	4e-08	0	0	0	0	-0.00119777	0.266244	0	0	0	0	0	0	-0.0097656	0
0.072	8.113e-05	0.0179706	0.00044411	4e-08	0	0	0	0	-0.00126387	0.265881	0	0	0	0	0	0	-0.01709	0
0.074	0.00331329	0.0179697	0.00042554	1.41e-06	0	0	0	0	-0.00131036	0.265534	0	0	0	0	0	0	-0.01709	0
0.076	0.00173019	0.0179689	0.00051761	9e-07	0	0	0	0	-0.00133708	0.265227	0	0	0	0	0	0	-0.029297	0
0.078	8.113e-05	0.0179678	0.00073322	6e-08	0	0	0	0	-0.0013452	0.264975	0	0	0	0	0	0	-0.012207	0
0.08	0.00331329	0.0179664	0.00097577	3.23e-06	0	0	0	0	-0.00133468	0.26479	0	0	0	0	0	0	-0.0097656	0
0.082	8.113e-05	0.0179644	0.00107512	9e-08	0	0	0	0	-0.00130446	0.264683	0	0	0	0	0	0	-0.026855	0
0.084	0.00173019	0.0179623	0.00090369	1.56e-06	0	0	0	0	-0.00125357	0.264658	0	0	0	0	0	0	-0.014648	0
0.086	0	0.0179605	0.00048084	0	0	0	0	0	-0.00118238	0.26471	0	0	0	0	0	0	-0.012207	0
0.088	0.00331329	0.0179595	-1.977e-05	-7e-08	0	0	0	0	-0.00109318	0.264839	0	0	0	0	0	0	-0.01709	0
0.09	0	0.0179595	-0.00036657	0	0	0	0	0	-0.00098988	0.26506	0	0	0	0	0	0	-0.01709	0
0.092	0.00173019	0.0179603	-0.00040756	-7.1e-07	0	0	0	0	-0.00087859	0.265383	0	0	0	0	0	0	-0.0048828	0
0.094	0	0.0179611	-0.00015104	0	0	0	0	0	-0.00076874	0.265799	0	0	0	0	0	0	-0.014648	0
0.096	0	0.0179614	0.00026312	0	0	0	0	0	-0.00067204	0.266288	0	0	0	0	0	0	-0.019531	0
0.098	0.00173019	0.0179609	0.00064037	1.11e-06	0	0	0	0	-0.00059945	0.266815	0	0	0	0	0	0	-0.01709	0
0.1	0.00173019	0.0179596	0.00079312	1.37e-06	0	0	0	0	-0.00055891	0.267342	0	0	0	0	0	0	-0.0048828	0
0.102	8.113e-05	0.017958	0.00061093	5e-08	0	0	0	0	-0.00055497	0.267826	0	0	0	0	0	0	-0.0073242	0
0.104	0	0.0179568	0.00011908	0	0	0	0	0	-0.00058924	0.268242	0	0	0	0	0	0	-0.0097656	0
0.106	8.113e-05	0.0179565	-0.00054098	-4e-08	0	0	0	0	-0.00066046	0.26858	0	0	0	0	0	0	-0.014648	0
0.108	0	0.0179576	-0.00117226	0	0	0	0	0	-0.00076394	0.26884	0	0	0	0	0	0	-0.021973	0
0.11	0.00331329	0.01796	-0.00156693	-5.19e-06	0	0	0	0	-0.00089318	0.269021	0	0	0	0	0	0	-0.014648	0
0.112	0	0.0179631	-0.00157042	0	0	0	0	0	-0.00104215	0.269129	0	0	0	0	0	0	-0.014648	0
0.114	8.113e-05	0.0179662	-0.00117616	-1e-07	0	0	0	0	-0.00120447	0.269175	0	0	0	0	0	0	-0.014648	0
0.116	8.113e-05	0.0179686	-0.00056139	-5e-08	0	0	0	0	-0.00137055	0.269165	0	0	0	0	0	0	-0.01709	0
0.118	0.00489639	0.0179697	1.894e-05	9e-08	0	0	0	0	-0.00152702	0.269103	0	0	0	0	0	0	-0.01709	0
0.12	0	0.0179697	0.00040232	0	0	0	0	0	-0.00165894	0.268991	0	0	0	0	0	0	-0.014648	0
0.122	8.113e-05	0.0179689	0.00057021	5e-08	0	0	0	0	-0.00175313	0.26884	0	0	0	0	0	0	-0.014648	0
0.124	0	0.0179677	0.00056496	0	0	0	0	0	-0.00180071	0.268664	0	0	0	0	0	0	-0.01709	0
0.126	8.113e-05	0.0179666	0.00042105	3e-08	0	0	0	0	-0.00179844	0.268481	0	0	0	0	0	0	-0.0097656	0
0.128	8.113e-05	0.0179658	0.00018091	1e-08	0	0	0	0	-0.00174815	0.268311	0	0	0	0	0	0	-0.024414	0
0.13	0.00173019	0.0179654	-7.122e-05	-1.2e-07	0	0	0	0	-0.00165562	0.268172	0	0	0	0	0	0	-0.014648	0
0.132	8.113e-05	0.0179655	-0.0002376	-2e-08	0	0	0	0	-0.00153008	0.26807	0	0	0	0	0	0	-0.012207	0
0.134	0.00654545	0.017966	-0.00026649	-1.74e-06	0	0	0	0	-0.00138213	0.268001	0	0	0	0	0	0	-0.019531	0
0.136	8.113e-05	0.0179666	-0.00015765	-1e-08	0	0	0	0	-0.00122098	0.267949	0	0	0	0	0	0	-0.014648	0
0.138	8.113e-05	0.0179669	7.403e-05	1e-08	0	0	0	0	-0.00105463	0.267906	0	0	0	0	0	0	-0.019531	0
0.14	8.113e-05	0.0179667	0.00041576	3e-08	0	0	0	0	-0.00089162	0.267873	0	0	0	0	0	0	-0.019531	0
0.142	0	0.0179659	0.00084576	0	0	0	0	0	-0.00074039	0.267867	0	0	0	0	0	0	-0.019531	0
0.144	0.00173019	0.0179642	0.00131045	2.27e-06	0	0	0	0	-0.00060739	0.267904	0	0	0	0	0	0	-0.019531	0
0.146	0.00331329	0.0179616	0.00169647	5.62e-06	0	0	0	0	-0.00049619	0.267994	0	0	0	0	0	0	-0.0097656	0
0.148	8.113e-05	0.0179582	0.00181794	1.5e-07	0	0	0	0	-0.00040728	0.268141	0	0	0	0	0	0	-0.012207	0
0.15	8.113e-05	0.0179545	0.00150474	1.2e-07	0	0	0	0	-0.00033871	0.268343	0	0	0	0	0	0	-0.021973	0
0.152	8.113e-05	0.0179515	0.0008064	7e-08	0	0	0	0	-0.00028775	0.268598	0	0	0	0	0	0	-0.01709	0
0.154	8.113e-05	0.0179499	1.037e-05	0	0	0	0	0	-0.00025188	0.268906	0	0	0	0	0	0	-0.01709	0
0.156	0.00173019	0.0179499	-0.00066463	-1.15e-06	0	0	0	0	-0.00022997	0.269257	0	0	0	0	0	0	-0.01709	0
0.158	8.113e-05	0.0179512	-0.00120437	-1e-07	0	0	0	0	-0.00022331	0.269621	0	0	0	0	0	0	-0.014648	0
0.16	0.00173019	0.0179536	-0.00157347	-2.72e-06	0	0	0	0	-0.00023348	0.269956	0	0	0	0	0	0	-0.014648	0
0.162	0.00173019	0.0179568	-0.00165141	-2.86e-06	0	0	0	0	-0.00025931	0.270222	0	0	0	0	0	0	-0.014648	0
0.164	0.00173019	0.0179601	-0.00142138	-2.46e-06	0	0	0	0	-0.00029769	0.270392	0	0	0	0	0	0	-0.012207	0
0.166	8.113e-05	0.0179629	-0.00100741	-8e-08	0	0	0	0	-0.00034757	0.270456	0	0	0	0	0	0	-0.012207	0
0.168	8.113e-05	0.0179649	-0.00054842	-4e-08	0	0	0	0	-0.00041105	0.27042	0	0	0	0	0	0	-0.0097656	0
0.17	0.00173019	0.017966	-0.00013152	-2.3e-07	0	0	0	0	-0.00049006	0.270302	0	0	0	0	0	0	-0.012207	0
0.172	0	0.0179663	0.00019563	0	0	0	0	0	-0.0005843	0.270135	0	0	0	0	0	0	-0.021973	0
0.174	0	0.0179659	0.00039756	0	0	0	0	0	-0.00069232	0.269955	0	0	0	0	0	0	-0.0097656	0
0.176	0	0.0179651	0.00043954	0	0	0	0	0	-0.00081248	0.269789	0	0	0	0	0	0	-0.0097656	0
0.178	8.113e-05	0.0179642	0.00031187	3e-08	0	0	0	0	-0.00094247	0.26965	0	0	0	0	0	0	-0.01709	0
0.18	0.00331329	0.0179636	6.9e-05	2.3e-07	0	0	0	0	-0.00107777	0.269547	0	0	0	0	0	0	-0.01709	0
0.182	8.113e-05	0.0179635	-0.00017553	-1e-08	0	0	0	0	-0.00120927	0.269485	0	0	0	0	0	0	-0.0024414	0
0.184	0.00173019	0.0179638	-0.00031071	-5.4e-07	0	0	0	0	-0.00132308	0.269465	0	0	0	0	0	0	-0.014648	0
0.186	8.113e-05	0.0179644	-0.00029116	-2e-08	0	0	0	0	-0.00140447	0.269481	0	0	0	0	0	0	-0.014648	0
0.188	0.00173019	0.017965	-0.00014487	-2.5e-07	0	0	0	0	-0.00144313	0.269521	0	0	0	0	0	0	-0.01709	0
0.19	0	0.0179653	6.645e-05	0	0	0	0	0	-0.00143611	0.269578	0	0	0	0	0	0	-0.019531	0
0.192	0	0.0179652	0.00027759	0	0	0	0	0	-0.00138684	0.269642	0	0	0	0	0	0	-0.024414	0
0.194	8.113e-05	0.0179646	0.00041848	3e-08	0	0	0	0	-0.00130101	0.269686	0	0	0	0	0	0	-0.01709	0
0.196	0.00173019	0.0179638	0.00042284	7.3e-07	0	0	0	0	-0.00118374	0.269667	0	0	0	0	0	0	-0.0024414	0
0.198	0.00173019	0.0179629	0.00028937	5e-07	0	0	0	0	-0.00103982	0.269551	0	0	0	0	0	0	0.0024414	0
0.2	8.113e-05	0.0179624	0.00012279	1e-08	0	0	0	0	-0.0008761	0.269327	0	0	0	0	0	0	-0.012207	0
0.202	0	0.0179621	4.325e-05	0	0	0	0	0	-0.00070329	0.26901	0	0	0	0	0	0	-0.019531	0
0.204	0	0.017962	5.647e-05	0	0	0	0	0	-0.00053589	0.268626	0	0	0	0	0	0	-0.021973	0
0.206	8.113e-05	0.0179619	6.675e-05	1e-08	0	0	0	0	-0.00039068	0.268197	0	0	0	0	0	0	-0.014648	0
0.208	0.00173019	0.0179618	1.695e-05	3e-08	0	0	0	0	-0.00028364	0.267735	0	0	0	0	0	0	-0.014648	0
0.21	0.00173019	0.0179618	-3e-05	-5e-08	0	0	0	0	-0.00022581	0.267251	0	0	0	0	0	0	-0.019531	0
0.212	8.113e-05	0.0179618	1.886e-05	0	0	0	0	0	-0.00022125	0.266765	0	0	0	0	0	0	-0.012207	0
0.214	8.113e-05	0.0179618	0.00015115	1e-08	0	0	0	0	-0.00026802	0.266303	0	0	0	0	0	0	-0.014648	0
0.216	8.113e-05	0.0179615	0.00024638	2e-08	0	0	0	0	-0.00035823	0.265897	0	0	0	0	0	0	-0.014648	0
0.218	0	0.017961	0.00018173	0	0	0	0	0	-0.00047727	0.26558	0	0	0	0	0	0	-0.0097656	0
0.22	8.113e-05	0.0179606	-6.862e-05	-1e-08	0	0	0	0	-0.00060683	0.265374	0	0	0	0	0	0	-0.019531	0
0.222	8.113e-05	0.0179608	-0.00040292	-3e-08	0	0	0	0	-0.00073118	0.265286	0	0	0	0	0	0	-0.0073242	0
0.224	8.113e-05	0.0179616	-0.0006638	-5e-08	0	0	0	0	-0.00084172	0.265321	0	0	0	0	0	0	-0.014648	0
0.226	0.00173019	0.0179629	-0.00076515	-1.32e-06	0	0	0	0	-0.00093641	0.265486	0	0	0	0	0	0	-0.014648	0
0.228	8.113e-05	0.0179644	-0.00073504	-6e-08	0	0	0	0	-0.00101644	0.265783	0	0	0	0	0	0	-0.019531	0
0.23	0	0.0179659	-0.00064391	0	0	0	0	0	-0.00108414	0.266192	0	0	0	0	0	0	-0.029297	0
0.232	0.00173019	0.0179672	-0.00053325	-9.2e-07	0	0	0	0	-0.00114364	0.266675	0	0	0	0	0	0	-0.01709	0
0.234	0	0.0179683	-0.00040124	0	0	0	0	0	-0.00120088	0.267184	0	0	0	0	0	0	-0.01709	0
0.236	0.00173019	0.0179691	-0.00022273	-3.9e-07	0	0	0	0	-0.00126063	0.267677	0	0	0	0	0	0	-0.0073242	0
0.238	0	0.0179695	6.38e-06	0	0	0	0	0	-0.00132276	0.268112	0	0	0	0	0	0	-0.012207	0
0.24	8.113e-05	0.0179695	0.00024121	2e-08	0	0	0	0	-0.00138218	0.268455	0	0	0	0	0	0	-0.012207	0
0.242	0.00331329	0.017969	0.00042574	1.41e-06	0	0	0	0	-0.00143245	0.268684	0	0	0	0	0	0	-0.0097656	0
0.244	0.00173019	0.0179681	0.00054326	9.4e-07	0	0	0	0	-0.00146849	0.2688	0	0	0	0	0	0	-0.0097656	0
0.246	0.00331329	0.0179671	0.00060552	2.01e-06	0	0	0	0	-0.00148639	0.268822	0	0	0	0	0	0	-0.014648	0
0.248	8.113e-05	0.0179658	0.0006141	5e-08	0	0	0	0	-0.00148382	0.268777	0	0	0	0	0	0	-0.019531	0
0.25	8.113e-05	0.0179646	0.00056077	5e-08	0	0	0	0	-0.00146289	0.268691	0	0	0	0	0	0	-0.019531	0
0.252	8.113e-05	0.0179635	0.0004589	4e-08	0	0	0	0	-0.0014311	0.268587	0	0	0	0	0	0	-0.01709	0
0.254	0	0.0179626	0.00033553	0	0	0	0	0	-0.0013979	0.268489	0	0	0	0	0	0	-0.021973	0
0.256	0	0.0179619	0.00019164	0	0	0	0	0	-0.00137056	0.268419	0	0	0	0	0	0	-0.026855	0
0.258	8.113e-05	0.0179615	3.589e-05	0	0	0	0	0	-0.00135214	0.268392	0	0	0	0	0	0	-0.01709	0
0.26	0	0.0179615	-5.626e-05	0	0	0	0	0	-0.00134173	0.268409	0	0	0	0	0	0	-0.014648	0
0.262	0.00489639	0.0179616	-9.28e-06	-5e-08	0	0	0	0	-0.00133692	0.268454	0	0	0	0	0	0	-0.01709	0
0.264	8.113e-05	0.0179616	0.00014242	1e-08	0	0	0	0	-0.00133664	0.268498	0	0	0	0	0	0	-0.01709	0
0.266	0.00173019	0.0179613	0.00028278	4.9e-07	0	0	0	0	-0.00134112	0.268513	0	0	0	0	0	0	-0.01709	0
0.268	0.00173019	0.0179607	0.00034514	6e-07	0	0	0	0	-0.00134901	0.26849	0	0	0	0	0	0	-0.0024414	0
0.27	8.113e-05	0.0179601	0.00036237	3e-08	0	0	0	0	-0.00135587	0.268439	0	0	0	0	0	0	-0.019531	0
0.272	0.00331329	0.0179593	0.00037199	1.23e-06	0	0	0	0	-0.0013556	0.268387	0	0	0	0	0	0	-0.01709	0
0.274	0	0.0179586	0.00035476	0	0	0	0	0	-0.00134195	0.268361	0	0	0	0	0	0	-0.01709	0
0.276	0.00489639	0.0179579	0.00029854	1.46e-06	0	0	0	0	-0.00130992	0.268375	0	0	0	0	0	0	-0.019531	0
0.278	0	0.0179573	0.00020349	0	0	0	0	0	-0.00125737	0.268434	0	0	0	0	0	0	-0.01709	0
0.28	0	0.0179569	1.493e-05	0	0	0	0	0	-0.00118456	0.26853	0	0	0	0	0	0	-0.01709	0
0.282	0.00173019	0.0179568	-0.0003218	-5.6e-07	0	0	0	0	-0.00109365	0.268642	0	0	0	0	0	0	-0.014648	0
0.284	0.00331329	0.0179575	-0.00074621	-2.47e-06	0	0	0	0	-0.00098953	0.268746	0	0	0	0	0	0	-0.0048828	0
0.286	0	0.017959	-0.00109931	0	0	0	0	0	-0.00088037	0.268821	0	0	0	0	0	0	-0.01709	0
0.288	8.113e-05	0.0179612	-0.00124727	-1e-07	0	0	0	0	-0.00077731	0.26886	0	0	0	0	0	0	-0.021973	0
0.29	0	0.0179637	-0.00116223	0	0	0	0	0	-0.0006919	0.268864	0	0	0	0	0	0	-0.019531	0
0.292	0	0.017966	-0.00089669	0	0	0	0	0	-0.00063139	0.268837	0	0	0	0	0	0	-0.012207	0
0.294	0	0.0179678	-0.00053367	0	0	0	0	0	-0.00059667	0.26879	0	0	0	0	0	0	-0.014648	0
0.296	0	0.0179689	-0.00017699	0	0	0	0	0	-0.00058526	0.268742	0	0	0	0	0	0	-0.0097656	0
0.298	8.113e-05	0.0179692	7.697e-05	1e-08	0	0	0	0	-0.00059459	0.268715	0	0	0	0	0	0	-0.024414	0
0.3	0.00173019	0.0179691	0.00019386	3.4e-07	0	0	0	0	-0.00062239	0.268717	0	0	0	0	0	0	-0.01709	0
0.302	0.00654545	0.0179687	0.00020425	1.34e-06	0	0	0	0	-0.00066671	0.268737	0	0	0	0	0	0	-0.014648	0
0.304	0	0.0179683	0.00016015	0	0	0	0	0	-0.00072613	0.268757	0	0	0	0	0	0	-0.012207	0
0.306	0	0.0179679	0.00010648	0	0	0	0	0	-0.00079923	0.268759	0	0	0	0	0	0	-0.0097656	0
0.308	0.00173019	0.0179677	7.741e-05	1.3e-07	0	0	0	0	-0.00088455	0.268733	0	0	0	0	0	0	-0.0097656	0
0.31	0	0.0179676	9.889e-05	0	0	0	0	0	-0.00098119	0.268674	0	0	0	0	0	0	-0.014648	0
0.312	8.113e-05	0.0179674	0.00018976	2e-08	0	0	0	0	-0.00108847	0.268593	0	0	0	0	0	0	-0.0073242	0
0.314	8.113e-05	0.017967	0.00035961	3e-08	0	0	0	0	-0.00120502	0.268514	0	0	0	0	0	0	-0.012207	0
0.316	0.00489639	0.0179663	0.00060216	2.95e-06	0	0	0	0	-0.00132809	0.268457	0	0	0	0	0	0	-0.0097656	0
0.318	8.113e-05	0.0179651	0.00088372	7e-08	0	0	0	0	-0.00145371	0.268436	0	0	0	0	0	0	-0.024414	0
0.32	0	0.0179633	0.00112754	0	0	0	0	0	-0.00157706	0.268454	0	0	0	0	0	0	-0.01709	0
0.322	0.00173019	0.017961	0.00122405	2.12e-06	0	0	0	0	-0.00169182	0.268511	0	0	0	0	0	0	-0.0097656	0
0.324	8.113e-05	0.0179586	0.00111694	9e-08	0	0	0	0	-0.00178965	0.268602	0	0	0	0	0	0	-0.01709	0
0.326	0	0.0179564	0.00087557	0	0	0	0	0	-0.00186233	0.268724	0	0	0	0	0	0	-0.01709	0
0.328	0	0.0179546	0.00059192	0	0	0	0	0	-0.00190469	0.268873	0	0	0	0	0	0	-0.014648	0
0.33	0.00173019	0.0179534	0.0002547	4.4e-07	0	0	0	0	-0.00191541	0.269037	0	0	0	0	0	0	-0.014648	0
0.332	0.00812855	0.0179529	-0.00015613	-1.27e-06	0	0	0	0	-0.00189594	0.269203	0	0	0	0	0	0	-0.012207	0
0.334	0	0.0179532	-0.00054382	0	0	0	0	0	-0.00184934	0.269356	0	0	0	0	0	0	-0.0097656	0
0.336	0	0.0179543	-0.00077991	0	0	0	0	0	-0.00178019	0.269491	0	0	0	0	0	0	-0.01709	0
0.338	0	0.0179559	-0.00085149	0	0	0	0	0	-0.00169476	0.269615	0	0	0	0	0	0	-0.014648	0
0.34	0	0.0179576	-0.0008466	0	0	0	0	0	-0.00160053	0.269739	0	0	0	0	0	0	-0.019531	0
0.342	0.00331329	0.0179593	-0.00081031	-2.68e-06	0	0	0	0	-0.00150602	0.269871	0	0	0	0	0	0	-0.014648	0
0.344	0.00489639	0.0179609	-0.00069843	-3.42e-06	0	0	0	0	-0.00142071	0.27001	0	0	0	0	0	0	-0.014648	0
0.346	0.00173019	0.0179623	-0.00049083	-8.5e-07	0	0	0	0	-0.00135402	0.270146	0	0	0	0	0	0	-0.019531	0
0.348	0	0.0179633	-0.0002626	0	0	0	0	0	-0.00131318	0.270253	0	0	0	0	0	0	-0.01709	0
0.35	0	0.0179638	-0.00013506	0	0	0	0	0	-0.00130061	0.270298	0	0	0	0	0	0	-0.01709	0
0.352	0.00173019	0.0179641	-0.00020447	-3.5e-07	0	0	0	0	-0.00131255	0.270257	0	0	0	0	0	0	-0.0097656	0
0.354	0	0.0179645	-0.00046471	0	0	0	0	0	-0.00134194	0.270126	0	0	0	0	0	0	-0.012207	0
0.356	0.00173019	0.0179654	-0.00075538	-1.31e-06	0	0	0	0	-0.00138218	0.269916	0	0	0	0	0	0	-0.021973	0
0.358	0	0.0179669	-0.00085029	0	0	0	0	0	-0.00142799	0.269654	0	0	0	0	0	0	-0.01709	0
0.36	0	0.0179686	-0.00064658	0	0	0	0	0	-0.00147504	0.269376	0	0	0	0	0	0	-0.021973	0
0.362	0	0.0179699	-0.00025469	0	0	0	0	0	-0.00152071	0.269114	0	0	0	0	0	0	-0.012207	0
0.364	8.113e-05	0.0179704	0.00011276	1e-08	0	0	0	0	-0.00156501	0.26889	0	0	0	0	0	0	-0.014648	0
0.366	8.113e-05	0.0179702	0.00032665	3e-08	0	0	0	0	-0.00161056	0.268714	0	0	0	0	0	0	-0.012207	0
0.368	0.00331329	0.0179695	0.00039701	1.32e-06	0	0	0	0	-0.00166131	0.268598	0	0	0	0	0	0	-0.019531	0
0.37	0.00173019	0.0179687	0.00039434	6.8e-07	0	0	0	0	-0.0017196	0.268555	0	0	0	0	0	0	-0.021973	0
0.372	8.113e-05	0.017968	0.00037915	3e-08	0	0	0	0	-0.00178353	0.268591	0	0	0	0	0	0	-0.014648	0
0.374	0.00173019	0.0179672	0.00038511	6.7e-07	0	0	0	0	-0.00184824	0.2687	0	0	0	0	0	0	-0.019531	0
0.376	8.113e-05	0.0179664	0.00041888	3e-08	0	0	0	0	-0.00190948	0.268858	0	0	0	0	0	0	-0.01709	0
0.378	0.00173019	0.0179656	0.00045951	8e-07	0	0	0	0	-0.00196504	0.269036	0	0	0	0	0	0	-0.0097656	0
0.38	8.113e-05	0.0179647	0.00045682	4e-08	0	0	0	0	-0.00201319	0.269212	0	0	0	0	0	0	-0.014648	0
0.382	8.113e-05	0.0179638	0.00035039	3e-08	0	0	0	0	-0.00205082	0.269375	0	0	0	0	0	0	-0.0073242	0
0.384	8.113e-05	0.0179631	0.00014002	1e-08	0	0	0	0	-0.00207417	0.269529	0	0	0	0	0	0	-0.012207	0
0.386	0.00173019	0.0179628	-6.363e-05	-1.1e-07	0	0	0	0	-0.00208288	0.269681	0	0	0	0	0	0	-0.01709	0
0.388	0	0.0179629	-0.00012218	0	0	0	0	0	-0.00208251	0.269836	0	0	0	0	0	0	-0.019531	0
0.39	8.113e-05	0.0179632	5e-07	0	0	0	0	0	-0.00208081	0.269984	0	0	0	0	0	0	-0.0097656	0
0.392	8.113e-05	0.0179632	0.000224	2e-08	0	0	0	0	-0.00208199	0.270107	0	0	0	0	0	0	-0.01709	0
0.394	8.113e-05	0.0179627	0.00042129	3e-08	0	0	0	0	-0.00208543	0.270184	0	0	0	0	0	0	-0.0048828	0
0.396	0	0.0179619	0.00049108	0	0	0	0	0	-0.00208829	0.270206	0	0	0	0	0	0	-0.012207	0
0.398	0	0.0179609	0.00042384	0	0	0	0	0	-0.00208711	0.270181	0	0	0	0	0	0	-0.0024414	0
0.4	0.00331329	0.01796	0.00028418	9.4e-07	0	0	0	0	-0.00207728	0.270132	0	0	0	0	0	0	-0.01709	0
0.402	8.113e-05	0.0179595	9.699e-05	1e-08	0	0	0	0	-0.00205378	0.270078	0	0	0	0	0	0	-0.01709	0
0.404	0.00489639	0.0179593	-0.0001679	-8.2e-07	0	0	0	0	-0.00201452	0.270029	0	0	0	0	0	0	-0.01709	0
0.406	8.113e-05	0.0179596	-0.00047956	-4e-08	0	0	0	0	-0.00196195	0.269985	0	0	0	0	0	0	-0.01709	0
0.408	0	0.0179606	-0.00072287	0	0	0	0	0	-0.00190043	0.269948	0	0	0	0	0	0	-0.0097656	0
0.41	8.113e-05	0.017962	-0.00080453	-7e-08	0	0	0	0	-0.00183369	0.269928	0	0	0	0	0	0	-0.026855	0
0.412	0.00173019	0.0179636	-0.00072083	-1.25e-06	0	0	0	0	-0.00176506	0.26993	0	0	0	0	0	0	-0.012207	0
0.414	8.113e-05	0.0179651	-0.00053077	-4e-08	0	0	0	0	-0.00169812	0.269945	0	0	0	0	0	0	-0.014648	0
0.416	0	0.0179661	-0.00029804	0	0	0	0	0	-0.00163585	0.26995	0	0	0	0	0	0	-0.014648	0
0.418	8.113e-05	0.0179667	-6.124e-05	0	0	0	0	0	-0.00157965	0.26993	0	0	0	0	0	0	-0.0097656	0
0.42	8.113e-05	0.0179668	0.00016154	1e-08	0	0	0	0	-0.00153008	0.269886	0	0	0	0	0	0	-0.01709	0
0.422	0	0.0179665	0.00035693	0	0	0	0	0	-0.00148899	0.269828	0	0	0	0	0	0	-0.014648	0
0.424	0	0.0179658	0.00050133	0	0	0	0	0	-0.0014604	0.269769	0	0	0	0	0	0	-0.01709	0
0.426	0.00173019	0.0179648	0.00054819	9.5e-07	0	0	0	0	-0.00144905	0.269712	0	0	0	0	0	0	-0.01709	0
0.428	0.00173019	0.0179637	0.00043442	7.5e-07	0	0	0	0	-0.00145679	0.269666	0	0	0	0	0	0	-0.0073242	0
0.43	0.00173019	0.0179628	0.0001422	2.5e-07	0	0	0	0	-0.00148064	0.269642	0	0	0	0	0	0	-0.014648	0
0.432	0	0.0179626	-0.0002281	0	0	0	0	0	-0.00151532	0.26965	0	0	0	0	0	0	-0.012207	0
0.434	0.00489639	0.017963	-0.00050848	-2.49e-06	0	0	0	0	-0.00155591	0.269695	0	0	0	0	0	0	-0.01709	0
0.436	8.113e-05	0.017964	-0.00060404	-5e-08	0	0	0	0	-0.00159717	0.269774	0	0	0	0	0	0	-0.0097656	0
0.438	0	0.0179652	-0.00053097	0	0	0	0	0	-0.00163341	0.269873	0	0	0	0	0	0	-0.024414	0
0.44	0	0.0179663	-0.00034125	0	0	0	0	0	-0.00166107	0.269975	0	0	0	0	0	0	-0.0097656	0
0.442	0	0.017967	-7.996e-05	0	0	0	0	0	-0.00167985	0.270068	0	0	0	0	0	0	-0.01709	0
0.444	0.00173019	0.0179671	0.00018553	3.2e-07	0	0	0	0	-0.00169023	0.270148	0	0	0	0	0	0	-0.014648	0
0.446	8.113e-05	0.0179668	0.00035831	3e-08	0	0	0	0	-0.00169156	0.270221	0	0	0	0	0	0	-0.019531	0
0.448	0	0.0179661	0.00038402	0	0	0	0	0	-0.00168275	0.270296	0	0	0	0	0	0	-0.012207	0
0.45	8.113e-05	0.0179653	0.00029326	2e-08	0	0	0	0	-0.00166353	0.270375	0	0	0	0	0	0	-0.012207	0
0.452	0	0.0179647	0.00014027	0	0	0	0	0	-0.00163525	0.27046	0	0	0	0	0	0	-0.012207	0
0.454	0	0.0179644	-3.664e-05	0	0	0	0	0	-0.00160057	0.270543	0	0	0	0	0	0	-0.021973	0
0.456	0	0.0179645	-0.00018683	0	0	0	0	0	-0.00156269	0.270602	0	0	0	0	0	0	-0.021973	0
0.458	0.00173019	0.0179649	-0.00025976	-4.5e-07	0	0	0	0	-0.0015254	0.270611	0	0	0	0	0	0	-0.01709	0
0.46	0	0.0179654	-0.00025002	0	0	0	0	0	-0.00149424	0.270548	0	0	0	0	0	0	-0.014648	0
0.462	0.00331329	0.0179659	-0.00019155	-6.3e-07	0	0	0	0	-0.00147567	0.270406	0	0	0	0	0	0	-0.026855	0
0.464	8.113e-05	0.0179663	-0.00012283	-1e-08	0	0	0	0	-0.00147278	0.270186	0	0	0	0	0	0	-0.014648	0
0.466	0	0.0179665	-7.186e-05	0	0	0	0	0	-0.00148207	0.269892	0	0	0	0	0	0	-0.014648	0
0.468	0	0.0179667	-5.753e-05	0	0	0	0	0	-0.00149473	0.269532	0	0	0	0	0	0	-0.014648	0
0.47	8.113e-05	0.0179668	-9.247e-05	-1e-08	0	0	0	0	-0.00149958	0.269127	0	0	0	0	0	0	-0.012207	0
0.472	8.113e-05	0.0179669	-0.00018364	-1e-08	0	0	0	0	-0.00148579	0.268699	0	0	0	0	0	0	-0.01709	0
0.474	8.113e-05	0.0179673	-0.00032965	-3e-08	0	0	0	0	-0.0014462	0.268276	0	0	0	0	0	0	-0.019531	0
0.476	8.113e-05	0.017968	-0.00051447	-4e-08	0	0	0	0	-0.0013801	0.26788	0	0	0	0	0	0	-0.021973	0
0.478	0	0.017969	-0.00069795	0	0	0	0	0	-0.00129309	0.267536	0	0	0	0	0	0	-0.0048828	0
0.48	8.113e-05	0.0179704	-0.00080715	-7e-08	0	0	0	0	-0.00119381	0.267261	0	0	0	0	0	0	-0.0097656	0
0.482	0.00812855	0.017972	-0.00075538	-6.14e-06	0	0	0	0	-0.00109098	0.267063	0	0	0	0	0	0	-0.024414	0
0.484	8.113e-05	0.0179735	-0.00051137	-4e-08	0	0	0	0	-0.00099303	0.266935	0	0	0	0	0	0	-0.019531	0
0.486	0.00173019	0.0179745	-0.00014718	-2.5e-07	0	0	0	0	-0.00090983	0.266867	0	0	0	0	0	0	-0.021973	0
0.488	0	0.0179748	0.00021835	0	0	0	0	0	-0.00085323	0.266852	0	0	0	0	0	0	-0.0073242	0
0.49	0.00173019	0.0179744	0.00050342	8.7e-07	0	0	0	0	-0.00083349	0.266897	0	0	0	0	0	0	-0.019531	0
0.492	0.00489639	0.0179734	0.00067763	3.32e-06	0	0	0	0	-0.00085405	0.267016	0	0	0	0	0	0	-0.014648	0
0.494	0.00173019	0.017972	0.00075376	1.3e-06	0	0	0	0	-0.00091042	0.267208	0	0	0	0	0	0	-0.021973	0
0.496	0	0.0179705	0.00079254	0	0	0	0	0	-0.00099384	0.26746	0	0	0	0	0	0	-0.01709	0
0.498	0.00173019	0.017969	0.00087838	1.52e-06	0	0	0	0	-0.00109433	0.267746	0	0	0	0	0	0	-0.014648	0
0.5	0	0.0179672	0.00107059	0	0	0	0	0	-0.00120244	0.268044	0	0	0	0	0	0	-0.019531	0
0.502	0.00173019	0.017965	0.00136926	2.37e-06	0	0	0	0	-0.00131156	0.268343	0	0	0	0	0	0	-0.019531	0
0.504	8.113e-05	0.0179623	0.00169667	1.4e-07	0	0	0	0	-0.00141864	0.268637	0	0	0	0	0	0	-0.014648	0
0.506	0	0.0179589	0.00187929	0	0	0	0	0	-0.00152097	0.268921	0	0	0	0	0	0	-0.031738	0
0.508	8.113e-05	0.0179552	0.00168379	1.4e-07	0	0	0	0	-0.00161393	0.269188	0	0	0	0	0	0	-0.01709	0
0.51	8.113e-05	0.0179518	0.00101127	8e-08	0	0	0	0	-0.00169185	0.269431	0	0	0	0	0	0	-0.012207	0
0.512	0.00489639	0.0179498	9.056e-05	4.4e-07	0	0	0	0	-0.00174785	0.269641	0	0	0	0	0	0	-0.012207	0
0.514	0	0.0179496	-0.00068648	0	0	0	0	0	-0.00177349	0.269806	0	0	0	0	0	0	-0.014648	0
0.516	0	0.017951	-0.00113189	0	0	0	0	0	-0.00176103	0.269917	0	0	0	0	0	0	-0.014648	0
0.518	0	0.0179532	-0.00132642	0	0	0	0	0	-0.00170656	0.26997	0	0	0	0	0	0	-0.0097656	0
0.52	0.00654545	0.0179559	-0.0013915	-9.11e-06	0	0	0	0	-0.00161341	0.269973	0	0	0	0	0	0	-0.01709	0
0.522	0.00331329	0.0179587	-0.00133659	-4.43e-06	0	0	0	0	-0.0014931	0.26994	0	0	0	0	0	0	-0.019531	0
0.524	8.113e-05	0.0179613	-0.00111119	-9e-08	0	0	0	0	-0.00136127	0.269883	0	0	0	0	0	0	-0.012207	0
0.526	0	0.0179636	-0.00071518	0	0	0	0	0	-0.00123155	0.269803	0	0	0	0	0	0	-0.019531	0
0.528	0.00173019	0.017965	-0.00022231	-3.8e-07	0	0	0	0	-0.00111236	0.269693	0	0	0	0	0	0	-0.01709	0
0.53	0.00173019	0.0179654	0.00024118	4.2e-07	0	0	0	0	-0.00100821	0.269544	0	0	0	0	0	0	-0.0097656	0
0.532	0.00173019	0.017965	0.00050775	8.8e-07	0	0	0	0	-0.00092212	0.26936	0	0	0	0	0	0	-0.014648	0
0.534	8.113e-05	0.0179639	0.00044008	4e-08	0	0	0	0	-0.0008565	0.269156	0	0	0	0	0	0	-0.021973	0
0.536	8.113e-05	0.0179631	4.826e-05	0	0	0	0	0	-0.00081211	0.268944	0	0	0	0	0	0	-0.014648	0
0.538	0.00173019	0.017963	-0.00048407	-8.4e-07	0	0	0	0	-0.00078713	0.268738	0	0	0	0	0	0	-0.01709	0
0.54	0	0.0179639	-0.00091506	0	0	0	0	0	-0.00077765	0.26855	0	0	0	0	0	0	-0.021973	0
0.542	0	0.0179658	-0.00108486	0	0	0	0	0	-0.00077927	0.268394	0	0	0	0	0	0	-0.021973	0
0.544	0.00173019	0.0179679	-0.00094584	-1.64e-06	0	0	0	0	-0.00078827	0.268283	0	0	0	0	0	0	-0.019531	0
0.546	8.113e-05	0.0179698	-0.00053508	-4e-08	0	0	0	0	-0.0008023	0.268222	0	0	0	0	0	0	-0.01709	0
0.548	8.113e-05	0.0179709	1.349e-05	0	0	0	0	0	-0.0008202	0.268212	0	0	0	0	0	0	-0.0073242	0
0.55	0	0.0179709	0.00051035	0	0	0	0	0	-0.00083993	0.268248	0	0	0	0	0	0	-0.014648	0
0.552	0	0.0179698	0.00083681	0	0	0	0	0	-0.00085644	0.268324	0	0	0	0	0	0	-0.0097656	0
0.554	0	0.0179682	0.00098543	0	0	0	0	0	-0.00086203	0.268437	0	0	0	0	0	0	-0.019531	0
0.556	0	0.0179662	0.00097605	0	0	0	0	0	-0.00084897	0.268581	0	0	0	0	0	0	-0.021973	0
0.558	0.00173019	0.0179643	0.0008005	1.39e-06	0	0	0	0	-0.0008127	0.268751	0	0	0	0	0	0	-0.01709	0
0.56	8.113e-05	0.0179627	0.00047539	4e-08	0	0	0	0	-0.00075313	0.268936	0	0	0	0	0	0	-0.021973	0
0.562	8.113e-05	0.0179617	0.00010023	1e-08	0	0	0	0	-0.0006746	0.269121	0	0	0	0	0	0	-0.01709	0
0.564	8.113e-05	0.0179615	-0.00020689	-2e-08	0	0	0	0	-0.00058505	0.269295	0	0	0	0	0	0	-0.019531	0
0.566	8.113e-05	0.0179619	-0.00040083	-3e-08	0	0	0	0	-0.00049354	0.269447	0	0	0	0	0	0	-0.0097656	0
0.568	8.113e-05	0.0179627	-0.00047811	-4e-08	0	0	0	0	-0.00040801	0.269569	0	0	0	0	0	0	-0.012207	0
0.57	0.00173019	0.0179637	-0.00042179	-7.3e-07	0	0	0	0	-0.00033476	0.269655	0	0	0	0	0	0	-0.01709	0
0.572	0	0.0179645	-0.000232	0	0	0	0	0	-0.00027748	0.269702	0	0	0	0	0	0	-0.014648	0
0.574	0	0.017965	4.47e-05	0	0	0	0	0	-0.00023698	0.269703	0	0	0	0	0	0	-0.01709	0
0.576	0	0.0179649	0.00033594	0	0	0	0	0	-0.00021418	0.269656	0	0	0	0	0	0	-0.0048828	0
0.578	8.113e-05	0.0179642	0.00055838	5e-08	0	0	0	0	-0.00021249	0.269563	0	0	0	0	0	0	-0.0073242	0
0.58	0.00331329	0.0179631	0.0006172	2.04e-06	0	0	0	0	-0.00023624	0.269433	0	0	0	0	0	0	-0.014648	0
0.582	8.113e-05	0.0179619	0.00045317	4e-08	0	0	0	0	-0.00028791	0.269271	0	0	0	0	0	0	-0.019531	0
0.584	0	0.017961	0.00014392	0	0	0	0	0	-0.00036675	0.269071	0	0	0	0	0	0	-0.012207	0
0.586	0	0.0179607	-0.0001015	0	0	0	0	0	-0.0004695	0.268825	0	0	0	0	0	0	-0.021973	0
0.588	0	0.0179609	-0.00013007	0	0	0	0	0	-0.00059225	0.268536	0	0	0	0	0	0	-0.019531	0
0.59	8.113e-05	0.0179611	1.787e-05	0	0	0	0	0	-0.00073135	0.268216	0	0	0	0	0	0	-0.019531	0
0.592	0	0.0179611	0.00016814	0	0	0	0	0	-0.00088346	0.267876	0	0	0	0	0	0	-0.021973	0
0.594	0	0.0179608	0.00013212	0	0	0	0	0	-0.00104532	0.267527	0	0	0	0	0	0	-0.0024414	0
0.596	0	0.0179605	-0.00017179	0	0	0	0	0	-0.00121283	0.267178	0	0	0	0	0	0	-0.01709	0
0.598	8.113e-05	0.0179608	-0.00060911	-5e-08	0	0	0	0	-0.00138	0.26684	0	0	0	0	0	0	-0.014648	0
0.6	8.113e-05	0.0179621	-0.00090824	-7e-08	0	0	0	0	-0.00153807	0.266529	0	0	0	0	0	0	-0.014648	0
0.602	8.113e-05	0.0179639	-0.00090747	-7e-08	0	0	0	0	-0.00167546	0.266267	0	0	0	0	0	0	-0.021973	0
0.604	8.113e-05	0.0179657	-0.00066747	-5e-08	0	0	0	0	-0.00177984	0.266082	0	0	0	0	0	0	-0.014648	0
0.606	0	0.017967	-0.00035909	0	0	0	0	0	-0.00184114	0.265997	0	0	0	0	0	0	-0.019531	0
0.608	8.113e-05	0.0179677	-0.00011239	-1e-08	0	0	0	0	-0.00185314	0.266025	0	0	0	0	0	0	-0.012207	0
0.61	8.113e-05	0.017968	3.501e-05	0	0	0	0	0	-0.00181413	0.266159	0	0	0	0	0	0	-0.0048828	0
0.612	8.113e-05	0.0179679	0.00010117	1e-08	0	0	0	0	-0.00172745	0.266379	0	0	0	0	0	0	-0.019531	0
0.614	0	0.0179677	0.00011476	0	0	0	0	0	-0.00160111	0.266649	0	0	0	0	0	0	-0.01709	0
0.616	0.00489639	0.0179675	9.926e-05	4.9e-07	0	0	0	0	-0.00144547	0.266928	0	0	0	0	0	0	-0.012207	0
0.618	0.00489639	0.0179673	7.121e-05	3.5e-07	0	0	0	0	-0.00127126	0.267184	0	0	0	0	0	0	-0.014648	0
0.62	0	0.0179671	4.072e-05	0	0	0	0	0	-0.00109049	0.267395	0	0	0	0	0	0	-0.01709	0
0.622	0.00173019	0.017967	1.305e-05	2e-08	0	0	0	0	-0.00091793	0.26754	0	0	0	0	0	0	-0.021973	0
0.624	0	0.017967	-9.45e-06	0	0	0	0	0	-0.00076898	0.267606	0	0	0	0	0	0	-0.012207	0
0.626	0	0.017967	-2.553e-05	0	0	0	0	0	-0.00065694	0.267595	0	0	0	0	0	0	-0.019531	0
0.628	0	0.0179671	-3.349e-05	0	0	0	0	0	-0.00059207	0.267529	0	0	0	0	0	0	-0.019531	0
0.63	0.00173019	0.0179672	-3.015e-05	-5e-08	0	0	0	0	-0.00058	0.267442	0	0	0	0	0	0	-0.014648	0
0.632	0.00173019	0.0179672	-1.04e-05	-2e-08	0	0	0	0	-0.00061962	0.267367	0	0	0	0	0	0	-0.01709	0
0.634	8.113e-05	0.0179672	3.239e-05	0	0	0	0	0	-0.00070368	0.267327	0	0	0	0	0	0	-0.01709	0
0.636	8.113e-05	0.0179672	0.00010475	1e-08	0	0	0	0	-0.00082175	0.267332	0	0	0	0	0	0	-0.01709	0
0.638	8.113e-05	0.017967	0.00020999	2e-08	0	0	0	0	-0.00096301	0.267376	0	0	0	0	0	0	-0.01709	0
0.64	8.113e-05	0.0179665	0.00034297	3e-08	0	0	0	0	-0.0011175	0.267441	0	0	0	0	0	0	-0.026855	0
0.642	0	0.0179658	0.00048312	0	0	0	0	0	-0.00127643	0.267505	0	0	0	0	0	0	-0.01709	0
0.644	8.113e-05	0.0179649	0.00059348	5e-08	0	0	0	0	-0.00143304	0.267549	0	0	0	0	0	0	-0.0097656	0
0.646	0	0.0179637	0.00064411	0	0	0	0	0	-0.00158367	0.267565	0	0	0	0	0	0	-0.024414	0
0.648	0	0.0179624	0.00063652	0	0	0	0	0	-0.00172833	0.26755	0	0	0	0	0	0	-0.014648	0
0.65	0	0.0179611	0.00057376	0	0	0	0	0	-0.00187037	0.267512	0	0	0	0	0	0	-0.01709	0
0.652	8.113e-05	0.01796	0.00042842	3e-08	0	0	0	0	-0.00201433	0.267475	0	0	0	0	0	0	-0.01709	0
0.654	0	0.0179591	0.00019937	0	0	0	0	0	-0.0021632	0.267469	0	0	0	0	0	0	0	0
0.656	0	0.0179587	-3.84e-05	0	0	0	0	0	-0.00231614	0.267518	0	0	0	0	0	0	-0.021973	0
0.658	8.113e-05	0.0179588	-0.00020661	-2e-08	0	0	0	0	-0.00246809	0.267623	0	0	0	0	0	0	-0.024414	0
0.66	0	0.0179592	-0.00031769	0	0	0	0	0	-0.00261097	0.267775	0	0	0	0	0	0	-0.021973	0
0.662	0.00173019	0.0179599	-0.00044475	-7.7e-07	0	0	0	0	-0.00273512	0.267958	0	0	0	0	0	0	-0.0097656	0
0.664	0	0.0179608	-0.00059964	0	0	0	0	0	-0.00283035	0.268154	0	0	0	0	0	0	-0.0097656	0
0.666	0.00489639	0.017962	-0.00069968	-3.43e-06	0	0	0	0	-0.0028868	0.268342	0	0	0	0	0	0	-0.0048828	0
0.668	0	0.0179633	-0.00067817	0	0	0	0	0	-0.00289654	0.268496	0	0	0	0	0	0	-0.012207	0
0.67	0	0.0179647	-0.00055908	0	0	0	0	0	-0.00285614	0.2686	0	0	0	0	0	0	-0.012207	0
0.672	0	0.0179658	-0.00040764	0	0	0	0	0	-0.00276811	0.268653	0	0	0	0	0	0	-0.031738	0
0.674	0.00331329	0.0179666	-0.00026986	-8.9e-07	0	0	0	0	-0.00264158	0.26866	0	0	0	0	0	0	-0.014648	0
0.676	0	0.0179672	-0.00016307	0	0	0	0	0	-0.00249193	0.268623	0	0	0	0	0	0	-0.029297	0
0.678	8.113e-05	0.0179675	-8.482e-05	-1e-08	0	0	0	0	-0.00233578	0.26854	0	0	0	0	0	0	-0.012207	0
0.68	0	0.0179677	-2.04e-05	0	0	0	0	0	-0.00218435	0.268421	0	0	0	0	0	0	-0.014648	0
0.682	8.113e-05	0.0179677	5.126e-05	0	0	0	0	0	-0.00204302	0.268281	0	0	0	0	0	0	-0.01709	0
0.684	8.113e-05	0.0179676	0.00015239	1e-08	0	0	0	0	-0.00191505	0.268136	0	0	0	0	0	0	-0.01709	0
0.686	8.113e-05	0.0179673	0.00030066	2e-08	0	0	0	0	-0.0018034	0.267994	0	0	0	0	0	0	-0.019531	0
0.688	0	0.0179667	0.00050154	0	0	0	0	0	-0.00171019	0.267856	0	0	0	0	0	0	-0.019531	0
0.69	8.113e-05	0.0179657	0.00073787	6e-08	0	0	0	0	-0.00163473	0.267713	0	0	0	0	0	0	-0.019531	0
0.692	0	0.0179642	0.00095655	0	0	0	0	0	-0.00157244	0.26756	0	0	0	0	0	0	-0.014648	0
0.694	8.113e-05	0.0179623	0.00107105	9e-08	0	0	0	0	-0.00151776	0.267396	0	0	0	0	0	0	-0.0073242	0
0.696	0.00489639	0.0179602	0.00101446	4.97e-06	0	0	0	0	-0.0014686	0.26722	0	0	0	0	0	0	-0.026855	0
0.698	0.00331329	0.0179581	0.00078914	2.61e-06	0	0	0	0	-0.00142605	0.267035	0	0	0	0	0	0	-0.014648	0
0.7	0.00173019	0.0179566	0.00041274	7.1e-07	0	0	0	0	-0.00138996	0.266848	0	0	0	0	0	0	-0.01709	0
0.702	0.00173019	0.0179557	-0.00011456	-2e-07	0	0	0	0	-0.0013575	0.266671	0	0	0	0	0	0	-0.01709	0
0.704	0	0.017956	-0.0006846	0	0	0	0	0	-0.00132565	0.266517	0	0	0	0	0	0	-0.0097656	0
0.706	0	0.0179573	-0.00105696	0	0	0	0	0	-0.00129338	0.266394	0	0	0	0	0	0	-0.01709	0
0.708	8.113e-05	0.0179594	-0.00107978	-9e-08	0	0	0	0	-0.00126182	0.266308	0	0	0	0	0	0	-0.01709	0
0.71	8.113e-05	0.0179616	-0.00081544	-7e-08	0	0	0	0	-0.00123376	0.266267	0	0	0	0	0	0	-0.01709	0
0.712	0.00812855	0.0179632	-0.00042568	-3.46e-06	0	0	0	0	-0.00121311	0.266275	0	0	0	0	0	0	-0.014648	0
0.714	8.113e-05	0.0179641	-5.41e-05	0	0	0	0	0	-0.00120313	0.266333	0	0	0	0	0	0	-0.014648	0
0.716	8.113e-05	0.0179642	0.00018983	2e-08	0	0	0	0	-0.00120469	0.266434	0	0	0	0	0	0	-0.01709	0
0.718	8.113e-05	0.0179638	0.0002418	2e-08	0	0	0	0	-0.00121666	0.26657	0	0	0	0	0	0	-0.01709	0
0.72	0.00173019	0.0179633	0.00013669	2.4e-07	0	0	0	0	-0.00123756	0.266732	0	0	0	0	0	0	-0.0048828	0
0.722	8.113e-05	0.0179631	1.212e-05	0	0	0	0	0	-0.00126518	0.266909	0	0	0	0	0	0	-0.012207	0
0.724	8.113e-05	0.017963	-1.032e-05	0	0	0	0	0	-0.00129407	0.267087	0	0	0	0	0	0	-0.01709	0
0.726	8.113e-05	0.0179631	6.9e-05	1e-08	0	0	0	0	-0.00131525	0.267249	0	0	0	0	0	0	-0.021973	0
0.728	0	0.0179629	0.00016612	0	0	0	0	0	-0.00131947	0.267385	0	0	0	0	0	0	-0.0097656	0
0.73	0	0.0179626	0.00021405	0	0	0	0	0	-0.00130003	0.26749	0	0	0	0	0	0	-0.014648	0
0.732	0	0.0179622	0.00018974	0	0	0	0	0	-0.00125353	0.26756	0	0	0	0	0	0	-0.029297	0
0.734	0	0.0179618	7.089e-05	0	0	0	0	0	-0.00118089	0.267594	0	0	0	0	0	0	-0.012207	0
0.736	0	0.0179616	-0.00015025	0	0	0	0	0	-0.00108823	0.267593	0	0	0	0	0	0	-0.019531	0
0.738	8.113e-05	0.0179619	-0.00039732	-3e-08	0	0	0	0	-0.00098537	0.267563	0	0	0	0	0	0	-0.012207	0
0.74	0	0.0179627	-0.00054832	0	0	0	0	0	-0.00088339	0.267512	0	0	0	0	0	0	-0.01709	0
0.742	8.113e-05	0.0179638	-0.0005549	-5e-08	0	0	0	0	-0.00079267	0.267454	0	0	0	0	0	0	-0.012207	0
0.744	0.00489639	0.0179649	-0.00046104	-2.26e-06	0	0	0	0	-0.00072066	0.267416	0	0	0	0	0	0	-0.021973	0
0.746	0.00173019	0.0179659	-0.00033228	-5.7e-07	0	0	0	0	-0.00067029	0.26743	0	0	0	0	0	0	-0.014648	0
0.748	0	0.0179665	-0.00021238	0	0	0	0	0	-0.00064021	0.267522	0	0	0	0	0	0	-0.026855	0
0.75	0.00173019	0.0179669	-0.00012179	-2.1e-07	0	0	0	0	-0.00062756	0.267693	0	0	0	0	0	0	-0.012207	0
0.752	0.00173019	0.0179672	-6.523e-05	-1.1e-07	0	0	0	0	-0.0006296	0.267925	0	0	0	0	0	0	-0.014648	0
0.754	0	0.0179673	-3.783e-05	0	0	0	0	0	-0.00064228	0.268205	0	0	0	0	0	0	-0.012207	0
0.756	0	0.0179674	-2.919e-05	0	0	0	0	0	-0.00066025	0.268527	0	0	0	0	0	0	-0.029297	0
0.758	0.00173019	0.0179675	-2.561e-05	-4e-08	0	0	0	0	-0.00067918	0.268884	0	0	0	0	0	0	-0.012207	0
0.76	0	0.0179675	-1.124e-05	0	0	0	0	0	-0.00069665	0.269258	0	0	0	0	0	0	-0.021973	0
0.762	0	0.0179675	3.119e-05	0	0	0	0	0	-0.00071134	0.269621	0	0	0	0	0	0	-0.019531	0
0.764	0.00654545	0.0179675	0.00011877	7.8e-07	0	0	0	0	-0.00072255	0.269952	0	0	0	0	0	0	-0.012207	0
0.766	8.113e-05	0.0179672	0.00026485	2e-08	0	0	0	0	-0.00072965	0.270239	0	0	0	0	0	0	-0.012207	0
0.768	0.00173019	0.0179667	0.00047253	8.2e-07	0	0	0	0	-0.00073162	0.270472	0	0	0	0	0	0	-0.01709	0
0.77	0.00173019	0.0179658	0.00072445	1.25e-06	0	0	0	0	-0.00072762	0.270637	0	0	0	0	0	0	-0.0073242	0
0.772	8.113e-05	0.0179643	0.00096901	8e-08	0	0	0	0	-0.00071711	0.270717	0	0	0	0	0	0	-0.01709	0
0.774	0	0.0179624	0.0011245	0	0	0	0	0	-0.00070085	0.270701	0	0	0	0	0	0	-0.01709	0
0.776	8.113e-05	0.0179601	0.00113601	9e-08	0	0	0	0	-0.00068307	0.270581	0	0	0	0	0	0	-0.019531	0
0.778	0	0.0179579	0.00103037	0	0	0	0	0	-0.00067162	0.270359	0	0	0	0	0	0	-0.019531	0
0.78	0.00654545	0.0179558	0.00086959	5.69e-06	0	0	0	0	-0.00067483	0.270044	0	0	0	0	0	0	-0.014648	0
0.782	8.113e-05	0.017954	0.00067155	5e-08	0	0	0	0	-0.00069862	0.269655	0	0	0	0	0	0	-0.012207	0
0.784	0	0.0179527	0.00042372	0	0	0	0	0	-0.00074611	0.269215	0	0	0	0	0	0	-0.014648	0
0.786	0.00173019	0.0179519	0.00013281	2.3e-07	0	0	0	0	-0.00081846	0.268745	0	0	0	0	0	0	-0.012207	0
0.788	8.113e-05	0.0179516	-0.00017646	-1e-08	0	0	0	0	-0.00091501	0.268274	0	0	0	0	0	0	-0.019531	0
0.79	0	0.017952	-0.00047645	0	0	0	0	0	-0.00103354	0.267832	0	0	0	0	0	0	-0.019531	0
0.792	8.113e-05	0.0179529	-0.00072738	-6e-08	0	0	0	0	-0.00117043	0.267449	0	0	0	0	0	0	-0.019531	0
0.794	0	0.0179544	-0.00087867	0	0	0	0	0	-0.00132023	0.26714	0	0	0	0	0	0	-0.012207	0
0.796	0	0.0179561	-0.00092192	0	0	0	0	0	-0.00147615	0.266902	0	0	0	0	0	0	-0.014648	0
0.798	8.113e-05	0.017958	-0.00092231	-7e-08	0	0	0	0	-0.00163095	0.266727	0	0	0	0	0	0	-0.012207	0
0.8	0.00331329	0.0179598	-0.00093128	-3.09e-06	0	0	0	0	-0.00177638	0.266602	0	0	0	0	0	0	-0.012207	0
0.802	0	0.0179617	-0.00090912	0	0	0	0	0	-0.00190357	0.266522	0	0	0	0	0	0	-0.012207	0
0.804	8.113e-05	0.0179635	-0.0008009	-6e-08	0	0	0	0	-0.00200603	0.266476	0	0	0	0	0	0	-0.01709	0
0.806	0	0.0179651	-0.00062229	0	0	0	0	0	-0.00208129	0.266453	0	0	0	0	0	0	-0.014648	0
0.808	0	0.0179663	-0.00042514	0	0	0	0	0	-0.00212998	0.266438	0	0	0	0	0	0	-0.019531	0
0.81	0	0.0179672	-0.00023947	0	0	0	0	0	-0.00215402	0.266428	0	0	0	0	0	0	-0.014648	0
0.812	0.00489639	0.0179677	-6.542e-05	-3.2e-07	0	0	0	0	-0.00215553	0.266427	0	0	0	0	0	0	-0.019531	0
0.814	0	0.0179678	0.00011382	0	0	0	0	0	-0.0021365	0.26644	0	0	0	0	0	0	-0.01709	0
0.816	0.00173019	0.0179676	0.00031566	5.5e-07	0	0	0	0	-0.00209792	0.266463	0	0	0	0	0	0	-0.0097656	0
0.818	0	0.0179669	0.00052351	0	0	0	0	0	-0.00203852	0.266485	0	0	0	0	0	0	-0.012207	0
0.82	0	0.0179659	0.00065346	0	0	0	0	0	-0.00195643	0.266499	0	0	0	0	0	0	-0.0097656	0
0.822	8.113e-05	0.0179646	0.00061467	5e-08	0	0	0	0	-0.00185269	0.266506	0	0	0	0	0	0	-0.024414	0
0.824	8.113e-05	0.0179633	0.00043905	4e-08	0	0	0	0	-0.00173221	0.266516	0	0	0	0	0	0	-0.019531	0
0.826	8.113e-05	0.0179625	0.00026339	2e-08	0	0	0	0	-0.00160171	0.266546	0	0	0	0	0	0	-0.01709	0
0.828	8.113e-05	0.0179619	0.00015303	1e-08	0	0	0	0	-0.0014675	0.266604	0	0	0	0	0	0	-0.019531	0
0.83	0	0.0179616	3.665e-05	0	0	0	0	0	-0.00133395	0.266693	0	0	0	0	0	0	-0.0024414	0
0.832	0	0.0179616	-0.00016183	0	0	0	0	0	-0.00120404	0.26681	0	0	0	0	0	0	-0.014648	0
0.834	8.113e-05	0.0179619	-0.00038909	-3e-08	0	0	0	0	-0.00108191	0.266949	0	0	0	0	0	0	-0.01709	0
0.836	8.113e-05	0.0179627	-0.00050533	-4e-08	0	0	0	0	-0.00097468	0.267102	0	0	0	0	0	0	-0.014648	0
0.838	8.113e-05	0.0179637	-0.00043365	-4e-08	0	0	0	0	-0.00089053	0.267264	0	0	0	0	0	0	-0.024414	0
0.84	0	0.0179645	-0.00020825	0	0	0	0	0	-0.00083398	0.267427	0	0	0	0	0	0	-0.0073242	0
0.842	0.00489639	0.017965	9.057e-05	4.4e-07	0	0	0	0	-0.00080385	0.267585	0	0	0	0	0	0	-0.024414	0
0.844	8.113e-05	0.0179648	0.00038185	3e-08	0	0	0	0	-0.0007964	0.267737	0	0	0	0	0	0	-0.026855	0
0.846	8.113e-05	0.017964	0.00058718	5e-08	0	0	0	0	-0.00080919	0.267882	0	0	0	0	0	0	-0.01709	0
0.848	0.00173019	0.0179628	0.0006595	1.14e-06	0	0	0	0	-0.00084087	0.268022	0	0	0	0	0	0	-0.024414	0
0.85	0.00489639	0.0179615	0.00063934	3.13e-06	0	0	0	0	-0.00088803	0.268154	0	0	0	0	0	0	-0.014648	0
0.852	0.00173019	0.0179602	0.0006246	1.08e-06	0	0	0	0	-0.00094382	0.268286	0	0	0	0	0	0	-0.019531	0
0.854	0	0.017959	0.0006505	0	0	0	0	0	-0.00100123	0.268439	0	0	0	0	0	0	-0.019531	0
0.856	8.113e-05	0.0179577	0.00067059	5e-08	0	0	0	0	-0.00105709	0.268641	0	0	0	0	0	0	-0.021973	0
0.858	8.113e-05	0.0179563	0.00063059	5e-08	0	0	0	0	-0.0011117	0.268911	0	0	0	0	0	0	-0.014648	0
0.86	0.00331329	0.0179551	0.00045962	1.52e-06	0	0	0	0	-0.00116564	0.269251	0	0	0	0	0	0	-0.0097656	0
0.862	0.00173019	0.0179542	9.646e-05	1.7e-07	0	0	0	0	-0.0012179	0.269646	0	0	0	0	0	0	-0.019531	0
0.864	8.113e-05	0.017954	-0.00037433	-3e-08	0	0	0	0	-0.00126583	0.270067	0	0	0	0	0	0	-0.024414	0
0.866	8.113e-05	0.0179547	-0.00076769	-6e-08	0	0	0	0	-0.00130549	0.270472	0	0	0	0	0	0	-0.014648	0
0.868	8.113e-05	0.0179563	-0.00100078	-8e-08	0	0	0	0	-0.00133258	0.270818	0	0	0	0	0	0	-0.01709	0
0.87	0	0.0179583	-0.0010877	0	0	0	0	0	-0.00134504	0.271078	0	0	0	0	0	0	-0.012207	0
0.872	0.00331329	0.0179604	-0.00101578	-3.37e-06	0	0	0	0	-0.00134493	0.271245	0	0	0	0	0	0	-0.012207	0
0.874	0	0.0179625	-0.00077668	0	0	0	0	0	-0.00133752	0.271329	0	0	0	0	0	0	-0.019531	0
0.876	8.113e-05	0.017964	-0.00043287	-4e-08	0	0	0	0	-0.00132937	0.271347	0	0	0	0	0	0	-0.019531	0
0.878	0	0.0179649	-8.109e-05	0	0	0	0	0	-0.00132639	0.271322	0	0	0	0	0	0	-0.021973	0
0.88	0.00331329	0.017965	0.00019347	6.4e-07	0	0	0	0	-0.00133216	0.271273	0	0	0	0	0	0	-0.0073242	0
0.882	0.00173019	0.0179647	0.00031679	5.5e-07	0	0	0	0	-0.00134871	0.271218	0	0	0	0	0	0	-0.012207	0
0.884	0	0.017964	0.00023894	0	0	0	0	0	-0.00137773	0.271174	0	0	0	0	0	0	-0.0097656	0
0.886	0	0.0179636	-3.9e-06	0	0	0	0	0	-0.00141926	0.271155	0	0	0	0	0	0	-0.01709	0
0.888	0	0.0179636	-0.00026769	0	0	0	0	0	-0.00146863	0.271167	0	0	0	0	0	0	-0.019531	0
0.89	0.00173019	0.0179641	-0.00040294	-7e-07	0	0	0	0	-0.0015168	0.271205	0	0	0	0	0	0	-0.024414	0
0.892	8.113e-05	0.0179649	-0.00036117	-3e-08	0	0	0	0	-0.00155611	0.271251	0	0	0	0	0	0	-0.019531	0
0.894	8.113e-05	0.0179656	-0.00017678	-1e-08	0	0	0	0	-0.00158394	0.271292	0	0	0	0	0	0	-0.019531	0
0.896	0	0.017966	0.00010005	0	0	0	0	0	-0.00160016	0.271318	0	0	0	0	0	0	-0.021973	0
0.898	0.00331329	0.0179658	0.0004244	1.41e-06	0	0	0	0	-0.00160426	0.271329	0	0	0	0	0	0	-0.0073242	0
0.9	0	0.0179649	0.0007428	0	0	0	0	0	-0.00159604	0.271323	0	0	0	0	0	0	-0.01709	0
0.902	8.113e-05	0.0179634	0.00097793	8e-08	0	0	0	0	-0.00157758	0.271299	0	0	0	0	0	0	-0.012207	0
0.904	8.113e-05	0.0179615	0.00105647	9e-08	0	0	0	0	-0.0015535	0.27125	0	0	0	0	0	0	-0.01709	0
0.906	0	0.0179594	0.00099857	0	0	0	0	0	-0.00152768	0.271165	0	0	0	0	0	0	-0.029297	0
0.908	0.00173019	0.0179574	0.0009298	1.61e-06	0	0	0	0	-0.00150021	0.271034	0	0	0	0	0	0	-0.0097656	0
0.91	0	0.0179555	0.00092103	0	0	0	0	0	-0.0014696	0.270865	0	0	0	0	0	0	-0.012207	0
0.912	0	0.0179537	0.00088708	0	0	0	0	0	-0.0014374	0.270674	0	0	0	0	0	0	-0.014648	0
0.914	8.113e-05	0.0179519	0.0006999	6e-08	0	0	0	0	-0.00140927	0.270482	0	0	0	0	0	0	-0.012207	0
0.916	8.113e-05	0.0179505	0.00030777	2e-08	0	0	0	0	-0.00139107	0.270311	0	0	0	0	0	0	-0.014648	0
0.918	8.113e-05	0.0179499	-0.00023777	-2e-08	0	0	0	0	-0.00138473	0.270177	0	0	0	0	0	0	-0.01709	0
0.92	0.00173019	0.0179504	-0.00076909	-1.33e-06	0	0	0	0	-0.00138814	0.270085	0	0	0	0	0	0	-0.019531	0
0.922	8.113e-05	0.0179519	-0.00109585	-9e-08	0	0	0	0	-0.00139774	0.270028	0	0	0	0	0	0	-0.019531	0
0.924	0	0.0179541	-0.0011805	0	0	0	0	0	-0.00141016	0.269993	0	0	0	0	0	0	-0.01709	0
0.926	8.113e-05	0.0179565	-0.00112069	-9e-08	0	0	0	0	-0.00142223	0.269963	0	0	0	0	0	0	-0.0024414	0
0.928	0.00331329	0.0179587	-0.00098891	-3.28e-06	0	0	0	0	-0.00143181	0.26993	0	0	0	0	0	0	-0.014648	0
0.93	8.113e-05	0.0179607	-0.00081554	-7e-08	0	0	0	0	-0.00143997	0.269902	0	0	0	0	0	0	-0.0073242	0
0.932	8.113e-05	0.0179623	-0.00064222	-5e-08	0	0	0	0	-0.0014513	0.269891	0	0	0	0	0	0	-0.014648	0
0.934	8.113e-05	0.0179636	-0.00048572	-4e-08	0	0	0	0	-0.00147077	0.269898	0	0	0	0	0	0	-0.019531	0
0.936	8.113e-05	0.0179646	-0.00032299	-3e-08	0	0	0	0	-0.0014998	0.269916	0	0	0	0	0	0	-0.01709	0
0.938	8.113e-05	0.0179652	-0.00014816	-1e-08	0	0	0	0	-0.00153581	0.269932	0	0	0	0	0	0	-0.019531	0
0.94	0	0.0179655	3.71e-06	0	0	0	0	0	-0.00157448	0.269932	0	0	0	0	0	0	-0.012207	0
0.942	8.113e-05	0.0179655	8.251e-05	1e-08	0	0	0	0	-0.00161151	0.269908	0	0	0	0	0	0	-0.0048828	0
0.944	0.00173019	0.0179653	5.619e-05	1e-07	0	0	0	0	-0.00164386	0.269862	0	0	0	0	0	0	-0.026855	0
0.946	0.00173019	0.0179652	-5.477e-05	-9e-08	0	0	0	0	-0.00167185	0.269801	0	0	0	0	0	0	-0.012207	0
0.948	8.113e-05	0.0179653	-0.0001756	-1e-08	0	0	0	0	-0.00170107	0.269729	0	0	0	0	0	0	-0.014648	0
0.95	8.113e-05	0.0179657	-0.0002355	-2e-08	0	0	0	0	-0.00174092	0.269643	0	0	0	0	0	0	-0.014648	0
0.952	0.00173019	0.0179662	-0.00021528	-3.7e-07	0	0	0	0	-0.00179991	0.269539	0	0	0	0	0	0	-0.012207	0
0.954	0	0.0179666	-0.00013043	0	0	0	0	0	-0.00188327	0.269414	0	0	0	0	0	0	-0.026855	0
0.956	0.00173019	0.0179668	2.43e-06	0	0	0	0	0	-0.0019938	0.269268	0	0	0	0	0	0	-0.01709	0
0.958	0	0.0179668	0.00017319	0	0	0	0	0	-0.0021319	0.269102	0	0	0	0	0	0	-0.021973	0
0.96	0	0.0179665	0.00037026	0	0	0	0	0	-0.00229529	0.268906	0	0	0	0	0	0	-0.01709	0
0.962	0.00331329	0.0179657	0.00056916	1.89e-06	0	0	0	0	-0.00248066	0.268672	0	0	0	0	0	0	-0.0097656	0
0.964	0.00812855	0.0179646	0.00071971	5.85e-06	0	0	0	0	-0.00268595	0.268397	0	0	0	0	0	0	-0.019531	0
0.966	8.113e-05	0.0179632	0.00074663	6e-08	0	0	0	0	-0.00291145	0.268093	0	0	0	0	0	0	-0.0097656	0
0.968	0.00331329	0.0179617	0.00060048	1.99e-06	0	0	0	0	-0.00315985	0.267773	0	0	0	0	0	0	-0.024414	0
0.97	8.113e-05	0.0179605	0.00032622	3e-08	0	0	0	0	-0.00343572	0.26744	0	0	0	0	0	0	-0.01709	0
0.972	0.00173019	0.0179598	2.327e-05	4e-08	0	0	0	0	-0.00374446	0.267083	0	0	0	0	0	0	-0.01709	0
0.974	8.113e-05	0.0179598	-0.00026116	-2e-08	0	0	0	0	-0.00409209	0.266689	0	0	0	0	0	0	-0.0097656	0
0.976	0.00173019	0.0179603	-0.00051088	-8.8e-07	0	0	0	0	-0.0044864	0.266248	0	0	0	0	0	0	-0.0097656	0
0.978	0.00173019	0.0179613	-0.00066406	-1.15e-06	0	0	0	0	-0.00493912	0.265754	0	0	0	0	0	0	-0.012207	0
0.98	0.00331329	0.0179627	-0.00066804	-2.21e-06	0	0	0	0	-0.00546933	0.265194	0	0	0	0	0	0	-0.012207	0
0.982	8.113e-05	0.017964	-0.00055686	-5e-08	0	0	0	0	-0.00610446	0.264563	0	0	0	0	0	0	-0.014648	0
0.984	8.113e-05	0.0179651	-0.00041452	-3e-08	0	0	0	0	-0.00687554	0.263867	0	0	0	0	0	0	-0.0097656	0
0.986	0	0.0179659	-0.00030436	0	0	0	0	0	-0.00780974	0.263131	0	0	0	0	0	0	-0.0097656	0
0.988	0.00331329	0.0179665	-0.00022354	-7.4e-07	0	0	0	0	-0.00892442	0.262397	0	0	0	0	0	0	-0.01709	0
0.99	0.00173019	0.017967	-8.585e-05	-1.5e-07	0	0	0	0	-0.0102222	0.261738	0	0	0	0	0	0	-0.036621	0
0.992	0.00331329	0.0179672	0.00020576	6.8e-07	0	0	0	0	-0.0116863	0.261265	0	0	0	0	0	0	-0.019531	0
0.994	0	0.0179668	0.00064346	0	0	0	0	0	-0.0132739	0.261134	0	0	0	0	0	0	-0.014648	0
0.996	0	0.0179655	0.00112413	0	0	0	0	0	-0.0149056	0.26154	0	0	0	0	0	0	-0.0097656	0
0.998	8.113e-05	0.0179632	0.00158723	1.3e-07	0	0	0	0	-0.0164556	0.262721	0	0	0	0	0	0	-0.0024414	0
1	0.00654545	0.01796	0.0021118	1.382e-05	0	0	0	0	-0.0177465	0.264972	0	0	0	0	0	0	-0.0048828	0
1.002	8.113e-05	0.0179558	0.00286823	2.3e-07	0	0	0	0	-0.0185468	0.26865	0	0	0	0	0	0	-0.026855	0
1.004	8.113e-05	0.0179501	0.00397273	3.2e-07	0	0	0	0	-0.0185673	0.274156	0	0	0	0	0	0	-0.024414	0
1.006	0	0.0179421	0.00537967	0	0	0	0	0	-0.0174598	0.281907	0	0	0	0	0	0	-0.012207	0
1.008	0	0.0179314	0.00691141	0	0	0	0	0	-0.0148154	0.292312	0	0	0	0	0	0	0.05127	0
1.01	0.00489639	0.0179176	0.00837805	4.102e-05	0	0	0	0	-0.0101691	0.305739	0	0	0	0	0	0	-0.0024414	0
1.012	8.113e-05	0.0179008	0.00963953	7.8e-07	0	0	0	0	-0.00301401	0.322485	0	0	0	0	0	0	-0.024414	0.0397372
1.014	0.00173019	0.0178815	0.0105929	1.833e-05	1.6e-07	6.16e-06	0.00016129	0.00616369	0.0071754	0.342734	4.9e-07	1.56e-06	2.05e-06	1.81e-06	4.16e-06	0.00066522	0.090332	0.139202
1.016	0	0.0178603	0.0111999	0	1.57e-06	2.636e-05	0.0012499	0.0140346	0.0209106	0.366533	2.56e-06	6.67e-06	9.23e-06	3.54e-06	3.225e-05	0.00137449	-0.029297	0.28215
1.018	8.113e-05	0.0178379	0.0115443	9.4e-07	6.38e-06	6.428e-05	0.00355818	0.0238849	0.0386431	0.393801	7.52e-06	1.627e-05	2.379e-05	3.62e-06	9.18e-05	0.00213482	0.046387	0.485118
1.02	0	0.0178148	0.0117988	0	1.735e-05	0.00012414	0.00740894	0.0359758	0.0607064	0.42434	1.74e-05	3.142e-05	4.882e-05	3.7e-06	0.00019115	0.00295296	-0.10986	0.769122
1.022	0.00654545	0.0177912	0.0120994	7.92e-05	3.79e-05	0.00021067	0.0131439	0.0505495	0.0872554	0.457856	3.519e-05	5.332e-05	8.851e-05	1.025e-05	0.00033911	0.00383516	0.16357	1.15999
1.024	0.00654545	0.017767	0.0124675	8.161e-05	7.215e-05	0.00032904	0.0211074	0.0678231	0.118204	0.494	6.509e-05	8.328e-05	0.00014837	2.334e-05	0.00054457	0.00478701	-0.19287	1.68836
1.026	0.0226403	0.0177421	0.0128789	0.00029158	0.00012489	0.00048485	0.0316258	0.0879872	0.153169	0.532428	0.00011277	0.00012271	0.00023549	5.253e-05	0.00081595	0.00581344	-0.061035	2.38906
1.028	0.0339199	0.0177163	0.0133409	0.00045252	0.00020149	0.00068404	0.0449826	0.111205	0.191438	0.572792	0.00018563	0.00017313	0.00035876	0.00010909	0.00116055	0.00691866	-0.17822	3.29925
1.03	0.056479	0.0176897	0.0138378	0.00078154	0.00030787	0.00093286	0.0613944	0.137608	0.231986	0.614603	0.0002929	0.0002361	0.000529	0.00019948	0.00158398	0.00810606	-0.0097656	4.45441
1.032	0.0725739	0.017662	0.0142726	0.00103582	0.00045025	0.00123774	0.0809897	0.167277	0.273574	0.657058	0.00044558	0.00031327	0.00075885	0.00032854	0.00208954	0.00937772	-0.019531	5.8823
1.034	0.0902518	0.0176334	0.0145227	0.0013107	0.00063504	0.00160523	0.103799	0.200215	0.314897	0.698919	0.0006561	0.00040628	0.00106238	0.00049136	0.00267801	0.0107337	0.15137	7.59589
1.036	0.119275	0.0176044	0.0145261	0.0017326	0.0008686	0.00204176	0.129754	0.236311	0.354739	0.738569	0.00093756	0.00051677	0.00145432	0.00070089	0.00334764	0.0121712	-0.053711	9.58753
1.038	0.148233	0.0175754	0.0143083	0.00212096	0.00115705	0.0025534	0.1587	0.275327	0.39208	0.774238	0.00130278	0.00064626	0.00194904	0.0009684	0.00409446	0.013684	-0.16602	11.8269
1.04	0.177256	0.0175467	0.0139664	0.00247563	0.00150616	0.00314562	0.190413	0.316894	0.42612	0.80438	0.00176316	0.00079615	0.00255931	0.00129389	0.00491266	0.0152626	-0.036621	14.2644
1.042	0.217493	0.0175188	0.0136615	0.00297129	0.00192119	0.00382306	0.224613	0.360547	0.456246	0.828058	0.00232774	0.00096761	0.00329535	0.00168864	0.00579503	0.016895	-0.10498	16.8396
1.044	0.259379	0.0174915	0.0135645	0.00351836	0.00240678	0.00458939	0.26098	0.40578	0.48201	0.845159	0.00300271	0.00116156	0.00416427	0.00216551	0.00673328	0.0185683	0.22461	19.4919
1.046	0.301266	0.0174644	0.0137048	0.00412878	0.00296693	0.00544728	0.299166	0.452111	0.503176	0.856362	0.00379136	0.0013787	0.00517006	0.00272616	0.00771847	0.0202698	-0.10986	22.1713
1.048	0.347967	0.0174369	0.0139166	0.00484253	0.00360491	0.00639852	0.338816	0.499129	0.519805	0.862901	0.00469464	0.00161945	0.00631409	0.00337539	0.00874145	0.021989	0.029297	24.845
1.05	0.402716	0.0174091	0.0140196	0.00564593	0.00432332	0.00744418	0.379596	0.546531	0.532327	0.866281	0.00571199	0.00188411	0.00759609	0.00412607	0.00979358	0.0237182	-0.2002	27.5016
1.052	0.459048	0.0173811	0.0140032	0.00642813	0.00512414	0.00858484	0.421217	0.594132	0.541496	0.868005	0.00684237	0.00217281	0.00901518	0.00498783	0.0108674	0.0254525	-0.1001	30.1497
1.054	0.521844	0.0173531	0.0139988	0.00730521	0.00600881	0.00982082	0.463455	0.641853	0.548226	0.869395	0.00808527	0.00248563	0.0105709	0.00596873	0.0119571	0.0271899	-0.090332	32.8121
1.056	0.597569	0.0173251	0.0141272	0.00844195	0.00697841	0.0111524	0.506153	0.689708	0.553384	0.871479	0.00944136	0.00282265	0.012264	0.00708814	0.0130587	0.0289308	-0.073242	35.5187
1.058	0.684507	0.0172968	0.0144251	0.00987406	0.00803378	0.0125799	0.549215	0.737779	0.557636	0.874942	0.0109128	0.00318394	0.0140968	0.00837022	0.0141698	0.0306772	0.20996	38.2986
1.06	0.790839	0.017268	0.0149088	0.0117904	0.00917559	0.0141038	0.592589	0.786186	0.561398	0.880151	0.0125033	0.00356965	0.016073	0.00984556	0.0152888	0.0324323	0.17334	41.1759
1.062	0.927711	0.0172381	0.0156303	0.0145004	0.0104044	0.0157251	0.636244	0.835068	0.564894	0.887204	0.0142177	0.00397999	0.0181977	0.0115641	0.0164151	0.0341997	-0.35156	44.1669
1.064	1.11128	0.0172069	0.0166357	0.018487	0.0117208	0.0174447	0.680164	0.884562	0.568245	0.895939	0.0160614	0.00441522	0.0204767	0.0136031	0.0175482	0.0359828	0.20752	47.2776
1.066	1.32065	0.0171736	0.0178982	0.0236372	0.0131253	0.0192641	0.72434	0.934783	0.57151	0.90595	0.0180405	0.0048757	0.0229162	0.016035	0.018688	0.0377847	-0.20996	50.5016
1.068	1.56219	0.0171378	0.0193122	0.0301693	0.0146184	0.0211846	0.768765	0.985806	0.574649	0.916631	0.0201603	0.00536179	0.0255221	0.0189179	0.0198341	0.0396073	0.354	53.8152
1.07	1.82469	0.0170992	0.020752	0.037866	0.0162006	0.0232081	0.81342	1.03765	0.577445	0.927193	0.022425	0.00587393	0.0282989	0.0223048	0.0209862	0.0414511	-0.31982	57.1706
1.072	2.12262	0.0170577	0.0221537	0.0470238	0.0178723	0.025336	0.858261	1.09027	0.579457	0.936612	0.0248364	0.0064125	0.0312489	0.0262521	0.0221431	0.0433149	-0.10254	60.488
1.074	2.43826	0.0170134	0.0235468	0.0574131	0.0196338	0.0275698	0.903203	1.14353	0.580045	0.943567	0.0273922	0.00697787	0.0343701	0.0308129	0.0233026	0.0451951	-0.14648	63.6498
1.076	2.76516	0.0169663	0.0249939	0.0691122	0.0214851	0.0299105	0.948107	1.19716	0.578469	0.946428	0.0300842	0.00757029	0.0376544	0.0360164	0.0244612	0.0470851	-0.078125	66.5005
1.078	3.06951	0.0169163	0.0264943	0.0813246	0.023426	0.0323585	0.992775	1.25079	0.573983	0.943348	0.032896	0.00818987	0.0410859	0.041851	0.0256136	0.0489749	-0.097656	68.8534
1.08	3.33362	0.0168633	0.0279285	0.0931032	0.0254557	0.0349131	1.03696	1.30388	0.565887	0.93245	0.0358023	0.00883645	0.0446387	0.0482542	0.0267535	0.0508506	-0.043945	70.5029
1.082	3.50757	0.0168075	0.0290577	0.101922	0.027573	0.0375728	1.08034	1.35575	0.55353	0.912081	0.0387671	0.00950959	0.0482767	0.0550954	0.0278729	0.0526952	0.053711	71.244
1.084	3.55427	0.0167493	0.0295834	0.105147	0.0297759	0.0403341	1.12259	1.40563	0.536282	0.881083	0.0417444	0.0102085	0.0519529	0.0621572	0.0289627	0.0544883	-0.029297	70.8943
1.086	3.47538	0.0166902	0.029265	0.101707	0.0320618	0.0431925	1.16328	1.45268	0.513556	0.83899	0.0446791	0.0109319	0.055611	0.0691868	0.0300125	0.0562084	-0.048828	69.3174
1.088	3.29985	0.0166316	0.0280197	0.0924608	0.034427	0.0461412	1.20198	1.49605	0.484895	0.786104	0.0475095	0.0116782	0.0591878	0.0759621	0.031011	0.0578335	-0.021973	66.4448
1.09	3.0647	0.0165756	0.0259553	0.079545	0.0368672	0.0491722	1.23822	1.53494	0.450133	0.723453	0.0501709	0.0124454	0.0626163	0.0823266	0.031946	0.0593431	-0.019531	62.2948
1.092	2.76681	0.0165237	0.0233535	0.0646147	0.039377	0.0522758	1.27154	1.56866	0.409578	0.652742	0.0525998	0.0132309	0.0658307	0.0881581	0.0328057	0.0607193	0.012207	56.9888
1.094	2.43665	0.016477	0.0206004	0.050196	0.0419501	0.0554411	1.30153	1.59668	0.364158	0.576311	0.0547393	0.014032	0.0687714	0.0933616	0.0335795	0.0619483	0.0024414	50.7561
1.096	2.09363	0.0164358	0.0180483	0.0377864	0.0445795	0.0586564	1.32787	1.61866	0.31544	0.497013	0.0565445	0.0148458	0.0713904	0.0978919	0.0342591	0.0630216	0.021973	43.918
1.098	1.79409	0.0163997	0.0158889	0.0285062	0.0472577	0.0619096	1.35039	1.6345	0.265495	0.417925	0.0579873	0.0156692	0.0736565	0.10178	0.03484	0.0639366	0.01709	36.847
1.1	1.54609	0.0163679	0.014134	0.0218524	0.0499772	0.0651884	1.36907	1.64434	0.216604	0.341967	0.0590588	0.0164991	0.0755578	0.10512	0.0353221	0.0646965	0.031738	29.9133
1.102	1.38503	0.0163396	0.0126876	0.0175726	0.0527304	0.0684813	1.38409	1.64849	0.170901	0.271543	0.0597689	0.0173325	0.0771014	0.108051	0.0357096	0.06531	0.065918	23.4337
1.104	1.26748	0.0163143	0.0114289	0.0144859	0.0555102	0.0717773	1.39576	1.64748	0.130033	0.208377	0.0601439	0.0181667	0.0783106	0.110703	0.0360105	0.0657899	0.029297	17.6394
1.106	1.18536	0.0162914	0.0102633	0.0121657	0.0583104	0.0750666	1.40448	1.64188	0.0949501	0.153513	0.0602215	0.0189992	0.0792208	0.113156	0.0362355	0.0661518	0.029297	12.6641
1.108	1.13061	0.0162709	0.00915711	0.0103531	0.0611256	0.0783409	1.41071	1.63237	0.0658686	0.107371	0.0600463	0.0198279	0.0798742	0.115472	0.0363963	0.0664127	0.014648	8.54839
1.11	1.1258	0.0162526	0.0081615	0.00918819	0.0639512	0.0815929	1.41491	1.61962	0.0423997	0.0698338	0.0596643	0.020651	0.0803153	0.117729	0.0365046	0.0665899	0.021973	5.25992
1.112	1.11775	0.0162362	0.00738669	0.00825646	0.0667836	0.0848168	1.41747	1.60427	0.0238033	0.0403782	0.0591198	0.0214669	0.0805867	0.119972	0.0365708	0.0667001	0.03418	2.72043
1.114	1.09196	0.0162215	0.0069236	0.00756028	0.0696198	0.088008	1.41876	1.58693	0.00927183	0.0182017	0.0584525	0.0222746	0.0807271	0.122182	0.0366039	0.0667587	0.012207	0.831935
1.116	1.04044	0.0162076	0.00679749	0.00707239	0.0724576	0.091163	1.41904	1.5681	-0.00185251	0.00233734	0.0576969	0.0230732	0.08077	0.124314	0.0366113	0.0667792	0.012207	0
1.118	0.974412	0.016194	0.00702969	0.00684981	0.0752957	0.0942796	1.41904	1.54848	-0.00998954	-0.008242	0.0569081	0.023862	0.08077	0.126329	0.0365995	0.0667733	0	0
1.12	0.929294	0.01618	0.00769883	0.00715448	0.0781338	0.0973569	1.41904	1.52886	-0.0153742	-0.0145576	0.0561292	0.0246408	0.08077	0.128233	0.0365741	0.0667505	-0.012207	0
1.122	0.897104	0.0161646	0.00881021	0.00790368	0.0809719	0.100395	1.41904	1.50924	-0.0182047	-0.0175875	0.0553602	0.0254098	0.08077	0.130059	0.0365405	0.0667184	0.0024414	0
1.124	0.86973	0.016147	0.0101077	0.00879099	0.08381	0.103394	1.41904	1.48962	-0.0188029	-0.0182181	0.0546012	0.0261688	0.08077	0.131826	0.0365035	0.0666825	-0.012207	0
1.126	0.848754	0.0161267	0.0111415	0.00945636	0.0866481	0.106354	1.41904	1.47	-0.0176971	-0.0172058	0.0538522	0.0269179	0.08077	0.133545	0.036467	0.0666471	-0.0097656	0
1.128	0.829427	0.0161044	0.0115534	0.00958273	0.0894862	0.109274	1.41904	1.45038	-0.0155826	-0.0151728	0.053113	0.027657	0.08077	0.135223	0.0364337	0.0666148	-0.019531	0
1.13	0.806934	0.0160813	0.0112771	0.00909985	0.0923242	0.112155	1.41904	1.43076	-0.0131776	-0.0126085	0.0523838	0.0283862	0.08077	0.136859	0.036405	0.066587	-0.026855	0
1.132	0.77791	0.0160588	0.0104881	0.00815878	0.0951623	0.114997	1.41904	1.41114	-0.0110423	-0.00987127	0.0516645	0.0291055	0.08077	0.138444	0.0363808	0.0665645	-0.019531	0
1.134	0.742488	0.0160378	0.00942929	0.00700114	0.0980004	0.1178	1.41904	1.39152	-0.00944496	-0.00721052	0.0509552	0.0298148	0.08077	0.139964	0.0363603	0.0665474	-0.014648	0
1.136	0.70865	0.016019	0.00830347	0.00588425	0.100838	0.120563	1.41904	1.3719	-0.00833202	-0.00478855	0.0502558	0.0305143	0.08077	0.141415	0.0363425	0.0665354	-0.024414	0
1.138	0.669996	0.0160023	0.00723561	0.00484783	0.103677	0.123287	1.41904	1.35228	-0.00742189	-0.0026919	0.0495663	0.0312037	0.08077	0.142794	0.0363267	0.0665279	-0.026855	0
1.14	0.621711	0.0159879	0.00626187	0.00389308	0.106515	0.125972	1.41904	1.33266	-0.00638353	-0.000949	0.0488867	0.0318833	0.08077	0.144086	0.0363129	0.0665243	-0.019531	0
1.142	0.584706	0.0159753	0.00538979	0.00315144	0.109353	0.128618	1.41904	1.31304	-0.00502088	0.00044718	0.0482171	0.0325529	0.08077	0.145292	0.0363015	0.0665238	-0.0097656	0
1.144	0.552451	0.0159646	0.00466836	0.00257904	0.112191	0.131224	1.41904	1.29342	-0.00338032	0.00152769	0.0475574	0.0332126	0.08077	0.146429	0.0362931	0.0665258	-0.024414	0
1.146	0.518678	0.0159552	0.0041532	0.00215417	0.115029	0.133792	1.41904	1.2738	-0.00173543	0.00233879	0.0469077	0.0338624	0.08077	0.147501	0.036288	0.0665296	-0.01709	0
1.148	0.480024	0.0159469	0.00382215	0.00183473	0.117867	0.13632	1.41904	1.25418	-0.00045988	0.00292694	0.0462678	0.0345022	0.08077	0.148499	0.0362858	0.0665349	-0.031738	0
1.15	0.447768	0.0159393	0.00355879	0.00159351	0.120705	0.138808	1.41904	1.23456	0.00014953	0.00333237	0.0456379	0.0351321	0.08077	0.149427	0.0362855	0.0665411	-0.021973	0
1.152	0.417162	0.0159322	0.00321265	0.0013402	0.123543	0.141258	1.41904	1.21494	1.583e-05	0.00359459	0.045018	0.0357521	0.08077	0.150292	0.0362857	0.0665481	-0.0097656	0
1.154	0.388204	0.0159257	0.00267965	0.00104025	0.126381	0.143668	1.41904	1.19532	-0.0006753	0.0037531	0.0444079	0.0363621	0.08077	0.151097	0.036285	0.0665554	-0.03418	0
1.156	0.356014	0.0159204	0.00194412	0.00069213	0.129219	0.146039	1.41904	1.1757	-0.00155031	0.00384013	0.0438078	0.0369622	0.08077	0.151842	0.0362828	0.066563	-0.019531	0
1.158	0.326991	0.0159165	0.00104572	0.00034194	0.132057	0.148371	1.41904	1.15608	-0.0022066	0.00387679	0.0432177	0.0375524	0.08077	0.152525	0.036279	0.0665707	-0.024414	0
1.16	0.310896	0.0159144	7.81e-06	2.43e-06	0.134896	0.150663	1.41904	1.13646	-0.00238541	0.0038795	0.0426374	0.0381326	0.08077	0.153162	0.0362744	0.0665785	-0.026855	0
1.162	0.286754	0.0159144	-0.00119334	-0.0003422	0.137734	0.152917	1.41904	1.11684	-0.00207912	0.0038721	0.0420671	0.0387029	0.08077	0.15376	0.03627	0.0665862	-0.014648	0
1.164	0.265844	0.0159168	-0.00261024	-0.00069392	0.140572	0.155131	1.41904	1.09722	-0.00152287	0.00388702	0.0415068	0.0392633	0.08077	0.154313	0.0362664	0.066594	-0.026855	0
1.166	0.244868	0.015922	-0.00429463	-0.00105162	0.14341	0.157306	1.41904	1.0776	-0.0010755	0.00395234	0.0409563	0.0398137	0.08077	0.154823	0.0362638	0.0666018	-0.021973	0
1.168	0.22719	0.0159306	-0.006256	-0.0014213	0.146248	0.159441	1.41904	1.05798	-0.00104684	0.00408176	0.0404158	0.0403542	0.08077	0.155295	0.0362616	0.0666099	-0.01709	0
1.17	0.206214	0.0159431	-0.00842465	-0.00173728	0.149086	0.161537	1.41904	1.03836	-0.00155077	0.00427252	0.0398852	0.0408848	0.08077	0.155729	0.0362591	0.0666182	-0.021973	0
1.172	0.188536	0.0159599	-0.0106642	-0.00201059	0.151924	0.163595	1.41904	1.01874	-0.0024499	0.00450607	0.0393646	0.0414055	0.08077	0.156124	0.036255	0.066627	-0.0073242	0
1.174	0.172441	0.0159813	-0.012795	-0.00220639	0.154762	0.165612	1.41904	0.999121	-0.00341653	0.00474918	0.0388539	0.0419162	0.08077	0.156485	0.0362492	0.0666363	-0.0048828	0
1.176	0.157929	0.0160069	-0.014593	-0.00230466	0.1576	0.167591	1.41904	0.979501	-0.00408237	0.00495739	0.0383531	0.042417	0.08077	0.156815	0.0362417	0.066646	-0.014648	0
1.178	0.141834	0.016036	-0.0158669	-0.00225047	0.160438	0.16953	1.41904	0.959881	-0.00420561	0.00508949	0.0378622	0.0429078	0.08077	0.157115	0.0362334	0.066656	-0.012207	0
1.18	0.128906	0.0160678	-0.0166074	-0.00214079	0.163276	0.171431	1.41904	0.940261	-0.00377833	0.00512465	0.0373813	0.0433887	0.08077	0.157385	0.0362254	0.0666662	-0.012207	0
1.182	0.124091	0.016101	-0.0170091	-0.00211067	0.166114	0.173291	1.41904	0.920641	-0.00302791	0.00506371	0.0369103	0.0438597	0.08077	0.157638	0.0362186	0.0666764	-0.014648	0
1.184	0.116043	0.016135	-0.0173281	-0.00201081	0.168953	0.175113	1.41904	0.901021	-0.00231243	0.00492294	0.0364492	0.0443208	0.08077	0.157879	0.0362133	0.0666864	-0.026855	0
1.186	0.104764	0.0161697	-0.0177387	-0.00185837	0.171791	0.176896	1.41904	0.881401	-0.00195683	0.00473177	0.0359981	0.0447719	0.08077	0.158099	0.036209	0.0666961	-0.024414	0
1.188	0.101531	0.0162052	-0.0182825	-0.00185625	0.174629	0.178639	1.41904	0.861781	-0.00210432	0.00452651	0.0355569	0.0452131	0.08077	0.158306	0.0362049	0.0667053	-0.012207	0
1.19	0.0886687	0.0162417	-0.0188786	-0.00167394	0.177467	0.180343	1.41904	0.842161	-0.00265324	0.00433813	0.0351257	0.0456444	0.08077	0.158496	0.0362002	0.0667142	-0.024414	0
1.192	0.0854365	0.0162795	-0.0193473	-0.00165296	0.180305	0.182007	1.41904	0.822541	-0.0033083	0.00418135	0.0347043	0.0460657	0.08077	0.15867	0.0361942	0.0667227	-0.014648	0
1.194	0.0741569	0.0163182	-0.0194781	-0.00144443	0.183143	0.183633	1.41904	0.802921	-0.00371892	0.00404549	0.0342929	0.0464771	0.08077	0.15883	0.0361872	0.0667309	-0.029297	0
1.196	0.0693417	0.0163571	-0.0191491	-0.00132783	0.185981	0.185219	1.41904	0.783301	-0.00364091	0.00389515	0.0338914	0.0468786	0.08077	0.158973	0.0361798	0.0667389	-0.021973	0
1.198	0.0628774	0.0163954	-0.0183857	-0.00115604	0.188819	0.186766	1.41904	0.763681	-0.00304978	0.00369422	0.0334999	0.0472701	0.08077	0.159105	0.0361731	0.0667465	-0.029297	0
1.2	0.0645264	0.0164322	-0.0173214	-0.00111769	0.191657	0.188274	1.41904	0.744061	-0.00215245	0.00343002	0.0331183	0.0476517	0.08077	0.159233	0.0361679	0.0667536	-0.021973	0
1.202	0.0532469	0.0164668	-0.016153	-0.0008601	0.194495	0.189742	1.41904	0.724441	-0.00129133	0.00310484	0.0327466	0.0480234	0.08077	0.15935	0.0361645	0.0667601	-0.019531	0
1.204	0.0451994	0.0164991	-0.015093	-0.0006822	0.197333	0.191172	1.41904	0.704821	-0.00078662	0.00272167	0.0323849	0.0483852	0.08077	0.159449	0.0361624	0.066766	-0.031738	0
1.206	0.0484316	0.0165293	-0.0142766	-0.00069144	0.200172	0.192562	1.41904	0.685201	-0.00079011	0.00229105	0.0320331	0.048737	0.08077	0.159543	0.0361608	0.066771	-0.01709	0
1.208	0.0467825	0.0165579	-0.0136895	-0.00064043	0.20301	0.193912	1.41904	0.665581	-0.00121755	0.00183318	0.0316912	0.0490788	0.08077	0.159638	0.0361588	0.0667751	-0.029297	0
1.21	0.0387351	0.0165853	-0.0131845	-0.0005107	0.205848	0.195224	1.41904	0.645961	-0.00178826	0.00137046	0.0313592	0.0494108	0.08077	0.159723	0.0361558	0.0667783	-0.014648	0
1.212	0.0451994	0.0166116	-0.0125728	-0.00056828	0.208686	0.196496	1.41904	0.626341	-0.00215205	0.00092743	0.0310372	0.0497328	0.08077	0.159807	0.0361519	0.0667806	-0.01709	0
1.214	0.0339199	0.0166368	-0.0117507	-0.00039858	0.211524	0.197729	1.41904	0.606721	-0.00204714	0.00052458	0.0307251	0.0500449	0.08077	0.159886	0.0361477	0.066782	-0.026855	0
1.216	0.0419673	0.0166603	-0.0107875	-0.00045272	0.214362	0.198923	1.41904	0.587101	-0.00141905	0.00017089	0.030423	0.050347	0.08077	0.159962	0.0361442	0.0667827	-0.024414	0
1.218	0.0387351	0.0166819	-0.00987022	-0.00038232	0.2172	0.200078	1.41904	0.567481	-0.00044464	-0.00012159	0.0301308	0.0506393	0.08077	0.160043	0.0361423	0.0667828	-0.021973	0
1.22	0.0403842	0.0167016	-0.00915944	-0.0003699	0.220038	0.201193	1.41904	0.547861	0.00054986	-0.00032836	0.0298485	0.0509216	0.08077	0.160122	0.0361425	0.0667823	-0.019531	0
1.222	0.0387351	0.0167199	-0.00872249	-0.00033787	0.222876	0.202269	1.41904	0.528241	0.00123777	-0.00042977	0.0295761	0.0511939	0.08077	0.160201	0.0361443	0.0667816	-0.014648	0
1.224	0.0387351	0.0167374	-0.00853141	-0.00033047	0.225714	0.203306	1.41904	0.508621	0.00143942	-0.00042254	0.0293137	0.0514563	0.08077	0.160279	0.0361469	0.0667807	-0.019531	0
1.226	0.0387351	0.0167544	-0.00844732	-0.00032721	0.228552	0.204304	1.41904	0.489001	0.0012005	-0.0003151	0.0290612	0.0517088	0.08077	0.160356	0.0361496	0.06678	-0.021973	0
1.228	0.0387351	0.0167713	-0.00827688	-0.00032061	0.23139	0.205262	1.41904	0.469381	0.00076527	-0.00012688	0.0288186	0.0519514	0.08077	0.160434	0.0361515	0.0667795	-0.0097656	0
1.23	0.0403842	0.0167879	-0.00792947	-0.00032023	0.234229	0.206181	1.41904	0.449761	0.00045818	0.00011364	0.028586	0.052184	0.08077	0.160513	0.0361527	0.0667795	-0.014648	0
1.232	0.0387351	0.0168037	-0.00750884	-0.00029086	0.237067	0.207061	1.41904	0.430141	0.00052995	0.00038188	0.0283633	0.0524067	0.08077	0.160592	0.0361537	0.06678	0.0024414	0
1.234	0.0451994	0.0168187	-0.00720208	-0.00032553	0.239905	0.207902	1.41904	0.410521	0.00103949	0.00065984	0.0281505	0.0526195	0.08077	0.160676	0.0361553	0.0667811	-0.0048828	0
1.236	0.0451994	0.0168332	-0.00706935	-0.00031953	0.242743	0.208703	1.41904	0.390901	0.00182626	0.00092586	0.0279477	0.0528223	0.08077	0.160766	0.0361582	0.0667826	0	0
1.238	0.0435504	0.0168473	-0.00699764	-0.00030475	0.245581	0.209465	1.41904	0.371281	0.00258478	0.00115842	0.0277548	0.0530153	0.08077	0.160855	0.0361626	0.0667847	0.0024414	0
1.24	0.0515978	0.0168613	-0.00686236	-0.00035408	0.248419	0.210188	1.41904	0.351661	0.00300532	0.00134623	0.0275718	0.0531982	0.08077	0.16095	0.0361682	0.0667872	-0.0048828	0
1.242	0.0484316	0.016875	-0.00666512	-0.0003228	0.251257	0.210872	1.41904	0.332041	0.002916	0.00148541	0.0273987	0.0533713	0.08077	0.16105	0.0361741	0.0667901	-0.0073242	0
1.244	0.0435504	0.0168883	-0.00651545	-0.00028375	0.254095	0.211516	1.41904	0.312421	0.00236169	0.00157755	0.0272356	0.0535344	0.08077	0.161142	0.0361794	0.0667931	-0.014648	0
1.246	0.0419673	0.0169014	-0.00652733	-0.00027393	0.256933	0.212122	1.41904	0.292801	0.00158465	0.00162848	0.0270825	0.0536876	0.08077	0.161228	0.0361833	0.0667963	-0.012207	0
1.248	0.0484316	0.0169144	-0.0067318	-0.00032603	0.259771	0.212688	1.41904	0.273181	0.0009166	0.00163929	0.0269392	0.0538308	0.08077	0.161318	0.0361858	0.0667996	0.0048828	0
1.25	0.0484316	0.0169279	-0.00703816	-0.00034087	0.262609	0.213214	1.41904	0.253561	0.00063081	0.00160426	0.0268059	0.0539641	0.08077	0.161415	0.0361874	0.0668028	-0.0097656	0
1.252	0.0500147	0.016942	-0.00724865	-0.00036254	0.265447	0.213702	1.41904	0.233941	0.00082042	0.00151944	0.0266825	0.0540875	0.08077	0.161513	0.0361888	0.066806	-0.024414	0
1.254	0.0500147	0.0169565	-0.00717545	-0.00035888	0.268286	0.21415	1.41904	0.214321	0.00135904	0.00138651	0.0265691	0.054201	0.08077	0.161613	0.036191	0.0668089	-0.01709	0
1.256	0.0532469	0.0169708	-0.00680771	-0.00036249	0.271124	0.214559	1.41904	0.194701	0.00196155	0.00121067	0.0264655	0.0543045	0.08077	0.161717	0.0361943	0.0668115	-0.036621	0
1.258	0.0500147	0.0169844	-0.00632518	-0.00031635	0.273962	0.214929	1.41904	0.175081	0.00231642	0.00100176	0.0263719	0.0543981	0.08077	0.16182	0.0361986	0.0668137	-0.0048828	0
1.26	0.0515978	0.0169971	-0.00592489	-0.00030571	0.2768	0.215259	1.41904	0.155461	0.00222788	0.00077559	0.0262883	0.0544818	0.08077	0.161921	0.0362032	0.0668155	-0.026855	0
1.262	0.0500147	0.0170089	-0.00566933	-0.00028355	0.279638	0.215551	1.41904	0.135841	0.00170252	0.00054922	0.0262145	0.0545555	0.08077	0.162023	0.0362071	0.0668168	-0.012207	0
1.264	0.0467825	0.0170203	-0.00548991	-0.00025683	0.282476	0.215803	1.41904	0.116221	0.00094281	0.00033873	0.0261508	0.0546193	0.08077	0.16212	0.0362097	0.0668177	-0.01709	0
1.266	0.0500147	0.0170312	-0.00529379	-0.00026477	0.285314	0.216016	1.41904	0.0966014	0.00025406	0.00016386	0.0260969	0.0546731	0.08077	0.162217	0.0362109	0.0668182	-0.019531	0
1.268	0.0500147	0.0170418	-0.00505663	-0.00025291	0.288152	0.216189	1.41904	0.0769814	-9.325e-05	4.51e-05	0.0260529	0.0547171	0.08077	0.162317	0.0362111	0.0668184	-0.0048828	0
1.27	0.0419673	0.0170519	-0.00482343	-0.00020243	0.29099	0.216324	1.41904	0.0573614	1.367e-05	-7.97e-06	0.0260189	0.0547511	0.08077	0.162409	0.036211	0.0668184	-0.024414	0
1.272	0.0515978	0.0170616	-0.00463488	-0.00023915	0.293828	0.216419	1.41904	0.0377414	0.00047768	-1.74e-06	0.0259949	0.0547751	0.08077	0.162502	0.0362115	0.0668184	-0.014648	0
1.274	0.0435504	0.0170709	-0.00447251	-0.00019478	0.296666	0.216475	1.41904	0.0181214	0.00103701	4.35e-05	0.0259807	0.0547893	0.08077	0.162597	0.036213	0.0668185	-0.0097656	0
1.276	0.0484316	0.0170798	-0.00428941	-0.00020774	0.299505	0.216491	1.41904	-0.00149864	0.00138843	9.853e-05	0.0259765	0.0547935	0.08077	0.162689	0.0362154	0.0668186	-0.0097656	0
1.278	0.0515978	0.0170884	-0.00409191	-0.00021113	0.302343	0.216469	1.41904	-0.0211186	0.00132855	0.00013672	0.0259823	0.0547878	0.08077	0.162789	0.0362181	0.0668188	0.0024414	0
1.28	0.0435504	0.0170966	-0.00397888	-0.00017328	0.305181	0.216407	1.41904	-0.0407386	0.00084624	0.00014561	0.0259979	0.0547721	0.08077	0.162885	0.0362203	0.0668191	-0.01709	0
1.282	0.0484316	0.0171045	-0.00408126	-0.00019766	0.308019	0.216306	1.41904	-0.0603586	0.00012603	0.00012741	0.0260235	0.0547465	0.08077	0.162977	0.0362213	0.0668194	-0.012207	0
1.284	0.0580621	0.0171127	-0.00444004	-0.0002578	0.310857	0.216165	1.41904	-0.0799786	-0.00053733	9.397e-05	0.026059	0.054711	0.08077	0.163083	0.0362209	0.0668196	-0.026855	0
1.286	0.0515978	0.0171216	-0.00494484	-0.00025514	0.313695	0.215986	1.41904	-0.0995986	-0.00087452	6.321e-05	0.0261045	0.0546656	0.08077	0.163193	0.0362195	0.0668198	-0.019531	0
1.288	0.0484316	0.0171315	-0.00542396	-0.00026269	0.316533	0.215767	1.41904	-0.119219	-0.00076532	4.868e-05	0.0261598	0.0546102	0.08077	0.163293	0.0362178	0.0668199	-0.012207	0
1.29	0.0484316	0.0171423	-0.00578492	-0.00028017	0.319371	0.215509	1.41904	-0.138839	-0.00029295	4.861e-05	0.0262252	0.0545449	0.08077	0.16339	0.0362168	0.06682	-0.026855	0
1.292	0.0500147	0.0171539	-0.00602762	-0.00030147	0.322209	0.215212	1.41904	-0.158459	0.00029517	5.335e-05	0.0263004	0.0544696	0.08077	0.163488	0.0362168	0.0668201	-0.019531	0
1.294	0.0532469	0.0171659	-0.00615383	-0.00032767	0.325047	0.214875	1.41904	-0.178079	0.00070058	5.834e-05	0.0263856	0.0543844	0.08077	0.163591	0.0362178	0.0668202	-0.01709	0
1.296	0.0484316	0.0171782	-0.00612802	-0.00029679	0.327885	0.214499	1.41904	-0.197699	0.00070942	6.47e-05	0.0264807	0.0542893	0.08077	0.163693	0.0362192	0.0668203	-0.019531	0
1.298	0.0515978	0.0171905	-0.00592793	-0.00030587	0.330723	0.214084	1.41904	-0.217319	0.00028929	7.734e-05	0.0265857	0.0541843	0.08077	0.163793	0.0362202	0.0668205	-0.0048828	0
1.3	0.0515978	0.0172024	-0.00556143	-0.00028696	0.333562	0.21363	1.41904	-0.236939	-0.00039806	9.883e-05	0.0267007	0.0540693	0.08077	0.163896	0.0362201	0.0668206	-0.021973	0
1.302	0.0500147	0.0172135	-0.00498942	-0.00024954	0.3364	0.213136	1.41904	-0.256559	-0.00107355	0.0001188	0.0268256	0.0539444	0.08077	0.163998	0.0362186	0.0668209	-0.019531	0
1.304	0.0532469	0.0172235	-0.00413363	-0.0002201	0.339238	0.212604	1.41904	-0.276179	-0.00146884	0.00012069	0.0269605	0.0538096	0.08077	0.164101	0.0362161	0.0668211	-0.01709	0
1.306	0.0532469	0.0172317	-0.00301402	-0.00016049	0.342076	0.212032	1.41904	-0.295799	-0.00144694	9.647e-05	0.0271052	0.0536648	0.08077	0.164208	0.0362131	0.0668213	-0.019531	0
1.308	0.0500147	0.0172377	-0.00175608	-8.783e-05	0.344914	0.211421	1.41904	-0.315419	-0.00106376	4.296e-05	0.0272599	0.0535101	0.08077	0.164311	0.0362106	0.0668215	0.0073242	0
1.31	0.0515978	0.0172413	-0.00046928	-2.421e-05	0.347752	0.21077	1.41904	-0.335039	-0.00054214	-4.731e-05	0.0274245	0.0533455	0.08077	0.164412	0.036209	0.0668215	-0.01709	0
1.312	0.0580621	0.0172422	0.00075606	4.39e-05	0.35059	0.21008	1.41904	-0.354659	-0.00016812	-0.00017908	0.0275991	0.0531709	0.08077	0.164522	0.0362083	0.0668212	-0.026855	0
1.314	0.0597112	0.0172407	0.0018031	0.00010767	0.353428	0.209351	1.41904	-0.374279	-0.00015724	-0.00034474	0.0277836	0.0529864	0.08077	0.16464	0.036208	0.0668207	-0.012207	0
1.316	0.05483	0.0172371	0.00257516	0.0001412	0.356266	0.208583	1.41904	-0.393899	-0.00055407	-0.00052816	0.027978	0.052792	0.08077	0.164754	0.0362073	0.0668198	-0.019531	0
1.318	0.0612943	0.0172319	0.0030205	0.00018514	0.359104	0.207776	1.41904	-0.413519	-0.00121177	-0.00071077	0.0281824	0.0525876	0.08077	0.164871	0.0362055	0.0668186	-0.019531	0
1.32	0.0580621	0.0172259	0.00313138	0.00018181	0.361942	0.206929	1.41904	-0.433139	-0.00186134	-0.00087335	0.0283967	0.0523734	0.08077	0.16499	0.0362024	0.066817	-0.031738	0
1.322	0.0628774	0.0172196	0.0030224	0.00019004	0.36478	0.206043	1.41904	-0.452759	-0.00223708	-0.00100085	0.0286209	0.0521491	0.08077	0.165111	0.0361983	0.0668151	-0.026855	0
1.324	0.0645264	0.0172136	0.00295701	0.00019081	0.367619	0.205118	1.41904	-0.472379	-0.00219836	-0.00108424	0.028855	0.051915	0.08077	0.165238	0.0361939	0.066813	-0.0097656	0
1.326	0.0580621	0.0172077	0.00320778	0.00018625	0.370457	0.204154	1.41904	-0.491999	-0.0017915	-0.00111507	0.0290991	0.0516709	0.08077	0.165361	0.0361899	0.0668108	-0.0097656	0
1.328	0.0645264	0.0172013	0.00390113	0.00025173	0.373295	0.20315	1.41904	-0.511619	-0.00122603	-0.00108637	0.0293531	0.0514169	0.08077	0.165483	0.0361869	0.0668086	0.0097656	0
1.33	0.0677586	0.0171934	0.00496976	0.00033674	0.376133	0.202107	1.41904	-0.531239	-0.00077812	-0.00099871	0.0296171	0.051153	0.08077	0.165616	0.0361849	0.0668066	-0.019531	0
1.332	0.0693417	0.0171835	0.00619919	0.00042986	0.378971	0.201025	1.41904	-0.550859	-0.00066582	-0.00085726	0.0298909	0.0508791	0.08077	0.165753	0.0361834	0.0668047	-0.019531	0
1.334	0.0741569	0.0171711	0.00736171	0.00054592	0.381809	0.199904	1.41904	-0.570479	-0.0009514	-0.0006653	0.0301748	0.0505953	0.08077	0.165896	0.0361818	0.0668032	-0.01709	0
1.336	0.0741569	0.0171564	0.0083448	0.00061883	0.384647	0.198743	1.41904	-0.590099	-0.00151285	-0.00042608	0.0304685	0.0503015	0.08077	0.166045	0.0361794	0.0668021	-0.019531	0
1.338	0.0789722	0.0171397	0.00912209	0.00072039	0.387485	0.197543	1.41904	-0.609719	-0.00209735	-0.00014726	0.0307722	0.0499979	0.08077	0.166198	0.0361758	0.0668015	0	0
1.34	0.075806	0.0171214	0.00966618	0.00073275	0.390323	0.196304	1.41904	-0.629339	-0.00243631	0.00015934	0.0310858	0.0496842	0.08077	0.166352	0.0361712	0.0668015	-0.012207	0
1.342	0.0822044	0.0171021	0.00998291	0.00082064	0.393161	0.195026	1.41904	-0.648959	-0.00236918	0.00047789	0.0314093	0.0493607	0.08077	0.166511	0.0361664	0.0668022	-0.021973	0
1.344	0.0838534	0.0170822	0.0101514	0.00085123	0.395999	0.193709	1.41904	-0.668579	-0.00191402	0.00078731	0.0317428	0.0490273	0.08077	0.166677	0.0361621	0.0668034	-0.0073242	0
1.346	0.0854365	0.0170618	0.0102567	0.0008763	0.398838	0.192352	1.41904	-0.688199	-0.0012538	0.00106558	0.0320862	0.0486839	0.08077	0.166846	0.036159	0.0668053	-0.012207	0
1.348	0.0870856	0.0170413	0.0103508	0.00090141	0.401676	0.190956	1.41904	-0.707819	-0.00065081	0.00129587	0.0324395	0.0483305	0.08077	0.167018	0.0361571	0.0668076	-0.0073242	0
1.35	0.0870856	0.0170206	0.0104896	0.00091349	0.404514	0.189521	1.41904	-0.727439	-0.00032867	0.00146736	0.0328028	0.0479673	0.08077	0.167193	0.0361561	0.0668104	-0.014648	0
1.352	0.0886687	0.0169997	0.0107354	0.00095189	0.407352	0.188046	1.41904	-0.747059	-0.00037202	0.00157364	0.033176	0.0475941	0.08077	0.167368	0.0361554	0.0668134	0.0024414	0
1.354	0.0902518	0.0169782	0.0111138	0.00100304	0.41019	0.186532	1.41904	-0.766679	-0.00068892	0.00161022	0.0335591	0.047211	0.08077	0.167547	0.0361543	0.0668166	0	0
1.356	0.0886687	0.016956	0.0115906	0.00102773	0.413028	0.184979	1.41904	-0.786299	-0.00105603	0.0015747	0.0339521	0.0468179	0.08077	0.167726	0.0361526	0.0668198	-0.019531	0
1.358	0.0886687	0.0169328	0.0120832	0.0010714	0.415866	0.183387	1.41904	-0.805919	-0.00122653	0.00147712	0.0343551	0.0464149	0.08077	0.167903	0.0361503	0.0668229	0.0024414	0
1.36	0.0886687	0.0169086	0.0124581	0.00110464	0.418704	0.181756	1.41904	-0.825539	-0.0010463	0.00134435	0.034768	0.046002	0.08077	0.168081	0.036148	0.0668257	-0.021973	0
1.362	0.0886687	0.0168837	0.0125295	0.00111098	0.421542	0.180085	1.41904	-0.845159	-0.00052428	0.00120324	0.0351909	0.0455791	0.08077	0.168258	0.0361464	0.0668282	-0.039063	0
1.364	0.0870856	0.0168586	0.0121753	0.00106029	0.42438	0.178375	1.41904	-0.864779	0.00016992	0.00106508	0.0356237	0.0451464	0.08077	0.168434	0.0361461	0.0668305	-0.026855	0
1.366	0.0870856	0.0168343	0.0114847	0.00100016	0.427218	0.176626	1.41904	-0.884399	0.00078072	0.00093042	0.0360664	0.0447036	0.08077	0.168608	0.0361471	0.0668325	-0.053711	0
1.368	0.0806213	0.0168113	0.010679	0.00086095	0.430056	0.174837	1.41904	-0.904019	0.00108267	0.00079583	0.036519	0.044251	0.08077	0.168776	0.0361489	0.0668342	-0.01709	0
1.37	0.0822044	0.01679	0.00990593	0.00081431	0.432895	0.17301	1.41904	-0.923639	0.00098316	0.00065076	0.0369816	0.0437884	0.08077	0.168939	0.036151	0.0668357	-0.046387	0
1.372	0.0838534	0.0167702	0.00920691	0.00077203	0.435733	0.171143	1.41904	-0.943259	0.00056361	0.0004818	0.0374541	0.0433159	0.08077	0.169105	0.0361525	0.0668368	-0.075684	0
1.374	0.0773891	0.0167517	0.00858769	0.00066459	0.438571	0.169237	1.41904	-0.962879	4.224e-05	0.00028377	0.0379365	0.0428335	0.08077	0.169266	0.0361531	0.0668376	-0.026855	0
1.376	0.075806	0.0167346	0.00803066	0.00060877	0.441409	0.167291	1.41904	-0.982499	-0.00032494	5.793e-05	0.0384289	0.0423411	0.08077	0.169419	0.0361529	0.0668379	-0.019531	0
1.378	0.0693417	0.0167185	0.00750646	0.00052051	0.444247	0.165307	1.41904	-1.00212	-0.00036066	-0.00019332	0.0389312	0.0418388	0.08077	0.169564	0.0361522	0.0668378	-0.0073242	0
1.38	0.075806	0.0167035	0.00701611	0.00053186	0.447085	0.163283	1.41904	-1.02174	-4.569e-05	-0.0004625	0.0394435	0.0413266	0.08077	0.169709	0.0361518	0.0668371	0.026855	0
1.382	0.0709248	0.0166895	0.00659409	0.00046768	0.449923	0.16122	1.41904	-1.04136	0.00047589	-0.00073601	0.0399656	0.0408044	0.08077	0.169856	0.0361522	0.0668359	0.041504	0
1.384	0.0645264	0.0166763	0.00626204	0.00040407	0.452761	0.159117	1.41904	-1.06098	0.00096669	-0.00099615	0.0404977	0.0402723	0.08077	0.169992	0.0361536	0.0668342	0.01709	0
1.386	0.0628774	0.0166637	0.00599393	0.00037688	0.455599	0.156976	1.41904	-1.0806	0.00120762	-0.00122067	0.0410397	0.0397303	0.08077	0.170119	0.0361558	0.066832	-0.0097656	0
1.388	0.0661095	0.0166517	0.00573809	0.00037934	0.458437	0.154795	1.41904	-1.10022	0.00109908	-0.00139281	0.0415917	0.0391783	0.08077	0.170248	0.0361581	0.0668294	0.0048828	0
1.39	0.0597112	0.0166403	0.0054648	0.00032631	0.461275	0.152575	1.41904	-1.11984	0.00070531	-0.00151585	0.0421536	0.0386164	0.08077	0.170374	0.0361599	0.0668264	0.048828	0
1.392	0.0612943	0.0166294	0.00516651	0.00031668	0.464113	0.150316	1.41904	-1.13946	0.00022353	-0.0016081	0.0427254	0.0380446	0.08077	0.170495	0.0361608	0.0668233	-0.0048828	0
1.394	0.0628774	0.016619	0.00479487	0.00030149	0.466952	0.148017	1.41904	-1.15908	-0.00010729	-0.00168691	0.0433072	0.0374628	0.08077	0.170619	0.036161	0.06682	-0.053711	0
1.396	0.0677586	0.0166094	0.00424609	0.00028771	0.46979	0.145679	1.41904	-1.1787	-0.0001155	-0.00176399	0.0438989	0.0368712	0.08077	0.17075	0.0361607	0.0668166	-0.039063	0
1.398	0.0661095	0.0166009	0.00348253	0.00023023	0.472628	0.143302	1.41904	-1.19832	0.0002263	-0.00184508	0.0445005	0.0362695	0.08077	0.170883	0.0361609	0.066813	-0.0073242	0
1.4	0.0612943	0.016594	0.00261166	0.00016008	0.475466	0.140886	1.41904	-1.21794	0.00078969	-0.00192648	0.045112	0.035658	0.08077	0.171011	0.0361619	0.0668092	-0.029297	0
1.402	0.0580621	0.0165887	0.00177411	0.00010301	0.478304	0.138431	1.41904	-1.23756	0.00134794	-0.00200094	0.0457335	0.0350365	0.08077	0.17113	0.036164	0.0668053	-0.039063	0
1.404	0.056479	0.0165852	0.00104661	5.911e-05	0.481142	0.135936	1.41904	-1.25718	0.00167712	-0.00206842	0.0463649	0.0344051	0.08077	0.171245	0.036167	0.0668012	-0.019531	0
1.406	0.0612943	0.0165831	0.00045389	2.782e-05	0.48398	0.133402	1.41904	-1.2768	0.0016569	-0.00213393	0.0470063	0.0337638	0.08077	0.171363	0.0361704	0.066797	0.0073242	0
1.408	0.0515978	0.0165822	-9.301e-05	-4.8e-06	0.486818	0.130829	1.41904	-1.29642	0.00132573	-0.00219986	0.0476575	0.0331125	0.08077	0.171475	0.0361733	0.0667927	-0.0073242	0
1.41	0.0515978	0.0165824	-0.00087103	-4.494e-05	0.489656	0.128216	1.41904	-1.31604	0.00086368	-0.00226386	0.0483188	0.0324513	0.08077	0.171579	0.0361755	0.0667882	0.0073242	0
1.412	0.05483	0.0165841	-0.0022405	-0.00012285	0.492494	0.125565	1.41904	-1.33566	0.0005083	-0.00231424	0.0489899	0.0317801	0.08077	0.171685	0.0361769	0.0667836	-0.063477	0
1.414	0.0612943	0.0165886	-0.00446626	-0.00027376	0.495332	0.122874	1.41904	-1.35528	0.00044327	-0.00232794	0.049671	0.031099	0.08077	0.171801	0.0361778	0.066779	-0.058594	0
1.416	0.0580621	0.0165975	-0.00761587	-0.00044219	0.498171	0.120143	1.41904	-1.3749	0.00071277	-0.00228326	0.050362	0.030408	0.08077	0.171921	0.036179	0.0667744	-0.014648	0
1.418	0.0532469	0.0166128	-0.011523	-0.00061356	0.501009	0.117374	1.41904	-1.39452	0.00120219	-0.00217525	0.0510629	0.0297071	0.08077	0.172032	0.0361809	0.0667699	0.046387	0
1.42	0.05483	0.0166358	-0.0158319	-0.00086806	0.503847	0.114565	1.41904	-1.41414	0.0016929	-0.00201594	0.0517738	0.0289963	0.08077	0.17214	0.0361838	0.0667657	0.0073242	0
1.422	0.0500147	0.0166675	-0.0201051	-0.00100555	0.506685	0.111717	1.41904	-1.43376	0.00196286	-0.00182548	0.0524946	0.0282755	0.08077	0.172245	0.0361875	0.0667619	-0.070801	0
1.424	0.0515978	0.0167077	-0.0238677	-0.00123152	0.509523	0.10883	1.41904	-1.45338	0.00188663	-0.00162905	0.0532253	0.0275447	0.08077	0.172346	0.0361913	0.0667584	-0.026855	0
1.426	0.056479	0.0167554	-0.0266444	-0.00150485	0.512361	0.105904	1.41904	-1.473	0.00149184	-0.00145455	0.053966	0.0268041	0.08077	0.172454	0.0361947	0.0667553	-0.043945	0
1.428	0.0419673	0.0168087	-0.0281624	-0.0011819	0.515199	0.102938	1.41904	-1.49262	0.00094715	-0.00132404	0.0547166	0.0260535	0.08077	0.172553	0.0361971	0.0667526	0.01709	0
1.43	0.0419673	0.016865	-0.0285895	-0.00119982	0.518037	0.0999334	1.41904	-1.51224	0.00048598	-0.00125076	0.0554771	0.025293	0.08077	0.172637	0.0361986	0.06675	-0.041504	0
1.432	0.0597112	0.0169222	-0.0285062	-0.00170214	0.520875	0.0968893	1.41904	-1.53186	0.00030083	-0.00124331	0.0562475	0.0245225	0.08077	0.172739	0.0361994	0.0667475	-0.0073242	0
1.434	0.0532469	0.0169792	-0.0285445	-0.00151991	0.523713	0.093806	1.41904	-1.55148	0.00045708	-0.00130407	0.0570279	0.0237421	0.08077	0.172851	0.0362001	0.0667449	0.0073242	0
1.436	0.0580621	0.0170363	-0.0288545	-0.00167535	0.526551	0.0906834	1.41904	-1.5711	0.00086505	-0.00142309	0.0578182	0.0229518	0.08077	0.172963	0.0362014	0.0667422	-0.0097656	0
1.438	0.0612943	0.017094	-0.0287853	-0.00176437	0.529389	0.0875216	1.41904	-1.59072	0.00132152	-0.00157726	0.0586185	0.0221515	0.08077	0.173082	0.0362036	0.0667392	-0.039063	0
1.44	0.0515978	0.0171516	-0.0273363	-0.00141049	0.532228	0.0843205	1.41904	-1.61034	0.00160259	-0.00173721	0.0594287	0.0213414	0.08077	0.173195	0.0362065	0.0667359	-0.046387	0
1.442	0.0435504	0.0172063	-0.0241436	-0.00105146	0.535066	0.0810803	1.41904	-1.62996	0.00156531	-0.00187849	0.0602488	0.0205213	0.08077	0.17329	0.0362097	0.0667323	-0.041504	0
1.444	0.0419673	0.0172546	-0.0197889	-0.00083048	0.537904	0.0778007	1.41904	-1.64958	0.00120979	-0.00198836	0.0610788	0.0196912	0.08077	0.173376	0.0362125	0.0667284	-0.0048828	0
1.446	0.0339199	0.0172941	-0.0151679	-0.00051449	0.540742	0.0744819	1.41904	-1.6692	0.00067393	-0.00206151	0.0619188	0.0188512	0.08077	0.173452	0.0362144	0.0667244	0.0073242	0
1.448	0.0322708	0.0173245	-0.0109866	-0.00035455	0.54358	0.0711239	1.41904	-1.68882	0.00016634	-0.00209288	0.0627687	0.0180013	0.08077	0.173518	0.0362152	0.0667202	-0.0024414	0
1.45	0.0291046	0.0173464	-0.0078146	-0.00022744	0.546418	0.0677267	1.41904	-1.70844	-0.00013009	-0.00208168	0.0636285	0.0171415	0.08077	0.173579	0.0362153	0.066716	0.019531	0
1.452	0.0226403	0.0173621	-0.00618955	-0.00014013	0.549256	0.0642902	1.41904	-1.72806	-0.00014089	-0.00203616	0.0644983	0.0162717	0.08077	0.173631	0.036215	0.0667119	-0.01709	0
1.454	0.0597112	0.0173744	-0.00638298	-0.00038114	0.552094	0.0608144	1.41904	-1.74768	6.881e-05	-0.00196385	0.065378	0.015392	0.08077	0.173713	0.0362149	0.0667079	-0.029297	0
1.456	0.0967161	0.0173872	-0.00803979	-0.00077758	0.554932	0.0572995	1.41904	-1.7673	0.00032781	-0.00186672	0.0662676	0.0145024	0.08077	0.17387	0.0362153	0.0667041	-0.043945	0
1.458	0.151465	0.0174033	-0.0102078	-0.00154612	0.55777	0.0537452	1.41904	-1.78692	0.00044102	-0.00174955	0.0671672	0.0136028	0.08077	0.174118	0.0362161	0.0667005	-0.21484	0
1.46	0.186887	0.0174237	-0.0118642	-0.00221727	0.560608	0.0501518	1.41904	-1.80654	0.00028159	-0.0016178	0.0680767	0.0126933	0.08077	0.174456	0.0362168	0.0666971	-0.070801	0
1.462	0.159512	0.0174474	-0.0124625	-0.00198793	0.563446	0.0465191	1.41904	-1.82616	-0.00015018	-0.00147318	0.0689961	0.0117739	0.08077	0.174803	0.0362169	0.066694	-0.11475	0
1.464	0.120858	0.0174724	-0.0120111	-0.00145164	0.566285	0.0428471	1.41904	-1.84578	-0.00072655	-0.00132033	0.0699255	0.0108445	0.08077	0.175083	0.0362161	0.0666912	-0.080566	0
1.466	0.0886687	0.0174964	-0.0108248	-0.00095982	0.569123	0.039136	1.41904	-1.8654	-0.00124997	-0.00116371	0.0708648	0.00990523	0.08077	0.175293	0.0362141	0.0666887	-0.012207	0
1.468	0.075806	0.017518	-0.00940154	-0.00071269	0.571961	0.0353855	1.41904	-1.88502	-0.00154465	-0.00100327	0.071814	0.00895601	0.08077	0.175457	0.0362113	0.0666866	-0.014648	0
1.47	0.0661095	0.0175368	-0.0083493	-0.00055197	0.574799	0.0315959	1.41904	-1.90464	-0.00153891	-0.00085053	0.0727732	0.00799686	0.08077	0.175599	0.0362082	0.0666847	0.048828	0
1.472	0.0597112	0.0175535	-0.00812754	-0.00048531	0.577637	0.027767	1.41904	-1.92426	-0.00129702	-0.00073159	0.0737423	0.00702777	0.08077	0.175725	0.0362054	0.0666831	0.043945	0
1.474	0.05483	0.0175698	-0.00882264	-0.00048375	0.580475	0.0238988	1.41904	-1.94388	-0.00098802	-0.00066502	0.0747213	0.00604875	0.08077	0.175839	0.0362031	0.0666817	0.021973	0
1.476	0.0532469	0.0175874	-0.0101809	-0.0005421	0.583313	0.0199915	1.41904	-1.9635	-0.00080885	-0.00065542	0.0757102	0.0050598	0.08077	0.175947	0.0362013	0.0666804	-0.014648	0
1.478	0.056479	0.0176078	-0.0117926	-0.00066603	0.586151	0.0160449	1.41904	-1.98312	-0.00089543	-0.00070117	0.0767091	0.00406092	0.08077	0.176057	0.0361996	0.0666791	-0.0024414	0
1.48	0.0515978	0.0176314	-0.013237	-0.000683	0.588989	0.012059	1.41904	-2.00274	-0.00126132	-0.00079131	0.0777179	0.00305211	0.08077	0.176165	0.0361974	0.0666776	0.0048828	0
1.482	0.0451994	0.0176579	-0.0141528	-0.0006397	0.591827	0.0080339	1.41904	-2.02236	-0.001793	-0.00090853	0.0787367	0.00203336	0.08077	0.176262	0.0361944	0.0666759	-0.012207	0
1.484	0.056479	0.0176862	-0.0143251	-0.00080907	0.594665	0.00396957	1.41904	-2.04198	-0.00230276	-0.00103862	0.0797653	0.00100469	0.08077	0.176364	0.0361903	0.0666739	0.0073242	-1565.31
1.486	0.05483	0.0177148	-0.0137416	-0.00075345	0.597503	0	0	0	-0.00261415	-0.00116578	0	0	0	0.176475	0.0361854	0.0666717	0	0
1.488	0.0580621	0.0177423	-0.0124981	-0.00072566	0.597503	0	0	0	-0.00264189	-0.0012696	0	0	0	0.176588	0.0361801	0.0666693	-0.012207	0
1.49	0.0597112	0.0177673	-0.010708	-0.00063938	0.597503	0	0	0	-0.00242981	-0.00133449	0	0	0	0.176706	0.036175	0.0666667	-0.012207	0
1.492	0.0612943	0.0177887	-0.00853496	-0.00052314	0.597503	0	0	0	-0.00212887	-0.00135233	0	0	0	0.176827	0.0361705	0.066664	-0.019531	0
1.494	0.0645264	0.0178058	-0.00616795	-0.000398	0.597503	0	0	0	-0.00192583	-0.00132285	0	0	0	0.176952	0.0361664	0.0666613	0.0048828	0
1.496	0.0693417	0.0178181	-0.00373631	-0.00025908	0.597503	0	0	0	-0.00195745	-0.00125725	0	0	0	0.177086	0.0361625	0.0666587	0.0048828	0
1.498	0.0741569	0.0178256	-0.0013583	-0.00010073	0.597503	0	0	0	-0.00224798	-0.00117218	0	0	0	0.17723	0.0361583	0.0666563	-0.0048828	0
1.5	0.0709248	0.0178283	0.00080315	5.696e-05	0.597503	0	0	0	-0.00269527	-0.00108312	0	0	0	0.177375	0.0361534	0.0666541	-0.031738	0
1.502	0.0693417	0.0178267	0.00260787	0.00018083	0.597503	0	0	0	-0.00311271	-0.00100352	0	0	0	0.177515	0.0361476	0.066652	-0.01709	0
1.504	0.0661095	0.0178215	0.00394421	0.00026075	0.597503	0	0	0	-0.00331125	-0.00093588	0	0	0	0.177651	0.0361411	0.06665	0.021973	0
1.506	0.0661095	0.0178136	0.00468275	0.00030957	0.597503	0	0	0	-0.00318269	-0.00086406	0	0	0	0.177783	0.0361347	0.0666482	0.0097656	0
1.508	0.0645264	0.0178042	0.00477558	0.00030815	0.597503	0	0	0	-0.00274434	-0.00075914	0	0	0	0.177913	0.0361287	0.0666466	0.046387	0
1.51	0.0628774	0.0177947	0.00437491	0.00027508	0.597503	0	0	0	-0.0021259	-0.00059207	0	0	0	0.178041	0.0361239	0.0666453	0.029297	0
1.512	0.0597112	0.0177859	0.0037498	0.00022391	0.597503	0	0	0	-0.00150887	-0.00035081	0	0	0	0.178163	0.0361202	0.0666443	0.012207	0
1.514	0.056479	0.0177784	0.00308735	0.00017437	0.597503	0	0	0	-0.00104753	-5.089e-05	0	0	0	0.17828	0.0361177	0.0666439	-0.012207	0
1.516	0.05483	0.0177723	0.00241597	0.00013247	0.597503	0	0	0	-0.0008052	0.0002729	0	0	0	0.178391	0.0361158	0.0666441	-0.078125	0
1.518	0.0500147	0.0177674	0.00172098	8.607e-05	0.597503	0	0	0	-0.00073451	0.00057826	0	0	0	0.178496	0.0361143	0.066645	-0.048828	0
1.52	0.0451994	0.017764	0.00105971	4.79e-05	0.597503	0	0	0	-0.00070818	0.00082282	0	0	0	0.178591	0.0361128	0.0666464	-0.026855	0
1.522	0.035503	0.0177619	0.00053022	1.882e-05	0.597503	0	0	0	-0.00058301	0.00097523	0	0	0	0.178672	0.0361115	0.0666482	-0.026855	0
1.524	0.0451994	0.0177608	0.00019499	8.81e-06	0.597503	0	0	0	-0.0002697	0.00101679	0	0	0	0.178752	0.0361107	0.0666502	-0.0097656	0
1.526	0.0403842	0.0177604	4.454e-05	1.8e-06	0.597503	0	0	0	0.00022279	0.00093276	0	0	0	0.178838	0.0361106	0.0666521	0.0048828	0
1.528	0.0403842	0.0177603	-1.77e-05	-7.1e-07	0.597503	0	0	0	0.00079034	0.00071844	0	0	0	0.178919	0.0361117	0.0666538	-0.0048828	0
1.53	0.0403842	0.0177604	-0.00014168	-5.72e-06	0.597503	0	0	0	0.00128056	0.00038936	0	0	0	0.179	0.0361137	0.0666549	0.024414	0
1.532	0.037152	0.0177606	-0.00046083	-1.712e-05	0.597503	0	0	0	0.00156061	-2.28e-05	0	0	0	0.179077	0.0361166	0.0666552	-0.048828	0
1.534	0.0322708	0.0177616	-0.00107041	-3.454e-05	0.597503	0	0	0	0.0015781	-0.00047511	0	0	0	0.179146	0.0361197	0.0666547	-0.078125	0
1.536	0.0306877	0.0177637	-0.00200608	-6.156e-05	0.597503	0	0	0	0.0013874	-0.00092041	0	0	0	0.179209	0.0361227	0.0666534	-0.0073242	0
1.538	0.0242234	0.0177677	-0.00315471	-7.642e-05	0.597503	0	0	0	0.00112543	-0.00132281	0	0	0	0.179264	0.0361252	0.0666511	-0.012207	0
1.54	0.0291046	0.017774	-0.00425149	-0.00012374	0.597503	0	0	0	0.00094787	-0.00166209	0	0	0	0.179318	0.0361273	0.0666481	-0.021973	0
1.542	0.0194081	0.0177825	-0.00505502	-9.811e-05	0.597503	0	0	0	0.00095989	-0.00192723	0	0	0	0.179366	0.0361292	0.0666445	0.0097656	0
1.544	0.0210572	0.0177926	-0.00550622	-0.00011595	0.597503	0	0	0	0.00117427	-0.00211622	0	0	0	0.179407	0.0361313	0.0666405	0.026855	0
1.546	0.017825	0.0178037	-0.00568694	-0.00010137	0.597503	0	0	0	0.00151037	-0.00223441	0	0	0	0.179446	0.036134	0.0666362	0.01709	0
1.548	0.016176	0.017815	-0.00564044	-9.124e-05	0.597503	0	0	0	0.0018322	-0.0022863	0	0	0	0.17948	0.0361373	0.0666316	0.0073242	0
1.55	0.0130098	0.0178263	-0.00528053	-6.87e-05	0.597503	0	0	0	0.00201144	-0.00227386	0	0	0	0.179509	0.0361412	0.0666271	-0.039063	0
1.552	0.00654545	0.0178369	-0.00448462	-2.935e-05	0.597503	0	0	0	0.00198679	-0.00219751	0	0	0	0.179528	0.0361452	0.0666226	-0.046387	0
1.554	0.00654545	0.0178458	-0.00322869	-2.113e-05	0.597503	0	0	0	0.0017904	-0.00205373	0	0	0	0.179541	0.0361489	0.0666183	-0.014648	0
1.556	8.113e-05	0.0178523	-0.00165366	-1.3e-07	0.597503	0	0	0	0.00153026	-0.00184215	0	0	0	0.179548	0.0361523	0.0666145	-0.0048828	0
1.558	0	0.0178556	-5.796e-05	0	0.597503	0	0	0	0.00133917	-0.00157659	0	0	0	0.179548	0.0361551	0.066611	0.019531	0
1.56	0	0.0178557	0.00121347	0	0.597503	0	0	0	0.00131434	-0.00127854	0	0	0	0.179548	0.0361578	0.0666082	0.0097656	0
1.562	0	0.0178533	0.00195512	0	0.597503	0	0	0	0.00147355	-0.00096459	0	0	0	0.179548	0.0361606	0.0666059	-0.041504	0
1.564	0	0.0178494	0.00221117	0	0.597503	0	0	0	0.00174672	-0.00064706	0	0	0	0.179548	0.0361638	0.0666043	-0.053711	0
1.566	0	0.017845	0.00218308	0	0.597503	0	0	0	0.00200854	-0.00033644	0	0	0	0.179548	0.0361675	0.0666033	-0.024414	0
1.568	0	0.0178406	0.00201981	0	0.597503	0	0	0	0.00213741	-4.205e-05	0	0	0	0.179548	0.0361717	0.066603	-0.026855	0
1.57	0	0.0178365	0.00176446	0	0.597503	0	0	0	0.00207256	0.00022054	0	0	0	0.179548	0.0361759	0.0666031	-0.019531	0
1.572	0	0.017833	0.00149881	0	0.597503	0	0	0	0.00184205	0.00042895	0	0	0	0.179548	0.0361798	0.0666038	-0.012207	0
1.574	0	0.01783	0.00140208	0	0.597503	0	0	0	0.00154943	0.00056778	0	0	0	0.179548	0.0361832	0.0666048	0.0024414	0
1.576	0	0.0178272	0.00162469	0	0.597503	0	0	0	0.00132579	0.0006364	0	0	0	0.179548	0.0361861	0.066606	0.0073242	0
1.578	0	0.017824	0.00216051	0	0.597503	0	0	0	0.00126856	0.00064405	0	0	0	0.179548	0.0361887	0.0666073	-0.026855	0
1.58	0	0.0178196	0.00284396	0	0.597503	0	0	0	0.00139508	0.00060529	0	0	0	0.179548	0.0361913	0.0666085	-0.012207	0
1.582	0	0.017814	0.00343913	0	0.597503	0	0	0	0.00163391	0.0005374	0	0	0	0.179548	0.0361944	0.0666097	-0.0048828	0
1.584	0	0.0178071	0.00373539	0	0.597503	0	0	0	0.00185885	0.00045563	0	0	0	0.179548	0.0361979	0.0666106	0.0024414	0
1.586	0	0.0177996	0.00362261	0	0.597503	0	0	0	0.0019472	0.00036974	0	0	0	0.179548	0.0362017	0.0666115	0.0097656	0
1.588	0	0.0177924	0.00314163	0	0.597503	0	0	0	0.00183342	0.00028368	0	0	0	0.179548	0.0362055	0.0666121	-0.019531	0
1.59	0	0.0177861	0.00246186	0	0.597503	0	0	0	0.00153631	0.00019531	0	0	0	0.179548	0.0362088	0.0666126	-0.01709	0
1.592	0	0.0177812	0.00178649	0	0.597503	0	0	0	0.00114951	9.802e-05	0	0	0	0.179548	0.0362115	0.0666129	-0.036621	0
1.594	8.113e-05	0.0177776	0.00126455	1e-07	0.597503	0	0	0	0.00079952	-1.338e-05	0	0	0	0.179548	0.0362135	0.066613	-0.024414	0
1.596	0	0.0177751	0.00095508	0	0.597503	0	0	0	0.00058953	-0.00013608	0	0	0	0.179548	0.0362148	0.0666128	-0.026855	0
1.598	0	0.0177732	0.00082922	0	0.597503	0	0	0	0.00055255	-0.00025883	0	0	0	0.179548	0.036216	0.0666124	-0.031738	0
1.6	0	0.0177715	0.00079261	0	0.597503	0	0	0	0.00063559	-0.00036823	0	0	0	0.179548	0.0362172	0.0666118	-0.03418	0
1.602	0	0.0177699	0.0007389	0	0.597503	0	0	0	0.00072535	-0.00045259	0	0	0	0.179548	0.0362185	0.066611	-0.024414	0
1.604	0	0.0177684	0.00063171	0	0.597503	0	0	0	0.0007024	-0.00050393	0	0	0	0.179548	0.03622	0.06661	-0.021973	0
1.606	0	0.0177672	0.00052612	0	0.597503	0	0	0	0.00049661	-0.00052511	0	0	0	0.179548	0.0362212	0.066609	-0.046387	0
1.608	0	0.0177661	0.00046995	0	0.597503	0	0	0	0.00011967	-0.00053015	0	0	0	0.179548	0.0362218	0.0666079	-0.031738	0
1.61	0	0.0177652	0.00039699	0	0.597503	0	0	0	-0.00033777	-0.00053247	0	0	0	0.179548	0.0362216	0.0666069	-0.01709	0
1.612	0	0.0177644	0.00017819	0	0.597503	0	0	0	-0.00074532	-0.00053745	0	0	0	0.179548	0.0362205	0.0666058	-0.014648	0
1.614	0	0.017764	-0.00019254	0	0.597503	0	0	0	-0.00099318	-0.00054484	0	0	0	0.179548	0.0362188	0.0666047	-0.021973	0
1.616	0	0.0177644	-0.00056161	0	0.597503	0	0	0	-0.00104267	-0.00055183	0	0	0	0.179548	0.0362167	0.0666036	-0.0097656	0
1.618	0	0.0177655	-0.00082105	0	0.597503	0	0	0	-0.0009411	-0.00055427	0	0	0	0.179548	0.0362147	0.0666025	0	0
1.62	0	0.0177672	-0.00099879	0	0.597503	0	0	0	-0.00079794	-0.00054851	0	0	0	0.179548	0.036213	0.0666014	0	0
1.622	0	0.0177692	-0.00111751	0	0.597503	0	0	0	-0.00073493	-0.00053321	0	0	0	0.179548	0.0362114	0.0666004	-0.024414	0
1.624	0	0.0177714	-0.00114583	0	0.597503	0	0	0	-0.00082994	-0.00051001	0	0	0	0.179548	0.0362099	0.0665993	-0.0024414	0
1.626	0	0.0177737	-0.00108409	0	0.597503	0	0	0	-0.00108076	-0.00048233	0	0	0	0.179548	0.036208	0.0665983	0.019531	0
1.628	0	0.0177759	-0.0009702	0	0.597503	0	0	0	-0.00140761	-0.00045181	0	0	0	0.179548	0.0362055	0.0665974	-0.0048828	0
1.63	0	0.0177778	-0.0008177	0	0.597503	0	0	0	-0.00169293	-0.00041713	0	0	0	0.179548	0.0362024	0.0665965	0.01709	0
1.632	0	0.0177794	-0.00060666	0	0.597503	0	0	0	-0.00183625	-0.00037849	0	0	0	0.179548	0.0361989	0.0665957	-0.01709	0
1.634	0	0.0177806	-0.00033082	0	0.597503	0	0	0	-0.00179828	-0.00033894	0	0	0	0.179548	0.0361952	0.066595	0.0048828	0
1.636	0	0.0177813	-3.429e-05	0	0.597503	0	0	0	-0.00161729	-0.00030214	0	0	0	0.179548	0.0361918	0.0665944	0	0
1.638	0	0.0177814	0.00018549	0	0.597503	0	0	0	-0.00139174	-0.00027305	0	0	0	0.179548	0.0361888	0.0665938	0.0073242	0
1.64	0	0.017781	0.00017944	0	0.597503	0	0	0	-0.00123598	-0.00025565	0	0	0	0.179548	0.0361862	0.0665933	0.0024414	0
1.642	0	0.0177806	-0.00019088	0	0.597503	0	0	0	-0.00122882	-0.00024874	0	0	0	0.179548	0.0361837	0.0665928	-0.0024414	0
1.644	0	0.017781	-0.00088965	0	0.597503	0	0	0	-0.00137774	-0.00024844	0	0	0	0.179548	0.0361811	0.0665923	0	0
1.646	0	0.0177828	-0.00165586	0	0.597503	0	0	0	-0.00161511	-0.0002489	0	0	0	0.179548	0.0361781	0.0665918	-0.012207	0
1.648	0	0.0177861	-0.00220377	0	0.597503	0	0	0	-0.00182874	-0.00024041	0	0	0	0.179548	0.0361747	0.0665913	-0.021973	0
1.65	0	0.0177905	-0.00242891	0	0.597503	0	0	0	-0.00191241	-0.00021992	0	0	0	0.179548	0.0361709	0.0665908	-0.0024414	0
1.652	0	0.0177954	-0.00241874	0	0.597503	0	0	0	-0.00181237	-0.00020032	0	0	0	0.179548	0.0361672	0.0665904	-0.036621	0
1.654	0	0.0178002	-0.00235597	0	0.597503	0	0	0	-0.00155013	-0.00019631	0	0	0	0.179548	0.0361638	0.06659	-0.048828	0
1.656	0	0.0178049	-0.00241605	0	0.597503	0	0	0	-0.00121197	-0.00021032	0	0	0	0.179548	0.0361611	0.0665896	-0.046387	0
1.658	0	0.0178098	-0.00267991	0	0.597503	0	0	0	-0.00090977	-0.00024108	0	0	0	0.179548	0.036159	0.0665891	-0.039063	0
1.66	0	0.0178151	-0.00308809	0	0.597503	0	0	0	-0.00073127	-0.00029103	0	0	0	0.179548	0.0361573	0.0665886	-0.026855	0
1.662	0	0.0178213	-0.00347823	0	0.597503	0	0	0	-0.00070169	-0.00035876	0	0	0	0.179548	0.0361559	0.066588	-0.031738	0
1.664	0	0.0178283	-0.00369521	0	0.597503	0	0	0	-0.00077296	-0.00043574	0	0	0	0.179548	0.0361544	0.0665872	-0.026855	0
1.666	0	0.0178357	-0.00366239	0	0.597503	0	0	0	-0.00084744	-0.00051034	0	0	0	0.179548	0.0361528	0.0665862	-0.01709	0
1.668	0	0.017843	-0.00336575	0	0.597503	0	0	0	-0.00082603	-0.00056761	0	0	0	0.179548	0.0361511	0.0665851	-0.0097656	0
1.67	0	0.0178497	-0.0028555	0	0.597503	0	0	0	-0.00065573	-0.00059077	0	0	0	0.179548	0.0361496	0.066584	-0.014648	0
1.672	0	0.0178554	-0.0022765	0	0.597503	0	0	0	-0.00035509	-0.00057217	0	0	0	0.179548	0.0361486	0.0665828	-0.021973	0
1.674	0	0.01786	-0.00180924	0	0.597503	0	0	0	-6.54e-06	-0.00052057	0	0	0	0.179548	0.0361483	0.0665817	-0.019531	0
1.676	0	0.0178636	-0.00153415	0	0.597503	0	0	0	0.00028314	-0.00045504	0	0	0	0.179548	0.0361485	0.0665807	-0.012207	0
1.678	0	0.0178667	-0.00137878	0	0.597503	0	0	0	0.00043558	-0.00039527	0	0	0	0.179548	0.0361493	0.0665799	-0.012207	0
1.68	0	0.0178694	-0.00123355	0	0.597503	0	0	0	0.00043807	-0.00035626	0	0	0	0.179548	0.0361501	0.0665791	-0.0024414	0
1.682	0	0.0178719	-0.0010876	0	0.597503	0	0	0	0.00034805	-0.00034548	0	0	0	0.179548	0.0361509	0.0665784	-0.014648	0
1.684	0	0.0178741	-0.00099889	0	0.597503	0	0	0	0.00026693	-0.00036172	0	0	0	0.179548	0.0361515	0.0665777	-0.021973	0
1.686	0	0.0178761	-0.00099645	0	0.597503	0	0	0	0.00029561	-0.00039398	0	0	0	0.179548	0.0361521	0.066577	-0.03418	0
1.688	0	0.017878	-0.00106456	0	0.597503	0	0	0	0.00048978	-0.00042135	0	0	0	0.179548	0.0361529	0.0665762	-0.031738	0
1.69	0	0.0178802	-0.00114342	0	0.597503	0	0	0	0.00083547	-0.00042036	0	0	0	0.179548	0.0361542	0.0665753	-0.0048828	0
1.692	0	0.0178825	-0.00114276	0	0.597503	0	0	0	0.00125704	-0.00037416	0	0	0	0.179548	0.0361563	0.0665745	-0.01709	0
1.694	0	0.0178848	-0.00104135	0	0.597503	0	0	0	0.00165183	-0.00027439	0	0	0	0.179548	0.0361592	0.0665739	-0.021973	0
1.696	0	0.0178868	-0.00093641	0	0.597503	0	0	0	0.00193338	-0.00012075	0	0	0	0.179548	0.0361628	0.0665735	-0.021973	0
1.698	0	0.0178887	-0.00093414	0	0.597503	0	0	0	0.00206755	7.67e-05	0	0	0	0.179548	0.0361668	0.0665734	-0.024414	0
1.7	0	0.0178906	-0.00104431	0	0.597503	0	0	0	0.00208721	0.0002982	0	0	0	0.179548	0.0361709	0.0665738	-0.0073242	0
1.702	0	0.0178927	-0.00120156	0	0.597503	0	0	0	0.00207506	0.0005209	0	0	0	0.179548	0.0361751	0.0665746	-0.026855	0
1.704	0	0.0178951	-0.00134084	0	0.597503	0	0	0	0.00212083	0.00072417	0	0	0	0.179548	0.0361793	0.0665759	-0.0048828	0
1.706	0	0.0178978	-0.00144551	0	0.597503	0	0	0	0.00227499	0.00088813	0	0	0	0.179548	0.0361837	0.0665775	-0.0073242	0
1.708	0	0.0179006	-0.00153222	0	0.597503	0	0	0	0.00252221	0.00099532	0	0	0	0.179548	0.0361885	0.0665794	-0.012207	0
1.71	0	0.0179037	-0.00157948	0	0.597503	0	0	0	0.00278665	0.0010405	0	0	0	0.179548	0.0361938	0.0665814	-0.012207	0
1.712	0	0.0179069	-0.00151137	0	0.597503	0	0	0	0.00296563	0.00103216	0	0	0	0.179548	0.0361995	0.0665835	-0.03418	0
1.714	0	0.0179099	-0.00129833	0	0.597503	0	0	0	0.00297598	0.00098114	0	0	0	0.179548	0.0362055	0.0665855	-0.026855	0
1.716	0	0.0179125	-0.00100763	0	0.597503	0	0	0	0.00279205	0.00089577	0	0	0	0.179548	0.0362113	0.0665874	-0.0048828	0
1.718	0	0.0179145	-0.00071323	0	0.597503	0	0	0	0.00245763	0.00078758	0	0	0	0.179548	0.0362165	0.066589	-0.0073242	0
1.72	0	0.0179159	-0.00044125	0	0.597503	0	0	0	0.00206628	0.00067471	0	0	0	0.179548	0.036221	0.0665905	-0.0024414	0
1.722	0	0.0179168	-0.00021942	0	0.597503	0	0	0	0.00171984	0.00057924	0	0	0	0.179548	0.0362248	0.0665918	-0.01709	0
1.724	0	0.0179172	-9.816e-05	0	0.597503	0	0	0	0.00148629	0.00052144	0	0	0	0.179548	0.036228	0.0665929	-0.026855	0
1.726	0	0.0179175	-9.67e-05	0	0.597503	0	0	0	0.00137534	0.00051273	0	0	0	0.179548	0.0362309	0.0665939	0	0
1.728	0	0.0179176	-0.00016039	0	0.597503	0	0	0	0.00133875	0.00055342	0	0	0	0.179548	0.0362336	0.066595	-0.014648	0
1.73	0	0.017918	-0.00020553	0	0.597503	0	0	0	0.0012941	0.00063707	0	0	0	0.179548	0.0362362	0.0665962	-0.014648	0
1.732	0	0.0179184	-0.000219	0	0.597503	0	0	0	0.00116268	0.00075338	0	0	0	0.179548	0.0362387	0.0665976	-0.0073242	0
1.734	0	0.0179188	-0.00028705	0	0.597503	0	0	0	0.00090702	0.00088918	0	0	0	0.179548	0.0362408	0.0665992	-0.01709	0
1.736	0	0.0179194	-0.00047222	0	0.597503	0	0	0	0.00055127	0.00103036	0	0	0	0.179548	0.0362422	0.0666011	0.012207	0
1.738	0	0.0179203	-0.00068943	0	0.597503	0	0	0	0.00017249	0.00116015	0	0	0	0.179548	0.036243	0.0666033	-0.012207	0
1.74	0	0.0179217	-0.00080913	0	0.597503	0	0	0	-0.00013441	0.00125799	0	0	0	0.179548	0.036243	0.0666057	-0.014648	0
1.742	0	0.0179233	-0.00082541	0	0.597503	0	0	0	-0.00029944	0.00131007	0	0	0	0.179548	0.0362425	0.0666083	-0.012207	0
1.744	0	0.017925	-0.00079251	0	0.597503	0	0	0	-0.00030747	0.00132197	0	0	0	0.179548	0.0362419	0.0666109	-0.012207	0
1.746	0	0.0179266	-0.00069108	0	0.597503	0	0	0	-0.00020415	0.00131528	0	0	0	0.179548	0.0362414	0.0666136	0.0048828	0
1.748	0	0.0179279	-0.00046914	0	0.597503	0	0	0	-7.746e-05	0.00131402	0	0	0	0.179548	0.0362411	0.0666162	0	0
1.75	0	0.0179289	-0.00014198	0	0.597503	0	0	0	-2.103e-05	0.00133349	0	0	0	0.179548	0.036241	0.0666188	0	0
1.752	0	0.0179292	0.0002103	0	0.597503	0	0	0	-9.201e-05	0.00137472	0	0	0	0.179548	0.0362409	0.0666215	-0.0097656	0
1.754	0	0.0179287	0.00050796	0	0.597503	0	0	0	-0.00028493	0.00142807	0	0	0	0.179548	0.0362406	0.0666243	-0.01709	0
1.756	0	0.0179277	0.00068282	0	0.597503	0	0	0	-0.00053713	0.00147927	0	0	0	0.179548	0.0362397	0.0666272	-0.0048828	0
1.758	0	0.0179264	0.00065943	0	0.597503	0	0	0	-0.00076094	0.00150796	0	0	0	0.179548	0.0362384	0.0666302	-0.021973	0
1.76	0	0.017925	0.00042451	0	0.597503	0	0	0	-0.00088531	0.00149186	0	0	0	0.179548	0.0362368	0.0666332	-0.0097656	0
1.762	0	0.0179242	8.512e-05	0	0.597503	0	0	0	-0.00088827	0.00141964	0	0	0	0.179548	0.036235	0.0666362	-0.01709	0
1.764	0	0.017924	-0.00022741	0	0.597503	0	0	0	-0.00080767	0.00129036	0	0	0	0.179548	0.0362333	0.0666389	-0.019531	0
1.766	0	0.0179245	-0.00044638	0	0.597503	0	0	0	-0.00072436	0.00110334	0	0	0	0.179548	0.0362318	0.0666413	-0.0048828	0
1.768	0	0.0179254	-0.00053848	0	0.597503	0	0	0	-0.00072199	0.0008611	0	0	0	0.179548	0.0362304	0.0666432	-0.019531	0
1.77	0	0.0179265	-0.00049936	0	0.597503	0	0	0	-0.00084507	0.00057571	0	0	0	0.179548	0.0362288	0.0666447	-0.0048828	0
1.772	0	0.0179275	-0.00036583	0	0.597503	0	0	0	-0.00107981	0.00026296	0	0	0	0.179548	0.0362269	0.0666455	-0.01709	0
1.774	0	0.0179282	-0.0001513	0	0.597503	0	0	0	-0.00136354	-6.271e-05	0	0	0	0.179548	0.0362244	0.0666457	-0.014648	0
1.776	0	0.0179285	0.00014234	0	0.597503	0	0	0	-0.00161349	-0.00038751	0	0	0	0.179548	0.0362214	0.0666453	-0.0097656	0
1.778	0	0.0179282	0.00042143	0	0.597503	0	0	0	-0.00176159	-0.00070198	0	0	0	0.179548	0.0362181	0.0666442	-0.03418	0
1.78	0	0.0179274	0.00055142	0	0.597503	0	0	0	-0.00178356	-0.00100399	0	0	0	0.179548	0.0362145	0.0666425	-0.021973	0
1.782	0	0.0179263	0.00049483	0	0.597503	0	0	0	-0.00171007	-0.00129561	0	0	0	0.179548	0.036211	0.0666401	-0.01709	0
1.784	0	0.0179253	0.00030221	0	0.597503	0	0	0	-0.00161251	-0.00158185	0	0	0	0.179548	0.0362077	0.0666373	-0.019531	0
1.786	0	0.0179247	6.671e-05	0	0.597503	0	0	0	-0.00156963	-0.00186951	0	0	0	0.179548	0.0362045	0.0666338	-0.0097656	0
1.788	0	0.0179245	-6.822e-05	0	0.597503	0	0	0	-0.00163019	-0.00215612	0	0	0	0.179548	0.0362013	0.0666298	-0.0097656	0
1.79	0	0.0179247	7.6e-06	0	0.597503	0	0	0	-0.00178711	-0.00242197	0	0	0	0.179548	0.0361979	0.0666252	-0.01709	0
1.792	0	0.0179247	0.00028475	0	0.597503	0	0	0	-0.00197926	-0.00264137	0	0	0	0.179548	0.0361941	0.0666202	-0.024414	0
1.794	0	0.0179241	0.00072554	0	0.597503	0	0	0	-0.00212198	-0.00279633	0	0	0	0.179548	0.03619	0.0666147	-0.01709	0
1.796	0	0.0179226	0.00136471	0	0.597503	0	0	0	-0.00214578	-0.00287637	0	0	0	0.179548	0.0361858	0.0666091	-0.0097656	0
1.798	0	0.0179199	0.00221867	0	0.597503	0	0	0	-0.00202384	-0.00287543	0	0	0	0.179548	0.0361816	0.0666033	-0.019531	0
1.8	0	0.0179155	0.00309285	0	0.597503	0	0	0	-0.00178149	-0.00279463	0	0	0	0.179548	0.0361778	0.0665976	-0.0073242	0
1.802	0	0.0179093	0.00346081	0	0.597503	0	0	0	-0.00148548	-0.00264411	0	0	0	0.179548	0.0361745	0.0665922	-0.019531	0
1.804	0	0.0179024	0.00265988	0	0.597503	0	0	0	-0.00121561	-0.00244213	0	0	0	0.179548	0.0361718	0.0665871	-0.014648	0
1.806	0	0.017897	0.00059056	0	0.597503	0	0	0	-0.00102975	-0.00221504	0	0	0	0.179548	0.0361696	0.0665824	-0.0073242	0
1.808	0	0.0178959	-0.00182652	0	0.597503	0	0	0	-0.00093843	-0.00199122	0	0	0	0.179548	0.0361676	0.0665782	-0.019531	0
1.81	0	0.0178995	-0.00340458	0	0.597503	0	0	0	-0.00090238	-0.00178598	0	0	0	0.179548	0.0361658	0.0665745	-0.021973	0
1.812	0	0.0179063	-0.00375807	0	0.597503	0	0	0	-0.00085453	-0.00159441	0	0	0	0.179548	0.036164	0.0665711	-0.01709	0
1.814	0	0.0179138	-0.00327737	0	0.597503	0	0	0	-0.00073369	-0.00139903	0	0	0	0.179548	0.0361624	0.0665681	-0.014648	0
1.816	0	0.0179204	-0.00249619	0	0.597503	0	0	0	-0.00051393	-0.00117856	0	0	0	0.179548	0.0361612	0.0665655	0.0024414	0
1.818	0	0.0179254	-0.00178181	0	0.597503	0	0	0	-0.00021811	-0.0009193	0	0	0	0.179548	0.0361604	0.0665634	-0.0097656	0
1.82	0	0.0179289	-0.00127802	0	0.597503	0	0	0	9.059e-05	-0.00063017	0	0	0	0.179548	0.0361603	0.0665619	-0.0097656	0
1.822	0	0.0179315	-0.00093368	0	0.597503	0	0	0	0.00033774	-0.00034192	0	0	0	0.179548	0.0361607	0.0665609	-0.01709	0
1.824	0	0.0179334	-0.0006494	0	0.597503	0	0	0	0.00047272	-9.038e-05	0	0	0	0.179548	0.0361616	0.0665604	-0.019531	0
1.826	0	0.0179347	-0.00039096	0	0.597503	0	0	0	0.00049191	9.537e-05	0	0	0	0.179548	0.0361625	0.0665605	-0.0097656	0
1.828	0	0.0179354	-0.00016615	0	0.597503	0	0	0	0.00044144	0.00019819	0	0	0	0.179548	0.0361634	0.0665608	-0.029297	0
1.83	0	0.0179358	2.558e-05	0	0.597503	0	0	0	0.00039865	0.00021526	0	0	0	0.179548	0.0361643	0.0665612	-0.012207	0
1.832	0	0.0179357	0.00019745	0	0.597503	0	0	0	0.00043794	0.00015211	0	0	0	0.179548	0.0361651	0.0665615	-0.01709	0
1.834	0	0.0179353	0.00036155	0	0.597503	0	0	0	0.00059652	1.639e-05	0	0	0	0.179548	0.0361662	0.0665617	-0.014648	0
1.836	0	0.0179346	0.00051663	0	0.597503	0	0	0	0.00085736	-0.00018007	0	0	0	0.179548	0.0361676	0.0665615	-0.0097656	0
1.838	0	0.0179336	0.00063666	0	0.597503	0	0	0	0.00115768	-0.00042071	0	0	0	0.179548	0.0361696	0.0665609	-0.021973	0
1.84	0	0.0179323	0.00066871	0	0.597503	0	0	0	0.00141824	-0.00068776	0	0	0	0.179548	0.0361722	0.0665598	-0.01709	0
1.842	0	0.017931	0.00055956	0	0.597503	0	0	0	0.00158072	-0.00096137	0	0	0	0.179548	0.0361752	0.0665582	-0.014648	0
1.844	0	0.0179298	0.00031198	0	0.597503	0	0	0	0.0016343	-0.00121847	0	0	0	0.179548	0.0361784	0.066556	-0.031738	0
1.846	0	0.0179292	2.634e-05	0	0.597503	0	0	0	0.00161781	-0.00143855	0	0	0	0.179548	0.0361817	0.0665533	-0.012207	0
1.848	0	0.0179292	-0.00013662	0	0.597503	0	0	0	0.001599	-0.00160755	0	0	0	0.179548	0.0361849	0.0665503	-0.021973	0
1.85	0	0.0179294	-7.311e-05	0	0.597503	0	0	0	0.00164328	-0.00171638	0	0	0	0.179548	0.0361881	0.066547	-0.021973	0
1.852	0	0.0179296	0.00017888	0	0.597503	0	0	0	0.00178426	-0.00176273	0	0	0	0.179548	0.0361916	0.0665435	-0.026855	0
1.854	0	0.0179292	0.00047772	0	0.597503	0	0	0	0.00200675	-0.00175428	0	0	0	0.179548	0.0361954	0.06654	-0.01709	0
1.856	0	0.0179283	0.00068377	0	0.597503	0	0	0	0.00225089	-0.00170611	0	0	0	0.179548	0.0361996	0.0665365	-0.01709	0
1.858	0	0.0179269	0.00074001	0	0.597503	0	0	0	0.00243718	-0.00163508	0	0	0	0.179548	0.0362043	0.0665332	-0.01709	0
1.86	0	0.0179254	0.00068762	0	0.597503	0	0	0	0.00250227	-0.00155573	0	0	0	0.179548	0.0362092	0.06653	-0.014648	0
1.862	0	0.0179241	0.00060392	0	0.597503	0	0	0	0.00242876	-0.00147622	0	0	0	0.179548	0.0362142	0.066527	-0.029297	0
1.864	0	0.0179228	0.00051595	0	0.597503	0	0	0	0.00225311	-0.00139615	0	0	0	0.179548	0.0362188	0.0665241	-0.019531	0
1.866	0	0.0179218	0.00039553	0	0.597503	0	0	0	0.00204764	-0.00130936	0	0	0	0.179548	0.0362232	0.0665214	-0.019531	0
1.868	0	0.017921	0.00022687	0	0.597503	0	0	0	0.00188822	-0.001208	0	0	0	0.179548	0.0362271	0.0665189	-0.01709	0
1.87	0	0.0179206	3.618e-05	0	0.597503	0	0	0	0.00182175	-0.00108776	0	0	0	0.179548	0.0362308	0.0665166	-0.024414	0
1.872	0	0.0179205	-0.00013318	0	0.597503	0	0	0	0.0018446	-0.0009576	0	0	0	0.179548	0.0362345	0.0665145	-0.026855	0
1.874	0	0.0179208	-0.00025083	0	0.597503	0	0	0	0.0019037	-0.00084078	0	0	0	0.179548	0.0362382	0.0665127	-0.021973	0
1.876	0	0.0179213	-0.00032876	0	0.597503	0	0	0	0.00192311	-0.00075937	0	0	0	0.179548	0.036242	0.0665111	-0.012207	0
1.878	0	0.0179219	-0.00042304	0	0.597503	0	0	0	0.00184258	-0.0007211	0	0	0	0.179548	0.0362458	0.0665096	-0.014648	0
1.88	0	0.0179228	-0.00057032	0	0.597503	0	0	0	0.00164714	-0.00072032	0	0	0	0.179548	0.0362493	0.0665082	-0.01709	0
1.882	0	0.0179239	-0.00072219	0	0.597503	0	0	0	0.00137385	-0.0007412	0	0	0	0.179548	0.0362523	0.0665067	-0.0073242	0
1.884	0	0.0179253	-0.00076986	0	0.597503	0	0	0	0.00109385	-0.00075845	0	0	0	0.179548	0.0362548	0.0665052	-0.01709	0
1.886	0.00489639	0.0179269	-0.00064554	-3.16e-06	0.597503	0	0	0	0.00087967	-0.000744	0	0	0	0.179553	0.0362568	0.0665037	-0.014648	0
1.888	8.113e-05	0.0179282	-0.0003809	-3e-08	0.597503	0	0	0	0.00077354	-0.00067871	0	0	0	0.179558	0.0362584	0.0665023	-0.014648	0
1.89	0	0.0179289	-5.378e-05	0	0.597503	0	0	0	0.00076963	-0.00055989	0	0	0	0.179558	0.0362599	0.0665011	-0.01709	0
1.892	0	0.017929	0.00026846	0	0.597503	0	0	0	0.00081743	-0.00040154	0	0	0	0.179558	0.0362615	0.0665001	0.0024414	0
1.894	0	0.0179285	0.00051718	0	0.597503	0	0	0	0.00084535	-0.00022555	0	0	0	0.179558	0.0362632	0.0664995	-0.0048828	0
1.896	0	0.0179275	0.0006469	0	0.597503	0	0	0	0.00079434	-4.757e-05	0	0	0	0.179558	0.0362648	0.0664992	-0.014648	0
1.898	0	0.0179262	0.00068712	0	0.597503	0	0	0	0.00064505	0.00013036	0	0	0	0.179558	0.0362663	0.0664993	-0.0073242	0
1.9	0	0.0179248	0.00070045	0	0.597503	0	0	0	0.00042506	0.00031414	0	0	0	0.179558	0.0362673	0.0664997	-0.0097656	0
1.902	8.113e-05	0.0179234	0.00071723	6e-08	0.597503	0	0	0	0.00019382	0.00050765	0	0	0	0.179558	0.036268	0.0665006	-0.01709	0
1.904	8.113e-05	0.017922	0.00074133	6e-08	0.597503	0	0	0	1.331e-05	0.00070887	0	0	0	0.179558	0.0362682	0.0665018	-0.021973	0
1.906	0	0.0179205	0.00074882	0	0.597503	0	0	0	-8.222e-05	0.00091041	0	0	0	0.179559	0.0362681	0.0665034	-0.01709	0
1.908	0	0.017919	0.00067975	0	0.597503	0	0	0	-0.00010223	0.00110107	0	0	0	0.179559	0.0362679	0.0665054	-0.01709	0
1.91	8.113e-05	0.0179176	0.00050952	4e-08	0.597503	0	0	0	-9.425e-05	0.00126882	0	0	0	0.179559	0.0362677	0.0665078	-0.021973	0
1.912	8.113e-05	0.0179166	0.00031645	3e-08	0.597503	0	0	0	-0.0001212	0.00139998	0	0	0	0.179559	0.0362675	0.0665104	-0.0048828	0
1.914	0	0.017916	0.00023313	0	0.597503	0	0	0	-0.00023289	0.00147677	0	0	0	0.179559	0.0362672	0.0665133	-0.01709	0
1.916	0	0.0179155	0.00034147	0	0.597503	0	0	0	-0.00044264	0.00148234	0	0	0	0.179559	0.0362665	0.0665163	-0.01709	0
1.918	0	0.0179148	0.00061417	0	0.597503	0	0	0	-0.00072035	0.00141034	0	0	0	0.179559	0.0362653	0.0665192	-0.021973	0
1.92	0	0.0179136	0.00093988	0	0.597503	0	0	0	-0.00100569	0.00126921	0	0	0	0.179559	0.0362636	0.0665218	-0.0073242	0
1.922	0.00173019	0.0179117	0.001217	2.11e-06	0.597503	0	0	0	-0.00123319	0.00108065	0	0	0	0.179561	0.0362613	0.0665242	-0.0048828	0
1.924	8.113e-05	0.0179093	0.0014114	1.1e-07	0.597503	0	0	0	-0.0013598	0.00087394	0	0	0	0.179562	0.0362588	0.0665262	-0.021973	0
1.926	8.113e-05	0.0179065	0.00148278	1.2e-07	0.597503	0	0	0	-0.00138491	0.00067685	0	0	0	0.179563	0.036256	0.0665277	-0.014648	0
1.928	0.00331329	0.0179035	0.00133376	4.42e-06	0.597503	0	0	0	-0.0013501	0.00050836	0	0	0	0.179566	0.0362533	0.0665289	-0.01709	0
1.93	0.00331329	0.0179008	0.00094148	3.12e-06	0.597503	0	0	0	-0.00131808	0.00037759	0	0	0	0.179573	0.0362506	0.0665298	-0.012207	0
1.932	8.113e-05	0.017899	0.00045181	4e-08	0.597503	0	0	0	-0.00134236	0.00028575	0	0	0	0.179576	0.036248	0.0665304	-0.0097656	0
1.934	0.00173019	0.017898	4.99e-05	9e-08	0.597503	0	0	0	-0.00144196	0.00022783	0	0	0	0.179578	0.0362452	0.066531	-0.01709	0
1.936	0.00331329	0.0178979	-0.00019747	-6.5e-07	0.597503	0	0	0	-0.00159297	0.00019549	0	0	0	0.179583	0.0362421	0.0665314	-0.014648	0
1.938	0.00331329	0.0178983	-0.00035833	-1.19e-06	0.597503	0	0	0	-0.00174197	0.00018286	0	0	0	0.179589	0.0362388	0.0665318	-0.021973	0
1.94	0.00173019	0.0178991	-0.00055975	-9.7e-07	0.597503	0	0	0	-0.00183255	0.00019219	0	0	0	0.179594	0.0362352	0.0665321	-0.0097656	0
1.942	0.00173019	0.0179002	-0.00088591	-1.53e-06	0.597503	0	0	0	-0.00182999	0.00023148	0	0	0	0.179598	0.0362316	0.0665326	-0.0073242	0
1.944	0.00489639	0.0179019	-0.00129504	-6.34e-06	0.597503	0	0	0	-0.0017367	0.00030517	0	0	0	0.179605	0.036228	0.0665331	-0.012207	0
1.946	0.00654545	0.0179045	-0.00161456	-1.057e-05	0.597503	0	0	0	-0.00159415	0.00040964	0	0	0	0.179616	0.0362247	0.0665338	-0.019531	0
1.948	0.00489639	0.0179078	-0.00164741	-8.07e-06	0.597503	0	0	0	-0.00146635	0.00053848	0	0	0	0.179627	0.0362216	0.0665348	-0.01709	0
1.95	8.113e-05	0.0179111	-0.00132134	-1.1e-07	0.597503	0	0	0	-0.00141081	0.00068761	0	0	0	0.179632	0.0362187	0.066536	-0.0097656	0
1.952	0.00489639	0.0179137	-0.00073104	-3.58e-06	0.597503	0	0	0	-0.00145137	0.00085047	0	0	0	0.179637	0.0362159	0.0665375	-0.0073242	0
1.954	0.00489639	0.0179152	-4.655e-05	-2.3e-07	0.597503	0	0	0	-0.00156733	0.00101434	0	0	0	0.179647	0.0362128	0.0665394	-0.029297	0
1.956	0.00654545	0.0179153	0.00057422	3.76e-06	0.597503	0	0	0	-0.00170454	0.00116828	0	0	0	0.179659	0.0362096	0.0665416	-0.01709	0
1.958	0.00489639	0.0179141	0.00101117	4.95e-06	0.597503	0	0	0	-0.00180133	0.00131182	0	0	0	0.17967	0.0362061	0.066544	-0.019531	0
1.96	0.00331329	0.0179121	0.00119957	3.97e-06	0.597503	0	0	0	-0.00181579	0.0014573	0	0	0	0.179678	0.0362024	0.0665468	-0.019531	0
1.962	0.00173019	0.0179097	0.00114897	1.99e-06	0.597503	0	0	0	-0.00174292	0.00162567	0	0	0	0.179683	0.0361989	0.0665499	-0.0073242	0
1.964	0.00331329	0.0179074	0.00093401	3.09e-06	0.597503	0	0	0	-0.00161512	0.00183224	0	0	0	0.179688	0.0361955	0.0665534	-0.01709	0
1.966	0.00173019	0.0179055	0.00065244	1.13e-06	0.597503	0	0	0	-0.00148556	0.00207673	0	0	0	0.179693	0.0361924	0.0665573	-0.014648	0
1.968	0.00331329	0.0179042	0.00038016	1.26e-06	0.597503	0	0	0	-0.0014006	0.00234983	0	0	0	0.179698	0.0361896	0.0665617	-0.01709	0
1.97	0.00654545	0.0179035	0.00015512	1.02e-06	0.597503	0	0	0	-0.00137367	0.00264085	0	0	0	0.179708	0.0361868	0.0665667	-0.014648	0
1.972	0.00977761	0.0179031	-1.272e-05	-1.2e-07	0.597503	0	0	0	-0.00137323	0.00293356	0	0	0	0.179725	0.036184	0.0665723	0.0024414	0
1.974	0.00654545	0.0179032	-0.00012609	-8.3e-07	0.597503	0	0	0	-0.00133251	0.00319945	0	0	0	0.179741	0.0361813	0.0665784	-0.019531	0
1.976	0.00812855	0.0179034	-0.00018872	-1.53e-06	0.597503	0	0	0	-0.00117757	0.00340158	0	0	0	0.179756	0.0361788	0.066585	-0.01709	0
1.978	0.00173019	0.0179038	-0.00019739	-3.4e-07	0.597503	0	0	0	-0.00085993	0.00350584	0	0	0	0.179766	0.0361768	0.0665919	-0.0097656	0
1.98	0.00654545	0.0179042	-0.00013767	-9e-07	0.597503	0	0	0	-0.00037829	0.00348579	0	0	0	0.179774	0.0361755	0.0665989	-0.01709	0
1.982	0.00812855	0.0179045	1.3e-05	1.1e-07	0.597503	0	0	0	0.00021951	0.00331978	0	0	0	0.179788	0.0361754	0.0666057	-0.021973	0
1.984	0.00489639	0.0179044	0.00026056	1.28e-06	0.597503	0	0	0	0.00085295	0.0029905	0	0	0	0.179801	0.0361764	0.066612	-0.019531	0
1.986	0.00654545	0.0179039	0.00054924	3.6e-06	0.597503	0	0	0	0.00143687	0.00249118	0	0	0	0.179813	0.0361787	0.0666175	-0.021973	0
1.988	0.00654545	0.0179028	0.00075138	4.92e-06	0.597503	0	0	0	0.00190993	0.00183625	0	0	0	0.179826	0.0361821	0.0666218	-0.024414	0
1.99	0.00654545	0.0179013	0.0007294	4.77e-06	0.597503	0	0	0	0.0022509	0.00106515	0	0	0	0.179839	0.0361863	0.0666247	-0.012207	0
1.992	0.00489639	0.0178999	0.00041701	2.04e-06	0.597503	0	0	0	0.00247936	0.00023078	0	0	0	0.179851	0.036191	0.066626	-0.0097656	0
1.994	0.00331329	0.017899	-0.00013422	-4.4e-07	0.597503	0	0	0	0.00264324	-0.00061598	0	0	0	0.179859	0.0361961	0.0666256	-0.019531	0
1.996	0.0145929	0.0178993	-0.00074821	-1.092e-05	0.597503	0	0	0	0.00279448	-0.00143036	0	0	0	0.179877	0.0362015	0.0666236	-0.014648	0
1.998	0.00489639	0.0179008	-0.00118492	-5.8e-06	0.597503	0	0	0	0.00296288	-0.00217217	0	0	0	0.179896	0.0362073	0.06662	-0.01709	0
2	0.00331329	0.0179032	-0.00118492	-3.93e-06	0.597503	0	0	0	0.00314478	-0.00281179	0	0	0	0.179904	0.0362134	0.066615	-0.01709	0
