# Supplementary material for: In vivo muscle force and muscle power during near-maximal frog jumps
Source: PLoS One. 2017 Mar 10;12(3):e0173415. doi: 10.1371/journal.pone.0173415 (PMC5345813; doi:10.1371/journal.pone.0173415)
Supplement: S3 File — Full raw data set of the current study. (ZIP) [file pone.0173415.s003.zip › Frog_jumping_full_dataset2/Extracted_data/Frog2/Jump13/Apr30jump13.all]

  0.00000000   0.00000000   0.01799834   0.00013207   0.00000000   0.00000000   0.00000000   0.00000000   0.00000000   0.00336634   0.27102272   0.00000000   0.00000000   0.00000000   0.00000000   0.00000000   0.00000000  -0.01709000
  0.00200000   0.00173019   0.01799808   0.00014115   0.00000024   0.00000000   0.00000000   0.00000000   0.00000000   0.00260076   0.27070976   0.00000000   0.00000000   0.00000000   0.00000000   0.00000000   0.00000000  -0.01464800
  0.00400000   0.00331329   0.01799780   0.00014955   0.00000050   0.00000000   0.00000000   0.00000000   0.00000000   0.00190577   0.27042232   0.00000000   0.00000000   0.00000000   0.00000000   0.00000000   0.00000000  -0.01953100
  0.00600000   0.00008113   0.01799750   0.00015700   0.00000001   0.00000000   0.00000000   0.00000000   0.00000000   0.00129734   0.27016807   0.00000000   0.00000000   0.00000000   0.00000000   0.00000000   0.00000000  -0.02197300
  0.00800000   0.00000000   0.01799719   0.00016318   0.00000000   0.00000000   0.00000000   0.00000000   0.00000000   0.00078224   0.26995223   0.00000000   0.00000000   0.00000000   0.00000000   0.00000000   0.00000000  -0.01953100
  0.01000000   0.00173019   0.01799686   0.00016774   0.00000029   0.00000000   0.00000000   0.00000000   0.00000000   0.00036286   0.26978038   0.00000000   0.00000000   0.00000000   0.00000000   0.00000000   0.00000000  -0.00488280
  0.01200000   0.00000000   0.01799652   0.00017029   0.00000000   0.00000000   0.00000000   0.00000000   0.00000000   0.00003930   0.26965380   0.00000000   0.00000000   0.00000000   0.00000000   0.00000000   0.00000000  -0.01220700
  0.01400000   0.00000000   0.01799618   0.00017038   0.00000000   0.00000000   0.00000000   0.00000000   0.00000000  -0.00019419   0.26956526   0.00000000   0.00000000   0.00000000   0.00000000   0.00000000   0.00000000  -0.01464800
  0.01600000   0.00000000   0.01799584   0.00016754   0.00000000   0.00000000   0.00000000   0.00000000   0.00000000  -0.00035181   0.26949952   0.00000000   0.00000000   0.00000000   0.00000000   0.00000000   0.00000000  -0.00976560
  0.01800000   0.00000000   0.01799551   0.00016125   0.00000000   0.00000000   0.00000000   0.00000000   0.00000000  -0.00045227   0.26943683   0.00000000   0.00000000   0.00000000   0.00000000   0.00000000   0.00000000  -0.01220700
  0.02000000   0.00000000   0.01799518   0.00015095   0.00000000   0.00000000   0.00000000   0.00000000   0.00000000  -0.00051347   0.26936123   0.00000000   0.00000000   0.00000000   0.00000000   0.00000000   0.00000000  -0.01464800
  0.02200000   0.00000000   0.01799488   0.00013612   0.00000000   0.00000000   0.00000000   0.00000000   0.00000000  -0.00055103   0.26926889   0.00000000   0.00000000   0.00000000   0.00000000   0.00000000   0.00000000  -0.01464800
  0.02400000   0.00000000   0.01799461   0.00011676   0.00000000   0.00000000   0.00000000   0.00000000   0.00000000  -0.00057776   0.26916530   0.00000000   0.00000000   0.00000000   0.00000000   0.00000000   0.00000000  -0.01464800
  0.02600000   0.00654545   0.01799438   0.00009421   0.00000062   0.00000000   0.00000000   0.00000000   0.00000000  -0.00060223   0.26905458   0.00000000   0.00000000   0.00000000   0.00000000   0.00000000   0.00000000  -0.01709000
  0.02800000   0.00008113   0.01799419   0.00007093   0.00000001   0.00000000   0.00000000   0.00000000   0.00000000  -0.00062845   0.26893799   0.00000000   0.00000000   0.00000000   0.00000000   0.00000000   0.00000000  -0.01220700
  0.03000000   0.00331329   0.01799405   0.00004892   0.00000016   0.00000000   0.00000000   0.00000000   0.00000000  -0.00065668   0.26882246   0.00000000   0.00000000   0.00000000   0.00000000   0.00000000   0.00000000  -0.01220700
  0.03200000   0.00000000   0.01799395   0.00002868   0.00000000   0.00000000   0.00000000   0.00000000   0.00000000  -0.00068406   0.26872346   0.00000000   0.00000000   0.00000000   0.00000000   0.00000000   0.00000000  -0.00244140
  0.03400000   0.00173019   0.01799389   0.00000967   0.00000002   0.00000000   0.00000000   0.00000000   0.00000000  -0.00070651   0.26866117   0.00000000   0.00000000   0.00000000   0.00000000   0.00000000   0.00000000  -0.01709000
  0.03600000   0.00173019   0.01799387  -0.00000885  -0.00000002   0.00000000   0.00000000   0.00000000   0.00000000  -0.00072159   0.26865586   0.00000000   0.00000000   0.00000000   0.00000000   0.00000000   0.00000000  -0.01953100
  0.03800000   0.00008113   0.01799389  -0.00002766  -0.00000000   0.00000000   0.00000000   0.00000000   0.00000000  -0.00072914   0.26871954   0.00000000   0.00000000   0.00000000   0.00000000   0.00000000   0.00000000  -0.00732420
  0.04000000   0.00008113   0.01799395  -0.00004752  -0.00000000   0.00000000   0.00000000   0.00000000   0.00000000  -0.00072953   0.26884294   0.00000000   0.00000000   0.00000000   0.00000000   0.00000000   0.00000000  -0.00732420
  0.04200000   0.00173019   0.01799404  -0.00006911  -0.00000012   0.00000000   0.00000000   0.00000000   0.00000000  -0.00072294   0.26899291   0.00000000   0.00000000   0.00000000   0.00000000   0.00000000   0.00000000  -0.00732420
  0.04400000   0.00331329   0.01799418  -0.00009249  -0.00000031   0.00000000   0.00000000   0.00000000   0.00000000  -0.00071083   0.26912850   0.00000000   0.00000000   0.00000000   0.00000000   0.00000000   0.00000000  -0.01709000
  0.04600000   0.00000000   0.01799436  -0.00011635   0.00000000   0.00000000   0.00000000   0.00000000   0.00000000  -0.00069683   0.26921594   0.00000000   0.00000000   0.00000000   0.00000000   0.00000000   0.00000000  -0.01953100
  0.04800000   0.00173019   0.01799460  -0.00013822  -0.00000024   0.00000000   0.00000000   0.00000000   0.00000000  -0.00068573   0.26922991   0.00000000   0.00000000   0.00000000   0.00000000   0.00000000   0.00000000  -0.01953100
  0.05000000   0.00000000   0.01799487  -0.00015604   0.00000000   0.00000000   0.00000000   0.00000000   0.00000000  -0.00068205   0.26915519   0.00000000   0.00000000   0.00000000   0.00000000   0.00000000   0.00000000  -0.00732420
  0.05200000   0.00000000   0.01799518  -0.00016922   0.00000000   0.00000000   0.00000000   0.00000000   0.00000000  -0.00068876   0.26899083   0.00000000   0.00000000   0.00000000   0.00000000   0.00000000   0.00000000  -0.02197300
  0.05400000   0.00000000   0.01799552  -0.00017814   0.00000000   0.00000000   0.00000000   0.00000000   0.00000000  -0.00070621   0.26875239   0.00000000   0.00000000   0.00000000   0.00000000   0.00000000   0.00000000  -0.01709000
  0.05600000   0.00000000   0.01799588  -0.00018336   0.00000000   0.00000000   0.00000000   0.00000000   0.00000000  -0.00073304   0.26846946   0.00000000   0.00000000   0.00000000   0.00000000   0.00000000   0.00000000  -0.02929700
  0.05800000   0.00331329   0.01799625  -0.00018540  -0.00000061   0.00000000   0.00000000   0.00000000   0.00000000  -0.00076882   0.26817179   0.00000000   0.00000000   0.00000000   0.00000000   0.00000000   0.00000000  -0.02197300
  0.06000000   0.00173019   0.01799662  -0.00018472  -0.00000032   0.00000000   0.00000000   0.00000000   0.00000000  -0.00081527   0.26787373   0.00000000   0.00000000   0.00000000   0.00000000   0.00000000   0.00000000  -0.01464800
  0.06200000   0.00173019   0.01799699  -0.00018176  -0.00000031   0.00000000   0.00000000   0.00000000   0.00000000  -0.00087461   0.26757361   0.00000000   0.00000000   0.00000000   0.00000000   0.00000000   0.00000000  -0.01953100
  0.06400000   0.00489639   0.01799735  -0.00017689  -0.00000087   0.00000000   0.00000000   0.00000000   0.00000000  -0.00094719   0.26726417   0.00000000   0.00000000   0.00000000   0.00000000   0.00000000   0.00000000  -0.01220700
  0.06600000   0.00173019   0.01799770  -0.00017043  -0.00000029   0.00000000   0.00000000   0.00000000   0.00000000  -0.00103013   0.26694059   0.00000000   0.00000000   0.00000000   0.00000000   0.00000000   0.00000000  -0.00976560
  0.06800000   0.00008113   0.01799804  -0.00016269  -0.00000001   0.00000000   0.00000000   0.00000000   0.00000000  -0.00111682   0.26660050   0.00000000   0.00000000   0.00000000   0.00000000   0.00000000   0.00000000  -0.01220700
  0.07000000   0.00008113   0.01799837  -0.00015391  -0.00000001   0.00000000   0.00000000   0.00000000   0.00000000  -0.00119777   0.26624410   0.00000000   0.00000000   0.00000000   0.00000000   0.00000000   0.00000000  -0.00976560
  0.07200000   0.00008113   0.01799868  -0.00014428  -0.00000001   0.00000000   0.00000000   0.00000000   0.00000000  -0.00126387   0.26588106   0.00000000   0.00000000   0.00000000   0.00000000   0.00000000   0.00000000  -0.01709000
  0.07400000   0.00331329   0.01799897  -0.00013399  -0.00000044   0.00000000   0.00000000   0.00000000   0.00000000  -0.00131036   0.26553384   0.00000000   0.00000000   0.00000000   0.00000000   0.00000000   0.00000000  -0.01709000
  0.07600000   0.00173019   0.01799923  -0.00012315  -0.00000021   0.00000000   0.00000000   0.00000000   0.00000000  -0.00133708   0.26522676   0.00000000   0.00000000   0.00000000   0.00000000   0.00000000   0.00000000  -0.02929700
  0.07800000   0.00008113   0.01799948  -0.00011187  -0.00000001   0.00000000   0.00000000   0.00000000   0.00000000  -0.00134520   0.26497508   0.00000000   0.00000000   0.00000000   0.00000000   0.00000000   0.00000000  -0.01220700
  0.08000000   0.00331329   0.01799970  -0.00010022  -0.00000033   0.00000000   0.00000000   0.00000000   0.00000000  -0.00133468   0.26478992   0.00000000   0.00000000   0.00000000   0.00000000   0.00000000   0.00000000  -0.00976560
  0.08200000   0.00008113   0.01799990  -0.00008823  -0.00000001   0.00000000   0.00000000   0.00000000   0.00000000  -0.00130446   0.26468294   0.00000000   0.00000000   0.00000000   0.00000000   0.00000000   0.00000000  -0.02685500
  0.08400000   0.00173019   0.01800008  -0.00007591  -0.00000013   0.00000000   0.00000000   0.00000000   0.00000000  -0.00125357   0.26465785   0.00000000   0.00000000   0.00000000   0.00000000   0.00000000   0.00000000  -0.01464800
  0.08600000   0.00000000   0.01800023  -0.00006326   0.00000000   0.00000000   0.00000000   0.00000000   0.00000000  -0.00118238   0.26470960   0.00000000   0.00000000   0.00000000   0.00000000   0.00000000   0.00000000  -0.01220700
  0.08800000   0.00331329   0.01800036  -0.00005025  -0.00000017   0.00000000   0.00000000   0.00000000   0.00000000  -0.00109318   0.26483928   0.00000000   0.00000000   0.00000000   0.00000000   0.00000000   0.00000000  -0.01709000
  0.09000000   0.00000000   0.01800046  -0.00003684   0.00000000   0.00000000   0.00000000   0.00000000   0.00000000  -0.00098988   0.26506008   0.00000000   0.00000000   0.00000000   0.00000000   0.00000000   0.00000000  -0.01709000
  0.09200000   0.00173019   0.01800053  -0.00002296  -0.00000004   0.00000000   0.00000000   0.00000000   0.00000000  -0.00087859   0.26538254   0.00000000   0.00000000   0.00000000   0.00000000   0.00000000   0.00000000  -0.00488280
  0.09400000   0.00000000   0.01800058  -0.00000856   0.00000000   0.00000000   0.00000000   0.00000000   0.00000000  -0.00076874   0.26579946   0.00000000   0.00000000   0.00000000   0.00000000   0.00000000   0.00000000  -0.01464800
  0.09600000   0.00000000   0.01800060   0.00000643   0.00000000   0.00000000   0.00000000   0.00000000   0.00000000  -0.00067204   0.26628770   0.00000000   0.00000000   0.00000000   0.00000000   0.00000000   0.00000000  -0.01953100
  0.09800000   0.00173019   0.01800058   0.00002210   0.00000004   0.00000000   0.00000000   0.00000000   0.00000000  -0.00059945   0.26681512   0.00000000   0.00000000   0.00000000   0.00000000   0.00000000   0.00000000  -0.01709000
  0.10000000   0.00173019   0.01800054   0.00003850   0.00000007   0.00000000   0.00000000   0.00000000   0.00000000  -0.00055891   0.26734175   0.00000000   0.00000000   0.00000000   0.00000000   0.00000000   0.00000000  -0.00488280
  0.10200000   0.00008113   0.01800046   0.00005571   0.00000000   0.00000000   0.00000000   0.00000000   0.00000000  -0.00055497   0.26782635   0.00000000   0.00000000   0.00000000   0.00000000   0.00000000   0.00000000  -0.00732420
  0.10400000   0.00000000   0.01800035   0.00007378   0.00000000   0.00000000   0.00000000   0.00000000   0.00000000  -0.00058924   0.26824161   0.00000000   0.00000000   0.00000000   0.00000000   0.00000000   0.00000000  -0.00976560
  0.10600000   0.00008113   0.01800020   0.00009276   0.00000001   0.00000000   0.00000000   0.00000000   0.00000000  -0.00066046   0.26857961   0.00000000   0.00000000   0.00000000   0.00000000   0.00000000   0.00000000  -0.01464800
  0.10800000   0.00000000   0.01800002   0.00011266   0.00000000   0.00000000   0.00000000   0.00000000   0.00000000  -0.00076394   0.26883969   0.00000000   0.00000000   0.00000000   0.00000000   0.00000000   0.00000000  -0.02197300
  0.11000000   0.00331329   0.01799979   0.00013348   0.00000044   0.00000000   0.00000000   0.00000000   0.00000000  -0.00089318   0.26902089   0.00000000   0.00000000   0.00000000   0.00000000   0.00000000   0.00000000  -0.01464800
  0.11200000   0.00000000   0.01799953   0.00015521   0.00000000   0.00000000   0.00000000   0.00000000   0.00000000  -0.00104215   0.26912894   0.00000000   0.00000000   0.00000000   0.00000000   0.00000000   0.00000000  -0.01464800
  0.11400000   0.00008113   0.01799922   0.00017777   0.00000001   0.00000000   0.00000000   0.00000000   0.00000000  -0.00120447   0.26917485   0.00000000   0.00000000   0.00000000   0.00000000   0.00000000   0.00000000  -0.01464800
  0.11600000   0.00008113   0.01799886   0.00020106   0.00000002   0.00000000   0.00000000   0.00000000   0.00000000  -0.00137055   0.26916521   0.00000000   0.00000000   0.00000000   0.00000000   0.00000000   0.00000000  -0.01709000
  0.11800000   0.00489639   0.01799846   0.00022494   0.00000110   0.00000000   0.00000000   0.00000000   0.00000000  -0.00152702   0.26910266   0.00000000   0.00000000   0.00000000   0.00000000   0.00000000   0.00000000  -0.01709000
  0.12000000   0.00000000   0.01799801   0.00024922   0.00000000   0.00000000   0.00000000   0.00000000   0.00000000  -0.00165894   0.26899138   0.00000000   0.00000000   0.00000000   0.00000000   0.00000000   0.00000000  -0.01464800
  0.12200000   0.00008113   0.01799751   0.00027363   0.00000002   0.00000000   0.00000000   0.00000000   0.00000000  -0.00175313   0.26884050   0.00000000   0.00000000   0.00000000   0.00000000   0.00000000   0.00000000  -0.01464800
  0.12400000   0.00000000   0.01799696   0.00029787   0.00000000   0.00000000   0.00000000   0.00000000   0.00000000  -0.00180071   0.26866449   0.00000000   0.00000000   0.00000000   0.00000000   0.00000000   0.00000000  -0.01709000
  0.12600000   0.00008113   0.01799637   0.00032155   0.00000003   0.00000000   0.00000000   0.00000000   0.00000000  -0.00179844   0.26848126   0.00000000   0.00000000   0.00000000   0.00000000   0.00000000   0.00000000  -0.00976560
  0.12800000   0.00008113   0.01799572   0.00034421   0.00000003   0.00000000   0.00000000   0.00000000   0.00000000  -0.00174815   0.26831108   0.00000000   0.00000000   0.00000000   0.00000000   0.00000000   0.00000000  -0.02441400
  0.13000000   0.00173019   0.01799503   0.00036531   0.00000063   0.00000000   0.00000000   0.00000000   0.00000000  -0.00165562   0.26817165   0.00000000   0.00000000   0.00000000   0.00000000   0.00000000   0.00000000  -0.01464800
  0.13200000   0.00008113   0.01799430   0.00038423   0.00000003   0.00000000   0.00000000   0.00000000   0.00000000  -0.00153008   0.26807017   0.00000000   0.00000000   0.00000000   0.00000000   0.00000000   0.00000000  -0.01220700
  0.13400000   0.00654545   0.01799354   0.00040025   0.00000262   0.00000000   0.00000000   0.00000000   0.00000000  -0.00138213   0.26800080   0.00000000   0.00000000   0.00000000   0.00000000   0.00000000   0.00000000  -0.01953100
  0.13600000   0.00008113   0.01799274   0.00041257   0.00000003   0.00000000   0.00000000   0.00000000   0.00000000  -0.00122098   0.26794940   0.00000000   0.00000000   0.00000000   0.00000000   0.00000000   0.00000000  -0.01464800
  0.13800000   0.00008113   0.01799191   0.00042025   0.00000003   0.00000000   0.00000000   0.00000000   0.00000000  -0.00105463   0.26790554   0.00000000   0.00000000   0.00000000   0.00000000   0.00000000   0.00000000  -0.01953100
  0.14000000   0.00008113   0.01799107   0.00042231   0.00000003   0.00000000   0.00000000   0.00000000   0.00000000  -0.00089162   0.26787318   0.00000000   0.00000000   0.00000000   0.00000000   0.00000000   0.00000000  -0.01953100
  0.14200000   0.00000000   0.01799023   0.00041760   0.00000000   0.00000000   0.00000000   0.00000000   0.00000000  -0.00074039   0.26786719   0.00000000   0.00000000   0.00000000   0.00000000   0.00000000   0.00000000  -0.01953100
  0.14400000   0.00173019   0.01798939   0.00040491   0.00000070   0.00000000   0.00000000   0.00000000   0.00000000  -0.00060739   0.26790356   0.00000000   0.00000000   0.00000000   0.00000000   0.00000000   0.00000000  -0.01953100
  0.14600000   0.00331329   0.01798858   0.00038292   0.00000127   0.00000000   0.00000000   0.00000000   0.00000000  -0.00049619   0.26799384   0.00000000   0.00000000   0.00000000   0.00000000   0.00000000   0.00000000  -0.00976560
  0.14800000   0.00008113   0.01798781   0.00035021   0.00000003   0.00000000   0.00000000   0.00000000   0.00000000  -0.00040728   0.26814131   0.00000000   0.00000000   0.00000000   0.00000000   0.00000000   0.00000000  -0.01220700
  0.15000000   0.00008113   0.01798711   0.00030565   0.00000002   0.00000000   0.00000000   0.00000000   0.00000000  -0.00033871   0.26834305   0.00000000   0.00000000   0.00000000   0.00000000   0.00000000   0.00000000  -0.02197300
  0.15200000   0.00008113   0.01798650   0.00024926   0.00000002   0.00000000   0.00000000   0.00000000   0.00000000  -0.00028775   0.26859800   0.00000000   0.00000000   0.00000000   0.00000000   0.00000000   0.00000000  -0.01709000
  0.15400000   0.00008113   0.01798600   0.00018302   0.00000001   0.00000000   0.00000000   0.00000000   0.00000000  -0.00025188   0.26890610   0.00000000   0.00000000   0.00000000   0.00000000   0.00000000   0.00000000  -0.01709000
  0.15600000   0.00173019   0.01798564   0.00011058   0.00000019   0.00000000   0.00000000   0.00000000   0.00000000  -0.00022997   0.26925683   0.00000000   0.00000000   0.00000000   0.00000000   0.00000000   0.00000000  -0.01709000
  0.15800000   0.00008113   0.01798542   0.00003628   0.00000000   0.00000000   0.00000000   0.00000000   0.00000000  -0.00022331   0.26962115   0.00000000   0.00000000   0.00000000   0.00000000   0.00000000   0.00000000  -0.01464800
  0.16000000   0.00173019   0.01798534  -0.00003542  -0.00000006   0.00000000   0.00000000   0.00000000   0.00000000  -0.00023348   0.26995631   0.00000000   0.00000000   0.00000000   0.00000000   0.00000000   0.00000000  -0.01464800
  0.16200000   0.00173019   0.01798541  -0.00010020  -0.00000017   0.00000000   0.00000000   0.00000000   0.00000000  -0.00025931   0.27022167   0.00000000   0.00000000   0.00000000   0.00000000   0.00000000   0.00000000  -0.01464800
  0.16400000   0.00173019   0.01798562  -0.00015439  -0.00000027   0.00000000   0.00000000   0.00000000   0.00000000  -0.00029769   0.27039165   0.00000000   0.00000000   0.00000000   0.00000000   0.00000000   0.00000000  -0.01220700
  0.16600000   0.00008113   0.01798592  -0.00019597  -0.00000002   0.00000000   0.00000000   0.00000000   0.00000000  -0.00034757   0.27045648   0.00000000   0.00000000   0.00000000   0.00000000   0.00000000   0.00000000  -0.01220700
  0.16800000   0.00008113   0.01798632  -0.00022490  -0.00000002   0.00000000   0.00000000   0.00000000   0.00000000  -0.00041105   0.27042038   0.00000000   0.00000000   0.00000000   0.00000000   0.00000000   0.00000000  -0.00976560
  0.17000000   0.00173019   0.01798677  -0.00024242  -0.00000042   0.00000000   0.00000000   0.00000000   0.00000000  -0.00049006   0.27030245   0.00000000   0.00000000   0.00000000   0.00000000   0.00000000   0.00000000  -0.01220700
  0.17200000   0.00000000   0.01798725  -0.00025016   0.00000000   0.00000000   0.00000000   0.00000000   0.00000000  -0.00058430   0.27013498   0.00000000   0.00000000   0.00000000   0.00000000   0.00000000   0.00000000  -0.02197300
  0.17400000   0.00000000   0.01798775  -0.00024970   0.00000000   0.00000000   0.00000000   0.00000000   0.00000000  -0.00069232   0.26995458   0.00000000   0.00000000   0.00000000   0.00000000   0.00000000   0.00000000  -0.00976560
  0.17600000   0.00000000   0.01798825  -0.00024258   0.00000000   0.00000000   0.00000000   0.00000000   0.00000000  -0.00081248   0.26978865   0.00000000   0.00000000   0.00000000   0.00000000   0.00000000   0.00000000  -0.00976560
  0.17800000   0.00008113   0.01798874  -0.00023027  -0.00000002   0.00000000   0.00000000   0.00000000   0.00000000  -0.00094247   0.26965049   0.00000000   0.00000000   0.00000000   0.00000000   0.00000000   0.00000000  -0.01709000
  0.18000000   0.00331329   0.01798920  -0.00021420  -0.00000071   0.00000000   0.00000000   0.00000000   0.00000000  -0.00107777   0.26954736   0.00000000   0.00000000   0.00000000   0.00000000   0.00000000   0.00000000  -0.01709000
  0.18200000   0.00008113   0.01798962  -0.00019570  -0.00000002   0.00000000   0.00000000   0.00000000   0.00000000  -0.00120927   0.26948535   0.00000000   0.00000000   0.00000000   0.00000000   0.00000000   0.00000000  -0.00244140
  0.18400000   0.00173019   0.01799002  -0.00017610  -0.00000030   0.00000000   0.00000000   0.00000000   0.00000000  -0.00132308   0.26946542   0.00000000   0.00000000   0.00000000   0.00000000   0.00000000   0.00000000  -0.01464800
  0.18600000   0.00008113   0.01799037  -0.00015663  -0.00000001   0.00000000   0.00000000   0.00000000   0.00000000  -0.00140447   0.26948063   0.00000000   0.00000000   0.00000000   0.00000000   0.00000000   0.00000000  -0.01464800
  0.18800000   0.00173019   0.01799068  -0.00013852  -0.00000024   0.00000000   0.00000000   0.00000000   0.00000000  -0.00144313   0.26952051   0.00000000   0.00000000   0.00000000   0.00000000   0.00000000   0.00000000  -0.01709000
  0.19000000   0.00000000   0.01799096  -0.00012292   0.00000000   0.00000000   0.00000000   0.00000000   0.00000000  -0.00143611   0.26957780   0.00000000   0.00000000   0.00000000   0.00000000   0.00000000   0.00000000  -0.01953100
  0.19200000   0.00000000   0.01799120  -0.00011099   0.00000000   0.00000000   0.00000000   0.00000000   0.00000000  -0.00138684   0.26964216   0.00000000   0.00000000   0.00000000   0.00000000   0.00000000   0.00000000  -0.02441400
  0.19400000   0.00008113   0.01799143  -0.00010381  -0.00000001   0.00000000   0.00000000   0.00000000   0.00000000  -0.00130101   0.26968581   0.00000000   0.00000000   0.00000000   0.00000000   0.00000000   0.00000000  -0.01709000
  0.19600000   0.00173019   0.01799163  -0.00010227  -0.00000018   0.00000000   0.00000000   0.00000000   0.00000000  -0.00118374   0.26966697   0.00000000   0.00000000   0.00000000   0.00000000   0.00000000   0.00000000  -0.00244140
  0.19800000   0.00173019   0.01799184  -0.00010629  -0.00000018   0.00000000   0.00000000   0.00000000   0.00000000  -0.00103982   0.26955075   0.00000000   0.00000000   0.00000000   0.00000000   0.00000000   0.00000000   0.00244140
  0.20000000   0.00008113   0.01799205  -0.00011418  -0.00000001   0.00000000   0.00000000   0.00000000   0.00000000  -0.00087610   0.26932653   0.00000000   0.00000000   0.00000000   0.00000000   0.00000000   0.00000000  -0.01220700
  0.20200000   0.00000000   0.01799228  -0.00012358   0.00000000   0.00000000   0.00000000   0.00000000   0.00000000  -0.00070329   0.26900967   0.00000000   0.00000000   0.00000000   0.00000000   0.00000000   0.00000000  -0.01953100
  0.20400000   0.00000000   0.01799253  -0.00013315   0.00000000   0.00000000   0.00000000   0.00000000   0.00000000  -0.00053589   0.26862644   0.00000000   0.00000000   0.00000000   0.00000000   0.00000000   0.00000000  -0.02197300
  0.20600000   0.00008113   0.01799279  -0.00014280  -0.00000001   0.00000000   0.00000000   0.00000000   0.00000000  -0.00039068   0.26819729   0.00000000   0.00000000   0.00000000   0.00000000   0.00000000   0.00000000  -0.01464800
  0.20800000   0.00173019   0.01799308  -0.00015217  -0.00000026   0.00000000   0.00000000   0.00000000   0.00000000  -0.00028364   0.26773476   0.00000000   0.00000000   0.00000000   0.00000000   0.00000000   0.00000000  -0.01464800
  0.21000000   0.00173019   0.01799338  -0.00015944  -0.00000028   0.00000000   0.00000000   0.00000000   0.00000000  -0.00022581   0.26725131   0.00000000   0.00000000   0.00000000   0.00000000   0.00000000   0.00000000  -0.01953100
  0.21200000   0.00008113   0.01799370  -0.00016208  -0.00000001   0.00000000   0.00000000   0.00000000   0.00000000  -0.00022125   0.26676550   0.00000000   0.00000000   0.00000000   0.00000000   0.00000000   0.00000000  -0.01220700
  0.21400000   0.00008113   0.01799403  -0.00015858  -0.00000001   0.00000000   0.00000000   0.00000000   0.00000000  -0.00026802   0.26630336   0.00000000   0.00000000   0.00000000   0.00000000   0.00000000   0.00000000  -0.01464800
  0.21600000   0.00008113   0.01799434  -0.00014888  -0.00000001   0.00000000   0.00000000   0.00000000   0.00000000  -0.00035823   0.26589714   0.00000000   0.00000000   0.00000000   0.00000000   0.00000000   0.00000000  -0.01464800
  0.21800000   0.00000000   0.01799464  -0.00013358   0.00000000   0.00000000   0.00000000   0.00000000   0.00000000  -0.00047727   0.26557984   0.00000000   0.00000000   0.00000000   0.00000000   0.00000000   0.00000000  -0.00976560
  0.22000000   0.00008113   0.01799491  -0.00011335  -0.00000001   0.00000000   0.00000000   0.00000000   0.00000000  -0.00060683   0.26537377   0.00000000   0.00000000   0.00000000   0.00000000   0.00000000   0.00000000  -0.01953100
  0.22200000   0.00008113   0.01799513  -0.00008884  -0.00000001   0.00000000   0.00000000   0.00000000   0.00000000  -0.00073118   0.26528633   0.00000000   0.00000000   0.00000000   0.00000000   0.00000000   0.00000000  -0.00732420
  0.22400000   0.00008113   0.01799531  -0.00006065  -0.00000000   0.00000000   0.00000000   0.00000000   0.00000000  -0.00084172   0.26532123   0.00000000   0.00000000   0.00000000   0.00000000   0.00000000   0.00000000  -0.01464800
  0.22600000   0.00173019   0.01799543  -0.00002938  -0.00000005   0.00000000   0.00000000   0.00000000   0.00000000  -0.00093641   0.26548632   0.00000000   0.00000000   0.00000000   0.00000000   0.00000000   0.00000000  -0.01464800
  0.22800000   0.00008113   0.01799549   0.00000440   0.00000000   0.00000000   0.00000000   0.00000000   0.00000000  -0.00101644   0.26578288   0.00000000   0.00000000   0.00000000   0.00000000   0.00000000   0.00000000  -0.01953100
  0.23000000   0.00000000   0.01799548   0.00004011   0.00000000   0.00000000   0.00000000   0.00000000   0.00000000  -0.00108414   0.26619208   0.00000000   0.00000000   0.00000000   0.00000000   0.00000000   0.00000000  -0.02929700
  0.23200000   0.00173019   0.01799540   0.00007720   0.00000013   0.00000000   0.00000000   0.00000000   0.00000000  -0.00114364   0.26667497   0.00000000   0.00000000   0.00000000   0.00000000   0.00000000   0.00000000  -0.01709000
  0.23400000   0.00000000   0.01799525   0.00011507   0.00000000   0.00000000   0.00000000   0.00000000   0.00000000  -0.00120088   0.26718450   0.00000000   0.00000000   0.00000000   0.00000000   0.00000000   0.00000000  -0.01709000
  0.23600000   0.00173019   0.01799502   0.00015312   0.00000026   0.00000000   0.00000000   0.00000000   0.00000000  -0.00126063   0.26767656   0.00000000   0.00000000   0.00000000   0.00000000   0.00000000   0.00000000  -0.00732420
  0.23800000   0.00000000   0.01799471   0.00019073   0.00000000   0.00000000   0.00000000   0.00000000   0.00000000  -0.00132276   0.26811169   0.00000000   0.00000000   0.00000000   0.00000000   0.00000000   0.00000000  -0.01220700
  0.24000000   0.00008113   0.01799433   0.00022724   0.00000002   0.00000000   0.00000000   0.00000000   0.00000000  -0.00138218   0.26845499   0.00000000   0.00000000   0.00000000   0.00000000   0.00000000   0.00000000  -0.01220700
  0.24200000   0.00331329   0.01799388   0.00026191   0.00000087   0.00000000   0.00000000   0.00000000   0.00000000  -0.00143245   0.26868431   0.00000000   0.00000000   0.00000000   0.00000000   0.00000000   0.00000000  -0.00976560
  0.24400000   0.00173019   0.01799335   0.00029399   0.00000051   0.00000000   0.00000000   0.00000000   0.00000000  -0.00146849   0.26879996   0.00000000   0.00000000   0.00000000   0.00000000   0.00000000   0.00000000  -0.00976560
  0.24600000   0.00331329   0.01799276   0.00032264   0.00000107   0.00000000   0.00000000   0.00000000   0.00000000  -0.00148639   0.26882193   0.00000000   0.00000000   0.00000000   0.00000000   0.00000000   0.00000000  -0.01464800
  0.24800000   0.00008113   0.01799212   0.00034693   0.00000003   0.00000000   0.00000000   0.00000000   0.00000000  -0.00148382   0.26877705   0.00000000   0.00000000   0.00000000   0.00000000   0.00000000   0.00000000  -0.01953100
  0.25000000   0.00008113   0.01799143   0.00036590   0.00000003   0.00000000   0.00000000   0.00000000   0.00000000  -0.00146289   0.26869084   0.00000000   0.00000000   0.00000000   0.00000000   0.00000000   0.00000000  -0.01953100
  0.25200000   0.00008113   0.01799069   0.00037845   0.00000003   0.00000000   0.00000000   0.00000000   0.00000000  -0.00143110   0.26858701   0.00000000   0.00000000   0.00000000   0.00000000   0.00000000   0.00000000  -0.01709000
  0.25400000   0.00000000   0.01798994   0.00038342   0.00000000   0.00000000   0.00000000   0.00000000   0.00000000  -0.00139790   0.26848900   0.00000000   0.00000000   0.00000000   0.00000000   0.00000000   0.00000000  -0.02197300
  0.25600000   0.00000000   0.01798917   0.00037975   0.00000000   0.00000000   0.00000000   0.00000000   0.00000000  -0.00137056   0.26841914   0.00000000   0.00000000   0.00000000   0.00000000   0.00000000   0.00000000  -0.02685500
  0.25800000   0.00008113   0.01798841   0.00036726   0.00000003   0.00000000   0.00000000   0.00000000   0.00000000  -0.00135214   0.26839223   0.00000000   0.00000000   0.00000000   0.00000000   0.00000000   0.00000000  -0.01709000
  0.26000000   0.00000000   0.01798768   0.00034721   0.00000000   0.00000000   0.00000000   0.00000000   0.00000000  -0.00134173   0.26840902   0.00000000   0.00000000   0.00000000   0.00000000   0.00000000   0.00000000  -0.01464800
  0.26200000   0.00489639   0.01798698   0.00032135   0.00000157   0.00000000   0.00000000   0.00000000   0.00000000  -0.00133692   0.26845386   0.00000000   0.00000000   0.00000000   0.00000000   0.00000000   0.00000000  -0.01709000
  0.26400000   0.00008113   0.01798634   0.00029025   0.00000002   0.00000000   0.00000000   0.00000000   0.00000000  -0.00133664   0.26849777   0.00000000   0.00000000   0.00000000   0.00000000   0.00000000   0.00000000  -0.01709000
  0.26600000   0.00173019   0.01798576   0.00025318   0.00000044   0.00000000   0.00000000   0.00000000   0.00000000  -0.00134112   0.26851301   0.00000000   0.00000000   0.00000000   0.00000000   0.00000000   0.00000000  -0.01709000
  0.26800000   0.00173019   0.01798525   0.00020963   0.00000036   0.00000000   0.00000000   0.00000000   0.00000000  -0.00134901   0.26848967   0.00000000   0.00000000   0.00000000   0.00000000   0.00000000   0.00000000  -0.00244140
  0.27000000   0.00008113   0.01798483   0.00016049   0.00000001   0.00000000   0.00000000   0.00000000   0.00000000  -0.00135587   0.26843927   0.00000000   0.00000000   0.00000000   0.00000000   0.00000000   0.00000000  -0.01953100
  0.27200000   0.00331329   0.01798451   0.00010726   0.00000036   0.00000000   0.00000000   0.00000000   0.00000000  -0.00135560   0.26838748   0.00000000   0.00000000   0.00000000   0.00000000   0.00000000   0.00000000  -0.01709000
  0.27400000   0.00000000   0.01798430   0.00005110   0.00000000   0.00000000   0.00000000   0.00000000   0.00000000  -0.00134195   0.26836067   0.00000000   0.00000000   0.00000000   0.00000000   0.00000000   0.00000000  -0.01709000
  0.27600000   0.00489639   0.01798420  -0.00000677  -0.00000003   0.00000000   0.00000000   0.00000000   0.00000000  -0.00130992   0.26837505   0.00000000   0.00000000   0.00000000   0.00000000   0.00000000   0.00000000  -0.01953100
  0.27800000   0.00000000   0.01798421  -0.00006469   0.00000000   0.00000000   0.00000000   0.00000000   0.00000000  -0.00125737   0.26843420   0.00000000   0.00000000   0.00000000   0.00000000   0.00000000   0.00000000  -0.01709000
  0.28000000   0.00000000   0.01798434  -0.00012146   0.00000000   0.00000000   0.00000000   0.00000000   0.00000000  -0.00118456   0.26852969   0.00000000   0.00000000   0.00000000   0.00000000   0.00000000   0.00000000  -0.01709000
  0.28200000   0.00173019   0.01798458  -0.00017606  -0.00000030   0.00000000   0.00000000   0.00000000   0.00000000  -0.00109365   0.26864204   0.00000000   0.00000000   0.00000000   0.00000000   0.00000000   0.00000000  -0.01464800
  0.28400000   0.00331329   0.01798493  -0.00022630  -0.00000075   0.00000000   0.00000000   0.00000000   0.00000000  -0.00098953   0.26874595   0.00000000   0.00000000   0.00000000   0.00000000   0.00000000   0.00000000  -0.00488280
  0.28600000   0.00000000   0.01798539  -0.00026877   0.00000000   0.00000000   0.00000000   0.00000000   0.00000000  -0.00088037   0.26882095   0.00000000   0.00000000   0.00000000   0.00000000   0.00000000   0.00000000  -0.01709000
  0.28800000   0.00008113   0.01798592  -0.00030037  -0.00000002   0.00000000   0.00000000   0.00000000   0.00000000  -0.00077731   0.26885967   0.00000000   0.00000000   0.00000000   0.00000000   0.00000000   0.00000000  -0.02197300
  0.29000000   0.00000000   0.01798652  -0.00031982   0.00000000   0.00000000   0.00000000   0.00000000   0.00000000  -0.00069190   0.26886387   0.00000000   0.00000000   0.00000000   0.00000000   0.00000000   0.00000000  -0.01953100
  0.29200000   0.00000000   0.01798716  -0.00032771   0.00000000   0.00000000   0.00000000   0.00000000   0.00000000  -0.00063139   0.26883745   0.00000000   0.00000000   0.00000000   0.00000000   0.00000000   0.00000000  -0.01220700
  0.29400000   0.00000000   0.01798782  -0.00032547   0.00000000   0.00000000   0.00000000   0.00000000   0.00000000  -0.00059667   0.26879017   0.00000000   0.00000000   0.00000000   0.00000000   0.00000000   0.00000000  -0.01464800
  0.29600000   0.00000000   0.01798847  -0.00031462   0.00000000   0.00000000   0.00000000   0.00000000   0.00000000  -0.00058526   0.26874202   0.00000000   0.00000000   0.00000000   0.00000000   0.00000000   0.00000000  -0.00976560
  0.29800000   0.00008113   0.01798910  -0.00029661  -0.00000002   0.00000000   0.00000000   0.00000000   0.00000000  -0.00059459   0.26871476   0.00000000   0.00000000   0.00000000   0.00000000   0.00000000   0.00000000  -0.02441400
  0.30000000   0.00173019   0.01798969  -0.00027281  -0.00000047   0.00000000   0.00000000   0.00000000   0.00000000  -0.00062239   0.26871663   0.00000000   0.00000000   0.00000000   0.00000000   0.00000000   0.00000000  -0.01709000
  0.30200000   0.00654545   0.01799024  -0.00024452  -0.00000160   0.00000000   0.00000000   0.00000000   0.00000000  -0.00066671   0.26873700   0.00000000   0.00000000   0.00000000   0.00000000   0.00000000   0.00000000  -0.01464800
  0.30400000   0.00000000   0.01799073  -0.00021295   0.00000000   0.00000000   0.00000000   0.00000000   0.00000000  -0.00072613   0.26875674   0.00000000   0.00000000   0.00000000   0.00000000   0.00000000   0.00000000  -0.01220700
  0.30600000   0.00000000   0.01799115  -0.00017929   0.00000000   0.00000000   0.00000000   0.00000000   0.00000000  -0.00079923   0.26875936   0.00000000   0.00000000   0.00000000   0.00000000   0.00000000   0.00000000  -0.00976560
  0.30800000   0.00173019   0.01799151  -0.00014464  -0.00000025   0.00000000   0.00000000   0.00000000   0.00000000  -0.00088455   0.26873274   0.00000000   0.00000000   0.00000000   0.00000000   0.00000000   0.00000000  -0.00976560
  0.31000000   0.00000000   0.01799180  -0.00011006   0.00000000   0.00000000   0.00000000   0.00000000   0.00000000  -0.00098119   0.26867351   0.00000000   0.00000000   0.00000000   0.00000000   0.00000000   0.00000000  -0.01464800
  0.31200000   0.00008113   0.01799202  -0.00007660  -0.00000001   0.00000000   0.00000000   0.00000000   0.00000000  -0.00108847   0.26859328   0.00000000   0.00000000   0.00000000   0.00000000   0.00000000   0.00000000  -0.00732420
  0.31400000   0.00008113   0.01799217  -0.00004525  -0.00000000   0.00000000   0.00000000   0.00000000   0.00000000  -0.00120502   0.26851393   0.00000000   0.00000000   0.00000000   0.00000000   0.00000000   0.00000000  -0.01220700
  0.31600000   0.00489639   0.01799226  -0.00001700  -0.00000008   0.00000000   0.00000000   0.00000000   0.00000000  -0.00132809   0.26845684   0.00000000   0.00000000   0.00000000   0.00000000   0.00000000   0.00000000  -0.00976560
  0.31800000   0.00008113   0.01799230   0.00000718   0.00000000   0.00000000   0.00000000   0.00000000   0.00000000  -0.00145371   0.26843574   0.00000000   0.00000000   0.00000000   0.00000000   0.00000000   0.00000000  -0.02441400
  0.32000000   0.00000000   0.01799228   0.00002631   0.00000000   0.00000000   0.00000000   0.00000000   0.00000000  -0.00157706   0.26845448   0.00000000   0.00000000   0.00000000   0.00000000   0.00000000   0.00000000  -0.01709000
  0.32200000   0.00173019   0.01799223   0.00003957   0.00000007   0.00000000   0.00000000   0.00000000   0.00000000  -0.00169182   0.26851079   0.00000000   0.00000000   0.00000000   0.00000000   0.00000000   0.00000000  -0.00976560
  0.32400000   0.00008113   0.01799215   0.00004694   0.00000000   0.00000000   0.00000000   0.00000000   0.00000000  -0.00178965   0.26860177   0.00000000   0.00000000   0.00000000   0.00000000   0.00000000   0.00000000  -0.01709000
  0.32600000   0.00000000   0.01799206   0.00004995   0.00000000   0.00000000   0.00000000   0.00000000   0.00000000  -0.00186233   0.26872428   0.00000000   0.00000000   0.00000000   0.00000000   0.00000000   0.00000000  -0.01709000
  0.32800000   0.00000000   0.01799196   0.00005112   0.00000000   0.00000000   0.00000000   0.00000000   0.00000000  -0.00190469   0.26887268   0.00000000   0.00000000   0.00000000   0.00000000   0.00000000   0.00000000  -0.01464800
  0.33000000   0.00173019   0.01799186   0.00005213   0.00000009   0.00000000   0.00000000   0.00000000   0.00000000  -0.00191541   0.26903718   0.00000000   0.00000000   0.00000000   0.00000000   0.00000000   0.00000000  -0.01464800
  0.33200000   0.00812855   0.01799175   0.00005300   0.00000043   0.00000000   0.00000000   0.00000000   0.00000000  -0.00189594   0.26920320   0.00000000   0.00000000   0.00000000   0.00000000   0.00000000   0.00000000  -0.01220700
  0.33400000   0.00000000   0.01799165   0.00005288   0.00000000   0.00000000   0.00000000   0.00000000   0.00000000  -0.00184934   0.26935630   0.00000000   0.00000000   0.00000000   0.00000000   0.00000000   0.00000000  -0.00976560
  0.33600000   0.00000000   0.01799154   0.00005072   0.00000000   0.00000000   0.00000000   0.00000000   0.00000000  -0.00178019   0.26949139   0.00000000   0.00000000   0.00000000   0.00000000   0.00000000   0.00000000  -0.01709000
  0.33800000   0.00000000   0.01799144   0.00004553   0.00000000   0.00000000   0.00000000   0.00000000   0.00000000  -0.00169476   0.26961522   0.00000000   0.00000000   0.00000000   0.00000000   0.00000000   0.00000000  -0.01464800
  0.34000000   0.00000000   0.01799135   0.00003679   0.00000000   0.00000000   0.00000000   0.00000000   0.00000000  -0.00160053   0.26973899   0.00000000   0.00000000   0.00000000   0.00000000   0.00000000   0.00000000  -0.01953100
  0.34200000   0.00331329   0.01799127   0.00002529   0.00000008   0.00000000   0.00000000   0.00000000   0.00000000  -0.00150602   0.26987050   0.00000000   0.00000000   0.00000000   0.00000000   0.00000000   0.00000000  -0.01464800
  0.34400000   0.00489639   0.01799122   0.00001301   0.00000006   0.00000000   0.00000000   0.00000000   0.00000000  -0.00142071   0.27000986   0.00000000   0.00000000   0.00000000   0.00000000   0.00000000   0.00000000  -0.01464800
  0.34600000   0.00173019   0.01799120   0.00000163   0.00000000   0.00000000   0.00000000   0.00000000   0.00000000  -0.00135402   0.27014591   0.00000000   0.00000000   0.00000000   0.00000000   0.00000000   0.00000000  -0.01953100
  0.34800000   0.00000000   0.01799119  -0.00000860   0.00000000   0.00000000   0.00000000   0.00000000   0.00000000  -0.00131318   0.27025319   0.00000000   0.00000000   0.00000000   0.00000000   0.00000000   0.00000000  -0.01709000
  0.35000000   0.00000000   0.01799121  -0.00001848   0.00000000   0.00000000   0.00000000   0.00000000   0.00000000  -0.00130061   0.27029825   0.00000000   0.00000000   0.00000000   0.00000000   0.00000000   0.00000000  -0.01709000
  0.35200000   0.00173019   0.01799125  -0.00002896  -0.00000005   0.00000000   0.00000000   0.00000000   0.00000000  -0.00131255   0.27025711   0.00000000   0.00000000   0.00000000   0.00000000   0.00000000   0.00000000  -0.00976560
  0.35400000   0.00000000   0.01799131  -0.00004017   0.00000000   0.00000000   0.00000000   0.00000000   0.00000000  -0.00134194   0.27012561   0.00000000   0.00000000   0.00000000   0.00000000   0.00000000   0.00000000  -0.01220700
  0.35600000   0.00173019   0.01799139  -0.00005061  -0.00000009   0.00000000   0.00000000   0.00000000   0.00000000  -0.00138218   0.26991590   0.00000000   0.00000000   0.00000000   0.00000000   0.00000000   0.00000000  -0.02197300
  0.35800000   0.00000000   0.01799149  -0.00005780   0.00000000   0.00000000   0.00000000   0.00000000   0.00000000  -0.00142799   0.26965386   0.00000000   0.00000000   0.00000000   0.00000000   0.00000000   0.00000000  -0.01709000
  0.36000000   0.00000000   0.01799160  -0.00006015   0.00000000   0.00000000   0.00000000   0.00000000   0.00000000  -0.00147504   0.26937561   0.00000000   0.00000000   0.00000000   0.00000000   0.00000000   0.00000000  -0.02197300
  0.36200000   0.00000000   0.01799172  -0.00005767   0.00000000   0.00000000   0.00000000   0.00000000   0.00000000  -0.00152071   0.26911430   0.00000000   0.00000000   0.00000000   0.00000000   0.00000000   0.00000000  -0.01220700
  0.36400000   0.00008113   0.01799184  -0.00005122  -0.00000000   0.00000000   0.00000000   0.00000000   0.00000000  -0.00156501   0.26889010   0.00000000   0.00000000   0.00000000   0.00000000   0.00000000   0.00000000  -0.01464800
  0.36600000   0.00008113   0.01799194  -0.00004183  -0.00000000   0.00000000   0.00000000   0.00000000   0.00000000  -0.00161056   0.26871432   0.00000000   0.00000000   0.00000000   0.00000000   0.00000000   0.00000000  -0.01220700
  0.36800000   0.00331329   0.01799203  -0.00003051  -0.00000010   0.00000000   0.00000000   0.00000000   0.00000000  -0.00166131   0.26859833   0.00000000   0.00000000   0.00000000   0.00000000   0.00000000   0.00000000  -0.01953100
  0.37000000   0.00173019   0.01799209  -0.00001826  -0.00000003   0.00000000   0.00000000   0.00000000   0.00000000  -0.00171960   0.26855483   0.00000000   0.00000000   0.00000000   0.00000000   0.00000000   0.00000000  -0.02197300
  0.37200000   0.00008113   0.01799212  -0.00000608  -0.00000000   0.00000000   0.00000000   0.00000000   0.00000000  -0.00178353   0.26859090   0.00000000   0.00000000   0.00000000   0.00000000   0.00000000   0.00000000  -0.01464800
  0.37400000   0.00173019   0.01799214   0.00000505   0.00000001   0.00000000   0.00000000   0.00000000   0.00000000  -0.00184824   0.26869957   0.00000000   0.00000000   0.00000000   0.00000000   0.00000000   0.00000000  -0.01953100
  0.37600000   0.00008113   0.01799213   0.00001413   0.00000000   0.00000000   0.00000000   0.00000000   0.00000000  -0.00190948   0.26885781   0.00000000   0.00000000   0.00000000   0.00000000   0.00000000   0.00000000  -0.01709000
  0.37800000   0.00173019   0.01799210   0.00002018   0.00000003   0.00000000   0.00000000   0.00000000   0.00000000  -0.00196504   0.26903602   0.00000000   0.00000000   0.00000000   0.00000000   0.00000000   0.00000000  -0.00976560
  0.38000000   0.00008113   0.01799206   0.00002222   0.00000000   0.00000000   0.00000000   0.00000000   0.00000000  -0.00201319   0.26921157   0.00000000   0.00000000   0.00000000   0.00000000   0.00000000   0.00000000  -0.01464800
  0.38200000   0.00008113   0.01799201   0.00001939   0.00000000   0.00000000   0.00000000   0.00000000   0.00000000  -0.00205082   0.26937497   0.00000000   0.00000000   0.00000000   0.00000000   0.00000000   0.00000000  -0.00732420
  0.38400000   0.00008113   0.01799197   0.00001169   0.00000000   0.00000000   0.00000000   0.00000000   0.00000000  -0.00207417   0.26952850   0.00000000   0.00000000   0.00000000   0.00000000   0.00000000   0.00000000  -0.01220700
  0.38600000   0.00173019   0.01799195   0.00000077   0.00000000   0.00000000   0.00000000   0.00000000   0.00000000  -0.00208288   0.26968064   0.00000000   0.00000000   0.00000000   0.00000000   0.00000000   0.00000000  -0.01709000
  0.38800000   0.00000000   0.01799195  -0.00001081   0.00000000   0.00000000   0.00000000   0.00000000   0.00000000  -0.00208251   0.26983556   0.00000000   0.00000000   0.00000000   0.00000000   0.00000000   0.00000000  -0.01953100
  0.39000000   0.00008113   0.01799197  -0.00002138  -0.00000000   0.00000000   0.00000000   0.00000000   0.00000000  -0.00208081   0.26998445   0.00000000   0.00000000   0.00000000   0.00000000   0.00000000   0.00000000  -0.00976560
  0.39200000   0.00008113   0.01799201  -0.00003093  -0.00000000   0.00000000   0.00000000   0.00000000   0.00000000  -0.00208199   0.27010742   0.00000000   0.00000000   0.00000000   0.00000000   0.00000000   0.00000000  -0.01709000
  0.39400000   0.00008113   0.01799207  -0.00004031  -0.00000000   0.00000000   0.00000000   0.00000000   0.00000000  -0.00208543   0.27018399   0.00000000   0.00000000   0.00000000   0.00000000   0.00000000   0.00000000  -0.00488280
  0.39600000   0.00000000   0.01799216  -0.00005026   0.00000000   0.00000000   0.00000000   0.00000000   0.00000000  -0.00208829   0.27020560   0.00000000   0.00000000   0.00000000   0.00000000   0.00000000   0.00000000  -0.01220700
  0.39800000   0.00000000   0.01799226  -0.00006051   0.00000000   0.00000000   0.00000000   0.00000000   0.00000000  -0.00208711   0.27018147   0.00000000   0.00000000   0.00000000   0.00000000   0.00000000   0.00000000  -0.00244140
  0.40000000   0.00331329   0.01799238  -0.00006931  -0.00000023   0.00000000   0.00000000   0.00000000   0.00000000  -0.00207728   0.27013230   0.00000000   0.00000000   0.00000000   0.00000000   0.00000000   0.00000000  -0.01709000
  0.40200000   0.00008113   0.01799252  -0.00007447  -0.00000001   0.00000000   0.00000000   0.00000000   0.00000000  -0.00205378   0.27007806   0.00000000   0.00000000   0.00000000   0.00000000   0.00000000   0.00000000  -0.01709000
  0.40400000   0.00489639   0.01799266  -0.00007496  -0.00000037   0.00000000   0.00000000   0.00000000   0.00000000  -0.00201452   0.27002885   0.00000000   0.00000000   0.00000000   0.00000000   0.00000000   0.00000000  -0.01709000
  0.40600000   0.00008113   0.01799281  -0.00007110  -0.00000001   0.00000000   0.00000000   0.00000000   0.00000000  -0.00196195   0.26998513   0.00000000   0.00000000   0.00000000   0.00000000   0.00000000   0.00000000  -0.01709000
  0.40800000   0.00000000   0.01799296  -0.00006370   0.00000000   0.00000000   0.00000000   0.00000000   0.00000000  -0.00190043   0.26994835   0.00000000   0.00000000   0.00000000   0.00000000   0.00000000   0.00000000  -0.00976560
  0.41000000   0.00008113   0.01799308  -0.00005364  -0.00000000   0.00000000   0.00000000   0.00000000   0.00000000  -0.00183369   0.26992798   0.00000000   0.00000000   0.00000000   0.00000000   0.00000000   0.00000000  -0.02685500
  0.41200000   0.00173019   0.01799319  -0.00004179  -0.00000007   0.00000000   0.00000000   0.00000000   0.00000000  -0.00176506   0.26993046   0.00000000   0.00000000   0.00000000   0.00000000   0.00000000   0.00000000  -0.01220700
  0.41400000   0.00008113   0.01799327  -0.00002902  -0.00000000   0.00000000   0.00000000   0.00000000   0.00000000  -0.00169812   0.26994520   0.00000000   0.00000000   0.00000000   0.00000000   0.00000000   0.00000000  -0.01464800
  0.41600000   0.00000000   0.01799333  -0.00001615   0.00000000   0.00000000   0.00000000   0.00000000   0.00000000  -0.00163585   0.26995007   0.00000000   0.00000000   0.00000000   0.00000000   0.00000000   0.00000000  -0.01464800
  0.41800000   0.00008113   0.01799337  -0.00000403  -0.00000000   0.00000000   0.00000000   0.00000000   0.00000000  -0.00157965   0.26992987   0.00000000   0.00000000   0.00000000   0.00000000   0.00000000   0.00000000  -0.00976560
  0.42000000   0.00008113   0.01799337   0.00000650   0.00000000   0.00000000   0.00000000   0.00000000   0.00000000  -0.00153008   0.26988562   0.00000000   0.00000000   0.00000000   0.00000000   0.00000000   0.00000000  -0.01709000
  0.42200000   0.00000000   0.01799336   0.00001462   0.00000000   0.00000000   0.00000000   0.00000000   0.00000000  -0.00148899   0.26982846   0.00000000   0.00000000   0.00000000   0.00000000   0.00000000   0.00000000  -0.01464800
  0.42400000   0.00000000   0.01799333   0.00001949   0.00000000   0.00000000   0.00000000   0.00000000   0.00000000  -0.00146040   0.26976872   0.00000000   0.00000000   0.00000000   0.00000000   0.00000000   0.00000000  -0.01709000
  0.42600000   0.00173019   0.01799329   0.00002028   0.00000004   0.00000000   0.00000000   0.00000000   0.00000000  -0.00144905   0.26971242   0.00000000   0.00000000   0.00000000   0.00000000   0.00000000   0.00000000  -0.01709000
  0.42800000   0.00173019   0.01799325   0.00001623   0.00000003   0.00000000   0.00000000   0.00000000   0.00000000  -0.00145679   0.26966648   0.00000000   0.00000000   0.00000000   0.00000000   0.00000000   0.00000000  -0.00732420
  0.43000000   0.00173019   0.01799322   0.00000715   0.00000001   0.00000000   0.00000000   0.00000000   0.00000000  -0.00148064   0.26964196   0.00000000   0.00000000   0.00000000   0.00000000   0.00000000   0.00000000  -0.01464800
  0.43200000   0.00000000   0.01799320  -0.00000580   0.00000000   0.00000000   0.00000000   0.00000000   0.00000000  -0.00151532   0.26964993   0.00000000   0.00000000   0.00000000   0.00000000   0.00000000   0.00000000  -0.01220700
  0.43400000   0.00489639   0.01799322  -0.00002030  -0.00000010   0.00000000   0.00000000   0.00000000   0.00000000  -0.00155591   0.26969540   0.00000000   0.00000000   0.00000000   0.00000000   0.00000000   0.00000000  -0.01709000
  0.43600000   0.00008113   0.01799326  -0.00003446  -0.00000000   0.00000000   0.00000000   0.00000000   0.00000000  -0.00159717   0.26977414   0.00000000   0.00000000   0.00000000   0.00000000   0.00000000   0.00000000  -0.00976560
  0.43800000   0.00000000   0.01799333  -0.00004790   0.00000000   0.00000000   0.00000000   0.00000000   0.00000000  -0.00163341   0.26987316   0.00000000   0.00000000   0.00000000   0.00000000   0.00000000   0.00000000  -0.02441400
  0.44000000   0.00000000   0.01799342  -0.00006122   0.00000000   0.00000000   0.00000000   0.00000000   0.00000000  -0.00166107   0.26997535   0.00000000   0.00000000   0.00000000   0.00000000   0.00000000   0.00000000  -0.00976560
  0.44200000   0.00000000   0.01799354  -0.00007524   0.00000000   0.00000000   0.00000000   0.00000000   0.00000000  -0.00167985   0.27006771   0.00000000   0.00000000   0.00000000   0.00000000   0.00000000   0.00000000  -0.01709000
  0.44400000   0.00173019   0.01799369  -0.00009076  -0.00000016   0.00000000   0.00000000   0.00000000   0.00000000  -0.00169023   0.27014777   0.00000000   0.00000000   0.00000000   0.00000000   0.00000000   0.00000000  -0.01464800
  0.44600000   0.00008113   0.01799388  -0.00010830  -0.00000001   0.00000000   0.00000000   0.00000000   0.00000000  -0.00169156   0.27022136   0.00000000   0.00000000   0.00000000   0.00000000   0.00000000   0.00000000  -0.01953100
  0.44800000   0.00000000   0.01799409  -0.00012727   0.00000000   0.00000000   0.00000000   0.00000000   0.00000000  -0.00168275   0.27029550   0.00000000   0.00000000   0.00000000   0.00000000   0.00000000   0.00000000  -0.01220700
  0.45000000   0.00008113   0.01799435  -0.00014564  -0.00000001   0.00000000   0.00000000   0.00000000   0.00000000  -0.00166353   0.27037501   0.00000000   0.00000000   0.00000000   0.00000000   0.00000000   0.00000000  -0.01220700
  0.45200000   0.00000000   0.01799464  -0.00016103   0.00000000   0.00000000   0.00000000   0.00000000   0.00000000  -0.00163525   0.27046032   0.00000000   0.00000000   0.00000000   0.00000000   0.00000000   0.00000000  -0.01220700
  0.45400000   0.00000000   0.01799496  -0.00017224   0.00000000   0.00000000   0.00000000   0.00000000   0.00000000  -0.00160057   0.27054286   0.00000000   0.00000000   0.00000000   0.00000000   0.00000000   0.00000000  -0.02197300
  0.45600000   0.00000000   0.01799530  -0.00017933   0.00000000   0.00000000   0.00000000   0.00000000   0.00000000  -0.00156269   0.27060224   0.00000000   0.00000000   0.00000000   0.00000000   0.00000000   0.00000000  -0.02197300
  0.45800000   0.00173019   0.01799566  -0.00018281  -0.00000032   0.00000000   0.00000000   0.00000000   0.00000000  -0.00152540   0.27061092   0.00000000   0.00000000   0.00000000   0.00000000   0.00000000   0.00000000  -0.01709000
  0.46000000   0.00000000   0.01799603  -0.00018323   0.00000000   0.00000000   0.00000000   0.00000000   0.00000000  -0.00149424   0.27054751   0.00000000   0.00000000   0.00000000   0.00000000   0.00000000   0.00000000  -0.01464800
  0.46200000   0.00331329   0.01799640  -0.00018109  -0.00000060   0.00000000   0.00000000   0.00000000   0.00000000  -0.00147567   0.27040550   0.00000000   0.00000000   0.00000000   0.00000000   0.00000000   0.00000000  -0.02685500
  0.46400000   0.00008113   0.01799676  -0.00017683  -0.00000001   0.00000000   0.00000000   0.00000000   0.00000000  -0.00147278   0.27018605   0.00000000   0.00000000   0.00000000   0.00000000   0.00000000   0.00000000  -0.01464800
  0.46600000   0.00000000   0.01799711  -0.00017087   0.00000000   0.00000000   0.00000000   0.00000000   0.00000000  -0.00148207   0.26989186   0.00000000   0.00000000   0.00000000   0.00000000   0.00000000   0.00000000  -0.01464800
  0.46800000   0.00000000   0.01799745  -0.00016357   0.00000000   0.00000000   0.00000000   0.00000000   0.00000000  -0.00149473   0.26953232   0.00000000   0.00000000   0.00000000   0.00000000   0.00000000   0.00000000  -0.01464800
  0.47000000   0.00008113   0.01799778  -0.00015524  -0.00000001   0.00000000   0.00000000   0.00000000   0.00000000  -0.00149958   0.26912654   0.00000000   0.00000000   0.00000000   0.00000000   0.00000000   0.00000000  -0.01220700
  0.47200000   0.00008113   0.01799809  -0.00014617  -0.00000001   0.00000000   0.00000000   0.00000000   0.00000000  -0.00148579   0.26869926   0.00000000   0.00000000   0.00000000   0.00000000   0.00000000   0.00000000  -0.01709000
  0.47400000   0.00008113   0.01799838  -0.00013660  -0.00000001   0.00000000   0.00000000   0.00000000   0.00000000  -0.00144620   0.26827565   0.00000000   0.00000000   0.00000000   0.00000000   0.00000000   0.00000000  -0.01953100
  0.47600000   0.00008113   0.01799866  -0.00012673  -0.00000001   0.00000000   0.00000000   0.00000000   0.00000000  -0.00138010   0.26787991   0.00000000   0.00000000   0.00000000   0.00000000   0.00000000   0.00000000  -0.02197300
  0.47800000   0.00000000   0.01799891  -0.00011674   0.00000000   0.00000000   0.00000000   0.00000000   0.00000000  -0.00129309   0.26753578   0.00000000   0.00000000   0.00000000   0.00000000   0.00000000   0.00000000  -0.00488280
  0.48000000   0.00008113   0.01799914  -0.00010675  -0.00000001   0.00000000   0.00000000   0.00000000   0.00000000  -0.00119381   0.26726123   0.00000000   0.00000000   0.00000000   0.00000000   0.00000000   0.00000000  -0.00976560
  0.48200000   0.00812855   0.01799936  -0.00009688  -0.00000079   0.00000000   0.00000000   0.00000000   0.00000000  -0.00109098   0.26706253   0.00000000   0.00000000   0.00000000   0.00000000   0.00000000   0.00000000  -0.02441400
  0.48400000   0.00008113   0.01799955  -0.00008721  -0.00000001   0.00000000   0.00000000   0.00000000   0.00000000  -0.00099303   0.26693467   0.00000000   0.00000000   0.00000000   0.00000000   0.00000000   0.00000000  -0.01953100
  0.48600000   0.00173019   0.01799973  -0.00007779  -0.00000013   0.00000000   0.00000000   0.00000000   0.00000000  -0.00090983   0.26686650   0.00000000   0.00000000   0.00000000   0.00000000   0.00000000   0.00000000  -0.02197300
  0.48800000   0.00000000   0.01799988  -0.00006867   0.00000000   0.00000000   0.00000000   0.00000000   0.00000000  -0.00085323   0.26685180   0.00000000   0.00000000   0.00000000   0.00000000   0.00000000   0.00000000  -0.00732420
  0.49000000   0.00173019   0.01800002  -0.00005986  -0.00000010   0.00000000   0.00000000   0.00000000   0.00000000  -0.00083349   0.26689748   0.00000000   0.00000000   0.00000000   0.00000000   0.00000000   0.00000000  -0.01953100
  0.49200000   0.00489639   0.01800014  -0.00005135  -0.00000025   0.00000000   0.00000000   0.00000000   0.00000000  -0.00085405   0.26701574   0.00000000   0.00000000   0.00000000   0.00000000   0.00000000   0.00000000  -0.01464800
  0.49400000   0.00173019   0.01800024  -0.00004314  -0.00000007   0.00000000   0.00000000   0.00000000   0.00000000  -0.00091042   0.26720835   0.00000000   0.00000000   0.00000000   0.00000000   0.00000000   0.00000000  -0.02197300
  0.49600000   0.00000000   0.01800033  -0.00003519   0.00000000   0.00000000   0.00000000   0.00000000   0.00000000  -0.00099384   0.26746007   0.00000000   0.00000000   0.00000000   0.00000000   0.00000000   0.00000000  -0.01709000
  0.49800000   0.00173019   0.01800040  -0.00002746  -0.00000005   0.00000000   0.00000000   0.00000000   0.00000000  -0.00109433   0.26774590   0.00000000   0.00000000   0.00000000   0.00000000   0.00000000   0.00000000  -0.01464800
  0.50000000   0.00000000   0.01800045  -0.00001990   0.00000000   0.00000000   0.00000000   0.00000000   0.00000000  -0.00120244   0.26804427   0.00000000   0.00000000   0.00000000   0.00000000   0.00000000   0.00000000  -0.01953100
  0.50200000   0.00173019   0.01800049  -0.00001246  -0.00000002   0.00000000   0.00000000   0.00000000   0.00000000  -0.00131156   0.26834331   0.00000000   0.00000000   0.00000000   0.00000000   0.00000000   0.00000000  -0.01953100
  0.50400000   0.00008113   0.01800052  -0.00000508  -0.00000000   0.00000000   0.00000000   0.00000000   0.00000000  -0.00141864   0.26863722   0.00000000   0.00000000   0.00000000   0.00000000   0.00000000   0.00000000  -0.01464800
  0.50600000   0.00000000   0.01800053   0.00000230   0.00000000   0.00000000   0.00000000   0.00000000   0.00000000  -0.00152097   0.26892070   0.00000000   0.00000000   0.00000000   0.00000000   0.00000000   0.00000000  -0.03173800
  0.50800000   0.00008113   0.01800052   0.00000976   0.00000000   0.00000000   0.00000000   0.00000000   0.00000000  -0.00161393   0.26918779   0.00000000   0.00000000   0.00000000   0.00000000   0.00000000   0.00000000  -0.01709000
  0.51000000   0.00008113   0.01800050   0.00001736   0.00000000   0.00000000   0.00000000   0.00000000   0.00000000  -0.00169185   0.26943132   0.00000000   0.00000000   0.00000000   0.00000000   0.00000000   0.00000000  -0.01220700
  0.51200000   0.00489639   0.01800047   0.00002515   0.00000012   0.00000000   0.00000000   0.00000000   0.00000000  -0.00174785   0.26964127   0.00000000   0.00000000   0.00000000   0.00000000   0.00000000   0.00000000  -0.01220700
  0.51400000   0.00000000   0.01800042   0.00003320   0.00000000   0.00000000   0.00000000   0.00000000   0.00000000  -0.00177349   0.26980618   0.00000000   0.00000000   0.00000000   0.00000000   0.00000000   0.00000000  -0.01464800
  0.51600000   0.00000000   0.01800035   0.00004156   0.00000000   0.00000000   0.00000000   0.00000000   0.00000000  -0.00176103   0.26991671   0.00000000   0.00000000   0.00000000   0.00000000   0.00000000   0.00000000  -0.01464800
  0.51800000   0.00000000   0.01800027   0.00005027   0.00000000   0.00000000   0.00000000   0.00000000   0.00000000  -0.00170656   0.26996987   0.00000000   0.00000000   0.00000000   0.00000000   0.00000000   0.00000000  -0.00976560
  0.52000000   0.00654545   0.01800017   0.00005936   0.00000039   0.00000000   0.00000000   0.00000000   0.00000000  -0.00161341   0.26997291   0.00000000   0.00000000   0.00000000   0.00000000   0.00000000   0.00000000  -0.01709000
  0.52200000   0.00331329   0.01800005   0.00006885   0.00000023   0.00000000   0.00000000   0.00000000   0.00000000  -0.00149310   0.26994000   0.00000000   0.00000000   0.00000000   0.00000000   0.00000000   0.00000000  -0.01953100
  0.52400000   0.00008113   0.01799991   0.00007875   0.00000001   0.00000000   0.00000000   0.00000000   0.00000000  -0.00136127   0.26988295   0.00000000   0.00000000   0.00000000   0.00000000   0.00000000   0.00000000  -0.01220700
  0.52600000   0.00000000   0.01799975   0.00008905   0.00000000   0.00000000   0.00000000   0.00000000   0.00000000  -0.00123155   0.26980330   0.00000000   0.00000000   0.00000000   0.00000000   0.00000000   0.00000000  -0.01953100
  0.52800000   0.00173019   0.01799958   0.00009971   0.00000017   0.00000000   0.00000000   0.00000000   0.00000000  -0.00111236   0.26969254   0.00000000   0.00000000   0.00000000   0.00000000   0.00000000   0.00000000  -0.01709000
  0.53000000   0.00173019   0.01799938   0.00011067   0.00000019   0.00000000   0.00000000   0.00000000   0.00000000  -0.00100821   0.26954355   0.00000000   0.00000000   0.00000000   0.00000000   0.00000000   0.00000000  -0.00976560
  0.53200000   0.00173019   0.01799915   0.00012187   0.00000021   0.00000000   0.00000000   0.00000000   0.00000000  -0.00092212   0.26936034   0.00000000   0.00000000   0.00000000   0.00000000   0.00000000   0.00000000  -0.01464800
  0.53400000   0.00008113   0.01799891   0.00013319   0.00000001   0.00000000   0.00000000   0.00000000   0.00000000  -0.00085650   0.26915551   0.00000000   0.00000000   0.00000000   0.00000000   0.00000000   0.00000000  -0.02197300
  0.53600000   0.00008113   0.01799864   0.00014449   0.00000001   0.00000000   0.00000000   0.00000000   0.00000000  -0.00081211   0.26894362   0.00000000   0.00000000   0.00000000   0.00000000   0.00000000   0.00000000  -0.01464800
  0.53800000   0.00173019   0.01799836   0.00015561   0.00000027   0.00000000   0.00000000   0.00000000   0.00000000  -0.00078713   0.26873768   0.00000000   0.00000000   0.00000000   0.00000000   0.00000000   0.00000000  -0.01709000
  0.54000000   0.00000000   0.01799804   0.00016632   0.00000000   0.00000000   0.00000000   0.00000000   0.00000000  -0.00077765   0.26854997   0.00000000   0.00000000   0.00000000   0.00000000   0.00000000   0.00000000  -0.02197300
  0.54200000   0.00000000   0.01799771   0.00017640   0.00000000   0.00000000   0.00000000   0.00000000   0.00000000  -0.00077927   0.26839412   0.00000000   0.00000000   0.00000000   0.00000000   0.00000000   0.00000000  -0.02197300
  0.54400000   0.00173019   0.01799736   0.00018555   0.00000032   0.00000000   0.00000000   0.00000000   0.00000000  -0.00078827   0.26828271   0.00000000   0.00000000   0.00000000   0.00000000   0.00000000   0.00000000  -0.01953100
  0.54600000   0.00008113   0.01799699   0.00019344   0.00000002   0.00000000   0.00000000   0.00000000   0.00000000  -0.00080230   0.26822239   0.00000000   0.00000000   0.00000000   0.00000000   0.00000000   0.00000000  -0.01709000
  0.54800000   0.00008113   0.01799660   0.00019969   0.00000002   0.00000000   0.00000000   0.00000000   0.00000000  -0.00082020   0.26821242   0.00000000   0.00000000   0.00000000   0.00000000   0.00000000   0.00000000  -0.00732420
  0.55000000   0.00000000   0.01799620   0.00020387   0.00000000   0.00000000   0.00000000   0.00000000   0.00000000  -0.00083993   0.26824806   0.00000000   0.00000000   0.00000000   0.00000000   0.00000000   0.00000000  -0.01464800
  0.55200000   0.00000000   0.01799579   0.00020550   0.00000000   0.00000000   0.00000000   0.00000000   0.00000000  -0.00085644   0.26832426   0.00000000   0.00000000   0.00000000   0.00000000   0.00000000   0.00000000  -0.00976560
  0.55400000   0.00000000   0.01799538   0.00020407   0.00000000   0.00000000   0.00000000   0.00000000   0.00000000  -0.00086203   0.26843681   0.00000000   0.00000000   0.00000000   0.00000000   0.00000000   0.00000000  -0.01953100
  0.55600000   0.00000000   0.01799497   0.00019898   0.00000000   0.00000000   0.00000000   0.00000000   0.00000000  -0.00084897   0.26858139   0.00000000   0.00000000   0.00000000   0.00000000   0.00000000   0.00000000  -0.02197300
  0.55800000   0.00173019   0.01799458   0.00018973   0.00000033   0.00000000   0.00000000   0.00000000   0.00000000  -0.00081270   0.26875127   0.00000000   0.00000000   0.00000000   0.00000000   0.00000000   0.00000000  -0.01709000
  0.56000000   0.00008113   0.01799420   0.00017641   0.00000001   0.00000000   0.00000000   0.00000000   0.00000000  -0.00075313   0.26893552   0.00000000   0.00000000   0.00000000   0.00000000   0.00000000   0.00000000  -0.02197300
  0.56200000   0.00008113   0.01799384   0.00016055   0.00000001   0.00000000   0.00000000   0.00000000   0.00000000  -0.00067460   0.26912078   0.00000000   0.00000000   0.00000000   0.00000000   0.00000000   0.00000000  -0.01709000
  0.56400000   0.00008113   0.01799352   0.00014469   0.00000001   0.00000000   0.00000000   0.00000000   0.00000000  -0.00058505   0.26929488   0.00000000   0.00000000   0.00000000   0.00000000   0.00000000   0.00000000  -0.01953100
  0.56600000   0.00008113   0.01799323   0.00013073   0.00000001   0.00000000   0.00000000   0.00000000   0.00000000  -0.00049354   0.26944733   0.00000000   0.00000000   0.00000000   0.00000000   0.00000000   0.00000000  -0.00976560
  0.56800000   0.00008113   0.01799297   0.00011898   0.00000001   0.00000000   0.00000000   0.00000000   0.00000000  -0.00040801   0.26956926   0.00000000   0.00000000   0.00000000   0.00000000   0.00000000   0.00000000  -0.01220700
  0.57000000   0.00173019   0.01799273   0.00010876   0.00000019   0.00000000   0.00000000   0.00000000   0.00000000  -0.00033476   0.26965527   0.00000000   0.00000000   0.00000000   0.00000000   0.00000000   0.00000000  -0.01709000
  0.57200000   0.00000000   0.01799252   0.00009917   0.00000000   0.00000000   0.00000000   0.00000000   0.00000000  -0.00027748   0.26970171   0.00000000   0.00000000   0.00000000   0.00000000   0.00000000   0.00000000  -0.01464800
  0.57400000   0.00000000   0.01799232   0.00008927   0.00000000   0.00000000   0.00000000   0.00000000   0.00000000  -0.00023698   0.26970327   0.00000000   0.00000000   0.00000000   0.00000000   0.00000000   0.00000000  -0.01709000
  0.57600000   0.00000000   0.01799214   0.00007809   0.00000000   0.00000000   0.00000000   0.00000000   0.00000000  -0.00021418   0.26965587   0.00000000   0.00000000   0.00000000   0.00000000   0.00000000   0.00000000  -0.00488280
  0.57800000   0.00008113   0.01799198   0.00006466   0.00000001   0.00000000   0.00000000   0.00000000   0.00000000  -0.00021249   0.26956285   0.00000000   0.00000000   0.00000000   0.00000000   0.00000000   0.00000000  -0.00732420
  0.58000000   0.00331329   0.01799185   0.00004797   0.00000016   0.00000000   0.00000000   0.00000000   0.00000000  -0.00023624   0.26943326   0.00000000   0.00000000   0.00000000   0.00000000   0.00000000   0.00000000  -0.01464800
  0.58200000   0.00008113   0.01799176   0.00002719   0.00000000   0.00000000   0.00000000   0.00000000   0.00000000  -0.00028791   0.26927117   0.00000000   0.00000000   0.00000000   0.00000000   0.00000000   0.00000000  -0.01953100
  0.58400000   0.00000000   0.01799170   0.00000242   0.00000000   0.00000000   0.00000000   0.00000000   0.00000000  -0.00036675   0.26907059   0.00000000   0.00000000   0.00000000   0.00000000   0.00000000   0.00000000  -0.01220700
  0.58600000   0.00000000   0.01799170  -0.00002467   0.00000000   0.00000000   0.00000000   0.00000000   0.00000000  -0.00046950   0.26882482   0.00000000   0.00000000   0.00000000   0.00000000   0.00000000   0.00000000  -0.02197300
  0.58800000   0.00000000   0.01799175  -0.00005176   0.00000000   0.00000000   0.00000000   0.00000000   0.00000000  -0.00059225   0.26853649   0.00000000   0.00000000   0.00000000   0.00000000   0.00000000   0.00000000  -0.01953100
  0.59000000   0.00008113   0.01799185  -0.00007752  -0.00000001   0.00000000   0.00000000   0.00000000   0.00000000  -0.00073135   0.26821614   0.00000000   0.00000000   0.00000000   0.00000000   0.00000000   0.00000000  -0.01953100
  0.59200000   0.00000000   0.01799201  -0.00010215   0.00000000   0.00000000   0.00000000   0.00000000   0.00000000  -0.00088346   0.26787591   0.00000000   0.00000000   0.00000000   0.00000000   0.00000000   0.00000000  -0.02197300
  0.59400000   0.00000000   0.01799221  -0.00012649   0.00000000   0.00000000   0.00000000   0.00000000   0.00000000  -0.00104532   0.26752658   0.00000000   0.00000000   0.00000000   0.00000000   0.00000000   0.00000000  -0.00244140
  0.59600000   0.00000000   0.01799246  -0.00015108   0.00000000   0.00000000   0.00000000   0.00000000   0.00000000  -0.00121283   0.26717767   0.00000000   0.00000000   0.00000000   0.00000000   0.00000000   0.00000000  -0.01709000
  0.59800000   0.00008113   0.01799277  -0.00017526  -0.00000001   0.00000000   0.00000000   0.00000000   0.00000000  -0.00138000   0.26684005   0.00000000   0.00000000   0.00000000   0.00000000   0.00000000   0.00000000  -0.01464800
  0.60000000   0.00008113   0.01799312  -0.00019701  -0.00000002   0.00000000   0.00000000   0.00000000   0.00000000  -0.00153807   0.26652926   0.00000000   0.00000000   0.00000000   0.00000000   0.00000000   0.00000000  -0.01464800
  0.60200000   0.00008113   0.01799351  -0.00021426  -0.00000002   0.00000000   0.00000000   0.00000000   0.00000000  -0.00167546   0.26626739   0.00000000   0.00000000   0.00000000   0.00000000   0.00000000   0.00000000  -0.02197300
  0.60400000   0.00008113   0.01799394  -0.00022620  -0.00000002   0.00000000   0.00000000   0.00000000   0.00000000  -0.00177984   0.26608189   0.00000000   0.00000000   0.00000000   0.00000000   0.00000000   0.00000000  -0.01464800
  0.60600000   0.00000000   0.01799439  -0.00023317   0.00000000   0.00000000   0.00000000   0.00000000   0.00000000  -0.00184114   0.26599730   0.00000000   0.00000000   0.00000000   0.00000000   0.00000000   0.00000000  -0.01953100
  0.60800000   0.00008113   0.01799486  -0.00023583  -0.00000002   0.00000000   0.00000000   0.00000000   0.00000000  -0.00185314   0.26602493   0.00000000   0.00000000   0.00000000   0.00000000   0.00000000   0.00000000  -0.01220700
  0.61000000   0.00008113   0.01799533  -0.00023483  -0.00000002   0.00000000   0.00000000   0.00000000   0.00000000  -0.00181413   0.26615941   0.00000000   0.00000000   0.00000000   0.00000000   0.00000000   0.00000000  -0.00488280
  0.61200000   0.00008113   0.01799580  -0.00023074  -0.00000002   0.00000000   0.00000000   0.00000000   0.00000000  -0.00172745   0.26637926   0.00000000   0.00000000   0.00000000   0.00000000   0.00000000   0.00000000  -0.01953100
  0.61400000   0.00000000   0.01799626  -0.00022411   0.00000000   0.00000000   0.00000000   0.00000000   0.00000000  -0.00160111   0.26664880   0.00000000   0.00000000   0.00000000   0.00000000   0.00000000   0.00000000  -0.01709000
  0.61600000   0.00489639   0.01799671  -0.00021540  -0.00000105   0.00000000   0.00000000   0.00000000   0.00000000  -0.00144547   0.26692784   0.00000000   0.00000000   0.00000000   0.00000000   0.00000000   0.00000000  -0.01220700
  0.61800000   0.00489639   0.01799714  -0.00020501  -0.00000100   0.00000000   0.00000000   0.00000000   0.00000000  -0.00127126   0.26718417   0.00000000   0.00000000   0.00000000   0.00000000   0.00000000   0.00000000  -0.01464800
  0.62000000   0.00000000   0.01799755  -0.00019332   0.00000000   0.00000000   0.00000000   0.00000000   0.00000000  -0.00109049   0.26739500   0.00000000   0.00000000   0.00000000   0.00000000   0.00000000   0.00000000  -0.01709000
  0.62200000   0.00173019   0.01799794  -0.00018062  -0.00000031   0.00000000   0.00000000   0.00000000   0.00000000  -0.00091793   0.26754039   0.00000000   0.00000000   0.00000000   0.00000000   0.00000000   0.00000000  -0.02197300
  0.62400000   0.00000000   0.01799830  -0.00016719   0.00000000   0.00000000   0.00000000   0.00000000   0.00000000  -0.00076898   0.26760615   0.00000000   0.00000000   0.00000000   0.00000000   0.00000000   0.00000000  -0.01220700
  0.62600000   0.00000000   0.01799863  -0.00015323   0.00000000   0.00000000   0.00000000   0.00000000   0.00000000  -0.00065694   0.26759494   0.00000000   0.00000000   0.00000000   0.00000000   0.00000000   0.00000000  -0.01953100
  0.62800000   0.00000000   0.01799894  -0.00013891   0.00000000   0.00000000   0.00000000   0.00000000   0.00000000  -0.00059207   0.26752913   0.00000000   0.00000000   0.00000000   0.00000000   0.00000000   0.00000000  -0.01953100
  0.63000000   0.00173019   0.01799922  -0.00012438  -0.00000022   0.00000000   0.00000000   0.00000000   0.00000000  -0.00058000   0.26744215   0.00000000   0.00000000   0.00000000   0.00000000   0.00000000   0.00000000  -0.01464800
  0.63200000   0.00173019   0.01799947  -0.00010973  -0.00000019   0.00000000   0.00000000   0.00000000   0.00000000  -0.00061962   0.26736697   0.00000000   0.00000000   0.00000000   0.00000000   0.00000000   0.00000000  -0.01709000
  0.63400000   0.00008113   0.01799969  -0.00009504  -0.00000001   0.00000000   0.00000000   0.00000000   0.00000000  -0.00070368   0.26732714   0.00000000   0.00000000   0.00000000   0.00000000   0.00000000   0.00000000  -0.01709000
  0.63600000   0.00008113   0.01799988  -0.00008033  -0.00000001   0.00000000   0.00000000   0.00000000   0.00000000  -0.00082175   0.26733216   0.00000000   0.00000000   0.00000000   0.00000000   0.00000000   0.00000000  -0.01709000
  0.63800000   0.00008113   0.01800004  -0.00006563  -0.00000001   0.00000000   0.00000000   0.00000000   0.00000000  -0.00096301   0.26737636   0.00000000   0.00000000   0.00000000   0.00000000   0.00000000   0.00000000  -0.01709000
  0.64000000   0.00008113   0.01800017  -0.00005094  -0.00000000   0.00000000   0.00000000   0.00000000   0.00000000  -0.00111750   0.26744138   0.00000000   0.00000000   0.00000000   0.00000000   0.00000000   0.00000000  -0.02685500
  0.64200000   0.00000000   0.01800027  -0.00003624   0.00000000   0.00000000   0.00000000   0.00000000   0.00000000  -0.00127643   0.26750464   0.00000000   0.00000000   0.00000000   0.00000000   0.00000000   0.00000000  -0.01709000
  0.64400000   0.00008113   0.01800034  -0.00002150  -0.00000000   0.00000000   0.00000000   0.00000000   0.00000000  -0.00143304   0.26754897   0.00000000   0.00000000   0.00000000   0.00000000   0.00000000   0.00000000  -0.00976560
  0.64600000   0.00000000   0.01800038  -0.00000667   0.00000000   0.00000000   0.00000000   0.00000000   0.00000000  -0.00158367   0.26756485   0.00000000   0.00000000   0.00000000   0.00000000   0.00000000   0.00000000  -0.02441400
  0.64800000   0.00000000   0.01800040   0.00000830   0.00000000   0.00000000   0.00000000   0.00000000   0.00000000  -0.00172833   0.26754965   0.00000000   0.00000000   0.00000000   0.00000000   0.00000000   0.00000000  -0.01464800
  0.65000000   0.00000000   0.01800038   0.00002344   0.00000000   0.00000000   0.00000000   0.00000000   0.00000000  -0.00187037   0.26751185   0.00000000   0.00000000   0.00000000   0.00000000   0.00000000   0.00000000  -0.01709000
  0.65200000   0.00008113   0.01800033   0.00003880   0.00000000   0.00000000   0.00000000   0.00000000   0.00000000  -0.00201433   0.26747480   0.00000000   0.00000000   0.00000000   0.00000000   0.00000000   0.00000000  -0.01709000
  0.65400000   0.00000000   0.01800026   0.00005444   0.00000000   0.00000000   0.00000000   0.00000000   0.00000000  -0.00216320   0.26746944   0.00000000   0.00000000   0.00000000   0.00000000   0.00000000   0.00000000   0.00000000
  0.65600000   0.00000000   0.01800015   0.00007036   0.00000000   0.00000000   0.00000000   0.00000000   0.00000000  -0.00231614   0.26751776   0.00000000   0.00000000   0.00000000   0.00000000   0.00000000   0.00000000  -0.02197300
  0.65800000   0.00008113   0.01800001   0.00008660   0.00000001   0.00000000   0.00000000   0.00000000   0.00000000  -0.00246809   0.26762289   0.00000000   0.00000000   0.00000000   0.00000000   0.00000000   0.00000000  -0.02441400
  0.66000000   0.00000000   0.01799983   0.00010315   0.00000000   0.00000000   0.00000000   0.00000000   0.00000000  -0.00261097   0.26777450   0.00000000   0.00000000   0.00000000   0.00000000   0.00000000   0.00000000  -0.02197300
  0.66200000   0.00173019   0.01799963   0.00011999   0.00000021   0.00000000   0.00000000   0.00000000   0.00000000  -0.00273512   0.26795755   0.00000000   0.00000000   0.00000000   0.00000000   0.00000000   0.00000000  -0.00976560
  0.66400000   0.00000000   0.01799939   0.00013707   0.00000000   0.00000000   0.00000000   0.00000000   0.00000000  -0.00283035   0.26815423   0.00000000   0.00000000   0.00000000   0.00000000   0.00000000   0.00000000  -0.00976560
  0.66600000   0.00489639   0.01799911   0.00015431   0.00000076   0.00000000   0.00000000   0.00000000   0.00000000  -0.00288680   0.26834200   0.00000000   0.00000000   0.00000000   0.00000000   0.00000000   0.00000000  -0.00488280
  0.66800000   0.00000000   0.01799881   0.00017160   0.00000000   0.00000000   0.00000000   0.00000000   0.00000000  -0.00289654   0.26849590   0.00000000   0.00000000   0.00000000   0.00000000   0.00000000   0.00000000  -0.01220700
  0.67000000   0.00000000   0.01799846   0.00018878   0.00000000   0.00000000   0.00000000   0.00000000   0.00000000  -0.00285614   0.26859956   0.00000000   0.00000000   0.00000000   0.00000000   0.00000000   0.00000000  -0.01220700
  0.67200000   0.00000000   0.01799808   0.00020566   0.00000000   0.00000000   0.00000000   0.00000000   0.00000000  -0.00276811   0.26865260   0.00000000   0.00000000   0.00000000   0.00000000   0.00000000   0.00000000  -0.03173800
  0.67400000   0.00331329   0.01799767   0.00022201   0.00000074   0.00000000   0.00000000   0.00000000   0.00000000  -0.00264158   0.26866041   0.00000000   0.00000000   0.00000000   0.00000000   0.00000000   0.00000000  -0.01464800
  0.67600000   0.00000000   0.01799723   0.00023751   0.00000000   0.00000000   0.00000000   0.00000000   0.00000000  -0.00249193   0.26862277   0.00000000   0.00000000   0.00000000   0.00000000   0.00000000   0.00000000  -0.02929700
  0.67800000   0.00008113   0.01799675   0.00025183   0.00000002   0.00000000   0.00000000   0.00000000   0.00000000  -0.00233578   0.26854004   0.00000000   0.00000000   0.00000000   0.00000000   0.00000000   0.00000000  -0.01220700
  0.68000000   0.00000000   0.01799625   0.00026456   0.00000000   0.00000000   0.00000000   0.00000000   0.00000000  -0.00218435   0.26842128   0.00000000   0.00000000   0.00000000   0.00000000   0.00000000   0.00000000  -0.01464800
  0.68200000   0.00008113   0.01799572   0.00027522   0.00000002   0.00000000   0.00000000   0.00000000   0.00000000  -0.00204302   0.26828148   0.00000000   0.00000000   0.00000000   0.00000000   0.00000000   0.00000000  -0.01709000
  0.68400000   0.00008113   0.01799517   0.00028328   0.00000002   0.00000000   0.00000000   0.00000000   0.00000000  -0.00191505   0.26813584   0.00000000   0.00000000   0.00000000   0.00000000   0.00000000   0.00000000  -0.01709000
  0.68600000   0.00008113   0.01799460   0.00028814   0.00000002   0.00000000   0.00000000   0.00000000   0.00000000  -0.00180340   0.26799419   0.00000000   0.00000000   0.00000000   0.00000000   0.00000000   0.00000000  -0.01953100
  0.68800000   0.00000000   0.01799403   0.00028910   0.00000000   0.00000000   0.00000000   0.00000000   0.00000000  -0.00171019   0.26785598   0.00000000   0.00000000   0.00000000   0.00000000   0.00000000   0.00000000  -0.01953100
  0.69000000   0.00008113   0.01799345   0.00028543   0.00000002   0.00000000   0.00000000   0.00000000   0.00000000  -0.00163473   0.26771335   0.00000000   0.00000000   0.00000000   0.00000000   0.00000000   0.00000000  -0.01953100
  0.69200000   0.00000000   0.01799288   0.00027631   0.00000000   0.00000000   0.00000000   0.00000000   0.00000000  -0.00157244   0.26756032   0.00000000   0.00000000   0.00000000   0.00000000   0.00000000   0.00000000  -0.01464800
  0.69400000   0.00008113   0.01799233   0.00026090   0.00000002   0.00000000   0.00000000   0.00000000   0.00000000  -0.00151776   0.26739590   0.00000000   0.00000000   0.00000000   0.00000000   0.00000000   0.00000000  -0.00732420
  0.69600000   0.00489639   0.01799180   0.00023876   0.00000117   0.00000000   0.00000000   0.00000000   0.00000000  -0.00146860   0.26722033   0.00000000   0.00000000   0.00000000   0.00000000   0.00000000   0.00000000  -0.02685500
  0.69800000   0.00331329   0.01799133   0.00021065   0.00000070   0.00000000   0.00000000   0.00000000   0.00000000  -0.00142605   0.26703516   0.00000000   0.00000000   0.00000000   0.00000000   0.00000000   0.00000000  -0.01464800
  0.70000000   0.00173019   0.01799091   0.00017852   0.00000031   0.00000000   0.00000000   0.00000000   0.00000000  -0.00138996   0.26684769   0.00000000   0.00000000   0.00000000   0.00000000   0.00000000   0.00000000  -0.01709000
  0.70200000   0.00173019   0.01799055   0.00014428   0.00000025   0.00000000   0.00000000   0.00000000   0.00000000  -0.00135750   0.26667103   0.00000000   0.00000000   0.00000000   0.00000000   0.00000000   0.00000000  -0.01709000
  0.70400000   0.00000000   0.01799026   0.00010937   0.00000000   0.00000000   0.00000000   0.00000000   0.00000000  -0.00132565   0.26651747   0.00000000   0.00000000   0.00000000   0.00000000   0.00000000   0.00000000  -0.00976560
  0.70600000   0.00000000   0.01799004   0.00007563   0.00000000   0.00000000   0.00000000   0.00000000   0.00000000  -0.00129338   0.26639426   0.00000000   0.00000000   0.00000000   0.00000000   0.00000000   0.00000000  -0.01709000
  0.70800000   0.00008113   0.01798989   0.00004508   0.00000000   0.00000000   0.00000000   0.00000000   0.00000000  -0.00126182   0.26630791   0.00000000   0.00000000   0.00000000   0.00000000   0.00000000   0.00000000  -0.01709000
  0.71000000   0.00008113   0.01798980   0.00001857   0.00000000   0.00000000   0.00000000   0.00000000   0.00000000  -0.00123376   0.26626652   0.00000000   0.00000000   0.00000000   0.00000000   0.00000000   0.00000000  -0.01709000
  0.71200000   0.00812855   0.01798976  -0.00000445  -0.00000004   0.00000000   0.00000000   0.00000000   0.00000000  -0.00121311   0.26627523   0.00000000   0.00000000   0.00000000   0.00000000   0.00000000   0.00000000  -0.01464800
  0.71400000   0.00008113   0.01798977  -0.00002517  -0.00000000   0.00000000   0.00000000   0.00000000   0.00000000  -0.00120313   0.26633322   0.00000000   0.00000000   0.00000000   0.00000000   0.00000000   0.00000000  -0.01464800
  0.71600000   0.00008113   0.01798982  -0.00004487  -0.00000000   0.00000000   0.00000000   0.00000000   0.00000000  -0.00120469   0.26643436   0.00000000   0.00000000   0.00000000   0.00000000   0.00000000   0.00000000  -0.01709000
  0.71800000   0.00008113   0.01798991  -0.00006468  -0.00000001   0.00000000   0.00000000   0.00000000   0.00000000  -0.00121666   0.26657002   0.00000000   0.00000000   0.00000000   0.00000000   0.00000000   0.00000000  -0.01709000
  0.72000000   0.00173019   0.01799004  -0.00008493  -0.00000015   0.00000000   0.00000000   0.00000000   0.00000000  -0.00123756   0.26673181   0.00000000   0.00000000   0.00000000   0.00000000   0.00000000   0.00000000  -0.00488280
  0.72200000   0.00008113   0.01799021  -0.00010432  -0.00000001   0.00000000   0.00000000   0.00000000   0.00000000  -0.00126518   0.26690914   0.00000000   0.00000000   0.00000000   0.00000000   0.00000000   0.00000000  -0.01220700
  0.72400000   0.00008113   0.01799042  -0.00012059  -0.00000001   0.00000000   0.00000000   0.00000000   0.00000000  -0.00129407   0.26708677   0.00000000   0.00000000   0.00000000   0.00000000   0.00000000   0.00000000  -0.01709000
  0.72600000   0.00008113   0.01799066  -0.00013225  -0.00000001   0.00000000   0.00000000   0.00000000   0.00000000  -0.00131525   0.26724903   0.00000000   0.00000000   0.00000000   0.00000000   0.00000000   0.00000000  -0.02197300
  0.72800000   0.00000000   0.01799093  -0.00013940   0.00000000   0.00000000   0.00000000   0.00000000   0.00000000  -0.00131947   0.26738529   0.00000000   0.00000000   0.00000000   0.00000000   0.00000000   0.00000000  -0.00976560
  0.73000000   0.00000000   0.01799120  -0.00014303   0.00000000   0.00000000   0.00000000   0.00000000   0.00000000  -0.00130003   0.26748994   0.00000000   0.00000000   0.00000000   0.00000000   0.00000000   0.00000000  -0.01464800
  0.73200000   0.00000000   0.01799149  -0.00014421   0.00000000   0.00000000   0.00000000   0.00000000   0.00000000  -0.00125353   0.26755999   0.00000000   0.00000000   0.00000000   0.00000000   0.00000000   0.00000000  -0.02929700
  0.73400000   0.00000000   0.01799178  -0.00014397   0.00000000   0.00000000   0.00000000   0.00000000   0.00000000  -0.00118089   0.26759402   0.00000000   0.00000000   0.00000000   0.00000000   0.00000000   0.00000000  -0.01220700
  0.73600000   0.00000000   0.01799207  -0.00014276   0.00000000   0.00000000   0.00000000   0.00000000   0.00000000  -0.00108823   0.26759315   0.00000000   0.00000000   0.00000000   0.00000000   0.00000000   0.00000000  -0.01953100
  0.73800000   0.00008113   0.01799235  -0.00013972  -0.00000001   0.00000000   0.00000000   0.00000000   0.00000000  -0.00098537   0.26756276   0.00000000   0.00000000   0.00000000   0.00000000   0.00000000   0.00000000  -0.01220700
  0.74000000   0.00000000   0.01799263  -0.00013276   0.00000000   0.00000000   0.00000000   0.00000000   0.00000000  -0.00088339   0.26751184   0.00000000   0.00000000   0.00000000   0.00000000   0.00000000   0.00000000  -0.01709000
  0.74200000   0.00008113   0.01799290  -0.00012000  -0.00000001   0.00000000   0.00000000   0.00000000   0.00000000  -0.00079267   0.26745435   0.00000000   0.00000000   0.00000000   0.00000000   0.00000000   0.00000000  -0.01220700
  0.74400000   0.00489639   0.01799314  -0.00010098  -0.00000049   0.00000000   0.00000000   0.00000000   0.00000000  -0.00072066   0.26741556   0.00000000   0.00000000   0.00000000   0.00000000   0.00000000   0.00000000  -0.02197300
  0.74600000   0.00173019   0.01799334  -0.00007625  -0.00000013   0.00000000   0.00000000   0.00000000   0.00000000  -0.00067029   0.26742975   0.00000000   0.00000000   0.00000000   0.00000000   0.00000000   0.00000000  -0.01464800
  0.74800000   0.00000000   0.01799349  -0.00004666   0.00000000   0.00000000   0.00000000   0.00000000   0.00000000  -0.00064021   0.26752185   0.00000000   0.00000000   0.00000000   0.00000000   0.00000000   0.00000000  -0.02685500
  0.75000000   0.00173019   0.01799358  -0.00001302  -0.00000002   0.00000000   0.00000000   0.00000000   0.00000000  -0.00062756   0.26769253   0.00000000   0.00000000   0.00000000   0.00000000   0.00000000   0.00000000  -0.01220700
  0.75200000   0.00173019   0.01799361   0.00002386   0.00000004   0.00000000   0.00000000   0.00000000   0.00000000  -0.00062960   0.26792522   0.00000000   0.00000000   0.00000000   0.00000000   0.00000000   0.00000000  -0.01464800
  0.75400000   0.00000000   0.01799356   0.00006317   0.00000000   0.00000000   0.00000000   0.00000000   0.00000000  -0.00064228   0.26820517   0.00000000   0.00000000   0.00000000   0.00000000   0.00000000   0.00000000  -0.01220700
  0.75600000   0.00000000   0.01799344   0.00010411   0.00000000   0.00000000   0.00000000   0.00000000   0.00000000  -0.00066025   0.26852714   0.00000000   0.00000000   0.00000000   0.00000000   0.00000000   0.00000000  -0.02929700
  0.75800000   0.00173019   0.01799323   0.00014585   0.00000025   0.00000000   0.00000000   0.00000000   0.00000000  -0.00067918   0.26888445   0.00000000   0.00000000   0.00000000   0.00000000   0.00000000   0.00000000  -0.01220700
  0.76000000   0.00000000   0.01799294   0.00018753   0.00000000   0.00000000   0.00000000   0.00000000   0.00000000  -0.00069665   0.26925777   0.00000000   0.00000000   0.00000000   0.00000000   0.00000000   0.00000000  -0.02197300
  0.76200000   0.00000000   0.01799256   0.00022825   0.00000000   0.00000000   0.00000000   0.00000000   0.00000000  -0.00071134   0.26962055   0.00000000   0.00000000   0.00000000   0.00000000   0.00000000   0.00000000  -0.01953100
  0.76400000   0.00654545   0.01799211   0.00026710   0.00000175   0.00000000   0.00000000   0.00000000   0.00000000  -0.00072255   0.26995162   0.00000000   0.00000000   0.00000000   0.00000000   0.00000000   0.00000000  -0.01220700
  0.76600000   0.00008113   0.01799157   0.00030306   0.00000002   0.00000000   0.00000000   0.00000000   0.00000000  -0.00072965   0.27023878   0.00000000   0.00000000   0.00000000   0.00000000   0.00000000   0.00000000  -0.01220700
  0.76800000   0.00173019   0.01799096   0.00033508   0.00000058   0.00000000   0.00000000   0.00000000   0.00000000  -0.00073162   0.27047184   0.00000000   0.00000000   0.00000000   0.00000000   0.00000000   0.00000000  -0.01709000
  0.77000000   0.00173019   0.01799029   0.00036202   0.00000063   0.00000000   0.00000000   0.00000000   0.00000000  -0.00072762   0.27063662   0.00000000   0.00000000   0.00000000   0.00000000   0.00000000   0.00000000  -0.00732420
  0.77200000   0.00008113   0.01798957   0.00038266   0.00000003   0.00000000   0.00000000   0.00000000   0.00000000  -0.00071711   0.27071707   0.00000000   0.00000000   0.00000000   0.00000000   0.00000000   0.00000000  -0.01709000
  0.77400000   0.00000000   0.01798881   0.00039570   0.00000000   0.00000000   0.00000000   0.00000000   0.00000000  -0.00070085   0.27070080   0.00000000   0.00000000   0.00000000   0.00000000   0.00000000   0.00000000  -0.01709000
  0.77600000   0.00008113   0.01798801   0.00039972   0.00000003   0.00000000   0.00000000   0.00000000   0.00000000  -0.00068307   0.27058126   0.00000000   0.00000000   0.00000000   0.00000000   0.00000000   0.00000000  -0.01953100
  0.77800000   0.00000000   0.01798721   0.00039323   0.00000000   0.00000000   0.00000000   0.00000000   0.00000000  -0.00067162   0.27035904   0.00000000   0.00000000   0.00000000   0.00000000   0.00000000   0.00000000  -0.01953100
  0.78000000   0.00654545   0.01798643   0.00037462   0.00000245   0.00000000   0.00000000   0.00000000   0.00000000  -0.00067483   0.27004423   0.00000000   0.00000000   0.00000000   0.00000000   0.00000000   0.00000000  -0.01464800
  0.78200000   0.00008113   0.01798568   0.00034243   0.00000003   0.00000000   0.00000000   0.00000000   0.00000000  -0.00069862   0.26965541   0.00000000   0.00000000   0.00000000   0.00000000   0.00000000   0.00000000  -0.01220700
  0.78400000   0.00000000   0.01798499   0.00029618   0.00000000   0.00000000   0.00000000   0.00000000   0.00000000  -0.00074611   0.26921476   0.00000000   0.00000000   0.00000000   0.00000000   0.00000000   0.00000000  -0.01464800
  0.78600000   0.00173019   0.01798440   0.00023735   0.00000041   0.00000000   0.00000000   0.00000000   0.00000000  -0.00081846   0.26874529   0.00000000   0.00000000   0.00000000   0.00000000   0.00000000   0.00000000  -0.01220700
  0.78800000   0.00008113   0.01798393   0.00016923   0.00000001   0.00000000   0.00000000   0.00000000   0.00000000  -0.00091501   0.26827382   0.00000000   0.00000000   0.00000000   0.00000000   0.00000000   0.00000000  -0.01953100
  0.79000000   0.00000000   0.01798359   0.00009592   0.00000000   0.00000000   0.00000000   0.00000000   0.00000000  -0.00103354   0.26783218   0.00000000   0.00000000   0.00000000   0.00000000   0.00000000   0.00000000  -0.01953100
  0.79200000   0.00008113   0.01798340   0.00002163   0.00000000   0.00000000   0.00000000   0.00000000   0.00000000  -0.00117043   0.26744926   0.00000000   0.00000000   0.00000000   0.00000000   0.00000000   0.00000000  -0.01953100
  0.79400000   0.00000000   0.01798335  -0.00004951   0.00000000   0.00000000   0.00000000   0.00000000   0.00000000  -0.00132023   0.26713979   0.00000000   0.00000000   0.00000000   0.00000000   0.00000000   0.00000000  -0.01220700
  0.79600000   0.00000000   0.01798345  -0.00011393   0.00000000   0.00000000   0.00000000   0.00000000   0.00000000  -0.00147615   0.26690217   0.00000000   0.00000000   0.00000000   0.00000000   0.00000000   0.00000000  -0.01464800
  0.79800000   0.00008113   0.01798368  -0.00016940  -0.00000001   0.00000000   0.00000000   0.00000000   0.00000000  -0.00163095   0.26672653   0.00000000   0.00000000   0.00000000   0.00000000   0.00000000   0.00000000  -0.01220700
  0.80000000   0.00331329   0.01798402  -0.00021481  -0.00000071   0.00000000   0.00000000   0.00000000   0.00000000  -0.00177638   0.26660248   0.00000000   0.00000000   0.00000000   0.00000000   0.00000000   0.00000000  -0.01220700
  0.80200000   0.00000000   0.01798445  -0.00024886   0.00000000   0.00000000   0.00000000   0.00000000   0.00000000  -0.00190357   0.26652171   0.00000000   0.00000000   0.00000000   0.00000000   0.00000000   0.00000000  -0.01220700
  0.80400000   0.00008113   0.01798495  -0.00026983  -0.00000002   0.00000000   0.00000000   0.00000000   0.00000000  -0.00200603   0.26647603   0.00000000   0.00000000   0.00000000   0.00000000   0.00000000   0.00000000  -0.01709000
  0.80600000   0.00000000   0.01798549  -0.00027694   0.00000000   0.00000000   0.00000000   0.00000000   0.00000000  -0.00208129   0.26645281   0.00000000   0.00000000   0.00000000   0.00000000   0.00000000   0.00000000  -0.01464800
  0.80800000   0.00000000   0.01798604  -0.00027100   0.00000000   0.00000000   0.00000000   0.00000000   0.00000000  -0.00212998   0.26643827   0.00000000   0.00000000   0.00000000   0.00000000   0.00000000   0.00000000  -0.01953100
  0.81000000   0.00000000   0.01798658  -0.00025360   0.00000000   0.00000000   0.00000000   0.00000000   0.00000000  -0.00215402   0.26642802   0.00000000   0.00000000   0.00000000   0.00000000   0.00000000   0.00000000  -0.01464800
  0.81200000   0.00489639   0.01798709  -0.00022642  -0.00000111   0.00000000   0.00000000   0.00000000   0.00000000  -0.00215553   0.26642720   0.00000000   0.00000000   0.00000000   0.00000000   0.00000000   0.00000000  -0.01953100
  0.81400000   0.00000000   0.01798754  -0.00019108   0.00000000   0.00000000   0.00000000   0.00000000   0.00000000  -0.00213650   0.26643997   0.00000000   0.00000000   0.00000000   0.00000000   0.00000000   0.00000000  -0.01709000
  0.81600000   0.00173019   0.01798792  -0.00014916  -0.00000026   0.00000000   0.00000000   0.00000000   0.00000000  -0.00209792   0.26646277   0.00000000   0.00000000   0.00000000   0.00000000   0.00000000   0.00000000  -0.00976560
  0.81800000   0.00000000   0.01798822  -0.00010217   0.00000000   0.00000000   0.00000000   0.00000000   0.00000000  -0.00203852   0.26648549   0.00000000   0.00000000   0.00000000   0.00000000   0.00000000   0.00000000  -0.01220700
  0.82000000   0.00000000   0.01798843  -0.00005159   0.00000000   0.00000000   0.00000000   0.00000000   0.00000000  -0.00195643   0.26649941   0.00000000   0.00000000   0.00000000   0.00000000   0.00000000   0.00000000  -0.00976560
  0.82200000   0.00008113   0.01798853   0.00000112   0.00000000   0.00000000   0.00000000   0.00000000   0.00000000  -0.00185269   0.26650576   0.00000000   0.00000000   0.00000000   0.00000000   0.00000000   0.00000000  -0.02441400
  0.82400000   0.00008113   0.01798853   0.00005452   0.00000000   0.00000000   0.00000000   0.00000000   0.00000000  -0.00173221   0.26651630   0.00000000   0.00000000   0.00000000   0.00000000   0.00000000   0.00000000  -0.01953100
  0.82600000   0.00008113   0.01798842   0.00010716   0.00000001   0.00000000   0.00000000   0.00000000   0.00000000  -0.00160171   0.26654583   0.00000000   0.00000000   0.00000000   0.00000000   0.00000000   0.00000000  -0.01709000
  0.82800000   0.00008113   0.01798820   0.00015758   0.00000001   0.00000000   0.00000000   0.00000000   0.00000000  -0.00146750   0.26660412   0.00000000   0.00000000   0.00000000   0.00000000   0.00000000   0.00000000  -0.01953100
  0.83000000   0.00000000   0.01798789   0.00020430   0.00000000   0.00000000   0.00000000   0.00000000   0.00000000  -0.00133395   0.26669333   0.00000000   0.00000000   0.00000000   0.00000000   0.00000000   0.00000000  -0.00244140
  0.83200000   0.00000000   0.01798748   0.00024608   0.00000000   0.00000000   0.00000000   0.00000000   0.00000000  -0.00120404   0.26681018   0.00000000   0.00000000   0.00000000   0.00000000   0.00000000   0.00000000  -0.01464800
  0.83400000   0.00008113   0.01798699   0.00028264   0.00000002   0.00000000   0.00000000   0.00000000   0.00000000  -0.00108191   0.26694872   0.00000000   0.00000000   0.00000000   0.00000000   0.00000000   0.00000000  -0.01709000
  0.83600000   0.00008113   0.01798642   0.00031511   0.00000003   0.00000000   0.00000000   0.00000000   0.00000000  -0.00097468   0.26710230   0.00000000   0.00000000   0.00000000   0.00000000   0.00000000   0.00000000  -0.01464800
  0.83800000   0.00008113   0.01798579   0.00034490   0.00000003   0.00000000   0.00000000   0.00000000   0.00000000  -0.00089053   0.26726425   0.00000000   0.00000000   0.00000000   0.00000000   0.00000000   0.00000000  -0.02441400
  0.84000000   0.00000000   0.01798510   0.00037210   0.00000000   0.00000000   0.00000000   0.00000000   0.00000000  -0.00083398   0.26742730   0.00000000   0.00000000   0.00000000   0.00000000   0.00000000   0.00000000  -0.00732420
  0.84200000   0.00489639   0.01798436   0.00039544   0.00000194   0.00000000   0.00000000   0.00000000   0.00000000  -0.00080385   0.26758536   0.00000000   0.00000000   0.00000000   0.00000000   0.00000000   0.00000000  -0.02441400
  0.84400000   0.00008113   0.01798357   0.00041302   0.00000003   0.00000000   0.00000000   0.00000000   0.00000000  -0.00079640   0.26773661   0.00000000   0.00000000   0.00000000   0.00000000   0.00000000   0.00000000  -0.02685500
  0.84600000   0.00008113   0.01798274   0.00042278   0.00000003   0.00000000   0.00000000   0.00000000   0.00000000  -0.00080919   0.26788220   0.00000000   0.00000000   0.00000000   0.00000000   0.00000000   0.00000000  -0.01709000
  0.84800000   0.00173019   0.01798190   0.00042273   0.00000073   0.00000000   0.00000000   0.00000000   0.00000000  -0.00084087   0.26802198   0.00000000   0.00000000   0.00000000   0.00000000   0.00000000   0.00000000  -0.02441400
  0.85000000   0.00489639   0.01798105   0.00041164   0.00000202   0.00000000   0.00000000   0.00000000   0.00000000  -0.00088803   0.26815446   0.00000000   0.00000000   0.00000000   0.00000000   0.00000000   0.00000000  -0.01464800
  0.85200000   0.00173019   0.01798023   0.00038980   0.00000067   0.00000000   0.00000000   0.00000000   0.00000000  -0.00094382   0.26828616   0.00000000   0.00000000   0.00000000   0.00000000   0.00000000   0.00000000  -0.01953100
  0.85400000   0.00000000   0.01797945   0.00035838   0.00000000   0.00000000   0.00000000   0.00000000   0.00000000  -0.00100123   0.26843902   0.00000000   0.00000000   0.00000000   0.00000000   0.00000000   0.00000000  -0.01953100
  0.85600000   0.00008113   0.01797873   0.00031805   0.00000003   0.00000000   0.00000000   0.00000000   0.00000000  -0.00105709   0.26864124   0.00000000   0.00000000   0.00000000   0.00000000   0.00000000   0.00000000  -0.02197300
  0.85800000   0.00008113   0.01797810   0.00026934   0.00000002   0.00000000   0.00000000   0.00000000   0.00000000  -0.00111170   0.26891114   0.00000000   0.00000000   0.00000000   0.00000000   0.00000000   0.00000000  -0.01464800
  0.86000000   0.00331329   0.01797756   0.00021392   0.00000071   0.00000000   0.00000000   0.00000000   0.00000000  -0.00116564   0.26925083   0.00000000   0.00000000   0.00000000   0.00000000   0.00000000   0.00000000  -0.00976560
  0.86200000   0.00173019   0.01797713   0.00015469   0.00000027   0.00000000   0.00000000   0.00000000   0.00000000  -0.00121790   0.26964626   0.00000000   0.00000000   0.00000000   0.00000000   0.00000000   0.00000000  -0.01953100
  0.86400000   0.00008113   0.01797682   0.00009498   0.00000001   0.00000000   0.00000000   0.00000000   0.00000000  -0.00126583   0.27006717   0.00000000   0.00000000   0.00000000   0.00000000   0.00000000   0.00000000  -0.02441400
  0.86600000   0.00008113   0.01797663   0.00003816   0.00000000   0.00000000   0.00000000   0.00000000   0.00000000  -0.00130549   0.27047165   0.00000000   0.00000000   0.00000000   0.00000000   0.00000000   0.00000000  -0.01464800
  0.86800000   0.00008113   0.01797655  -0.00001242  -0.00000000   0.00000000   0.00000000   0.00000000   0.00000000  -0.00133258   0.27081809   0.00000000   0.00000000   0.00000000   0.00000000   0.00000000   0.00000000  -0.01709000
  0.87000000   0.00000000   0.01797658  -0.00005344   0.00000000   0.00000000   0.00000000   0.00000000   0.00000000  -0.00134504   0.27107840   0.00000000   0.00000000   0.00000000   0.00000000   0.00000000   0.00000000  -0.01220700
  0.87200000   0.00331329   0.01797668  -0.00008187  -0.00000027   0.00000000   0.00000000   0.00000000   0.00000000  -0.00134493   0.27124527   0.00000000   0.00000000   0.00000000   0.00000000   0.00000000   0.00000000  -0.01220700
  0.87400000   0.00000000   0.01797685  -0.00009584   0.00000000   0.00000000   0.00000000   0.00000000   0.00000000  -0.00133752   0.27132866   0.00000000   0.00000000   0.00000000   0.00000000   0.00000000   0.00000000  -0.01953100
  0.87600000   0.00008113   0.01797704  -0.00009549  -0.00000001   0.00000000   0.00000000   0.00000000   0.00000000  -0.00132937   0.27134712   0.00000000   0.00000000   0.00000000   0.00000000   0.00000000   0.00000000  -0.01953100
  0.87800000   0.00000000   0.01797723  -0.00008275   0.00000000   0.00000000   0.00000000   0.00000000   0.00000000  -0.00132639   0.27132187   0.00000000   0.00000000   0.00000000   0.00000000   0.00000000   0.00000000  -0.02197300
  0.88000000   0.00331329   0.01797740  -0.00006034  -0.00000020   0.00000000   0.00000000   0.00000000   0.00000000  -0.00133216   0.27127297   0.00000000   0.00000000   0.00000000   0.00000000   0.00000000   0.00000000  -0.00732420
  0.88200000   0.00173019   0.01797752  -0.00003109  -0.00000005   0.00000000   0.00000000   0.00000000   0.00000000  -0.00134871   0.27121813   0.00000000   0.00000000   0.00000000   0.00000000   0.00000000   0.00000000  -0.01220700
  0.88400000   0.00000000   0.01797758   0.00000227   0.00000000   0.00000000   0.00000000   0.00000000   0.00000000  -0.00137773   0.27117413   0.00000000   0.00000000   0.00000000   0.00000000   0.00000000   0.00000000  -0.00976560
  0.88600000   0.00000000   0.01797757   0.00003763   0.00000000   0.00000000   0.00000000   0.00000000   0.00000000  -0.00141926   0.27115514   0.00000000   0.00000000   0.00000000   0.00000000   0.00000000   0.00000000  -0.01709000
  0.88800000   0.00000000   0.01797750   0.00007430   0.00000000   0.00000000   0.00000000   0.00000000   0.00000000  -0.00146863   0.27116735   0.00000000   0.00000000   0.00000000   0.00000000   0.00000000   0.00000000  -0.01953100
  0.89000000   0.00173019   0.01797735   0.00011269   0.00000019   0.00000000   0.00000000   0.00000000   0.00000000  -0.00151680   0.27120469   0.00000000   0.00000000   0.00000000   0.00000000   0.00000000   0.00000000  -0.02441400
  0.89200000   0.00008113   0.01797713   0.00015266   0.00000001   0.00000000   0.00000000   0.00000000   0.00000000  -0.00155611   0.27125126   0.00000000   0.00000000   0.00000000   0.00000000   0.00000000   0.00000000  -0.01953100
  0.89400000   0.00008113   0.01797682   0.00019255   0.00000002   0.00000000   0.00000000   0.00000000   0.00000000  -0.00158394   0.27129169   0.00000000   0.00000000   0.00000000   0.00000000   0.00000000   0.00000000  -0.01953100
  0.89600000   0.00000000   0.01797644   0.00022967   0.00000000   0.00000000   0.00000000   0.00000000   0.00000000  -0.00160016   0.27131840   0.00000000   0.00000000   0.00000000   0.00000000   0.00000000   0.00000000  -0.02197300
  0.89800000   0.00331329   0.01797598   0.00026105   0.00000086   0.00000000   0.00000000   0.00000000   0.00000000  -0.00160426   0.27132891   0.00000000   0.00000000   0.00000000   0.00000000   0.00000000   0.00000000  -0.00732420
  0.90000000   0.00000000   0.01797545   0.00028369   0.00000000   0.00000000   0.00000000   0.00000000   0.00000000  -0.00159604   0.27132276   0.00000000   0.00000000   0.00000000   0.00000000   0.00000000   0.00000000  -0.01709000
  0.90200000   0.00008113   0.01797489   0.00029450   0.00000002   0.00000000   0.00000000   0.00000000   0.00000000  -0.00157758   0.27129896   0.00000000   0.00000000   0.00000000   0.00000000   0.00000000   0.00000000  -0.01220700
  0.90400000   0.00008113   0.01797430   0.00029043   0.00000002   0.00000000   0.00000000   0.00000000   0.00000000  -0.00155350   0.27125043   0.00000000   0.00000000   0.00000000   0.00000000   0.00000000   0.00000000  -0.01709000
  0.90600000   0.00000000   0.01797372   0.00026899   0.00000000   0.00000000   0.00000000   0.00000000   0.00000000  -0.00152768   0.27116482   0.00000000   0.00000000   0.00000000   0.00000000   0.00000000   0.00000000  -0.02929700
  0.90800000   0.00173019   0.01797318   0.00022922   0.00000040   0.00000000   0.00000000   0.00000000   0.00000000  -0.00150021   0.27103448   0.00000000   0.00000000   0.00000000   0.00000000   0.00000000   0.00000000  -0.00976560
  0.91000000   0.00000000   0.01797272   0.00017213   0.00000000   0.00000000   0.00000000   0.00000000   0.00000000  -0.00146960   0.27086496   0.00000000   0.00000000   0.00000000   0.00000000   0.00000000   0.00000000  -0.01220700
  0.91200000   0.00000000   0.01797238   0.00010003   0.00000000   0.00000000   0.00000000   0.00000000   0.00000000  -0.00143740   0.27067356   0.00000000   0.00000000   0.00000000   0.00000000   0.00000000   0.00000000  -0.01464800
  0.91400000   0.00008113   0.01797218   0.00001570   0.00000000   0.00000000   0.00000000   0.00000000   0.00000000  -0.00140927   0.27048209   0.00000000   0.00000000   0.00000000   0.00000000   0.00000000   0.00000000  -0.01220700
  0.91600000   0.00008113   0.01797214  -0.00007809  -0.00000001   0.00000000   0.00000000   0.00000000   0.00000000  -0.00139107   0.27031134   0.00000000   0.00000000   0.00000000   0.00000000   0.00000000   0.00000000  -0.01464800
  0.91800000   0.00008113   0.01797230  -0.00017853  -0.00000001   0.00000000   0.00000000   0.00000000   0.00000000  -0.00138473   0.27017697   0.00000000   0.00000000   0.00000000   0.00000000   0.00000000   0.00000000  -0.01709000
  0.92000000   0.00173019   0.01797266  -0.00028283  -0.00000049   0.00000000   0.00000000   0.00000000   0.00000000  -0.00138814   0.27008456   0.00000000   0.00000000   0.00000000   0.00000000   0.00000000   0.00000000  -0.01953100
  0.92200000   0.00008113   0.01797322  -0.00038814  -0.00000003   0.00000000   0.00000000   0.00000000   0.00000000  -0.00139774   0.27002835   0.00000000   0.00000000   0.00000000   0.00000000   0.00000000   0.00000000  -0.01953100
  0.92400000   0.00000000   0.01797400  -0.00049152   0.00000000   0.00000000   0.00000000   0.00000000   0.00000000  -0.00141016   0.26999343   0.00000000   0.00000000   0.00000000   0.00000000   0.00000000   0.00000000  -0.01709000
  0.92600000   0.00008113   0.01797498  -0.00058995  -0.00000005   0.00000000   0.00000000   0.00000000   0.00000000  -0.00142223   0.26996279   0.00000000   0.00000000   0.00000000   0.00000000   0.00000000   0.00000000  -0.00244140
  0.92800000   0.00331329   0.01797616  -0.00068030  -0.00000225   0.00000000   0.00000000   0.00000000   0.00000000  -0.00143181   0.26992984   0.00000000   0.00000000   0.00000000   0.00000000   0.00000000   0.00000000  -0.01464800
  0.93000000   0.00008113   0.01797752  -0.00075929  -0.00000006   0.00000000   0.00000000   0.00000000   0.00000000  -0.00143997   0.26990223   0.00000000   0.00000000   0.00000000   0.00000000   0.00000000   0.00000000  -0.00732420
  0.93200000   0.00008113   0.01797904  -0.00082384  -0.00000007   0.00000000   0.00000000   0.00000000   0.00000000  -0.00145130   0.26989089   0.00000000   0.00000000   0.00000000   0.00000000   0.00000000   0.00000000  -0.01464800
  0.93400000   0.00008113   0.01798069  -0.00087189  -0.00000007   0.00000000   0.00000000   0.00000000   0.00000000  -0.00147077   0.26989838   0.00000000   0.00000000   0.00000000   0.00000000   0.00000000   0.00000000  -0.01953100
  0.93600000   0.00008113   0.01798243  -0.00090320  -0.00000007   0.00000000   0.00000000   0.00000000   0.00000000  -0.00149980   0.26991649   0.00000000   0.00000000   0.00000000   0.00000000   0.00000000   0.00000000  -0.01709000
  0.93800000   0.00008113   0.01798424  -0.00091911  -0.00000007   0.00000000   0.00000000   0.00000000   0.00000000  -0.00153581   0.26993178   0.00000000   0.00000000   0.00000000   0.00000000   0.00000000   0.00000000  -0.01953100
  0.94000000   0.00000000   0.01798608  -0.00092143   0.00000000   0.00000000   0.00000000   0.00000000   0.00000000  -0.00157448   0.26993170   0.00000000   0.00000000   0.00000000   0.00000000   0.00000000   0.00000000  -0.01220700
  0.94200000   0.00008113   0.01798792  -0.00091193  -0.00000007   0.00000000   0.00000000   0.00000000   0.00000000  -0.00161151   0.26990822   0.00000000   0.00000000   0.00000000   0.00000000   0.00000000   0.00000000  -0.00488280
  0.94400000   0.00173019   0.01798974  -0.00089212  -0.00000154   0.00000000   0.00000000   0.00000000   0.00000000  -0.00164386   0.26986219   0.00000000   0.00000000   0.00000000   0.00000000   0.00000000   0.00000000  -0.02685500
  0.94600000   0.00173019   0.01799153  -0.00086328  -0.00000149   0.00000000   0.00000000   0.00000000   0.00000000  -0.00167185   0.26980097   0.00000000   0.00000000   0.00000000   0.00000000   0.00000000   0.00000000  -0.01220700
  0.94800000   0.00008113   0.01799326  -0.00082648  -0.00000007   0.00000000   0.00000000   0.00000000   0.00000000  -0.00170107   0.26972875   0.00000000   0.00000000   0.00000000   0.00000000   0.00000000   0.00000000  -0.01464800
  0.95000000   0.00008113   0.01799491  -0.00078257  -0.00000006   0.00000000   0.00000000   0.00000000   0.00000000  -0.00174092   0.26964307   0.00000000   0.00000000   0.00000000   0.00000000   0.00000000   0.00000000  -0.01464800
  0.95200000   0.00173019   0.01799647  -0.00073219  -0.00000127   0.00000000   0.00000000   0.00000000   0.00000000  -0.00179991   0.26953883   0.00000000   0.00000000   0.00000000   0.00000000   0.00000000   0.00000000  -0.01220700
  0.95400000   0.00000000   0.01799794  -0.00067579   0.00000000   0.00000000   0.00000000   0.00000000   0.00000000  -0.00188327   0.26941355   0.00000000   0.00000000   0.00000000   0.00000000   0.00000000   0.00000000  -0.02685500
  0.95600000   0.00173019   0.01799929  -0.00061364  -0.00000106   0.00000000   0.00000000   0.00000000   0.00000000  -0.00199380   0.26926847   0.00000000   0.00000000   0.00000000   0.00000000   0.00000000   0.00000000  -0.01709000
  0.95800000   0.00000000   0.01800052  -0.00054584   0.00000000   0.00000000   0.00000000   0.00000000   0.00000000  -0.00213190   0.26910220   0.00000000   0.00000000   0.00000000   0.00000000   0.00000000   0.00000000  -0.02197300
  0.96000000   0.00000000   0.01800161  -0.00047232   0.00000000   0.00000000   0.00000000   0.00000000   0.00000000  -0.00229529   0.26890647   0.00000000   0.00000000   0.00000000   0.00000000   0.00000000   0.00000000  -0.01709000
  0.96200000   0.00331329   0.01800255  -0.00039290  -0.00000130   0.00000000   0.00000000   0.00000000   0.00000000  -0.00248066   0.26867169   0.00000000   0.00000000   0.00000000   0.00000000   0.00000000   0.00000000  -0.00976560
  0.96400000   0.00812855   0.01800334  -0.00030726  -0.00000250   0.00000000   0.00000000   0.00000000   0.00000000  -0.00268595   0.26839706   0.00000000   0.00000000   0.00000000   0.00000000   0.00000000   0.00000000  -0.01953100
  0.96600000   0.00008113   0.01800395  -0.00021500  -0.00000002   0.00000000   0.00000000   0.00000000   0.00000000  -0.00291145   0.26809333   0.00000000   0.00000000   0.00000000   0.00000000   0.00000000   0.00000000  -0.00976560
  0.96800000   0.00331329   0.01800438  -0.00011545  -0.00000038   0.00000000   0.00000000   0.00000000   0.00000000  -0.00315985   0.26777346   0.00000000   0.00000000   0.00000000   0.00000000   0.00000000   0.00000000  -0.02441400
  0.97000000   0.00008113   0.01800461  -0.00000694  -0.00000000   0.00000000   0.00000000   0.00000000   0.00000000  -0.00343572   0.26744027   0.00000000   0.00000000   0.00000000   0.00000000   0.00000000   0.00000000  -0.01709000
  0.97200000   0.00173019   0.01800463   0.00011378   0.00000020   0.00000000   0.00000000   0.00000000   0.00000000  -0.00374446   0.26708339   0.00000000   0.00000000   0.00000000   0.00000000   0.00000000   0.00000000  -0.01709000
  0.97400000   0.00008113   0.01800440   0.00025078   0.00000002   0.00000000   0.00000000   0.00000000   0.00000000  -0.00409209   0.26668871   0.00000000   0.00000000   0.00000000   0.00000000   0.00000000   0.00000000  -0.00976560
  0.97600000   0.00173019   0.01800390   0.00040776   0.00000071   0.00000000   0.00000000   0.00000000   0.00000000  -0.00448640   0.26624783   0.00000000   0.00000000   0.00000000   0.00000000   0.00000000   0.00000000  -0.00976560
  0.97800000   0.00173019   0.01800308   0.00058831   0.00000102   0.00000000   0.00000000   0.00000000   0.00000000  -0.00493912   0.26575356   0.00000000   0.00000000   0.00000000   0.00000000   0.00000000   0.00000000  -0.01220700
  0.98000000   0.00331329   0.01800191   0.00079624   0.00000264   0.00000000   0.00000000   0.00000000   0.00000000  -0.00546933   0.26519432   0.00000000   0.00000000   0.00000000   0.00000000   0.00000000   0.00000000  -0.01220700
  0.98200000   0.00008113   0.01800031   0.00103449   0.00000008   0.00000000   0.00000000   0.00000000   0.00000000  -0.00610446   0.26456296   0.00000000   0.00000000   0.00000000   0.00000000   0.00000000   0.00000000  -0.01464800
  0.98400000   0.00008113   0.01799825   0.00130420   0.00000011   0.00000000   0.00000000   0.00000000   0.00000000  -0.00687554   0.26386704   0.00000000   0.00000000   0.00000000   0.00000000   0.00000000   0.00000000  -0.00976560
  0.98600000   0.00000000   0.01799564   0.00160532   0.00000000   0.00000000   0.00000000   0.00000000   0.00000000  -0.00780974   0.26313075   0.00000000   0.00000000   0.00000000   0.00000000   0.00000000   0.00000000  -0.00976560
  0.98800000   0.00331329   0.01799243   0.00193726   0.00000642   0.00000000   0.00000000   0.00000000   0.00000000  -0.00892442   0.26239712   0.00000000   0.00000000   0.00000000   0.00000000   0.00000000   0.00000000  -0.01709000
  0.99000000   0.00173019   0.01798855   0.00229905   0.00000398   0.00000000   0.00000000   0.00000000   0.00000000  -0.01022224   0.26173768   0.00000000   0.00000000   0.00000000   0.00000000   0.00000000   0.00000000  -0.03662100
  0.99200000   0.00331329   0.01798395   0.00268918   0.00000891   0.00000000   0.00000000   0.00000000   0.00000000  -0.01168634   0.26126456   0.00000000   0.00000000   0.00000000   0.00000000   0.00000000   0.00000000  -0.01953100
  0.99400000   0.00000000   0.01797858   0.00310561   0.00000000   0.00000000   0.00000000   0.00000000   0.00000000  -0.01327389   0.26113356   0.00000000   0.00000000   0.00000000   0.00000000   0.00000000   0.00000000  -0.01464800
  0.99600000   0.00000000   0.01797236   0.00354560   0.00000000   0.00000000   0.00000000   0.00000000   0.00000000  -0.01490556   0.26153964   0.00000000   0.00000000   0.00000000   0.00000000   0.00000000   0.00000000  -0.00976560
  0.99800000   0.00008113   0.01796527   0.00400583   0.00000033   0.00000000   0.00000000   0.00000000   0.00000000  -0.01645556   0.26272069   0.00000000   0.00000000   0.00000000   0.00000000   0.00000000   0.00000000  -0.00244140
  1.00000000   0.00654545   0.01795726   0.00448305   0.00002934   0.00000000   0.00000000   0.00000000   0.00000000  -0.01774654   0.26497207   0.00000000   0.00000000   0.00000000   0.00000000   0.00000000   0.00000000  -0.00488280
  1.00200000   0.00008113   0.01794830   0.00497499   0.00000040   0.00000000   0.00000000   0.00000000   0.00000000  -0.01854676   0.26865041   0.00000000   0.00000000   0.00000000   0.00000000   0.00000000   0.00000000  -0.02685500
  1.00400000   0.00008113   0.01793835   0.00548019   0.00000044   0.00000000   0.00000000   0.00000000   0.00000000  -0.01856730   0.27415632   0.00000000   0.00000000   0.00000000   0.00000000   0.00000000   0.00000000  -0.02441400
  1.00600000   0.00000000   0.01792738   0.00599694   0.00000000   0.00000000   0.00000000   0.00000000   0.00000000  -0.01745979   0.28190750   0.00000000   0.00000000   0.00000000   0.00000000   0.00000000   0.00000000  -0.01220700
  1.00800000   0.00000000   0.01791539   0.00652253   0.00000000   0.00000000   0.00000000   0.00000000   0.00000000  -0.01481536   0.29231179   0.00000000   0.00000000   0.00000000   0.00000000   0.00000000   0.00000000   0.05127000
  1.01000000   0.00489639   0.01790235   0.00705374   0.00003454   0.00000000   0.00000000   0.00000000   0.00000000  -0.01016906   0.30573904   0.00000000   0.00000000   0.00000000   0.00000000   0.00000000   0.00000000  -0.00244140
  1.01200000   0.00008113   0.01788824   0.00758769   0.00000062   0.00000000   0.00000000   0.00000000   0.00000000  -0.00301401   0.32248537   0.00000000   0.00000000   0.00000000   0.00000000   0.00000000   0.00000000  -0.02441400
  1.01400000   0.00173019   0.01787306   0.00812177   0.00001405   0.00000016   0.00000616   0.00016129   0.00616369   0.00717540   0.34273389   0.00000049   0.00000156   0.00000205   0.00000181   0.00000416   0.00066522   0.09033200
  1.01600000   0.00000000   0.01785682   0.00865320   0.00000000   0.00000157   0.00002636   0.00124990   0.01403465   0.02091064   0.36653292   0.00000256   0.00000667   0.00000923   0.00000354   0.00003225   0.00137449  -0.02929700
  1.01800000   0.00008113   0.01783951   0.00917923   0.00000074   0.00000638   0.00006428   0.00355818   0.02388495   0.03864307   0.39380084   0.00000752   0.00001627   0.00002379   0.00000362   0.00009180   0.00213482   0.04638700
  1.02000000   0.00000000   0.01782115   0.00969798   0.00000000   0.00001735   0.00012414   0.00740894   0.03597585   0.06070643   0.42434021   0.00001740   0.00003142   0.00004882   0.00000370   0.00019115   0.00295296  -0.10986000
  1.02200000   0.00654545   0.01780176   0.01020852   0.00006682   0.00003790   0.00021067   0.01314389   0.05054949   0.08725541   0.45785582   0.00003519   0.00005332   0.00008851   0.00001025   0.00033911   0.00383516   0.16357000
  1.02400000   0.00654545   0.01778134   0.01071006   0.00007010   0.00007215   0.00032904   0.02110744   0.06782311   0.11820399   0.49399964   0.00006509   0.00008328   0.00014837   0.00002334   0.00054457   0.00478701  -0.19287000
  1.02600000   0.02264029   0.01775992   0.01120169   0.00025361   0.00012489   0.00048485   0.03162578   0.08798715   0.15316916   0.53242843   0.00011277   0.00012271   0.00023549   0.00005253   0.00081595   0.00581344  -0.06103500
  1.02800000   0.03391987   0.01773752   0.01168345   0.00039630   0.00020149   0.00068404   0.04498263   0.11120515   0.19143759   0.57279204   0.00018563   0.00017313   0.00035876   0.00010909   0.00116055   0.00691866  -0.17822000
  1.03000000   0.05647902   0.01771415   0.01215668   0.00068660   0.00030787   0.00093286   0.06139439   0.13760823   0.23198592   0.61460350   0.00029290   0.00023610   0.00052900   0.00019948   0.00158398   0.00810606  -0.00976560
  1.03200000   0.07257386   0.01768984   0.01262277   0.00091608   0.00045025   0.00123774   0.08098975   0.16727743   0.27357439   0.65705767   0.00044558   0.00031327   0.00075885   0.00032854   0.00208954   0.00937772  -0.01953100
  1.03400000   0.09025179   0.01766459   0.01308221   0.00118069   0.00063504   0.00160523   0.10379873   0.20021467   0.31489714   0.69891920   0.00065610   0.00040628   0.00106238   0.00049136   0.00267801   0.01073369   0.15137000
  1.03600000   0.11927526   0.01763843   0.01353520   0.00161441   0.00086860   0.00204176   0.12975361   0.23631126   0.35473896   0.73856895   0.00093756   0.00051677   0.00145432   0.00070089   0.00334764   0.01217118  -0.05371100
  1.03800000   0.14823277   0.01761136   0.01398222   0.00207262   0.00115705   0.00255340   0.15870009   0.27532718   0.39208015   0.77423775   0.00130278   0.00064626   0.00194904   0.00096840   0.00409446   0.01368399  -0.16602000
  1.04000000   0.17725625   0.01758339   0.01442414   0.00255677   0.00150616   0.00314562   0.19041328   0.31689392   0.42612011   0.80438004   0.00176316   0.00079615   0.00255931   0.00129389   0.00491266   0.01526261  -0.03662100
  1.04200000   0.21749334   0.01755454   0.01486207   0.00323240   0.00192119   0.00382306   0.22461350   0.36054670   0.45624570   0.82805778   0.00232774   0.00096761   0.00329535   0.00168864   0.00579503   0.01689504  -0.10498000
  1.04400000   0.25937949   0.01752482   0.01529716   0.00396777   0.00240678   0.00458939   0.26098002   0.40578009   0.48201028   0.84515950   0.00300271   0.00116156   0.00416427   0.00216551   0.00673328   0.01856826   0.22461000
  1.04600000   0.30126563   0.01749423   0.01572986   0.00473887   0.00296693   0.00544728   0.29916552   0.45211053   0.50317571   0.85636197   0.00379136   0.00137870   0.00517006   0.00272616   0.00771847   0.02026978  -0.10986000
  1.04800000   0.34796704   0.01746277   0.01615902   0.00562281   0.00360491   0.00639852   0.33881593   0.49912865   0.51980494   0.86290150   0.00469464   0.00161945   0.00631409   0.00337539   0.00874145   0.02198905   0.02929700
  1.05000000   0.40271587   0.01743045   0.01658229   0.00667795   0.00432332   0.00744418   0.37959626   0.54653122   0.53232742   0.86628069   0.00571199   0.00188411   0.00759609   0.00412607   0.00979358   0.02371823  -0.20020000
  1.05200000   0.45904779   0.01739728   0.01699776   0.00780279   0.00512414   0.00858484   0.42121733   0.59413158   0.54149620   0.86800458   0.00684237   0.00217281   0.00901518   0.00498783   0.01086741   0.02545251  -0.10010000
  1.05400000   0.52184403   0.01736329   0.01740474   0.00908256   0.00600881   0.00982082   0.46345462   0.64185265   0.54822587   0.86939509   0.00808527   0.00248563   0.01057090   0.00596873   0.01195713   0.02718991  -0.09033200
  1.05600000   0.59756892   0.01732848   0.01780292   0.01063847   0.00697841   0.01115238   0.50615268   0.68970839   0.55338422   0.87147906   0.00944136   0.00282265   0.01226400   0.00708814   0.01305874   0.02893079  -0.07324200
  1.05800000   0.68450741   0.01729287   0.01819163   0.01245231   0.00803378   0.01257987   0.54921549   0.73777911   0.55763612   0.87494164   0.01091283   0.00318394   0.01409677   0.00837022   0.01416976   0.03067721   0.20996000
  1.06000000   0.79083886   0.01725649   0.01856947   0.01468546   0.00917559   0.01410384   0.59258891   0.78618596   0.56139814   0.88015093   0.01250332   0.00356965   0.01607298   0.00984556   0.01528879   0.03243230   0.17334000
  1.06200000   0.92771093   0.01721935   0.01893427   0.01756553   0.01040442   0.01572509   0.63624366   0.83506809   0.56489442   0.88720410   0.01421767   0.00397999   0.01819766   0.01156411   0.01641509   0.03419966  -0.35156000
  1.06400000   1.11128440   0.01718148   0.01928296   0.02142886   0.01172083   0.01744472   0.68016381   0.88456217   0.56824542   0.89593924   0.01606144   0.00441522   0.02047667   0.01360311   0.01754823   0.03598280   0.20752000
  1.06600000   1.32064918   0.01714292   0.01961150   0.02589991   0.01312533   0.01926407   0.72434037   0.93478284   0.57150999   0.90595004   0.01804049   0.00487570   0.02291619   0.01603504   0.01868798   0.03778469  -0.20996000
  1.06800000   1.56219045   0.01710369   0.01991477   0.03111066   0.01461844   0.02118465   0.76876513   0.98580553   0.57464881   0.91663119   0.02016028   0.00536179   0.02552207   0.01891788   0.01983414   0.03960727   0.35400000
  1.07000000   1.82468798   0.01706386   0.02018658   0.03683420   0.01620062   0.02320811   0.81341994   1.03765158   0.57744527   0.92719296   0.02242501   0.00587393   0.02829894   0.02230476   0.02098623   0.04145109  -0.31982000
  1.07200000   2.12261657   0.01702349   0.02041994   0.04334370   0.01787230   0.02533604   0.85826111   1.09027208   0.57945675   0.93661195   0.02483644   0.00641250   0.03124894   0.02625206   0.02214314   0.04331490  -0.10254000
  1.07400000   2.43825740   0.01698265   0.02060796   0.05024752   0.01963377   0.02756984   0.90320303   1.14352722   0.58004488   0.94356672   0.02739225   0.00697787   0.03437012   0.03081294   0.02330264   0.04519508  -0.14648000
  1.07600000   2.76516066   0.01694144   0.02074443   0.05736168   0.02148508   0.02991053   0.94810666   1.19716283   0.57846881   0.94642797   0.03008416   0.00757029   0.03765445   0.03601636   0.02446115   0.04708507  -0.07812500
  1.07800000   3.06951135   0.01689995   0.02082357   0.06391818   0.02342596   0.03235848   0.99277532   1.25078996   0.57398257   0.94334810   0.03289601   0.00818987   0.04108588   0.04185103   0.02561360   0.04897485  -0.09765600
  1.08000000   3.33362496   0.01685830   0.02083985   0.06947223   0.02545569   0.03491314   1.03695632   1.30387531   0.56588730   0.93244984   0.03580226   0.00883645   0.04463871   0.04825416   0.02675347   0.05085065  -0.04394500
  1.08200000   3.50756792   0.01681662   0.02078838   0.07291665   0.02757299   0.03757277   1.08034458   1.35574875   0.55352978   0.91208095   0.03876707   0.00950959   0.04827666   0.05509536   0.02787289   0.05269518   0.05371100
  1.08400000   3.55426933   0.01677504   0.02066503   0.07344907   0.02977592   0.04033415   1.12258534   1.40563121   0.53628186   0.88108253   0.04174436   0.01020849   0.05195285   0.06215719   0.02896270   0.05448834  -0.02929700
  1.08600000   3.47537825   0.01673371   0.02046669   0.07112950   0.03206178   0.04319246   1.16327673   1.45268070   0.51355607   0.83899020   0.04467907   0.01093193   0.05561100   0.06918684   0.03001254   0.05620841  -0.04882800
  1.08800000   3.29985219   0.01669278   0.02019282   0.06663331   0.03442704   0.04614119   1.20197640   1.49604885   0.48489543   0.78610412   0.04750953   0.01167824   0.05918777   0.07596207   0.03101099   0.05783351  -0.02197300
  1.09000000   3.06469610   0.01665239   0.01984664   0.06082391   0.03686723   0.04917218   1.23821782   1.53493881   0.45013310   0.72345287   0.05017094   0.01244538   0.06261632   0.08232662   0.03194602   0.05934307  -0.01953100
  1.09200000   2.76680972   0.01661270   0.01943498   0.05377290   0.03937699   0.05227577   1.27153996   1.56865969   0.40957821   0.65274188   0.05259984   0.01323089   0.06583074   0.08815813   0.03280573   0.06071926   0.01220700
  1.09400000   2.43664792   0.01657383   0.01896730   0.04621663   0.04195006   0.05544111   1.30152973   1.59667742   0.36415774   0.57631138   0.05473932   0.01403203   0.06877136   0.09336158   0.03357947   0.06194831   0.00244140
  1.09600000   2.09362872   0.01653590   0.01845416   0.03863617   0.04457946   0.05865645   1.32787072   1.61865912   0.31543990   0.49701256   0.05654454   0.01484583   0.07139037   0.09789186   0.03425906   0.06302164   0.02197300
  1.09800000   1.79409460   0.01649899   0.01790538   0.03212394   0.04725772   0.06190961   1.35038756   1.63450183   0.26549454   0.41792543   0.05798734   0.01566920   0.07365654   0.10177958   0.03484000   0.06393658   0.01709000
  1.10000000   1.54608901   0.01646318   0.01732945   0.02679287   0.04997718   0.06518845   1.36907357   1.64433504   0.21660441   0.34196724   0.05905878   0.01649907   0.07555785   0.10511977   0.03532210   0.06469647   0.03173800
  1.10200000   1.38502852   0.01642852   0.01673461   0.02317792   0.05273035   0.06848128   1.38409317   1.64849450   0.17090144   0.27154288   0.05976890   0.01733247   0.07710137   0.10805088   0.03570960   0.06530998   0.06591800
  1.10400000   1.26748346   0.01639505   0.01612873   0.02044290   0.05551020   0.07177725   1.39575730   1.64747604   0.13003291   0.20837691   0.06014387   0.01816668   0.07831055   0.11070340   0.03601054   0.06578990   0.02929700
  1.10600000   1.18536022   0.01636279   0.01551809   0.01839453   0.05831043   0.07506661   1.40447757   1.64188278   0.09495009   0.15351301   0.06022154   0.01899921   0.07922075   0.11315624   0.03623552   0.06615179   0.02929700
  1.10800000   1.13061139   0.01633175   0.01490731   0.01685438   0.06112562   0.07834086   1.41071085   1.63237456   0.06586856   0.10737084   0.06004630   0.01982792   0.07987421   0.11547221   0.03639634   0.06641267   0.01464800
  1.11000000   1.12579613   0.01630194   0.01430026   0.01609918   0.06395124   0.08159286   1.41490729   1.61962296   0.04239966   0.06983381   0.05966432   0.02065099   0.08031531   0.11772862   0.03650461   0.06658988   0.02197300
  1.11200000   1.11774872   0.01627334   0.01370073   0.01531397   0.06678362   0.08481676   1.41747330   1.60427474   0.02380333   0.04037816   0.05911977   0.02146695   0.08058672   0.11997216   0.03657081   0.06670009   0.03418000
  1.11400000   1.09195740   0.01624594   0.01311256   0.01431836   0.06961985   0.08800796   1.41875528   1.58692527   0.00927183   0.01820167   0.05845246   0.02227464   0.08072710   0.12218187   0.03660389   0.06675867   0.01220700
  1.11600000   1.04044074   0.01621971   0.01253913   0.01304622   0.07245764   0.09116298   1.41904285   1.56810136  -0.00185251   0.00233734   0.05769686   0.02307317   0.08077003   0.12431427   0.03661131   0.06677921   0.01220700
  1.11800000   0.97441234   0.01619463   0.01198226   0.01167566   0.07529573   0.09427957   1.41904285   1.54848136  -0.00998954  -0.00824200   0.05690806   0.02386197   0.08077003   0.12632912   0.03659946   0.06677330   0.00000000
  1.12000000   0.92929403   0.01617067   0.01144125   0.01063229   0.07813382   0.09735691   1.41904285   1.52886136  -0.01537418  -0.01455757   0.05612919   0.02464084   0.08077003   0.12823283   0.03657410   0.06675050  -0.01220700
  1.12200000   0.89710436   0.01614779   0.01091251   0.00978966   0.08097190   0.10039501   1.41904285   1.50924136  -0.01820475  -0.01758750   0.05536025   0.02540978   0.08077003   0.13005923   0.03654052   0.06671836   0.00244140
  1.12400000   0.86972994   0.01612596   0.01038968   0.00903622   0.08380999   0.10339388   1.41904285   1.48962136  -0.01880289  -0.01821811   0.05460124   0.02616878   0.08077003   0.13182606   0.03650351   0.06668255  -0.01220700
  1.12600000   0.84875389   0.01610518   0.00986452   0.00837255   0.08664807   0.10635350   1.41904285   1.47000136  -0.01769706  -0.01720578   0.05385217   0.02691786   0.08077003   0.13354454   0.03646701   0.06664713  -0.00976560
  1.12800000   0.82942689   0.01608545   0.00932838   0.00773721   0.08948616   0.10927388   1.41904285   1.45038136  -0.01558265  -0.01517281   0.05311302   0.02765700   0.08077003   0.13522272   0.03643373   0.06661475  -0.01953100
  1.13000000   0.80693370   0.01606680   0.00877434   0.00708031   0.09232424   0.11215502   1.41904285   1.43076136  -0.01317760  -0.01260845   0.05238381   0.02838621   0.08077003   0.13685909   0.03640497   0.06658697  -0.02685500
  1.13200000   0.77791023   0.01604925   0.00819830   0.00637754   0.09516233   0.11499693   1.41904285   1.41114136  -0.01104232  -0.00987127   0.05166453   0.02910549   0.08077003   0.13844393   0.03638075   0.06656449  -0.01953100
  1.13400000   0.74248840   0.01603285   0.00759821   0.00564158   0.09800042   0.11779959   1.41904285   1.39152136  -0.00944496  -0.00721052   0.05095518   0.02981484   0.08077003   0.13996433   0.03636027   0.06654741  -0.01464800
  1.13600000   0.70864966   0.01601766   0.00697262   0.00494115   0.10083850   0.12056301   1.41904285   1.37190136  -0.00833202  -0.00478855   0.05025577   0.03051426   0.08077003   0.14141547   0.03634249   0.06653541  -0.02441400
  1.13800000   0.66999567   0.01600371   0.00632034   0.00423460   0.10367659   0.12328719   1.41904285   1.35228136  -0.00742189  -0.00269190   0.04956628   0.03120374   0.08077003   0.14279411   0.03632674   0.06652793  -0.02685500
  1.14000000   0.62171117   0.01599107   0.00564051   0.00350677   0.10651467   0.12597214   1.41904285   1.33266136  -0.00638353  -0.00094900   0.04888673   0.03188330   0.08077003   0.14408582   0.03631293   0.06652429  -0.01953100
  1.14200000   0.58470624   0.01597979   0.00493239   0.00288400   0.10935276   0.12861784   1.41904285   1.31304136  -0.00502088   0.00044718   0.04821711   0.03255292   0.08077003   0.14529224   0.03630153   0.06652378  -0.00976560
  1.14400000   0.55245061   0.01596992   0.00419551   0.00231781   0.11219084   0.13122430   1.41904285   1.29342136  -0.00338032   0.00152769   0.04755742   0.03321261   0.08077003   0.14642939   0.03629312   0.06652576  -0.02441400
  1.14600000   0.51867784   0.01596153   0.00343024   0.00177919   0.11502893   0.13379153   1.41904285   1.27380136  -0.00173543   0.00233879   0.04690766   0.03386237   0.08077003   0.14750052   0.03628801   0.06652963  -0.01709000
  1.14800000   0.48002385   0.01595467   0.00263743   0.00126603   0.11786702   0.13631951   1.41904285   1.25418136  -0.00045988   0.00292694   0.04626783   0.03450219   0.08077003   0.14849922   0.03628581   0.06653489  -0.03173800
  1.15000000   0.44776821   0.01594940   0.00181770   0.00081391   0.12070510   0.13880825   1.41904285   1.23456136   0.00014953   0.00333237   0.04563793   0.03513209   0.08077003   0.14942701   0.03628550   0.06654115  -0.02197300
  1.15200000   0.41716164   0.01594576   0.00097105   0.00040508   0.12354319   0.14125775   1.41904285   1.21494136   0.00001583   0.00359459   0.04501797   0.03575205   0.08077003   0.15029194   0.03628567   0.06654808  -0.00976560
  1.15400000   0.38820413   0.01594382   0.00009722   0.00003774   0.12638127   0.14366802   1.41904285   1.19532136  -0.00067530   0.00375310   0.04440794   0.03636209   0.08077003   0.15109731   0.03628501   0.06655543  -0.03418000
  1.15600000   0.35601446   0.01594363  -0.00080349  -0.00028605   0.12921936   0.14603904   1.41904285   1.17570136  -0.00155031   0.00384013   0.04380784   0.03696219   0.08077003   0.15184153   0.03628278   0.06656302  -0.01953100
  1.15800000   0.32699099   0.01594523  -0.00172894  -0.00056535   0.13205744   0.14837082   1.41904285   1.15608136  -0.00220660   0.00387679   0.04321767   0.03755236   0.08077003   0.15252453   0.03627903   0.06657074  -0.02441400
  1.16000000   0.31089615   0.01594869  -0.00267477  -0.00083158   0.13489553   0.15066336   1.41904285   1.13646136  -0.00238541   0.00387950   0.04263743   0.03813260   0.08077003   0.15316242   0.03627443   0.06657849  -0.02685500
  1.16200000   0.28675390   0.01595404  -0.00363504  -0.00104236   0.13773362   0.15291667   1.41904285   1.11684136  -0.00207912   0.00387210   0.04206712   0.03870290   0.08077003   0.15376007   0.03626997   0.06658624  -0.01464800
  1.16400000   0.26584380   0.01596131  -0.00460285  -0.00122364   0.14057170   0.15513073   1.41904285   1.09722136  -0.00152287   0.00388702   0.04150675   0.03926328   0.08077003   0.15431267   0.03626637   0.06659400  -0.02685500
  1.16600000   0.24486775   0.01597052  -0.00557039  -0.00136401   0.14340979   0.15730555   1.41904285   1.07760136  -0.00107550   0.00395234   0.04095630   0.03981372   0.08077003   0.15482338   0.03626377   0.06660184  -0.02197300
  1.16800000   0.22718981   0.01598166  -0.00652872  -0.00148326   0.14624787   0.15944114   1.41904285   1.05798136  -0.00104684   0.00408176   0.04041579   0.04035423   0.08077003   0.15529544   0.03626165   0.06660988  -0.01709000
  1.17000000   0.20621376   0.01599471  -0.00746762  -0.00153993   0.14908596   0.16153748   1.41904285   1.03836136  -0.00155077   0.00427252   0.03988521   0.04088481   0.08077003   0.15572884   0.03625905   0.06661823  -0.02197300
  1.17200000   0.18853582   0.01600965  -0.00837631  -0.00157923   0.15192404   0.16359458   1.41904285   1.01874136  -0.00244990   0.00450607   0.03936456   0.04140546   0.08077003   0.15612359   0.03625505   0.06662701  -0.00732420
  1.17400000   0.17244099   0.01602640  -0.00924504  -0.00159422   0.15476213   0.16561244   1.41904285   0.99912136  -0.00341653   0.00474918   0.03885385   0.04191618   0.08077003   0.15648457   0.03624918   0.06663626  -0.00488280
  1.17600000   0.15792925   0.01604489  -0.01006606  -0.00158973   0.15760022   0.16759107   1.41904285   0.97950136  -0.00408237   0.00495739   0.03835306   0.04241696   0.08077003   0.15681494   0.03624168   0.06664597  -0.01464800
  1.17800000   0.14183442   0.01606502  -0.01083281  -0.00153646   0.16043830   0.16953045   1.41904285   0.95988136  -0.00420561   0.00508949   0.03786221   0.04290782   0.08077003   0.15711470   0.03623340   0.06665602  -0.01220700
  1.18000000   0.12890578   0.01608669  -0.01153949  -0.00148751   0.16327639   0.17143059   1.41904285   0.94026136  -0.00377833   0.00512465   0.03738129   0.04338874   0.08077003   0.15738544   0.03622541   0.06666623  -0.01220700
  1.18200000   0.12409052   0.01610977  -0.01218185  -0.00151165   0.16611447   0.17329149   1.41904285   0.92064136  -0.00302791   0.00506371   0.03691029   0.04385973   0.08077003   0.15763844   0.03621861   0.06667642  -0.01464800
  1.18400000   0.11604310   0.01613413  -0.01275683  -0.00148034   0.16895256   0.17511316   1.41904285   0.90102136  -0.00231243   0.00492294   0.03644924   0.04432079   0.08077003   0.15787857   0.03621326   0.06668641  -0.02685500
  1.18600000   0.10476353   0.01615965  -0.01326175  -0.00138935   0.17179064   0.17689558   1.41904285   0.88140136  -0.00195683   0.00473177   0.03599811   0.04477192   0.08077003   0.15809938   0.03620900   0.06669606  -0.02441400
  1.18800000   0.10153137   0.01618617  -0.01369483  -0.00139045   0.17462873   0.17863876   1.41904285   0.86178136  -0.00210432   0.00452651   0.03555691   0.04521311   0.08077003   0.15830567   0.03620493   0.06670532  -0.01220700
  1.19000000   0.08866869   0.01621356  -0.01405518  -0.00124625   0.17746682   0.18034271   1.41904285   0.84216136  -0.00265324   0.00433813   0.03512565   0.04564438   0.08077003   0.15849587   0.03620018   0.06671418  -0.02441400
  1.19200000   0.08543653   0.01624167  -0.01434181  -0.00122531   0.18030490   0.18200741   1.41904285   0.82254136  -0.00330830   0.00418135   0.03470431   0.04606571   0.08077003   0.15866998   0.03619422   0.06672270  -0.01464800
  1.19400000   0.07415695   0.01627035  -0.01455380  -0.00107927   0.18314299   0.18363287   1.41904285   0.80292136  -0.00371892   0.00404549   0.03429291   0.04647711   0.08077003   0.15882957   0.03618719   0.06673093  -0.02929700
  1.19600000   0.06934170   0.01629946  -0.01469162  -0.00101874   0.18598107   0.18521909   1.41904285   0.78330136  -0.00364091   0.00389515   0.03389144   0.04687858   0.08077003   0.15897307   0.03617983   0.06673887  -0.02197300
  1.19800000   0.06287738   0.01632884  -0.01475716  -0.00092789   0.18881916   0.18676608   1.41904285   0.76368136  -0.00304978   0.00369422   0.03349990   0.04727012   0.08077003   0.15910529   0.03617314   0.06674646  -0.02929700
  1.20000000   0.06452644   0.01635836  -0.01475306  -0.00095196   0.19165724   0.18827382   1.41904285   0.74406136  -0.00215245   0.00343002   0.03311830   0.04765173   0.08077003   0.15923269   0.03616794   0.06675359  -0.02197300
  1.20200000   0.05324686   0.01638786  -0.01468267  -0.00078181   0.19449533   0.18974232   1.41904285   0.72444136  -0.00129133   0.00310484   0.03274662   0.04802340   0.08077003   0.15935047   0.03616449   0.06676012  -0.01953100
  1.20400000   0.04519944   0.01641723  -0.01455074  -0.00065769   0.19733342   0.19117158   1.41904285   0.70482136  -0.00078662   0.00272167   0.03238488   0.04838515   0.08077003   0.15944891   0.03616241   0.06676595  -0.03173800
  1.20600000   0.04843160   0.01644633  -0.01436328  -0.00069564   0.20017150   0.19256161   1.41904285   0.68520136  -0.00079011   0.00229105   0.03203307   0.04873696   0.08077003   0.15954254   0.03616084   0.06677096  -0.01709000
  1.20800000   0.04678254   0.01647506  -0.01412630  -0.00066086   0.20300959   0.19391239   1.41904285   0.66558136  -0.00121755   0.00183318   0.03169119   0.04907884   0.08077003   0.15963776   0.03615883   0.06677508  -0.02929700
  1.21000000   0.03873512   0.01650331  -0.01384548  -0.00053631   0.20584767   0.19522393   1.41904285   0.64596136  -0.00178826   0.00137046   0.03135924   0.04941079   0.08077003   0.15972328   0.03615582   0.06677829  -0.01464800
  1.21200000   0.04519944   0.01653100  -0.01352722  -0.00061142   0.20868576   0.19649624   1.41904285   0.62634136  -0.00215205   0.00092743   0.03103722   0.04973280   0.08077003   0.15980721   0.03615188   0.06678059  -0.01709000
  1.21400000   0.03391987   0.01655806  -0.01317851  -0.00044701   0.21152384   0.19772930   1.41904285   0.60672136  -0.00204714   0.00052458   0.03072514   0.05004489   0.08077003   0.15988633   0.03614768   0.06678204  -0.02685500
  1.21600000   0.04196728   0.01658441  -0.01280640  -0.00053745   0.21436193   0.19892312   1.41904285   0.58710136  -0.00141905   0.00017089   0.03042298   0.05034704   0.08077003   0.15996222   0.03614422   0.06678273  -0.02441400
  1.21800000   0.03873512   0.01661003  -0.01241874  -0.00048104   0.21720002   0.20007770   1.41904285   0.56748136  -0.00044464  -0.00012159   0.03013076   0.05063927   0.08077003   0.16004292   0.03614235   0.06678278  -0.02197300
  1.22000000   0.04038418   0.01663486  -0.01202420  -0.00048559   0.22003810   0.20119305   1.41904285   0.54786136   0.00054986  -0.00032836   0.02984847   0.05092156   0.08077003   0.16012204   0.03614246   0.06678233  -0.01953100
  1.22200000   0.03873512   0.01665891  -0.01163053  -0.00045051   0.22287619   0.20226915   1.41904285   0.52824136   0.00123777  -0.00042977   0.02957611   0.05119392   0.08077003   0.16020116   0.03614425   0.06678157  -0.01464800
  1.22400000   0.03873512   0.01668217  -0.01124294  -0.00043550   0.22571427   0.20330601   1.41904285   0.50862136   0.00143942  -0.00042254   0.02931368   0.05145634   0.08077003   0.16027863   0.03614692   0.06678072  -0.01953100
  1.22600000   0.03873512   0.01670466  -0.01086372  -0.00042081   0.22855236   0.20430363   1.41904285   0.48900136   0.00120050  -0.00031510   0.02906118   0.05170884   0.08077003   0.16035610   0.03614956   0.06677998  -0.02197300
  1.22800000   0.03873512   0.01672639  -0.01049286  -0.00040644   0.23139044   0.20526202   1.41904285   0.46938136   0.00076527  -0.00012688   0.02881862   0.05195141   0.08077003   0.16043357   0.03615153   0.06677954  -0.00976560
  1.23000000   0.04038418   0.01674737  -0.01012987  -0.00040909   0.23422853   0.20618116   1.41904285   0.44976136   0.00045818   0.00011364   0.02858599   0.05218404   0.08077003   0.16051269   0.03615275   0.06677953  -0.01464800
  1.23200000   0.03873512   0.01676763  -0.00977572  -0.00037866   0.23706662   0.20706106   1.41904285   0.43014136   0.00052995   0.00038188   0.02836328   0.05240674   0.08077003   0.16059181   0.03615374   0.06678002   0.00244140
  1.23400000   0.04519944   0.01678718  -0.00943252  -0.00042634   0.23990470   0.20790172   1.41904285   0.41052136   0.00103949   0.00065984   0.02815051   0.05261951   0.08077003   0.16067574   0.03615531   0.06678107  -0.00488280
  1.23600000   0.04519944   0.01680605  -0.00910164  -0.00041139   0.24274279   0.20870315   1.41904285   0.39090136   0.00182626   0.00092586   0.02794768   0.05282235   0.08077003   0.16076614   0.03615818   0.06678265   0.00000000
  1.23800000   0.04355038   0.01682425  -0.00878291  -0.00038250   0.24558087   0.20946533   1.41904285   0.37128136   0.00258478   0.00115842   0.02775477   0.05301526   0.08077003   0.16085489   0.03616259   0.06678474   0.00244140
  1.24000000   0.05159780   0.01684182  -0.00847614  -0.00043735   0.24841896   0.21018827   1.41904285   0.35166136   0.00300532   0.00134623   0.02757179   0.05319823   0.08077003   0.16095004   0.03616818   0.06678724  -0.00488280
  1.24200000   0.04843160   0.01685877  -0.00818302  -0.00039632   0.25125704   0.21087198   1.41904285   0.33204136   0.00291600   0.00148541   0.02739875   0.05337128   0.08077003   0.16105007   0.03617410   0.06679007  -0.00732420
  1.24400000   0.04355038   0.01687514  -0.00790680  -0.00034434   0.25409513   0.21151644   1.41904285   0.31242136   0.00236169   0.00157755   0.02723564   0.05353439   0.08077003   0.16114205   0.03617938   0.06679314  -0.01464800
  1.24600000   0.04196728   0.01689095  -0.00765032  -0.00032106   0.25693322   0.21212166   1.41904285   0.29280136   0.00158465   0.00162848   0.02708246   0.05368757   0.08077003   0.16122757   0.03618332   0.06679634  -0.01220700
  1.24800000   0.04843160   0.01690625  -0.00741476  -0.00035911   0.25977130   0.21268764   1.41904285   0.27318136   0.00091660   0.00163929   0.02693921   0.05383082   0.08077003   0.16131797   0.03618582   0.06679961   0.00488280
  1.25000000   0.04843160   0.01692108  -0.00719937  -0.00034868   0.26260939   0.21321439   1.41904285   0.25356136   0.00063081   0.00160426   0.02680589   0.05396413   0.08077003   0.16141483   0.03618737   0.06680285  -0.00976560
  1.25200000   0.05001470   0.01693548  -0.00700152  -0.00035018   0.26544747   0.21370189   1.41904285   0.23394136   0.00082042   0.00151944   0.02668250   0.05408752   0.08077003   0.16151328   0.03618882   0.06680598  -0.02441400
  1.25400000   0.05001470   0.01694948  -0.00681713  -0.00034096   0.26828556   0.21415015   1.41904285   0.21432136   0.00135904   0.00138651   0.02656905   0.05420098   0.08077003   0.16161331   0.03619100   0.06680888  -0.01709000
  1.25600000   0.05324686   0.01696312  -0.00664215  -0.00035367   0.27112364   0.21455917   1.41904285   0.19470136   0.00196155   0.00121067   0.02646553   0.05430450   0.08077003   0.16171657   0.03619432   0.06681148  -0.03662100
  1.25800000   0.05001470   0.01697640  -0.00647461  -0.00032383   0.27396173   0.21492896   1.41904285   0.17508136   0.00231642   0.00100176   0.02637194   0.05439809   0.08077003   0.16181983   0.03619860   0.06681369  -0.00488280
  1.26000000   0.05159780   0.01698935  -0.00631492  -0.00032584   0.27679982   0.21525950   1.41904285   0.15546136   0.00222788   0.00077559   0.02628828   0.05448175   0.08077003   0.16192144   0.03620315   0.06681547  -0.02685500
  1.26200000   0.05001470   0.01700198  -0.00616399  -0.00030829   0.27963790   0.21555080   1.41904285   0.13584136   0.00170252   0.00054922   0.02621455   0.05455548   0.08077003   0.16202305   0.03620708   0.06681679  -0.01220700
  1.26400000   0.04678254   0.01701431  -0.00602158  -0.00028171   0.28247599   0.21580287   1.41904285   0.11622136   0.00094281   0.00033873   0.02615075   0.05461927   0.08077003   0.16211985   0.03620972   0.06681768  -0.01709000
  1.26600000   0.05001470   0.01702635  -0.00588594  -0.00029438   0.28531407   0.21601569   1.41904285   0.09660136   0.00025406   0.00016386   0.02609689   0.05467314   0.08077003   0.16221665   0.03621092   0.06681818  -0.01953100
  1.26800000   0.05001470   0.01703812  -0.00575408  -0.00028779   0.28815216   0.21618927   1.41904285   0.07698136  -0.00009325   0.00004510   0.02605295   0.05471707   0.08077003   0.16231668   0.03621108   0.06681839  -0.00488280
  1.27000000   0.04196728   0.01704963  -0.00562271  -0.00023597   0.29099024   0.21632361   1.41904285   0.05736136   0.00001367  -0.00000797   0.02601895   0.05475107   0.08077003   0.16240866   0.03621100   0.06681843  -0.02441400
  1.27200000   0.05159780   0.01706088  -0.00548912  -0.00028323   0.29382833   0.21641872   1.41904285   0.03774136   0.00047768  -0.00000174   0.02599488   0.05477514   0.08077003   0.16250223   0.03621149   0.06681842  -0.01464800
  1.27400000   0.04355038   0.01707185  -0.00535119  -0.00023305   0.29666642   0.21647458   1.41904285   0.01812136   0.00103701   0.00004350   0.02598074   0.05478928   0.08077003   0.16259737   0.03621301   0.06681846  -0.00976560
  1.27600000   0.04843160   0.01708256  -0.00520714  -0.00025219   0.29950450   0.21649120   1.41904285  -0.00149864   0.00138843   0.00009853   0.02597653   0.05479349   0.08077003   0.16268936   0.03621543   0.06681860  -0.00976560
  1.27800000   0.05159780   0.01709297  -0.00505588  -0.00026087   0.30234259   0.21646858   1.41904285  -0.02111864   0.00132855   0.00013672   0.02598226   0.05478777   0.08077003   0.16278939   0.03621815   0.06681884   0.00244140
  1.28000000   0.04355038   0.01710308  -0.00489705  -0.00021327   0.30518067   0.21640673   1.41904285  -0.04073864   0.00084624   0.00014561   0.02599792   0.05477211   0.08077003   0.16288453   0.03622032   0.06681912  -0.01709000
  1.28200000   0.04843160   0.01711288  -0.00473006  -0.00022908   0.30801876   0.21630563   1.41904285  -0.06035864   0.00012603   0.00012741   0.02602350   0.05474652   0.08077003   0.16297652   0.03622129   0.06681940  -0.01220700
  1.28400000   0.05806212   0.01712234  -0.00455332  -0.00026438   0.31085684   0.21616529   1.41904285  -0.07997864  -0.00053733   0.00009397   0.02605902   0.05471100   0.08077003   0.16308301   0.03622088   0.06681962  -0.02685500
  1.28600000   0.05159780   0.01713144  -0.00436405  -0.00022518   0.31369493   0.21598572   1.41904285  -0.09959864  -0.00087452   0.00006321   0.02610447   0.05466555   0.08077003   0.16319267   0.03621947   0.06681977  -0.01953100
  1.28800000   0.04843160   0.01714017  -0.00415833  -0.00020139   0.31653301   0.21576690   1.41904285  -0.11921864  -0.00076532   0.00004868   0.02615985   0.05461017   0.08077003   0.16329270   0.03621783   0.06681989  -0.01220700
  1.29000000   0.04843160   0.01714849  -0.00393134  -0.00019040   0.31937110   0.21550884   1.41904285  -0.13883864  -0.00029295   0.00004861   0.02622517   0.05454486   0.08077003   0.16338956   0.03621677   0.06681998  -0.02685500
  1.29200000   0.05001470   0.01715635  -0.00367848  -0.00018398   0.32220919   0.21521154   1.41904285  -0.15845864   0.00029517   0.00005335   0.02630041   0.05446961   0.08077003   0.16348801   0.03621678   0.06682008  -0.01953100
  1.29400000   0.05324686   0.01716371  -0.00339730  -0.00018090   0.32504727   0.21487501   1.41904285  -0.17807864   0.00070058   0.00005834   0.02638559   0.05438443   0.08077003   0.16359127   0.03621777   0.06682020  -0.01709000
  1.29600000   0.04843160   0.01717050  -0.00308852  -0.00014958   0.32788536   0.21449923   1.41904285  -0.19769864   0.00070942   0.00006470   0.02648070   0.05428933   0.08077003   0.16369295   0.03621918   0.06682032  -0.01953100
  1.29800000   0.05159780   0.01717668  -0.00275482  -0.00014214   0.33072344   0.21408421   1.41904285  -0.21731864   0.00028929   0.00007734   0.02658574   0.05418429   0.08077003   0.16379298   0.03622018   0.06682046  -0.00488280
  1.30000000   0.05159780   0.01718219  -0.00239902  -0.00012378   0.33356153   0.21362995   1.41904285  -0.23693864  -0.00039806   0.00009883   0.02670071   0.05406931   0.08077003   0.16389617   0.03622007   0.06682064  -0.02197300
  1.30200000   0.05001470   0.01718699  -0.00202342  -0.00010120   0.33639961   0.21313646   1.41904285  -0.25655864  -0.00107355   0.00011880   0.02682561   0.05394441   0.08077003   0.16399779   0.03621860   0.06682086  -0.01953100
  1.30400000   0.05324686   0.01719103  -0.00162968  -0.00008678   0.33923770   0.21260372   1.41904285  -0.27617864  -0.00146884   0.00012069   0.02696045   0.05380958   0.08077003   0.16410105   0.03621606   0.06682109  -0.01709000
  1.30600000   0.05324686   0.01719429  -0.00121899  -0.00006491   0.34207579   0.21203174   1.41904285  -0.29579864  -0.00144694   0.00009647   0.02710521   0.05366481   0.08077003   0.16420754   0.03621314   0.06682131  -0.01953100
  1.30800000   0.05001470   0.01719673  -0.00079210  -0.00003962   0.34491387   0.21142053   1.41904285  -0.31541864  -0.00106376   0.00004296   0.02725991   0.05351011   0.08077003   0.16431080   0.03621063   0.06682145   0.00732420
  1.31000000   0.05159780   0.01719832  -0.00034949  -0.00001803   0.34775196   0.21077007   1.41904285  -0.33503864  -0.00054214  -0.00004731   0.02742454   0.05334548   0.08077003   0.16441241   0.03620902   0.06682145  -0.01709000
  1.31200000   0.05806212   0.01719901   0.00010858   0.00000630   0.35059004   0.21008037   1.41904285  -0.35465864  -0.00016812  -0.00017908   0.02759910   0.05317092   0.08077003   0.16452207   0.03620831   0.06682122  -0.02685500
  1.31400000   0.05971118   0.01719880   0.00058194   0.00003475   0.35342813   0.20935143   1.41904285  -0.37427864  -0.00015724  -0.00034474   0.02778360   0.05298643   0.08077003   0.16463985   0.03620799   0.06682070  -0.01220700
  1.31600000   0.05482996   0.01719763   0.00107036   0.00005869   0.35626621   0.20858326   1.41904285  -0.39389864  -0.00055407  -0.00052816   0.02797802   0.05279201   0.08077003   0.16475439   0.03620728   0.06681982  -0.01953100
  1.31800000   0.06129428   0.01719549   0.00157350   0.00009645   0.35910430   0.20777584   1.41904285  -0.41351864  -0.00121177  -0.00071077   0.02818238   0.05258765   0.08077003   0.16487051   0.03620551   0.06681859  -0.01953100
  1.32000000   0.05806212   0.01719235   0.00209072   0.00012139   0.36194239   0.20692918   1.41904285  -0.43313864  -0.00186134  -0.00087335   0.02839666   0.05237336   0.08077003   0.16498987   0.03620244   0.06681700  -0.03173800
  1.32200000   0.06287738   0.01718816   0.00262100   0.00016480   0.36478047   0.20604328   1.41904285  -0.45275864  -0.00223708  -0.00100085   0.02862088   0.05214914   0.08077003   0.16511081   0.03619834   0.06681513  -0.02685500
  1.32400000   0.06452644   0.01718292   0.00316279   0.00020408   0.36761856   0.20511815   1.41904285  -0.47237864  -0.00219836  -0.00108424   0.02885503   0.05191499   0.08077003   0.16523821   0.03619391   0.06681304  -0.00976560
  1.32600000   0.05806212   0.01717660   0.00371388   0.00021564   0.37045664   0.20415377   1.41904285  -0.49199864  -0.00179150  -0.00111507   0.02909911   0.05167091   0.08077003   0.16536080   0.03618992   0.06681084  -0.00976560
  1.32800000   0.06452644   0.01716917   0.00427127   0.00027561   0.37329473   0.20315015   1.41904285  -0.51161864  -0.00122603  -0.00108637   0.02935313   0.05141690   0.08077003   0.16548339   0.03618690   0.06680864   0.00976560
  1.33000000   0.06775860   0.01716063   0.00483102   0.00032734   0.37613281   0.20210730   1.41904285  -0.53123864  -0.00077812  -0.00099871   0.02961707   0.05115295   0.08077003   0.16561568   0.03618489   0.06680656  -0.01953100
  1.33200000   0.06934170   0.01715096   0.00538814   0.00037362   0.37897090   0.20102520   1.41904285  -0.55085864  -0.00066582  -0.00085726   0.02989095   0.05087908   0.08077003   0.16575278   0.03618345   0.06680470  -0.01953100
  1.33400000   0.07415695   0.01714019   0.00593658   0.00044024   0.38180899   0.19990386   1.41904285  -0.57047864  -0.00095140  -0.00066530   0.03017476   0.05059527   0.08077003   0.16589627   0.03618183   0.06680318  -0.01709000
  1.33600000   0.07415695   0.01712831   0.00646993   0.00047979   0.38464707   0.19874328   1.41904285  -0.59009864  -0.00151285  -0.00042608   0.03046850   0.05030153   0.08077003   0.16604459   0.03617937   0.06680209  -0.01953100
  1.33800000   0.07897221   0.01711537   0.00698258   0.00055143   0.38748516   0.19754347   1.41904285  -0.60971864  -0.00209735  -0.00014726   0.03077217   0.04999786   0.08077003   0.16619772   0.03617576   0.06680151   0.00000000
  1.34000000   0.07580601   0.01710141   0.00747048   0.00056631   0.39032324   0.19630441   1.41904285  -0.62933864  -0.00243631   0.00015934   0.03108577   0.04968425   0.08077003   0.16635250   0.03617122   0.06680152  -0.01220700
  1.34200000   0.08220437   0.01708647   0.00793093   0.00065196   0.39316133   0.19502611   1.41904285  -0.64895864  -0.00236918   0.00047789   0.03140931   0.04936072   0.08077003   0.16651051   0.03616642   0.06680216  -0.02197300
  1.34400000   0.08385343   0.01707061   0.00836130   0.00070112   0.39599941   0.19370857   1.41904285  -0.66857864  -0.00191402   0.00078731   0.03174277   0.04902725   0.08077003   0.16667656   0.03616214   0.06680343  -0.00732420
  1.34600000   0.08543653   0.01705388   0.00875776   0.00074823   0.39883750   0.19235180   1.41904285  -0.68819864  -0.00125380   0.00106558   0.03208617   0.04868386   0.08077003   0.16684585   0.03615897   0.06680528  -0.01220700
  1.34800000   0.08708559   0.01703637   0.00911525   0.00079381   0.40167559   0.19095578   1.41904285  -0.70781864  -0.00065081   0.00129587   0.03243950   0.04833053   0.08077003   0.16701838   0.03615706   0.06680764  -0.00732420
  1.35000000   0.08708559   0.01701814   0.00942900   0.00082113   0.40451367   0.18952052   1.41904285  -0.72743864  -0.00032867   0.00146736   0.03280276   0.04796727   0.08077003   0.16719255   0.03615608   0.06681040  -0.01464800
  1.35200000   0.08866869   0.01699928   0.00969603   0.00085973   0.40735176   0.18804603   1.41904285  -0.74705864  -0.00037202   0.00157364   0.03317595   0.04759407   0.08077003   0.16736830   0.03615538   0.06681345   0.00244140
  1.35400000   0.09025179   0.01697989   0.00991466   0.00089482   0.41018984   0.18653229   1.41904285  -0.76667864  -0.00068892   0.00161022   0.03355908   0.04721095   0.08077003   0.16754722   0.03615432   0.06681663   0.00000000
  1.35600000   0.08866869   0.01696006   0.01008325   0.00089407   0.41302793   0.18497931   1.41904285  -0.78629864  -0.00105603   0.00157470   0.03395213   0.04681789   0.08077003   0.16772614   0.03615258   0.06681981  -0.01953100
  1.35800000   0.08866869   0.01693989   0.01020026   0.00090444   0.41586601   0.18338709   1.41904285  -0.80591864  -0.00122653   0.00147712   0.03435512   0.04641491   0.08077003   0.16790348   0.03615029   0.06682287   0.00244140
  1.36000000   0.08866869   0.01691949   0.01026483   0.00091017   0.41870410   0.18175564   1.41904285  -0.82553864  -0.00104630   0.00134435   0.03476804   0.04600199   0.08077003   0.16808082   0.03614802   0.06682569  -0.02197300
  1.36200000   0.08866869   0.01689896   0.01027660   0.00091121   0.42154219   0.18008494   1.41904285  -0.84515864  -0.00052428   0.00120324   0.03519089   0.04557914   0.08077003   0.16825815   0.03614645   0.06682824  -0.03906300
  1.36400000   0.08708559   0.01687841   0.01023478   0.00089130   0.42438027   0.17837500   1.41904285  -0.86477864   0.00016992   0.00106508   0.03562367   0.04514636   0.08077003   0.16843391   0.03614610   0.06683050  -0.02685500
  1.36600000   0.08708559   0.01685794   0.01013772   0.00088285   0.42721836   0.17662582   1.41904285  -0.88439864   0.00078072   0.00093042   0.03606638   0.04470364   0.08077003   0.16860808   0.03614705   0.06683250  -0.05371100
  1.36800000   0.08062127   0.01683766   0.00998365   0.00080489   0.43005644   0.17483741   1.41904285  -0.90401864   0.00108267   0.00079583   0.03651903   0.04425100   0.08077003   0.16877579   0.03614891   0.06683423  -0.01709000
  1.37000000   0.08220437   0.01681770   0.00977161   0.00080327   0.43289453   0.17300975   1.41904285  -0.92363864   0.00098316   0.00065076   0.03698160   0.04378842   0.08077003   0.16893861   0.03615098   0.06683567  -0.04638700
  1.37200000   0.08385343   0.01679815   0.00950188   0.00079677   0.43573261   0.17114285   1.41904285  -0.94325864   0.00056361   0.00048180   0.03745411   0.04331591   0.08077003   0.16910467   0.03615252   0.06683680  -0.07568400
  1.37400000   0.07738911   0.01677915   0.00917586   0.00071011   0.43857070   0.16923672   1.41904285  -0.96287864   0.00004224   0.00028377   0.03793655   0.04283347   0.08077003   0.16926591   0.03615313   0.06683757  -0.02685500
  1.37600000   0.07580601   0.01676080   0.00879538   0.00066674   0.44140879   0.16729134   1.41904285  -0.98249864  -0.00032494   0.00005793   0.03842892   0.04234110   0.08077003   0.16941911   0.03615285   0.06683791  -0.01953100
  1.37800000   0.06934170   0.01674321   0.00836180   0.00057982   0.44424687   0.16530672   1.41904285  -1.00211864  -0.00036066  -0.00019332   0.03893122   0.04183880   0.08077003   0.16956426   0.03615216   0.06683778  -0.00732420
  1.38000000   0.07580601   0.01672648   0.00787596   0.00059704   0.44708496   0.16328286   1.41904285  -1.02173864  -0.00004569  -0.00046250   0.03944346   0.04132657   0.08077003   0.16970940   0.03615175   0.06683712   0.02685500
  1.38200000   0.07092479   0.01671073   0.00733868   0.00052049   0.44992304   0.16121977   1.41904285  -1.04135864   0.00047589  -0.00073601   0.03996562   0.04080440   0.08077003   0.16985613   0.03615218   0.06683592   0.04150400
  1.38400000   0.06452644   0.01669605   0.00675073   0.00043560   0.45276113   0.15911743   1.41904285  -1.06097864   0.00096669  -0.00099615   0.04049772   0.04027230   0.08077003   0.16999159   0.03615363   0.06683419   0.01709000
  1.38600000   0.06287738   0.01668255   0.00611274   0.00038435   0.45559921   0.15697585   1.41904285  -1.08059864   0.00120762  -0.00122067   0.04103975   0.03973027   0.08077003   0.17011899   0.03615580   0.06683197  -0.00976560
  1.38800000   0.06610954   0.01667033   0.00542571   0.00035869   0.45843730   0.15479503   1.41904285  -1.10021864   0.00109908  -0.00139281   0.04159171   0.03917831   0.08077003   0.17024798   0.03615811   0.06682936   0.00488280
  1.39000000   0.05971118   0.01665948   0.00469109   0.00028011   0.46127539   0.15257498   1.41904285  -1.11983864   0.00070531  -0.00151585   0.04215360   0.03861642   0.08077003   0.17037380   0.03615991   0.06682645   0.04882800
  1.39200000   0.06129428   0.01665009   0.00390996   0.00023966   0.46411347   0.15031568   1.41904285  -1.13945864   0.00022353  -0.00160810   0.04272543   0.03804460   0.08077003   0.17049480   0.03616084   0.06682333  -0.00488280
  1.39400000   0.06287738   0.01664227   0.00308263   0.00019383   0.46695156   0.14801714   1.41904285  -1.15907864  -0.00010729  -0.00168691   0.04330718   0.03746284   0.08077003   0.17061897   0.03616096   0.06682003  -0.05371100
  1.39600000   0.06775860   0.01663611   0.00220941   0.00014971   0.46978964   0.14567937   1.41904285  -1.17869864  -0.00011550  -0.00176399   0.04389887   0.03687116   0.08077003   0.17074961   0.03616074   0.06681658  -0.03906300
  1.39800000   0.06610954   0.01663169   0.00129178   0.00008540   0.47262773   0.14330235   1.41904285  -1.19831864   0.00022630  -0.00184508   0.04450049   0.03626954   0.08077003   0.17088348   0.03616085   0.06681297  -0.00732420
  1.40000000   0.06129428   0.01662911   0.00033267   0.00002039   0.47546581   0.14088609   1.41904285  -1.21793864   0.00078969  -0.00192648   0.04511204   0.03565799   0.08077003   0.17101088   0.03616186   0.06680920  -0.02929700
  1.40200000   0.05806212   0.01662844  -0.00066436  -0.00003857   0.47830390   0.13843059   1.41904285  -1.23755864   0.00134794  -0.00200094   0.04573352   0.03503651   0.08077003   0.17113024   0.03616400   0.06680527  -0.03906300
  1.40400000   0.05647902   0.01662977  -0.00169562  -0.00009577   0.48114199   0.13593586   1.41904285  -1.25717864   0.00167712  -0.00206842   0.04636493   0.03440509   0.08077003   0.17124478   0.03616702   0.06680120  -0.01953100
  1.40600000   0.06129428   0.01663316  -0.00275725  -0.00016900   0.48398007   0.13340188   1.41904285  -1.27679864   0.00165690  -0.00213393   0.04700628   0.03376375   0.08077003   0.17136255   0.03617036   0.06679700   0.00732420
  1.40800000   0.05159780   0.01663868  -0.00384496  -0.00019839   0.48681816   0.13082866   1.41904285  -1.29641864   0.00132573  -0.00219986   0.04765755   0.03311247   0.08077003   0.17147544   0.03617334   0.06679267  -0.00732420
  1.41000000   0.05159780   0.01664637  -0.00495376  -0.00025560   0.48965624   0.12821620   1.41904285  -1.31603864   0.00086368  -0.00226386   0.04831876   0.03245126   0.08077003   0.17157864   0.03617553   0.06678820   0.00732420
  1.41200000   0.05482996   0.01665627  -0.00607770  -0.00033324   0.49249433   0.12556451   1.41904285  -1.33565864   0.00050830  -0.00231424   0.04898990   0.03178013   0.08077003   0.17168507   0.03617690   0.06678363  -0.06347700
  1.41400000   0.06129428   0.01666843  -0.00720959  -0.00044191   0.49533241   0.12287357   1.41904285  -1.35527864   0.00044327  -0.00232794   0.04967097   0.03109905   0.08077003   0.17180119   0.03617785   0.06677898  -0.05859400
  1.41600000   0.05806212   0.01668285  -0.00834072  -0.00048428   0.49817050   0.12014339   1.41904285  -1.37489864   0.00071277  -0.00228326   0.05036197   0.03040805   0.08077003   0.17192055   0.03617901   0.06677437  -0.01464800
  1.41800000   0.05324686   0.01669953  -0.00946055  -0.00050374   0.50100859   0.11737398   1.41904285  -1.39451864   0.00120219  -0.00217525   0.05106291   0.02970712   0.08077003   0.17203186   0.03618093   0.06676991   0.04638700
  1.42000000   0.05482996   0.01671845  -0.01055659  -0.00057882   0.50384667   0.11456532   1.41904285  -1.41413864   0.00169290  -0.00201594   0.05177377   0.02899625   0.08077003   0.17213993   0.03618382   0.06676572   0.00732420
  1.42200000   0.05001470   0.01673956  -0.01161471  -0.00058091   0.50668476   0.11171742   1.41904285  -1.43375864   0.00196286  -0.00182548   0.05249457   0.02827546   0.08077003   0.17224478   0.03618748   0.06676188  -0.07080100
  1.42400000   0.05159780   0.01676279  -0.01262003  -0.00065117   0.50952284   0.10883028   1.41904285  -1.45337864   0.00188663  -0.00162905   0.05322530   0.02754473   0.08077003   0.17234639   0.03619133   0.06675843  -0.02685500
  1.42600000   0.05647902   0.01678803  -0.01355793  -0.00076574   0.51236093   0.10590391   1.41904285  -1.47299864   0.00149184  -0.00145455   0.05396596   0.02680407   0.08077003   0.17245447   0.03619470   0.06675534  -0.04394500
  1.42800000   0.04196728   0.01681515  -0.01441513  -0.00060496   0.51519901   0.10293829   1.41904285  -1.49261864   0.00094715  -0.00132404   0.05471655   0.02605348   0.08077003   0.17255291   0.03619714   0.06675256   0.01709000
  1.43000000   0.04196728   0.01684398  -0.01518137  -0.00063712   0.51803710   0.09993343   1.41904285  -1.51223864   0.00048598  -0.00125076   0.05547707   0.02529295   0.08077003   0.17263685   0.03619858   0.06674999  -0.04150400
  1.43200000   0.05971118   0.01687434  -0.01585062  -0.00094646   0.52087519   0.09688933   1.41904285  -1.53185864   0.00030083  -0.00124331   0.05624753   0.02452250   0.08077003   0.17273853   0.03619936   0.06674750  -0.00732420
  1.43400000   0.05324686   0.01690604  -0.01642013  -0.00087432   0.52371327   0.09380600   1.41904285  -1.55147864   0.00045708  -0.00130407   0.05702791   0.02374211   0.08077003   0.17285149   0.03620012   0.06674495   0.00732420
  1.43600000   0.05806212   0.01693888  -0.01688834  -0.00098057   0.52655136   0.09068342   1.41904285  -1.57109864   0.00086505  -0.00142309   0.05781823   0.02295179   0.08077003   0.17296279   0.03620144   0.06674222  -0.00976560
  1.43800000   0.06129428   0.01697266  -0.01725356  -0.00105754   0.52938944   0.08752160   1.41904285  -1.59071864   0.00132152  -0.00157726   0.05861848   0.02215154   0.08077003   0.17308215   0.03620363   0.06673922  -0.03906300
  1.44000000   0.05159780   0.01700717  -0.01751377  -0.00090367   0.53222753   0.08432055   1.41904285  -1.61033864   0.00160259  -0.00173721   0.05942866   0.02134136   0.08077003   0.17319504   0.03620655   0.06673591  -0.04638700
  1.44200000   0.04355038   0.01704219  -0.01766715  -0.00076941   0.53506561   0.08108025   1.41904285  -1.62995864   0.00156531  -0.00187849   0.06024878   0.02052125   0.08077003   0.17329019   0.03620972   0.06673229  -0.04150400
  1.44400000   0.04196728   0.01707753  -0.01771362  -0.00074339   0.53790370   0.07780071   1.41904285  -1.64957864   0.00120979  -0.00198836   0.06107882   0.01969120   0.08077003   0.17337571   0.03621250   0.06672842  -0.00488280
  1.44600000   0.03391987   0.01711296  -0.01765744  -0.00059894   0.54074179   0.07448193   1.41904285  -1.66919864   0.00067393  -0.00206151   0.06191880   0.01885123   0.08077003   0.17345160   0.03621438   0.06672437   0.00732420
  1.44800000   0.03227080   0.01714827  -0.01750896  -0.00056503   0.54357987   0.07112392   1.41904285  -1.68881864   0.00016634  -0.00209288   0.06276870   0.01800132   0.08077003   0.17351779   0.03621522   0.06672022  -0.00244140
  1.45000000   0.02910461   0.01718329  -0.01728274  -0.00050301   0.54641796   0.06772666   1.41904285  -1.70843864  -0.00013009  -0.00208168   0.06362854   0.01714148   0.08077003   0.17357916   0.03621526   0.06671605   0.01953100
  1.45200000   0.02264029   0.01721785  -0.01699355  -0.00038474   0.54925604   0.06429016   1.41904285  -1.72805864  -0.00014089  -0.00203616   0.06449831   0.01627171   0.08077003   0.17363091   0.03621499   0.06671193  -0.01709000
  1.45400000   0.05971118   0.01725184  -0.01665435  -0.00099445   0.55209413   0.06081442   1.41904285  -1.74767864   0.00006881  -0.00196385   0.06537802   0.01539201   0.08077003   0.17371326   0.03621491   0.06670793  -0.02929700
  1.45600000   0.09671611   0.01728515  -0.01627585  -0.00157414   0.55493221   0.05729945   1.41904285  -1.76729864   0.00032781  -0.00186672   0.06626765   0.01450238   0.08077003   0.17386969   0.03621531   0.06670410  -0.04394500
  1.45800000   0.15146493   0.01731770  -0.01586585  -0.00240312   0.55777030   0.05374523   1.41904285  -1.78691864   0.00044102  -0.00174955   0.06716721   0.01360281   0.08077003   0.17411787   0.03621608   0.06670048  -0.21484000
  1.46000000   0.18688676   0.01734943  -0.01542869  -0.00288342   0.56060839   0.05015177   1.41904285  -1.80653864   0.00028159  -0.00161780   0.06807671   0.01269331   0.08077003   0.17445622   0.03621680   0.06669711  -0.07080100
  1.46200000   0.15951235   0.01738029  -0.01496626  -0.00238730   0.56344647   0.04651908   1.41904285  -1.82615864  -0.00015018  -0.00147318   0.06899614   0.01177388   0.08077003   0.17480262   0.03621693   0.06669402  -0.11475000
  1.46400000   0.12085836   0.01741022  -0.01448028  -0.00175006   0.56628456   0.04284714   1.41904285  -1.84577864  -0.00072655  -0.00132033   0.06992550   0.01084452   0.08077003   0.17508299   0.03621606   0.06669123  -0.08056600
  1.46600000   0.08866869   0.01743918  -0.01397383  -0.00123904   0.56912264   0.03913596   1.41904285  -1.86539864  -0.00124997  -0.00116371   0.07086479   0.00990523   0.08077003   0.17529252   0.03621408   0.06668874  -0.01220700
  1.46800000   0.07580601   0.01746713  -0.01345081  -0.00101965   0.57196073   0.03538554   1.41904285  -1.88501864  -0.00154465  -0.00100327   0.07181401   0.00895601   0.08077003   0.17545699   0.03621129   0.06668658  -0.01464800
  1.47000000   0.06610954   0.01749403  -0.01291449  -0.00085377   0.57479881   0.03159589   1.41904285  -1.90463864  -0.00153891  -0.00085053   0.07277317   0.00799686   0.08077003   0.17559891   0.03620820   0.06668472   0.04882800
  1.47200000   0.05971118   0.01751986  -0.01236728  -0.00073846   0.57763690   0.02776699   1.41904285  -1.92425864  -0.00129702  -0.00073159   0.07374226   0.00702777   0.08077003   0.17572473   0.03620537   0.06668314   0.04394500
  1.47400000   0.05482996   0.01754460  -0.01181207  -0.00064766   0.58047499   0.02389885   1.41904285  -1.94387864  -0.00098802  -0.00066502   0.07472127   0.00604875   0.08077003   0.17583927   0.03620308   0.06668175   0.02197300
  1.47600000   0.05324686   0.01756822  -0.01125270  -0.00059917   0.58331307   0.01999147   1.41904285  -1.96349864  -0.00080885  -0.00065542   0.07571022   0.00505980   0.08077003   0.17594734   0.03620128   0.06668042  -0.01464800
  1.47800000   0.05647902   0.01759073  -0.01069251  -0.00060390   0.58615116   0.01604486   1.41904285  -1.98311864  -0.00089543  -0.00070117   0.07670910   0.00406092   0.08077003   0.17605707   0.03619958   0.06667907  -0.00244140
  1.48000000   0.05159780   0.01761211  -0.01013269  -0.00052282   0.58898924   0.01205900   1.41904285  -2.00273864  -0.00126132  -0.00079131   0.07771792   0.00305211   0.08077003   0.17616515   0.03619742   0.06667758   0.00488280
  1.48200000   0.04519944   0.01763238  -0.00957179  -0.00043264   0.59182733   0.00803390   1.41904285  -2.02235864  -0.00179300  -0.00090853   0.07873666   0.00203336   0.08077003   0.17626194   0.03619437   0.06667588  -0.01220700
  1.48400000   0.05647902   0.01765152  -0.00900625  -0.00050866   0.59466541   0.00396957   1.41904285  -2.04197864  -0.00230276  -0.00103862   0.07976534   0.00100469   0.08077003   0.17636362   0.03619027   0.06667393   0.00732420
  1.48600000   0.05482996   0.01766953  -0.00843221  -0.00046234   0.59750350   0.00000000   0.00000000   0.00000000  -0.00261415  -0.00116578   0.00000000   0.00000000   0.00000000   0.17647493   0.03618536   0.06667172   0.00000000
  1.48800000   0.05806212   0.01768640  -0.00784803  -0.00045567   0.59750350   0.00000000   0.00000000   0.00000000  -0.00264189  -0.00126960   0.00000000   0.00000000   0.00000000   0.17658782   0.03618010   0.06666929  -0.01220700
  1.49000000   0.05971118   0.01770209  -0.00725530  -0.00043322   0.59750350   0.00000000   0.00000000   0.00000000  -0.00242981  -0.00133449   0.00000000   0.00000000   0.00000000   0.17670560   0.03617503   0.06666668  -0.01220700
  1.49200000   0.06129428   0.01771660  -0.00665832  -0.00040812   0.59750350   0.00000000   0.00000000   0.00000000  -0.00212887  -0.00135233   0.00000000   0.00000000   0.00000000   0.17682660   0.03617047   0.06666400  -0.01953100
  1.49400000   0.06452644   0.01772992  -0.00606331  -0.00039124   0.59750350   0.00000000   0.00000000   0.00000000  -0.00192583  -0.00132285   0.00000000   0.00000000   0.00000000   0.17695242   0.03616641   0.06666132   0.00488280
  1.49600000   0.06934170   0.01774205  -0.00547748  -0.00037982   0.59750350   0.00000000   0.00000000   0.00000000  -0.00195745  -0.00125725   0.00000000   0.00000000   0.00000000   0.17708629   0.03616253   0.06665874   0.00488280
  1.49800000   0.07415695   0.01775300  -0.00490783  -0.00036395   0.59750350   0.00000000   0.00000000   0.00000000  -0.00224798  -0.00117218   0.00000000   0.00000000   0.00000000   0.17722979   0.03615833   0.06665631  -0.00488280
  1.50000000   0.07092479   0.01776282  -0.00436030  -0.00030925   0.59750350   0.00000000   0.00000000   0.00000000  -0.00269527  -0.00108312   0.00000000   0.00000000   0.00000000   0.17737487   0.03615338   0.06665406  -0.03173800
  1.50200000   0.06934170   0.01777154  -0.00383963  -0.00026625   0.59750350   0.00000000   0.00000000   0.00000000  -0.00311271  -0.00100352   0.00000000   0.00000000   0.00000000   0.17751514   0.03614758   0.06665197  -0.01709000
  1.50400000   0.06610954   0.01777922  -0.00334944  -0.00022143   0.59750350   0.00000000   0.00000000   0.00000000  -0.00331125  -0.00093588   0.00000000   0.00000000   0.00000000   0.17765059   0.03614115   0.06665003   0.02197300
  1.50600000   0.06610954   0.01778592  -0.00289241  -0.00019122   0.59750350   0.00000000   0.00000000   0.00000000  -0.00318269  -0.00086406   0.00000000   0.00000000   0.00000000   0.17778281   0.03613466   0.06664823   0.00976560
  1.50800000   0.06452644   0.01779170  -0.00247035  -0.00015940   0.59750350   0.00000000   0.00000000   0.00000000  -0.00274434  -0.00075914   0.00000000   0.00000000   0.00000000   0.17791344   0.03612873   0.06664661   0.04638700
  1.51000000   0.06287738   0.01779664  -0.00208435  -0.00013106   0.59750350   0.00000000   0.00000000   0.00000000  -0.00212590  -0.00059207   0.00000000   0.00000000   0.00000000   0.17804085   0.03612386   0.06664526   0.02929700
  1.51200000   0.05971118   0.01780081  -0.00173489  -0.00010359   0.59750350   0.00000000   0.00000000   0.00000000  -0.00150887  -0.00035081   0.00000000   0.00000000   0.00000000   0.17816344   0.03612023   0.06664431   0.01220700
  1.51400000   0.05647902   0.01780428  -0.00142191  -0.00008031   0.59750350   0.00000000   0.00000000   0.00000000  -0.00104753  -0.00005089   0.00000000   0.00000000   0.00000000   0.17827963   0.03611767   0.06664391  -0.01220700
  1.51600000   0.05482996   0.01780712  -0.00114492  -0.00006278   0.59750350   0.00000000   0.00000000   0.00000000  -0.00080520   0.00027290   0.00000000   0.00000000   0.00000000   0.17839094   0.03611582   0.06664413  -0.07812500
  1.51800000   0.05001470   0.01780941  -0.00090304  -0.00004517   0.59750350   0.00000000   0.00000000   0.00000000  -0.00073451   0.00057826   0.00000000   0.00000000   0.00000000   0.17849578   0.03611428   0.06664499  -0.04882800
  1.52000000   0.04519944   0.01781122  -0.00069514  -0.00003142   0.59750350   0.00000000   0.00000000   0.00000000  -0.00070818   0.00082282   0.00000000   0.00000000   0.00000000   0.17859099   0.03611283   0.06664639  -0.02685500
  1.52200000   0.03550296   0.01781261  -0.00051983  -0.00001846   0.59750350   0.00000000   0.00000000   0.00000000  -0.00058301   0.00097523   0.00000000   0.00000000   0.00000000   0.17867170   0.03611154   0.06664819  -0.02685500
  1.52400000   0.04519944   0.01781365  -0.00037556  -0.00001698   0.59750350   0.00000000   0.00000000   0.00000000  -0.00026970   0.00101679   0.00000000   0.00000000   0.00000000   0.17875240   0.03611069   0.06665018  -0.00976560
  1.52600000   0.04038418   0.01781440  -0.00026063  -0.00001053   0.59750350   0.00000000   0.00000000   0.00000000   0.00022279   0.00093276   0.00000000   0.00000000   0.00000000   0.17883798   0.03611064   0.06665213   0.00488280
  1.52800000   0.04038418   0.01781492  -0.00017325  -0.00000700   0.59750350   0.00000000   0.00000000   0.00000000   0.00079034   0.00071844   0.00000000   0.00000000   0.00000000   0.17891875   0.03611166   0.06665378  -0.00488280
  1.53000000   0.04038418   0.01781527  -0.00011142  -0.00000450   0.59750350   0.00000000   0.00000000   0.00000000   0.00128056   0.00038936   0.00000000   0.00000000   0.00000000   0.17899952   0.03611373   0.06665489   0.02441400
  1.53200000   0.03715203   0.01781549  -0.00007228  -0.00000269   0.59750350   0.00000000   0.00000000   0.00000000   0.00156061  -0.00002280   0.00000000   0.00000000   0.00000000   0.17907706   0.03611657   0.06665525  -0.04882800
  1.53400000   0.03227080   0.01781564  -0.00005135  -0.00000166   0.59750350   0.00000000   0.00000000   0.00000000   0.00157810  -0.00047511   0.00000000   0.00000000   0.00000000   0.17914648   0.03611971   0.06665475  -0.07812500
  1.53600000   0.03068771   0.01781574  -0.00004315  -0.00000132   0.59750350   0.00000000   0.00000000   0.00000000   0.00138740  -0.00092041   0.00000000   0.00000000   0.00000000   0.17920944   0.03612267   0.06665336  -0.00732420
  1.53800000   0.02422339   0.01781582  -0.00004303  -0.00000104   0.59750350   0.00000000   0.00000000   0.00000000   0.00112543  -0.00132281   0.00000000   0.00000000   0.00000000   0.17926435   0.03612518   0.06665112  -0.01220700
  1.54000000   0.02910461   0.01781591  -0.00004795  -0.00000140   0.59750350   0.00000000   0.00000000   0.00000000   0.00094787  -0.00166209   0.00000000   0.00000000   0.00000000   0.17931768   0.03612726   0.06664813  -0.02197300
  1.54200000   0.01940813   0.01781601  -0.00005576  -0.00000108   0.59750350   0.00000000   0.00000000   0.00000000   0.00095989  -0.00192723   0.00000000   0.00000000   0.00000000   0.17936619   0.03612917   0.06664454   0.00976560
  1.54400000   0.02105719   0.01781612  -0.00006444  -0.00000136   0.59750350   0.00000000   0.00000000   0.00000000   0.00117427  -0.00211622   0.00000000   0.00000000   0.00000000   0.17940665   0.03613130   0.06664050   0.02685500
  1.54600000   0.01782503   0.01781625  -0.00007198  -0.00000128   0.59750350   0.00000000   0.00000000   0.00000000   0.00151037  -0.00223441   0.00000000   0.00000000   0.00000000   0.17944554   0.03613398   0.06663615   0.01709000
  1.54800000   0.01617597   0.01781639  -0.00007632  -0.00000123   0.59750350   0.00000000   0.00000000   0.00000000   0.00183220  -0.00228630   0.00000000   0.00000000   0.00000000   0.17947954   0.03613733   0.06663163   0.00732420
  1.55000000   0.01300977   0.01781654  -0.00007543  -0.00000098   0.59750350   0.00000000   0.00000000   0.00000000   0.00201144  -0.00227386   0.00000000   0.00000000   0.00000000   0.17950872   0.03614117   0.06662707  -0.03906300
  1.55200000   0.00654545   0.01781669  -0.00006722  -0.00000044   0.59750350   0.00000000   0.00000000   0.00000000   0.00198679  -0.00219751   0.00000000   0.00000000   0.00000000   0.17952828   0.03614517   0.06662260  -0.04638700
  1.55400000   0.00654545   0.01781683  -0.00004961  -0.00000032   0.59750350   0.00000000   0.00000000   0.00000000   0.00179040  -0.00205373   0.00000000   0.00000000   0.00000000   0.17954137   0.03614895   0.06661834  -0.01464800
  1.55600000   0.00008113   0.01781693  -0.00002056  -0.00000000   0.59750350   0.00000000   0.00000000   0.00000000   0.00153026  -0.00184215   0.00000000   0.00000000   0.00000000   0.17954800   0.03615227   0.06661445  -0.00488280
  1.55800000   0.00000000   0.01781697   0.00002147   0.00000000   0.59750350   0.00000000   0.00000000   0.00000000   0.00133917  -0.00157659   0.00000000   0.00000000   0.00000000   0.17954808   0.03615514   0.06661103   0.01953100
  1.56000000   0.00000000   0.01781693   0.00007656   0.00000000   0.59750350   0.00000000   0.00000000   0.00000000   0.00131434  -0.00127854   0.00000000   0.00000000   0.00000000   0.17954808   0.03615779   0.06660817   0.00976560
  1.56200000   0.00000000   0.01781677   0.00014276   0.00000000   0.59750350   0.00000000   0.00000000   0.00000000   0.00147355  -0.00096459   0.00000000   0.00000000   0.00000000   0.17954808   0.03616058   0.06660593  -0.04150400
  1.56400000   0.00000000   0.01781649   0.00021655   0.00000000   0.59750350   0.00000000   0.00000000   0.00000000   0.00174672  -0.00064706   0.00000000   0.00000000   0.00000000   0.17954808   0.03616380   0.06660432  -0.05371100
  1.56600000   0.00000000   0.01781605   0.00029382   0.00000000   0.59750350   0.00000000   0.00000000   0.00000000   0.00200854  -0.00033644   0.00000000   0.00000000   0.00000000   0.17954808   0.03616755   0.06660334  -0.02441400
  1.56800000   0.00000000   0.01781547   0.00037030   0.00000000   0.59750350   0.00000000   0.00000000   0.00000000   0.00213741  -0.00004205   0.00000000   0.00000000   0.00000000   0.17954808   0.03617170   0.06660296  -0.02685500
  1.57000000   0.00000000   0.01781473   0.00044180   0.00000000   0.59750350   0.00000000   0.00000000   0.00000000   0.00207256   0.00022054   0.00000000   0.00000000   0.00000000   0.17954808   0.03617591   0.06660314  -0.01953100
  1.57200000   0.00000000   0.01781384   0.00050489   0.00000000   0.59750350   0.00000000   0.00000000   0.00000000   0.00184205   0.00042895   0.00000000   0.00000000   0.00000000   0.17954808   0.03617982   0.06660379  -0.01220700
  1.57400000   0.00000000   0.01781283   0.00055787   0.00000000   0.59750350   0.00000000   0.00000000   0.00000000   0.00154943   0.00056778   0.00000000   0.00000000   0.00000000   0.17954808   0.03618322   0.06660478   0.00244140
  1.57600000   0.00000000   0.01781172   0.00060095   0.00000000   0.59750350   0.00000000   0.00000000   0.00000000   0.00132579   0.00063640   0.00000000   0.00000000   0.00000000   0.17954808   0.03618609   0.06660599   0.00732420
  1.57800000   0.00000000   0.01781052   0.00063535   0.00000000   0.59750350   0.00000000   0.00000000   0.00000000   0.00126856   0.00064405   0.00000000   0.00000000   0.00000000   0.17954808   0.03618869   0.06660727  -0.02685500
  1.58000000   0.00000000   0.01780924   0.00066236   0.00000000   0.59750350   0.00000000   0.00000000   0.00000000   0.00139508   0.00060529   0.00000000   0.00000000   0.00000000   0.17954808   0.03619135   0.06660852  -0.01220700
  1.58200000   0.00000000   0.01780792   0.00068315   0.00000000   0.59750350   0.00000000   0.00000000   0.00000000   0.00163391   0.00053740   0.00000000   0.00000000   0.00000000   0.17954808   0.03619438   0.06660966  -0.00488280
  1.58400000   0.00000000   0.01780655   0.00069870   0.00000000   0.59750350   0.00000000   0.00000000   0.00000000   0.00185885   0.00045563   0.00000000   0.00000000   0.00000000   0.17954808   0.03619787   0.06661065   0.00244140
  1.58600000   0.00000000   0.01780516   0.00070984   0.00000000   0.59750350   0.00000000   0.00000000   0.00000000   0.00194720   0.00036974   0.00000000   0.00000000   0.00000000   0.17954808   0.03620168   0.06661148   0.00976560
  1.58800000   0.00000000   0.01780374   0.00071720   0.00000000   0.59750350   0.00000000   0.00000000   0.00000000   0.00183342   0.00028368   0.00000000   0.00000000   0.00000000   0.17954808   0.03620546   0.06661213  -0.01953100
  1.59000000   0.00000000   0.01780230   0.00072127   0.00000000   0.59750350   0.00000000   0.00000000   0.00000000   0.00153631   0.00019531   0.00000000   0.00000000   0.00000000   0.17954808   0.03620883   0.06661261  -0.01709000
  1.59200000   0.00000000   0.01780086   0.00072231   0.00000000   0.59750350   0.00000000   0.00000000   0.00000000   0.00114951   0.00009802   0.00000000   0.00000000   0.00000000   0.17954808   0.03621151   0.06661290  -0.03662100
  1.59400000   0.00008113   0.01779942   0.00072045   0.00000006   0.59750350   0.00000000   0.00000000   0.00000000   0.00079952  -0.00001338   0.00000000   0.00000000   0.00000000   0.17954816   0.03621346   0.06661299  -0.02441400
  1.59600000   0.00000000   0.01779797   0.00071561   0.00000000   0.59750350   0.00000000   0.00000000   0.00000000   0.00058953  -0.00013608   0.00000000   0.00000000   0.00000000   0.17954824   0.03621485   0.06661284  -0.02685500
  1.59800000   0.00000000   0.01779654   0.00070753   0.00000000   0.59750350   0.00000000   0.00000000   0.00000000   0.00055255  -0.00025883   0.00000000   0.00000000   0.00000000   0.17954824   0.03621599   0.06661244  -0.03173800
  1.60000000   0.00000000   0.01779513   0.00069579   0.00000000   0.59750350   0.00000000   0.00000000   0.00000000   0.00063559  -0.00036823   0.00000000   0.00000000   0.00000000   0.17954824   0.03621718   0.06661182  -0.03418000
  1.60200000   0.00000000   0.01779374   0.00067977   0.00000000   0.59750350   0.00000000   0.00000000   0.00000000   0.00072535  -0.00045259   0.00000000   0.00000000   0.00000000   0.17954824   0.03621854   0.06661100  -0.02441400
  1.60400000   0.00000000   0.01779238   0.00065869   0.00000000   0.59750350   0.00000000   0.00000000   0.00000000   0.00070240  -0.00050393   0.00000000   0.00000000   0.00000000   0.17954824   0.03621997   0.06661004  -0.02197300
  1.60600000   0.00000000   0.01779106   0.00063160   0.00000000   0.59750350   0.00000000   0.00000000   0.00000000   0.00049661  -0.00052511   0.00000000   0.00000000   0.00000000   0.17954824   0.03622117   0.06660901  -0.04638700
  1.60800000   0.00000000   0.01778980   0.00059738   0.00000000   0.59750350   0.00000000   0.00000000   0.00000000   0.00011967  -0.00053015   0.00000000   0.00000000   0.00000000   0.17954824   0.03622178   0.06660795  -0.03173800
  1.61000000   0.00000000   0.01778860   0.00055475   0.00000000   0.59750350   0.00000000   0.00000000   0.00000000  -0.00033777  -0.00053247   0.00000000   0.00000000   0.00000000   0.17954824   0.03622157   0.06660689  -0.01709000
  1.61200000   0.00000000   0.01778749   0.00050231   0.00000000   0.59750350   0.00000000   0.00000000   0.00000000  -0.00074532  -0.00053745   0.00000000   0.00000000   0.00000000   0.17954824   0.03622048   0.06660582  -0.01464800
  1.61400000   0.00000000   0.01778649   0.00043872   0.00000000   0.59750350   0.00000000   0.00000000   0.00000000  -0.00099318  -0.00054484   0.00000000   0.00000000   0.00000000   0.17954824   0.03621875   0.06660474  -0.02197300
  1.61600000   0.00000000   0.01778561   0.00036368   0.00000000   0.59750350   0.00000000   0.00000000   0.00000000  -0.00104267  -0.00055183   0.00000000   0.00000000   0.00000000   0.17954824   0.03621671   0.06660364  -0.00976560
  1.61800000   0.00000000   0.01778488   0.00027878   0.00000000   0.59750350   0.00000000   0.00000000   0.00000000  -0.00094110  -0.00055427   0.00000000   0.00000000   0.00000000   0.17954824   0.03621473   0.06660254   0.00000000
  1.62000000   0.00000000   0.01778433   0.00018740   0.00000000   0.59750350   0.00000000   0.00000000   0.00000000  -0.00079794  -0.00054851   0.00000000   0.00000000   0.00000000   0.17954824   0.03621299   0.06660143   0.00000000
  1.62200000   0.00000000   0.01778395   0.00009370   0.00000000   0.59750350   0.00000000   0.00000000   0.00000000  -0.00073493  -0.00053321   0.00000000   0.00000000   0.00000000   0.17954824   0.03621145   0.06660035  -0.02441400
  1.62400000   0.00000000   0.01778376   0.00000169   0.00000000   0.59750350   0.00000000   0.00000000   0.00000000  -0.00082994  -0.00051001   0.00000000   0.00000000   0.00000000   0.17954824   0.03620989   0.06659931  -0.00244140
  1.62600000   0.00000000   0.01778376  -0.00008578   0.00000000   0.59750350   0.00000000   0.00000000   0.00000000  -0.00108076  -0.00048233   0.00000000   0.00000000   0.00000000   0.17954824   0.03620798   0.06659832   0.01953100
  1.62800000   0.00000000   0.01778393  -0.00016787   0.00000000   0.59750350   0.00000000   0.00000000   0.00000000  -0.00140761  -0.00045181   0.00000000   0.00000000   0.00000000   0.17954824   0.03620549   0.06659738  -0.00488280
  1.63000000   0.00000000   0.01778427  -0.00024559   0.00000000   0.59750350   0.00000000   0.00000000   0.00000000  -0.00169293  -0.00041713   0.00000000   0.00000000   0.00000000   0.17954824   0.03620239   0.06659651   0.01709000
  1.63200000   0.00000000   0.01778476  -0.00032077   0.00000000   0.59750350   0.00000000   0.00000000   0.00000000  -0.00183625  -0.00037849   0.00000000   0.00000000   0.00000000   0.17954824   0.03619886   0.06659572  -0.01709000
  1.63400000   0.00000000   0.01778540  -0.00039529   0.00000000   0.59750350   0.00000000   0.00000000   0.00000000  -0.00179828  -0.00033894   0.00000000   0.00000000   0.00000000   0.17954824   0.03619523   0.06659500   0.00488280
  1.63600000   0.00000000   0.01778619  -0.00047098   0.00000000   0.59750350   0.00000000   0.00000000   0.00000000  -0.00161729  -0.00030214   0.00000000   0.00000000   0.00000000   0.17954824   0.03619181   0.06659436   0.00000000
  1.63800000   0.00000000   0.01778713  -0.00054956   0.00000000   0.59750350   0.00000000   0.00000000   0.00000000  -0.00139174  -0.00027305   0.00000000   0.00000000   0.00000000   0.17954824   0.03618880   0.06659378   0.00732420
  1.64000000   0.00000000   0.01778823  -0.00063263   0.00000000   0.59750350   0.00000000   0.00000000   0.00000000  -0.00123598  -0.00025565   0.00000000   0.00000000   0.00000000   0.17954824   0.03618617   0.06659326   0.00244140
  1.64200000   0.00000000   0.01778950  -0.00072165   0.00000000   0.59750350   0.00000000   0.00000000   0.00000000  -0.00122882  -0.00024874   0.00000000   0.00000000   0.00000000   0.17954824   0.03618371   0.06659275  -0.00244140
  1.64400000   0.00000000   0.01779094  -0.00081765   0.00000000   0.59750350   0.00000000   0.00000000   0.00000000  -0.00137774  -0.00024844   0.00000000   0.00000000   0.00000000   0.17954824   0.03618110   0.06659225   0.00000000
  1.64600000   0.00000000   0.01779258  -0.00092042   0.00000000   0.59750350   0.00000000   0.00000000   0.00000000  -0.00161511  -0.00024890   0.00000000   0.00000000   0.00000000   0.17954824   0.03617811   0.06659176  -0.01220700
  1.64800000   0.00000000   0.01779442  -0.00102808   0.00000000   0.59750350   0.00000000   0.00000000   0.00000000  -0.00182874  -0.00024041   0.00000000   0.00000000   0.00000000   0.17954824   0.03617467   0.06659127  -0.02197300
  1.65000000   0.00000000   0.01779647  -0.00113826   0.00000000   0.59750350   0.00000000   0.00000000   0.00000000  -0.00191241  -0.00021992   0.00000000   0.00000000   0.00000000   0.17954824   0.03617092   0.06659081  -0.00244140
  1.65200000   0.00000000   0.01779875  -0.00124950   0.00000000   0.59750350   0.00000000   0.00000000   0.00000000  -0.00181237  -0.00020032   0.00000000   0.00000000   0.00000000   0.17954824   0.03616720   0.06659039  -0.03662100
  1.65400000   0.00000000   0.01780125  -0.00136137   0.00000000   0.59750350   0.00000000   0.00000000   0.00000000  -0.00155013  -0.00019631   0.00000000   0.00000000   0.00000000   0.17954824   0.03616384   0.06658999  -0.04882800
  1.65600000   0.00000000   0.01780397  -0.00147362   0.00000000   0.59750350   0.00000000   0.00000000   0.00000000  -0.00121197  -0.00021032   0.00000000   0.00000000   0.00000000   0.17954824   0.03616107   0.06658958  -0.04638700
  1.65800000   0.00000000   0.01780692  -0.00158576   0.00000000   0.59750350   0.00000000   0.00000000   0.00000000  -0.00090977  -0.00024108   0.00000000   0.00000000   0.00000000   0.17954824   0.03615895   0.06658913  -0.03906300
  1.66000000   0.00000000   0.01781009  -0.00169689   0.00000000   0.59750350   0.00000000   0.00000000   0.00000000  -0.00073127  -0.00029103   0.00000000   0.00000000   0.00000000   0.17954824   0.03615731   0.06658860  -0.02685500
  1.66200000   0.00000000   0.01781348  -0.00180574   0.00000000   0.59750350   0.00000000   0.00000000   0.00000000  -0.00070169  -0.00035876   0.00000000   0.00000000   0.00000000   0.17954824   0.03615588   0.06658795  -0.03173800
  1.66400000   0.00000000   0.01781709  -0.00191061   0.00000000   0.59750350   0.00000000   0.00000000   0.00000000  -0.00077296  -0.00043574   0.00000000   0.00000000   0.00000000   0.17954824   0.03615440   0.06658716  -0.02685500
  1.66600000   0.00000000   0.01782092  -0.00200933   0.00000000   0.59750350   0.00000000   0.00000000   0.00000000  -0.00084744  -0.00051034   0.00000000   0.00000000   0.00000000   0.17954824   0.03615278   0.06658621  -0.01709000
  1.66800000   0.00000000   0.01782493  -0.00209928   0.00000000   0.59750350   0.00000000   0.00000000   0.00000000  -0.00082603  -0.00056761   0.00000000   0.00000000   0.00000000   0.17954824   0.03615111   0.06658513  -0.00976560
  1.67000000   0.00000000   0.01782913  -0.00217732   0.00000000   0.59750350   0.00000000   0.00000000   0.00000000  -0.00065573  -0.00059077   0.00000000   0.00000000   0.00000000   0.17954824   0.03614963   0.06658397  -0.01464800
  1.67200000   0.00000000   0.01783349  -0.00223980   0.00000000   0.59750350   0.00000000   0.00000000   0.00000000  -0.00035509  -0.00057217   0.00000000   0.00000000   0.00000000   0.17954824   0.03614862   0.06658281  -0.02197300
  1.67400000   0.00000000   0.01783797  -0.00228282   0.00000000   0.59750350   0.00000000   0.00000000   0.00000000  -0.00000654  -0.00052057   0.00000000   0.00000000   0.00000000   0.17954824   0.03614826   0.06658172  -0.01953100
  1.67600000   0.00000000   0.01784253  -0.00230310   0.00000000   0.59750350   0.00000000   0.00000000   0.00000000   0.00028314  -0.00045504   0.00000000   0.00000000   0.00000000   0.17954824   0.03614853   0.06658074  -0.01220700
  1.67800000   0.00000000   0.01784714  -0.00229882   0.00000000   0.59750350   0.00000000   0.00000000   0.00000000   0.00043558  -0.00039527   0.00000000   0.00000000   0.00000000   0.17954824   0.03614925   0.06657989  -0.01220700
  1.68000000   0.00000000   0.01785174  -0.00226957   0.00000000   0.59750350   0.00000000   0.00000000   0.00000000   0.00043807  -0.00035626   0.00000000   0.00000000   0.00000000   0.17954824   0.03615013   0.06657914  -0.00244140
  1.68200000   0.00000000   0.01785628  -0.00221608   0.00000000   0.59750350   0.00000000   0.00000000   0.00000000   0.00034805  -0.00034548   0.00000000   0.00000000   0.00000000   0.17954824   0.03615091   0.06657844  -0.01464800
  1.68400000   0.00000000   0.01786071  -0.00214055   0.00000000   0.59750350   0.00000000   0.00000000   0.00000000   0.00026693  -0.00036172   0.00000000   0.00000000   0.00000000   0.17954824   0.03615153   0.06657773  -0.02197300
  1.68600000   0.00000000   0.01786499  -0.00204666   0.00000000   0.59750350   0.00000000   0.00000000   0.00000000   0.00029561  -0.00039398   0.00000000   0.00000000   0.00000000   0.17954824   0.03615209   0.06657698  -0.03418000
  1.68800000   0.00000000   0.01786908  -0.00193859   0.00000000   0.59750350   0.00000000   0.00000000   0.00000000   0.00048978  -0.00042135   0.00000000   0.00000000   0.00000000   0.17954824   0.03615287   0.06657616  -0.03173800
  1.69000000   0.00000000   0.01787296  -0.00182023   0.00000000   0.59750350   0.00000000   0.00000000   0.00000000   0.00083547  -0.00042036   0.00000000   0.00000000   0.00000000   0.17954824   0.03615420   0.06657532  -0.00488280
  1.69200000   0.00000000   0.01787660  -0.00169497   0.00000000   0.59750350   0.00000000   0.00000000   0.00000000   0.00125704  -0.00037416   0.00000000   0.00000000   0.00000000   0.17954824   0.03615629   0.06657452  -0.01709000
  1.69400000   0.00000000   0.01787999  -0.00156578   0.00000000   0.59750350   0.00000000   0.00000000   0.00000000   0.00165183  -0.00027439   0.00000000   0.00000000   0.00000000   0.17954824   0.03615920   0.06657388  -0.02197300
  1.69600000   0.00000000   0.01788312  -0.00143517   0.00000000   0.59750350   0.00000000   0.00000000   0.00000000   0.00193338  -0.00012075   0.00000000   0.00000000   0.00000000   0.17954824   0.03616279   0.06657348  -0.02197300
  1.69800000   0.00000000   0.01788599  -0.00130527   0.00000000   0.59750350   0.00000000   0.00000000   0.00000000   0.00206755   0.00007670   0.00000000   0.00000000   0.00000000   0.17954824   0.03616679   0.06657344  -0.02441400
  1.70000000   0.00000000   0.01788860  -0.00117787   0.00000000   0.59750350   0.00000000   0.00000000   0.00000000   0.00208721   0.00029820   0.00000000   0.00000000   0.00000000   0.17954824   0.03617094   0.06657381  -0.00732420
  1.70200000   0.00000000   0.01789096  -0.00105439   0.00000000   0.59750350   0.00000000   0.00000000   0.00000000   0.00207506   0.00052090   0.00000000   0.00000000   0.00000000   0.17954824   0.03617510   0.06657463  -0.02685500
  1.70400000   0.00000000   0.01789307  -0.00093600   0.00000000   0.59750350   0.00000000   0.00000000   0.00000000   0.00212083   0.00072417   0.00000000   0.00000000   0.00000000   0.17954824   0.03617930   0.06657588  -0.00488280
  1.70600000   0.00000000   0.01789494  -0.00082357   0.00000000   0.59750350   0.00000000   0.00000000   0.00000000   0.00227499   0.00088813   0.00000000   0.00000000   0.00000000   0.17954824   0.03618370   0.06657749  -0.00732420
  1.70800000   0.00000000   0.01789659  -0.00071775   0.00000000   0.59750350   0.00000000   0.00000000   0.00000000   0.00252221   0.00099532   0.00000000   0.00000000   0.00000000   0.17954824   0.03618849   0.06657937  -0.01220700
  1.71000000   0.00000000   0.01789802  -0.00061899   0.00000000   0.59750350   0.00000000   0.00000000   0.00000000   0.00278665   0.00104050   0.00000000   0.00000000   0.00000000   0.17954824   0.03619380   0.06658141  -0.01220700
  1.71200000   0.00000000   0.01789926  -0.00052754   0.00000000   0.59750350   0.00000000   0.00000000   0.00000000   0.00296563   0.00103216   0.00000000   0.00000000   0.00000000   0.17954824   0.03619955   0.06658348  -0.03418000
  1.71400000   0.00000000   0.01790031  -0.00044352   0.00000000   0.59750350   0.00000000   0.00000000   0.00000000   0.00297598   0.00098114   0.00000000   0.00000000   0.00000000   0.17954824   0.03620550   0.06658549  -0.02685500
  1.71600000   0.00000000   0.01790120  -0.00036688   0.00000000   0.59750350   0.00000000   0.00000000   0.00000000   0.00279205   0.00089577   0.00000000   0.00000000   0.00000000   0.17954824   0.03621126   0.06658737  -0.00488280
  1.71800000   0.00000000   0.01790194  -0.00029749   0.00000000   0.59750350   0.00000000   0.00000000   0.00000000   0.00245763   0.00078758   0.00000000   0.00000000   0.00000000   0.17954824   0.03621651   0.06658905  -0.00732420
  1.72000000   0.00000000   0.01790253  -0.00023512   0.00000000   0.59750350   0.00000000   0.00000000   0.00000000   0.00206628   0.00067471   0.00000000   0.00000000   0.00000000   0.17954824   0.03622104   0.06659052  -0.00244140
  1.72200000   0.00000000   0.01790300  -0.00017945   0.00000000   0.59750350   0.00000000   0.00000000   0.00000000   0.00171984   0.00057924   0.00000000   0.00000000   0.00000000   0.17954824   0.03622482   0.06659177  -0.01709000
  1.72400000   0.00000000   0.01790336  -0.00013012   0.00000000   0.59750350   0.00000000   0.00000000   0.00000000   0.00148629   0.00052144   0.00000000   0.00000000   0.00000000   0.17954824   0.03622803   0.06659287  -0.02685500
  1.72600000   0.00000000   0.01790362  -0.00008671   0.00000000   0.59750350   0.00000000   0.00000000   0.00000000   0.00137534   0.00051273   0.00000000   0.00000000   0.00000000   0.17954824   0.03623089   0.06659390   0.00000000
  1.72800000   0.00000000   0.01790379  -0.00004877   0.00000000   0.59750350   0.00000000   0.00000000   0.00000000   0.00133875   0.00055342   0.00000000   0.00000000   0.00000000   0.17954824   0.03623361   0.06659497  -0.01464800
  1.73000000   0.00000000   0.01790389  -0.00001584   0.00000000   0.59750350   0.00000000   0.00000000   0.00000000   0.00129410   0.00063707   0.00000000   0.00000000   0.00000000   0.17954824   0.03623624   0.06659616  -0.01464800
  1.73200000   0.00000000   0.01790392   0.00001257   0.00000000   0.59750350   0.00000000   0.00000000   0.00000000   0.00116268   0.00075338   0.00000000   0.00000000   0.00000000   0.17954824   0.03623869   0.06659755  -0.00732420
  1.73400000   0.00000000   0.01790390   0.00003695   0.00000000   0.59750350   0.00000000   0.00000000   0.00000000   0.00090702   0.00088918   0.00000000   0.00000000   0.00000000   0.17954824   0.03624076   0.06659919  -0.01709000
  1.73600000   0.00000000   0.01790382   0.00005779   0.00000000   0.59750350   0.00000000   0.00000000   0.00000000   0.00055127   0.00103036   0.00000000   0.00000000   0.00000000   0.17954824   0.03624222   0.06660111   0.01220700
  1.73800000   0.00000000   0.01790371   0.00007555   0.00000000   0.59750350   0.00000000   0.00000000   0.00000000   0.00017249   0.00116015   0.00000000   0.00000000   0.00000000   0.17954824   0.03624295   0.06660330  -0.01220700
  1.74000000   0.00000000   0.01790356   0.00009071   0.00000000   0.59750350   0.00000000   0.00000000   0.00000000  -0.00013441   0.00125799   0.00000000   0.00000000   0.00000000   0.17954824   0.03624298   0.06660572  -0.01464800
  1.74200000   0.00000000   0.01790338   0.00010370   0.00000000   0.59750350   0.00000000   0.00000000   0.00000000  -0.00029944   0.00131007   0.00000000   0.00000000   0.00000000   0.17954824   0.03624255   0.06660829  -0.01220700
  1.74400000   0.00000000   0.01790317   0.00011496   0.00000000   0.59750350   0.00000000   0.00000000   0.00000000  -0.00030747   0.00132197   0.00000000   0.00000000   0.00000000   0.17954824   0.03624194   0.06661092  -0.01220700
  1.74600000   0.00000000   0.01790294   0.00012487   0.00000000   0.59750350   0.00000000   0.00000000   0.00000000  -0.00020415   0.00131528   0.00000000   0.00000000   0.00000000   0.17954824   0.03624143   0.06661356   0.00488280
  1.74800000   0.00000000   0.01790269   0.00013380   0.00000000   0.59750350   0.00000000   0.00000000   0.00000000  -0.00007746   0.00131402   0.00000000   0.00000000   0.00000000   0.17954824   0.03624115   0.06661619   0.00000000
  1.75000000   0.00000000   0.01790242   0.00014208   0.00000000   0.59750350   0.00000000   0.00000000   0.00000000  -0.00002103   0.00133349   0.00000000   0.00000000   0.00000000   0.17954824   0.03624105   0.06661884   0.00000000
  1.75200000   0.00000000   0.01790214   0.00015003   0.00000000   0.59750350   0.00000000   0.00000000   0.00000000  -0.00009201   0.00137472   0.00000000   0.00000000   0.00000000   0.17954824   0.03624094   0.06662154  -0.00976560
  1.75400000   0.00000000   0.01790184   0.00015790   0.00000000   0.59750350   0.00000000   0.00000000   0.00000000  -0.00028493   0.00142807   0.00000000   0.00000000   0.00000000   0.17954824   0.03624056   0.06662435  -0.01709000
  1.75600000   0.00000000   0.01790152   0.00016592   0.00000000   0.59750350   0.00000000   0.00000000   0.00000000  -0.00053713   0.00147927   0.00000000   0.00000000   0.00000000   0.17954824   0.03623974   0.06662725  -0.00488280
  1.75800000   0.00000000   0.01790119   0.00017430   0.00000000   0.59750350   0.00000000   0.00000000   0.00000000  -0.00076094   0.00150796   0.00000000   0.00000000   0.00000000   0.17954824   0.03623844   0.06663024  -0.02197300
  1.76000000   0.00000000   0.01790084   0.00018316   0.00000000   0.59750350   0.00000000   0.00000000   0.00000000  -0.00088531   0.00149186   0.00000000   0.00000000   0.00000000   0.17954824   0.03623680   0.06663324  -0.00976560
  1.76200000   0.00000000   0.01790047   0.00019262   0.00000000   0.59750350   0.00000000   0.00000000   0.00000000  -0.00088827   0.00141964   0.00000000   0.00000000   0.00000000   0.17954824   0.03623502   0.06663615  -0.01709000
  1.76400000   0.00000000   0.01790009   0.00020274   0.00000000   0.59750350   0.00000000   0.00000000   0.00000000  -0.00080767   0.00129036   0.00000000   0.00000000   0.00000000   0.17954824   0.03623333   0.06663886  -0.01953100
  1.76600000   0.00000000   0.01789968   0.00021352   0.00000000   0.59750350   0.00000000   0.00000000   0.00000000  -0.00072436   0.00110334   0.00000000   0.00000000   0.00000000   0.17954824   0.03623179   0.06664126  -0.00488280
  1.76800000   0.00000000   0.01789926   0.00022492   0.00000000   0.59750350   0.00000000   0.00000000   0.00000000  -0.00072199   0.00086110   0.00000000   0.00000000   0.00000000   0.17954824   0.03623035   0.06664322  -0.01953100
  1.77000000   0.00000000   0.01789881   0.00023685   0.00000000   0.59750350   0.00000000   0.00000000   0.00000000  -0.00084507   0.00057571   0.00000000   0.00000000   0.00000000   0.17954824   0.03622878   0.06664466  -0.00488280
  1.77200000   0.00000000   0.01789833   0.00024917   0.00000000   0.59750350   0.00000000   0.00000000   0.00000000  -0.00107981   0.00026296   0.00000000   0.00000000   0.00000000   0.17954824   0.03622686   0.06664550  -0.01709000
  1.77400000   0.00000000   0.01789783   0.00026164   0.00000000   0.59750350   0.00000000   0.00000000   0.00000000  -0.00136354  -0.00006271   0.00000000   0.00000000   0.00000000   0.17954824   0.03622441   0.06664570  -0.01464800
  1.77600000   0.00000000   0.01789731   0.00027402   0.00000000   0.59750350   0.00000000   0.00000000   0.00000000  -0.00161349  -0.00038751   0.00000000   0.00000000   0.00000000   0.17954824   0.03622144   0.06664525  -0.00976560
  1.77800000   0.00000000   0.01789676   0.00028595   0.00000000   0.59750350   0.00000000   0.00000000   0.00000000  -0.00176159  -0.00070198   0.00000000   0.00000000   0.00000000   0.17954824   0.03621806   0.06664416  -0.03418000
  1.78000000   0.00000000   0.01789619   0.00029703   0.00000000   0.59750350   0.00000000   0.00000000   0.00000000  -0.00178356  -0.00100399   0.00000000   0.00000000   0.00000000   0.17954824   0.03621452   0.06664245  -0.02197300
  1.78200000   0.00000000   0.01789560   0.00030677   0.00000000   0.59750350   0.00000000   0.00000000   0.00000000  -0.00171007  -0.00129561   0.00000000   0.00000000   0.00000000   0.17954824   0.03621102   0.06664015  -0.01709000
  1.78400000   0.00000000   0.01789498   0.00031464   0.00000000   0.59750350   0.00000000   0.00000000   0.00000000  -0.00161251  -0.00158185   0.00000000   0.00000000   0.00000000   0.17954824   0.03620770   0.06663727  -0.01953100
  1.78600000   0.00000000   0.01789435   0.00031999   0.00000000   0.59750350   0.00000000   0.00000000   0.00000000  -0.00156963  -0.00186951   0.00000000   0.00000000   0.00000000   0.17954824   0.03620452   0.06663382  -0.00976560
  1.78800000   0.00000000   0.01789371   0.00032212   0.00000000   0.59750350   0.00000000   0.00000000   0.00000000  -0.00163019  -0.00215612   0.00000000   0.00000000   0.00000000   0.17954824   0.03620132   0.06662980  -0.00976560
  1.79000000   0.00000000   0.01789307   0.00032024   0.00000000   0.59750350   0.00000000   0.00000000   0.00000000  -0.00178711  -0.00242197   0.00000000   0.00000000   0.00000000   0.17954824   0.03619790   0.06662522  -0.01709000
  1.79200000   0.00000000   0.01789243   0.00031348   0.00000000   0.59750350   0.00000000   0.00000000   0.00000000  -0.00197926  -0.00264137   0.00000000   0.00000000   0.00000000   0.17954824   0.03619413   0.06662016  -0.02441400
  1.79400000   0.00000000   0.01789180   0.00030090   0.00000000   0.59750350   0.00000000   0.00000000   0.00000000  -0.00212198  -0.00279633   0.00000000   0.00000000   0.00000000   0.17954824   0.03619003   0.06661472  -0.01709000
  1.79600000   0.00000000   0.01789120   0.00028146   0.00000000   0.59750350   0.00000000   0.00000000   0.00000000  -0.00214578  -0.00287637   0.00000000   0.00000000   0.00000000   0.17954824   0.03618576   0.06660905  -0.00976560
  1.79800000   0.00000000   0.01789064   0.00025408   0.00000000   0.59750350   0.00000000   0.00000000   0.00000000  -0.00202384  -0.00287543   0.00000000   0.00000000   0.00000000   0.17954824   0.03618159   0.06660329  -0.01953100
  1.80000000   0.00000000   0.01789013   0.00021757   0.00000000   0.59750350   0.00000000   0.00000000   0.00000000  -0.00178149  -0.00279463   0.00000000   0.00000000   0.00000000   0.17954824   0.03617779   0.06659762  -0.00732420
  1.80200000   0.00000000   0.01788969   0.00017070   0.00000000   0.59750350   0.00000000   0.00000000   0.00000000  -0.00148548  -0.00264411   0.00000000   0.00000000   0.00000000   0.17954824   0.03617452   0.06659218  -0.01953100
  1.80400000   0.00000000   0.01788935   0.00011219   0.00000000   0.59750350   0.00000000   0.00000000   0.00000000  -0.00121561  -0.00244213   0.00000000   0.00000000   0.00000000   0.17954824   0.03617182   0.06658710  -0.01464800
  1.80600000   0.00000000   0.01788913   0.00004108   0.00000000   0.59750350   0.00000000   0.00000000   0.00000000  -0.00102975  -0.00221504   0.00000000   0.00000000   0.00000000   0.17954824   0.03616958   0.06658244  -0.00732420
  1.80800000   0.00000000   0.01788905  -0.00004151   0.00000000   0.59750350   0.00000000   0.00000000   0.00000000  -0.00093843  -0.00199122   0.00000000   0.00000000   0.00000000   0.17954824   0.03616761   0.06657824  -0.01953100
  1.81000000   0.00000000   0.01788913  -0.00012996   0.00000000   0.59750350   0.00000000   0.00000000   0.00000000  -0.00090238  -0.00178598   0.00000000   0.00000000   0.00000000   0.17954824   0.03616577   0.06657446  -0.02197300
  1.81200000   0.00000000   0.01788939  -0.00021548   0.00000000   0.59750350   0.00000000   0.00000000   0.00000000  -0.00085453  -0.00159441   0.00000000   0.00000000   0.00000000   0.17954824   0.03616401   0.06657108  -0.01709000
  1.81400000   0.00000000   0.01788982  -0.00029131   0.00000000   0.59750350   0.00000000   0.00000000   0.00000000  -0.00073369  -0.00139903   0.00000000   0.00000000   0.00000000   0.17954824   0.03616242   0.06656808  -0.01464800
  1.81600000   0.00000000   0.01789040  -0.00035532   0.00000000   0.59750350   0.00000000   0.00000000   0.00000000  -0.00051393  -0.00117856   0.00000000   0.00000000   0.00000000   0.17954824   0.03616117   0.06656551   0.00244140
  1.81800000   0.00000000   0.01789111  -0.00040813   0.00000000   0.59750350   0.00000000   0.00000000   0.00000000  -0.00021811  -0.00091930   0.00000000   0.00000000   0.00000000   0.17954824   0.03616044   0.06656341  -0.00976560
  1.82000000   0.00000000   0.01789193  -0.00045084   0.00000000   0.59750350   0.00000000   0.00000000   0.00000000   0.00009059  -0.00063017   0.00000000   0.00000000   0.00000000   0.17954824   0.03616031   0.06656186  -0.00976560
  1.82200000   0.00000000   0.01789283  -0.00048447   0.00000000   0.59750350   0.00000000   0.00000000   0.00000000   0.00033774  -0.00034192   0.00000000   0.00000000   0.00000000   0.17954824   0.03616074   0.06656089  -0.01709000
  1.82400000   0.00000000   0.01789380  -0.00050990   0.00000000   0.59750350   0.00000000   0.00000000   0.00000000   0.00047272  -0.00009038   0.00000000   0.00000000   0.00000000   0.17954824   0.03616155   0.06656045  -0.01953100
  1.82600000   0.00000000   0.01789482  -0.00052791   0.00000000   0.59750350   0.00000000   0.00000000   0.00000000   0.00049191   0.00009537   0.00000000   0.00000000   0.00000000   0.17954824   0.03616252   0.06656046  -0.00976560
  1.82800000   0.00000000   0.01789588  -0.00053914   0.00000000   0.59750350   0.00000000   0.00000000   0.00000000   0.00044144   0.00019819   0.00000000   0.00000000   0.00000000   0.17954824   0.03616345   0.06656075  -0.02929700
  1.83000000   0.00000000   0.01789695  -0.00054412   0.00000000   0.59750350   0.00000000   0.00000000   0.00000000   0.00039865   0.00021526   0.00000000   0.00000000   0.00000000   0.17954824   0.03616429   0.06656117  -0.01220700
  1.83200000   0.00000000   0.01789804  -0.00054322   0.00000000   0.59750350   0.00000000   0.00000000   0.00000000   0.00043794   0.00015211   0.00000000   0.00000000   0.00000000   0.17954824   0.03616513   0.06656153  -0.01709000
  1.83400000   0.00000000   0.01789913  -0.00053669   0.00000000   0.59750350   0.00000000   0.00000000   0.00000000   0.00059652   0.00001639   0.00000000   0.00000000   0.00000000   0.17954824   0.03616616   0.06656170  -0.01464800
  1.83600000   0.00000000   0.01790020  -0.00052464   0.00000000   0.59750350   0.00000000   0.00000000   0.00000000   0.00085736  -0.00018007   0.00000000   0.00000000   0.00000000   0.17954824   0.03616762   0.06656154  -0.00976560
  1.83800000   0.00000000   0.01790125  -0.00050705   0.00000000   0.59750350   0.00000000   0.00000000   0.00000000   0.00115768  -0.00042071   0.00000000   0.00000000   0.00000000   0.17954824   0.03616963   0.06656094  -0.02197300
  1.84000000   0.00000000   0.01790227  -0.00048375   0.00000000   0.59750350   0.00000000   0.00000000   0.00000000   0.00141824  -0.00068776   0.00000000   0.00000000   0.00000000   0.17954824   0.03617221   0.06655983  -0.01709000
  1.84200000   0.00000000   0.01790323  -0.00045452   0.00000000   0.59750350   0.00000000   0.00000000   0.00000000   0.00158072  -0.00096137   0.00000000   0.00000000   0.00000000   0.17954824   0.03617521   0.06655818  -0.01464800
  1.84400000   0.00000000   0.01790414  -0.00041943   0.00000000   0.59750350   0.00000000   0.00000000   0.00000000   0.00163430  -0.00121847   0.00000000   0.00000000   0.00000000   0.17954824   0.03617842   0.06655600  -0.03173800
  1.84600000   0.00000000   0.01790498  -0.00037965   0.00000000   0.59750350   0.00000000   0.00000000   0.00000000   0.00161781  -0.00143855   0.00000000   0.00000000   0.00000000   0.17954824   0.03618167   0.06655334  -0.01220700
  1.84800000   0.00000000   0.01790574  -0.00033754   0.00000000   0.59750350   0.00000000   0.00000000   0.00000000   0.00159900  -0.00160755   0.00000000   0.00000000   0.00000000   0.17954824   0.03618489   0.06655030  -0.02197300
  1.85000000   0.00000000   0.01790642  -0.00029527   0.00000000   0.59750350   0.00000000   0.00000000   0.00000000   0.00164328  -0.00171638   0.00000000   0.00000000   0.00000000   0.17954824   0.03618813   0.06654697  -0.02197300
  1.85200000   0.00000000   0.01790701  -0.00025356   0.00000000   0.59750350   0.00000000   0.00000000   0.00000000   0.00178426  -0.00176273   0.00000000   0.00000000   0.00000000   0.17954824   0.03619156   0.06654349  -0.02685500
  1.85400000   0.00000000   0.01790751  -0.00021192   0.00000000   0.59750350   0.00000000   0.00000000   0.00000000   0.00200675  -0.00175428   0.00000000   0.00000000   0.00000000   0.17954824   0.03619535   0.06653998  -0.01709000
  1.85600000   0.00000000   0.01790794  -0.00016957   0.00000000   0.59750350   0.00000000   0.00000000   0.00000000   0.00225089  -0.00170611   0.00000000   0.00000000   0.00000000   0.17954824   0.03619961   0.06653652  -0.01709000
  1.85800000   0.00000000   0.01790828  -0.00012640   0.00000000   0.59750350   0.00000000   0.00000000   0.00000000   0.00243718  -0.00163508   0.00000000   0.00000000   0.00000000   0.17954824   0.03620430   0.06653318  -0.01709000
  1.86000000   0.00000000   0.01790853  -0.00008380   0.00000000   0.59750350   0.00000000   0.00000000   0.00000000   0.00250227  -0.00155573   0.00000000   0.00000000   0.00000000   0.17954824   0.03620924   0.06652999  -0.01464800
  1.86200000   0.00000000   0.01790870  -0.00004413   0.00000000   0.59750350   0.00000000   0.00000000   0.00000000   0.00242876  -0.00147622   0.00000000   0.00000000   0.00000000   0.17954824   0.03621417   0.06652695  -0.02929700
  1.86400000   0.00000000   0.01790878  -0.00000900   0.00000000   0.59750350   0.00000000   0.00000000   0.00000000   0.00225311  -0.00139615   0.00000000   0.00000000   0.00000000   0.17954824   0.03621885   0.06652408  -0.01953100
  1.86600000   0.00000000   0.01790880   0.00002159   0.00000000   0.59750350   0.00000000   0.00000000   0.00000000   0.00204764  -0.00130936   0.00000000   0.00000000   0.00000000   0.17954824   0.03622315   0.06652138  -0.01953100
  1.86800000   0.00000000   0.01790876   0.00004855   0.00000000   0.59750350   0.00000000   0.00000000   0.00000000   0.00188822  -0.00120800   0.00000000   0.00000000   0.00000000   0.17954824   0.03622709   0.06651886  -0.01709000
  1.87000000   0.00000000   0.01790866   0.00007298   0.00000000   0.59750350   0.00000000   0.00000000   0.00000000   0.00182175  -0.00108776   0.00000000   0.00000000   0.00000000   0.17954824   0.03623080   0.06651656  -0.02441400
  1.87200000   0.00000000   0.01790852   0.00009596   0.00000000   0.59750350   0.00000000   0.00000000   0.00000000   0.00184460  -0.00095760   0.00000000   0.00000000   0.00000000   0.17954824   0.03623446   0.06651452  -0.02685500
  1.87400000   0.00000000   0.01790832   0.00011855   0.00000000   0.59750350   0.00000000   0.00000000   0.00000000   0.00190370  -0.00084078   0.00000000   0.00000000   0.00000000   0.17954824   0.03623821   0.06651272  -0.02197300
  1.87600000   0.00000000   0.01790809   0.00014167   0.00000000   0.59750350   0.00000000   0.00000000   0.00000000   0.00192311  -0.00075937   0.00000000   0.00000000   0.00000000   0.17954824   0.03624204   0.06651112  -0.01220700
  1.87800000   0.00000000   0.01790780   0.00016543   0.00000000   0.59750350   0.00000000   0.00000000   0.00000000   0.00184258  -0.00072110   0.00000000   0.00000000   0.00000000   0.17954824   0.03624580   0.06650964  -0.01464800
  1.88000000   0.00000000   0.01790747   0.00018835   0.00000000   0.59750350   0.00000000   0.00000000   0.00000000   0.00164714  -0.00072032   0.00000000   0.00000000   0.00000000   0.17954824   0.03624929   0.06650820  -0.01709000
  1.88200000   0.00000000   0.01790710   0.00020790   0.00000000   0.59750350   0.00000000   0.00000000   0.00000000   0.00137385  -0.00074120   0.00000000   0.00000000   0.00000000   0.17954824   0.03625231   0.06650674  -0.00732420
  1.88400000   0.00000000   0.01790668   0.00022229   0.00000000   0.59750350   0.00000000   0.00000000   0.00000000   0.00109385  -0.00075845   0.00000000   0.00000000   0.00000000   0.17954824   0.03625478   0.06650524  -0.01709000
  1.88600000   0.00489639   0.01790624   0.00023127   0.00000113   0.59750350   0.00000000   0.00000000   0.00000000   0.00087967  -0.00074400   0.00000000   0.00000000   0.00000000   0.17955314   0.03625676   0.06650373  -0.01464800
  1.88800000   0.00008113   0.01790577   0.00023543   0.00000002   0.59750350   0.00000000   0.00000000   0.00000000   0.00077354  -0.00067871   0.00000000   0.00000000   0.00000000   0.17955811   0.03625841   0.06650231  -0.01464800
  1.89000000   0.00000000   0.01790530   0.00023551   0.00000000   0.59750350   0.00000000   0.00000000   0.00000000   0.00076963  -0.00055989   0.00000000   0.00000000   0.00000000   0.17955819   0.03625995   0.06650107  -0.01709000
  1.89200000   0.00000000   0.01790483   0.00023216   0.00000000   0.59750350   0.00000000   0.00000000   0.00000000   0.00081743  -0.00040154   0.00000000   0.00000000   0.00000000   0.17955819   0.03626154   0.06650011   0.00244140
  1.89400000   0.00000000   0.01790437   0.00022600   0.00000000   0.59750350   0.00000000   0.00000000   0.00000000   0.00084535  -0.00022555   0.00000000   0.00000000   0.00000000   0.17955819   0.03626320   0.06649948  -0.00488280
  1.89600000   0.00000000   0.01790392   0.00021756   0.00000000   0.59750350   0.00000000   0.00000000   0.00000000   0.00079434  -0.00004757   0.00000000   0.00000000   0.00000000   0.17955819   0.03626484   0.06649921  -0.01464800
  1.89800000   0.00000000   0.01790348   0.00020734   0.00000000   0.59750350   0.00000000   0.00000000   0.00000000   0.00064505   0.00013036   0.00000000   0.00000000   0.00000000   0.17955819   0.03626628   0.06649929  -0.00732420
  1.90000000   0.00000000   0.01790307   0.00019579   0.00000000   0.59750350   0.00000000   0.00000000   0.00000000   0.00042506   0.00031414   0.00000000   0.00000000   0.00000000   0.17955819   0.03626735   0.06649974  -0.00976560
  1.90200000   0.00008113   0.01790267   0.00018328   0.00000001   0.59750350   0.00000000   0.00000000   0.00000000   0.00019382   0.00050765   0.00000000   0.00000000   0.00000000   0.17955828   0.03626797   0.06650056  -0.01709000
  1.90400000   0.00008113   0.01790231   0.00017015   0.00000001   0.59750350   0.00000000   0.00000000   0.00000000   0.00001331   0.00070887   0.00000000   0.00000000   0.00000000   0.17955844   0.03626818   0.06650178  -0.02197300
  1.90600000   0.00000000   0.01790197   0.00015669   0.00000000   0.59750350   0.00000000   0.00000000   0.00000000  -0.00008222   0.00091041   0.00000000   0.00000000   0.00000000   0.17955852   0.03626811   0.06650339  -0.01709000
  1.90800000   0.00000000   0.01790165   0.00014315   0.00000000   0.59750350   0.00000000   0.00000000   0.00000000  -0.00010223   0.00110107   0.00000000   0.00000000   0.00000000   0.17955852   0.03626792   0.06650541  -0.01709000
  1.91000000   0.00008113   0.01790137   0.00012975   0.00000001   0.59750350   0.00000000   0.00000000   0.00000000  -0.00009425   0.00126882   0.00000000   0.00000000   0.00000000   0.17955860   0.03626773   0.06650778  -0.02197300
  1.91200000   0.00008113   0.01790111   0.00011664   0.00000001   0.59750350   0.00000000   0.00000000   0.00000000  -0.00012120   0.00139998   0.00000000   0.00000000   0.00000000   0.17955876   0.03626751   0.06651045  -0.00488280
  1.91400000   0.00000000   0.01790087   0.00010398   0.00000000   0.59750350   0.00000000   0.00000000   0.00000000  -0.00023289   0.00147677   0.00000000   0.00000000   0.00000000   0.17955884   0.03626716   0.06651332  -0.01709000
  1.91600000   0.00000000   0.01790067   0.00009188   0.00000000   0.59750350   0.00000000   0.00000000   0.00000000  -0.00044264   0.00148234   0.00000000   0.00000000   0.00000000   0.17955884   0.03626648   0.06651628  -0.01709000
  1.91800000   0.00000000   0.01790048   0.00008041   0.00000000   0.59750350   0.00000000   0.00000000   0.00000000  -0.00072035   0.00141034   0.00000000   0.00000000   0.00000000   0.17955884   0.03626532   0.06651917  -0.02197300
  1.92000000   0.00000000   0.01790032   0.00006964   0.00000000   0.59750350   0.00000000   0.00000000   0.00000000  -0.00100569   0.00126921   0.00000000   0.00000000   0.00000000   0.17955884   0.03626359   0.06652185  -0.00732420
  1.92200000   0.00173019   0.01790018   0.00005962   0.00000010   0.59750350   0.00000000   0.00000000   0.00000000  -0.00123319   0.00108065   0.00000000   0.00000000   0.00000000   0.17956057   0.03626135   0.06652420  -0.00488280
  1.92400000   0.00008113   0.01790006   0.00005037   0.00000000   0.59750350   0.00000000   0.00000000   0.00000000  -0.00135980   0.00087394   0.00000000   0.00000000   0.00000000   0.17956239   0.03625876   0.06652616  -0.02197300
  1.92600000   0.00008113   0.01789996   0.00004189   0.00000000   0.59750350   0.00000000   0.00000000   0.00000000  -0.00138491   0.00067685   0.00000000   0.00000000   0.00000000   0.17956255   0.03625602   0.06652771  -0.01464800
  1.92800000   0.00331329   0.01789988   0.00003419   0.00000011   0.59750350   0.00000000   0.00000000   0.00000000  -0.00135010   0.00050836   0.00000000   0.00000000   0.00000000   0.17956594   0.03625328   0.06652889  -0.01709000
  1.93000000   0.00331329   0.01789981   0.00002725   0.00000009   0.59750350   0.00000000   0.00000000   0.00000000  -0.00131808   0.00037759   0.00000000   0.00000000   0.00000000   0.17957257   0.03625061   0.06652978  -0.01220700
  1.93200000   0.00008113   0.01789976   0.00002104   0.00000000   0.59750350   0.00000000   0.00000000   0.00000000  -0.00134236   0.00028575   0.00000000   0.00000000   0.00000000   0.17957596   0.03624795   0.06653044  -0.00976560
  1.93400000   0.00173019   0.01789971   0.00001554   0.00000003   0.59750350   0.00000000   0.00000000   0.00000000  -0.00144196   0.00022783   0.00000000   0.00000000   0.00000000   0.17957777   0.03624517   0.06653096  -0.01709000
  1.93600000   0.00331329   0.01789968   0.00001071   0.00000004   0.59750350   0.00000000   0.00000000   0.00000000  -0.00159297   0.00019549   0.00000000   0.00000000   0.00000000   0.17958282   0.03624213   0.06653138  -0.01464800
  1.93800000   0.00331329   0.01789966   0.00000651   0.00000002   0.59750350   0.00000000   0.00000000   0.00000000  -0.00174197   0.00018286   0.00000000   0.00000000   0.00000000   0.17958944   0.03623880   0.06653176  -0.02197300
  1.94000000   0.00173019   0.01789965   0.00000291   0.00000001   0.59750350   0.00000000   0.00000000   0.00000000  -0.00183255   0.00019219   0.00000000   0.00000000   0.00000000   0.17959449   0.03623522   0.06653213  -0.00976560
  1.94200000   0.00173019   0.01789964  -0.00000015  -0.00000000   0.59750350   0.00000000   0.00000000   0.00000000  -0.00182999   0.00023148   0.00000000   0.00000000   0.00000000   0.17959795   0.03623156   0.06653256  -0.00732420
  1.94400000   0.00489639   0.01789964  -0.00000271  -0.00000001   0.59750350   0.00000000   0.00000000   0.00000000  -0.00173670   0.00030517   0.00000000   0.00000000   0.00000000   0.17960458   0.03622799   0.06653309  -0.01220700
  1.94600000   0.00654545   0.01789965  -0.00000481  -0.00000003   0.59750350   0.00000000   0.00000000   0.00000000  -0.00159415   0.00040964   0.00000000   0.00000000   0.00000000   0.17961602   0.03622466   0.06653381  -0.01953100
  1.94800000   0.00489639   0.01789966  -0.00000649  -0.00000003   0.59750350   0.00000000   0.00000000   0.00000000  -0.00146635   0.00053848   0.00000000   0.00000000   0.00000000   0.17962746   0.03622160   0.06653476  -0.01709000
  1.95000000   0.00008113   0.01789967  -0.00000780  -0.00000000   0.59750350   0.00000000   0.00000000   0.00000000  -0.00141081   0.00068761   0.00000000   0.00000000   0.00000000   0.17963244   0.03621873   0.06653598  -0.00976560
  1.95200000   0.00489639   0.01789969  -0.00000879  -0.00000004   0.59750350   0.00000000   0.00000000   0.00000000  -0.00145137   0.00085047   0.00000000   0.00000000   0.00000000   0.17963741   0.03621586   0.06653752  -0.00732420
  1.95400000   0.00489639   0.01789970  -0.00000948  -0.00000005   0.59750350   0.00000000   0.00000000   0.00000000  -0.00156733   0.00101434   0.00000000   0.00000000   0.00000000   0.17964721   0.03621285   0.06653939  -0.02929700
  1.95600000   0.00654545   0.01789972  -0.00000991  -0.00000006   0.59750350   0.00000000   0.00000000   0.00000000  -0.00170454   0.00116828   0.00000000   0.00000000   0.00000000   0.17965865   0.03620957   0.06654157  -0.01709000
  1.95800000   0.00489639   0.01789974  -0.00001012  -0.00000005   0.59750350   0.00000000   0.00000000   0.00000000  -0.00180133   0.00131182   0.00000000   0.00000000   0.00000000   0.17967009   0.03620607   0.06654405  -0.01953100
  1.96000000   0.00331329   0.01789976  -0.00001015  -0.00000003   0.59750350   0.00000000   0.00000000   0.00000000  -0.00181579   0.00145730   0.00000000   0.00000000   0.00000000   0.17967830   0.03620245   0.06654682  -0.01953100
  1.96200000   0.00173019   0.01789978  -0.00001002  -0.00000002   0.59750350   0.00000000   0.00000000   0.00000000  -0.00174292   0.00162567   0.00000000   0.00000000   0.00000000   0.17968334   0.03619889   0.06654990  -0.00732420
  1.96400000   0.00331329   0.01789980  -0.00000976  -0.00000003   0.59750350   0.00000000   0.00000000   0.00000000  -0.00161512   0.00183224   0.00000000   0.00000000   0.00000000   0.17968839   0.03619553   0.06655336  -0.01709000
  1.96600000   0.00173019   0.01789982  -0.00000939  -0.00000002   0.59750350   0.00000000   0.00000000   0.00000000  -0.00148556   0.00207673   0.00000000   0.00000000   0.00000000   0.17969343   0.03619243   0.06655727  -0.01464800
  1.96800000   0.00331329   0.01789984  -0.00000893  -0.00000003   0.59750350   0.00000000   0.00000000   0.00000000  -0.00140060   0.00234983   0.00000000   0.00000000   0.00000000   0.17969847   0.03618955   0.06656169  -0.01709000
  1.97000000   0.00654545   0.01789986  -0.00000841  -0.00000006   0.59750350   0.00000000   0.00000000   0.00000000  -0.00137367   0.00264085   0.00000000   0.00000000   0.00000000   0.17970833   0.03618677   0.06656668  -0.01464800
  1.97200000   0.00977761   0.01789988  -0.00000785  -0.00000008   0.59750350   0.00000000   0.00000000   0.00000000  -0.00137323   0.00293356   0.00000000   0.00000000   0.00000000   0.17972466   0.03618403   0.06657226   0.00244140
  1.97400000   0.00654545   0.01789989  -0.00000725  -0.00000005   0.59750350   0.00000000   0.00000000   0.00000000  -0.00133251   0.00319945   0.00000000   0.00000000   0.00000000   0.17974098   0.03618132   0.06657839  -0.01953100
  1.97600000   0.00812855   0.01789991  -0.00000663  -0.00000005   0.59750350   0.00000000   0.00000000   0.00000000  -0.00117757   0.00340158   0.00000000   0.00000000   0.00000000   0.17975565   0.03617881   0.06658499  -0.01709000
  1.97800000   0.00173019   0.01789992  -0.00000601  -0.00000001   0.59750350   0.00000000   0.00000000   0.00000000  -0.00085993   0.00350584   0.00000000   0.00000000   0.00000000   0.17976551   0.03617677   0.06659190  -0.00976560
  1.98000000   0.00654545   0.01789993  -0.00000539  -0.00000004   0.59750350   0.00000000   0.00000000   0.00000000  -0.00037829   0.00348579   0.00000000   0.00000000   0.00000000   0.17977379   0.03617553   0.06659889  -0.01709000
  1.98200000   0.00812855   0.01789994  -0.00000479  -0.00000004   0.59750350   0.00000000   0.00000000   0.00000000   0.00021951   0.00331978   0.00000000   0.00000000   0.00000000   0.17978846   0.03617538   0.06660570  -0.02197300
  1.98400000   0.00489639   0.01789995  -0.00000420  -0.00000002   0.59750350   0.00000000   0.00000000   0.00000000   0.00085295   0.00299050   0.00000000   0.00000000   0.00000000   0.17980149   0.03617645   0.06661201  -0.01953100
  1.98600000   0.00654545   0.01789996  -0.00000364  -0.00000002   0.59750350   0.00000000   0.00000000   0.00000000   0.00143687   0.00249118   0.00000000   0.00000000   0.00000000   0.17981293   0.03617874   0.06661749  -0.02197300
  1.98800000   0.00654545   0.01789997  -0.00000311  -0.00000002   0.59750350   0.00000000   0.00000000   0.00000000   0.00190993   0.00183625   0.00000000   0.00000000   0.00000000   0.17982602   0.03618208   0.06662182  -0.02441400
  1.99000000   0.00654545   0.01789997  -0.00000261  -0.00000002   0.59750350   0.00000000   0.00000000   0.00000000   0.00225090   0.00106515   0.00000000   0.00000000   0.00000000   0.17983911   0.03618625   0.06662472  -0.01220700
  1.99200000   0.00489639   0.01789998  -0.00000215  -0.00000001   0.59750350   0.00000000   0.00000000   0.00000000   0.00247936   0.00023078   0.00000000   0.00000000   0.00000000   0.17985055   0.03619098   0.06662601  -0.00976560
  1.99400000   0.00331329   0.01789998  -0.00000173  -0.00000001   0.59750350   0.00000000   0.00000000   0.00000000   0.00264324  -0.00061598   0.00000000   0.00000000   0.00000000   0.17985876   0.03619610   0.06662563  -0.01953100
  1.99600000   0.01459287   0.01789999  -0.00000136  -0.00000002   0.59750350   0.00000000   0.00000000   0.00000000   0.00279448  -0.00143036   0.00000000   0.00000000   0.00000000   0.17987667   0.03620154   0.06662358  -0.01464800
  1.99800000   0.00489639   0.01789999  -0.00000103  -0.00000001   0.59750350   0.00000000   0.00000000   0.00000000   0.00296288  -0.00217217   0.00000000   0.00000000   0.00000000   0.17989616   0.03620729   0.06661998  -0.01709000
  2.00000000   0.00331329   0.01789999  -0.00000103  -0.00000000   0.59750350   0.00000000   0.00000000   0.00000000   0.00314478  -0.00281179   0.00000000   0.00000000   0.00000000   0.17990437   0.03621340   0.06661500  -0.01709000
