# Supplementary material for: In vivo muscle force and muscle power during near-maximal frog jumps
Source: PLoS One. 2017 Mar 10;12(3):e0173415. doi: 10.1371/journal.pone.0173415 (PMC5345813; doi:10.1371/journal.pone.0173415)
Supplement: S3 File — Full raw data set of the current study. (ZIP) [file pone.0173415.s003.zip › Frog_jumping_full_dataset2/Extracted_data/Frog2/Jump13/newapr30jump13.all]

  0.00000000   0.00000000   0.01797498   0.00122913   0.00000000   0.00000000   0.00000000   0.00000000   0.00000000   0.00336634   0.27102272   0.00000000   0.00000000   0.00000000   0.00000000   0.00000000   0.00000000  -0.01709000   0.00000000
  0.00200000   0.00173019   0.01797252   0.00106738   0.00000185   0.00000000   0.00000000   0.00000000   0.00000000   0.00260076   0.27070976   0.00000000   0.00000000   0.00000000   0.00000000   0.00000000   0.00000000  -0.01464800   0.00000000
  0.00400000   0.00331329   0.01797039   0.00080909   0.00000268   0.00000000   0.00000000   0.00000000   0.00000000   0.00190577   0.27042232   0.00000000   0.00000000   0.00000000   0.00000000   0.00000000   0.00000000  -0.01953100   0.00000000
  0.00600000   0.00008113   0.01796877   0.00053577   0.00000004   0.00000000   0.00000000   0.00000000   0.00000000   0.00129734   0.27016807   0.00000000   0.00000000   0.00000000   0.00000000   0.00000000   0.00000000  -0.02197300   0.00000000
  0.00800000   0.00000000   0.01796770   0.00031119   0.00000000   0.00000000   0.00000000   0.00000000   0.00000000   0.00078224   0.26995223   0.00000000   0.00000000   0.00000000   0.00000000   0.00000000   0.00000000  -0.01953100   0.00000000
  0.01000000   0.00173019   0.01796707   0.00016717   0.00000029   0.00000000   0.00000000   0.00000000   0.00000000   0.00036286   0.26978038   0.00000000   0.00000000   0.00000000   0.00000000   0.00000000   0.00000000  -0.00488280   0.00000000
  0.01200000   0.00000000   0.01796674   0.00011121   0.00000000   0.00000000   0.00000000   0.00000000   0.00000000   0.00003930   0.26965380   0.00000000   0.00000000   0.00000000   0.00000000   0.00000000   0.00000000  -0.01220700   0.00000000
  0.01400000   0.00000000   0.01796652   0.00013615   0.00000000   0.00000000   0.00000000   0.00000000   0.00000000  -0.00019419   0.26956526   0.00000000   0.00000000   0.00000000   0.00000000   0.00000000   0.00000000  -0.01464800   0.00000000
  0.01600000   0.00000000   0.01796624   0.00022439   0.00000000   0.00000000   0.00000000   0.00000000   0.00000000  -0.00035181   0.26949952   0.00000000   0.00000000   0.00000000   0.00000000   0.00000000   0.00000000  -0.00976560   0.00000000
  0.01800000   0.00000000   0.01796580   0.00034666   0.00000000   0.00000000   0.00000000   0.00000000   0.00000000  -0.00045227   0.26943683   0.00000000   0.00000000   0.00000000   0.00000000   0.00000000   0.00000000  -0.01220700   0.00000000
  0.02000000   0.00000000   0.01796510   0.00045700   0.00000000   0.00000000   0.00000000   0.00000000   0.00000000  -0.00051347   0.26936123   0.00000000   0.00000000   0.00000000   0.00000000   0.00000000   0.00000000  -0.01464800   0.00000000
  0.02200000   0.00000000   0.01796419   0.00049356   0.00000000   0.00000000   0.00000000   0.00000000   0.00000000  -0.00055103   0.26926889   0.00000000   0.00000000   0.00000000   0.00000000   0.00000000   0.00000000  -0.01464800   0.00000000
  0.02400000   0.00000000   0.01796320   0.00041695   0.00000000   0.00000000   0.00000000   0.00000000   0.00000000  -0.00057776   0.26916530   0.00000000   0.00000000   0.00000000   0.00000000   0.00000000   0.00000000  -0.01464800   0.00000000
  0.02600000   0.00654545   0.01796237   0.00027784   0.00000182   0.00000000   0.00000000   0.00000000   0.00000000  -0.00060223   0.26905458   0.00000000   0.00000000   0.00000000   0.00000000   0.00000000   0.00000000  -0.01709000   0.00000000
  0.02800000   0.00008113   0.01796181   0.00020065   0.00000002   0.00000000   0.00000000   0.00000000   0.00000000  -0.00062845   0.26893799   0.00000000   0.00000000   0.00000000   0.00000000   0.00000000   0.00000000  -0.01220700   0.00000000
  0.03000000   0.00331329   0.01796141   0.00024783   0.00000082   0.00000000   0.00000000   0.00000000   0.00000000  -0.00065668   0.26882246   0.00000000   0.00000000   0.00000000   0.00000000   0.00000000   0.00000000  -0.01220700   0.00000000
  0.03200000   0.00000000   0.01796091   0.00033937   0.00000000   0.00000000   0.00000000   0.00000000   0.00000000  -0.00068406   0.26872346   0.00000000   0.00000000   0.00000000   0.00000000   0.00000000   0.00000000  -0.00244140   0.00000000
  0.03400000   0.00173019   0.01796024   0.00034204   0.00000059   0.00000000   0.00000000   0.00000000   0.00000000  -0.00070651   0.26866117   0.00000000   0.00000000   0.00000000   0.00000000   0.00000000   0.00000000  -0.01709000   0.00000000
  0.03600000   0.00173019   0.01795955   0.00021176   0.00000037   0.00000000   0.00000000   0.00000000   0.00000000  -0.00072159   0.26865586   0.00000000   0.00000000   0.00000000   0.00000000   0.00000000   0.00000000  -0.01953100   0.00000000
  0.03800000   0.00008113   0.01795913   0.00002388   0.00000000   0.00000000   0.00000000   0.00000000   0.00000000  -0.00072914   0.26871954   0.00000000   0.00000000   0.00000000   0.00000000   0.00000000   0.00000000  -0.00732420   0.00000000
  0.04000000   0.00008113   0.01795908  -0.00013113  -0.00000001   0.00000000   0.00000000   0.00000000   0.00000000  -0.00072953   0.26884294   0.00000000   0.00000000   0.00000000   0.00000000   0.00000000   0.00000000  -0.00732420   0.00000000
  0.04200000   0.00173019   0.01795934  -0.00025378  -0.00000044   0.00000000   0.00000000   0.00000000   0.00000000  -0.00072294   0.26899291   0.00000000   0.00000000   0.00000000   0.00000000   0.00000000   0.00000000  -0.00732420   0.00000000
  0.04400000   0.00331329   0.01795985  -0.00041240  -0.00000137   0.00000000   0.00000000   0.00000000   0.00000000  -0.00071083   0.26912850   0.00000000   0.00000000   0.00000000   0.00000000   0.00000000   0.00000000  -0.01709000   0.00000000
  0.04600000   0.00000000   0.01796068  -0.00062212   0.00000000   0.00000000   0.00000000   0.00000000   0.00000000  -0.00069683   0.26921594   0.00000000   0.00000000   0.00000000   0.00000000   0.00000000   0.00000000  -0.01953100   0.00000000
  0.04800000   0.00173019   0.01796192  -0.00080437  -0.00000139   0.00000000   0.00000000   0.00000000   0.00000000  -0.00068573   0.26922991   0.00000000   0.00000000   0.00000000   0.00000000   0.00000000   0.00000000  -0.01953100   0.00000000
  0.05000000   0.00000000   0.01796353  -0.00089004   0.00000000   0.00000000   0.00000000   0.00000000   0.00000000  -0.00068205   0.26915519   0.00000000   0.00000000   0.00000000   0.00000000   0.00000000   0.00000000  -0.00732420   0.00000000
  0.05200000   0.00000000   0.01796531  -0.00089132   0.00000000   0.00000000   0.00000000   0.00000000   0.00000000  -0.00068876   0.26899083   0.00000000   0.00000000   0.00000000   0.00000000   0.00000000   0.00000000  -0.02197300   0.00000000
  0.05400000   0.00000000   0.01796709  -0.00084777   0.00000000   0.00000000   0.00000000   0.00000000   0.00000000  -0.00070621   0.26875239   0.00000000   0.00000000   0.00000000   0.00000000   0.00000000   0.00000000  -0.01709000   0.00000000
  0.05600000   0.00000000   0.01796879  -0.00076569   0.00000000   0.00000000   0.00000000   0.00000000   0.00000000  -0.00073304   0.26846946   0.00000000   0.00000000   0.00000000   0.00000000   0.00000000   0.00000000  -0.02929700   0.00000000
  0.05800000   0.00331329   0.01797032  -0.00063379  -0.00000210   0.00000000   0.00000000   0.00000000   0.00000000  -0.00076882   0.26817179   0.00000000   0.00000000   0.00000000   0.00000000   0.00000000   0.00000000  -0.02197300   0.00000000
  0.06000000   0.00173019   0.01797159  -0.00045958  -0.00000080   0.00000000   0.00000000   0.00000000   0.00000000  -0.00081527   0.26787373   0.00000000   0.00000000   0.00000000   0.00000000   0.00000000   0.00000000  -0.01464800   0.00000000
  0.06200000   0.00173019   0.01797250  -0.00025125  -0.00000043   0.00000000   0.00000000   0.00000000   0.00000000  -0.00087461   0.26757361   0.00000000   0.00000000   0.00000000   0.00000000   0.00000000   0.00000000  -0.01953100   0.00000000
  0.06400000   0.00489639   0.01797301   0.00000095   0.00000000   0.00000000   0.00000000   0.00000000   0.00000000  -0.00094719   0.26726417   0.00000000   0.00000000   0.00000000   0.00000000   0.00000000   0.00000000  -0.01220700   0.00000000
  0.06600000   0.00173019   0.01797301   0.00026481   0.00000046   0.00000000   0.00000000   0.00000000   0.00000000  -0.00103013   0.26694059   0.00000000   0.00000000   0.00000000   0.00000000   0.00000000   0.00000000  -0.00976560   0.00000000
  0.06800000   0.00008113   0.01797248   0.00044497   0.00000004   0.00000000   0.00000000   0.00000000   0.00000000  -0.00111682   0.26660050   0.00000000   0.00000000   0.00000000   0.00000000   0.00000000   0.00000000  -0.01220700   0.00000000
  0.07000000   0.00008113   0.01797159   0.00048665   0.00000004   0.00000000   0.00000000   0.00000000   0.00000000  -0.00119777   0.26624410   0.00000000   0.00000000   0.00000000   0.00000000   0.00000000   0.00000000  -0.00976560   0.00000000
  0.07200000   0.00008113   0.01797061   0.00044411   0.00000004   0.00000000   0.00000000   0.00000000   0.00000000  -0.00126387   0.26588106   0.00000000   0.00000000   0.00000000   0.00000000   0.00000000   0.00000000  -0.01709000   0.00000000
  0.07400000   0.00331329   0.01796972   0.00042554   0.00000141   0.00000000   0.00000000   0.00000000   0.00000000  -0.00131036   0.26553384   0.00000000   0.00000000   0.00000000   0.00000000   0.00000000   0.00000000  -0.01709000   0.00000000
  0.07600000   0.00173019   0.01796887   0.00051761   0.00000090   0.00000000   0.00000000   0.00000000   0.00000000  -0.00133708   0.26522676   0.00000000   0.00000000   0.00000000   0.00000000   0.00000000   0.00000000  -0.02929700   0.00000000
  0.07800000   0.00008113   0.01796784   0.00073322   0.00000006   0.00000000   0.00000000   0.00000000   0.00000000  -0.00134520   0.26497508   0.00000000   0.00000000   0.00000000   0.00000000   0.00000000   0.00000000  -0.01220700   0.00000000
  0.08000000   0.00331329   0.01796637   0.00097577   0.00000323   0.00000000   0.00000000   0.00000000   0.00000000  -0.00133468   0.26478992   0.00000000   0.00000000   0.00000000   0.00000000   0.00000000   0.00000000  -0.00976560   0.00000000
  0.08200000   0.00008113   0.01796442   0.00107512   0.00000009   0.00000000   0.00000000   0.00000000   0.00000000  -0.00130446   0.26468294   0.00000000   0.00000000   0.00000000   0.00000000   0.00000000   0.00000000  -0.02685500   0.00000000
  0.08400000   0.00173019   0.01796227   0.00090369   0.00000156   0.00000000   0.00000000   0.00000000   0.00000000  -0.00125357   0.26465785   0.00000000   0.00000000   0.00000000   0.00000000   0.00000000   0.00000000  -0.01464800   0.00000000
  0.08600000   0.00000000   0.01796046   0.00048084   0.00000000   0.00000000   0.00000000   0.00000000   0.00000000  -0.00118238   0.26470960   0.00000000   0.00000000   0.00000000   0.00000000   0.00000000   0.00000000  -0.01220700   0.00000000
  0.08800000   0.00331329   0.01795950  -0.00001977  -0.00000007   0.00000000   0.00000000   0.00000000   0.00000000  -0.00109318   0.26483928   0.00000000   0.00000000   0.00000000   0.00000000   0.00000000   0.00000000  -0.01709000   0.00000000
  0.09000000   0.00000000   0.01795954  -0.00036657   0.00000000   0.00000000   0.00000000   0.00000000   0.00000000  -0.00098988   0.26506008   0.00000000   0.00000000   0.00000000   0.00000000   0.00000000   0.00000000  -0.01709000   0.00000000
  0.09200000   0.00173019   0.01796027  -0.00040756  -0.00000071   0.00000000   0.00000000   0.00000000   0.00000000  -0.00087859   0.26538254   0.00000000   0.00000000   0.00000000   0.00000000   0.00000000   0.00000000  -0.00488280   0.00000000
  0.09400000   0.00000000   0.01796109  -0.00015104   0.00000000   0.00000000   0.00000000   0.00000000   0.00000000  -0.00076874   0.26579946   0.00000000   0.00000000   0.00000000   0.00000000   0.00000000   0.00000000  -0.01464800   0.00000000
  0.09600000   0.00000000   0.01796139   0.00026312   0.00000000   0.00000000   0.00000000   0.00000000   0.00000000  -0.00067204   0.26628770   0.00000000   0.00000000   0.00000000   0.00000000   0.00000000   0.00000000  -0.01953100   0.00000000
  0.09800000   0.00173019   0.01796086   0.00064037   0.00000111   0.00000000   0.00000000   0.00000000   0.00000000  -0.00059945   0.26681512   0.00000000   0.00000000   0.00000000   0.00000000   0.00000000   0.00000000  -0.01709000   0.00000000
  0.10000000   0.00173019   0.01795958   0.00079312   0.00000137   0.00000000   0.00000000   0.00000000   0.00000000  -0.00055891   0.26734175   0.00000000   0.00000000   0.00000000   0.00000000   0.00000000   0.00000000  -0.00488280   0.00000000
  0.10200000   0.00008113   0.01795800   0.00061093   0.00000005   0.00000000   0.00000000   0.00000000   0.00000000  -0.00055497   0.26782635   0.00000000   0.00000000   0.00000000   0.00000000   0.00000000   0.00000000  -0.00732420   0.00000000
  0.10400000   0.00000000   0.01795678   0.00011908   0.00000000   0.00000000   0.00000000   0.00000000   0.00000000  -0.00058924   0.26824161   0.00000000   0.00000000   0.00000000   0.00000000   0.00000000   0.00000000  -0.00976560   0.00000000
  0.10600000   0.00008113   0.01795654  -0.00054098  -0.00000004   0.00000000   0.00000000   0.00000000   0.00000000  -0.00066046   0.26857961   0.00000000   0.00000000   0.00000000   0.00000000   0.00000000   0.00000000  -0.01464800   0.00000000
  0.10800000   0.00000000   0.01795762  -0.00117226   0.00000000   0.00000000   0.00000000   0.00000000   0.00000000  -0.00076394   0.26883969   0.00000000   0.00000000   0.00000000   0.00000000   0.00000000   0.00000000  -0.02197300   0.00000000
  0.11000000   0.00331329   0.01795996  -0.00156693  -0.00000519   0.00000000   0.00000000   0.00000000   0.00000000  -0.00089318   0.26902089   0.00000000   0.00000000   0.00000000   0.00000000   0.00000000   0.00000000  -0.01464800   0.00000000
  0.11200000   0.00000000   0.01796310  -0.00157042   0.00000000   0.00000000   0.00000000   0.00000000   0.00000000  -0.00104215   0.26912894   0.00000000   0.00000000   0.00000000   0.00000000   0.00000000   0.00000000  -0.01464800   0.00000000
  0.11400000   0.00008113   0.01796624  -0.00117616  -0.00000010   0.00000000   0.00000000   0.00000000   0.00000000  -0.00120447   0.26917485   0.00000000   0.00000000   0.00000000   0.00000000   0.00000000   0.00000000  -0.01464800   0.00000000
  0.11600000   0.00008113   0.01796859  -0.00056139  -0.00000005   0.00000000   0.00000000   0.00000000   0.00000000  -0.00137055   0.26916521   0.00000000   0.00000000   0.00000000   0.00000000   0.00000000   0.00000000  -0.01709000   0.00000000
  0.11800000   0.00489639   0.01796971   0.00001894   0.00000009   0.00000000   0.00000000   0.00000000   0.00000000  -0.00152702   0.26910266   0.00000000   0.00000000   0.00000000   0.00000000   0.00000000   0.00000000  -0.01709000   0.00000000
  0.12000000   0.00000000   0.01796968   0.00040232   0.00000000   0.00000000   0.00000000   0.00000000   0.00000000  -0.00165894   0.26899138   0.00000000   0.00000000   0.00000000   0.00000000   0.00000000   0.00000000  -0.01464800   0.00000000
  0.12200000   0.00008113   0.01796887   0.00057021   0.00000005   0.00000000   0.00000000   0.00000000   0.00000000  -0.00175313   0.26884050   0.00000000   0.00000000   0.00000000   0.00000000   0.00000000   0.00000000  -0.01464800   0.00000000
  0.12400000   0.00000000   0.01796773   0.00056496   0.00000000   0.00000000   0.00000000   0.00000000   0.00000000  -0.00180071   0.26866449   0.00000000   0.00000000   0.00000000   0.00000000   0.00000000   0.00000000  -0.01709000   0.00000000
  0.12600000   0.00008113   0.01796660   0.00042105   0.00000003   0.00000000   0.00000000   0.00000000   0.00000000  -0.00179844   0.26848126   0.00000000   0.00000000   0.00000000   0.00000000   0.00000000   0.00000000  -0.00976560   0.00000000
  0.12800000   0.00008113   0.01796576   0.00018091   0.00000001   0.00000000   0.00000000   0.00000000   0.00000000  -0.00174815   0.26831108   0.00000000   0.00000000   0.00000000   0.00000000   0.00000000   0.00000000  -0.02441400   0.00000000
  0.13000000   0.00173019   0.01796540  -0.00007122  -0.00000012   0.00000000   0.00000000   0.00000000   0.00000000  -0.00165562   0.26817165   0.00000000   0.00000000   0.00000000   0.00000000   0.00000000   0.00000000  -0.01464800   0.00000000
  0.13200000   0.00008113   0.01796554  -0.00023760  -0.00000002   0.00000000   0.00000000   0.00000000   0.00000000  -0.00153008   0.26807017   0.00000000   0.00000000   0.00000000   0.00000000   0.00000000   0.00000000  -0.01220700   0.00000000
  0.13400000   0.00654545   0.01796601  -0.00026649  -0.00000174   0.00000000   0.00000000   0.00000000   0.00000000  -0.00138213   0.26800080   0.00000000   0.00000000   0.00000000   0.00000000   0.00000000   0.00000000  -0.01953100   0.00000000
  0.13600000   0.00008113   0.01796655  -0.00015765  -0.00000001   0.00000000   0.00000000   0.00000000   0.00000000  -0.00122098   0.26794940   0.00000000   0.00000000   0.00000000   0.00000000   0.00000000   0.00000000  -0.01464800   0.00000000
  0.13800000   0.00008113   0.01796686   0.00007403   0.00000001   0.00000000   0.00000000   0.00000000   0.00000000  -0.00105463   0.26790554   0.00000000   0.00000000   0.00000000   0.00000000   0.00000000   0.00000000  -0.01953100   0.00000000
  0.14000000   0.00008113   0.01796671   0.00041576   0.00000003   0.00000000   0.00000000   0.00000000   0.00000000  -0.00089162   0.26787318   0.00000000   0.00000000   0.00000000   0.00000000   0.00000000   0.00000000  -0.01953100   0.00000000
  0.14200000   0.00000000   0.01796588   0.00084576   0.00000000   0.00000000   0.00000000   0.00000000   0.00000000  -0.00074039   0.26786719   0.00000000   0.00000000   0.00000000   0.00000000   0.00000000   0.00000000  -0.01953100   0.00000000
  0.14400000   0.00173019   0.01796419   0.00131045   0.00000227   0.00000000   0.00000000   0.00000000   0.00000000  -0.00060739   0.26790356   0.00000000   0.00000000   0.00000000   0.00000000   0.00000000   0.00000000  -0.01953100   0.00000000
  0.14600000   0.00331329   0.01796157   0.00169647   0.00000562   0.00000000   0.00000000   0.00000000   0.00000000  -0.00049619   0.26799384   0.00000000   0.00000000   0.00000000   0.00000000   0.00000000   0.00000000  -0.00976560   0.00000000
  0.14800000   0.00008113   0.01795818   0.00181794   0.00000015   0.00000000   0.00000000   0.00000000   0.00000000  -0.00040728   0.26814131   0.00000000   0.00000000   0.00000000   0.00000000   0.00000000   0.00000000  -0.01220700   0.00000000
  0.15000000   0.00008113   0.01795454   0.00150474   0.00000012   0.00000000   0.00000000   0.00000000   0.00000000  -0.00033871   0.26834305   0.00000000   0.00000000   0.00000000   0.00000000   0.00000000   0.00000000  -0.02197300   0.00000000
  0.15200000   0.00008113   0.01795153   0.00080640   0.00000007   0.00000000   0.00000000   0.00000000   0.00000000  -0.00028775   0.26859800   0.00000000   0.00000000   0.00000000   0.00000000   0.00000000   0.00000000  -0.01709000   0.00000000
  0.15400000   0.00008113   0.01794992   0.00001037   0.00000000   0.00000000   0.00000000   0.00000000   0.00000000  -0.00025188   0.26890610   0.00000000   0.00000000   0.00000000   0.00000000   0.00000000   0.00000000  -0.01709000   0.00000000
  0.15600000   0.00173019   0.01794990  -0.00066463  -0.00000115   0.00000000   0.00000000   0.00000000   0.00000000  -0.00022997   0.26925683   0.00000000   0.00000000   0.00000000   0.00000000   0.00000000   0.00000000  -0.01709000   0.00000000
  0.15800000   0.00008113   0.01795123  -0.00120437  -0.00000010   0.00000000   0.00000000   0.00000000   0.00000000  -0.00022331   0.26962115   0.00000000   0.00000000   0.00000000   0.00000000   0.00000000   0.00000000  -0.01464800   0.00000000
  0.16000000   0.00173019   0.01795364  -0.00157347  -0.00000272   0.00000000   0.00000000   0.00000000   0.00000000  -0.00023348   0.26995631   0.00000000   0.00000000   0.00000000   0.00000000   0.00000000   0.00000000  -0.01464800   0.00000000
  0.16200000   0.00173019   0.01795678  -0.00165141  -0.00000286   0.00000000   0.00000000   0.00000000   0.00000000  -0.00025931   0.27022167   0.00000000   0.00000000   0.00000000   0.00000000   0.00000000   0.00000000  -0.01464800   0.00000000
  0.16400000   0.00173019   0.01796009  -0.00142138  -0.00000246   0.00000000   0.00000000   0.00000000   0.00000000  -0.00029769   0.27039165   0.00000000   0.00000000   0.00000000   0.00000000   0.00000000   0.00000000  -0.01220700   0.00000000
  0.16600000   0.00008113   0.01796293  -0.00100741  -0.00000008   0.00000000   0.00000000   0.00000000   0.00000000  -0.00034757   0.27045648   0.00000000   0.00000000   0.00000000   0.00000000   0.00000000   0.00000000  -0.01220700   0.00000000
  0.16800000   0.00008113   0.01796494  -0.00054842  -0.00000004   0.00000000   0.00000000   0.00000000   0.00000000  -0.00041105   0.27042038   0.00000000   0.00000000   0.00000000   0.00000000   0.00000000   0.00000000  -0.00976560   0.00000000
  0.17000000   0.00173019   0.01796604  -0.00013152  -0.00000023   0.00000000   0.00000000   0.00000000   0.00000000  -0.00049006   0.27030245   0.00000000   0.00000000   0.00000000   0.00000000   0.00000000   0.00000000  -0.01220700   0.00000000
  0.17200000   0.00000000   0.01796630   0.00019563   0.00000000   0.00000000   0.00000000   0.00000000   0.00000000  -0.00058430   0.27013498   0.00000000   0.00000000   0.00000000   0.00000000   0.00000000   0.00000000  -0.02197300   0.00000000
  0.17400000   0.00000000   0.01796591   0.00039756   0.00000000   0.00000000   0.00000000   0.00000000   0.00000000  -0.00069232   0.26995458   0.00000000   0.00000000   0.00000000   0.00000000   0.00000000   0.00000000  -0.00976560   0.00000000
  0.17600000   0.00000000   0.01796512   0.00043954   0.00000000   0.00000000   0.00000000   0.00000000   0.00000000  -0.00081248   0.26978865   0.00000000   0.00000000   0.00000000   0.00000000   0.00000000   0.00000000  -0.00976560   0.00000000
  0.17800000   0.00008113   0.01796424   0.00031187   0.00000003   0.00000000   0.00000000   0.00000000   0.00000000  -0.00094247   0.26965049   0.00000000   0.00000000   0.00000000   0.00000000   0.00000000   0.00000000  -0.01709000   0.00000000
  0.18000000   0.00331329   0.01796361   0.00006900   0.00000023   0.00000000   0.00000000   0.00000000   0.00000000  -0.00107777   0.26954736   0.00000000   0.00000000   0.00000000   0.00000000   0.00000000   0.00000000  -0.01709000   0.00000000
  0.18200000   0.00008113   0.01796348  -0.00017553  -0.00000001   0.00000000   0.00000000   0.00000000   0.00000000  -0.00120927   0.26948535   0.00000000   0.00000000   0.00000000   0.00000000   0.00000000   0.00000000  -0.00244140   0.00000000
  0.18400000   0.00173019   0.01796383  -0.00031071  -0.00000054   0.00000000   0.00000000   0.00000000   0.00000000  -0.00132308   0.26946542   0.00000000   0.00000000   0.00000000   0.00000000   0.00000000   0.00000000  -0.01464800   0.00000000
  0.18600000   0.00008113   0.01796445  -0.00029116  -0.00000002   0.00000000   0.00000000   0.00000000   0.00000000  -0.00140447   0.26948063   0.00000000   0.00000000   0.00000000   0.00000000   0.00000000   0.00000000  -0.01464800   0.00000000
  0.18800000   0.00173019   0.01796503  -0.00014487  -0.00000025   0.00000000   0.00000000   0.00000000   0.00000000  -0.00144313   0.26952051   0.00000000   0.00000000   0.00000000   0.00000000   0.00000000   0.00000000  -0.01709000   0.00000000
  0.19000000   0.00000000   0.01796532   0.00006645   0.00000000   0.00000000   0.00000000   0.00000000   0.00000000  -0.00143611   0.26957780   0.00000000   0.00000000   0.00000000   0.00000000   0.00000000   0.00000000  -0.01953100   0.00000000
  0.19200000   0.00000000   0.01796519   0.00027759   0.00000000   0.00000000   0.00000000   0.00000000   0.00000000  -0.00138684   0.26964216   0.00000000   0.00000000   0.00000000   0.00000000   0.00000000   0.00000000  -0.02441400   0.00000000
  0.19400000   0.00008113   0.01796463   0.00041848   0.00000003   0.00000000   0.00000000   0.00000000   0.00000000  -0.00130101   0.26968581   0.00000000   0.00000000   0.00000000   0.00000000   0.00000000   0.00000000  -0.01709000   0.00000000
  0.19600000   0.00173019   0.01796380   0.00042284   0.00000073   0.00000000   0.00000000   0.00000000   0.00000000  -0.00118374   0.26966697   0.00000000   0.00000000   0.00000000   0.00000000   0.00000000   0.00000000  -0.00244140   0.00000000
  0.19800000   0.00173019   0.01796295   0.00028937   0.00000050   0.00000000   0.00000000   0.00000000   0.00000000  -0.00103982   0.26955075   0.00000000   0.00000000   0.00000000   0.00000000   0.00000000   0.00000000   0.00244140   0.00000000
  0.20000000   0.00008113   0.01796237   0.00012279   0.00000001   0.00000000   0.00000000   0.00000000   0.00000000  -0.00087610   0.26932653   0.00000000   0.00000000   0.00000000   0.00000000   0.00000000   0.00000000  -0.01220700   0.00000000
  0.20200000   0.00000000   0.01796213   0.00004325   0.00000000   0.00000000   0.00000000   0.00000000   0.00000000  -0.00070329   0.26900967   0.00000000   0.00000000   0.00000000   0.00000000   0.00000000   0.00000000  -0.01953100   0.00000000
  0.20400000   0.00000000   0.01796204   0.00005647   0.00000000   0.00000000   0.00000000   0.00000000   0.00000000  -0.00053589   0.26862644   0.00000000   0.00000000   0.00000000   0.00000000   0.00000000   0.00000000  -0.02197300   0.00000000
  0.20600000   0.00008113   0.01796193   0.00006675   0.00000001   0.00000000   0.00000000   0.00000000   0.00000000  -0.00039068   0.26819729   0.00000000   0.00000000   0.00000000   0.00000000   0.00000000   0.00000000  -0.01464800   0.00000000
  0.20800000   0.00173019   0.01796179   0.00001695   0.00000003   0.00000000   0.00000000   0.00000000   0.00000000  -0.00028364   0.26773476   0.00000000   0.00000000   0.00000000   0.00000000   0.00000000   0.00000000  -0.01464800   0.00000000
  0.21000000   0.00173019   0.01796176  -0.00003000  -0.00000005   0.00000000   0.00000000   0.00000000   0.00000000  -0.00022581   0.26725131   0.00000000   0.00000000   0.00000000   0.00000000   0.00000000   0.00000000  -0.01953100   0.00000000
  0.21200000   0.00008113   0.01796182   0.00001886   0.00000000   0.00000000   0.00000000   0.00000000   0.00000000  -0.00022125   0.26676550   0.00000000   0.00000000   0.00000000   0.00000000   0.00000000   0.00000000  -0.01220700   0.00000000
  0.21400000   0.00008113   0.01796178   0.00015115   0.00000001   0.00000000   0.00000000   0.00000000   0.00000000  -0.00026802   0.26630336   0.00000000   0.00000000   0.00000000   0.00000000   0.00000000   0.00000000  -0.01464800   0.00000000
  0.21600000   0.00008113   0.01796148   0.00024638   0.00000002   0.00000000   0.00000000   0.00000000   0.00000000  -0.00035823   0.26589714   0.00000000   0.00000000   0.00000000   0.00000000   0.00000000   0.00000000  -0.01464800   0.00000000
  0.21800000   0.00000000   0.01796099   0.00018173   0.00000000   0.00000000   0.00000000   0.00000000   0.00000000  -0.00047727   0.26557984   0.00000000   0.00000000   0.00000000   0.00000000   0.00000000   0.00000000  -0.00976560   0.00000000
  0.22000000   0.00008113   0.01796062  -0.00006862  -0.00000001   0.00000000   0.00000000   0.00000000   0.00000000  -0.00060683   0.26537377   0.00000000   0.00000000   0.00000000   0.00000000   0.00000000   0.00000000  -0.01953100   0.00000000
  0.22200000   0.00008113   0.01796076  -0.00040292  -0.00000003   0.00000000   0.00000000   0.00000000   0.00000000  -0.00073118   0.26528633   0.00000000   0.00000000   0.00000000   0.00000000   0.00000000   0.00000000  -0.00732420   0.00000000
  0.22400000   0.00008113   0.01796157  -0.00066380  -0.00000005   0.00000000   0.00000000   0.00000000   0.00000000  -0.00084172   0.26532123   0.00000000   0.00000000   0.00000000   0.00000000   0.00000000   0.00000000  -0.01464800   0.00000000
  0.22600000   0.00173019   0.01796289  -0.00076515  -0.00000132   0.00000000   0.00000000   0.00000000   0.00000000  -0.00093641   0.26548632   0.00000000   0.00000000   0.00000000   0.00000000   0.00000000   0.00000000  -0.01464800   0.00000000
  0.22800000   0.00008113   0.01796442  -0.00073504  -0.00000006   0.00000000   0.00000000   0.00000000   0.00000000  -0.00101644   0.26578288   0.00000000   0.00000000   0.00000000   0.00000000   0.00000000   0.00000000  -0.01953100   0.00000000
  0.23000000   0.00000000   0.01796589  -0.00064391   0.00000000   0.00000000   0.00000000   0.00000000   0.00000000  -0.00108414   0.26619208   0.00000000   0.00000000   0.00000000   0.00000000   0.00000000   0.00000000  -0.02929700   0.00000000
  0.23200000   0.00173019   0.01796718  -0.00053325  -0.00000092   0.00000000   0.00000000   0.00000000   0.00000000  -0.00114364   0.26667497   0.00000000   0.00000000   0.00000000   0.00000000   0.00000000   0.00000000  -0.01709000   0.00000000
  0.23400000   0.00000000   0.01796825  -0.00040124   0.00000000   0.00000000   0.00000000   0.00000000   0.00000000  -0.00120088   0.26718450   0.00000000   0.00000000   0.00000000   0.00000000   0.00000000   0.00000000  -0.01709000   0.00000000
  0.23600000   0.00173019   0.01796905  -0.00022273  -0.00000039   0.00000000   0.00000000   0.00000000   0.00000000  -0.00126063   0.26767656   0.00000000   0.00000000   0.00000000   0.00000000   0.00000000   0.00000000  -0.00732420   0.00000000
  0.23800000   0.00000000   0.01796950   0.00000638   0.00000000   0.00000000   0.00000000   0.00000000   0.00000000  -0.00132276   0.26811169   0.00000000   0.00000000   0.00000000   0.00000000   0.00000000   0.00000000  -0.01220700   0.00000000
  0.24000000   0.00008113   0.01796948   0.00024121   0.00000002   0.00000000   0.00000000   0.00000000   0.00000000  -0.00138218   0.26845499   0.00000000   0.00000000   0.00000000   0.00000000   0.00000000   0.00000000  -0.01220700   0.00000000
  0.24200000   0.00331329   0.01796900   0.00042574   0.00000141   0.00000000   0.00000000   0.00000000   0.00000000  -0.00143245   0.26868431   0.00000000   0.00000000   0.00000000   0.00000000   0.00000000   0.00000000  -0.00976560   0.00000000
  0.24400000   0.00173019   0.01796815   0.00054326   0.00000094   0.00000000   0.00000000   0.00000000   0.00000000  -0.00146849   0.26879996   0.00000000   0.00000000   0.00000000   0.00000000   0.00000000   0.00000000  -0.00976560   0.00000000
  0.24600000   0.00331329   0.01796706   0.00060552   0.00000201   0.00000000   0.00000000   0.00000000   0.00000000  -0.00148639   0.26882193   0.00000000   0.00000000   0.00000000   0.00000000   0.00000000   0.00000000  -0.01464800   0.00000000
  0.24800000   0.00008113   0.01796585   0.00061410   0.00000005   0.00000000   0.00000000   0.00000000   0.00000000  -0.00148382   0.26877705   0.00000000   0.00000000   0.00000000   0.00000000   0.00000000   0.00000000  -0.01953100   0.00000000
  0.25000000   0.00008113   0.01796462   0.00056077   0.00000005   0.00000000   0.00000000   0.00000000   0.00000000  -0.00146289   0.26869084   0.00000000   0.00000000   0.00000000   0.00000000   0.00000000   0.00000000  -0.01953100   0.00000000
  0.25200000   0.00008113   0.01796350   0.00045890   0.00000004   0.00000000   0.00000000   0.00000000   0.00000000  -0.00143110   0.26858701   0.00000000   0.00000000   0.00000000   0.00000000   0.00000000   0.00000000  -0.01709000   0.00000000
  0.25400000   0.00000000   0.01796258   0.00033553   0.00000000   0.00000000   0.00000000   0.00000000   0.00000000  -0.00139790   0.26848900   0.00000000   0.00000000   0.00000000   0.00000000   0.00000000   0.00000000  -0.02197300   0.00000000
  0.25600000   0.00000000   0.01796191   0.00019164   0.00000000   0.00000000   0.00000000   0.00000000   0.00000000  -0.00137056   0.26841914   0.00000000   0.00000000   0.00000000   0.00000000   0.00000000   0.00000000  -0.02685500   0.00000000
  0.25800000   0.00008113   0.01796153   0.00003589   0.00000000   0.00000000   0.00000000   0.00000000   0.00000000  -0.00135214   0.26839223   0.00000000   0.00000000   0.00000000   0.00000000   0.00000000   0.00000000  -0.01709000   0.00000000
  0.26000000   0.00000000   0.01796146  -0.00005626   0.00000000   0.00000000   0.00000000   0.00000000   0.00000000  -0.00134173   0.26840902   0.00000000   0.00000000   0.00000000   0.00000000   0.00000000   0.00000000  -0.01464800   0.00000000
  0.26200000   0.00489639   0.01796157  -0.00000928  -0.00000005   0.00000000   0.00000000   0.00000000   0.00000000  -0.00133692   0.26845386   0.00000000   0.00000000   0.00000000   0.00000000   0.00000000   0.00000000  -0.01709000   0.00000000
  0.26400000   0.00008113   0.01796159   0.00014242   0.00000001   0.00000000   0.00000000   0.00000000   0.00000000  -0.00133664   0.26849777   0.00000000   0.00000000   0.00000000   0.00000000   0.00000000   0.00000000  -0.01709000   0.00000000
  0.26600000   0.00173019   0.01796130   0.00028278   0.00000049   0.00000000   0.00000000   0.00000000   0.00000000  -0.00134112   0.26851301   0.00000000   0.00000000   0.00000000   0.00000000   0.00000000   0.00000000  -0.01709000   0.00000000
  0.26800000   0.00173019   0.01796074   0.00034514   0.00000060   0.00000000   0.00000000   0.00000000   0.00000000  -0.00134901   0.26848967   0.00000000   0.00000000   0.00000000   0.00000000   0.00000000   0.00000000  -0.00244140   0.00000000
  0.27000000   0.00008113   0.01796005   0.00036237   0.00000003   0.00000000   0.00000000   0.00000000   0.00000000  -0.00135587   0.26843927   0.00000000   0.00000000   0.00000000   0.00000000   0.00000000   0.00000000  -0.01953100   0.00000000
  0.27200000   0.00331329   0.01795932   0.00037199   0.00000123   0.00000000   0.00000000   0.00000000   0.00000000  -0.00135560   0.26838748   0.00000000   0.00000000   0.00000000   0.00000000   0.00000000   0.00000000  -0.01709000   0.00000000
  0.27400000   0.00000000   0.01795858   0.00035476   0.00000000   0.00000000   0.00000000   0.00000000   0.00000000  -0.00134195   0.26836067   0.00000000   0.00000000   0.00000000   0.00000000   0.00000000   0.00000000  -0.01709000   0.00000000
  0.27600000   0.00489639   0.01795787   0.00029854   0.00000146   0.00000000   0.00000000   0.00000000   0.00000000  -0.00130992   0.26837505   0.00000000   0.00000000   0.00000000   0.00000000   0.00000000   0.00000000  -0.01953100   0.00000000
  0.27800000   0.00000000   0.01795727   0.00020349   0.00000000   0.00000000   0.00000000   0.00000000   0.00000000  -0.00125737   0.26843420   0.00000000   0.00000000   0.00000000   0.00000000   0.00000000   0.00000000  -0.01709000   0.00000000
  0.28000000   0.00000000   0.01795687   0.00001493   0.00000000   0.00000000   0.00000000   0.00000000   0.00000000  -0.00118456   0.26852969   0.00000000   0.00000000   0.00000000   0.00000000   0.00000000   0.00000000  -0.01709000   0.00000000
  0.28200000   0.00173019   0.01795684  -0.00032180  -0.00000056   0.00000000   0.00000000   0.00000000   0.00000000  -0.00109365   0.26864204   0.00000000   0.00000000   0.00000000   0.00000000   0.00000000   0.00000000  -0.01464800   0.00000000
  0.28400000   0.00331329   0.01795748  -0.00074621  -0.00000247   0.00000000   0.00000000   0.00000000   0.00000000  -0.00098953   0.26874595   0.00000000   0.00000000   0.00000000   0.00000000   0.00000000   0.00000000  -0.00488280   0.00000000
  0.28600000   0.00000000   0.01795897  -0.00109931   0.00000000   0.00000000   0.00000000   0.00000000   0.00000000  -0.00088037   0.26882095   0.00000000   0.00000000   0.00000000   0.00000000   0.00000000   0.00000000  -0.01709000   0.00000000
  0.28800000   0.00008113   0.01796117  -0.00124727  -0.00000010   0.00000000   0.00000000   0.00000000   0.00000000  -0.00077731   0.26885967   0.00000000   0.00000000   0.00000000   0.00000000   0.00000000   0.00000000  -0.02197300   0.00000000
  0.29000000   0.00000000   0.01796367  -0.00116223   0.00000000   0.00000000   0.00000000   0.00000000   0.00000000  -0.00069190   0.26886387   0.00000000   0.00000000   0.00000000   0.00000000   0.00000000   0.00000000  -0.01953100   0.00000000
  0.29200000   0.00000000   0.01796599  -0.00089669   0.00000000   0.00000000   0.00000000   0.00000000   0.00000000  -0.00063139   0.26883745   0.00000000   0.00000000   0.00000000   0.00000000   0.00000000   0.00000000  -0.01220700   0.00000000
  0.29400000   0.00000000   0.01796778  -0.00053367   0.00000000   0.00000000   0.00000000   0.00000000   0.00000000  -0.00059667   0.26879017   0.00000000   0.00000000   0.00000000   0.00000000   0.00000000   0.00000000  -0.01464800   0.00000000
  0.29600000   0.00000000   0.01796885  -0.00017699   0.00000000   0.00000000   0.00000000   0.00000000   0.00000000  -0.00058526   0.26874202   0.00000000   0.00000000   0.00000000   0.00000000   0.00000000   0.00000000  -0.00976560   0.00000000
  0.29800000   0.00008113   0.01796920   0.00007697   0.00000001   0.00000000   0.00000000   0.00000000   0.00000000  -0.00059459   0.26871476   0.00000000   0.00000000   0.00000000   0.00000000   0.00000000   0.00000000  -0.02441400   0.00000000
  0.30000000   0.00173019   0.01796905   0.00019386   0.00000034   0.00000000   0.00000000   0.00000000   0.00000000  -0.00062239   0.26871663   0.00000000   0.00000000   0.00000000   0.00000000   0.00000000   0.00000000  -0.01709000   0.00000000
  0.30200000   0.00654545   0.01796866   0.00020425   0.00000134   0.00000000   0.00000000   0.00000000   0.00000000  -0.00066671   0.26873700   0.00000000   0.00000000   0.00000000   0.00000000   0.00000000   0.00000000  -0.01464800   0.00000000
  0.30400000   0.00000000   0.01796825   0.00016015   0.00000000   0.00000000   0.00000000   0.00000000   0.00000000  -0.00072613   0.26875674   0.00000000   0.00000000   0.00000000   0.00000000   0.00000000   0.00000000  -0.01220700   0.00000000
  0.30600000   0.00000000   0.01796793   0.00010648   0.00000000   0.00000000   0.00000000   0.00000000   0.00000000  -0.00079923   0.26875936   0.00000000   0.00000000   0.00000000   0.00000000   0.00000000   0.00000000  -0.00976560   0.00000000
  0.30800000   0.00173019   0.01796772   0.00007741   0.00000013   0.00000000   0.00000000   0.00000000   0.00000000  -0.00088455   0.26873274   0.00000000   0.00000000   0.00000000   0.00000000   0.00000000   0.00000000  -0.00976560   0.00000000
  0.31000000   0.00000000   0.01796757   0.00009889   0.00000000   0.00000000   0.00000000   0.00000000   0.00000000  -0.00098119   0.26867351   0.00000000   0.00000000   0.00000000   0.00000000   0.00000000   0.00000000  -0.01464800   0.00000000
  0.31200000   0.00008113   0.01796737   0.00018976   0.00000002   0.00000000   0.00000000   0.00000000   0.00000000  -0.00108847   0.26859328   0.00000000   0.00000000   0.00000000   0.00000000   0.00000000   0.00000000  -0.00732420   0.00000000
  0.31400000   0.00008113   0.01796699   0.00035961   0.00000003   0.00000000   0.00000000   0.00000000   0.00000000  -0.00120502   0.26851393   0.00000000   0.00000000   0.00000000   0.00000000   0.00000000   0.00000000  -0.01220700   0.00000000
  0.31600000   0.00489639   0.01796627   0.00060216   0.00000295   0.00000000   0.00000000   0.00000000   0.00000000  -0.00132809   0.26845684   0.00000000   0.00000000   0.00000000   0.00000000   0.00000000   0.00000000  -0.00976560   0.00000000
  0.31800000   0.00008113   0.01796507   0.00088372   0.00000007   0.00000000   0.00000000   0.00000000   0.00000000  -0.00145371   0.26843574   0.00000000   0.00000000   0.00000000   0.00000000   0.00000000   0.00000000  -0.02441400   0.00000000
  0.32000000   0.00000000   0.01796330   0.00112754   0.00000000   0.00000000   0.00000000   0.00000000   0.00000000  -0.00157706   0.26845448   0.00000000   0.00000000   0.00000000   0.00000000   0.00000000   0.00000000  -0.01709000   0.00000000
  0.32200000   0.00173019   0.01796104   0.00122405   0.00000212   0.00000000   0.00000000   0.00000000   0.00000000  -0.00169182   0.26851079   0.00000000   0.00000000   0.00000000   0.00000000   0.00000000   0.00000000  -0.00976560   0.00000000
  0.32400000   0.00008113   0.01795860   0.00111694   0.00000009   0.00000000   0.00000000   0.00000000   0.00000000  -0.00178965   0.26860177   0.00000000   0.00000000   0.00000000   0.00000000   0.00000000   0.00000000  -0.01709000   0.00000000
  0.32600000   0.00000000   0.01795636   0.00087557   0.00000000   0.00000000   0.00000000   0.00000000   0.00000000  -0.00186233   0.26872428   0.00000000   0.00000000   0.00000000   0.00000000   0.00000000   0.00000000  -0.01709000   0.00000000
  0.32800000   0.00000000   0.01795461   0.00059192   0.00000000   0.00000000   0.00000000   0.00000000   0.00000000  -0.00190469   0.26887268   0.00000000   0.00000000   0.00000000   0.00000000   0.00000000   0.00000000  -0.01464800   0.00000000
  0.33000000   0.00173019   0.01795343   0.00025470   0.00000044   0.00000000   0.00000000   0.00000000   0.00000000  -0.00191541   0.26903718   0.00000000   0.00000000   0.00000000   0.00000000   0.00000000   0.00000000  -0.01464800   0.00000000
  0.33200000   0.00812855   0.01795292  -0.00015613  -0.00000127   0.00000000   0.00000000   0.00000000   0.00000000  -0.00189594   0.26920320   0.00000000   0.00000000   0.00000000   0.00000000   0.00000000   0.00000000  -0.01220700   0.00000000
  0.33400000   0.00000000   0.01795323  -0.00054382   0.00000000   0.00000000   0.00000000   0.00000000   0.00000000  -0.00184934   0.26935630   0.00000000   0.00000000   0.00000000   0.00000000   0.00000000   0.00000000  -0.00976560   0.00000000
  0.33600000   0.00000000   0.01795432  -0.00077991   0.00000000   0.00000000   0.00000000   0.00000000   0.00000000  -0.00178019   0.26949139   0.00000000   0.00000000   0.00000000   0.00000000   0.00000000   0.00000000  -0.01709000   0.00000000
  0.33800000   0.00000000   0.01795588  -0.00085149   0.00000000   0.00000000   0.00000000   0.00000000   0.00000000  -0.00169476   0.26961522   0.00000000   0.00000000   0.00000000   0.00000000   0.00000000   0.00000000  -0.01464800   0.00000000
  0.34000000   0.00000000   0.01795758  -0.00084660   0.00000000   0.00000000   0.00000000   0.00000000   0.00000000  -0.00160053   0.26973899   0.00000000   0.00000000   0.00000000   0.00000000   0.00000000   0.00000000  -0.01953100   0.00000000
  0.34200000   0.00331329   0.01795927  -0.00081031  -0.00000268   0.00000000   0.00000000   0.00000000   0.00000000  -0.00150602   0.26987050   0.00000000   0.00000000   0.00000000   0.00000000   0.00000000   0.00000000  -0.01464800   0.00000000
  0.34400000   0.00489639   0.01796089  -0.00069843  -0.00000342   0.00000000   0.00000000   0.00000000   0.00000000  -0.00142071   0.27000986   0.00000000   0.00000000   0.00000000   0.00000000   0.00000000   0.00000000  -0.01464800   0.00000000
  0.34600000   0.00173019   0.01796229  -0.00049083  -0.00000085   0.00000000   0.00000000   0.00000000   0.00000000  -0.00135402   0.27014591   0.00000000   0.00000000   0.00000000   0.00000000   0.00000000   0.00000000  -0.01953100   0.00000000
  0.34800000   0.00000000   0.01796327  -0.00026260   0.00000000   0.00000000   0.00000000   0.00000000   0.00000000  -0.00131318   0.27025319   0.00000000   0.00000000   0.00000000   0.00000000   0.00000000   0.00000000  -0.01709000   0.00000000
  0.35000000   0.00000000   0.01796380  -0.00013506   0.00000000   0.00000000   0.00000000   0.00000000   0.00000000  -0.00130061   0.27029825   0.00000000   0.00000000   0.00000000   0.00000000   0.00000000   0.00000000  -0.01709000   0.00000000
  0.35200000   0.00173019   0.01796407  -0.00020447  -0.00000035   0.00000000   0.00000000   0.00000000   0.00000000  -0.00131255   0.27025711   0.00000000   0.00000000   0.00000000   0.00000000   0.00000000   0.00000000  -0.00976560   0.00000000
  0.35400000   0.00000000   0.01796448  -0.00046471   0.00000000   0.00000000   0.00000000   0.00000000   0.00000000  -0.00134194   0.27012561   0.00000000   0.00000000   0.00000000   0.00000000   0.00000000   0.00000000  -0.01220700   0.00000000
  0.35600000   0.00173019   0.01796541  -0.00075538  -0.00000131   0.00000000   0.00000000   0.00000000   0.00000000  -0.00138218   0.26991590   0.00000000   0.00000000   0.00000000   0.00000000   0.00000000   0.00000000  -0.02197300   0.00000000
  0.35800000   0.00000000   0.01796692  -0.00085029   0.00000000   0.00000000   0.00000000   0.00000000   0.00000000  -0.00142799   0.26965386   0.00000000   0.00000000   0.00000000   0.00000000   0.00000000   0.00000000  -0.01709000   0.00000000
  0.36000000   0.00000000   0.01796862  -0.00064658   0.00000000   0.00000000   0.00000000   0.00000000   0.00000000  -0.00147504   0.26937561   0.00000000   0.00000000   0.00000000   0.00000000   0.00000000   0.00000000  -0.02197300   0.00000000
  0.36200000   0.00000000   0.01796991  -0.00025469   0.00000000   0.00000000   0.00000000   0.00000000   0.00000000  -0.00152071   0.26911430   0.00000000   0.00000000   0.00000000   0.00000000   0.00000000   0.00000000  -0.01220700   0.00000000
  0.36400000   0.00008113   0.01797042   0.00011276   0.00000001   0.00000000   0.00000000   0.00000000   0.00000000  -0.00156501   0.26889010   0.00000000   0.00000000   0.00000000   0.00000000   0.00000000   0.00000000  -0.01464800   0.00000000
  0.36600000   0.00008113   0.01797019   0.00032665   0.00000003   0.00000000   0.00000000   0.00000000   0.00000000  -0.00161056   0.26871432   0.00000000   0.00000000   0.00000000   0.00000000   0.00000000   0.00000000  -0.01220700   0.00000000
  0.36800000   0.00331329   0.01796954   0.00039701   0.00000132   0.00000000   0.00000000   0.00000000   0.00000000  -0.00166131   0.26859833   0.00000000   0.00000000   0.00000000   0.00000000   0.00000000   0.00000000  -0.01953100   0.00000000
  0.37000000   0.00173019   0.01796875   0.00039434   0.00000068   0.00000000   0.00000000   0.00000000   0.00000000  -0.00171960   0.26855483   0.00000000   0.00000000   0.00000000   0.00000000   0.00000000   0.00000000  -0.02197300   0.00000000
  0.37200000   0.00008113   0.01796796   0.00037915   0.00000003   0.00000000   0.00000000   0.00000000   0.00000000  -0.00178353   0.26859090   0.00000000   0.00000000   0.00000000   0.00000000   0.00000000   0.00000000  -0.01464800   0.00000000
  0.37400000   0.00173019   0.01796720   0.00038511   0.00000067   0.00000000   0.00000000   0.00000000   0.00000000  -0.00184824   0.26869957   0.00000000   0.00000000   0.00000000   0.00000000   0.00000000   0.00000000  -0.01953100   0.00000000
  0.37600000   0.00008113   0.01796643   0.00041888   0.00000003   0.00000000   0.00000000   0.00000000   0.00000000  -0.00190948   0.26885781   0.00000000   0.00000000   0.00000000   0.00000000   0.00000000   0.00000000  -0.01709000   0.00000000
  0.37800000   0.00173019   0.01796559   0.00045951   0.00000080   0.00000000   0.00000000   0.00000000   0.00000000  -0.00196504   0.26903602   0.00000000   0.00000000   0.00000000   0.00000000   0.00000000   0.00000000  -0.00976560   0.00000000
  0.38000000   0.00008113   0.01796467   0.00045682   0.00000004   0.00000000   0.00000000   0.00000000   0.00000000  -0.00201319   0.26921157   0.00000000   0.00000000   0.00000000   0.00000000   0.00000000   0.00000000  -0.01464800   0.00000000
  0.38200000   0.00008113   0.01796376   0.00035039   0.00000003   0.00000000   0.00000000   0.00000000   0.00000000  -0.00205082   0.26937497   0.00000000   0.00000000   0.00000000   0.00000000   0.00000000   0.00000000  -0.00732420   0.00000000
  0.38400000   0.00008113   0.01796306   0.00014002   0.00000001   0.00000000   0.00000000   0.00000000   0.00000000  -0.00207417   0.26952850   0.00000000   0.00000000   0.00000000   0.00000000   0.00000000   0.00000000  -0.01220700   0.00000000
  0.38600000   0.00173019   0.01796278  -0.00006363  -0.00000011   0.00000000   0.00000000   0.00000000   0.00000000  -0.00208288   0.26968064   0.00000000   0.00000000   0.00000000   0.00000000   0.00000000   0.00000000  -0.01709000   0.00000000
  0.38800000   0.00000000   0.01796291  -0.00012218   0.00000000   0.00000000   0.00000000   0.00000000   0.00000000  -0.00208251   0.26983556   0.00000000   0.00000000   0.00000000   0.00000000   0.00000000   0.00000000  -0.01953100   0.00000000
  0.39000000   0.00008113   0.01796315   0.00000050   0.00000000   0.00000000   0.00000000   0.00000000   0.00000000  -0.00208081   0.26998445   0.00000000   0.00000000   0.00000000   0.00000000   0.00000000   0.00000000  -0.00976560   0.00000000
  0.39200000   0.00008113   0.01796315   0.00022400   0.00000002   0.00000000   0.00000000   0.00000000   0.00000000  -0.00208199   0.27010742   0.00000000   0.00000000   0.00000000   0.00000000   0.00000000   0.00000000  -0.01709000   0.00000000
  0.39400000   0.00008113   0.01796270   0.00042129   0.00000003   0.00000000   0.00000000   0.00000000   0.00000000  -0.00208543   0.27018399   0.00000000   0.00000000   0.00000000   0.00000000   0.00000000   0.00000000  -0.00488280   0.00000000
  0.39600000   0.00000000   0.01796186   0.00049108   0.00000000   0.00000000   0.00000000   0.00000000   0.00000000  -0.00208829   0.27020560   0.00000000   0.00000000   0.00000000   0.00000000   0.00000000   0.00000000  -0.01220700   0.00000000
  0.39800000   0.00000000   0.01796088   0.00042384   0.00000000   0.00000000   0.00000000   0.00000000   0.00000000  -0.00208711   0.27018147   0.00000000   0.00000000   0.00000000   0.00000000   0.00000000   0.00000000  -0.00244140   0.00000000
  0.40000000   0.00331329   0.01796003   0.00028418   0.00000094   0.00000000   0.00000000   0.00000000   0.00000000  -0.00207728   0.27013230   0.00000000   0.00000000   0.00000000   0.00000000   0.00000000   0.00000000  -0.01709000   0.00000000
  0.40200000   0.00008113   0.01795946   0.00009699   0.00000001   0.00000000   0.00000000   0.00000000   0.00000000  -0.00205378   0.27007806   0.00000000   0.00000000   0.00000000   0.00000000   0.00000000   0.00000000  -0.01709000   0.00000000
  0.40400000   0.00489639   0.01795927  -0.00016790  -0.00000082   0.00000000   0.00000000   0.00000000   0.00000000  -0.00201452   0.27002885   0.00000000   0.00000000   0.00000000   0.00000000   0.00000000   0.00000000  -0.01709000   0.00000000
  0.40600000   0.00008113   0.01795960  -0.00047956  -0.00000004   0.00000000   0.00000000   0.00000000   0.00000000  -0.00196195   0.26998513   0.00000000   0.00000000   0.00000000   0.00000000   0.00000000   0.00000000  -0.01709000   0.00000000
  0.40800000   0.00000000   0.01796056  -0.00072287   0.00000000   0.00000000   0.00000000   0.00000000   0.00000000  -0.00190043   0.26994835   0.00000000   0.00000000   0.00000000   0.00000000   0.00000000   0.00000000  -0.00976560   0.00000000
  0.41000000   0.00008113   0.01796201  -0.00080453  -0.00000007   0.00000000   0.00000000   0.00000000   0.00000000  -0.00183369   0.26992798   0.00000000   0.00000000   0.00000000   0.00000000   0.00000000   0.00000000  -0.02685500   0.00000000
  0.41200000   0.00173019   0.01796362  -0.00072083  -0.00000125   0.00000000   0.00000000   0.00000000   0.00000000  -0.00176506   0.26993046   0.00000000   0.00000000   0.00000000   0.00000000   0.00000000   0.00000000  -0.01220700   0.00000000
  0.41400000   0.00008113   0.01796506  -0.00053077  -0.00000004   0.00000000   0.00000000   0.00000000   0.00000000  -0.00169812   0.26994520   0.00000000   0.00000000   0.00000000   0.00000000   0.00000000   0.00000000  -0.01464800   0.00000000
  0.41600000   0.00000000   0.01796612  -0.00029804   0.00000000   0.00000000   0.00000000   0.00000000   0.00000000  -0.00163585   0.26995007   0.00000000   0.00000000   0.00000000   0.00000000   0.00000000   0.00000000  -0.01464800   0.00000000
  0.41800000   0.00008113   0.01796672  -0.00006124  -0.00000000   0.00000000   0.00000000   0.00000000   0.00000000  -0.00157965   0.26992987   0.00000000   0.00000000   0.00000000   0.00000000   0.00000000   0.00000000  -0.00976560   0.00000000
  0.42000000   0.00008113   0.01796684   0.00016154   0.00000001   0.00000000   0.00000000   0.00000000   0.00000000  -0.00153008   0.26988562   0.00000000   0.00000000   0.00000000   0.00000000   0.00000000   0.00000000  -0.01709000   0.00000000
  0.42200000   0.00000000   0.01796651   0.00035693   0.00000000   0.00000000   0.00000000   0.00000000   0.00000000  -0.00148899   0.26982846   0.00000000   0.00000000   0.00000000   0.00000000   0.00000000   0.00000000  -0.01464800   0.00000000
  0.42400000   0.00000000   0.01796580   0.00050133   0.00000000   0.00000000   0.00000000   0.00000000   0.00000000  -0.00146040   0.26976872   0.00000000   0.00000000   0.00000000   0.00000000   0.00000000   0.00000000  -0.01709000   0.00000000
  0.42600000   0.00173019   0.01796480   0.00054819   0.00000095   0.00000000   0.00000000   0.00000000   0.00000000  -0.00144905   0.26971242   0.00000000   0.00000000   0.00000000   0.00000000   0.00000000   0.00000000  -0.01709000   0.00000000
  0.42800000   0.00173019   0.01796370   0.00043442   0.00000075   0.00000000   0.00000000   0.00000000   0.00000000  -0.00145679   0.26966648   0.00000000   0.00000000   0.00000000   0.00000000   0.00000000   0.00000000  -0.00732420   0.00000000
  0.43000000   0.00173019   0.01796283   0.00014220   0.00000025   0.00000000   0.00000000   0.00000000   0.00000000  -0.00148064   0.26964196   0.00000000   0.00000000   0.00000000   0.00000000   0.00000000   0.00000000  -0.01464800   0.00000000
  0.43200000   0.00000000   0.01796255  -0.00022810   0.00000000   0.00000000   0.00000000   0.00000000   0.00000000  -0.00151532   0.26964993   0.00000000   0.00000000   0.00000000   0.00000000   0.00000000   0.00000000  -0.01220700   0.00000000
  0.43400000   0.00489639   0.01796300  -0.00050848  -0.00000249   0.00000000   0.00000000   0.00000000   0.00000000  -0.00155591   0.26969540   0.00000000   0.00000000   0.00000000   0.00000000   0.00000000   0.00000000  -0.01709000   0.00000000
  0.43600000   0.00008113   0.01796402  -0.00060404  -0.00000005   0.00000000   0.00000000   0.00000000   0.00000000  -0.00159717   0.26977414   0.00000000   0.00000000   0.00000000   0.00000000   0.00000000   0.00000000  -0.00976560   0.00000000
  0.43800000   0.00000000   0.01796523  -0.00053097   0.00000000   0.00000000   0.00000000   0.00000000   0.00000000  -0.00163341   0.26987316   0.00000000   0.00000000   0.00000000   0.00000000   0.00000000   0.00000000  -0.02441400   0.00000000
  0.44000000   0.00000000   0.01796629  -0.00034125   0.00000000   0.00000000   0.00000000   0.00000000   0.00000000  -0.00166107   0.26997535   0.00000000   0.00000000   0.00000000   0.00000000   0.00000000   0.00000000  -0.00976560   0.00000000
  0.44200000   0.00000000   0.01796697  -0.00007996   0.00000000   0.00000000   0.00000000   0.00000000   0.00000000  -0.00167985   0.27006771   0.00000000   0.00000000   0.00000000   0.00000000   0.00000000   0.00000000  -0.01709000   0.00000000
  0.44400000   0.00173019   0.01796713   0.00018553   0.00000032   0.00000000   0.00000000   0.00000000   0.00000000  -0.00169023   0.27014777   0.00000000   0.00000000   0.00000000   0.00000000   0.00000000   0.00000000  -0.01464800   0.00000000
  0.44600000   0.00008113   0.01796676   0.00035831   0.00000003   0.00000000   0.00000000   0.00000000   0.00000000  -0.00169156   0.27022136   0.00000000   0.00000000   0.00000000   0.00000000   0.00000000   0.00000000  -0.01953100   0.00000000
  0.44800000   0.00000000   0.01796605   0.00038402   0.00000000   0.00000000   0.00000000   0.00000000   0.00000000  -0.00168275   0.27029550   0.00000000   0.00000000   0.00000000   0.00000000   0.00000000   0.00000000  -0.01220700   0.00000000
  0.45000000   0.00008113   0.01796528   0.00029326   0.00000002   0.00000000   0.00000000   0.00000000   0.00000000  -0.00166353   0.27037501   0.00000000   0.00000000   0.00000000   0.00000000   0.00000000   0.00000000  -0.01220700   0.00000000
  0.45200000   0.00000000   0.01796469   0.00014027   0.00000000   0.00000000   0.00000000   0.00000000   0.00000000  -0.00163525   0.27046032   0.00000000   0.00000000   0.00000000   0.00000000   0.00000000   0.00000000  -0.01220700   0.00000000
  0.45400000   0.00000000   0.01796441  -0.00003664   0.00000000   0.00000000   0.00000000   0.00000000   0.00000000  -0.00160057   0.27054286   0.00000000   0.00000000   0.00000000   0.00000000   0.00000000   0.00000000  -0.02197300   0.00000000
  0.45600000   0.00000000   0.01796448  -0.00018683   0.00000000   0.00000000   0.00000000   0.00000000   0.00000000  -0.00156269   0.27060224   0.00000000   0.00000000   0.00000000   0.00000000   0.00000000   0.00000000  -0.02197300   0.00000000
  0.45800000   0.00173019   0.01796486  -0.00025976  -0.00000045   0.00000000   0.00000000   0.00000000   0.00000000  -0.00152540   0.27061092   0.00000000   0.00000000   0.00000000   0.00000000   0.00000000   0.00000000  -0.01709000   0.00000000
  0.46000000   0.00000000   0.01796538  -0.00025002   0.00000000   0.00000000   0.00000000   0.00000000   0.00000000  -0.00149424   0.27054751   0.00000000   0.00000000   0.00000000   0.00000000   0.00000000   0.00000000  -0.01464800   0.00000000
  0.46200000   0.00331329   0.01796588  -0.00019155  -0.00000063   0.00000000   0.00000000   0.00000000   0.00000000  -0.00147567   0.27040550   0.00000000   0.00000000   0.00000000   0.00000000   0.00000000   0.00000000  -0.02685500   0.00000000
  0.46400000   0.00008113   0.01796626  -0.00012283  -0.00000001   0.00000000   0.00000000   0.00000000   0.00000000  -0.00147278   0.27018605   0.00000000   0.00000000   0.00000000   0.00000000   0.00000000   0.00000000  -0.01464800   0.00000000
  0.46600000   0.00000000   0.01796651  -0.00007186   0.00000000   0.00000000   0.00000000   0.00000000   0.00000000  -0.00148207   0.26989186   0.00000000   0.00000000   0.00000000   0.00000000   0.00000000   0.00000000  -0.01464800   0.00000000
  0.46800000   0.00000000   0.01796665  -0.00005753   0.00000000   0.00000000   0.00000000   0.00000000   0.00000000  -0.00149473   0.26953232   0.00000000   0.00000000   0.00000000   0.00000000   0.00000000   0.00000000  -0.01464800   0.00000000
  0.47000000   0.00008113   0.01796677  -0.00009247  -0.00000001   0.00000000   0.00000000   0.00000000   0.00000000  -0.00149958   0.26912654   0.00000000   0.00000000   0.00000000   0.00000000   0.00000000   0.00000000  -0.01220700   0.00000000
  0.47200000   0.00008113   0.01796695  -0.00018364  -0.00000001   0.00000000   0.00000000   0.00000000   0.00000000  -0.00148579   0.26869926   0.00000000   0.00000000   0.00000000   0.00000000   0.00000000   0.00000000  -0.01709000   0.00000000
  0.47400000   0.00008113   0.01796732  -0.00032965  -0.00000003   0.00000000   0.00000000   0.00000000   0.00000000  -0.00144620   0.26827565   0.00000000   0.00000000   0.00000000   0.00000000   0.00000000   0.00000000  -0.01953100   0.00000000
  0.47600000   0.00008113   0.01796798  -0.00051447  -0.00000004   0.00000000   0.00000000   0.00000000   0.00000000  -0.00138010   0.26787991   0.00000000   0.00000000   0.00000000   0.00000000   0.00000000   0.00000000  -0.02197300   0.00000000
  0.47800000   0.00000000   0.01796901  -0.00069795   0.00000000   0.00000000   0.00000000   0.00000000   0.00000000  -0.00129309   0.26753578   0.00000000   0.00000000   0.00000000   0.00000000   0.00000000   0.00000000  -0.00488280   0.00000000
  0.48000000   0.00008113   0.01797040  -0.00080715  -0.00000007   0.00000000   0.00000000   0.00000000   0.00000000  -0.00119381   0.26726123   0.00000000   0.00000000   0.00000000   0.00000000   0.00000000   0.00000000  -0.00976560   0.00000000
  0.48200000   0.00812855   0.01797202  -0.00075538  -0.00000614   0.00000000   0.00000000   0.00000000   0.00000000  -0.00109098   0.26706253   0.00000000   0.00000000   0.00000000   0.00000000   0.00000000   0.00000000  -0.02441400   0.00000000
  0.48400000   0.00008113   0.01797353  -0.00051137  -0.00000004   0.00000000   0.00000000   0.00000000   0.00000000  -0.00099303   0.26693467   0.00000000   0.00000000   0.00000000   0.00000000   0.00000000   0.00000000  -0.01953100   0.00000000
  0.48600000   0.00173019   0.01797455  -0.00014718  -0.00000025   0.00000000   0.00000000   0.00000000   0.00000000  -0.00090983   0.26686650   0.00000000   0.00000000   0.00000000   0.00000000   0.00000000   0.00000000  -0.02197300   0.00000000
  0.48800000   0.00000000   0.01797484   0.00021835   0.00000000   0.00000000   0.00000000   0.00000000   0.00000000  -0.00085323   0.26685180   0.00000000   0.00000000   0.00000000   0.00000000   0.00000000   0.00000000  -0.00732420   0.00000000
  0.49000000   0.00173019   0.01797441   0.00050342   0.00000087   0.00000000   0.00000000   0.00000000   0.00000000  -0.00083349   0.26689748   0.00000000   0.00000000   0.00000000   0.00000000   0.00000000   0.00000000  -0.01953100   0.00000000
  0.49200000   0.00489639   0.01797340   0.00067763   0.00000332   0.00000000   0.00000000   0.00000000   0.00000000  -0.00085405   0.26701574   0.00000000   0.00000000   0.00000000   0.00000000   0.00000000   0.00000000  -0.01464800   0.00000000
  0.49400000   0.00173019   0.01797204   0.00075376   0.00000130   0.00000000   0.00000000   0.00000000   0.00000000  -0.00091042   0.26720835   0.00000000   0.00000000   0.00000000   0.00000000   0.00000000   0.00000000  -0.02197300   0.00000000
  0.49600000   0.00000000   0.01797054   0.00079254   0.00000000   0.00000000   0.00000000   0.00000000   0.00000000  -0.00099384   0.26746007   0.00000000   0.00000000   0.00000000   0.00000000   0.00000000   0.00000000  -0.01709000   0.00000000
  0.49800000   0.00173019   0.01796895   0.00087838   0.00000152   0.00000000   0.00000000   0.00000000   0.00000000  -0.00109433   0.26774590   0.00000000   0.00000000   0.00000000   0.00000000   0.00000000   0.00000000  -0.01464800   0.00000000
  0.50000000   0.00000000   0.01796720   0.00107059   0.00000000   0.00000000   0.00000000   0.00000000   0.00000000  -0.00120244   0.26804427   0.00000000   0.00000000   0.00000000   0.00000000   0.00000000   0.00000000  -0.01953100   0.00000000
  0.50200000   0.00173019   0.01796505   0.00136926   0.00000237   0.00000000   0.00000000   0.00000000   0.00000000  -0.00131156   0.26834331   0.00000000   0.00000000   0.00000000   0.00000000   0.00000000   0.00000000  -0.01953100   0.00000000
  0.50400000   0.00008113   0.01796232   0.00169667   0.00000014   0.00000000   0.00000000   0.00000000   0.00000000  -0.00141864   0.26863722   0.00000000   0.00000000   0.00000000   0.00000000   0.00000000   0.00000000  -0.01464800   0.00000000
  0.50600000   0.00000000   0.01795892   0.00187929   0.00000000   0.00000000   0.00000000   0.00000000   0.00000000  -0.00152097   0.26892070   0.00000000   0.00000000   0.00000000   0.00000000   0.00000000   0.00000000  -0.03173800   0.00000000
  0.50800000   0.00008113   0.01795516   0.00168379   0.00000014   0.00000000   0.00000000   0.00000000   0.00000000  -0.00161393   0.26918779   0.00000000   0.00000000   0.00000000   0.00000000   0.00000000   0.00000000  -0.01709000   0.00000000
  0.51000000   0.00008113   0.01795180   0.00101127   0.00000008   0.00000000   0.00000000   0.00000000   0.00000000  -0.00169185   0.26943132   0.00000000   0.00000000   0.00000000   0.00000000   0.00000000   0.00000000  -0.01220700   0.00000000
  0.51200000   0.00489639   0.01794977   0.00009056   0.00000044   0.00000000   0.00000000   0.00000000   0.00000000  -0.00174785   0.26964127   0.00000000   0.00000000   0.00000000   0.00000000   0.00000000   0.00000000  -0.01220700   0.00000000
  0.51400000   0.00000000   0.01794959  -0.00068648   0.00000000   0.00000000   0.00000000   0.00000000   0.00000000  -0.00177349   0.26980618   0.00000000   0.00000000   0.00000000   0.00000000   0.00000000   0.00000000  -0.01464800   0.00000000
  0.51600000   0.00000000   0.01795097  -0.00113189   0.00000000   0.00000000   0.00000000   0.00000000   0.00000000  -0.00176103   0.26991671   0.00000000   0.00000000   0.00000000   0.00000000   0.00000000   0.00000000  -0.01464800   0.00000000
  0.51800000   0.00000000   0.01795323  -0.00132642   0.00000000   0.00000000   0.00000000   0.00000000   0.00000000  -0.00170656   0.26996987   0.00000000   0.00000000   0.00000000   0.00000000   0.00000000   0.00000000  -0.00976560   0.00000000
  0.52000000   0.00654545   0.01795588  -0.00139150  -0.00000911   0.00000000   0.00000000   0.00000000   0.00000000  -0.00161341   0.26997291   0.00000000   0.00000000   0.00000000   0.00000000   0.00000000   0.00000000  -0.01709000   0.00000000
  0.52200000   0.00331329   0.01795867  -0.00133659  -0.00000443   0.00000000   0.00000000   0.00000000   0.00000000  -0.00149310   0.26994000   0.00000000   0.00000000   0.00000000   0.00000000   0.00000000   0.00000000  -0.01953100   0.00000000
  0.52400000   0.00008113   0.01796134  -0.00111119  -0.00000009   0.00000000   0.00000000   0.00000000   0.00000000  -0.00136127   0.26988295   0.00000000   0.00000000   0.00000000   0.00000000   0.00000000   0.00000000  -0.01220700   0.00000000
  0.52600000   0.00000000   0.01796356  -0.00071518   0.00000000   0.00000000   0.00000000   0.00000000   0.00000000  -0.00123155   0.26980330   0.00000000   0.00000000   0.00000000   0.00000000   0.00000000   0.00000000  -0.01953100   0.00000000
  0.52800000   0.00173019   0.01796499  -0.00022231  -0.00000038   0.00000000   0.00000000   0.00000000   0.00000000  -0.00111236   0.26969254   0.00000000   0.00000000   0.00000000   0.00000000   0.00000000   0.00000000  -0.01709000   0.00000000
  0.53000000   0.00173019   0.01796544   0.00024118   0.00000042   0.00000000   0.00000000   0.00000000   0.00000000  -0.00100821   0.26954355   0.00000000   0.00000000   0.00000000   0.00000000   0.00000000   0.00000000  -0.00976560   0.00000000
  0.53200000   0.00173019   0.01796495   0.00050775   0.00000088   0.00000000   0.00000000   0.00000000   0.00000000  -0.00092212   0.26936034   0.00000000   0.00000000   0.00000000   0.00000000   0.00000000   0.00000000  -0.01464800   0.00000000
  0.53400000   0.00008113   0.01796394   0.00044008   0.00000004   0.00000000   0.00000000   0.00000000   0.00000000  -0.00085650   0.26915551   0.00000000   0.00000000   0.00000000   0.00000000   0.00000000   0.00000000  -0.02197300   0.00000000
  0.53600000   0.00008113   0.01796306   0.00004826   0.00000000   0.00000000   0.00000000   0.00000000   0.00000000  -0.00081211   0.26894362   0.00000000   0.00000000   0.00000000   0.00000000   0.00000000   0.00000000  -0.01464800   0.00000000
  0.53800000   0.00173019   0.01796296  -0.00048407  -0.00000084   0.00000000   0.00000000   0.00000000   0.00000000  -0.00078713   0.26873768   0.00000000   0.00000000   0.00000000   0.00000000   0.00000000   0.00000000  -0.01709000   0.00000000
  0.54000000   0.00000000   0.01796393  -0.00091506   0.00000000   0.00000000   0.00000000   0.00000000   0.00000000  -0.00077765   0.26854997   0.00000000   0.00000000   0.00000000   0.00000000   0.00000000   0.00000000  -0.02197300   0.00000000
  0.54200000   0.00000000   0.01796576  -0.00108486   0.00000000   0.00000000   0.00000000   0.00000000   0.00000000  -0.00077927   0.26839412   0.00000000   0.00000000   0.00000000   0.00000000   0.00000000   0.00000000  -0.02197300   0.00000000
  0.54400000   0.00173019   0.01796793  -0.00094584  -0.00000164   0.00000000   0.00000000   0.00000000   0.00000000  -0.00078827   0.26828271   0.00000000   0.00000000   0.00000000   0.00000000   0.00000000   0.00000000  -0.01953100   0.00000000
  0.54600000   0.00008113   0.01796982  -0.00053508  -0.00000004   0.00000000   0.00000000   0.00000000   0.00000000  -0.00080230   0.26822239   0.00000000   0.00000000   0.00000000   0.00000000   0.00000000   0.00000000  -0.01709000   0.00000000
  0.54800000   0.00008113   0.01797089   0.00001349   0.00000000   0.00000000   0.00000000   0.00000000   0.00000000  -0.00082020   0.26821242   0.00000000   0.00000000   0.00000000   0.00000000   0.00000000   0.00000000  -0.00732420   0.00000000
  0.55000000   0.00000000   0.01797086   0.00051035   0.00000000   0.00000000   0.00000000   0.00000000   0.00000000  -0.00083993   0.26824806   0.00000000   0.00000000   0.00000000   0.00000000   0.00000000   0.00000000  -0.01464800   0.00000000
  0.55200000   0.00000000   0.01796984   0.00083681   0.00000000   0.00000000   0.00000000   0.00000000   0.00000000  -0.00085644   0.26832426   0.00000000   0.00000000   0.00000000   0.00000000   0.00000000   0.00000000  -0.00976560   0.00000000
  0.55400000   0.00000000   0.01796817   0.00098543   0.00000000   0.00000000   0.00000000   0.00000000   0.00000000  -0.00086203   0.26843681   0.00000000   0.00000000   0.00000000   0.00000000   0.00000000   0.00000000  -0.01953100   0.00000000
  0.55600000   0.00000000   0.01796620   0.00097605   0.00000000   0.00000000   0.00000000   0.00000000   0.00000000  -0.00084897   0.26858139   0.00000000   0.00000000   0.00000000   0.00000000   0.00000000   0.00000000  -0.02197300   0.00000000
  0.55800000   0.00173019   0.01796425   0.00080050   0.00000139   0.00000000   0.00000000   0.00000000   0.00000000  -0.00081270   0.26875127   0.00000000   0.00000000   0.00000000   0.00000000   0.00000000   0.00000000  -0.01709000   0.00000000
  0.56000000   0.00008113   0.01796265   0.00047539   0.00000004   0.00000000   0.00000000   0.00000000   0.00000000  -0.00075313   0.26893552   0.00000000   0.00000000   0.00000000   0.00000000   0.00000000   0.00000000  -0.02197300   0.00000000
  0.56200000   0.00008113   0.01796170   0.00010023   0.00000001   0.00000000   0.00000000   0.00000000   0.00000000  -0.00067460   0.26912078   0.00000000   0.00000000   0.00000000   0.00000000   0.00000000   0.00000000  -0.01709000   0.00000000
  0.56400000   0.00008113   0.01796149  -0.00020689  -0.00000002   0.00000000   0.00000000   0.00000000   0.00000000  -0.00058505   0.26929488   0.00000000   0.00000000   0.00000000   0.00000000   0.00000000   0.00000000  -0.01953100   0.00000000
  0.56600000   0.00008113   0.01796191  -0.00040083  -0.00000003   0.00000000   0.00000000   0.00000000   0.00000000  -0.00049354   0.26944733   0.00000000   0.00000000   0.00000000   0.00000000   0.00000000   0.00000000  -0.00976560   0.00000000
  0.56800000   0.00008113   0.01796271  -0.00047811  -0.00000004   0.00000000   0.00000000   0.00000000   0.00000000  -0.00040801   0.26956926   0.00000000   0.00000000   0.00000000   0.00000000   0.00000000   0.00000000  -0.01220700   0.00000000
  0.57000000   0.00173019   0.01796367  -0.00042179  -0.00000073   0.00000000   0.00000000   0.00000000   0.00000000  -0.00033476   0.26965527   0.00000000   0.00000000   0.00000000   0.00000000   0.00000000   0.00000000  -0.01709000   0.00000000
  0.57200000   0.00000000   0.01796451  -0.00023200   0.00000000   0.00000000   0.00000000   0.00000000   0.00000000  -0.00027748   0.26970171   0.00000000   0.00000000   0.00000000   0.00000000   0.00000000   0.00000000  -0.01464800   0.00000000
  0.57400000   0.00000000   0.01796497   0.00004470   0.00000000   0.00000000   0.00000000   0.00000000   0.00000000  -0.00023698   0.26970327   0.00000000   0.00000000   0.00000000   0.00000000   0.00000000   0.00000000  -0.01709000   0.00000000
  0.57600000   0.00000000   0.01796488   0.00033594   0.00000000   0.00000000   0.00000000   0.00000000   0.00000000  -0.00021418   0.26965587   0.00000000   0.00000000   0.00000000   0.00000000   0.00000000   0.00000000  -0.00488280   0.00000000
  0.57800000   0.00008113   0.01796421   0.00055838   0.00000005   0.00000000   0.00000000   0.00000000   0.00000000  -0.00021249   0.26956285   0.00000000   0.00000000   0.00000000   0.00000000   0.00000000   0.00000000  -0.00732420   0.00000000
  0.58000000   0.00331329   0.01796310   0.00061720   0.00000204   0.00000000   0.00000000   0.00000000   0.00000000  -0.00023624   0.26943326   0.00000000   0.00000000   0.00000000   0.00000000   0.00000000   0.00000000  -0.01464800   0.00000000
  0.58200000   0.00008113   0.01796186   0.00045317   0.00000004   0.00000000   0.00000000   0.00000000   0.00000000  -0.00028791   0.26927117   0.00000000   0.00000000   0.00000000   0.00000000   0.00000000   0.00000000  -0.01953100   0.00000000
  0.58400000   0.00000000   0.01796096   0.00014392   0.00000000   0.00000000   0.00000000   0.00000000   0.00000000  -0.00036675   0.26907059   0.00000000   0.00000000   0.00000000   0.00000000   0.00000000   0.00000000  -0.01220700   0.00000000
  0.58600000   0.00000000   0.01796067  -0.00010150   0.00000000   0.00000000   0.00000000   0.00000000   0.00000000  -0.00046950   0.26882482   0.00000000   0.00000000   0.00000000   0.00000000   0.00000000   0.00000000  -0.02197300   0.00000000
  0.58800000   0.00000000   0.01796087  -0.00013007   0.00000000   0.00000000   0.00000000   0.00000000   0.00000000  -0.00059225   0.26853649   0.00000000   0.00000000   0.00000000   0.00000000   0.00000000   0.00000000  -0.01953100   0.00000000
  0.59000000   0.00008113   0.01796113   0.00001787   0.00000000   0.00000000   0.00000000   0.00000000   0.00000000  -0.00073135   0.26821614   0.00000000   0.00000000   0.00000000   0.00000000   0.00000000   0.00000000  -0.01953100   0.00000000
  0.59200000   0.00000000   0.01796109   0.00016814   0.00000000   0.00000000   0.00000000   0.00000000   0.00000000  -0.00088346   0.26787591   0.00000000   0.00000000   0.00000000   0.00000000   0.00000000   0.00000000  -0.02197300   0.00000000
  0.59400000   0.00000000   0.01796076   0.00013212   0.00000000   0.00000000   0.00000000   0.00000000   0.00000000  -0.00104532   0.26752658   0.00000000   0.00000000   0.00000000   0.00000000   0.00000000   0.00000000  -0.00244140   0.00000000
  0.59600000   0.00000000   0.01796049  -0.00017179   0.00000000   0.00000000   0.00000000   0.00000000   0.00000000  -0.00121283   0.26717767   0.00000000   0.00000000   0.00000000   0.00000000   0.00000000   0.00000000  -0.01709000   0.00000000
  0.59800000   0.00008113   0.01796084  -0.00060911  -0.00000005   0.00000000   0.00000000   0.00000000   0.00000000  -0.00138000   0.26684005   0.00000000   0.00000000   0.00000000   0.00000000   0.00000000   0.00000000  -0.01464800   0.00000000
  0.60000000   0.00008113   0.01796206  -0.00090824  -0.00000007   0.00000000   0.00000000   0.00000000   0.00000000  -0.00153807   0.26652926   0.00000000   0.00000000   0.00000000   0.00000000   0.00000000   0.00000000  -0.01464800   0.00000000
  0.60200000   0.00008113   0.01796387  -0.00090747  -0.00000007   0.00000000   0.00000000   0.00000000   0.00000000  -0.00167546   0.26626739   0.00000000   0.00000000   0.00000000   0.00000000   0.00000000   0.00000000  -0.02197300   0.00000000
  0.60400000   0.00008113   0.01796569  -0.00066747  -0.00000005   0.00000000   0.00000000   0.00000000   0.00000000  -0.00177984   0.26608189   0.00000000   0.00000000   0.00000000   0.00000000   0.00000000   0.00000000  -0.01464800   0.00000000
  0.60600000   0.00000000   0.01796702  -0.00035909   0.00000000   0.00000000   0.00000000   0.00000000   0.00000000  -0.00184114   0.26599730   0.00000000   0.00000000   0.00000000   0.00000000   0.00000000   0.00000000  -0.01953100   0.00000000
  0.60800000   0.00008113   0.01796774  -0.00011239  -0.00000001   0.00000000   0.00000000   0.00000000   0.00000000  -0.00185314   0.26602493   0.00000000   0.00000000   0.00000000   0.00000000   0.00000000   0.00000000  -0.01220700   0.00000000
  0.61000000   0.00008113   0.01796797   0.00003501   0.00000000   0.00000000   0.00000000   0.00000000   0.00000000  -0.00181413   0.26615941   0.00000000   0.00000000   0.00000000   0.00000000   0.00000000   0.00000000  -0.00488280   0.00000000
  0.61200000   0.00008113   0.01796790   0.00010117   0.00000001   0.00000000   0.00000000   0.00000000   0.00000000  -0.00172745   0.26637926   0.00000000   0.00000000   0.00000000   0.00000000   0.00000000   0.00000000  -0.01953100   0.00000000
  0.61400000   0.00000000   0.01796769   0.00011476   0.00000000   0.00000000   0.00000000   0.00000000   0.00000000  -0.00160111   0.26664880   0.00000000   0.00000000   0.00000000   0.00000000   0.00000000   0.00000000  -0.01709000   0.00000000
  0.61600000   0.00489639   0.01796746   0.00009926   0.00000049   0.00000000   0.00000000   0.00000000   0.00000000  -0.00144547   0.26692784   0.00000000   0.00000000   0.00000000   0.00000000   0.00000000   0.00000000  -0.01220700   0.00000000
  0.61800000   0.00489639   0.01796726   0.00007121   0.00000035   0.00000000   0.00000000   0.00000000   0.00000000  -0.00127126   0.26718417   0.00000000   0.00000000   0.00000000   0.00000000   0.00000000   0.00000000  -0.01464800   0.00000000
  0.62000000   0.00000000   0.01796712   0.00004072   0.00000000   0.00000000   0.00000000   0.00000000   0.00000000  -0.00109049   0.26739500   0.00000000   0.00000000   0.00000000   0.00000000   0.00000000   0.00000000  -0.01709000   0.00000000
  0.62200000   0.00173019   0.01796704   0.00001305   0.00000002   0.00000000   0.00000000   0.00000000   0.00000000  -0.00091793   0.26754039   0.00000000   0.00000000   0.00000000   0.00000000   0.00000000   0.00000000  -0.02197300   0.00000000
  0.62400000   0.00000000   0.01796701  -0.00000945   0.00000000   0.00000000   0.00000000   0.00000000   0.00000000  -0.00076898   0.26760615   0.00000000   0.00000000   0.00000000   0.00000000   0.00000000   0.00000000  -0.01220700   0.00000000
  0.62600000   0.00000000   0.01796703  -0.00002553   0.00000000   0.00000000   0.00000000   0.00000000   0.00000000  -0.00065694   0.26759494   0.00000000   0.00000000   0.00000000   0.00000000   0.00000000   0.00000000  -0.01953100   0.00000000
  0.62800000   0.00000000   0.01796708  -0.00003349   0.00000000   0.00000000   0.00000000   0.00000000   0.00000000  -0.00059207   0.26752913   0.00000000   0.00000000   0.00000000   0.00000000   0.00000000   0.00000000  -0.01953100   0.00000000
  0.63000000   0.00173019   0.01796715  -0.00003015  -0.00000005   0.00000000   0.00000000   0.00000000   0.00000000  -0.00058000   0.26744215   0.00000000   0.00000000   0.00000000   0.00000000   0.00000000   0.00000000  -0.01464800   0.00000000
  0.63200000   0.00173019   0.01796721  -0.00001040  -0.00000002   0.00000000   0.00000000   0.00000000   0.00000000  -0.00061962   0.26736697   0.00000000   0.00000000   0.00000000   0.00000000   0.00000000   0.00000000  -0.01709000   0.00000000
  0.63400000   0.00008113   0.01796723   0.00003239   0.00000000   0.00000000   0.00000000   0.00000000   0.00000000  -0.00070368   0.26732714   0.00000000   0.00000000   0.00000000   0.00000000   0.00000000   0.00000000  -0.01709000   0.00000000
  0.63600000   0.00008113   0.01796717   0.00010475   0.00000001   0.00000000   0.00000000   0.00000000   0.00000000  -0.00082175   0.26733216   0.00000000   0.00000000   0.00000000   0.00000000   0.00000000   0.00000000  -0.01709000   0.00000000
  0.63800000   0.00008113   0.01796696   0.00020999   0.00000002   0.00000000   0.00000000   0.00000000   0.00000000  -0.00096301   0.26737636   0.00000000   0.00000000   0.00000000   0.00000000   0.00000000   0.00000000  -0.01709000   0.00000000
  0.64000000   0.00008113   0.01796654   0.00034297   0.00000003   0.00000000   0.00000000   0.00000000   0.00000000  -0.00111750   0.26744138   0.00000000   0.00000000   0.00000000   0.00000000   0.00000000   0.00000000  -0.02685500   0.00000000
  0.64200000   0.00000000   0.01796585   0.00048312   0.00000000   0.00000000   0.00000000   0.00000000   0.00000000  -0.00127643   0.26750464   0.00000000   0.00000000   0.00000000   0.00000000   0.00000000   0.00000000  -0.01709000   0.00000000
  0.64400000   0.00008113   0.01796489   0.00059348   0.00000005   0.00000000   0.00000000   0.00000000   0.00000000  -0.00143304   0.26754897   0.00000000   0.00000000   0.00000000   0.00000000   0.00000000   0.00000000  -0.00976560   0.00000000
  0.64600000   0.00000000   0.01796370   0.00064411   0.00000000   0.00000000   0.00000000   0.00000000   0.00000000  -0.00158367   0.26756485   0.00000000   0.00000000   0.00000000   0.00000000   0.00000000   0.00000000  -0.02441400   0.00000000
  0.64800000   0.00000000   0.01796241   0.00063652   0.00000000   0.00000000   0.00000000   0.00000000   0.00000000  -0.00172833   0.26754965   0.00000000   0.00000000   0.00000000   0.00000000   0.00000000   0.00000000  -0.01464800   0.00000000
  0.65000000   0.00000000   0.01796114   0.00057376   0.00000000   0.00000000   0.00000000   0.00000000   0.00000000  -0.00187037   0.26751185   0.00000000   0.00000000   0.00000000   0.00000000   0.00000000   0.00000000  -0.01709000   0.00000000
  0.65200000   0.00008113   0.01795999   0.00042842   0.00000003   0.00000000   0.00000000   0.00000000   0.00000000  -0.00201433   0.26747480   0.00000000   0.00000000   0.00000000   0.00000000   0.00000000   0.00000000  -0.01709000   0.00000000
  0.65400000   0.00000000   0.01795913   0.00019937   0.00000000   0.00000000   0.00000000   0.00000000   0.00000000  -0.00216320   0.26746944   0.00000000   0.00000000   0.00000000   0.00000000   0.00000000   0.00000000   0.00000000   0.00000000
  0.65600000   0.00000000   0.01795874  -0.00003840   0.00000000   0.00000000   0.00000000   0.00000000   0.00000000  -0.00231614   0.26751776   0.00000000   0.00000000   0.00000000   0.00000000   0.00000000   0.00000000  -0.02197300   0.00000000
  0.65800000   0.00008113   0.01795881  -0.00020661  -0.00000002   0.00000000   0.00000000   0.00000000   0.00000000  -0.00246809   0.26762289   0.00000000   0.00000000   0.00000000   0.00000000   0.00000000   0.00000000  -0.02441400   0.00000000
  0.66000000   0.00000000   0.01795923  -0.00031769   0.00000000   0.00000000   0.00000000   0.00000000   0.00000000  -0.00261097   0.26777450   0.00000000   0.00000000   0.00000000   0.00000000   0.00000000   0.00000000  -0.02197300   0.00000000
  0.66200000   0.00173019   0.01795986  -0.00044475  -0.00000077   0.00000000   0.00000000   0.00000000   0.00000000  -0.00273512   0.26795755   0.00000000   0.00000000   0.00000000   0.00000000   0.00000000   0.00000000  -0.00976560   0.00000000
  0.66400000   0.00000000   0.01796075  -0.00059964   0.00000000   0.00000000   0.00000000   0.00000000   0.00000000  -0.00283035   0.26815423   0.00000000   0.00000000   0.00000000   0.00000000   0.00000000   0.00000000  -0.00976560   0.00000000
  0.66600000   0.00489639   0.01796195  -0.00069968  -0.00000343   0.00000000   0.00000000   0.00000000   0.00000000  -0.00288680   0.26834200   0.00000000   0.00000000   0.00000000   0.00000000   0.00000000   0.00000000  -0.00488280   0.00000000
  0.66800000   0.00000000   0.01796335  -0.00067817   0.00000000   0.00000000   0.00000000   0.00000000   0.00000000  -0.00289654   0.26849590   0.00000000   0.00000000   0.00000000   0.00000000   0.00000000   0.00000000  -0.01220700   0.00000000
  0.67000000   0.00000000   0.01796471  -0.00055908   0.00000000   0.00000000   0.00000000   0.00000000   0.00000000  -0.00285614   0.26859956   0.00000000   0.00000000   0.00000000   0.00000000   0.00000000   0.00000000  -0.01220700   0.00000000
  0.67200000   0.00000000   0.01796582  -0.00040764   0.00000000   0.00000000   0.00000000   0.00000000   0.00000000  -0.00276811   0.26865260   0.00000000   0.00000000   0.00000000   0.00000000   0.00000000   0.00000000  -0.03173800   0.00000000
  0.67400000   0.00331329   0.01796664  -0.00026986  -0.00000089   0.00000000   0.00000000   0.00000000   0.00000000  -0.00264158   0.26866041   0.00000000   0.00000000   0.00000000   0.00000000   0.00000000   0.00000000  -0.01464800   0.00000000
  0.67600000   0.00000000   0.01796718  -0.00016307   0.00000000   0.00000000   0.00000000   0.00000000   0.00000000  -0.00249193   0.26862277   0.00000000   0.00000000   0.00000000   0.00000000   0.00000000   0.00000000  -0.02929700   0.00000000
  0.67800000   0.00008113   0.01796750  -0.00008482  -0.00000001   0.00000000   0.00000000   0.00000000   0.00000000  -0.00233578   0.26854004   0.00000000   0.00000000   0.00000000   0.00000000   0.00000000   0.00000000  -0.01220700   0.00000000
  0.68000000   0.00000000   0.01796767  -0.00002040   0.00000000   0.00000000   0.00000000   0.00000000   0.00000000  -0.00218435   0.26842128   0.00000000   0.00000000   0.00000000   0.00000000   0.00000000   0.00000000  -0.01464800   0.00000000
  0.68200000   0.00008113   0.01796771   0.00005126   0.00000000   0.00000000   0.00000000   0.00000000   0.00000000  -0.00204302   0.26828148   0.00000000   0.00000000   0.00000000   0.00000000   0.00000000   0.00000000  -0.01709000   0.00000000
  0.68400000   0.00008113   0.01796761   0.00015239   0.00000001   0.00000000   0.00000000   0.00000000   0.00000000  -0.00191505   0.26813584   0.00000000   0.00000000   0.00000000   0.00000000   0.00000000   0.00000000  -0.01709000   0.00000000
  0.68600000   0.00008113   0.01796731   0.00030066   0.00000002   0.00000000   0.00000000   0.00000000   0.00000000  -0.00180340   0.26799419   0.00000000   0.00000000   0.00000000   0.00000000   0.00000000   0.00000000  -0.01953100   0.00000000
  0.68800000   0.00000000   0.01796671   0.00050154   0.00000000   0.00000000   0.00000000   0.00000000   0.00000000  -0.00171019   0.26785598   0.00000000   0.00000000   0.00000000   0.00000000   0.00000000   0.00000000  -0.01953100   0.00000000
  0.69000000   0.00008113   0.01796570   0.00073787   0.00000006   0.00000000   0.00000000   0.00000000   0.00000000  -0.00163473   0.26771335   0.00000000   0.00000000   0.00000000   0.00000000   0.00000000   0.00000000  -0.01953100   0.00000000
  0.69200000   0.00000000   0.01796423   0.00095655   0.00000000   0.00000000   0.00000000   0.00000000   0.00000000  -0.00157244   0.26756032   0.00000000   0.00000000   0.00000000   0.00000000   0.00000000   0.00000000  -0.01464800   0.00000000
  0.69400000   0.00008113   0.01796231   0.00107105   0.00000009   0.00000000   0.00000000   0.00000000   0.00000000  -0.00151776   0.26739590   0.00000000   0.00000000   0.00000000   0.00000000   0.00000000   0.00000000  -0.00732420   0.00000000
  0.69600000   0.00489639   0.01796017   0.00101446   0.00000497   0.00000000   0.00000000   0.00000000   0.00000000  -0.00146860   0.26722033   0.00000000   0.00000000   0.00000000   0.00000000   0.00000000   0.00000000  -0.02685500   0.00000000
  0.69800000   0.00331329   0.01795814   0.00078914   0.00000261   0.00000000   0.00000000   0.00000000   0.00000000  -0.00142605   0.26703516   0.00000000   0.00000000   0.00000000   0.00000000   0.00000000   0.00000000  -0.01464800   0.00000000
  0.70000000   0.00173019   0.01795657   0.00041274   0.00000071   0.00000000   0.00000000   0.00000000   0.00000000  -0.00138996   0.26684769   0.00000000   0.00000000   0.00000000   0.00000000   0.00000000   0.00000000  -0.01709000   0.00000000
  0.70200000   0.00173019   0.01795574  -0.00011456  -0.00000020   0.00000000   0.00000000   0.00000000   0.00000000  -0.00135750   0.26667103   0.00000000   0.00000000   0.00000000   0.00000000   0.00000000   0.00000000  -0.01709000   0.00000000
  0.70400000   0.00000000   0.01795597  -0.00068460   0.00000000   0.00000000   0.00000000   0.00000000   0.00000000  -0.00132565   0.26651747   0.00000000   0.00000000   0.00000000   0.00000000   0.00000000   0.00000000  -0.00976560   0.00000000
  0.70600000   0.00000000   0.01795734  -0.00105696   0.00000000   0.00000000   0.00000000   0.00000000   0.00000000  -0.00129338   0.26639426   0.00000000   0.00000000   0.00000000   0.00000000   0.00000000   0.00000000  -0.01709000   0.00000000
  0.70800000   0.00008113   0.01795945  -0.00107978  -0.00000009   0.00000000   0.00000000   0.00000000   0.00000000  -0.00126182   0.26630791   0.00000000   0.00000000   0.00000000   0.00000000   0.00000000   0.00000000  -0.01709000   0.00000000
  0.71000000   0.00008113   0.01796161  -0.00081544  -0.00000007   0.00000000   0.00000000   0.00000000   0.00000000  -0.00123376   0.26626652   0.00000000   0.00000000   0.00000000   0.00000000   0.00000000   0.00000000  -0.01709000   0.00000000
  0.71200000   0.00812855   0.01796324  -0.00042568  -0.00000346   0.00000000   0.00000000   0.00000000   0.00000000  -0.00121311   0.26627523   0.00000000   0.00000000   0.00000000   0.00000000   0.00000000   0.00000000  -0.01464800   0.00000000
  0.71400000   0.00008113   0.01796409  -0.00005410  -0.00000000   0.00000000   0.00000000   0.00000000   0.00000000  -0.00120313   0.26633322   0.00000000   0.00000000   0.00000000   0.00000000   0.00000000   0.00000000  -0.01464800   0.00000000
  0.71600000   0.00008113   0.01796420   0.00018983   0.00000002   0.00000000   0.00000000   0.00000000   0.00000000  -0.00120469   0.26643436   0.00000000   0.00000000   0.00000000   0.00000000   0.00000000   0.00000000  -0.01709000   0.00000000
  0.71800000   0.00008113   0.01796382   0.00024180   0.00000002   0.00000000   0.00000000   0.00000000   0.00000000  -0.00121666   0.26657002   0.00000000   0.00000000   0.00000000   0.00000000   0.00000000   0.00000000  -0.01709000   0.00000000
  0.72000000   0.00173019   0.01796334   0.00013669   0.00000024   0.00000000   0.00000000   0.00000000   0.00000000  -0.00123756   0.26673181   0.00000000   0.00000000   0.00000000   0.00000000   0.00000000   0.00000000  -0.00488280   0.00000000
  0.72200000   0.00008113   0.01796307   0.00001212   0.00000000   0.00000000   0.00000000   0.00000000   0.00000000  -0.00126518   0.26690914   0.00000000   0.00000000   0.00000000   0.00000000   0.00000000   0.00000000  -0.01220700   0.00000000
  0.72400000   0.00008113   0.01796304  -0.00001032  -0.00000000   0.00000000   0.00000000   0.00000000   0.00000000  -0.00129407   0.26708677   0.00000000   0.00000000   0.00000000   0.00000000   0.00000000   0.00000000  -0.01709000   0.00000000
  0.72600000   0.00008113   0.01796306   0.00006900   0.00000001   0.00000000   0.00000000   0.00000000   0.00000000  -0.00131525   0.26724903   0.00000000   0.00000000   0.00000000   0.00000000   0.00000000   0.00000000  -0.02197300   0.00000000
  0.72800000   0.00000000   0.01796292   0.00016612   0.00000000   0.00000000   0.00000000   0.00000000   0.00000000  -0.00131947   0.26738529   0.00000000   0.00000000   0.00000000   0.00000000   0.00000000   0.00000000  -0.00976560   0.00000000
  0.73000000   0.00000000   0.01796259   0.00021405   0.00000000   0.00000000   0.00000000   0.00000000   0.00000000  -0.00130003   0.26748994   0.00000000   0.00000000   0.00000000   0.00000000   0.00000000   0.00000000  -0.01464800   0.00000000
  0.73200000   0.00000000   0.01796216   0.00018974   0.00000000   0.00000000   0.00000000   0.00000000   0.00000000  -0.00125353   0.26755999   0.00000000   0.00000000   0.00000000   0.00000000   0.00000000   0.00000000  -0.02929700   0.00000000
  0.73400000   0.00000000   0.01796178   0.00007089   0.00000000   0.00000000   0.00000000   0.00000000   0.00000000  -0.00118089   0.26759402   0.00000000   0.00000000   0.00000000   0.00000000   0.00000000   0.00000000  -0.01220700   0.00000000
  0.73600000   0.00000000   0.01796164  -0.00015025   0.00000000   0.00000000   0.00000000   0.00000000   0.00000000  -0.00108823   0.26759315   0.00000000   0.00000000   0.00000000   0.00000000   0.00000000   0.00000000  -0.01953100   0.00000000
  0.73800000   0.00008113   0.01796194  -0.00039732  -0.00000003   0.00000000   0.00000000   0.00000000   0.00000000  -0.00098537   0.26756276   0.00000000   0.00000000   0.00000000   0.00000000   0.00000000   0.00000000  -0.01220700   0.00000000
  0.74000000   0.00000000   0.01796274  -0.00054832   0.00000000   0.00000000   0.00000000   0.00000000   0.00000000  -0.00088339   0.26751184   0.00000000   0.00000000   0.00000000   0.00000000   0.00000000   0.00000000  -0.01709000   0.00000000
  0.74200000   0.00008113   0.01796383  -0.00055490  -0.00000005   0.00000000   0.00000000   0.00000000   0.00000000  -0.00079267   0.26745435   0.00000000   0.00000000   0.00000000   0.00000000   0.00000000   0.00000000  -0.01220700   0.00000000
  0.74400000   0.00489639   0.01796494  -0.00046104  -0.00000226   0.00000000   0.00000000   0.00000000   0.00000000  -0.00072066   0.26741556   0.00000000   0.00000000   0.00000000   0.00000000   0.00000000   0.00000000  -0.02197300   0.00000000
  0.74600000   0.00173019   0.01796587  -0.00033228  -0.00000057   0.00000000   0.00000000   0.00000000   0.00000000  -0.00067029   0.26742975   0.00000000   0.00000000   0.00000000   0.00000000   0.00000000   0.00000000  -0.01464800   0.00000000
  0.74800000   0.00000000   0.01796653  -0.00021238   0.00000000   0.00000000   0.00000000   0.00000000   0.00000000  -0.00064021   0.26752185   0.00000000   0.00000000   0.00000000   0.00000000   0.00000000   0.00000000  -0.02685500   0.00000000
  0.75000000   0.00173019   0.01796695  -0.00012179  -0.00000021   0.00000000   0.00000000   0.00000000   0.00000000  -0.00062756   0.26769253   0.00000000   0.00000000   0.00000000   0.00000000   0.00000000   0.00000000  -0.01220700   0.00000000
  0.75200000   0.00173019   0.01796720  -0.00006523  -0.00000011   0.00000000   0.00000000   0.00000000   0.00000000  -0.00062960   0.26792522   0.00000000   0.00000000   0.00000000   0.00000000   0.00000000   0.00000000  -0.01464800   0.00000000
  0.75400000   0.00000000   0.01796733  -0.00003783   0.00000000   0.00000000   0.00000000   0.00000000   0.00000000  -0.00064228   0.26820517   0.00000000   0.00000000   0.00000000   0.00000000   0.00000000   0.00000000  -0.01220700   0.00000000
  0.75600000   0.00000000   0.01796740  -0.00002919   0.00000000   0.00000000   0.00000000   0.00000000   0.00000000  -0.00066025   0.26852714   0.00000000   0.00000000   0.00000000   0.00000000   0.00000000   0.00000000  -0.02929700   0.00000000
  0.75800000   0.00173019   0.01796746  -0.00002561  -0.00000004   0.00000000   0.00000000   0.00000000   0.00000000  -0.00067918   0.26888445   0.00000000   0.00000000   0.00000000   0.00000000   0.00000000   0.00000000  -0.01220700   0.00000000
  0.76000000   0.00000000   0.01796751  -0.00001124   0.00000000   0.00000000   0.00000000   0.00000000   0.00000000  -0.00069665   0.26925777   0.00000000   0.00000000   0.00000000   0.00000000   0.00000000   0.00000000  -0.02197300   0.00000000
  0.76200000   0.00000000   0.01796754   0.00003119   0.00000000   0.00000000   0.00000000   0.00000000   0.00000000  -0.00071134   0.26962055   0.00000000   0.00000000   0.00000000   0.00000000   0.00000000   0.00000000  -0.01953100   0.00000000
  0.76400000   0.00654545   0.01796747   0.00011877   0.00000078   0.00000000   0.00000000   0.00000000   0.00000000  -0.00072255   0.26995162   0.00000000   0.00000000   0.00000000   0.00000000   0.00000000   0.00000000  -0.01220700   0.00000000
  0.76600000   0.00008113   0.01796724   0.00026485   0.00000002   0.00000000   0.00000000   0.00000000   0.00000000  -0.00072965   0.27023878   0.00000000   0.00000000   0.00000000   0.00000000   0.00000000   0.00000000  -0.01220700   0.00000000
  0.76800000   0.00173019   0.01796671   0.00047253   0.00000082   0.00000000   0.00000000   0.00000000   0.00000000  -0.00073162   0.27047184   0.00000000   0.00000000   0.00000000   0.00000000   0.00000000   0.00000000  -0.01709000   0.00000000
  0.77000000   0.00173019   0.01796576   0.00072445   0.00000125   0.00000000   0.00000000   0.00000000   0.00000000  -0.00072762   0.27063662   0.00000000   0.00000000   0.00000000   0.00000000   0.00000000   0.00000000  -0.00732420   0.00000000
  0.77200000   0.00008113   0.01796431   0.00096901   0.00000008   0.00000000   0.00000000   0.00000000   0.00000000  -0.00071711   0.27071707   0.00000000   0.00000000   0.00000000   0.00000000   0.00000000   0.00000000  -0.01709000   0.00000000
  0.77400000   0.00000000   0.01796238   0.00112450   0.00000000   0.00000000   0.00000000   0.00000000   0.00000000  -0.00070085   0.27070080   0.00000000   0.00000000   0.00000000   0.00000000   0.00000000   0.00000000  -0.01709000   0.00000000
  0.77600000   0.00008113   0.01796013   0.00113601   0.00000009   0.00000000   0.00000000   0.00000000   0.00000000  -0.00068307   0.27058126   0.00000000   0.00000000   0.00000000   0.00000000   0.00000000   0.00000000  -0.01953100   0.00000000
  0.77800000   0.00000000   0.01795785   0.00103037   0.00000000   0.00000000   0.00000000   0.00000000   0.00000000  -0.00067162   0.27035904   0.00000000   0.00000000   0.00000000   0.00000000   0.00000000   0.00000000  -0.01953100   0.00000000
  0.78000000   0.00654545   0.01795579   0.00086959   0.00000569   0.00000000   0.00000000   0.00000000   0.00000000  -0.00067483   0.27004423   0.00000000   0.00000000   0.00000000   0.00000000   0.00000000   0.00000000  -0.01464800   0.00000000
  0.78200000   0.00008113   0.01795405   0.00067155   0.00000005   0.00000000   0.00000000   0.00000000   0.00000000  -0.00069862   0.26965541   0.00000000   0.00000000   0.00000000   0.00000000   0.00000000   0.00000000  -0.01220700   0.00000000
  0.78400000   0.00000000   0.01795271   0.00042372   0.00000000   0.00000000   0.00000000   0.00000000   0.00000000  -0.00074611   0.26921476   0.00000000   0.00000000   0.00000000   0.00000000   0.00000000   0.00000000  -0.01464800   0.00000000
  0.78600000   0.00173019   0.01795186   0.00013281   0.00000023   0.00000000   0.00000000   0.00000000   0.00000000  -0.00081846   0.26874529   0.00000000   0.00000000   0.00000000   0.00000000   0.00000000   0.00000000  -0.01220700   0.00000000
  0.78800000   0.00008113   0.01795160  -0.00017646  -0.00000001   0.00000000   0.00000000   0.00000000   0.00000000  -0.00091501   0.26827382   0.00000000   0.00000000   0.00000000   0.00000000   0.00000000   0.00000000  -0.01953100   0.00000000
  0.79000000   0.00000000   0.01795195  -0.00047645   0.00000000   0.00000000   0.00000000   0.00000000   0.00000000  -0.00103354   0.26783218   0.00000000   0.00000000   0.00000000   0.00000000   0.00000000   0.00000000  -0.01953100   0.00000000
  0.79200000   0.00008113   0.01795290  -0.00072738  -0.00000006   0.00000000   0.00000000   0.00000000   0.00000000  -0.00117043   0.26744926   0.00000000   0.00000000   0.00000000   0.00000000   0.00000000   0.00000000  -0.01953100   0.00000000
  0.79400000   0.00000000   0.01795436  -0.00087867   0.00000000   0.00000000   0.00000000   0.00000000   0.00000000  -0.00132023   0.26713979   0.00000000   0.00000000   0.00000000   0.00000000   0.00000000   0.00000000  -0.01220700   0.00000000
  0.79600000   0.00000000   0.01795612  -0.00092192   0.00000000   0.00000000   0.00000000   0.00000000   0.00000000  -0.00147615   0.26690217   0.00000000   0.00000000   0.00000000   0.00000000   0.00000000   0.00000000  -0.01464800   0.00000000
  0.79800000   0.00008113   0.01795796  -0.00092231  -0.00000007   0.00000000   0.00000000   0.00000000   0.00000000  -0.00163095   0.26672653   0.00000000   0.00000000   0.00000000   0.00000000   0.00000000   0.00000000  -0.01220700   0.00000000
  0.80000000   0.00331329   0.01795980  -0.00093128  -0.00000309   0.00000000   0.00000000   0.00000000   0.00000000  -0.00177638   0.26660248   0.00000000   0.00000000   0.00000000   0.00000000   0.00000000   0.00000000  -0.01220700   0.00000000
  0.80200000   0.00000000   0.01796167  -0.00090912   0.00000000   0.00000000   0.00000000   0.00000000   0.00000000  -0.00190357   0.26652171   0.00000000   0.00000000   0.00000000   0.00000000   0.00000000   0.00000000  -0.01220700   0.00000000
  0.80400000   0.00008113   0.01796349  -0.00080090  -0.00000006   0.00000000   0.00000000   0.00000000   0.00000000  -0.00200603   0.26647603   0.00000000   0.00000000   0.00000000   0.00000000   0.00000000   0.00000000  -0.01709000   0.00000000
  0.80600000   0.00000000   0.01796509  -0.00062229   0.00000000   0.00000000   0.00000000   0.00000000   0.00000000  -0.00208129   0.26645281   0.00000000   0.00000000   0.00000000   0.00000000   0.00000000   0.00000000  -0.01464800   0.00000000
  0.80800000   0.00000000   0.01796633  -0.00042514   0.00000000   0.00000000   0.00000000   0.00000000   0.00000000  -0.00212998   0.26643827   0.00000000   0.00000000   0.00000000   0.00000000   0.00000000   0.00000000  -0.01953100   0.00000000
  0.81000000   0.00000000   0.01796718  -0.00023947   0.00000000   0.00000000   0.00000000   0.00000000   0.00000000  -0.00215402   0.26642802   0.00000000   0.00000000   0.00000000   0.00000000   0.00000000   0.00000000  -0.01464800   0.00000000
  0.81200000   0.00489639   0.01796766  -0.00006542  -0.00000032   0.00000000   0.00000000   0.00000000   0.00000000  -0.00215553   0.26642720   0.00000000   0.00000000   0.00000000   0.00000000   0.00000000   0.00000000  -0.01953100   0.00000000
  0.81400000   0.00000000   0.01796779   0.00011382   0.00000000   0.00000000   0.00000000   0.00000000   0.00000000  -0.00213650   0.26643997   0.00000000   0.00000000   0.00000000   0.00000000   0.00000000   0.00000000  -0.01709000   0.00000000
  0.81600000   0.00173019   0.01796756   0.00031566   0.00000055   0.00000000   0.00000000   0.00000000   0.00000000  -0.00209792   0.26646277   0.00000000   0.00000000   0.00000000   0.00000000   0.00000000   0.00000000  -0.00976560   0.00000000
  0.81800000   0.00000000   0.01796693   0.00052351   0.00000000   0.00000000   0.00000000   0.00000000   0.00000000  -0.00203852   0.26648549   0.00000000   0.00000000   0.00000000   0.00000000   0.00000000   0.00000000  -0.01220700   0.00000000
  0.82000000   0.00000000   0.01796589   0.00065346   0.00000000   0.00000000   0.00000000   0.00000000   0.00000000  -0.00195643   0.26649941   0.00000000   0.00000000   0.00000000   0.00000000   0.00000000   0.00000000  -0.00976560   0.00000000
  0.82200000   0.00008113   0.01796458   0.00061467   0.00000005   0.00000000   0.00000000   0.00000000   0.00000000  -0.00185269   0.26650576   0.00000000   0.00000000   0.00000000   0.00000000   0.00000000   0.00000000  -0.02441400   0.00000000
  0.82400000   0.00008113   0.01796335   0.00043905   0.00000004   0.00000000   0.00000000   0.00000000   0.00000000  -0.00173221   0.26651630   0.00000000   0.00000000   0.00000000   0.00000000   0.00000000   0.00000000  -0.01953100   0.00000000
  0.82600000   0.00008113   0.01796247   0.00026339   0.00000002   0.00000000   0.00000000   0.00000000   0.00000000  -0.00160171   0.26654583   0.00000000   0.00000000   0.00000000   0.00000000   0.00000000   0.00000000  -0.01709000   0.00000000
  0.82800000   0.00008113   0.01796194   0.00015303   0.00000001   0.00000000   0.00000000   0.00000000   0.00000000  -0.00146750   0.26660412   0.00000000   0.00000000   0.00000000   0.00000000   0.00000000   0.00000000  -0.01953100   0.00000000
  0.83000000   0.00000000   0.01796164   0.00003665   0.00000000   0.00000000   0.00000000   0.00000000   0.00000000  -0.00133395   0.26669333   0.00000000   0.00000000   0.00000000   0.00000000   0.00000000   0.00000000  -0.00244140   0.00000000
  0.83200000   0.00000000   0.01796157  -0.00016183   0.00000000   0.00000000   0.00000000   0.00000000   0.00000000  -0.00120404   0.26681018   0.00000000   0.00000000   0.00000000   0.00000000   0.00000000   0.00000000  -0.01464800   0.00000000
  0.83400000   0.00008113   0.01796189  -0.00038909  -0.00000003   0.00000000   0.00000000   0.00000000   0.00000000  -0.00108191   0.26694872   0.00000000   0.00000000   0.00000000   0.00000000   0.00000000   0.00000000  -0.01709000   0.00000000
  0.83600000   0.00008113   0.01796267  -0.00050533  -0.00000004   0.00000000   0.00000000   0.00000000   0.00000000  -0.00097468   0.26710230   0.00000000   0.00000000   0.00000000   0.00000000   0.00000000   0.00000000  -0.01464800   0.00000000
  0.83800000   0.00008113   0.01796368  -0.00043365  -0.00000004   0.00000000   0.00000000   0.00000000   0.00000000  -0.00089053   0.26726425   0.00000000   0.00000000   0.00000000   0.00000000   0.00000000   0.00000000  -0.02441400   0.00000000
  0.84000000   0.00000000   0.01796454  -0.00020825   0.00000000   0.00000000   0.00000000   0.00000000   0.00000000  -0.00083398   0.26742730   0.00000000   0.00000000   0.00000000   0.00000000   0.00000000   0.00000000  -0.00732420   0.00000000
  0.84200000   0.00489639   0.01796496   0.00009057   0.00000044   0.00000000   0.00000000   0.00000000   0.00000000  -0.00080385   0.26758536   0.00000000   0.00000000   0.00000000   0.00000000   0.00000000   0.00000000  -0.02441400   0.00000000
  0.84400000   0.00008113   0.01796478   0.00038185   0.00000003   0.00000000   0.00000000   0.00000000   0.00000000  -0.00079640   0.26773661   0.00000000   0.00000000   0.00000000   0.00000000   0.00000000   0.00000000  -0.02685500   0.00000000
  0.84600000   0.00008113   0.01796402   0.00058718   0.00000005   0.00000000   0.00000000   0.00000000   0.00000000  -0.00080919   0.26788220   0.00000000   0.00000000   0.00000000   0.00000000   0.00000000   0.00000000  -0.01709000   0.00000000
  0.84800000   0.00173019   0.01796284   0.00065950   0.00000114   0.00000000   0.00000000   0.00000000   0.00000000  -0.00084087   0.26802198   0.00000000   0.00000000   0.00000000   0.00000000   0.00000000   0.00000000  -0.02441400   0.00000000
  0.85000000   0.00489639   0.01796152   0.00063934   0.00000313   0.00000000   0.00000000   0.00000000   0.00000000  -0.00088803   0.26815446   0.00000000   0.00000000   0.00000000   0.00000000   0.00000000   0.00000000  -0.01464800   0.00000000
  0.85200000   0.00173019   0.01796024   0.00062460   0.00000108   0.00000000   0.00000000   0.00000000   0.00000000  -0.00094382   0.26828616   0.00000000   0.00000000   0.00000000   0.00000000   0.00000000   0.00000000  -0.01953100   0.00000000
  0.85400000   0.00000000   0.01795900   0.00065050   0.00000000   0.00000000   0.00000000   0.00000000   0.00000000  -0.00100123   0.26843902   0.00000000   0.00000000   0.00000000   0.00000000   0.00000000   0.00000000  -0.01953100   0.00000000
  0.85600000   0.00008113   0.01795769   0.00067059   0.00000005   0.00000000   0.00000000   0.00000000   0.00000000  -0.00105709   0.26864124   0.00000000   0.00000000   0.00000000   0.00000000   0.00000000   0.00000000  -0.02197300   0.00000000
  0.85800000   0.00008113   0.01795635   0.00063059   0.00000005   0.00000000   0.00000000   0.00000000   0.00000000  -0.00111170   0.26891114   0.00000000   0.00000000   0.00000000   0.00000000   0.00000000   0.00000000  -0.01464800   0.00000000
  0.86000000   0.00331329   0.01795509   0.00045962   0.00000152   0.00000000   0.00000000   0.00000000   0.00000000  -0.00116564   0.26925083   0.00000000   0.00000000   0.00000000   0.00000000   0.00000000   0.00000000  -0.00976560   0.00000000
  0.86200000   0.00173019   0.01795417   0.00009646   0.00000017   0.00000000   0.00000000   0.00000000   0.00000000  -0.00121790   0.26964626   0.00000000   0.00000000   0.00000000   0.00000000   0.00000000   0.00000000  -0.01953100   0.00000000
  0.86400000   0.00008113   0.01795398  -0.00037433  -0.00000003   0.00000000   0.00000000   0.00000000   0.00000000  -0.00126583   0.27006717   0.00000000   0.00000000   0.00000000   0.00000000   0.00000000   0.00000000  -0.02441400   0.00000000
  0.86600000   0.00008113   0.01795473  -0.00076769  -0.00000006   0.00000000   0.00000000   0.00000000   0.00000000  -0.00130549   0.27047165   0.00000000   0.00000000   0.00000000   0.00000000   0.00000000   0.00000000  -0.01464800   0.00000000
  0.86800000   0.00008113   0.01795626  -0.00100078  -0.00000008   0.00000000   0.00000000   0.00000000   0.00000000  -0.00133258   0.27081809   0.00000000   0.00000000   0.00000000   0.00000000   0.00000000   0.00000000  -0.01709000   0.00000000
  0.87000000   0.00000000   0.01795827  -0.00108770   0.00000000   0.00000000   0.00000000   0.00000000   0.00000000  -0.00134504   0.27107840   0.00000000   0.00000000   0.00000000   0.00000000   0.00000000   0.00000000  -0.01220700   0.00000000
  0.87200000   0.00331329   0.01796044  -0.00101578  -0.00000337   0.00000000   0.00000000   0.00000000   0.00000000  -0.00134493   0.27124527   0.00000000   0.00000000   0.00000000   0.00000000   0.00000000   0.00000000  -0.01220700   0.00000000
  0.87400000   0.00000000   0.01796247  -0.00077668   0.00000000   0.00000000   0.00000000   0.00000000   0.00000000  -0.00133752   0.27132866   0.00000000   0.00000000   0.00000000   0.00000000   0.00000000   0.00000000  -0.01953100   0.00000000
  0.87600000   0.00008113   0.01796403  -0.00043287  -0.00000004   0.00000000   0.00000000   0.00000000   0.00000000  -0.00132937   0.27134712   0.00000000   0.00000000   0.00000000   0.00000000   0.00000000   0.00000000  -0.01953100   0.00000000
  0.87800000   0.00000000   0.01796489  -0.00008109   0.00000000   0.00000000   0.00000000   0.00000000   0.00000000  -0.00132639   0.27132187   0.00000000   0.00000000   0.00000000   0.00000000   0.00000000   0.00000000  -0.02197300   0.00000000
  0.88000000   0.00331329   0.01796505   0.00019347   0.00000064   0.00000000   0.00000000   0.00000000   0.00000000  -0.00133216   0.27127297   0.00000000   0.00000000   0.00000000   0.00000000   0.00000000   0.00000000  -0.00732420   0.00000000
  0.88200000   0.00173019   0.01796467   0.00031679   0.00000055   0.00000000   0.00000000   0.00000000   0.00000000  -0.00134871   0.27121813   0.00000000   0.00000000   0.00000000   0.00000000   0.00000000   0.00000000  -0.01220700   0.00000000
  0.88400000   0.00000000   0.01796403   0.00023894   0.00000000   0.00000000   0.00000000   0.00000000   0.00000000  -0.00137773   0.27117413   0.00000000   0.00000000   0.00000000   0.00000000   0.00000000   0.00000000  -0.00976560   0.00000000
  0.88600000   0.00000000   0.01796356  -0.00000390   0.00000000   0.00000000   0.00000000   0.00000000   0.00000000  -0.00141926   0.27115514   0.00000000   0.00000000   0.00000000   0.00000000   0.00000000   0.00000000  -0.01709000   0.00000000
  0.88800000   0.00000000   0.01796356  -0.00026769   0.00000000   0.00000000   0.00000000   0.00000000   0.00000000  -0.00146863   0.27116735   0.00000000   0.00000000   0.00000000   0.00000000   0.00000000   0.00000000  -0.01953100   0.00000000
  0.89000000   0.00173019   0.01796410  -0.00040294  -0.00000070   0.00000000   0.00000000   0.00000000   0.00000000  -0.00151680   0.27120469   0.00000000   0.00000000   0.00000000   0.00000000   0.00000000   0.00000000  -0.02441400   0.00000000
  0.89200000   0.00008113   0.01796490  -0.00036117  -0.00000003   0.00000000   0.00000000   0.00000000   0.00000000  -0.00155611   0.27125126   0.00000000   0.00000000   0.00000000   0.00000000   0.00000000   0.00000000  -0.01953100   0.00000000
  0.89400000   0.00008113   0.01796563  -0.00017678  -0.00000001   0.00000000   0.00000000   0.00000000   0.00000000  -0.00158394   0.27129169   0.00000000   0.00000000   0.00000000   0.00000000   0.00000000   0.00000000  -0.01953100   0.00000000
  0.89600000   0.00000000   0.01796598   0.00010005   0.00000000   0.00000000   0.00000000   0.00000000   0.00000000  -0.00160016   0.27131840   0.00000000   0.00000000   0.00000000   0.00000000   0.00000000   0.00000000  -0.02197300   0.00000000
  0.89800000   0.00331329   0.01796578   0.00042440   0.00000141   0.00000000   0.00000000   0.00000000   0.00000000  -0.00160426   0.27132891   0.00000000   0.00000000   0.00000000   0.00000000   0.00000000   0.00000000  -0.00732420   0.00000000
  0.90000000   0.00000000   0.01796493   0.00074280   0.00000000   0.00000000   0.00000000   0.00000000   0.00000000  -0.00159604   0.27132276   0.00000000   0.00000000   0.00000000   0.00000000   0.00000000   0.00000000  -0.01709000   0.00000000
  0.90200000   0.00008113   0.01796345   0.00097793   0.00000008   0.00000000   0.00000000   0.00000000   0.00000000  -0.00157758   0.27129896   0.00000000   0.00000000   0.00000000   0.00000000   0.00000000   0.00000000  -0.01220700   0.00000000
  0.90400000   0.00008113   0.01796149   0.00105647   0.00000009   0.00000000   0.00000000   0.00000000   0.00000000  -0.00155350   0.27125043   0.00000000   0.00000000   0.00000000   0.00000000   0.00000000   0.00000000  -0.01709000   0.00000000
  0.90600000   0.00000000   0.01795938   0.00099857   0.00000000   0.00000000   0.00000000   0.00000000   0.00000000  -0.00152768   0.27116482   0.00000000   0.00000000   0.00000000   0.00000000   0.00000000   0.00000000  -0.02929700   0.00000000
  0.90800000   0.00173019   0.01795738   0.00092980   0.00000161   0.00000000   0.00000000   0.00000000   0.00000000  -0.00150021   0.27103448   0.00000000   0.00000000   0.00000000   0.00000000   0.00000000   0.00000000  -0.00976560   0.00000000
  0.91000000   0.00000000   0.01795552   0.00092103   0.00000000   0.00000000   0.00000000   0.00000000   0.00000000  -0.00146960   0.27086496   0.00000000   0.00000000   0.00000000   0.00000000   0.00000000   0.00000000  -0.01220700   0.00000000
  0.91200000   0.00000000   0.01795368   0.00088708   0.00000000   0.00000000   0.00000000   0.00000000   0.00000000  -0.00143740   0.27067356   0.00000000   0.00000000   0.00000000   0.00000000   0.00000000   0.00000000  -0.01464800   0.00000000
  0.91400000   0.00008113   0.01795190   0.00069990   0.00000006   0.00000000   0.00000000   0.00000000   0.00000000  -0.00140927   0.27048209   0.00000000   0.00000000   0.00000000   0.00000000   0.00000000   0.00000000  -0.01220700   0.00000000
  0.91600000   0.00008113   0.01795050   0.00030777   0.00000002   0.00000000   0.00000000   0.00000000   0.00000000  -0.00139107   0.27031134   0.00000000   0.00000000   0.00000000   0.00000000   0.00000000   0.00000000  -0.01464800   0.00000000
  0.91800000   0.00008113   0.01794989  -0.00023777  -0.00000002   0.00000000   0.00000000   0.00000000   0.00000000  -0.00138473   0.27017697   0.00000000   0.00000000   0.00000000   0.00000000   0.00000000   0.00000000  -0.01709000   0.00000000
  0.92000000   0.00173019   0.01795036  -0.00076909  -0.00000133   0.00000000   0.00000000   0.00000000   0.00000000  -0.00138814   0.27008456   0.00000000   0.00000000   0.00000000   0.00000000   0.00000000   0.00000000  -0.01953100   0.00000000
  0.92200000   0.00008113   0.01795190  -0.00109585  -0.00000009   0.00000000   0.00000000   0.00000000   0.00000000  -0.00139774   0.27002835   0.00000000   0.00000000   0.00000000   0.00000000   0.00000000   0.00000000  -0.01953100   0.00000000
  0.92400000   0.00000000   0.01795409  -0.00118050   0.00000000   0.00000000   0.00000000   0.00000000   0.00000000  -0.00141016   0.26999343   0.00000000   0.00000000   0.00000000   0.00000000   0.00000000   0.00000000  -0.01709000   0.00000000
  0.92600000   0.00008113   0.01795646  -0.00112069  -0.00000009   0.00000000   0.00000000   0.00000000   0.00000000  -0.00142223   0.26996279   0.00000000   0.00000000   0.00000000   0.00000000   0.00000000   0.00000000  -0.00244140   0.00000000
  0.92800000   0.00331329   0.01795870  -0.00098891  -0.00000328   0.00000000   0.00000000   0.00000000   0.00000000  -0.00143181   0.26992984   0.00000000   0.00000000   0.00000000   0.00000000   0.00000000   0.00000000  -0.01464800   0.00000000
  0.93000000   0.00008113   0.01796067  -0.00081554  -0.00000007   0.00000000   0.00000000   0.00000000   0.00000000  -0.00143997   0.26990223   0.00000000   0.00000000   0.00000000   0.00000000   0.00000000   0.00000000  -0.00732420   0.00000000
  0.93200000   0.00008113   0.01796231  -0.00064222  -0.00000005   0.00000000   0.00000000   0.00000000   0.00000000  -0.00145130   0.26989089   0.00000000   0.00000000   0.00000000   0.00000000   0.00000000   0.00000000  -0.01464800   0.00000000
  0.93400000   0.00008113   0.01796359  -0.00048572  -0.00000004   0.00000000   0.00000000   0.00000000   0.00000000  -0.00147077   0.26989838   0.00000000   0.00000000   0.00000000   0.00000000   0.00000000   0.00000000  -0.01953100   0.00000000
  0.93600000   0.00008113   0.01796456  -0.00032299  -0.00000003   0.00000000   0.00000000   0.00000000   0.00000000  -0.00149980   0.26991649   0.00000000   0.00000000   0.00000000   0.00000000   0.00000000   0.00000000  -0.01709000   0.00000000
  0.93800000   0.00008113   0.01796521  -0.00014816  -0.00000001   0.00000000   0.00000000   0.00000000   0.00000000  -0.00153581   0.26993178   0.00000000   0.00000000   0.00000000   0.00000000   0.00000000   0.00000000  -0.01953100   0.00000000
  0.94000000   0.00000000   0.01796550   0.00000371   0.00000000   0.00000000   0.00000000   0.00000000   0.00000000  -0.00157448   0.26993170   0.00000000   0.00000000   0.00000000   0.00000000   0.00000000   0.00000000  -0.01220700   0.00000000
  0.94200000   0.00008113   0.01796550   0.00008251   0.00000001   0.00000000   0.00000000   0.00000000   0.00000000  -0.00161151   0.26990822   0.00000000   0.00000000   0.00000000   0.00000000   0.00000000   0.00000000  -0.00488280   0.00000000
  0.94400000   0.00173019   0.01796533   0.00005619   0.00000010   0.00000000   0.00000000   0.00000000   0.00000000  -0.00164386   0.26986219   0.00000000   0.00000000   0.00000000   0.00000000   0.00000000   0.00000000  -0.02685500   0.00000000
  0.94600000   0.00173019   0.01796522  -0.00005477  -0.00000009   0.00000000   0.00000000   0.00000000   0.00000000  -0.00167185   0.26980097   0.00000000   0.00000000   0.00000000   0.00000000   0.00000000   0.00000000  -0.01220700   0.00000000
  0.94800000   0.00008113   0.01796533  -0.00017560  -0.00000001   0.00000000   0.00000000   0.00000000   0.00000000  -0.00170107   0.26972875   0.00000000   0.00000000   0.00000000   0.00000000   0.00000000   0.00000000  -0.01464800   0.00000000
  0.95000000   0.00008113   0.01796568  -0.00023550  -0.00000002   0.00000000   0.00000000   0.00000000   0.00000000  -0.00174092   0.26964307   0.00000000   0.00000000   0.00000000   0.00000000   0.00000000   0.00000000  -0.01464800   0.00000000
  0.95200000   0.00173019   0.01796615  -0.00021528  -0.00000037   0.00000000   0.00000000   0.00000000   0.00000000  -0.00179991   0.26953883   0.00000000   0.00000000   0.00000000   0.00000000   0.00000000   0.00000000  -0.01220700   0.00000000
  0.95400000   0.00000000   0.01796658  -0.00013043   0.00000000   0.00000000   0.00000000   0.00000000   0.00000000  -0.00188327   0.26941355   0.00000000   0.00000000   0.00000000   0.00000000   0.00000000   0.00000000  -0.02685500   0.00000000
  0.95600000   0.00173019   0.01796684   0.00000243   0.00000000   0.00000000   0.00000000   0.00000000   0.00000000  -0.00199380   0.26926847   0.00000000   0.00000000   0.00000000   0.00000000   0.00000000   0.00000000  -0.01709000   0.00000000
  0.95800000   0.00000000   0.01796684   0.00017319   0.00000000   0.00000000   0.00000000   0.00000000   0.00000000  -0.00213190   0.26910220   0.00000000   0.00000000   0.00000000   0.00000000   0.00000000   0.00000000  -0.02197300   0.00000000
  0.96000000   0.00000000   0.01796649   0.00037026   0.00000000   0.00000000   0.00000000   0.00000000   0.00000000  -0.00229529   0.26890647   0.00000000   0.00000000   0.00000000   0.00000000   0.00000000   0.00000000  -0.01709000   0.00000000
  0.96200000   0.00331329   0.01796575   0.00056916   0.00000189   0.00000000   0.00000000   0.00000000   0.00000000  -0.00248066   0.26867169   0.00000000   0.00000000   0.00000000   0.00000000   0.00000000   0.00000000  -0.00976560   0.00000000
  0.96400000   0.00812855   0.01796461   0.00071971   0.00000585   0.00000000   0.00000000   0.00000000   0.00000000  -0.00268595   0.26839706   0.00000000   0.00000000   0.00000000   0.00000000   0.00000000   0.00000000  -0.01953100   0.00000000
  0.96600000   0.00008113   0.01796317   0.00074663   0.00000006   0.00000000   0.00000000   0.00000000   0.00000000  -0.00291145   0.26809333   0.00000000   0.00000000   0.00000000   0.00000000   0.00000000   0.00000000  -0.00976560   0.00000000
  0.96800000   0.00331329   0.01796168   0.00060048   0.00000199   0.00000000   0.00000000   0.00000000   0.00000000  -0.00315985   0.26777346   0.00000000   0.00000000   0.00000000   0.00000000   0.00000000   0.00000000  -0.02441400   0.00000000
  0.97000000   0.00008113   0.01796048   0.00032622   0.00000003   0.00000000   0.00000000   0.00000000   0.00000000  -0.00343572   0.26744027   0.00000000   0.00000000   0.00000000   0.00000000   0.00000000   0.00000000  -0.01709000   0.00000000
  0.97200000   0.00173019   0.01795983   0.00002327   0.00000004   0.00000000   0.00000000   0.00000000   0.00000000  -0.00374446   0.26708339   0.00000000   0.00000000   0.00000000   0.00000000   0.00000000   0.00000000  -0.01709000   0.00000000
  0.97400000   0.00008113   0.01795978  -0.00026116  -0.00000002   0.00000000   0.00000000   0.00000000   0.00000000  -0.00409209   0.26668871   0.00000000   0.00000000   0.00000000   0.00000000   0.00000000   0.00000000  -0.00976560   0.00000000
  0.97600000   0.00173019   0.01796030  -0.00051088  -0.00000088   0.00000000   0.00000000   0.00000000   0.00000000  -0.00448640   0.26624783   0.00000000   0.00000000   0.00000000   0.00000000   0.00000000   0.00000000  -0.00976560   0.00000000
  0.97800000   0.00173019   0.01796132  -0.00066406  -0.00000115   0.00000000   0.00000000   0.00000000   0.00000000  -0.00493912   0.26575356   0.00000000   0.00000000   0.00000000   0.00000000   0.00000000   0.00000000  -0.01220700   0.00000000
  0.98000000   0.00331329   0.01796265  -0.00066804  -0.00000221   0.00000000   0.00000000   0.00000000   0.00000000  -0.00546933   0.26519432   0.00000000   0.00000000   0.00000000   0.00000000   0.00000000   0.00000000  -0.01220700   0.00000000
  0.98200000   0.00008113   0.01796399  -0.00055686  -0.00000005   0.00000000   0.00000000   0.00000000   0.00000000  -0.00610446   0.26456296   0.00000000   0.00000000   0.00000000   0.00000000   0.00000000   0.00000000  -0.01464800   0.00000000
  0.98400000   0.00008113   0.01796510  -0.00041452  -0.00000003   0.00000000   0.00000000   0.00000000   0.00000000  -0.00687554   0.26386704   0.00000000   0.00000000   0.00000000   0.00000000   0.00000000   0.00000000  -0.00976560   0.00000000
  0.98600000   0.00000000   0.01796593  -0.00030436   0.00000000   0.00000000   0.00000000   0.00000000   0.00000000  -0.00780974   0.26313075   0.00000000   0.00000000   0.00000000   0.00000000   0.00000000   0.00000000  -0.00976560   0.00000000
  0.98800000   0.00331329   0.01796654  -0.00022354  -0.00000074   0.00000000   0.00000000   0.00000000   0.00000000  -0.00892442   0.26239712   0.00000000   0.00000000   0.00000000   0.00000000   0.00000000   0.00000000  -0.01709000   0.00000000
  0.99000000   0.00173019   0.01796699  -0.00008585  -0.00000015   0.00000000   0.00000000   0.00000000   0.00000000  -0.01022224   0.26173768   0.00000000   0.00000000   0.00000000   0.00000000   0.00000000   0.00000000  -0.03662100   0.00000000
  0.99200000   0.00331329   0.01796716   0.00020576   0.00000068   0.00000000   0.00000000   0.00000000   0.00000000  -0.01168634   0.26126456   0.00000000   0.00000000   0.00000000   0.00000000   0.00000000   0.00000000  -0.01953100   0.00000000
  0.99400000   0.00000000   0.01796675   0.00064346   0.00000000   0.00000000   0.00000000   0.00000000   0.00000000  -0.01327389   0.26113356   0.00000000   0.00000000   0.00000000   0.00000000   0.00000000   0.00000000  -0.01464800   0.00000000
  0.99600000   0.00000000   0.01796546   0.00112413   0.00000000   0.00000000   0.00000000   0.00000000   0.00000000  -0.01490556   0.26153964   0.00000000   0.00000000   0.00000000   0.00000000   0.00000000   0.00000000  -0.00976560   0.00000000
  0.99800000   0.00008113   0.01796321   0.00158723   0.00000013   0.00000000   0.00000000   0.00000000   0.00000000  -0.01645556   0.26272069   0.00000000   0.00000000   0.00000000   0.00000000   0.00000000   0.00000000  -0.00244140   0.00000000
  1.00000000   0.00654545   0.01796004   0.00211180   0.00001382   0.00000000   0.00000000   0.00000000   0.00000000  -0.01774654   0.26497207   0.00000000   0.00000000   0.00000000   0.00000000   0.00000000   0.00000000  -0.00488280   0.00000000
  1.00200000   0.00008113   0.01795581   0.00286823   0.00000023   0.00000000   0.00000000   0.00000000   0.00000000  -0.01854676   0.26865041   0.00000000   0.00000000   0.00000000   0.00000000   0.00000000   0.00000000  -0.02685500   0.00000000
  1.00400000   0.00008113   0.01795008   0.00397273   0.00000032   0.00000000   0.00000000   0.00000000   0.00000000  -0.01856730   0.27415632   0.00000000   0.00000000   0.00000000   0.00000000   0.00000000   0.00000000  -0.02441400   0.00000000
  1.00600000   0.00000000   0.01794213   0.00537967   0.00000000   0.00000000   0.00000000   0.00000000   0.00000000  -0.01745979   0.28190750   0.00000000   0.00000000   0.00000000   0.00000000   0.00000000   0.00000000  -0.01220700   0.00000000
  1.00800000   0.00000000   0.01793137   0.00691141   0.00000000   0.00000000   0.00000000   0.00000000   0.00000000  -0.01481536   0.29231179   0.00000000   0.00000000   0.00000000   0.00000000   0.00000000   0.00000000   0.05127000   0.00000000
  1.01000000   0.00489639   0.01791755   0.00837805   0.00004102   0.00000000   0.00000000   0.00000000   0.00000000  -0.01016906   0.30573904   0.00000000   0.00000000   0.00000000   0.00000000   0.00000000   0.00000000  -0.00244140   0.00000000
  1.01200000   0.00008113   0.01790079   0.00963953   0.00000078   0.00000000   0.00000000   0.00000000   0.00000000  -0.00301401   0.32248537   0.00000000   0.00000000   0.00000000   0.00000000   0.00000000   0.00000000  -0.02441400   0.03973719
  1.01400000   0.00173019   0.01788151   0.01059287   0.00001833   0.00000016   0.00000616   0.00016129   0.00616369   0.00717540   0.34273389   0.00000049   0.00000156   0.00000205   0.00000181   0.00000416   0.00066522   0.09033200   0.13920205
  1.01600000   0.00000000   0.01786033   0.01119993   0.00000000   0.00000157   0.00002636   0.00124990   0.01403465   0.02091064   0.36653292   0.00000256   0.00000667   0.00000923   0.00000354   0.00003225   0.00137449  -0.02929700   0.28215017
  1.01800000   0.00008113   0.01783793   0.01154430   0.00000094   0.00000638   0.00006428   0.00355818   0.02388495   0.03864307   0.39380084   0.00000752   0.00001627   0.00002379   0.00000362   0.00009180   0.00213482   0.04638700   0.48511781
  1.02000000   0.00000000   0.01781484   0.01179885   0.00000000   0.00001735   0.00012414   0.00740894   0.03597585   0.06070643   0.42434021   0.00001740   0.00003142   0.00004882   0.00000370   0.00019115   0.00295296  -0.10986000   0.76912157
  1.02200000   0.00654545   0.01779124   0.01209944   0.00007920   0.00003790   0.00021067   0.01314389   0.05054949   0.08725541   0.45785582   0.00003519   0.00005332   0.00008851   0.00001025   0.00033911   0.00383516   0.16357000   1.15998906
  1.02400000   0.00654545   0.01776704   0.01246749   0.00008161   0.00007215   0.00032904   0.02110744   0.06782311   0.11820399   0.49399964   0.00006509   0.00008328   0.00014837   0.00002334   0.00054457   0.00478701  -0.19287000   1.68835666
  1.02600000   0.02264029   0.01774211   0.01287893   0.00029158   0.00012489   0.00048485   0.03162578   0.08798715   0.15316916   0.53242843   0.00011277   0.00012271   0.00023549   0.00005253   0.00081595   0.00581344  -0.06103500   2.38906182
  1.02800000   0.03391987   0.01771635   0.01334088   0.00045252   0.00020149   0.00068404   0.04498263   0.11120515   0.19143759   0.57279204   0.00018563   0.00017313   0.00035876   0.00010909   0.00116055   0.00691866  -0.17822000   3.29924840
  1.03000000   0.05647902   0.01768967   0.01383778   0.00078154   0.00030787   0.00093286   0.06139439   0.13760823   0.23198592   0.61460350   0.00029290   0.00023610   0.00052900   0.00019948   0.00158398   0.00810606  -0.00976560   4.45440918
  1.03200000   0.07257386   0.01766199   0.01427265   0.00103582   0.00045025   0.00123774   0.08098975   0.16727743   0.27357439   0.65705767   0.00044558   0.00031327   0.00075885   0.00032854   0.00208954   0.00937772  -0.01953100   5.88230175
  1.03400000   0.09025179   0.01763345   0.01452268   0.00131070   0.00063504   0.00160523   0.10379873   0.20021467   0.31489714   0.69891920   0.00065610   0.00040628   0.00106238   0.00049136   0.00267801   0.01073369   0.15137000   7.59589089
  1.03600000   0.11927526   0.01760440   0.01452606   0.00173260   0.00086860   0.00204176   0.12975361   0.23631126   0.35473896   0.73856895   0.00093756   0.00051677   0.00145432   0.00070089   0.00334764   0.01217118  -0.05371100   9.58752729
  1.03800000   0.14823277   0.01757535   0.01430830   0.00212096   0.00115705   0.00255340   0.15870009   0.27532718   0.39208015   0.77423775   0.00130278   0.00064626   0.00194904   0.00096840   0.00409446   0.01368399  -0.16602000  11.82689363
  1.04000000   0.17725625   0.01754673   0.01396636   0.00247563   0.00150616   0.00314562   0.19041328   0.31689392   0.42612011   0.80438004   0.00176316   0.00079615   0.00255931   0.00129389   0.00491266   0.01526261  -0.03662100  14.26439094
  1.04200000   0.21749334   0.01751880   0.01366150   0.00297129   0.00192119   0.00382306   0.22461350   0.36054670   0.45624570   0.82805778   0.00232774   0.00096761   0.00329535   0.00168864   0.00579503   0.01689504  -0.10498000  16.83955678
  1.04400000   0.25937949   0.01749148   0.01356454   0.00351836   0.00240678   0.00458939   0.26098002   0.40578009   0.48201028   0.84515950   0.00300271   0.00116156   0.00416427   0.00216551   0.00673328   0.01856826   0.22461000  19.49192673
  1.04600000   0.30126563   0.01746435   0.01370478   0.00412878   0.00296693   0.00544728   0.29916552   0.45211053   0.50317571   0.85636197   0.00379136   0.00137870   0.00517006   0.00272616   0.00771847   0.02026978  -0.10986000  22.17125439
  1.04800000   0.34796704   0.01743694   0.01391664   0.00484253   0.00360491   0.00639852   0.33881593   0.49912865   0.51980494   0.86290150   0.00469464   0.00161945   0.00631409   0.00337539   0.00874145   0.02198905   0.02929700  24.84497219
  1.05000000   0.40271587   0.01740911   0.01401964   0.00564593   0.00432332   0.00744418   0.37959626   0.54653122   0.53232742   0.86628069   0.00571199   0.00188411   0.00759609   0.00412607   0.00979358   0.02371823  -0.20020000  27.50162025
  1.05200000   0.45904779   0.01738107   0.01400318   0.00642813   0.00512414   0.00858484   0.42121733   0.59413158   0.54149620   0.86800458   0.00684237   0.00217281   0.00901518   0.00498783   0.01086741   0.02545251  -0.10010000  30.14966193
  1.05400000   0.52184403   0.01735306   0.01399884   0.00730521   0.00600881   0.00982082   0.46345462   0.64185265   0.54822587   0.86939509   0.00808527   0.00248563   0.01057090   0.00596873   0.01195713   0.02718991  -0.09033200  32.81210628
  1.05600000   0.59756892   0.01732506   0.01412716   0.00844195   0.00697841   0.01115238   0.50615268   0.68970839   0.55338422   0.87147906   0.00944136   0.00282265   0.01226400   0.00708814   0.01305874   0.02893079  -0.07324200  35.51869400
  1.05800000   0.68450741   0.01729681   0.01442506   0.00987406   0.00803378   0.01257987   0.54921549   0.73777911   0.55763612   0.87494164   0.01091283   0.00318394   0.01409677   0.00837022   0.01416976   0.03067721   0.20996000  38.29862405
  1.06000000   0.79083886   0.01726796   0.01490876   0.01179042   0.00917559   0.01410384   0.59258891   0.78618596   0.56139814   0.88015093   0.01250332   0.00356965   0.01607298   0.00984556   0.01528879   0.03243230   0.17334000  41.17593487
  1.06200000   0.92771093   0.01723814   0.01563033   0.01450043   0.01040442   0.01572509   0.63624366   0.83506809   0.56489442   0.88720410   0.01421767   0.00397999   0.01819766   0.01156411   0.01641509   0.03419966  -0.35156000  44.16687019
  1.06400000   1.11128440   0.01720688   0.01663567   0.01848696   0.01172083   0.01744472   0.68016381   0.88456217   0.56824542   0.89593924   0.01606144   0.00441522   0.02047667   0.01360311   0.01754823   0.03598280   0.20752000  47.27761160
  1.06600000   1.32064918   0.01717361   0.01789819   0.02363723   0.01312533   0.01926407   0.72434037   0.93478284   0.57150999   0.90595004   0.01804049   0.00487570   0.02291619   0.01603504   0.01868798   0.03778469  -0.20996000  50.50159227
  1.06800000   1.56219045   0.01713781   0.01931217   0.03016928   0.01461844   0.02118465   0.76876513   0.98580553   0.57464881   0.91663119   0.02016028   0.00536179   0.02552207   0.01891788   0.01983414   0.03960727   0.35400000  53.81516606
  1.07000000   1.82468798   0.01709919   0.02075202   0.03786595   0.01620062   0.02320811   0.81341994   1.03765158   0.57744527   0.92719296   0.02242501   0.00587393   0.02829894   0.02230476   0.02098623   0.04145109  -0.31982000  57.17059847
  1.07200000   2.12261657   0.01705768   0.02215370   0.04702381   0.01787230   0.02533604   0.85826111   1.09027208   0.57945675   0.93661195   0.02483644   0.00641250   0.03124894   0.02625206   0.02214314   0.04331490  -0.10254000  60.48800736
  1.07400000   2.43825740   0.01701338   0.02354678   0.05741310   0.01963377   0.02756984   0.90320303   1.14352722   0.58004488   0.94356672   0.02739225   0.00697787   0.03437012   0.03081294   0.02330264   0.04519508  -0.14648000  63.64980044
  1.07600000   2.76516066   0.01696628   0.02499392   0.06911221   0.02148508   0.02991053   0.94810666   1.19716283   0.57846881   0.94642797   0.03008416   0.00757029   0.03765445   0.03601636   0.02446115   0.04708507  -0.07812500  66.50053046
  1.07800000   3.06951135   0.01691629   0.02649432   0.08132460   0.02342596   0.03235848   0.99277532   1.25078996   0.57398257   0.94334810   0.03289601   0.00818987   0.04108588   0.04185103   0.02561360   0.04897485  -0.09765600  68.85335093
  1.08000000   3.33362496   0.01686331   0.02792853   0.09310324   0.02545569   0.03491314   1.03695632   1.30387531   0.56588730   0.93244984   0.03580226   0.00883645   0.04463871   0.04825416   0.02675347   0.05085065  -0.04394500  70.50291930
  1.08200000   3.50756792   0.01680745   0.02905765   0.10192169   0.02757299   0.03757277   1.08034458   1.35574875   0.55352978   0.91208095   0.03876707   0.00950959   0.04827666   0.05509536   0.02787289   0.05269518   0.05371100  71.24403476
  1.08400000   3.55426933   0.01674933   0.02958342   0.10514745   0.02977592   0.04033415   1.12258534   1.40563121   0.53628186   0.88108253   0.04174436   0.01020849   0.05195285   0.06215719   0.02896270   0.05448834  -0.02929700  70.89427415
  1.08600000   3.47537825   0.01669017   0.02926496   0.10170679   0.03206178   0.04319246   1.16327673   1.45268070   0.51355607   0.83899020   0.04467907   0.01093193   0.05561100   0.06918684   0.03001254   0.05620841  -0.04882800  69.31738563
  1.08800000   3.29985219   0.01663164   0.02801967   0.09246078   0.03442704   0.04614119   1.20197640   1.49604885   0.48489543   0.78610412   0.04750953   0.01167824   0.05918777   0.07596207   0.03101099   0.05783351  -0.02197300  66.44476589
  1.09000000   3.06469610   0.01657560   0.02595527   0.07954502   0.03686723   0.04917218   1.23821782   1.53493881   0.45013310   0.72345287   0.05017094   0.01244538   0.06261632   0.08232662   0.03194602   0.05934307  -0.01953100  62.29479759
  1.09200000   2.76680972   0.01652369   0.02335350   0.06461470   0.03937699   0.05227577   1.27153996   1.56865969   0.40957821   0.65274188   0.05259984   0.01323089   0.06583074   0.08815813   0.03280573   0.06071926   0.01220700  56.98880243
  1.09400000   2.43664792   0.01647698   0.02060044   0.05019602   0.04195006   0.05544111   1.30152973   1.59667742   0.36415774   0.57631138   0.05473932   0.01403203   0.06877136   0.09336158   0.03357947   0.06194831   0.00244140  50.75612445
  1.09600000   2.09362872   0.01643578   0.01804830   0.03778643   0.04457946   0.05865645   1.32787072   1.61865912   0.31543990   0.49701256   0.05654454   0.01484583   0.07139037   0.09789186   0.03425906   0.06302164   0.02197300  43.91795566
  1.09800000   1.79409460   0.01639968   0.01588891   0.02850620   0.04725772   0.06190961   1.35038756   1.63450183   0.26549454   0.41792543   0.05798734   0.01566920   0.07365654   0.10177958   0.03484000   0.06393658   0.01709000  36.84702963
  1.10000000   1.54608901   0.01636791   0.01413400   0.02185242   0.04997718   0.06518845   1.36907357   1.64433504   0.21660441   0.34196724   0.05905878   0.01649907   0.07555785   0.10511977   0.03532210   0.06469647   0.03173800  29.91329933
  1.10200000   1.38502852   0.01633964   0.01268756   0.01757263   0.05273035   0.06848128   1.38409317   1.64849450   0.17090144   0.27154288   0.05976890   0.01733247   0.07710137   0.10805088   0.03570960   0.06530998   0.06591800  23.43366283
  1.10400000   1.26748346   0.01631426   0.01142890   0.01448595   0.05551020   0.07177725   1.39575730   1.64747604   0.13003291   0.20837691   0.06014387   0.01816668   0.07831055   0.11070340   0.03601054   0.06578990   0.02929700  17.63944806
  1.10600000   1.18536022   0.01629140   0.01026334   0.01216575   0.05831043   0.07506661   1.40447757   1.64188278   0.09495009   0.15351301   0.06022154   0.01899921   0.07922075   0.11315624   0.03623552   0.06615179   0.02929700  12.66410513
  1.10800000   1.13061139   0.01627088   0.00915711   0.01035314   0.06112562   0.07834086   1.41071085   1.63237456   0.06586856   0.10737084   0.06004630   0.01982792   0.07987421   0.11547221   0.03639634   0.06641267   0.01464800   8.54838882
  1.11000000   1.12579613   0.01625256   0.00816150   0.00918819   0.06395124   0.08159286   1.41490729   1.61962296   0.04239966   0.06983381   0.05966432   0.02065099   0.08031531   0.11772862   0.03650461   0.06658988   0.02197300   5.25992411
  1.11200000   1.11774872   0.01623624   0.00738669   0.00825646   0.06678362   0.08481676   1.41747330   1.60427474   0.02380333   0.04037816   0.05911977   0.02146695   0.08058672   0.11997216   0.03657081   0.06670009   0.03418000   2.72043255
  1.11400000   1.09195740   0.01622147   0.00692360   0.00756028   0.06961985   0.08800796   1.41875528   1.58692527   0.00927183   0.01820167   0.05845246   0.02227464   0.08072710   0.12218187   0.03660389   0.06675867   0.01220700   0.83193462
  1.11600000   1.04044074   0.01620762   0.00679749   0.00707239   0.07245764   0.09116298   1.41904285   1.56810136  -0.00185251   0.00233734   0.05769686   0.02307317   0.08077003   0.12431427   0.03661131   0.06677921   0.01220700  -0.00000000
  1.11800000   0.97441234   0.01619402   0.00702969   0.00684981   0.07529573   0.09427957   1.41904285   1.54848136  -0.00998954  -0.00824200   0.05690806   0.02386197   0.08077003   0.12632912   0.03659946   0.06677330   0.00000000   0.00000000
  1.12000000   0.92929403   0.01617997   0.00769883   0.00715448   0.07813382   0.09735691   1.41904285   1.52886136  -0.01537418  -0.01455757   0.05612919   0.02464084   0.08077003   0.12823283   0.03657410   0.06675050  -0.01220700   0.00000000
  1.12200000   0.89710436   0.01616457   0.00881021   0.00790368   0.08097190   0.10039501   1.41904285   1.50924136  -0.01820475  -0.01758750   0.05536025   0.02540978   0.08077003   0.13005923   0.03654052   0.06671836   0.00244140  -0.00000000
  1.12400000   0.86972994   0.01614695   0.01010772   0.00879099   0.08380999   0.10339388   1.41904285   1.48962136  -0.01880289  -0.01821811   0.05460124   0.02616878   0.08077003   0.13182606   0.03650351   0.06668255  -0.01220700   0.00000000
  1.12600000   0.84875389   0.01612673   0.01114146   0.00945636   0.08664807   0.10635350   1.41904285   1.47000136  -0.01769706  -0.01720578   0.05385217   0.02691786   0.08077003   0.13354454   0.03646701   0.06664713  -0.00976560   0.00000000
  1.12800000   0.82942689   0.01610445   0.01155343   0.00958273   0.08948616   0.10927388   1.41904285   1.45038136  -0.01558265  -0.01517281   0.05311302   0.02765700   0.08077003   0.13522272   0.03643373   0.06661475  -0.01953100   0.00000000
  1.13000000   0.80693370   0.01608134   0.01127707   0.00909985   0.09232424   0.11215502   1.41904285   1.43076136  -0.01317760  -0.01260845   0.05238381   0.02838621   0.08077003   0.13685909   0.03640497   0.06658697  -0.02685500   0.00000000
  1.13200000   0.77791023   0.01605879   0.01048807   0.00815878   0.09516233   0.11499693   1.41904285   1.41114136  -0.01104232  -0.00987127   0.05166453   0.02910549   0.08077003   0.13844393   0.03638075   0.06656449  -0.01953100   0.00000000
  1.13400000   0.74248840   0.01603781   0.00942929   0.00700114   0.09800042   0.11779959   1.41904285   1.39152136  -0.00944496  -0.00721052   0.05095518   0.02981484   0.08077003   0.13996433   0.03636027   0.06654741  -0.01464800  -0.00000000
  1.13600000   0.70864966   0.01601895   0.00830347   0.00588425   0.10083850   0.12056301   1.41904285   1.37190136  -0.00833202  -0.00478855   0.05025577   0.03051426   0.08077003   0.14141547   0.03634249   0.06653541  -0.02441400   0.00000000
  1.13800000   0.66999567   0.01600235   0.00723561   0.00484783   0.10367659   0.12328719   1.41904285   1.35228136  -0.00742189  -0.00269190   0.04956628   0.03120374   0.08077003   0.14279411   0.03632674   0.06652793  -0.02685500   0.00000000
  1.14000000   0.62171117   0.01598787   0.00626187   0.00389308   0.10651467   0.12597214   1.41904285   1.33266136  -0.00638353  -0.00094900   0.04888673   0.03188330   0.08077003   0.14408582   0.03631293   0.06652429  -0.01953100   0.00000000
  1.14200000   0.58470624   0.01597535   0.00538979   0.00315144   0.10935276   0.12861784   1.41904285   1.31304136  -0.00502088   0.00044718   0.04821711   0.03255292   0.08077003   0.14529224   0.03630153   0.06652378  -0.00976560  -0.00000000
  1.14400000   0.55245061   0.01596457   0.00466836   0.00257904   0.11219084   0.13122430   1.41904285   1.29342136  -0.00338032   0.00152769   0.04755742   0.03321261   0.08077003   0.14642939   0.03629312   0.06652576  -0.02441400   0.00000000
  1.14600000   0.51867784   0.01595523   0.00415320   0.00215417   0.11502893   0.13379153   1.41904285   1.27380136  -0.00173543   0.00233879   0.04690766   0.03386237   0.08077003   0.14750052   0.03628801   0.06652963  -0.01709000   0.00000000
  1.14800000   0.48002385   0.01594693   0.00382215   0.00183473   0.11786702   0.13631951   1.41904285   1.25418136  -0.00045988   0.00292694   0.04626783   0.03450219   0.08077003   0.14849922   0.03628581   0.06653489  -0.03173800  -0.00000000
  1.15000000   0.44776821   0.01593928   0.00355879   0.00159351   0.12070510   0.13880825   1.41904285   1.23456136   0.00014953   0.00333237   0.04563793   0.03513209   0.08077003   0.14942701   0.03628550   0.06654115  -0.02197300  -0.00000000
  1.15200000   0.41716164   0.01593217   0.00321265   0.00134020   0.12354319   0.14125775   1.41904285   1.21494136   0.00001583   0.00359459   0.04501797   0.03575205   0.08077003   0.15029194   0.03628567   0.06654808  -0.00976560   0.00000000
  1.15400000   0.38820413   0.01592574   0.00267965   0.00104025   0.12638127   0.14366802   1.41904285   1.19532136  -0.00067530   0.00375310   0.04440794   0.03636209   0.08077003   0.15109731   0.03628501   0.06655543  -0.03418000   0.00000000
  1.15600000   0.35601446   0.01592038   0.00194412   0.00069213   0.12921936   0.14603904   1.41904285   1.17570136  -0.00155031   0.00384013   0.04380784   0.03696219   0.08077003   0.15184153   0.03628278   0.06656302  -0.01953100   0.00000000
  1.15800000   0.32699099   0.01591649   0.00104572   0.00034194   0.13205744   0.14837082   1.41904285   1.15608136  -0.00220660   0.00387679   0.04321767   0.03755236   0.08077003   0.15252453   0.03627903   0.06657074  -0.02441400   0.00000000
  1.16000000   0.31089615   0.01591440   0.00000781   0.00000243   0.13489553   0.15066336   1.41904285   1.13646136  -0.00238541   0.00387950   0.04263743   0.03813260   0.08077003   0.15316242   0.03627443   0.06657849  -0.02685500   0.00000000
  1.16200000   0.28675390   0.01591439  -0.00119334  -0.00034220   0.13773362   0.15291667   1.41904285   1.11684136  -0.00207912   0.00387210   0.04206712   0.03870290   0.08077003   0.15376007   0.03626997   0.06658624  -0.01464800  -0.00000000
  1.16400000   0.26584380   0.01591677  -0.00261024  -0.00069392   0.14057170   0.15513073   1.41904285   1.09722136  -0.00152287   0.00388702   0.04150675   0.03926328   0.08077003   0.15431267   0.03626637   0.06659400  -0.02685500   0.00000000
  1.16600000   0.24486775   0.01592199  -0.00429463  -0.00105162   0.14340979   0.15730555   1.41904285   1.07760136  -0.00107550   0.00395234   0.04095630   0.03981372   0.08077003   0.15482338   0.03626377   0.06660184  -0.02197300   0.00000000
  1.16800000   0.22718981   0.01593058  -0.00625600  -0.00142130   0.14624787   0.15944114   1.41904285   1.05798136  -0.00104684   0.00408176   0.04041579   0.04035423   0.08077003   0.15529544   0.03626165   0.06660988  -0.01709000   0.00000000
  1.17000000   0.20621376   0.01594310  -0.00842465  -0.00173728   0.14908596   0.16153748   1.41904285   1.03836136  -0.00155077   0.00427252   0.03988521   0.04088481   0.08077003   0.15572884   0.03625905   0.06661823  -0.02197300   0.00000000
  1.17200000   0.18853582   0.01595994  -0.01066421  -0.00201059   0.15192404   0.16359458   1.41904285   1.01874136  -0.00244990   0.00450607   0.03936456   0.04140546   0.08077003   0.15612359   0.03625505   0.06662701  -0.00732420   0.00000000
  1.17400000   0.17244099   0.01598127  -0.01279503  -0.00220639   0.15476213   0.16561244   1.41904285   0.99912136  -0.00341653   0.00474918   0.03885385   0.04191618   0.08077003   0.15648457   0.03624918   0.06663626  -0.00488280   0.00000000
  1.17600000   0.15792925   0.01600686  -0.01459302  -0.00230466   0.15760022   0.16759107   1.41904285   0.97950136  -0.00408237   0.00495739   0.03835306   0.04241696   0.08077003   0.15681494   0.03624168   0.06664597  -0.01464800   0.00000000
  1.17800000   0.14183442   0.01603605  -0.01586686  -0.00225047   0.16043830   0.16953045   1.41904285   0.95988136  -0.00420561   0.00508949   0.03786221   0.04290782   0.08077003   0.15711470   0.03623340   0.06665602  -0.01220700   0.00000000
  1.18000000   0.12890578   0.01606778  -0.01660739  -0.00214079   0.16327639   0.17143059   1.41904285   0.94026136  -0.00377833   0.00512465   0.03738129   0.04338874   0.08077003   0.15738544   0.03622541   0.06666623  -0.01220700  -0.00000000
  1.18200000   0.12409052   0.01610100  -0.01700912  -0.00211067   0.16611447   0.17329149   1.41904285   0.92064136  -0.00302791   0.00506371   0.03691029   0.04385973   0.08077003   0.15763844   0.03621861   0.06667642  -0.01464800   0.00000000
  1.18400000   0.11604310   0.01613502  -0.01732813  -0.00201081   0.16895256   0.17511316   1.41904285   0.90102136  -0.00231243   0.00492294   0.03644924   0.04432079   0.08077003   0.15787857   0.03621326   0.06668641  -0.02685500   0.00000000
  1.18600000   0.10476353   0.01616967  -0.01773871  -0.00185837   0.17179064   0.17689558   1.41904285   0.88140136  -0.00195683   0.00473177   0.03599811   0.04477192   0.08077003   0.15809938   0.03620900   0.06669606  -0.02441400  -0.00000000
  1.18800000   0.10153137   0.01620515  -0.01828248  -0.00185625   0.17462873   0.17863876   1.41904285   0.86178136  -0.00210432   0.00452651   0.03555691   0.04521311   0.08077003   0.15830567   0.03620493   0.06670532  -0.01220700   0.00000000
  1.19000000   0.08866869   0.01624171  -0.01887859  -0.00167394   0.17746682   0.18034271   1.41904285   0.84216136  -0.00265324   0.00433813   0.03512565   0.04564438   0.08077003   0.15849587   0.03620018   0.06671418  -0.02441400   0.00000000
  1.19200000   0.08543653   0.01627947  -0.01934728  -0.00165296   0.18030490   0.18200741   1.41904285   0.82254136  -0.00330830   0.00418135   0.03470431   0.04606571   0.08077003   0.15866998   0.03619422   0.06672270  -0.01464800   0.00000000
  1.19400000   0.07415695   0.01631817  -0.01947806  -0.00144443   0.18314299   0.18363287   1.41904285   0.80292136  -0.00371892   0.00404549   0.03429291   0.04647711   0.08077003   0.15882957   0.03618719   0.06673093  -0.02929700  -0.00000000
  1.19600000   0.06934170   0.01635712  -0.01914910  -0.00132783   0.18598107   0.18521909   1.41904285   0.78330136  -0.00364091   0.00389515   0.03389144   0.04687858   0.08077003   0.15897307   0.03617983   0.06673887  -0.02197300   0.00000000
  1.19800000   0.06287738   0.01639542  -0.01838568  -0.00115604   0.18881916   0.18676608   1.41904285   0.76368136  -0.00304978   0.00369422   0.03349990   0.04727012   0.08077003   0.15910529   0.03617314   0.06674646  -0.02929700   0.00000000
  1.20000000   0.06452644   0.01643219  -0.01732136  -0.00111769   0.19165724   0.18827382   1.41904285   0.74406136  -0.00215245   0.00343002   0.03311830   0.04765173   0.08077003   0.15923269   0.03616794   0.06675359  -0.02197300   0.00000000
  1.20200000   0.05324686   0.01646683  -0.01615303  -0.00086010   0.19449533   0.18974232   1.41904285   0.72444136  -0.00129133   0.00310484   0.03274662   0.04802340   0.08077003   0.15935047   0.03616449   0.06676012  -0.01953100  -0.00000000
  1.20400000   0.04519944   0.01649914  -0.01509303  -0.00068220   0.19733342   0.19117158   1.41904285   0.70482136  -0.00078662   0.00272167   0.03238488   0.04838515   0.08077003   0.15944891   0.03616241   0.06676595  -0.03173800   0.00000000
  1.20600000   0.04843160   0.01652933  -0.01427659  -0.00069144   0.20017150   0.19256161   1.41904285   0.68520136  -0.00079011   0.00229105   0.03203307   0.04873696   0.08077003   0.15954254   0.03616084   0.06677096  -0.01709000   0.00000000
  1.20800000   0.04678254   0.01655788  -0.01368950  -0.00064043   0.20300959   0.19391239   1.41904285   0.66558136  -0.00121755   0.00183318   0.03169119   0.04907884   0.08077003   0.15963776   0.03615883   0.06677508  -0.02929700   0.00000000
  1.21000000   0.03873512   0.01658526  -0.01318453  -0.00051070   0.20584767   0.19522393   1.41904285   0.64596136  -0.00178826   0.00137046   0.03135924   0.04941079   0.08077003   0.15972328   0.03615582   0.06677829  -0.01464800  -0.00000000
  1.21200000   0.04519944   0.01661163  -0.01257279  -0.00056828   0.20868576   0.19649624   1.41904285   0.62634136  -0.00215205   0.00092743   0.03103722   0.04973280   0.08077003   0.15980721   0.03615188   0.06678059  -0.01709000   0.00000000
  1.21400000   0.03391987   0.01663677  -0.01175071  -0.00039858   0.21152384   0.19772930   1.41904285   0.60672136  -0.00204714   0.00052458   0.03072514   0.05004489   0.08077003   0.15988633   0.03614768   0.06678204  -0.02685500   0.00000000
  1.21600000   0.04196728   0.01666027  -0.01078750  -0.00045272   0.21436193   0.19892312   1.41904285   0.58710136  -0.00141905   0.00017089   0.03042298   0.05034704   0.08077003   0.15996222   0.03614422   0.06678273  -0.02441400  -0.00000000
  1.21800000   0.03873512   0.01668185  -0.00987022  -0.00038232   0.21720002   0.20007770   1.41904285   0.56748136  -0.00044464  -0.00012159   0.03013076   0.05063927   0.08077003   0.16004292   0.03614235   0.06678278  -0.02197300   0.00000000
  1.22000000   0.04038418   0.01670159  -0.00915944  -0.00036990   0.22003810   0.20119305   1.41904285   0.54786136   0.00054986  -0.00032836   0.02984847   0.05092156   0.08077003   0.16012204   0.03614246   0.06678233  -0.01953100   0.00000000
  1.22200000   0.03873512   0.01671991  -0.00872249  -0.00033787   0.22287619   0.20226915   1.41904285   0.52824136   0.00123777  -0.00042977   0.02957611   0.05119392   0.08077003   0.16020116   0.03614425   0.06678157  -0.01464800   0.00000000
  1.22400000   0.03873512   0.01673735  -0.00853141  -0.00033047   0.22571427   0.20330601   1.41904285   0.50862136   0.00143942  -0.00042254   0.02931368   0.05145634   0.08077003   0.16027863   0.03614692   0.06678072  -0.01953100  -0.00000000
  1.22600000   0.03873512   0.01675442  -0.00844732  -0.00032721   0.22855236   0.20430363   1.41904285   0.48900136   0.00120050  -0.00031510   0.02906118   0.05170884   0.08077003   0.16035610   0.03614956   0.06677998  -0.02197300   0.00000000
  1.22800000   0.03873512   0.01677131  -0.00827688  -0.00032061   0.23139044   0.20526202   1.41904285   0.46938136   0.00076527  -0.00012688   0.02881862   0.05195141   0.08077003   0.16043357   0.03615153   0.06677954  -0.00976560  -0.00000000
  1.23000000   0.04038418   0.01678787  -0.00792947  -0.00032023   0.23422853   0.20618116   1.41904285   0.44976136   0.00045818   0.00011364   0.02858599   0.05218404   0.08077003   0.16051269   0.03615275   0.06677953  -0.01464800   0.00000000
  1.23200000   0.03873512   0.01680372  -0.00750884  -0.00029086   0.23706662   0.20706106   1.41904285   0.43014136   0.00052995   0.00038188   0.02836328   0.05240674   0.08077003   0.16059181   0.03615374   0.06678002   0.00244140  -0.00000000
  1.23400000   0.04519944   0.01681874  -0.00720208  -0.00032553   0.23990470   0.20790172   1.41904285   0.41052136   0.00103949   0.00065984   0.02815051   0.05261951   0.08077003   0.16067574   0.03615531   0.06678107  -0.00488280   0.00000000
  1.23600000   0.04519944   0.01683315  -0.00706935  -0.00031953   0.24274279   0.20870315   1.41904285   0.39090136   0.00182626   0.00092586   0.02794768   0.05282235   0.08077003   0.16076614   0.03615818   0.06678265   0.00000000   0.00000000
  1.23800000   0.04355038   0.01684728  -0.00699764  -0.00030475   0.24558087   0.20946533   1.41904285   0.37128136   0.00258478   0.00115842   0.02775477   0.05301526   0.08077003   0.16085489   0.03616259   0.06678474   0.00244140   0.00000000
  1.24000000   0.05159780   0.01686128  -0.00686236  -0.00035408   0.24841896   0.21018827   1.41904285   0.35166136   0.00300532   0.00134623   0.02757179   0.05319823   0.08077003   0.16095004   0.03616818   0.06678724  -0.00488280  -0.00000000
  1.24200000   0.04843160   0.01687500  -0.00666512  -0.00032280   0.25125704   0.21087198   1.41904285   0.33204136   0.00291600   0.00148541   0.02739875   0.05337128   0.08077003   0.16105007   0.03617410   0.06679007  -0.00732420   0.00000000
  1.24400000   0.04355038   0.01688834  -0.00651545  -0.00028375   0.25409513   0.21151644   1.41904285   0.31242136   0.00236169   0.00157755   0.02723564   0.05353439   0.08077003   0.16114205   0.03617938   0.06679314  -0.01464800   0.00000000
  1.24600000   0.04196728   0.01690137  -0.00652733  -0.00027393   0.25693322   0.21212166   1.41904285   0.29280136   0.00158465   0.00162848   0.02708246   0.05368757   0.08077003   0.16122757   0.03618332   0.06679634  -0.01220700   0.00000000
  1.24800000   0.04843160   0.01691442  -0.00673180  -0.00032603   0.25977130   0.21268764   1.41904285   0.27318136   0.00091660   0.00163929   0.02693921   0.05383082   0.08077003   0.16131797   0.03618582   0.06679961   0.00488280  -0.00000000
  1.25000000   0.04843160   0.01692788  -0.00703816  -0.00034087   0.26260939   0.21321439   1.41904285   0.25356136   0.00063081   0.00160426   0.02680589   0.05396413   0.08077003   0.16141483   0.03618737   0.06680285  -0.00976560   0.00000000
  1.25200000   0.05001470   0.01694196  -0.00724865  -0.00036254   0.26544747   0.21370189   1.41904285   0.23394136   0.00082042   0.00151944   0.02668250   0.05408752   0.08077003   0.16151328   0.03618882   0.06680598  -0.02441400   0.00000000
  1.25400000   0.05001470   0.01695646  -0.00717545  -0.00035888   0.26828556   0.21415015   1.41904285   0.21432136   0.00135904   0.00138651   0.02656905   0.05420098   0.08077003   0.16161331   0.03619100   0.06680888  -0.01709000   0.00000000
  1.25600000   0.05324686   0.01697081  -0.00680771  -0.00036249   0.27112364   0.21455917   1.41904285   0.19470136   0.00196155   0.00121067   0.02646553   0.05430450   0.08077003   0.16171657   0.03619432   0.06681148  -0.03662100   0.00000000
  1.25800000   0.05001470   0.01698442  -0.00632518  -0.00031635   0.27396173   0.21492896   1.41904285   0.17508136   0.00231642   0.00100176   0.02637194   0.05439809   0.08077003   0.16181983   0.03619860   0.06681369  -0.00488280   0.00000000
  1.26000000   0.05159780   0.01699707  -0.00592489  -0.00030571   0.27679982   0.21525950   1.41904285   0.15546136   0.00222788   0.00077559   0.02628828   0.05448175   0.08077003   0.16192144   0.03620315   0.06681547  -0.02685500  -0.00000000
  1.26200000   0.05001470   0.01700892  -0.00566933  -0.00028355   0.27963790   0.21555080   1.41904285   0.13584136   0.00170252   0.00054922   0.02621455   0.05455548   0.08077003   0.16202305   0.03620708   0.06681679  -0.01220700   0.00000000
  1.26400000   0.04678254   0.01702026  -0.00548991  -0.00025683   0.28247599   0.21580287   1.41904285   0.11622136   0.00094281   0.00033873   0.02615075   0.05461927   0.08077003   0.16211985   0.03620972   0.06681768  -0.01709000  -0.00000000
  1.26600000   0.05001470   0.01703124  -0.00529379  -0.00026477   0.28531407   0.21601569   1.41904285   0.09660136   0.00025406   0.00016386   0.02609689   0.05467314   0.08077003   0.16221665   0.03621092   0.06681818  -0.01953100   0.00000000
  1.26800000   0.05001470   0.01704183  -0.00505663  -0.00025291   0.28815216   0.21618927   1.41904285   0.07698136  -0.00009325   0.00004510   0.02605295   0.05471707   0.08077003   0.16231668   0.03621108   0.06681839  -0.00488280   0.00000000
  1.27000000   0.04196728   0.01705194  -0.00482343  -0.00020243   0.29099024   0.21632361   1.41904285   0.05736136   0.00001367  -0.00000797   0.02601895   0.05475107   0.08077003   0.16240866   0.03621100   0.06681843  -0.02441400   0.00000000
  1.27200000   0.05159780   0.01706159  -0.00463488  -0.00023915   0.29382833   0.21641872   1.41904285   0.03774136   0.00047768  -0.00000174   0.02599488   0.05477514   0.08077003   0.16250223   0.03621149   0.06681842  -0.01464800   0.00000000
  1.27400000   0.04355038   0.01707086  -0.00447251  -0.00019478   0.29666642   0.21647458   1.41904285   0.01812136   0.00103701   0.00004350   0.02598074   0.05478928   0.08077003   0.16259737   0.03621301   0.06681846  -0.00976560  -0.00000000
  1.27600000   0.04843160   0.01707981  -0.00428941  -0.00020774   0.29950450   0.21649120   1.41904285  -0.00149864   0.00138843   0.00009853   0.02597653   0.05479349   0.08077003   0.16268936   0.03621543   0.06681860  -0.00976560   0.00000000
  1.27800000   0.05159780   0.01708838  -0.00409191  -0.00021113   0.30234259   0.21646858   1.41904285  -0.02111864   0.00132855   0.00013672   0.02598226   0.05478777   0.08077003   0.16278939   0.03621815   0.06681884   0.00244140   0.00000000
  1.28000000   0.04355038   0.01709657  -0.00397888  -0.00017328   0.30518067   0.21640673   1.41904285  -0.04073864   0.00084624   0.00014561   0.02599792   0.05477211   0.08077003   0.16288453   0.03622032   0.06681912  -0.01709000  -0.00000000
  1.28200000   0.04843160   0.01710453  -0.00408126  -0.00019766   0.30801876   0.21630563   1.41904285  -0.06035864   0.00012603   0.00012741   0.02602350   0.05474652   0.08077003   0.16297652   0.03622129   0.06681940  -0.01220700   0.00000000
  1.28400000   0.05806212   0.01711269  -0.00444004  -0.00025780   0.31085684   0.21616529   1.41904285  -0.07997864  -0.00053733   0.00009397   0.02605902   0.05471100   0.08077003   0.16308301   0.03622088   0.06681962  -0.02685500  -0.00000000
  1.28600000   0.05159780   0.01712157  -0.00494484  -0.00025514   0.31369493   0.21598572   1.41904285  -0.09959864  -0.00087452   0.00006321   0.02610447   0.05466555   0.08077003   0.16319267   0.03621947   0.06681977  -0.01953100   0.00000000
  1.28800000   0.04843160   0.01713146  -0.00542396  -0.00026269   0.31653301   0.21576690   1.41904285  -0.11921864  -0.00076532   0.00004868   0.02615985   0.05461017   0.08077003   0.16329270   0.03621783   0.06681989  -0.01220700   0.00000000
  1.29000000   0.04843160   0.01714231  -0.00578492  -0.00028017   0.31937110   0.21550884   1.41904285  -0.13883864  -0.00029295   0.00004861   0.02622517   0.05454486   0.08077003   0.16338956   0.03621677   0.06681998  -0.02685500   0.00000000
  1.29200000   0.05001470   0.01715388  -0.00602762  -0.00030147   0.32220919   0.21521154   1.41904285  -0.15845864   0.00029517   0.00005335   0.02630041   0.05446961   0.08077003   0.16348801   0.03621678   0.06682008  -0.01953100  -0.00000000
  1.29400000   0.05324686   0.01716593  -0.00615383  -0.00032767   0.32504727   0.21487501   1.41904285  -0.17807864   0.00070058   0.00005834   0.02638559   0.05438443   0.08077003   0.16359127   0.03621777   0.06682020  -0.01709000   0.00000000
  1.29600000   0.04843160   0.01717824  -0.00612802  -0.00029679   0.32788536   0.21449923   1.41904285  -0.19769864   0.00070942   0.00006470   0.02648070   0.05428933   0.08077003   0.16369295   0.03621918   0.06682032  -0.01953100   0.00000000
  1.29800000   0.05159780   0.01719049  -0.00592793  -0.00030587   0.33072344   0.21408421   1.41904285  -0.21731864   0.00028929   0.00007734   0.02658574   0.05418429   0.08077003   0.16379298   0.03622018   0.06682046  -0.00488280   0.00000000
  1.30000000   0.05159780   0.01720235  -0.00556143  -0.00028696   0.33356153   0.21362995   1.41904285  -0.23693864  -0.00039806   0.00009883   0.02670071   0.05406931   0.08077003   0.16389617   0.03622007   0.06682064  -0.02197300  -0.00000000
  1.30200000   0.05001470   0.01721347  -0.00498942  -0.00024954   0.33639961   0.21313646   1.41904285  -0.25655864  -0.00107355   0.00011880   0.02682561   0.05394441   0.08077003   0.16399779   0.03621860   0.06682086  -0.01953100   0.00000000
  1.30400000   0.05324686   0.01722345  -0.00413363  -0.00022010   0.33923770   0.21260372   1.41904285  -0.27617864  -0.00146884   0.00012069   0.02696045   0.05380958   0.08077003   0.16410105   0.03621606   0.06682109  -0.01709000   0.00000000
  1.30600000   0.05324686   0.01723172  -0.00301402  -0.00016049   0.34207579   0.21203174   1.41904285  -0.29579864  -0.00144694   0.00009647   0.02710521   0.05366481   0.08077003   0.16420754   0.03621314   0.06682131  -0.01953100  -0.00000000
  1.30800000   0.05001470   0.01723775  -0.00175608  -0.00008783   0.34491387   0.21142053   1.41904285  -0.31541864  -0.00106376   0.00004296   0.02725991   0.05351011   0.08077003   0.16431080   0.03621063   0.06682145   0.00732420   0.00000000
  1.31000000   0.05159780   0.01724126  -0.00046928  -0.00002421   0.34775196   0.21077007   1.41904285  -0.33503864  -0.00054214  -0.00004731   0.02742454   0.05334548   0.08077003   0.16441241   0.03620902   0.06682145  -0.01709000   0.00000000
  1.31200000   0.05806212   0.01724220   0.00075606   0.00004390   0.35059004   0.21008037   1.41904285  -0.35465864  -0.00016812  -0.00017908   0.02759910   0.05317092   0.08077003   0.16452207   0.03620831   0.06682122  -0.02685500  -0.00000000
  1.31400000   0.05971118   0.01724069   0.00180310   0.00010767   0.35342813   0.20935143   1.41904285  -0.37427864  -0.00015724  -0.00034474   0.02778360   0.05298643   0.08077003   0.16463985   0.03620799   0.06682070  -0.01220700   0.00000000
  1.31600000   0.05482996   0.01723708   0.00257516   0.00014120   0.35626621   0.20858326   1.41904285  -0.39389864  -0.00055407  -0.00052816   0.02797802   0.05279201   0.08077003   0.16475439   0.03620728   0.06681982  -0.01953100   0.00000000
  1.31800000   0.06129428   0.01723193   0.00302050   0.00018514   0.35910430   0.20777584   1.41904285  -0.41351864  -0.00121177  -0.00071077   0.02818238   0.05258765   0.08077003   0.16487051   0.03620551   0.06681859  -0.01953100  -0.00000000
  1.32000000   0.05806212   0.01722589   0.00313138   0.00018181   0.36194239   0.20692918   1.41904285  -0.43313864  -0.00186134  -0.00087335   0.02839666   0.05237336   0.08077003   0.16498987   0.03620244   0.06681700  -0.03173800  -0.00000000
  1.32200000   0.06287738   0.01721963   0.00302240   0.00019004   0.36478047   0.20604328   1.41904285  -0.45275864  -0.00223708  -0.00100085   0.02862088   0.05214914   0.08077003   0.16511081   0.03619834   0.06681513  -0.02685500   0.00000000
  1.32400000   0.06452644   0.01721358   0.00295701   0.00019081   0.36761856   0.20511815   1.41904285  -0.47237864  -0.00219836  -0.00108424   0.02885503   0.05191499   0.08077003   0.16523821   0.03619391   0.06681304  -0.00976560  -0.00000000
  1.32600000   0.05806212   0.01720767   0.00320778   0.00018625   0.37045664   0.20415377   1.41904285  -0.49199864  -0.00179150  -0.00111507   0.02909911   0.05167091   0.08077003   0.16536080   0.03618992   0.06681084  -0.00976560  -0.00000000
  1.32800000   0.06452644   0.01720125   0.00390113   0.00025173   0.37329473   0.20315015   1.41904285  -0.51161864  -0.00122603  -0.00108637   0.02935313   0.05141690   0.08077003   0.16548339   0.03618690   0.06680864   0.00976560   0.00000000
  1.33000000   0.06775860   0.01719345   0.00496976   0.00033674   0.37613281   0.20210730   1.41904285  -0.53123864  -0.00077812  -0.00099871   0.02961707   0.05115295   0.08077003   0.16561568   0.03618489   0.06680656  -0.01953100   0.00000000
  1.33200000   0.06934170   0.01718351   0.00619919   0.00042986   0.37897090   0.20102520   1.41904285  -0.55085864  -0.00066582  -0.00085726   0.02989095   0.05087908   0.08077003   0.16575278   0.03618345   0.06680470  -0.01953100   0.00000000
  1.33400000   0.07415695   0.01717111   0.00736171   0.00054592   0.38180899   0.19990386   1.41904285  -0.57047864  -0.00095140  -0.00066530   0.03017476   0.05059527   0.08077003   0.16589627   0.03618183   0.06680318  -0.01709000   0.00000000
  1.33600000   0.07415695   0.01715639   0.00834480   0.00061883   0.38464707   0.19874328   1.41904285  -0.59009864  -0.00151285  -0.00042608   0.03046850   0.05030153   0.08077003   0.16604459   0.03617937   0.06680209  -0.01953100  -0.00000000
  1.33800000   0.07897221   0.01713970   0.00912209   0.00072039   0.38748516   0.19754347   1.41904285  -0.60971864  -0.00209735  -0.00014726   0.03077217   0.04999786   0.08077003   0.16619772   0.03617576   0.06680151   0.00000000   0.00000000
  1.34000000   0.07580601   0.01712145   0.00966618   0.00073275   0.39032324   0.19630441   1.41904285  -0.62933864  -0.00243631   0.00015934   0.03108577   0.04968425   0.08077003   0.16635250   0.03617122   0.06680152  -0.01220700   0.00000000
  1.34200000   0.08220437   0.01710212   0.00998291   0.00082064   0.39316133   0.19502611   1.41904285  -0.64895864  -0.00236918   0.00047789   0.03140931   0.04936072   0.08077003   0.16651051   0.03616642   0.06680216  -0.02197300   0.00000000
  1.34400000   0.08385343   0.01708216   0.01015142   0.00085123   0.39599941   0.19370857   1.41904285  -0.66857864  -0.00191402   0.00078731   0.03174277   0.04902725   0.08077003   0.16667656   0.03616214   0.06680343  -0.00732420   0.00000000
  1.34600000   0.08543653   0.01706185   0.01025670   0.00087630   0.39883750   0.19235180   1.41904285  -0.68819864  -0.00125380   0.00106558   0.03208617   0.04868386   0.08077003   0.16684585   0.03615897   0.06680528  -0.01220700   0.00000000
  1.34800000   0.08708559   0.01704134   0.01035081   0.00090141   0.40167559   0.19095578   1.41904285  -0.70781864  -0.00065081   0.00129587   0.03243950   0.04833053   0.08077003   0.16701838   0.03615706   0.06680764  -0.00732420   0.00000000
  1.35000000   0.08708559   0.01702064   0.01048956   0.00091349   0.40451367   0.18952052   1.41904285  -0.72743864  -0.00032867   0.00146736   0.03280276   0.04796727   0.08077003   0.16719255   0.03615608   0.06681040  -0.01464800   0.00000000
  1.35200000   0.08866869   0.01699966   0.01073537   0.00095189   0.40735176   0.18804603   1.41904285  -0.74705864  -0.00037202   0.00157364   0.03317595   0.04759407   0.08077003   0.16736830   0.03615538   0.06681345   0.00244140   0.00000000
  1.35400000   0.09025179   0.01697819   0.01111378   0.00100304   0.41018984   0.18653229   1.41904285  -0.76667864  -0.00068892   0.00161022   0.03355908   0.04721095   0.08077003   0.16754722   0.03615432   0.06681663   0.00000000   0.00000000
  1.35600000   0.08866869   0.01695596   0.01159063   0.00102773   0.41302793   0.18497931   1.41904285  -0.78629864  -0.00105603   0.00157470   0.03395213   0.04681789   0.08077003   0.16772614   0.03615258   0.06681981  -0.01953100   0.00000000
  1.35800000   0.08866869   0.01693278   0.01208323   0.00107140   0.41586601   0.18338709   1.41904285  -0.80591864  -0.00122653   0.00147712   0.03435512   0.04641491   0.08077003   0.16790348   0.03615029   0.06682287   0.00244140   0.00000000
  1.36000000   0.08866869   0.01690861   0.01245810   0.00110464   0.41870410   0.18175564   1.41904285  -0.82553864  -0.00104630   0.00134435   0.03476804   0.04600199   0.08077003   0.16808082   0.03614802   0.06682569  -0.02197300   0.00000000
  1.36200000   0.08866869   0.01688370   0.01252951   0.00111098   0.42154219   0.18008494   1.41904285  -0.84515864  -0.00052428   0.00120324   0.03519089   0.04557914   0.08077003   0.16825815   0.03614645   0.06682824  -0.03906300  -0.00000000
  1.36400000   0.08708559   0.01685864   0.01217527   0.00106029   0.42438027   0.17837500   1.41904285  -0.86477864   0.00016992   0.00106508   0.03562367   0.04514636   0.08077003   0.16843391   0.03614610   0.06683050  -0.02685500   0.00000000
  1.36600000   0.08708559   0.01683429   0.01148474   0.00100016   0.42721836   0.17662582   1.41904285  -0.88439864   0.00078072   0.00093042   0.03606638   0.04470364   0.08077003   0.16860808   0.03614705   0.06683250  -0.05371100   0.00000000
  1.36800000   0.08062127   0.01681132   0.01067900   0.00086095   0.43005644   0.17483741   1.41904285  -0.90401864   0.00108267   0.00079583   0.03651903   0.04425100   0.08077003   0.16877579   0.03614891   0.06683423  -0.01709000  -0.00000000
  1.37000000   0.08220437   0.01678996   0.00990593   0.00081431   0.43289453   0.17300975   1.41904285  -0.92363864   0.00098316   0.00065076   0.03698160   0.04378842   0.08077003   0.16893861   0.03615098   0.06683567  -0.04638700  -0.00000000
  1.37200000   0.08385343   0.01677015   0.00920691   0.00077203   0.43573261   0.17114285   1.41904285  -0.94325864   0.00056361   0.00048180   0.03745411   0.04331591   0.08077003   0.16910467   0.03615252   0.06683680  -0.07568400   0.00000000
  1.37400000   0.07738911   0.01675173   0.00858769   0.00066459   0.43857070   0.16923672   1.41904285  -0.96287864   0.00004224   0.00028377   0.03793655   0.04283347   0.08077003   0.16926591   0.03615313   0.06683757  -0.02685500   0.00000000
  1.37600000   0.07580601   0.01673456   0.00803066   0.00060877   0.44140879   0.16729134   1.41904285  -0.98249864  -0.00032494   0.00005793   0.03842892   0.04234110   0.08077003   0.16941911   0.03615285   0.06683791  -0.01953100   0.00000000
  1.37800000   0.06934170   0.01671850   0.00750646   0.00052051   0.44424687   0.16530672   1.41904285  -1.00211864  -0.00036066  -0.00019332   0.03893122   0.04183880   0.08077003   0.16956426   0.03615216   0.06683778  -0.00732420   0.00000000
  1.38000000   0.07580601   0.01670348   0.00701611   0.00053186   0.44708496   0.16328286   1.41904285  -1.02173864  -0.00004569  -0.00046250   0.03944346   0.04132657   0.08077003   0.16970940   0.03615175   0.06683712   0.02685500   0.00000000
  1.38200000   0.07092479   0.01668945   0.00659409   0.00046768   0.44992304   0.16121977   1.41904285  -1.04135864   0.00047589  -0.00073601   0.03996562   0.04080440   0.08077003   0.16985613   0.03615218   0.06683592   0.04150400   0.00000000
  1.38400000   0.06452644   0.01667626   0.00626204   0.00040407   0.45276113   0.15911743   1.41904285  -1.06097864   0.00096669  -0.00099615   0.04049772   0.04027230   0.08077003   0.16999159   0.03615363   0.06683419   0.01709000  -0.00000000
  1.38600000   0.06287738   0.01666374   0.00599393   0.00037688   0.45559921   0.15697585   1.41904285  -1.08059864   0.00120762  -0.00122067   0.04103975   0.03973027   0.08077003   0.17011899   0.03615580   0.06683197  -0.00976560   0.00000000
  1.38800000   0.06610954   0.01665175   0.00573809   0.00037934   0.45843730   0.15479503   1.41904285  -1.10021864   0.00109908  -0.00139281   0.04159171   0.03917831   0.08077003   0.17024798   0.03615811   0.06682936   0.00488280   0.00000000
  1.39000000   0.05971118   0.01664028   0.00546480   0.00032631   0.46127539   0.15257498   1.41904285  -1.11983864   0.00070531  -0.00151585   0.04215360   0.03861642   0.08077003   0.17037380   0.03615991   0.06682645   0.04882800   0.00000000
  1.39200000   0.06129428   0.01662935   0.00516651   0.00031668   0.46411347   0.15031568   1.41904285  -1.13945864   0.00022353  -0.00160810   0.04272543   0.03804460   0.08077003   0.17049480   0.03616084   0.06682333  -0.00488280   0.00000000
  1.39400000   0.06287738   0.01661901   0.00479487   0.00030149   0.46695156   0.14801714   1.41904285  -1.15907864  -0.00010729  -0.00168691   0.04330718   0.03746284   0.08077003   0.17061897   0.03616096   0.06682003  -0.05371100   0.00000000
  1.39600000   0.06775860   0.01660942   0.00424609   0.00028771   0.46978964   0.14567937   1.41904285  -1.17869864  -0.00011550  -0.00176399   0.04389887   0.03687116   0.08077003   0.17074961   0.03616074   0.06681658  -0.03906300   0.00000000
  1.39800000   0.06610954   0.01660093   0.00348253   0.00023023   0.47262773   0.14330235   1.41904285  -1.19831864   0.00022630  -0.00184508   0.04450049   0.03626954   0.08077003   0.17088348   0.03616085   0.06681297  -0.00732420   0.00000000
  1.40000000   0.06129428   0.01659397   0.00261166   0.00016008   0.47546581   0.14088609   1.41904285  -1.21793864   0.00078969  -0.00192648   0.04511204   0.03565799   0.08077003   0.17101088   0.03616186   0.06680920  -0.02929700  -0.00000000
  1.40200000   0.05806212   0.01658874   0.00177411   0.00010301   0.47830390   0.13843059   1.41904285  -1.23755864   0.00134794  -0.00200094   0.04573352   0.03503651   0.08077003   0.17113024   0.03616400   0.06680527  -0.03906300   0.00000000
  1.40400000   0.05647902   0.01658519   0.00104661   0.00005911   0.48114199   0.13593586   1.41904285  -1.25717864   0.00167712  -0.00206842   0.04636493   0.03440509   0.08077003   0.17124478   0.03616702   0.06680120  -0.01953100   0.00000000
  1.40600000   0.06129428   0.01658310   0.00045389   0.00002782   0.48398007   0.13340188   1.41904285  -1.27679864   0.00165690  -0.00213393   0.04700628   0.03376375   0.08077003   0.17136255   0.03617036   0.06679700   0.00732420  -0.00000000
  1.40800000   0.05159780   0.01658219  -0.00009301  -0.00000480   0.48681816   0.13082866   1.41904285  -1.29641864   0.00132573  -0.00219986   0.04765755   0.03311247   0.08077003   0.17147544   0.03617334   0.06679267  -0.00732420   0.00000000
  1.41000000   0.05159780   0.01658238  -0.00087103  -0.00004494   0.48965624   0.12821620   1.41904285  -1.31603864   0.00086368  -0.00226386   0.04831876   0.03245126   0.08077003   0.17157864   0.03617553   0.06678820   0.00732420   0.00000000
  1.41200000   0.05482996   0.01658412  -0.00224050  -0.00012285   0.49249433   0.12556451   1.41904285  -1.33565864   0.00050830  -0.00231424   0.04898990   0.03178013   0.08077003   0.17168507   0.03617690   0.06678363  -0.06347700  -0.00000000
  1.41400000   0.06129428   0.01658860  -0.00446626  -0.00027376   0.49533241   0.12287357   1.41904285  -1.35527864   0.00044327  -0.00232794   0.04967097   0.03109905   0.08077003   0.17180119   0.03617785   0.06677898  -0.05859400   0.00000000
  1.41600000   0.05806212   0.01659754  -0.00761587  -0.00044219   0.49817050   0.12014339   1.41904285  -1.37489864   0.00071277  -0.00228326   0.05036197   0.03040805   0.08077003   0.17192055   0.03617901   0.06677437  -0.01464800   0.00000000
  1.41800000   0.05324686   0.01661277  -0.01152295  -0.00061356   0.50100859   0.11737398   1.41904285  -1.39451864   0.00120219  -0.00217525   0.05106291   0.02970712   0.08077003   0.17203186   0.03618093   0.06676991   0.04638700  -0.00000000
  1.42000000   0.05482996   0.01663581  -0.01583189  -0.00086806   0.50384667   0.11456532   1.41904285  -1.41413864   0.00169290  -0.00201594   0.05177377   0.02899625   0.08077003   0.17213993   0.03618382   0.06676572   0.00732420   0.00000000
  1.42200000   0.05001470   0.01666748  -0.02010515  -0.00100555   0.50668476   0.11171742   1.41904285  -1.43375864   0.00196286  -0.00182548   0.05249457   0.02827546   0.08077003   0.17224478   0.03618748   0.06676188  -0.07080100  -0.00000000
  1.42400000   0.05159780   0.01670769  -0.02386771  -0.00123152   0.50952284   0.10883028   1.41904285  -1.45337864   0.00188663  -0.00162905   0.05322530   0.02754473   0.08077003   0.17234639   0.03619133   0.06675843  -0.02685500   0.00000000
  1.42600000   0.05647902   0.01675542  -0.02664438  -0.00150485   0.51236093   0.10590391   1.41904285  -1.47299864   0.00149184  -0.00145455   0.05396596   0.02680407   0.08077003   0.17245447   0.03619470   0.06675534  -0.04394500  -0.00000000
  1.42800000   0.04196728   0.01680871  -0.02816240  -0.00118190   0.51519901   0.10293829   1.41904285  -1.49261864   0.00094715  -0.00132404   0.05471655   0.02605348   0.08077003   0.17255291   0.03619714   0.06675256   0.01709000   0.00000000
  1.43000000   0.04196728   0.01686504  -0.02858947  -0.00119982   0.51803710   0.09993343   1.41904285  -1.51223864   0.00048598  -0.00125076   0.05547707   0.02529295   0.08077003   0.17263685   0.03619858   0.06674999  -0.04150400   0.00000000
  1.43200000   0.05971118   0.01692221  -0.02850620  -0.00170214   0.52087519   0.09688933   1.41904285  -1.53185864   0.00030083  -0.00124331   0.05624753   0.02452250   0.08077003   0.17273853   0.03619936   0.06674750  -0.00732420   0.00000000
  1.43400000   0.05324686   0.01697923  -0.02854455  -0.00151991   0.52371327   0.09380600   1.41904285  -1.55147864   0.00045708  -0.00130407   0.05702791   0.02374211   0.08077003   0.17285149   0.03620012   0.06674495   0.00732420   0.00000000
  1.43600000   0.05806212   0.01703632  -0.02885445  -0.00167535   0.52655136   0.09068342   1.41904285  -1.57109864   0.00086505  -0.00142309   0.05781823   0.02295179   0.08077003   0.17296279   0.03620144   0.06674222  -0.00976560   0.00000000
  1.43800000   0.06129428   0.01709403  -0.02878531  -0.00176437   0.52938944   0.08752160   1.41904285  -1.59071864   0.00132152  -0.00157726   0.05861848   0.02215154   0.08077003   0.17308215   0.03620363   0.06673922  -0.03906300  -0.00000000
  1.44000000   0.05159780   0.01715160  -0.02733628  -0.00141049   0.53222753   0.08432055   1.41904285  -1.61033864   0.00160259  -0.00173721   0.05942866   0.02134136   0.08077003   0.17319504   0.03620655   0.06673591  -0.04638700   0.00000000
  1.44200000   0.04355038   0.01720627  -0.02414364  -0.00105146   0.53506561   0.08108025   1.41904285  -1.62995864   0.00156531  -0.00187849   0.06024878   0.02052125   0.08077003   0.17329019   0.03620972   0.06673229  -0.04150400   0.00000000
  1.44400000   0.04196728   0.01725456  -0.01978886  -0.00083048   0.53790370   0.07780071   1.41904285  -1.64957864   0.00120979  -0.00198836   0.06107882   0.01969120   0.08077003   0.17337571   0.03621250   0.06672842  -0.00488280  -0.00000000
  1.44600000   0.03391987   0.01729413  -0.01516793  -0.00051449   0.54074179   0.07448193   1.41904285  -1.66919864   0.00067393  -0.00206151   0.06191880   0.01885123   0.08077003   0.17345160   0.03621438   0.06672437   0.00732420   0.00000000
  1.44800000   0.03227080   0.01732447  -0.01098659  -0.00035455   0.54357987   0.07112392   1.41904285  -1.68881864   0.00016634  -0.00209288   0.06276870   0.01800132   0.08077003   0.17351779   0.03621522   0.06672022  -0.00244140  -0.00000000
  1.45000000   0.02910461   0.01734644  -0.00781460  -0.00022744   0.54641796   0.06772666   1.41904285  -1.70843864  -0.00013009  -0.00208168   0.06362854   0.01714148   0.08077003   0.17357916   0.03621526   0.06671605   0.01953100   0.00000000
  1.45200000   0.02264029   0.01736207  -0.00618955  -0.00014013   0.54925604   0.06429016   1.41904285  -1.72805864  -0.00014089  -0.00203616   0.06449831   0.01627171   0.08077003   0.17363091   0.03621499   0.06671193  -0.01709000   0.00000000
  1.45400000   0.05971118   0.01737445  -0.00638298  -0.00038114   0.55209413   0.06081442   1.41904285  -1.74767864   0.00006881  -0.00196385   0.06537802   0.01539201   0.08077003   0.17371326   0.03621491   0.06670793  -0.02929700  -0.00000000
  1.45600000   0.09671611   0.01738722  -0.00803979  -0.00077758   0.55493221   0.05729945   1.41904285  -1.76729864   0.00032781  -0.00186672   0.06626765   0.01450238   0.08077003   0.17386969   0.03621531   0.06670410  -0.04394500   0.00000000
  1.45800000   0.15146493   0.01740330  -0.01020780  -0.00154612   0.55777030   0.05374523   1.41904285  -1.78691864   0.00044102  -0.00174955   0.06716721   0.01360281   0.08077003   0.17411787   0.03621608   0.06670048  -0.21484000   0.00000000
  1.46000000   0.18688676   0.01742371  -0.01186425  -0.00221727   0.56060839   0.05015177   1.41904285  -1.80653864   0.00028159  -0.00161780   0.06807671   0.01269331   0.08077003   0.17445622   0.03621680   0.06669711  -0.07080100   0.00000000
  1.46200000   0.15951235   0.01744744  -0.01246254  -0.00198793   0.56344647   0.04651908   1.41904285  -1.82615864  -0.00015018  -0.00147318   0.06899614   0.01177388   0.08077003   0.17480262   0.03621693   0.06669402  -0.11475000   0.00000000
  1.46400000   0.12085836   0.01747237  -0.01201109  -0.00145164   0.56628456   0.04284714   1.41904285  -1.84577864  -0.00072655  -0.00132033   0.06992550   0.01084452   0.08077003   0.17508299   0.03621606   0.06669123  -0.08056600   0.00000000
  1.46600000   0.08866869   0.01749639  -0.01082477  -0.00095982   0.56912264   0.03913596   1.41904285  -1.86539864  -0.00124997  -0.00116371   0.07086479   0.00990523   0.08077003   0.17529252   0.03621408   0.06668874  -0.01220700   0.00000000
  1.46800000   0.07580601   0.01751804  -0.00940154  -0.00071269   0.57196073   0.03538554   1.41904285  -1.88501864  -0.00154465  -0.00100327   0.07181401   0.00895601   0.08077003   0.17545699   0.03621129   0.06668658  -0.01464800   0.00000000
  1.47000000   0.06610954   0.01753684  -0.00834930  -0.00055197   0.57479881   0.03159589   1.41904285  -1.90463864  -0.00153891  -0.00085053   0.07277317   0.00799686   0.08077003   0.17559891   0.03620820   0.06668472   0.04882800   0.00000000
  1.47200000   0.05971118   0.01755354  -0.00812754  -0.00048531   0.57763690   0.02776699   1.41904285  -1.92425864  -0.00129702  -0.00073159   0.07374226   0.00702777   0.08077003   0.17572473   0.03620537   0.06668314   0.04394500  -0.00000000
  1.47400000   0.05482996   0.01756979  -0.00882264  -0.00048375   0.58047499   0.02389885   1.41904285  -1.94387864  -0.00098802  -0.00066502   0.07472127   0.00604875   0.08077003   0.17583927   0.03620308   0.06668175   0.02197300  -0.00000000
  1.47600000   0.05324686   0.01758744  -0.01018094  -0.00054210   0.58331307   0.01999147   1.41904285  -1.96349864  -0.00080885  -0.00065542   0.07571022   0.00505980   0.08077003   0.17594734   0.03620128   0.06668042  -0.01464800  -0.00000000
  1.47800000   0.05647902   0.01760780  -0.01179259  -0.00066603   0.58615116   0.01604486   1.41904285  -1.98311864  -0.00089543  -0.00070117   0.07670910   0.00406092   0.08077003   0.17605707   0.03619958   0.06667907  -0.00244140   0.00000000
  1.48000000   0.05159780   0.01763139  -0.01323697  -0.00068300   0.58898924   0.01205900   1.41904285  -2.00273864  -0.00126132  -0.00079131   0.07771792   0.00305211   0.08077003   0.17616515   0.03619742   0.06667758   0.00488280  -0.00000000
  1.48200000   0.04519944   0.01765786  -0.01415275  -0.00063970   0.59182733   0.00803390   1.41904285  -2.02235864  -0.00179300  -0.00090853   0.07873666   0.00203336   0.08077003   0.17626194   0.03619437   0.06667588  -0.01220700   0.00000000
  1.48400000   0.05647902   0.01768617  -0.01432513  -0.00080907   0.59466541   0.00396957   1.41904285  -2.04197864  -0.00230276  -0.00103862   0.07976534   0.00100469   0.08077003   0.17636362   0.03619027   0.06667393   0.00732420 -1565.31056264
  1.48600000   0.05482996   0.01771482  -0.01374157  -0.00075345   0.59750350   0.00000000   0.00000000   0.00000000  -0.00261415  -0.00116578   0.00000000   0.00000000   0.00000000   0.17647493   0.03618536   0.06667172   0.00000000   0.00000000
  1.48800000   0.05806212   0.01774230  -0.01249807  -0.00072566   0.59750350   0.00000000   0.00000000   0.00000000  -0.00264189  -0.00126960   0.00000000   0.00000000   0.00000000   0.17658782   0.03618010   0.06666929  -0.01220700   0.00000000
  1.49000000   0.05971118   0.01776730  -0.01070795  -0.00063938   0.59750350   0.00000000   0.00000000   0.00000000  -0.00242981  -0.00133449   0.00000000   0.00000000   0.00000000   0.17670560   0.03617503   0.06666668  -0.01220700   0.00000000
  1.49200000   0.06129428   0.01778871  -0.00853496  -0.00052314   0.59750350   0.00000000   0.00000000   0.00000000  -0.00212887  -0.00135233   0.00000000   0.00000000   0.00000000   0.17682660   0.03617047   0.06666400  -0.01953100   0.00000000
  1.49400000   0.06452644   0.01780578  -0.00616795  -0.00039800   0.59750350   0.00000000   0.00000000   0.00000000  -0.00192583  -0.00132285   0.00000000   0.00000000   0.00000000   0.17695242   0.03616641   0.06666132   0.00488280   0.00000000
  1.49600000   0.06934170   0.01781812  -0.00373631  -0.00025908   0.59750350   0.00000000   0.00000000   0.00000000  -0.00195745  -0.00125725   0.00000000   0.00000000   0.00000000   0.17708629   0.03616253   0.06665874   0.00488280   0.00000000
  1.49800000   0.07415695   0.01782559  -0.00135830  -0.00010073   0.59750350   0.00000000   0.00000000   0.00000000  -0.00224798  -0.00117218   0.00000000   0.00000000   0.00000000   0.17722979   0.03615833   0.06665631  -0.00488280   0.00000000
  1.50000000   0.07092479   0.01782831   0.00080315   0.00005696   0.59750350   0.00000000   0.00000000   0.00000000  -0.00269527  -0.00108312   0.00000000   0.00000000   0.00000000   0.17737487   0.03615338   0.06665406  -0.03173800   0.00000000
  1.50200000   0.06934170   0.01782670   0.00260787   0.00018083   0.59750350   0.00000000   0.00000000   0.00000000  -0.00311271  -0.00100352   0.00000000   0.00000000   0.00000000   0.17751514   0.03614758   0.06665197  -0.01709000   0.00000000
  1.50400000   0.06610954   0.01782148   0.00394421   0.00026075   0.59750350   0.00000000   0.00000000   0.00000000  -0.00331125  -0.00093588   0.00000000   0.00000000   0.00000000   0.17765059   0.03614115   0.06665003   0.02197300   0.00000000
  1.50600000   0.06610954   0.01781360   0.00468275   0.00030957   0.59750350   0.00000000   0.00000000   0.00000000  -0.00318269  -0.00086406   0.00000000   0.00000000   0.00000000   0.17778281   0.03613466   0.06664823   0.00976560   0.00000000
  1.50800000   0.06452644   0.01780423   0.00477558   0.00030815   0.59750350   0.00000000   0.00000000   0.00000000  -0.00274434  -0.00075914   0.00000000   0.00000000   0.00000000   0.17791344   0.03612873   0.06664661   0.04638700   0.00000000
  1.51000000   0.06287738   0.01779468   0.00437491   0.00027508   0.59750350   0.00000000   0.00000000   0.00000000  -0.00212590  -0.00059207   0.00000000   0.00000000   0.00000000   0.17804085   0.03612386   0.06664526   0.02929700   0.00000000
  1.51200000   0.05971118   0.01778593   0.00374980   0.00022391   0.59750350   0.00000000   0.00000000   0.00000000  -0.00150887  -0.00035081   0.00000000   0.00000000   0.00000000   0.17816344   0.03612023   0.06664431   0.01220700   0.00000000
  1.51400000   0.05647902   0.01777843   0.00308735   0.00017437   0.59750350   0.00000000   0.00000000   0.00000000  -0.00104753  -0.00005089   0.00000000   0.00000000   0.00000000   0.17827963   0.03611767   0.06664391  -0.01220700   0.00000000
  1.51600000   0.05482996   0.01777226   0.00241597   0.00013247   0.59750350   0.00000000   0.00000000   0.00000000  -0.00080520   0.00027290   0.00000000   0.00000000   0.00000000   0.17839094   0.03611582   0.06664413  -0.07812500   0.00000000
  1.51800000   0.05001470   0.01776742   0.00172098   0.00008607   0.59750350   0.00000000   0.00000000   0.00000000  -0.00073451   0.00057826   0.00000000   0.00000000   0.00000000   0.17849578   0.03611428   0.06664499  -0.04882800   0.00000000
  1.52000000   0.04519944   0.01776398   0.00105971   0.00004790   0.59750350   0.00000000   0.00000000   0.00000000  -0.00070818   0.00082282   0.00000000   0.00000000   0.00000000   0.17859099   0.03611283   0.06664639  -0.02685500   0.00000000
  1.52200000   0.03550296   0.01776186   0.00053022   0.00001882   0.59750350   0.00000000   0.00000000   0.00000000  -0.00058301   0.00097523   0.00000000   0.00000000   0.00000000   0.17867170   0.03611154   0.06664819  -0.02685500   0.00000000
  1.52400000   0.04519944   0.01776080   0.00019499   0.00000881   0.59750350   0.00000000   0.00000000   0.00000000  -0.00026970   0.00101679   0.00000000   0.00000000   0.00000000   0.17875240   0.03611069   0.06665018  -0.00976560   0.00000000
  1.52600000   0.04038418   0.01776041   0.00004454   0.00000180   0.59750350   0.00000000   0.00000000   0.00000000   0.00022279   0.00093276   0.00000000   0.00000000   0.00000000   0.17883798   0.03611064   0.06665213   0.00488280   0.00000000
  1.52800000   0.04038418   0.01776032  -0.00001770  -0.00000071   0.59750350   0.00000000   0.00000000   0.00000000   0.00079034   0.00071844   0.00000000   0.00000000   0.00000000   0.17891875   0.03611166   0.06665378  -0.00488280   0.00000000
  1.53000000   0.04038418   0.01776036  -0.00014168  -0.00000572   0.59750350   0.00000000   0.00000000   0.00000000   0.00128056   0.00038936   0.00000000   0.00000000   0.00000000   0.17899952   0.03611373   0.06665489   0.02441400   0.00000000
  1.53200000   0.03715203   0.01776064  -0.00046083  -0.00001712   0.59750350   0.00000000   0.00000000   0.00000000   0.00156061  -0.00002280   0.00000000   0.00000000   0.00000000   0.17907706   0.03611657   0.06665525  -0.04882800   0.00000000
  1.53400000   0.03227080   0.01776156  -0.00107041  -0.00003454   0.59750350   0.00000000   0.00000000   0.00000000   0.00157810  -0.00047511   0.00000000   0.00000000   0.00000000   0.17914648   0.03611971   0.06665475  -0.07812500   0.00000000
  1.53600000   0.03068771   0.01776370  -0.00200608  -0.00006156   0.59750350   0.00000000   0.00000000   0.00000000   0.00138740  -0.00092041   0.00000000   0.00000000   0.00000000   0.17920944   0.03612267   0.06665336  -0.00732420   0.00000000
  1.53800000   0.02422339   0.01776772  -0.00315471  -0.00007642   0.59750350   0.00000000   0.00000000   0.00000000   0.00112543  -0.00132281   0.00000000   0.00000000   0.00000000   0.17926435   0.03612518   0.06665112  -0.01220700   0.00000000
  1.54000000   0.02910461   0.01777403  -0.00425149  -0.00012374   0.59750350   0.00000000   0.00000000   0.00000000   0.00094787  -0.00166209   0.00000000   0.00000000   0.00000000   0.17931768   0.03612726   0.06664813  -0.02197300   0.00000000
  1.54200000   0.01940813   0.01778253  -0.00505502  -0.00009811   0.59750350   0.00000000   0.00000000   0.00000000   0.00095989  -0.00192723   0.00000000   0.00000000   0.00000000   0.17936619   0.03612917   0.06664454   0.00976560   0.00000000
  1.54400000   0.02105719   0.01779264  -0.00550622  -0.00011595   0.59750350   0.00000000   0.00000000   0.00000000   0.00117427  -0.00211622   0.00000000   0.00000000   0.00000000   0.17940665   0.03613130   0.06664050   0.02685500   0.00000000
  1.54600000   0.01782503   0.01780365  -0.00568694  -0.00010137   0.59750350   0.00000000   0.00000000   0.00000000   0.00151037  -0.00223441   0.00000000   0.00000000   0.00000000   0.17944554   0.03613398   0.06663615   0.01709000   0.00000000
  1.54800000   0.01617597   0.01781502  -0.00564044  -0.00009124   0.59750350   0.00000000   0.00000000   0.00000000   0.00183220  -0.00228630   0.00000000   0.00000000   0.00000000   0.17947954   0.03613733   0.06663163   0.00732420   0.00000000
  1.55000000   0.01300977   0.01782631  -0.00528053  -0.00006870   0.59750350   0.00000000   0.00000000   0.00000000   0.00201144  -0.00227386   0.00000000   0.00000000   0.00000000   0.17950872   0.03614117   0.06662707  -0.03906300   0.00000000
  1.55200000   0.00654545   0.01783687  -0.00448462  -0.00002935   0.59750350   0.00000000   0.00000000   0.00000000   0.00198679  -0.00219751   0.00000000   0.00000000   0.00000000   0.17952828   0.03614517   0.06662260  -0.04638700   0.00000000
  1.55400000   0.00654545   0.01784584  -0.00322869  -0.00002113   0.59750350   0.00000000   0.00000000   0.00000000   0.00179040  -0.00205373   0.00000000   0.00000000   0.00000000   0.17954137   0.03614895   0.06661834  -0.01464800   0.00000000
  1.55600000   0.00008113   0.01785229  -0.00165366  -0.00000013   0.59750350   0.00000000   0.00000000   0.00000000   0.00153026  -0.00184215   0.00000000   0.00000000   0.00000000   0.17954800   0.03615227   0.06661445  -0.00488280   0.00000000
  1.55800000   0.00000000   0.01785560  -0.00005796   0.00000000   0.59750350   0.00000000   0.00000000   0.00000000   0.00133917  -0.00157659   0.00000000   0.00000000   0.00000000   0.17954808   0.03615514   0.06661103   0.01953100   0.00000000
  1.56000000   0.00000000   0.01785572   0.00121347   0.00000000   0.59750350   0.00000000   0.00000000   0.00000000   0.00131434  -0.00127854   0.00000000   0.00000000   0.00000000   0.17954808   0.03615779   0.06660817   0.00976560   0.00000000
  1.56200000   0.00000000   0.01785329   0.00195512   0.00000000   0.59750350   0.00000000   0.00000000   0.00000000   0.00147355  -0.00096459   0.00000000   0.00000000   0.00000000   0.17954808   0.03616058   0.06660593  -0.04150400   0.00000000
  1.56400000   0.00000000   0.01784938   0.00221117   0.00000000   0.59750350   0.00000000   0.00000000   0.00000000   0.00174672  -0.00064706   0.00000000   0.00000000   0.00000000   0.17954808   0.03616380   0.06660432  -0.05371100   0.00000000
  1.56600000   0.00000000   0.01784496   0.00218308   0.00000000   0.59750350   0.00000000   0.00000000   0.00000000   0.00200854  -0.00033644   0.00000000   0.00000000   0.00000000   0.17954808   0.03616755   0.06660334  -0.02441400   0.00000000
  1.56800000   0.00000000   0.01784059   0.00201981   0.00000000   0.59750350   0.00000000   0.00000000   0.00000000   0.00213741  -0.00004205   0.00000000   0.00000000   0.00000000   0.17954808   0.03617170   0.06660296  -0.02685500   0.00000000
  1.57000000   0.00000000   0.01783655   0.00176446   0.00000000   0.59750350   0.00000000   0.00000000   0.00000000   0.00207256   0.00022054   0.00000000   0.00000000   0.00000000   0.17954808   0.03617591   0.06660314  -0.01953100   0.00000000
  1.57200000   0.00000000   0.01783302   0.00149881   0.00000000   0.59750350   0.00000000   0.00000000   0.00000000   0.00184205   0.00042895   0.00000000   0.00000000   0.00000000   0.17954808   0.03617982   0.06660379  -0.01220700   0.00000000
  1.57400000   0.00000000   0.01783002   0.00140208   0.00000000   0.59750350   0.00000000   0.00000000   0.00000000   0.00154943   0.00056778   0.00000000   0.00000000   0.00000000   0.17954808   0.03618322   0.06660478   0.00244140   0.00000000
  1.57600000   0.00000000   0.01782722   0.00162469   0.00000000   0.59750350   0.00000000   0.00000000   0.00000000   0.00132579   0.00063640   0.00000000   0.00000000   0.00000000   0.17954808   0.03618609   0.06660599   0.00732420   0.00000000
  1.57800000   0.00000000   0.01782397   0.00216051   0.00000000   0.59750350   0.00000000   0.00000000   0.00000000   0.00126856   0.00064405   0.00000000   0.00000000   0.00000000   0.17954808   0.03618869   0.06660727  -0.02685500   0.00000000
  1.58000000   0.00000000   0.01781965   0.00284396   0.00000000   0.59750350   0.00000000   0.00000000   0.00000000   0.00139508   0.00060529   0.00000000   0.00000000   0.00000000   0.17954808   0.03619135   0.06660852  -0.01220700   0.00000000
  1.58200000   0.00000000   0.01781396   0.00343913   0.00000000   0.59750350   0.00000000   0.00000000   0.00000000   0.00163391   0.00053740   0.00000000   0.00000000   0.00000000   0.17954808   0.03619438   0.06660966  -0.00488280   0.00000000
  1.58400000   0.00000000   0.01780708   0.00373539   0.00000000   0.59750350   0.00000000   0.00000000   0.00000000   0.00185885   0.00045563   0.00000000   0.00000000   0.00000000   0.17954808   0.03619787   0.06661065   0.00244140   0.00000000
  1.58600000   0.00000000   0.01779961   0.00362261   0.00000000   0.59750350   0.00000000   0.00000000   0.00000000   0.00194720   0.00036974   0.00000000   0.00000000   0.00000000   0.17954808   0.03620168   0.06661148   0.00976560   0.00000000
  1.58800000   0.00000000   0.01779237   0.00314163   0.00000000   0.59750350   0.00000000   0.00000000   0.00000000   0.00183342   0.00028368   0.00000000   0.00000000   0.00000000   0.17954808   0.03620546   0.06661213  -0.01953100   0.00000000
  1.59000000   0.00000000   0.01778608   0.00246186   0.00000000   0.59750350   0.00000000   0.00000000   0.00000000   0.00153631   0.00019531   0.00000000   0.00000000   0.00000000   0.17954808   0.03620883   0.06661261  -0.01709000   0.00000000
  1.59200000   0.00000000   0.01778116   0.00178649   0.00000000   0.59750350   0.00000000   0.00000000   0.00000000   0.00114951   0.00009802   0.00000000   0.00000000   0.00000000   0.17954808   0.03621151   0.06661290  -0.03662100   0.00000000
  1.59400000   0.00008113   0.01777759   0.00126455   0.00000010   0.59750350   0.00000000   0.00000000   0.00000000   0.00079952  -0.00001338   0.00000000   0.00000000   0.00000000   0.17954816   0.03621346   0.06661299  -0.02441400   0.00000000
  1.59600000   0.00000000   0.01777506   0.00095508   0.00000000   0.59750350   0.00000000   0.00000000   0.00000000   0.00058953  -0.00013608   0.00000000   0.00000000   0.00000000   0.17954824   0.03621485   0.06661284  -0.02685500   0.00000000
  1.59800000   0.00000000   0.01777315   0.00082922   0.00000000   0.59750350   0.00000000   0.00000000   0.00000000   0.00055255  -0.00025883   0.00000000   0.00000000   0.00000000   0.17954824   0.03621599   0.06661244  -0.03173800   0.00000000
  1.60000000   0.00000000   0.01777149   0.00079261   0.00000000   0.59750350   0.00000000   0.00000000   0.00000000   0.00063559  -0.00036823   0.00000000   0.00000000   0.00000000   0.17954824   0.03621718   0.06661182  -0.03418000   0.00000000
  1.60200000   0.00000000   0.01776990   0.00073890   0.00000000   0.59750350   0.00000000   0.00000000   0.00000000   0.00072535  -0.00045259   0.00000000   0.00000000   0.00000000   0.17954824   0.03621854   0.06661100  -0.02441400   0.00000000
  1.60400000   0.00000000   0.01776843   0.00063171   0.00000000   0.59750350   0.00000000   0.00000000   0.00000000   0.00070240  -0.00050393   0.00000000   0.00000000   0.00000000   0.17954824   0.03621997   0.06661004  -0.02197300   0.00000000
  1.60600000   0.00000000   0.01776716   0.00052612   0.00000000   0.59750350   0.00000000   0.00000000   0.00000000   0.00049661  -0.00052511   0.00000000   0.00000000   0.00000000   0.17954824   0.03622117   0.06660901  -0.04638700   0.00000000
  1.60800000   0.00000000   0.01776611   0.00046995   0.00000000   0.59750350   0.00000000   0.00000000   0.00000000   0.00011967  -0.00053015   0.00000000   0.00000000   0.00000000   0.17954824   0.03622178   0.06660795  -0.03173800   0.00000000
  1.61000000   0.00000000   0.01776517   0.00039699   0.00000000   0.59750350   0.00000000   0.00000000   0.00000000  -0.00033777  -0.00053247   0.00000000   0.00000000   0.00000000   0.17954824   0.03622157   0.06660689  -0.01709000   0.00000000
  1.61200000   0.00000000   0.01776438   0.00017819   0.00000000   0.59750350   0.00000000   0.00000000   0.00000000  -0.00074532  -0.00053745   0.00000000   0.00000000   0.00000000   0.17954824   0.03622048   0.06660582  -0.01464800   0.00000000
  1.61400000   0.00000000   0.01776402  -0.00019254   0.00000000   0.59750350   0.00000000   0.00000000   0.00000000  -0.00099318  -0.00054484   0.00000000   0.00000000   0.00000000   0.17954824   0.03621875   0.06660474  -0.02197300   0.00000000
  1.61600000   0.00000000   0.01776441  -0.00056161   0.00000000   0.59750350   0.00000000   0.00000000   0.00000000  -0.00104267  -0.00055183   0.00000000   0.00000000   0.00000000   0.17954824   0.03621671   0.06660364  -0.00976560   0.00000000
  1.61800000   0.00000000   0.01776553  -0.00082105   0.00000000   0.59750350   0.00000000   0.00000000   0.00000000  -0.00094110  -0.00055427   0.00000000   0.00000000   0.00000000   0.17954824   0.03621473   0.06660254   0.00000000   0.00000000
  1.62000000   0.00000000   0.01776717  -0.00099879   0.00000000   0.59750350   0.00000000   0.00000000   0.00000000  -0.00079794  -0.00054851   0.00000000   0.00000000   0.00000000   0.17954824   0.03621299   0.06660143   0.00000000   0.00000000
  1.62200000   0.00000000   0.01776917  -0.00111751   0.00000000   0.59750350   0.00000000   0.00000000   0.00000000  -0.00073493  -0.00053321   0.00000000   0.00000000   0.00000000   0.17954824   0.03621145   0.06660035  -0.02441400   0.00000000
  1.62400000   0.00000000   0.01777140  -0.00114583   0.00000000   0.59750350   0.00000000   0.00000000   0.00000000  -0.00082994  -0.00051001   0.00000000   0.00000000   0.00000000   0.17954824   0.03620989   0.06659931  -0.00244140   0.00000000
  1.62600000   0.00000000   0.01777370  -0.00108409   0.00000000   0.59750350   0.00000000   0.00000000   0.00000000  -0.00108076  -0.00048233   0.00000000   0.00000000   0.00000000   0.17954824   0.03620798   0.06659832   0.01953100   0.00000000
  1.62800000   0.00000000   0.01777586  -0.00097020   0.00000000   0.59750350   0.00000000   0.00000000   0.00000000  -0.00140761  -0.00045181   0.00000000   0.00000000   0.00000000   0.17954824   0.03620549   0.06659738  -0.00488280   0.00000000
  1.63000000   0.00000000   0.01777780  -0.00081770   0.00000000   0.59750350   0.00000000   0.00000000   0.00000000  -0.00169293  -0.00041713   0.00000000   0.00000000   0.00000000   0.17954824   0.03620239   0.06659651   0.01709000   0.00000000
  1.63200000   0.00000000   0.01777944  -0.00060666   0.00000000   0.59750350   0.00000000   0.00000000   0.00000000  -0.00183625  -0.00037849   0.00000000   0.00000000   0.00000000   0.17954824   0.03619886   0.06659572  -0.01709000   0.00000000
  1.63400000   0.00000000   0.01778065  -0.00033082   0.00000000   0.59750350   0.00000000   0.00000000   0.00000000  -0.00179828  -0.00033894   0.00000000   0.00000000   0.00000000   0.17954824   0.03619523   0.06659500   0.00488280   0.00000000
  1.63600000   0.00000000   0.01778131  -0.00003429   0.00000000   0.59750350   0.00000000   0.00000000   0.00000000  -0.00161729  -0.00030214   0.00000000   0.00000000   0.00000000   0.17954824   0.03619181   0.06659436   0.00000000   0.00000000
  1.63800000   0.00000000   0.01778138   0.00018549   0.00000000   0.59750350   0.00000000   0.00000000   0.00000000  -0.00139174  -0.00027305   0.00000000   0.00000000   0.00000000   0.17954824   0.03618880   0.06659378   0.00732420   0.00000000
  1.64000000   0.00000000   0.01778101   0.00017944   0.00000000   0.59750350   0.00000000   0.00000000   0.00000000  -0.00123598  -0.00025565   0.00000000   0.00000000   0.00000000   0.17954824   0.03618617   0.06659326   0.00244140   0.00000000
  1.64200000   0.00000000   0.01778065  -0.00019088   0.00000000   0.59750350   0.00000000   0.00000000   0.00000000  -0.00122882  -0.00024874   0.00000000   0.00000000   0.00000000   0.17954824   0.03618371   0.06659275  -0.00244140   0.00000000
  1.64400000   0.00000000   0.01778104  -0.00088965   0.00000000   0.59750350   0.00000000   0.00000000   0.00000000  -0.00137774  -0.00024844   0.00000000   0.00000000   0.00000000   0.17954824   0.03618110   0.06659225   0.00000000   0.00000000
  1.64600000   0.00000000   0.01778281  -0.00165586   0.00000000   0.59750350   0.00000000   0.00000000   0.00000000  -0.00161511  -0.00024890   0.00000000   0.00000000   0.00000000   0.17954824   0.03617811   0.06659176  -0.01220700   0.00000000
  1.64800000   0.00000000   0.01778613  -0.00220377   0.00000000   0.59750350   0.00000000   0.00000000   0.00000000  -0.00182874  -0.00024041   0.00000000   0.00000000   0.00000000   0.17954824   0.03617467   0.06659127  -0.02197300   0.00000000
  1.65000000   0.00000000   0.01779053  -0.00242891   0.00000000   0.59750350   0.00000000   0.00000000   0.00000000  -0.00191241  -0.00021992   0.00000000   0.00000000   0.00000000   0.17954824   0.03617092   0.06659081  -0.00244140   0.00000000
  1.65200000   0.00000000   0.01779539  -0.00241874   0.00000000   0.59750350   0.00000000   0.00000000   0.00000000  -0.00181237  -0.00020032   0.00000000   0.00000000   0.00000000   0.17954824   0.03616720   0.06659039  -0.03662100   0.00000000
  1.65400000   0.00000000   0.01780023  -0.00235597   0.00000000   0.59750350   0.00000000   0.00000000   0.00000000  -0.00155013  -0.00019631   0.00000000   0.00000000   0.00000000   0.17954824   0.03616384   0.06658999  -0.04882800   0.00000000
  1.65600000   0.00000000   0.01780494  -0.00241605   0.00000000   0.59750350   0.00000000   0.00000000   0.00000000  -0.00121197  -0.00021032   0.00000000   0.00000000   0.00000000   0.17954824   0.03616107   0.06658958  -0.04638700   0.00000000
  1.65800000   0.00000000   0.01780977  -0.00267991   0.00000000   0.59750350   0.00000000   0.00000000   0.00000000  -0.00090977  -0.00024108   0.00000000   0.00000000   0.00000000   0.17954824   0.03615895   0.06658913  -0.03906300   0.00000000
  1.66000000   0.00000000   0.01781513  -0.00308809   0.00000000   0.59750350   0.00000000   0.00000000   0.00000000  -0.00073127  -0.00029103   0.00000000   0.00000000   0.00000000   0.17954824   0.03615731   0.06658860  -0.02685500   0.00000000
  1.66200000   0.00000000   0.01782131  -0.00347823   0.00000000   0.59750350   0.00000000   0.00000000   0.00000000  -0.00070169  -0.00035876   0.00000000   0.00000000   0.00000000   0.17954824   0.03615588   0.06658795  -0.03173800   0.00000000
  1.66400000   0.00000000   0.01782827  -0.00369521   0.00000000   0.59750350   0.00000000   0.00000000   0.00000000  -0.00077296  -0.00043574   0.00000000   0.00000000   0.00000000   0.17954824   0.03615440   0.06658716  -0.02685500   0.00000000
  1.66600000   0.00000000   0.01783566  -0.00366239   0.00000000   0.59750350   0.00000000   0.00000000   0.00000000  -0.00084744  -0.00051034   0.00000000   0.00000000   0.00000000   0.17954824   0.03615278   0.06658621  -0.01709000   0.00000000
  1.66800000   0.00000000   0.01784298  -0.00336575   0.00000000   0.59750350   0.00000000   0.00000000   0.00000000  -0.00082603  -0.00056761   0.00000000   0.00000000   0.00000000   0.17954824   0.03615111   0.06658513  -0.00976560   0.00000000
  1.67000000   0.00000000   0.01784971  -0.00285550   0.00000000   0.59750350   0.00000000   0.00000000   0.00000000  -0.00065573  -0.00059077   0.00000000   0.00000000   0.00000000   0.17954824   0.03614963   0.06658397  -0.01464800   0.00000000
  1.67200000   0.00000000   0.01785542  -0.00227650   0.00000000   0.59750350   0.00000000   0.00000000   0.00000000  -0.00035509  -0.00057217   0.00000000   0.00000000   0.00000000   0.17954824   0.03614862   0.06658281  -0.02197300   0.00000000
  1.67400000   0.00000000   0.01785998  -0.00180924   0.00000000   0.59750350   0.00000000   0.00000000   0.00000000  -0.00000654  -0.00052057   0.00000000   0.00000000   0.00000000   0.17954824   0.03614826   0.06658172  -0.01953100   0.00000000
  1.67600000   0.00000000   0.01786359  -0.00153415   0.00000000   0.59750350   0.00000000   0.00000000   0.00000000   0.00028314  -0.00045504   0.00000000   0.00000000   0.00000000   0.17954824   0.03614853   0.06658074  -0.01220700   0.00000000
  1.67800000   0.00000000   0.01786666  -0.00137878   0.00000000   0.59750350   0.00000000   0.00000000   0.00000000   0.00043558  -0.00039527   0.00000000   0.00000000   0.00000000   0.17954824   0.03614925   0.06657989  -0.01220700   0.00000000
  1.68000000   0.00000000   0.01786942  -0.00123355   0.00000000   0.59750350   0.00000000   0.00000000   0.00000000   0.00043807  -0.00035626   0.00000000   0.00000000   0.00000000   0.17954824   0.03615013   0.06657914  -0.00244140   0.00000000
  1.68200000   0.00000000   0.01787189  -0.00108760   0.00000000   0.59750350   0.00000000   0.00000000   0.00000000   0.00034805  -0.00034548   0.00000000   0.00000000   0.00000000   0.17954824   0.03615091   0.06657844  -0.01464800   0.00000000
  1.68400000   0.00000000   0.01787406  -0.00099889   0.00000000   0.59750350   0.00000000   0.00000000   0.00000000   0.00026693  -0.00036172   0.00000000   0.00000000   0.00000000   0.17954824   0.03615153   0.06657773  -0.02197300   0.00000000
  1.68600000   0.00000000   0.01787606  -0.00099645   0.00000000   0.59750350   0.00000000   0.00000000   0.00000000   0.00029561  -0.00039398   0.00000000   0.00000000   0.00000000   0.17954824   0.03615209   0.06657698  -0.03418000   0.00000000
  1.68800000   0.00000000   0.01787805  -0.00106456   0.00000000   0.59750350   0.00000000   0.00000000   0.00000000   0.00048978  -0.00042135   0.00000000   0.00000000   0.00000000   0.17954824   0.03615287   0.06657616  -0.03173800   0.00000000
  1.69000000   0.00000000   0.01788018  -0.00114342   0.00000000   0.59750350   0.00000000   0.00000000   0.00000000   0.00083547  -0.00042036   0.00000000   0.00000000   0.00000000   0.17954824   0.03615420   0.06657532  -0.00488280   0.00000000
  1.69200000   0.00000000   0.01788247  -0.00114276   0.00000000   0.59750350   0.00000000   0.00000000   0.00000000   0.00125704  -0.00037416   0.00000000   0.00000000   0.00000000   0.17954824   0.03615629   0.06657452  -0.01709000   0.00000000
  1.69400000   0.00000000   0.01788475  -0.00104135   0.00000000   0.59750350   0.00000000   0.00000000   0.00000000   0.00165183  -0.00027439   0.00000000   0.00000000   0.00000000   0.17954824   0.03615920   0.06657388  -0.02197300   0.00000000
  1.69600000   0.00000000   0.01788684  -0.00093641   0.00000000   0.59750350   0.00000000   0.00000000   0.00000000   0.00193338  -0.00012075   0.00000000   0.00000000   0.00000000   0.17954824   0.03616279   0.06657348  -0.02197300   0.00000000
  1.69800000   0.00000000   0.01788871  -0.00093414   0.00000000   0.59750350   0.00000000   0.00000000   0.00000000   0.00206755   0.00007670   0.00000000   0.00000000   0.00000000   0.17954824   0.03616679   0.06657344  -0.02441400   0.00000000
  1.70000000   0.00000000   0.01789058  -0.00104431   0.00000000   0.59750350   0.00000000   0.00000000   0.00000000   0.00208721   0.00029820   0.00000000   0.00000000   0.00000000   0.17954824   0.03617094   0.06657381  -0.00732420   0.00000000
  1.70200000   0.00000000   0.01789267  -0.00120156   0.00000000   0.59750350   0.00000000   0.00000000   0.00000000   0.00207506   0.00052090   0.00000000   0.00000000   0.00000000   0.17954824   0.03617510   0.06657463  -0.02685500   0.00000000
  1.70400000   0.00000000   0.01789507  -0.00134084   0.00000000   0.59750350   0.00000000   0.00000000   0.00000000   0.00212083   0.00072417   0.00000000   0.00000000   0.00000000   0.17954824   0.03617930   0.06657588  -0.00488280   0.00000000
  1.70600000   0.00000000   0.01789775  -0.00144551   0.00000000   0.59750350   0.00000000   0.00000000   0.00000000   0.00227499   0.00088813   0.00000000   0.00000000   0.00000000   0.17954824   0.03618370   0.06657749  -0.00732420   0.00000000
  1.70800000   0.00000000   0.01790064  -0.00153222   0.00000000   0.59750350   0.00000000   0.00000000   0.00000000   0.00252221   0.00099532   0.00000000   0.00000000   0.00000000   0.17954824   0.03618849   0.06657937  -0.01220700   0.00000000
  1.71000000   0.00000000   0.01790371  -0.00157948   0.00000000   0.59750350   0.00000000   0.00000000   0.00000000   0.00278665   0.00104050   0.00000000   0.00000000   0.00000000   0.17954824   0.03619380   0.06658141  -0.01220700   0.00000000
  1.71200000   0.00000000   0.01790687  -0.00151137   0.00000000   0.59750350   0.00000000   0.00000000   0.00000000   0.00296563   0.00103216   0.00000000   0.00000000   0.00000000   0.17954824   0.03619955   0.06658348  -0.03418000   0.00000000
  1.71400000   0.00000000   0.01790989  -0.00129833   0.00000000   0.59750350   0.00000000   0.00000000   0.00000000   0.00297598   0.00098114   0.00000000   0.00000000   0.00000000   0.17954824   0.03620550   0.06658549  -0.02685500   0.00000000
  1.71600000   0.00000000   0.01791249  -0.00100763   0.00000000   0.59750350   0.00000000   0.00000000   0.00000000   0.00279205   0.00089577   0.00000000   0.00000000   0.00000000   0.17954824   0.03621126   0.06658737  -0.00488280   0.00000000
  1.71800000   0.00000000   0.01791450  -0.00071323   0.00000000   0.59750350   0.00000000   0.00000000   0.00000000   0.00245763   0.00078758   0.00000000   0.00000000   0.00000000   0.17954824   0.03621651   0.06658905  -0.00732420   0.00000000
  1.72000000   0.00000000   0.01791593  -0.00044125   0.00000000   0.59750350   0.00000000   0.00000000   0.00000000   0.00206628   0.00067471   0.00000000   0.00000000   0.00000000   0.17954824   0.03622104   0.06659052  -0.00244140   0.00000000
  1.72200000   0.00000000   0.01791681  -0.00021942   0.00000000   0.59750350   0.00000000   0.00000000   0.00000000   0.00171984   0.00057924   0.00000000   0.00000000   0.00000000   0.17954824   0.03622482   0.06659177  -0.01709000   0.00000000
  1.72400000   0.00000000   0.01791725  -0.00009816   0.00000000   0.59750350   0.00000000   0.00000000   0.00000000   0.00148629   0.00052144   0.00000000   0.00000000   0.00000000   0.17954824   0.03622803   0.06659287  -0.02685500   0.00000000
  1.72600000   0.00000000   0.01791745  -0.00009670   0.00000000   0.59750350   0.00000000   0.00000000   0.00000000   0.00137534   0.00051273   0.00000000   0.00000000   0.00000000   0.17954824   0.03623089   0.06659390   0.00000000   0.00000000
  1.72800000   0.00000000   0.01791764  -0.00016039   0.00000000   0.59750350   0.00000000   0.00000000   0.00000000   0.00133875   0.00055342   0.00000000   0.00000000   0.00000000   0.17954824   0.03623361   0.06659497  -0.01464800   0.00000000
  1.73000000   0.00000000   0.01791796  -0.00020553   0.00000000   0.59750350   0.00000000   0.00000000   0.00000000   0.00129410   0.00063707   0.00000000   0.00000000   0.00000000   0.17954824   0.03623624   0.06659616  -0.01464800   0.00000000
  1.73200000   0.00000000   0.01791837  -0.00021900   0.00000000   0.59750350   0.00000000   0.00000000   0.00000000   0.00116268   0.00075338   0.00000000   0.00000000   0.00000000   0.17954824   0.03623869   0.06659755  -0.00732420   0.00000000
  1.73400000   0.00000000   0.01791881  -0.00028705   0.00000000   0.59750350   0.00000000   0.00000000   0.00000000   0.00090702   0.00088918   0.00000000   0.00000000   0.00000000   0.17954824   0.03624076   0.06659919  -0.01709000   0.00000000
  1.73600000   0.00000000   0.01791938  -0.00047222   0.00000000   0.59750350   0.00000000   0.00000000   0.00000000   0.00055127   0.00103036   0.00000000   0.00000000   0.00000000   0.17954824   0.03624222   0.06660111   0.01220700   0.00000000
  1.73800000   0.00000000   0.01792033  -0.00068943   0.00000000   0.59750350   0.00000000   0.00000000   0.00000000   0.00017249   0.00116015   0.00000000   0.00000000   0.00000000   0.17954824   0.03624295   0.06660330  -0.01220700   0.00000000
  1.74000000   0.00000000   0.01792171  -0.00080913   0.00000000   0.59750350   0.00000000   0.00000000   0.00000000  -0.00013441   0.00125799   0.00000000   0.00000000   0.00000000   0.17954824   0.03624298   0.06660572  -0.01464800   0.00000000
  1.74200000   0.00000000   0.01792332  -0.00082541   0.00000000   0.59750350   0.00000000   0.00000000   0.00000000  -0.00029944   0.00131007   0.00000000   0.00000000   0.00000000   0.17954824   0.03624255   0.06660829  -0.01220700   0.00000000
  1.74400000   0.00000000   0.01792498  -0.00079251   0.00000000   0.59750350   0.00000000   0.00000000   0.00000000  -0.00030747   0.00132197   0.00000000   0.00000000   0.00000000   0.17954824   0.03624194   0.06661092  -0.01220700   0.00000000
  1.74600000   0.00000000   0.01792656  -0.00069108   0.00000000   0.59750350   0.00000000   0.00000000   0.00000000  -0.00020415   0.00131528   0.00000000   0.00000000   0.00000000   0.17954824   0.03624143   0.06661356   0.00488280   0.00000000
  1.74800000   0.00000000   0.01792794  -0.00046914   0.00000000   0.59750350   0.00000000   0.00000000   0.00000000  -0.00007746   0.00131402   0.00000000   0.00000000   0.00000000   0.17954824   0.03624115   0.06661619   0.00000000   0.00000000
  1.75000000   0.00000000   0.01792888  -0.00014198   0.00000000   0.59750350   0.00000000   0.00000000   0.00000000  -0.00002103   0.00133349   0.00000000   0.00000000   0.00000000   0.17954824   0.03624105   0.06661884   0.00000000   0.00000000
  1.75200000   0.00000000   0.01792916   0.00021030   0.00000000   0.59750350   0.00000000   0.00000000   0.00000000  -0.00009201   0.00137472   0.00000000   0.00000000   0.00000000   0.17954824   0.03624094   0.06662154  -0.00976560   0.00000000
  1.75400000   0.00000000   0.01792874   0.00050796   0.00000000   0.59750350   0.00000000   0.00000000   0.00000000  -0.00028493   0.00142807   0.00000000   0.00000000   0.00000000   0.17954824   0.03624056   0.06662435  -0.01709000   0.00000000
  1.75600000   0.00000000   0.01792773   0.00068282   0.00000000   0.59750350   0.00000000   0.00000000   0.00000000  -0.00053713   0.00147927   0.00000000   0.00000000   0.00000000   0.17954824   0.03623974   0.06662725  -0.00488280   0.00000000
  1.75800000   0.00000000   0.01792636   0.00065943   0.00000000   0.59750350   0.00000000   0.00000000   0.00000000  -0.00076094   0.00150796   0.00000000   0.00000000   0.00000000   0.17954824   0.03623844   0.06663024  -0.02197300   0.00000000
  1.76000000   0.00000000   0.01792504   0.00042451   0.00000000   0.59750350   0.00000000   0.00000000   0.00000000  -0.00088531   0.00149186   0.00000000   0.00000000   0.00000000   0.17954824   0.03623680   0.06663324  -0.00976560   0.00000000
  1.76200000   0.00000000   0.01792419   0.00008512   0.00000000   0.59750350   0.00000000   0.00000000   0.00000000  -0.00088827   0.00141964   0.00000000   0.00000000   0.00000000   0.17954824   0.03623502   0.06663615  -0.01709000   0.00000000
  1.76400000   0.00000000   0.01792402  -0.00022741   0.00000000   0.59750350   0.00000000   0.00000000   0.00000000  -0.00080767   0.00129036   0.00000000   0.00000000   0.00000000   0.17954824   0.03623333   0.06663886  -0.01953100   0.00000000
  1.76600000   0.00000000   0.01792448  -0.00044638   0.00000000   0.59750350   0.00000000   0.00000000   0.00000000  -0.00072436   0.00110334   0.00000000   0.00000000   0.00000000   0.17954824   0.03623179   0.06664126  -0.00488280   0.00000000
  1.76800000   0.00000000   0.01792537  -0.00053848   0.00000000   0.59750350   0.00000000   0.00000000   0.00000000  -0.00072199   0.00086110   0.00000000   0.00000000   0.00000000   0.17954824   0.03623035   0.06664322  -0.01953100   0.00000000
  1.77000000   0.00000000   0.01792645  -0.00049936   0.00000000   0.59750350   0.00000000   0.00000000   0.00000000  -0.00084507   0.00057571   0.00000000   0.00000000   0.00000000   0.17954824   0.03622878   0.06664466  -0.00488280   0.00000000
  1.77200000   0.00000000   0.01792745  -0.00036583   0.00000000   0.59750350   0.00000000   0.00000000   0.00000000  -0.00107981   0.00026296   0.00000000   0.00000000   0.00000000   0.17954824   0.03622686   0.06664550  -0.01709000   0.00000000
  1.77400000   0.00000000   0.01792818  -0.00015130   0.00000000   0.59750350   0.00000000   0.00000000   0.00000000  -0.00136354  -0.00006271   0.00000000   0.00000000   0.00000000   0.17954824   0.03622441   0.06664570  -0.01464800   0.00000000
  1.77600000   0.00000000   0.01792848   0.00014234   0.00000000   0.59750350   0.00000000   0.00000000   0.00000000  -0.00161349  -0.00038751   0.00000000   0.00000000   0.00000000   0.17954824   0.03622144   0.06664525  -0.00976560   0.00000000
  1.77800000   0.00000000   0.01792820   0.00042143   0.00000000   0.59750350   0.00000000   0.00000000   0.00000000  -0.00176159  -0.00070198   0.00000000   0.00000000   0.00000000   0.17954824   0.03621806   0.06664416  -0.03418000   0.00000000
  1.78000000   0.00000000   0.01792735   0.00055142   0.00000000   0.59750350   0.00000000   0.00000000   0.00000000  -0.00178356  -0.00100399   0.00000000   0.00000000   0.00000000   0.17954824   0.03621452   0.06664245  -0.02197300   0.00000000
  1.78200000   0.00000000   0.01792625   0.00049483   0.00000000   0.59750350   0.00000000   0.00000000   0.00000000  -0.00171007  -0.00129561   0.00000000   0.00000000   0.00000000   0.17954824   0.03621102   0.06664015  -0.01709000   0.00000000
  1.78400000   0.00000000   0.01792526   0.00030221   0.00000000   0.59750350   0.00000000   0.00000000   0.00000000  -0.00161251  -0.00158185   0.00000000   0.00000000   0.00000000   0.17954824   0.03620770   0.06663727  -0.01953100   0.00000000
  1.78600000   0.00000000   0.01792466   0.00006671   0.00000000   0.59750350   0.00000000   0.00000000   0.00000000  -0.00156963  -0.00186951   0.00000000   0.00000000   0.00000000   0.17954824   0.03620452   0.06663382  -0.00976560   0.00000000
  1.78800000   0.00000000   0.01792452  -0.00006822   0.00000000   0.59750350   0.00000000   0.00000000   0.00000000  -0.00163019  -0.00215612   0.00000000   0.00000000   0.00000000   0.17954824   0.03620132   0.06662980  -0.00976560   0.00000000
  1.79000000   0.00000000   0.01792466   0.00000760   0.00000000   0.59750350   0.00000000   0.00000000   0.00000000  -0.00178711  -0.00242197   0.00000000   0.00000000   0.00000000   0.17954824   0.03619790   0.06662522  -0.01709000   0.00000000
  1.79200000   0.00000000   0.01792465   0.00028475   0.00000000   0.59750350   0.00000000   0.00000000   0.00000000  -0.00197926  -0.00264137   0.00000000   0.00000000   0.00000000   0.17954824   0.03619413   0.06662016  -0.02441400   0.00000000
  1.79400000   0.00000000   0.01792408   0.00072554   0.00000000   0.59750350   0.00000000   0.00000000   0.00000000  -0.00212198  -0.00279633   0.00000000   0.00000000   0.00000000   0.17954824   0.03619003   0.06661472  -0.01709000   0.00000000
  1.79600000   0.00000000   0.01792262   0.00136471   0.00000000   0.59750350   0.00000000   0.00000000   0.00000000  -0.00214578  -0.00287637   0.00000000   0.00000000   0.00000000   0.17954824   0.03618576   0.06660905  -0.00976560   0.00000000
  1.79800000   0.00000000   0.01791990   0.00221867   0.00000000   0.59750350   0.00000000   0.00000000   0.00000000  -0.00202384  -0.00287543   0.00000000   0.00000000   0.00000000   0.17954824   0.03618159   0.06660329  -0.01953100   0.00000000
  1.80000000   0.00000000   0.01791546   0.00309285   0.00000000   0.59750350   0.00000000   0.00000000   0.00000000  -0.00178149  -0.00279463   0.00000000   0.00000000   0.00000000   0.17954824   0.03617779   0.06659762  -0.00732420   0.00000000
  1.80200000   0.00000000   0.01790927   0.00346081   0.00000000   0.59750350   0.00000000   0.00000000   0.00000000  -0.00148548  -0.00264411   0.00000000   0.00000000   0.00000000   0.17954824   0.03617452   0.06659218  -0.01953100   0.00000000
  1.80400000   0.00000000   0.01790235   0.00265988   0.00000000   0.59750350   0.00000000   0.00000000   0.00000000  -0.00121561  -0.00244213   0.00000000   0.00000000   0.00000000   0.17954824   0.03617182   0.06658710  -0.01464800   0.00000000
  1.80600000   0.00000000   0.01789703   0.00059056   0.00000000   0.59750350   0.00000000   0.00000000   0.00000000  -0.00102975  -0.00221504   0.00000000   0.00000000   0.00000000   0.17954824   0.03616958   0.06658244  -0.00732420   0.00000000
  1.80800000   0.00000000   0.01789585  -0.00182652   0.00000000   0.59750350   0.00000000   0.00000000   0.00000000  -0.00093843  -0.00199122   0.00000000   0.00000000   0.00000000   0.17954824   0.03616761   0.06657824  -0.01953100   0.00000000
  1.81000000   0.00000000   0.01789950  -0.00340458   0.00000000   0.59750350   0.00000000   0.00000000   0.00000000  -0.00090238  -0.00178598   0.00000000   0.00000000   0.00000000   0.17954824   0.03616577   0.06657446  -0.02197300   0.00000000
  1.81200000   0.00000000   0.01790631  -0.00375807   0.00000000   0.59750350   0.00000000   0.00000000   0.00000000  -0.00085453  -0.00159441   0.00000000   0.00000000   0.00000000   0.17954824   0.03616401   0.06657108  -0.01709000   0.00000000
  1.81400000   0.00000000   0.01791383  -0.00327737   0.00000000   0.59750350   0.00000000   0.00000000   0.00000000  -0.00073369  -0.00139903   0.00000000   0.00000000   0.00000000   0.17954824   0.03616242   0.06656808  -0.01464800   0.00000000
  1.81600000   0.00000000   0.01792038  -0.00249619   0.00000000   0.59750350   0.00000000   0.00000000   0.00000000  -0.00051393  -0.00117856   0.00000000   0.00000000   0.00000000   0.17954824   0.03616117   0.06656551   0.00244140   0.00000000
  1.81800000   0.00000000   0.01792538  -0.00178181   0.00000000   0.59750350   0.00000000   0.00000000   0.00000000  -0.00021811  -0.00091930   0.00000000   0.00000000   0.00000000   0.17954824   0.03616044   0.06656341  -0.00976560   0.00000000
  1.82000000   0.00000000   0.01792894  -0.00127802   0.00000000   0.59750350   0.00000000   0.00000000   0.00000000   0.00009059  -0.00063017   0.00000000   0.00000000   0.00000000   0.17954824   0.03616031   0.06656186  -0.00976560   0.00000000
  1.82200000   0.00000000   0.01793149  -0.00093368   0.00000000   0.59750350   0.00000000   0.00000000   0.00000000   0.00033774  -0.00034192   0.00000000   0.00000000   0.00000000   0.17954824   0.03616074   0.06656089  -0.01709000   0.00000000
  1.82400000   0.00000000   0.01793336  -0.00064940   0.00000000   0.59750350   0.00000000   0.00000000   0.00000000   0.00047272  -0.00009038   0.00000000   0.00000000   0.00000000   0.17954824   0.03616155   0.06656045  -0.01953100   0.00000000
  1.82600000   0.00000000   0.01793466  -0.00039096   0.00000000   0.59750350   0.00000000   0.00000000   0.00000000   0.00049191   0.00009537   0.00000000   0.00000000   0.00000000   0.17954824   0.03616252   0.06656046  -0.00976560   0.00000000
  1.82800000   0.00000000   0.01793544  -0.00016615   0.00000000   0.59750350   0.00000000   0.00000000   0.00000000   0.00044144   0.00019819   0.00000000   0.00000000   0.00000000   0.17954824   0.03616345   0.06656075  -0.02929700   0.00000000
  1.83000000   0.00000000   0.01793578   0.00002558   0.00000000   0.59750350   0.00000000   0.00000000   0.00000000   0.00039865   0.00021526   0.00000000   0.00000000   0.00000000   0.17954824   0.03616429   0.06656117  -0.01220700   0.00000000
  1.83200000   0.00000000   0.01793572   0.00019745   0.00000000   0.59750350   0.00000000   0.00000000   0.00000000   0.00043794   0.00015211   0.00000000   0.00000000   0.00000000   0.17954824   0.03616513   0.06656153  -0.01709000   0.00000000
  1.83400000   0.00000000   0.01793533   0.00036155   0.00000000   0.59750350   0.00000000   0.00000000   0.00000000   0.00059652   0.00001639   0.00000000   0.00000000   0.00000000   0.17954824   0.03616616   0.06656170  -0.01464800   0.00000000
  1.83600000   0.00000000   0.01793461   0.00051663   0.00000000   0.59750350   0.00000000   0.00000000   0.00000000   0.00085736  -0.00018007   0.00000000   0.00000000   0.00000000   0.17954824   0.03616762   0.06656154  -0.00976560   0.00000000
  1.83800000   0.00000000   0.01793357   0.00063666   0.00000000   0.59750350   0.00000000   0.00000000   0.00000000   0.00115768  -0.00042071   0.00000000   0.00000000   0.00000000   0.17954824   0.03616963   0.06656094  -0.02197300   0.00000000
  1.84000000   0.00000000   0.01793230   0.00066871   0.00000000   0.59750350   0.00000000   0.00000000   0.00000000   0.00141824  -0.00068776   0.00000000   0.00000000   0.00000000   0.17954824   0.03617221   0.06655983  -0.01709000   0.00000000
  1.84200000   0.00000000   0.01793096   0.00055956   0.00000000   0.59750350   0.00000000   0.00000000   0.00000000   0.00158072  -0.00096137   0.00000000   0.00000000   0.00000000   0.17954824   0.03617521   0.06655818  -0.01464800   0.00000000
  1.84400000   0.00000000   0.01792984   0.00031198   0.00000000   0.59750350   0.00000000   0.00000000   0.00000000   0.00163430  -0.00121847   0.00000000   0.00000000   0.00000000   0.17954824   0.03617842   0.06655600  -0.03173800   0.00000000
  1.84600000   0.00000000   0.01792922   0.00002634   0.00000000   0.59750350   0.00000000   0.00000000   0.00000000   0.00161781  -0.00143855   0.00000000   0.00000000   0.00000000   0.17954824   0.03618167   0.06655334  -0.01220700   0.00000000
  1.84800000   0.00000000   0.01792917  -0.00013662   0.00000000   0.59750350   0.00000000   0.00000000   0.00000000   0.00159900  -0.00160755   0.00000000   0.00000000   0.00000000   0.17954824   0.03618489   0.06655030  -0.02197300   0.00000000
  1.85000000   0.00000000   0.01792944  -0.00007311   0.00000000   0.59750350   0.00000000   0.00000000   0.00000000   0.00164328  -0.00171638   0.00000000   0.00000000   0.00000000   0.17954824   0.03618813   0.06654697  -0.02197300   0.00000000
  1.85200000   0.00000000   0.01792959   0.00017888   0.00000000   0.59750350   0.00000000   0.00000000   0.00000000   0.00178426  -0.00176273   0.00000000   0.00000000   0.00000000   0.17954824   0.03619156   0.06654349  -0.02685500   0.00000000
  1.85400000   0.00000000   0.01792923   0.00047772   0.00000000   0.59750350   0.00000000   0.00000000   0.00000000   0.00200675  -0.00175428   0.00000000   0.00000000   0.00000000   0.17954824   0.03619535   0.06653998  -0.01709000   0.00000000
  1.85600000   0.00000000   0.01792827   0.00068377   0.00000000   0.59750350   0.00000000   0.00000000   0.00000000   0.00225089  -0.00170611   0.00000000   0.00000000   0.00000000   0.17954824   0.03619961   0.06653652  -0.01709000   0.00000000
  1.85800000   0.00000000   0.01792690   0.00074001   0.00000000   0.59750350   0.00000000   0.00000000   0.00000000   0.00243718  -0.00163508   0.00000000   0.00000000   0.00000000   0.17954824   0.03620430   0.06653318  -0.01709000   0.00000000
  1.86000000   0.00000000   0.01792542   0.00068762   0.00000000   0.59750350   0.00000000   0.00000000   0.00000000   0.00250227  -0.00155573   0.00000000   0.00000000   0.00000000   0.17954824   0.03620924   0.06652999  -0.01464800   0.00000000
  1.86200000   0.00000000   0.01792405   0.00060392   0.00000000   0.59750350   0.00000000   0.00000000   0.00000000   0.00242876  -0.00147622   0.00000000   0.00000000   0.00000000   0.17954824   0.03621417   0.06652695  -0.02929700   0.00000000
  1.86400000   0.00000000   0.01792284   0.00051595   0.00000000   0.59750350   0.00000000   0.00000000   0.00000000   0.00225311  -0.00139615   0.00000000   0.00000000   0.00000000   0.17954824   0.03621885   0.06652408  -0.01953100   0.00000000
  1.86600000   0.00000000   0.01792181   0.00039553   0.00000000   0.59750350   0.00000000   0.00000000   0.00000000   0.00204764  -0.00130936   0.00000000   0.00000000   0.00000000   0.17954824   0.03622315   0.06652138  -0.01953100   0.00000000
  1.86800000   0.00000000   0.01792102   0.00022687   0.00000000   0.59750350   0.00000000   0.00000000   0.00000000   0.00188822  -0.00120800   0.00000000   0.00000000   0.00000000   0.17954824   0.03622709   0.06651886  -0.01709000   0.00000000
  1.87000000   0.00000000   0.01792057   0.00003618   0.00000000   0.59750350   0.00000000   0.00000000   0.00000000   0.00182175  -0.00108776   0.00000000   0.00000000   0.00000000   0.17954824   0.03623080   0.06651656  -0.02441400   0.00000000
  1.87200000   0.00000000   0.01792049  -0.00013318   0.00000000   0.59750350   0.00000000   0.00000000   0.00000000   0.00184460  -0.00095760   0.00000000   0.00000000   0.00000000   0.17954824   0.03623446   0.06651452  -0.02685500   0.00000000
  1.87400000   0.00000000   0.01792076  -0.00025083   0.00000000   0.59750350   0.00000000   0.00000000   0.00000000   0.00190370  -0.00084078   0.00000000   0.00000000   0.00000000   0.17954824   0.03623821   0.06651272  -0.02197300   0.00000000
  1.87600000   0.00000000   0.01792126  -0.00032876   0.00000000   0.59750350   0.00000000   0.00000000   0.00000000   0.00192311  -0.00075937   0.00000000   0.00000000   0.00000000   0.17954824   0.03624204   0.06651112  -0.01220700   0.00000000
  1.87800000   0.00000000   0.01792192  -0.00042304   0.00000000   0.59750350   0.00000000   0.00000000   0.00000000   0.00184258  -0.00072110   0.00000000   0.00000000   0.00000000   0.17954824   0.03624580   0.06650964  -0.01464800   0.00000000
  1.88000000   0.00000000   0.01792276  -0.00057032   0.00000000   0.59750350   0.00000000   0.00000000   0.00000000   0.00164714  -0.00072032   0.00000000   0.00000000   0.00000000   0.17954824   0.03624929   0.06650820  -0.01709000   0.00000000
  1.88200000   0.00000000   0.01792391  -0.00072219   0.00000000   0.59750350   0.00000000   0.00000000   0.00000000   0.00137385  -0.00074120   0.00000000   0.00000000   0.00000000   0.17954824   0.03625231   0.06650674  -0.00732420   0.00000000
  1.88400000   0.00000000   0.01792535  -0.00076986   0.00000000   0.59750350   0.00000000   0.00000000   0.00000000   0.00109385  -0.00075845   0.00000000   0.00000000   0.00000000   0.17954824   0.03625478   0.06650524  -0.01709000   0.00000000
  1.88600000   0.00489639   0.01792689  -0.00064554  -0.00000316   0.59750350   0.00000000   0.00000000   0.00000000   0.00087967  -0.00074400   0.00000000   0.00000000   0.00000000   0.17955314   0.03625676   0.06650373  -0.01464800   0.00000000
  1.88800000   0.00008113   0.01792818  -0.00038090  -0.00000003   0.59750350   0.00000000   0.00000000   0.00000000   0.00077354  -0.00067871   0.00000000   0.00000000   0.00000000   0.17955811   0.03625841   0.06650231  -0.01464800   0.00000000
  1.89000000   0.00000000   0.01792894  -0.00005378   0.00000000   0.59750350   0.00000000   0.00000000   0.00000000   0.00076963  -0.00055989   0.00000000   0.00000000   0.00000000   0.17955819   0.03625995   0.06650107  -0.01709000   0.00000000
  1.89200000   0.00000000   0.01792905   0.00026846   0.00000000   0.59750350   0.00000000   0.00000000   0.00000000   0.00081743  -0.00040154   0.00000000   0.00000000   0.00000000   0.17955819   0.03626154   0.06650011   0.00244140   0.00000000
  1.89400000   0.00000000   0.01792851   0.00051718   0.00000000   0.59750350   0.00000000   0.00000000   0.00000000   0.00084535  -0.00022555   0.00000000   0.00000000   0.00000000   0.17955819   0.03626320   0.06649948  -0.00488280   0.00000000
  1.89600000   0.00000000   0.01792748   0.00064690   0.00000000   0.59750350   0.00000000   0.00000000   0.00000000   0.00079434  -0.00004757   0.00000000   0.00000000   0.00000000   0.17955819   0.03626484   0.06649921  -0.01464800   0.00000000
  1.89800000   0.00000000   0.01792618   0.00068712   0.00000000   0.59750350   0.00000000   0.00000000   0.00000000   0.00064505   0.00013036   0.00000000   0.00000000   0.00000000   0.17955819   0.03626628   0.06649929  -0.00732420   0.00000000
  1.90000000   0.00000000   0.01792481   0.00070045   0.00000000   0.59750350   0.00000000   0.00000000   0.00000000   0.00042506   0.00031414   0.00000000   0.00000000   0.00000000   0.17955819   0.03626735   0.06649974  -0.00976560   0.00000000
  1.90200000   0.00008113   0.01792341   0.00071723   0.00000006   0.59750350   0.00000000   0.00000000   0.00000000   0.00019382   0.00050765   0.00000000   0.00000000   0.00000000   0.17955828   0.03626797   0.06650056  -0.01709000   0.00000000
  1.90400000   0.00008113   0.01792197   0.00074133   0.00000006   0.59750350   0.00000000   0.00000000   0.00000000   0.00001331   0.00070887   0.00000000   0.00000000   0.00000000   0.17955844   0.03626818   0.06650178  -0.02197300   0.00000000
  1.90600000   0.00000000   0.01792049   0.00074882   0.00000000   0.59750350   0.00000000   0.00000000   0.00000000  -0.00008222   0.00091041   0.00000000   0.00000000   0.00000000   0.17955852   0.03626811   0.06650339  -0.01709000   0.00000000
  1.90800000   0.00000000   0.01791899   0.00067975   0.00000000   0.59750350   0.00000000   0.00000000   0.00000000  -0.00010223   0.00110107   0.00000000   0.00000000   0.00000000   0.17955852   0.03626792   0.06650541  -0.01709000   0.00000000
  1.91000000   0.00008113   0.01791764   0.00050952   0.00000004   0.59750350   0.00000000   0.00000000   0.00000000  -0.00009425   0.00126882   0.00000000   0.00000000   0.00000000   0.17955860   0.03626773   0.06650778  -0.02197300   0.00000000
  1.91200000   0.00008113   0.01791662   0.00031645   0.00000003   0.59750350   0.00000000   0.00000000   0.00000000  -0.00012120   0.00139998   0.00000000   0.00000000   0.00000000   0.17955876   0.03626751   0.06651045  -0.00488280   0.00000000
  1.91400000   0.00000000   0.01791598   0.00023313   0.00000000   0.59750350   0.00000000   0.00000000   0.00000000  -0.00023289   0.00147677   0.00000000   0.00000000   0.00000000   0.17955884   0.03626716   0.06651332  -0.01709000   0.00000000
  1.91600000   0.00000000   0.01791552   0.00034147   0.00000000   0.59750350   0.00000000   0.00000000   0.00000000  -0.00044264   0.00148234   0.00000000   0.00000000   0.00000000   0.17955884   0.03626648   0.06651628  -0.01709000   0.00000000
  1.91800000   0.00000000   0.01791483   0.00061417   0.00000000   0.59750350   0.00000000   0.00000000   0.00000000  -0.00072035   0.00141034   0.00000000   0.00000000   0.00000000   0.17955884   0.03626532   0.06651917  -0.02197300   0.00000000
  1.92000000   0.00000000   0.01791361   0.00093988   0.00000000   0.59750350   0.00000000   0.00000000   0.00000000  -0.00100569   0.00126921   0.00000000   0.00000000   0.00000000   0.17955884   0.03626359   0.06652185  -0.00732420   0.00000000
  1.92200000   0.00173019   0.01791173   0.00121700   0.00000211   0.59750350   0.00000000   0.00000000   0.00000000  -0.00123319   0.00108065   0.00000000   0.00000000   0.00000000   0.17956057   0.03626135   0.06652420  -0.00488280   0.00000000
  1.92400000   0.00008113   0.01790929   0.00141140   0.00000011   0.59750350   0.00000000   0.00000000   0.00000000  -0.00135980   0.00087394   0.00000000   0.00000000   0.00000000   0.17956239   0.03625876   0.06652616  -0.02197300   0.00000000
  1.92600000   0.00008113   0.01790647   0.00148278   0.00000012   0.59750350   0.00000000   0.00000000   0.00000000  -0.00138491   0.00067685   0.00000000   0.00000000   0.00000000   0.17956255   0.03625602   0.06652771  -0.01464800   0.00000000
  1.92800000   0.00331329   0.01790350   0.00133376   0.00000442   0.59750350   0.00000000   0.00000000   0.00000000  -0.00135010   0.00050836   0.00000000   0.00000000   0.00000000   0.17956594   0.03625328   0.06652889  -0.01709000   0.00000000
  1.93000000   0.00331329   0.01790084   0.00094148   0.00000312   0.59750350   0.00000000   0.00000000   0.00000000  -0.00131808   0.00037759   0.00000000   0.00000000   0.00000000   0.17957257   0.03625061   0.06652978  -0.01220700   0.00000000
  1.93200000   0.00008113   0.01789895   0.00045181   0.00000004   0.59750350   0.00000000   0.00000000   0.00000000  -0.00134236   0.00028575   0.00000000   0.00000000   0.00000000   0.17957596   0.03624795   0.06653044  -0.00976560   0.00000000
  1.93400000   0.00173019   0.01789805   0.00004990   0.00000009   0.59750350   0.00000000   0.00000000   0.00000000  -0.00144196   0.00022783   0.00000000   0.00000000   0.00000000   0.17957777   0.03624517   0.06653096  -0.01709000   0.00000000
  1.93600000   0.00331329   0.01789795  -0.00019747  -0.00000065   0.59750350   0.00000000   0.00000000   0.00000000  -0.00159297   0.00019549   0.00000000   0.00000000   0.00000000   0.17958282   0.03624213   0.06653138  -0.01464800   0.00000000
  1.93800000   0.00331329   0.01789834  -0.00035833  -0.00000119   0.59750350   0.00000000   0.00000000   0.00000000  -0.00174197   0.00018286   0.00000000   0.00000000   0.00000000   0.17958944   0.03623880   0.06653176  -0.02197300   0.00000000
  1.94000000   0.00173019   0.01789906  -0.00055975  -0.00000097   0.59750350   0.00000000   0.00000000   0.00000000  -0.00183255   0.00019219   0.00000000   0.00000000   0.00000000   0.17959449   0.03623522   0.06653213  -0.00976560   0.00000000
  1.94200000   0.00173019   0.01790018  -0.00088591  -0.00000153   0.59750350   0.00000000   0.00000000   0.00000000  -0.00182999   0.00023148   0.00000000   0.00000000   0.00000000   0.17959795   0.03623156   0.06653256  -0.00732420   0.00000000
  1.94400000   0.00489639   0.01790195  -0.00129504  -0.00000634   0.59750350   0.00000000   0.00000000   0.00000000  -0.00173670   0.00030517   0.00000000   0.00000000   0.00000000   0.17960458   0.03622799   0.06653309  -0.01220700   0.00000000
  1.94600000   0.00654545   0.01790454  -0.00161456  -0.00001057   0.59750350   0.00000000   0.00000000   0.00000000  -0.00159415   0.00040964   0.00000000   0.00000000   0.00000000   0.17961602   0.03622466   0.06653381  -0.01953100   0.00000000
  1.94800000   0.00489639   0.01790777  -0.00164741  -0.00000807   0.59750350   0.00000000   0.00000000   0.00000000  -0.00146635   0.00053848   0.00000000   0.00000000   0.00000000   0.17962746   0.03622160   0.06653476  -0.01709000   0.00000000
  1.95000000   0.00008113   0.01791107  -0.00132134  -0.00000011   0.59750350   0.00000000   0.00000000   0.00000000  -0.00141081   0.00068761   0.00000000   0.00000000   0.00000000   0.17963244   0.03621873   0.06653598  -0.00976560   0.00000000
  1.95200000   0.00489639   0.01791371  -0.00073104  -0.00000358   0.59750350   0.00000000   0.00000000   0.00000000  -0.00145137   0.00085047   0.00000000   0.00000000   0.00000000   0.17963741   0.03621586   0.06653752  -0.00732420   0.00000000
  1.95400000   0.00489639   0.01791517  -0.00004655  -0.00000023   0.59750350   0.00000000   0.00000000   0.00000000  -0.00156733   0.00101434   0.00000000   0.00000000   0.00000000   0.17964721   0.03621285   0.06653939  -0.02929700   0.00000000
  1.95600000   0.00654545   0.01791526   0.00057422   0.00000376   0.59750350   0.00000000   0.00000000   0.00000000  -0.00170454   0.00116828   0.00000000   0.00000000   0.00000000   0.17965865   0.03620957   0.06654157  -0.01709000   0.00000000
  1.95800000   0.00489639   0.01791412   0.00101117   0.00000495   0.59750350   0.00000000   0.00000000   0.00000000  -0.00180133   0.00131182   0.00000000   0.00000000   0.00000000   0.17967009   0.03620607   0.06654405  -0.01953100   0.00000000
  1.96000000   0.00331329   0.01791209   0.00119957   0.00000397   0.59750350   0.00000000   0.00000000   0.00000000  -0.00181579   0.00145730   0.00000000   0.00000000   0.00000000   0.17967830   0.03620245   0.06654682  -0.01953100   0.00000000
  1.96200000   0.00173019   0.01790969   0.00114897   0.00000199   0.59750350   0.00000000   0.00000000   0.00000000  -0.00174292   0.00162567   0.00000000   0.00000000   0.00000000   0.17968334   0.03619889   0.06654990  -0.00732420   0.00000000
  1.96400000   0.00331329   0.01790740   0.00093401   0.00000309   0.59750350   0.00000000   0.00000000   0.00000000  -0.00161512   0.00183224   0.00000000   0.00000000   0.00000000   0.17968839   0.03619553   0.06655336  -0.01709000   0.00000000
  1.96600000   0.00173019   0.01790553   0.00065244   0.00000113   0.59750350   0.00000000   0.00000000   0.00000000  -0.00148556   0.00207673   0.00000000   0.00000000   0.00000000   0.17969343   0.03619243   0.06655727  -0.01464800   0.00000000
  1.96800000   0.00331329   0.01790422   0.00038016   0.00000126   0.59750350   0.00000000   0.00000000   0.00000000  -0.00140060   0.00234983   0.00000000   0.00000000   0.00000000   0.17969847   0.03618955   0.06656169  -0.01709000   0.00000000
  1.97000000   0.00654545   0.01790346   0.00015512   0.00000102   0.59750350   0.00000000   0.00000000   0.00000000  -0.00137367   0.00264085   0.00000000   0.00000000   0.00000000   0.17970833   0.03618677   0.06656668  -0.01464800   0.00000000
  1.97200000   0.00977761   0.01790315  -0.00001272  -0.00000012   0.59750350   0.00000000   0.00000000   0.00000000  -0.00137323   0.00293356   0.00000000   0.00000000   0.00000000   0.17972466   0.03618403   0.06657226   0.00244140   0.00000000
  1.97400000   0.00654545   0.01790318  -0.00012609  -0.00000083   0.59750350   0.00000000   0.00000000   0.00000000  -0.00133251   0.00319945   0.00000000   0.00000000   0.00000000   0.17974098   0.03618132   0.06657839  -0.01953100   0.00000000
  1.97600000   0.00812855   0.01790343  -0.00018872  -0.00000153   0.59750350   0.00000000   0.00000000   0.00000000  -0.00117757   0.00340158   0.00000000   0.00000000   0.00000000   0.17975565   0.03617881   0.06658499  -0.01709000   0.00000000
  1.97800000   0.00173019   0.01790381  -0.00019739  -0.00000034   0.59750350   0.00000000   0.00000000   0.00000000  -0.00085993   0.00350584   0.00000000   0.00000000   0.00000000   0.17976551   0.03617677   0.06659190  -0.00976560   0.00000000
  1.98000000   0.00654545   0.01790420  -0.00013767  -0.00000090   0.59750350   0.00000000   0.00000000   0.00000000  -0.00037829   0.00348579   0.00000000   0.00000000   0.00000000   0.17977379   0.03617553   0.06659889  -0.01709000   0.00000000
  1.98200000   0.00812855   0.01790448   0.00001300   0.00000011   0.59750350   0.00000000   0.00000000   0.00000000   0.00021951   0.00331978   0.00000000   0.00000000   0.00000000   0.17978846   0.03617538   0.06660570  -0.02197300   0.00000000
  1.98400000   0.00489639   0.01790445   0.00026056   0.00000128   0.59750350   0.00000000   0.00000000   0.00000000   0.00085295   0.00299050   0.00000000   0.00000000   0.00000000   0.17980149   0.03617645   0.06661201  -0.01953100   0.00000000
  1.98600000   0.00654545   0.01790393   0.00054924   0.00000360   0.59750350   0.00000000   0.00000000   0.00000000   0.00143687   0.00249118   0.00000000   0.00000000   0.00000000   0.17981293   0.03617874   0.06661749  -0.02197300   0.00000000
  1.98800000   0.00654545   0.01790283   0.00075138   0.00000492   0.59750350   0.00000000   0.00000000   0.00000000   0.00190993   0.00183625   0.00000000   0.00000000   0.00000000   0.17982602   0.03618208   0.06662182  -0.02441400   0.00000000
  1.99000000   0.00654545   0.01790133   0.00072940   0.00000477   0.59750350   0.00000000   0.00000000   0.00000000   0.00225090   0.00106515   0.00000000   0.00000000   0.00000000   0.17983911   0.03618625   0.06662472  -0.01220700   0.00000000
  1.99200000   0.00489639   0.01789987   0.00041701   0.00000204   0.59750350   0.00000000   0.00000000   0.00000000   0.00247936   0.00023078   0.00000000   0.00000000   0.00000000   0.17985055   0.03619098   0.06662601  -0.00976560   0.00000000
  1.99400000   0.00331329   0.01789904  -0.00013422  -0.00000044   0.59750350   0.00000000   0.00000000   0.00000000   0.00264324  -0.00061598   0.00000000   0.00000000   0.00000000   0.17985876   0.03619610   0.06662563  -0.01953100   0.00000000
  1.99600000   0.01459287   0.01789931  -0.00074821  -0.00001092   0.59750350   0.00000000   0.00000000   0.00000000   0.00279448  -0.00143036   0.00000000   0.00000000   0.00000000   0.17987667   0.03620154   0.06662358  -0.01464800   0.00000000
  1.99800000   0.00489639   0.01790080  -0.00118492  -0.00000580   0.59750350   0.00000000   0.00000000   0.00000000   0.00296288  -0.00217217   0.00000000   0.00000000   0.00000000   0.17989616   0.03620729   0.06661998  -0.01709000   0.00000000
  2.00000000   0.00331329   0.01790317  -0.00118492  -0.00000393   0.59750350   0.00000000   0.00000000   0.00000000   0.00314478  -0.00281179   0.00000000   0.00000000   0.00000000   0.17990437   0.03621340   0.06661500  -0.01709000   0.00000000
