# Supplementary material for: In vivo muscle force and muscle power during near-maximal frog jumps
Source: PLoS One. 2017 Mar 10;12(3):e0173415. doi: 10.1371/journal.pone.0173415 (PMC5345813; doi:10.1371/journal.pone.0173415)
Supplement: S3 File — Full raw data set of the current study. (ZIP) [file pone.0173415.s003.zip › Frog_jumping_full_dataset2/Extracted_data/Frog2/Jump13/newapr30jump13.frm]

507.00000000 559.00000000 543.00000000 1061.00000000 1165.00000000 1133.00000000  47.85669012   0.00262964   1.18259236   0.02487468  71.24403476
