# Supplementary material for: In vivo muscle force and muscle power during near-maximal frog jumps
Source: PLoS One. 2017 Mar 10;12(3):e0173415. doi: 10.1371/journal.pone.0173415 (PMC5345813; doi:10.1371/journal.pone.0173415)
Supplement: S3 File — Full raw data set of the current study. (ZIP) [file pone.0173415.s003.zip › Frog_jumping_full_dataset2/Extracted_data/Frog2/Jump15/Apr30jump15(total).xls]

## Sheet: .rms
0.8	0.89	0.804	0.904	0.874	0.240249

## Sheet: .frm
403	453	438	853	953	923	57.2177	0.00259415	1.17623	0.0255025	76.3522

## Sheet: Power
Time	Vx	Vz	Fx	Fz	V (total)	F (total)	Power (tot.)	Power/kg	Muscle-mass-specific power	PL power	PL Muscle-mass-specific power
0	0	0	-0.0021004	0.268697	0	0.268705	0	0	0	6e-08	0.00012
0.002	0	0	-0.00209973	0.269302	0	0.26931	0	0	0	5e-08	0.0001
0.004	0	0	-0.00209843	0.269913	0	0.269921	0	0	0	0	0
0.006	0	0	-0.00209608	0.27051	0	0.270518	0	0	0	8e-08	0.00016
0.008	0	0	-0.00209112	0.271069	0	0.271077	0	0	0	-2.6e-07	-0.00052
0.01	0	0	-0.00208109	0.271568	0	0.271576	0	0	0	-3e-08	-6e-05
0.012	0	0	-0.00206296	0.271987	0	0.271995	0	0	0	0	0
0.014	0	0	-0.00203414	0.272313	0	0.27232	0	0	0	-3e-08	-6e-05
0.016	0	0	-0.00199329	0.27254	0	0.272547	0	0	0	-2.4e-07	-0.00048
0.018	0	0	-0.0019408	0.272679	0	0.272686	0	0	0	-1e-08	-2e-05
0.02	0	0	-0.00187912	0.272749	0	0.272755	0	0	0	0	0
0.022	0	0	-0.00181228	0.272772	0	0.272778	0	0	0	0	0
0.024	0	0	-0.00174424	0.272772	0	0.272778	0	0	0	2e-08	4e-05
0.026	0	0	-0.00167774	0.272774	0	0.272779	0	0	0	0	0
0.028	0	0	-0.00161491	0.272791	0	0.272796	0	0	0	1.2e-07	0.00024
0.03	0	0	-0.00155751	0.272823	0	0.272827	0	0	0	3e-08	6e-05
0.032	0	0	-0.00150431	0.272862	0	0.272866	0	0	0	0	0
0.034	0	0	-0.0014498	0.272905	0	0.272909	0	0	0	-9e-08	-0.00018
0.036	0	0	-0.00138831	0.272953	0	0.272957	0	0	0	0	0
0.038	0	0	-0.00131824	0.273002	0	0.273006	0	0	0	-2e-08	-4e-05
0.04	0	0	-0.00124183	0.27304	0	0.273043	0	0	0	0	0
0.042	0	0	-0.00116281	0.273052	0	0.273055	0	0	0	0	0
0.044	0	0	-0.00108544	0.273034	0	0.273036	0	0	0	0	0
0.046	0	0	-0.00101446	0.272988	0	0.27299	0	0	0	0	0
0.048	0	0	-0.00095502	0.272927	0	0.272928	0	0	0	0	0
0.05	0	0	-0.00091261	0.272855	0	0.272857	0	0	0	1e-08	2e-05
0.052	0	0	-0.00089233	0.272768	0	0.272769	0	0	0	3e-08	6e-05
0.054	0	0	-0.00089746	0.272657	0	0.272658	0	0	0	4e-08	8e-05
0.056	0	0	-0.00092837	0.27252	0	0.272521	0	0	0	0	0
0.058	0	0	-0.00098328	0.27236	0	0.272362	0	0	0	0	0
0.06	0	0	-0.00106032	0.272184	0	0.272186	0	0	0	3.7e-07	0.00074
0.062	0	0	-0.00115954	0.272	0	0.272002	0	0	0	3e-08	6e-05
0.064	0	0	-0.00128309	0.271815	0	0.271818	0	0	0	0	0
0.066	0	0	-0.00143249	0.271639	0	0.271642	0	0	0	0	0
0.068	0	0	-0.00160497	0.271483	0	0.271488	0	0	0	3e-08	6e-05
0.07	0	0	-0.00179303	0.271361	0	0.271367	0	0	0	0	0
0.072	0	0	-0.00198711	0.271289	0	0.271297	0	0	0	0	0
0.074	0	0	-0.00217773	0.27128	0	0.271289	0	0	0	-2.33e-06	-0.00466
0.076	0	0	-0.00235531	0.271339	0	0.271349	0	0	0	-6e-08	-0.00012
0.078	0	0	-0.00250957	0.271463	0	0.271474	0	0	0	0	0
0.08	0	0	-0.00263141	0.271637	0	0.27165	0	0	0	0	0
0.082	0	0	-0.00271506	0.271843	0	0.271857	0	0	0	-1.03e-06	-0.00206
0.084	0	0	-0.00275722	0.272066	0	0.27208	0	0	0	-7.4e-07	-0.00148
0.086	0	0	-0.0027558	0.272298	0	0.272312	0	0	0	0	0
0.088	0	0	-0.00271235	0.272543	0	0.272557	0	0	0	1.4e-06	0.0028
0.09	0	0	-0.00263516	0.272809	0	0.272822	0	0	0	7e-08	0.00014
0.092	0	0	-0.0025376	0.273091	0	0.273103	0	0	0	0	0
0.094	0	0	-0.0024325	0.273369	0	0.27338	0	0	0	1e-07	0.0002
0.096	0	0	-0.0023276	0.273619	0	0.273629	0	0	0	8e-08	0.00016
0.098	0	0	-0.00222522	0.273828	0	0.273837	0	0	0	5e-08	0.0001
0.1	0	0	-0.00212487	0.273994	0	0.274002	0	0	0	0	0
0.102	0	0	-0.00202569	0.274116	0	0.274124	0	0	0	-2.2e-07	-0.00044
0.104	0	0	-0.0019287	0.274197	0	0.274204	0	0	0	0	0
0.106	0	0	-0.00183778	0.274247	0	0.274253	0	0	0	-3e-08	-6e-05
0.108	0	0	-0.00175762	0.274285	0	0.274291	0	0	0	0	0
0.11	0	0	-0.00169137	0.274331	0	0.274337	0	0	0	0	0
0.112	0	0	-0.00164002	0.274394	0	0.274399	0	0	0	-2.8e-07	-0.00056
0.114	0	0	-0.00160339	0.274473	0	0.274477	0	0	0	-2.9e-07	-0.00058
0.116	0	0	-0.00158131	0.274559	0	0.274563	0	0	0	-6.4e-07	-0.00128
0.118	0	0	-0.00157278	0.274641	0	0.274646	0	0	0	-3e-08	-6e-05
0.12	0	0	-0.00157483	0.274713	0	0.274717	0	0	0	0	0
0.122	0	0	-0.00158363	0.274774	0	0.274778	0	0	0	0	0
0.124	0	0	-0.00159618	0.274833	0	0.274838	0	0	0	0	0
0.126	0	0	-0.00161006	0.274903	0	0.274908	0	0	0	3e-08	6e-05
0.128	0	0	-0.00162339	0.274986	0	0.27499	0	0	0	6e-08	0.00012
0.13	0	0	-0.00163627	0.27507	0	0.275075	0	0	0	7e-08	0.00014
0.132	0	0	-0.00165089	0.275134	0	0.275139	0	0	0	0	0
0.134	0	0	-0.00166945	0.275159	0	0.275164	0	0	0	9.1e-07	0.00182
0.136	0	0	-0.00169283	0.275144	0	0.275149	0	0	0	0	0
0.138	0	0	-0.00172102	0.275102	0	0.275107	0	0	0	0	0
0.14	0	0	-0.00175365	0.27505	0	0.275055	0	0	0	0	0
0.142	0	0	-0.00178978	0.274998	0	0.275004	0	0	0	0	0
0.144	0	0	-0.00182861	0.274954	0	0.274961	0	0	0	-1e-07	-0.0002
0.146	0	0	-0.00187015	0.274922	0	0.274929	0	0	0	-1.27e-06	-0.00254
0.148	0	0	-0.00191441	0.2749	0	0.274907	0	0	0	-8e-08	-0.00016
0.15	0	0	-0.00195989	0.274882	0	0.274889	0	0	0	-2.84e-06	-0.00568
0.152	0	0	-0.00200361	0.274859	0	0.274867	0	0	0	0	0
0.154	0	0	-0.00204241	0.274826	0	0.274834	0	0	0	4e-08	8e-05
0.156	0	0	-0.00207477	0.274778	0	0.274786	0	0	0	0	0
0.158	0	0	-0.00210197	0.274712	0	0.27472	0	0	0	0	0
0.16	0	0	-0.00212701	0.274626	0	0.274634	0	0	0	2.95e-06	0.0059
0.162	0	0	-0.00215268	0.274508	0	0.274517	0	0	0	6e-08	0.00012
0.164	0	0	-0.00217997	0.274346	0	0.274355	0	0	0	0	0
0.166	0	0	-0.0022065	0.274134	0	0.274143	0	0	0	0	0
0.168	0	0	-0.00222731	0.273883	0	0.273892	0	0	0	6e-08	0.00012
0.17	0	0	-0.00223849	0.273622	0	0.273631	0	0	0	0	0
0.172	0	0	-0.00223907	0.273377	0	0.273386	0	0	0	-7.2e-07	-0.00144
0.174	0	0	-0.00223042	0.273158	0	0.273167	0	0	0	0	0
0.176	0	0	-0.00221557	0.272963	0	0.272972	0	0	0	-7.5e-07	-0.0015
0.178	0	0	-0.00219864	0.272783	0	0.272792	0	0	0	0	0
0.18	0	0	-0.0021838	0.272609	0	0.272618	0	0	0	-7.2e-07	-0.00144
0.182	0	0	-0.0021744	0.272428	0	0.272436	0	0	0	-7.8e-07	-0.00156
0.184	0	0	-0.00217251	0.272229	0	0.272237	0	0	0	0	0
0.186	0	0	-0.00217801	0.272007	0	0.272016	0	0	0	4.9e-07	0.00098
0.188	0	0	-0.00218894	0.271761	0	0.27177	0	0	0	0	0
0.19	0	0	-0.00220375	0.271491	0	0.2715	0	0	0	8e-07	0.0016
0.192	0	0	-0.00222266	0.271201	0	0.27121	0	0	0	5e-08	0.0001
0.194	0	0	-0.0022471	0.270907	0	0.270916	0	0	0	0	0
0.196	0	0	-0.00227777	0.270642	0	0.270651	0	0	0	3.5e-07	0.0007
0.198	0	0	-0.00231288	0.270445	0	0.270455	0	0	0	0	0
0.2	0	0	-0.00234786	0.270344	0	0.270354	0	0	0	4e-08	8e-05
0.202	0	0	-0.00237613	0.270349	0	0.270359	0	0	0	-1e-07	-0.0002
0.204	0	0	-0.00239028	0.270454	0	0.270465	0	0	0	-2e-08	-4e-05
0.206	0	0	-0.00238379	0.270645	0	0.270655	0	0	0	-4e-08	-8e-05
0.208	0	0	-0.00235298	0.2709	0	0.27091	0	0	0	-6e-08	-0.00012
0.21	0	0	-0.00229876	0.271205	0	0.271215	0	0	0	-7e-08	-0.00014
0.212	0	0	-0.00222651	0.271551	0	0.27156	0	0	0	-4.9e-06	-0.0098
0.214	0	0	-0.00214283	0.271931	0	0.271939	0	0	0	-8e-08	-0.00016
0.216	0	0	-0.00205216	0.27234	0	0.272348	0	0	0	-5e-08	-0.0001
0.218	0	0	-0.00195579	0.272775	0	0.272782	0	0	0	0	0
0.22	0	0	-0.00185206	0.273223	0	0.273229	0	0	0	0	0
0.222	0	0	-0.00173896	0.27366	0	0.273665	0	0	0	1.63e-06	0.00326
0.224	0	0	-0.00161862	0.274056	0	0.274061	0	0	0	6e-08	0.00012
0.226	0	0	-0.00149808	0.27439	0	0.274394	0	0	0	0	0
0.228	0	0	-0.00138597	0.274652	0	0.274655	0	0	0	4e-08	8e-05
0.23	0	0	-0.00128928	0.274841	0	0.274844	0	0	0	0	0
0.232	0	0	-0.00121267	0.274963	0	0.274966	0	0	0	3.9e-07	0.00078
0.234	0	0	-0.00115985	0.275034	0	0.275036	0	0	0	0	0
0.236	0	0	-0.00113381	0.275086	0	0.275089	0	0	0	0	0
0.238	0	0	-0.00113504	0.275154	0	0.275156	0	0	0	1e-08	2e-05
0.24	0	0	-0.00116053	0.275253	0	0.275255	0	0	0	-1.11e-06	-0.00222
0.242	0	0	-0.00120507	0.275386	0	0.275389	0	0	0	-5.8e-07	-0.00116
0.244	0	0	-0.00126334	0.275555	0	0.275558	0	0	0	0	0
0.246	0	0	-0.00133159	0.275762	0	0.275765	0	0	0	-8e-08	-0.00016
0.248	0	0	-0.00140757	0.276	0	0.276004	0	0	0	-7e-08	-0.00014
0.25	0	0	-0.00148884	0.276255	0	0.276259	0	0	0	-4e-08	-8e-05
0.252	0	0	-0.00157184	0.276507	0	0.276511	0	0	0	0	0
0.254	0	0	-0.00165292	0.276733	0	0.276738	0	0	0	0	0
0.256	0	0	-0.00172925	0.276919	0	0.276924	0	0	0	0	0
0.258	0	0	-0.00179854	0.277064	0	0.27707	0	0	0	0	0
0.26	0	0	-0.00185794	0.277175	0	0.277181	0	0	0	9.6e-07	0.00192
0.262	0	0	-0.00190381	0.277258	0	0.277264	0	0	0	0	0
0.264	0	0	-0.00193276	0.27731	0	0.277316	0	0	0	5.3e-07	0.00106
0.266	0	0	-0.00194292	0.277321	0	0.277328	0	0	0	6.3e-07	0.00126
0.268	0	0	-0.00193386	0.277271	0	0.277278	0	0	0	0	0
0.27	0	0	-0.00190504	0.277141	0	0.277148	0	0	0	0	0
0.272	0	0	-0.00185517	0.276927	0	0.276933	0	0	0	0	0
0.274	0	0	-0.0017841	0.276639	0	0.276645	0	0	0	0	0
0.276	0	0	-0.00169563	0.276299	0	0.276304	0	0	0	-1e-08	-2e-05
0.278	0	0	-0.00159745	0.275931	0	0.275936	0	0	0	-2.6e-07	-0.00052
0.28	0	0	-0.00149774	0.275567	0	0.275571	0	0	0	-6.8e-07	-0.00136
0.282	0	0	-0.00140139	0.275233	0	0.275237	0	0	0	-8.2e-07	-0.00164
0.284	0	0	-0.00130912	0.27495	0	0.274953	0	0	0	0	0
0.286	0	0	-0.00122036	0.274724	0	0.274727	0	0	0	-2e-08	-4e-05
0.288	0	0	-0.00113629	0.274554	0	0.274556	0	0	0	0	0
0.29	0	0	-0.00106015	0.274433	0	0.274435	0	0	0	2e-08	4e-05
0.292	0	0	-0.00099668	0.274356	0	0.274358	0	0	0	0	0
0.294	0	0	-0.0009511	0.274322	0	0.274324	0	0	0	4e-08	8e-05
0.296	0	0	-0.00092739	0.274335	0	0.274336	0	0	0	1.56e-06	0.00312
0.298	0	0	-0.00092749	0.274389	0	0.27439	0	0	0	2.9e-07	0.00058
0.3	0	0	-0.00095256	0.274472	0	0.274473	0	0	0	1.4e-07	0.00028
0.302	0	0	-0.00100309	0.274564	0	0.274565	0	0	0	0	0
0.304	0	0	-0.00107666	0.274641	0	0.274643	0	0	0	-2.3e-07	-0.00046
0.306	0	0	-0.0011675	0.274679	0	0.274681	0	0	0	-3e-08	-6e-05
0.308	0	0	-0.00126938	0.274659	0	0.274662	0	0	0	-5e-08	-0.0001
0.31	0	0	-0.00137591	0.274577	0	0.274581	0	0	0	0	0
0.312	0	0	-0.00147858	0.274444	0	0.274448	0	0	0	-8e-07	-0.0016
0.314	0	0	-0.00156791	0.274283	0	0.274287	0	0	0	-5.9e-07	-0.00118
0.316	0	0	-0.00163679	0.274119	0	0.274124	0	0	0	-1.9e-07	-0.00038
0.318	0	0	-0.0016812	0.273981	0	0.273986	0	0	0	2.8e-07	0.00056
0.32	0	0	-0.00169937	0.273892	0	0.273897	0	0	0	0	0
0.322	0	0	-0.00169201	0.273866	0	0.273872	0	0	0	0	0
0.324	0	0	-0.00166333	0.273907	0	0.273912	0	0	0	2.89e-06	0.00578
0.326	0	0	-0.00162139	0.274007	0	0.274012	0	0	0	1.2e-06	0.0024
0.328	0	0	-0.00157623	0.274156	0	0.274161	0	0	0	4.3e-07	0.00086
0.33	0	0	-0.0015354	0.274334	0	0.274338	0	0	0	2.5e-07	0.0005
0.332	0	0	-0.00150062	0.274512	0	0.274516	0	0	0	2.1e-07	0.00042
0.334	0	0	-0.00146892	0.274662	0	0.274666	0	0	0	0	0
0.336	0	0	-0.00143623	0.274765	0	0.274769	0	0	0	0	0
0.338	0	0	-0.00140045	0.274825	0	0.274828	0	0	0	-2e-08	-4e-05
0.34	0	0	-0.00136274	0.274852	0	0.274856	0	0	0	-3e-08	-6e-05
0.342	0	0	-0.00132651	0.274862	0	0.274865	0	0	0	0	0
0.344	0	0	-0.0012954	0.274861	0	0.274864	0	0	0	-2.78e-06	-0.00556
0.346	0	0	-0.00127227	0.274849	0	0.274852	0	0	0	-4.4e-07	-0.00088
0.348	0	0	-0.0012603	0.274825	0	0.274827	0	0	0	-2.8e-07	-0.00056
0.35	0	0	-0.00126358	0.274791	0	0.274794	0	0	0	-1e-07	-0.0002
0.352	0	0	-0.00128462	0.274751	0	0.274754	0	0	0	1e-08	2e-05
0.354	0	0	-0.00132135	0.274693	0	0.274696	0	0	0	0	0
0.356	0	0	-0.00136816	0.274603	0	0.274606	0	0	0	0	0
0.358	0	0	-0.00141963	0.274465	0	0.274468	0	0	0	0	0
0.36	0	0	-0.00147273	0.274276	0	0.27428	0	0	0	0	0
0.362	0	0	-0.00152605	0.274041	0	0.274045	0	0	0	2.1e-07	0.00042
0.364	0	0	-0.00157833	0.273773	0	0.273778	0	0	0	0	0
0.366	0	0	-0.0016284	0.273491	0	0.273496	0	0	0	0	0
0.368	0	0	-0.00167629	0.273221	0	0.273226	0	0	0	-3e-08	-6e-05
0.37	0	0	-0.00172371	0.27299	0	0.272996	0	0	0	-4.2e-07	-0.00084
0.372	0	0	-0.00177297	0.272823	0	0.272829	0	0	0	-3e-08	-6e-05
0.374	0	0	-0.00182515	0.272732	0	0.272738	0	0	0	0	0
0.376	0	0	-0.00187855	0.272709	0	0.272715	0	0	0	0	0
0.378	0	0	-0.00192833	0.272733	0	0.27274	0	0	0	0	0
0.38	0	0	-0.0019689	0.272783	0	0.27279	0	0	0	1.1e-07	0.00022
0.382	0	0	-0.00199735	0.272839	0	0.272846	0	0	0	5.6e-07	0.00112
0.384	0	0	-0.00201388	0.272884	0	0.272891	0	0	0	3.9e-07	0.00078
0.386	0	0	-0.00201983	0.272907	0	0.272915	0	0	0	0	0
0.388	0	0	-0.00201762	0.272903	0	0.272911	0	0	0	1.33e-06	0.00266
0.39	0	0	-0.00201236	0.272875	0	0.272882	0	0	0	6.4e-07	0.00128
0.392	0	0	-0.00201057	0.272824	0	0.272831	0	0	0	0	0
0.394	0	0	-0.00201581	0.272752	0	0.272759	0	0	0	0	0
0.396	0	0	-0.00202695	0.272663	0	0.272671	0	0	0	1.7e-07	0.00034
0.398	0	0	-0.00204136	0.272572	0	0.27258	0	0	0	0	0
0.4	0	0	-0.00205794	0.272495	0	0.272503	0	0	0	0	0
0.402	0	0	-0.0020767	0.272442	0	0.27245	0	0	0	-2e-08	-4e-05
0.404	0	0	-0.00209726	0.27242	0	0.272428	0	0	0	0	0
0.406	0	0	-0.00211835	0.272424	0	0.272432	0	0	0	-3e-08	-6e-05
0.408	0	0	-0.00213704	0.272444	0	0.272452	0	0	0	0	0
0.41	0	0	-0.00214846	0.272461	0	0.27247	0	0	0	-2e-08	-4e-05
0.412	0	0	-0.00214757	0.27247	0	0.272479	0	0	0	1.3e-07	0.00026
0.414	0	0	-0.00213096	0.27248	0	0.272488	0	0	0	3e-07	0.0006
0.416	0	0	-0.0020976	0.272502	0	0.27251	0	0	0	0	0
0.418	0	0	-0.00204854	0.272541	0	0.272549	0	0	0	7.3e-07	0.00146
0.42	0	0	-0.00198631	0.27259	0	0.272597	0	0	0	2e-08	4e-05
0.422	0	0	-0.00191547	0.272646	0	0.272653	0	0	0	2.2e-07	0.00044
0.424	0	0	-0.00184232	0.272708	0	0.272714	0	0	0	-1.7e-07	-0.00034
0.426	0	0	-0.00177168	0.272782	0	0.272788	0	0	0	0	0
0.428	0	0	-0.00170406	0.272874	0	0.272879	0	0	0	-2.4e-07	-0.00048
0.43	0	0	-0.00163649	0.272982	0	0.272987	0	0	0	0	0
0.432	0	0	-0.00156592	0.273091	0	0.273096	0	0	0	-1.3e-07	-0.00026
0.434	0	0	-0.00149209	0.273193	0	0.273197	0	0	0	2.5e-07	0.0005
0.436	0	0	-0.00141725	0.273293	0	0.273296	0	0	0	5.7e-07	0.00114
0.438	0	0	-0.00134445	0.273401	0	0.273404	0	0	0	0	0
0.44	0	0	-0.00127763	0.273527	0	0.27353	0	0	0	6.4e-07	0.00128
0.442	0	0	-0.0012216	0.273688	0	0.273691	0	0	0	0	0
0.444	0	0	-0.00118056	0.273905	0	0.273908	0	0	0	0	0
0.446	0	0	-0.00115821	0.274197	0	0.2742	0	0	0	0	0
0.448	0	0	-0.00115771	0.274572	0	0.274575	0	0	0	-4.8e-07	-0.00096
0.45	0	0	-0.00118062	0.27503	0	0.275032	0	0	0	-8.5e-07	-0.0017
0.452	0	0	-0.00122732	0.275557	0	0.27556	0	0	0	0	0
0.454	0	0	-0.00129763	0.276132	0	0.276135	0	0	0	1e-08	2e-05
0.456	0	0	-0.00139007	0.27672	0	0.276724	0	0	0	2e-08	4e-05
0.458	0	0	-0.00149992	0.27728	0	0.277284	0	0	0	0	0
0.46	0	0	-0.00161792	0.277764	0	0.277769	0	0	0	2.6e-07	0.00052
0.462	0	0	-0.00173172	0.278127	0	0.278132	0	0	0	1.7e-07	0.00034
0.464	0	0	-0.00182795	0.278337	0	0.278343	0	0	0	0	0
0.466	0	0	-0.00189403	0.278378	0	0.278385	0	0	0	0	0
0.468	0	0	-0.00192071	0.27826	0	0.278267	0	0	0	-2e-07	-0.0004
0.47	0	0	-0.00190365	0.278005	0	0.278011	0	0	0	-1.21e-06	-0.00242
0.472	0	0	-0.00184319	0.277645	0	0.277651	0	0	0	0	0
0.474	0	0	-0.00174344	0.277225	0	0.27723	0	0	0	-4.1e-07	-0.00082
0.476	0	0	-0.00161052	0.276796	0	0.2768	0	0	0	-2.9e-07	-0.00058
0.478	0	0	-0.00145077	0.2764	0	0.276403	0	0	0	0	0
0.48	0	0	-0.00127125	0.276058	0	0.276061	0	0	0	2e-08	4e-05
0.482	0	0	-0.00108185	0.275771	0	0.275773	0	0	0	3.8e-07	0.00076
0.484	0	0	-0.00089584	0.275526	0	0.275528	0	0	0	4.2e-07	0.00084
0.486	0	0	-0.0007269	0.275312	0	0.275313	0	0	0	3.7e-07	0.00074
0.488	0	0	-0.00058586	0.27512	0	0.27512	0	0	0	5.3e-07	0.00106
0.49	0	0	-0.00048077	0.274936	0	0.274936	0	0	0	0	0
0.492	0	0	-0.00041785	0.274742	0	0.274743	0	0	0	1.3e-07	0.00026
0.494	0	0	-0.00040117	0.274521	0	0.274522	0	0	0	0	0
0.496	0	0	-0.00043252	0.274264	0	0.274264	0	0	0	0	0
0.498	0	0	-0.00051038	0.273975	0	0.273976	0	0	0	-1.17e-06	-0.00234
0.5	0	0	-0.00062905	0.27367	0	0.273671	0	0	0	-3e-08	-6e-05
0.502	0	0	-0.00078058	0.273368	0	0.273369	0	0	0	-4.2e-07	-0.00084
0.504	0	0	-0.00095645	0.273087	0	0.273089	0	0	0	-8.1e-07	-0.00162
0.506	0	0	-0.00114721	0.272842	0	0.272844	0	0	0	0	0
0.508	0	0	-0.00134269	0.272642	0	0.272645	0	0	0	0	0
0.51	0	0	-0.00153378	0.272497	0	0.272501	0	0	0	0	0
0.512	0	0	-0.00171333	0.272412	0	0.272418	0	0	0	3e-08	6e-05
0.514	0	0	-0.00187541	0.272388	0	0.272394	0	0	0	3e-08	6e-05
0.516	0	0	-0.00201545	0.272415	0	0.272423	0	0	0	3e-08	6e-05
0.518	0	0	-0.00213187	0.272485	0	0.272494	0	0	0	2.7e-07	0.00054
0.52	0	0	-0.00222617	0.272591	0	0.2726	0	0	0	6.8e-07	0.00136
0.522	0	0	-0.00230121	0.272724	0	0.272734	0	0	0	1e-08	2e-05
0.524	0	0	-0.00235973	0.272879	0	0.272889	0	0	0	0	0
0.526	0	0	-0.00240381	0.273045	0	0.273056	0	0	0	1e-08	2e-05
0.528	0	0	-0.00243411	0.273209	0	0.273219	0	0	0	-3e-08	-6e-05
0.53	0	0	-0.00244932	0.273351	0	0.273362	0	0	0	-3.9e-07	-0.00078
0.532	0	0	-0.00244731	0.273461	0	0.273472	0	0	0	-1e-08	-2e-05
0.534	0	0	-0.00242637	0.273538	0	0.273549	0	0	0	-1.4e-06	-0.0028
0.536	0	0	-0.00238521	0.273593	0	0.273603	0	0	0	-3e-08	-6e-05
0.538	0	0	-0.00232381	0.273647	0	0.273656	0	0	0	-4.4e-07	-0.00088
0.54	0	0	-0.00224501	0.273713	0	0.273723	0	0	0	0	0
0.542	0	0	-0.00215517	0.273796	0	0.273804	0	0	0	-7.1e-07	-0.00142
0.544	0	0	-0.00206353	0.273886	0	0.273893	0	0	0	-1.1e-07	-0.00022
0.546	0	0	-0.00197925	0.273974	0	0.273982	0	0	0	0	0
0.548	0	0	-0.00190759	0.274056	0	0.274062	0	0	0	4e-08	8e-05
0.55	0	0	-0.0018496	0.274124	0	0.27413	0	0	0	0	0
0.552	0	0	-0.00180396	0.274173	0	0.274179	0	0	0	7.3e-07	0.00146
0.554	0	0	-0.00176681	0.274199	0	0.274204	0	0	0	6e-08	0.00012
0.556	0	0	-0.00173308	0.274193	0	0.274198	0	0	0	0	0
0.558	0	0	-0.00170138	0.274154	0	0.27416	0	0	0	0	0
0.56	0	0	-0.00167638	0.274086	0	0.274091	0	0	0	1.9e-07	0.00038
0.562	0	0	-0.00166562	0.273989	0	0.273994	0	0	0	-2.3e-07	-0.00046
0.564	0	0	-0.00167517	0.273866	0	0.273871	0	0	0	0	0
0.566	0	0	-0.00170638	0.273722	0	0.273727	0	0	0	-8e-08	-0.00016
0.568	0	0	-0.00175563	0.273572	0	0.273578	0	0	0	-1.18e-06	-0.00236
0.57	0	0	-0.00181864	0.273428	0	0.273434	0	0	0	-1e-07	-0.0002
0.572	0	0	-0.00189374	0.273293	0	0.2733	0	0	0	0	0
0.574	0	0	-0.00198037	0.273175	0	0.273182	0	0	0	0	0
0.576	0	0	-0.00207636	0.27308	0	0.273088	0	0	0	-5e-08	-0.0001
0.578	0	0	-0.00217721	0.273013	0	0.273022	0	0	0	0	0
0.58	0	0	-0.00227683	0.272976	0	0.272986	0	0	0	0	0
0.582	0	0	-0.00236805	0.272971	0	0.272981	0	0	0	9e-07	0.0018
0.584	0	0	-0.00244277	0.272992	0	0.273003	0	0	0	1.06e-06	0.00212
0.586	0	0	-0.00249328	0.273023	0	0.273035	0	0	0	0	0
0.588	0	0	-0.00251361	0.273046	0	0.273057	0	0	0	7.7e-07	0.00154
0.59	0	0	-0.00250008	0.273048	0	0.273059	0	0	0	5.3e-07	0.00106
0.592	0	0	-0.00245322	0.273026	0	0.273037	0	0	0	0	0
0.594	0	0	-0.00237933	0.272984	0	0.272994	0	0	0	0	0
0.596	0	0	-0.00228844	0.272928	0	0.272938	0	0	0	3e-08	6e-05
0.598	0	0	-0.00219107	0.272869	0	0.272878	0	0	0	-3e-08	-6e-05
0.6	0	0	-0.00209588	0.272819	0	0.272827	0	0	0	-5e-08	-0.0001
0.602	0	0	-0.00200836	0.272787	0	0.272794	0	0	0	0	0
0.604	0	0	-0.00193176	0.272779	0	0.272786	0	0	0	-4e-08	-8e-05
0.606	0	0	-0.00186854	0.272797	0	0.272803	0	0	0	-2e-08	-4e-05
0.608	0	0	-0.00182014	0.272843	0	0.272849	0	0	0	0	0
0.61	0	0	-0.00178649	0.272926	0	0.272931	0	0	0	2e-08	4e-05
0.612	0	0	-0.00176657	0.273056	0	0.273061	0	0	0	8e-08	0.00016
0.614	0	0	-0.00175857	0.273231	0	0.273237	0	0	0	5e-08	0.0001
0.616	0	0	-0.00175959	0.273437	0	0.273443	0	0	0	5e-08	0.0001
0.618	0	0	-0.00176622	0.273657	0	0.273663	0	0	0	3e-08	6e-05
0.62	0	0	-0.0017753	0.273881	0	0.273886	0	0	0	-3e-08	-6e-05
0.622	0	0	-0.00178463	0.274102	0	0.274108	0	0	0	-6.1e-07	-0.00122
0.624	0	0	-0.00179401	0.274314	0	0.27432	0	0	0	0	0
0.626	0	0	-0.00180471	0.274504	0	0.27451	0	0	0	0	0
0.628	0	0	-0.00181699	0.274655	0	0.274661	0	0	0	0	0
0.63	0	0	-0.00183007	0.274755	0	0.274761	0	0	0	-9.7e-07	-0.00194
0.632	0	0	-0.00184522	0.274798	0	0.274804	0	0	0	0	0
0.634	0	0	-0.00186622	0.274785	0	0.274791	0	0	0	0	0
0.636	0	0	-0.0018953	0.274721	0	0.274727	0	0	0	-6.6e-07	-0.00132
0.638	0	0	-0.00192968	0.274616	0	0.274623	0	0	0	0	0
0.64	0	0	-0.00196264	0.274484	0	0.274491	0	0	0	6.9e-07	0.00138
0.642	0	0	-0.00198699	0.274338	0	0.274345	0	0	0	4e-08	8e-05
0.644	0	0	-0.00199829	0.27418	0	0.274187	0	0	0	0	0
0.646	0	0	-0.00199623	0.273998	0	0.274005	0	0	0	7.4e-07	0.00148
0.648	0	0	-0.00198387	0.273776	0	0.273784	0	0	0	2.28e-06	0.00456
0.65	0	0	-0.00196503	0.273504	0	0.273511	0	0	0	7.9e-07	0.00158
0.652	0	0	-0.00194213	0.273181	0	0.273188	0	0	0	7e-07	0.0014
0.654	0	0	-0.00191686	0.272828	0	0.272835	0	0	0	1.52e-06	0.00304
0.656	0	0	-0.00189133	0.272482	0	0.272489	0	0	0	9e-07	0.0018
0.658	0	0	-0.00186688	0.27218	0	0.272187	0	0	0	1e-08	2e-05
0.66	0	0	-0.00184276	0.271942	0	0.271948	0	0	0	-2.1e-07	-0.00042
0.662	0	0	-0.00181652	0.271776	0	0.271782	0	0	0	-2.8e-07	-0.00056
0.664	0	0	-0.00178474	0.271691	0	0.271696	0	0	0	-3e-08	-6e-05
0.666	0	0	-0.0017433	0.271691	0	0.271697	0	0	0	-1.38e-06	-0.00276
0.668	0	0	-0.00168878	0.27178	0	0.271785	0	0	0	-4.1e-07	-0.00082
0.67	0	0	-0.00161977	0.271952	0	0.271956	0	0	0	0	0
0.672	0	0	-0.00153617	0.272196	0	0.2722	0	0	0	0	0
0.674	0	0	-0.00143908	0.272494	0	0.272498	0	0	0	3.7e-07	0.00074
0.676	0	0	-0.0013319	0.272824	0	0.272827	0	0	0	4e-08	8e-05
0.678	0	0	-0.00122017	0.273158	0	0.273161	0	0	0	2.18e-06	0.00436
0.68	0	0	-0.00111052	0.273475	0	0.273478	0	0	0	7e-07	0.0014
0.682	0	0	-0.00100868	0.273763	0	0.273765	0	0	0	8.4e-07	0.00168
0.684	0	0	-0.00091799	0.274022	0	0.274024	0	0	0	6e-08	0.00012
0.686	0	0	-0.00084099	0.274262	0	0.274264	0	0	0	-1e-08	-2e-05
0.688	0	0	-0.00078206	0.274491	0	0.274492	0	0	0	-3.4e-07	-0.00068
0.69	0	0	-0.00074696	0.274709	0	0.27471	0	0	0	-1.68e-06	-0.00336
0.692	0	0	-0.00073976	0.274913	0	0.274914	0	0	0	-4.64e-06	-0.00928
0.694	0	0	-0.00076022	0.2751	0	0.275101	0	0	0	-8e-08	-0.00016
0.696	0	0	-0.0008049	0.275275	0	0.275276	0	0	0	-2.79e-06	-0.00558
0.698	0	0	-0.00087044	0.275444	0	0.275445	0	0	0	0	0
0.7	0	0	-0.00095425	0.275614	0	0.275615	0	0	0	-3e-08	-6e-05
0.702	0	0	-0.00105391	0.27579	0	0.275792	0	0	0	-2e-08	-4e-05
0.704	0	0	-0.00116775	0.275976	0	0.275979	0	0	0	0	0
0.706	0	0	-0.00129425	0.276178	0	0.276181	0	0	0	2e-08	4e-05
0.708	0	0	-0.00143032	0.276404	0	0.276407	0	0	0	1e-08	2e-05
0.71	0	0	-0.0015713	0.276659	0	0.276663	0	0	0	0	0
0.712	0	0	-0.00171174	0.276931	0	0.276936	0	0	0	-2.8e-07	-0.00056
0.714	0	0	-0.00184612	0.277193	0	0.277199	0	0	0	-2e-08	-4e-05
0.716	0	0	-0.00197083	0.277417	0	0.277424	0	0	0	6e-08	0.00012
0.718	0	0	-0.0020853	0.277573	0	0.277581	0	0	0	2e-08	4e-05
0.72	0	0	-0.00218948	0.277644	0	0.277653	0	0	0	2.8e-07	0.00056
0.722	0	0	-0.002281	0.277629	0	0.277638	0	0	0	5.3e-07	0.00106
0.724	0	0	-0.00235617	0.277546	0	0.277556	0	0	0	1.9e-07	0.00038
0.726	0	0	-0.00241204	0.277429	0	0.277439	0	0	0	7e-08	0.00014
0.728	0	0	-0.00244666	0.277305	0	0.277316	0	0	0	0	0
0.73	0	0	-0.00245919	0.277187	0	0.277197	0	0	0	-2.8e-07	-0.00056
0.732	0	0	-0.00245014	0.277071	0	0.277082	0	0	0	-1e-08	-2e-05
0.734	0	0	-0.00242171	0.276952	0	0.276962	0	0	0	0	0
0.736	0	0	-0.0023778	0.276821	0	0.276832	0	0	0	3e-08	6e-05
0.738	0	0	-0.00232245	0.276677	0	0.276686	0	0	0	5e-08	0.0001
0.74	0	0	-0.00225838	0.276515	0	0.276524	0	0	0	6e-08	0.00012
0.742	0	0	-0.00218723	0.276334	0	0.276343	0	0	0	0	0
0.744	0	0	-0.0021105	0.276136	0	0.276144	0	0	0	1.18e-06	0.00236
0.746	0	0	-0.00202986	0.27593	0	0.275937	0	0	0	3.4e-07	0.00068
0.748	0	0	-0.00194658	0.275729	0	0.275736	0	0	0	7e-08	0.00014
0.75	0	0	-0.00186196	0.27554	0	0.275546	0	0	0	-1e-08	-2e-05
0.752	0	0	-0.00177939	0.275349	0	0.275355	0	0	0	-3.8e-07	-0.00076
0.754	0	0	-0.00170504	0.275133	0	0.275138	0	0	0	-4.8e-07	-0.00096
0.756	0	0	-0.00164576	0.274873	0	0.274878	0	0	0	-4e-08	-8e-05
0.758	0	0	-0.00160702	0.274558	0	0.274562	0	0	0	-3.8e-07	-0.00076
0.76	0	0	-0.00159368	0.274177	0	0.274181	0	0	0	0	0
0.762	0	0	-0.00161198	0.273718	0	0.273723	0	0	0	-3e-08	-6e-05
0.764	0	0	-0.00167193	0.273165	0	0.273171	0	0	0	0	0
0.766	0	0	-0.00179023	0.272501	0	0.272506	0	0	0	-3.7e-07	-0.00074
0.768	0	0	-0.00198973	0.271698	0	0.271705	0	0	0	0	0
0.77	0	0	-0.00229638	0.270722	0	0.270732	0	0	0	2.7e-07	0.00054
0.772	0	0	-0.00273762	0.269539	0	0.269553	0	0	0	5e-08	0.0001
0.774	0	0	-0.00334107	0.268134	0	0.268155	0	0	0	1.73e-06	0.00346
0.776	0	0	-0.00413062	0.266525	0	0.266557	0	0	0	7e-08	0.00014
0.778	0	0	-0.00512088	0.264766	0	0.264815	0	0	0	8.8e-07	0.00176
0.78	0	0	-0.00631295	0.262942	0	0.263018	0	0	0	1.53e-06	0.00306
0.782	0	0	-0.00769224	0.261181	0	0.261295	0	0	0	6.5e-07	0.0013
0.784	0	0	-0.00922622	0.259664	0	0.259828	0	0	0	4e-08	8e-05
0.786	0	0	-0.0108614	0.258626	0	0.258854	0	0	0	6.7e-07	0.00134
0.788	0	0	-0.0125169	0.258361	0	0.258664	0	0	0	0	0
0.79	0	0	-0.0140739	0.259209	0	0.25959	0	0	0	-5.06e-06	-0.01012
0.792	0	0	-0.0153676	0.261554	0	0.262005	0	0	0	-2.65e-06	-0.0053
0.794	0	0	-0.0161827	0.265831	0	0.266323	0	0	0	0	0
0.796	0	0	-0.0162488	0.272517	0	0.273001	0	0	0	-1.218e-05	-0.02436
0.798	0	0	-0.0152364	0.282119	0	0.28253	0	0	0	0	0
0.8	0	0	-0.0127596	0.29515	0	0.295426	0	0	0	-8.92e-06	-0.01784
0.802	0	0	-0.00838288	0.312083	0	0.312196	0	0	0	-5.785e-05	-0.1157
0.804	0	0	-0.00163234	0.333313	0	0.333317	0	0	0	-6.93e-06	-0.01386
0.806	0.00024616	0.00721791	0.00798326	0.359105	0.00722211	0.359194	0.00259413	0.100548	0.591458	0	0
0.808	0.00136731	0.0166152	0.0209425	0.389542	0.0166714	0.390105	0.00650359	0.252077	1.48281	3.33e-06	0.00666
0.81	0.00363915	0.0285473	0.0376708	0.424501	0.0287783	0.426169	0.0122644	0.475366	2.79627	4.03e-05	0.0806
0.812	0.00736617	0.0433525	0.0584864	0.463668	0.0439738	0.467342	0.0205508	0.796543	4.68555	9.749e-05	0.19498
0.814	0.0128709	0.0613386	0.0835344	0.506571	0.0626744	0.513413	0.0321779	1.2472	7.33649	0.00031013	0.62026
0.816	0.0204776	0.0827713	0.11272	0.552587	0.0852667	0.563966	0.0480876	1.86386	10.9639	0.0004127	0.8254
0.818	0.030492	0.10786	0.145653	0.600898	0.112087	0.618298	0.0693033	2.68618	15.801	0.00057936	1.15872
0.82	0.0431776	0.136742	0.181633	0.650451	0.143397	0.675335	0.0968409	3.75352	22.0795	0.00086083	1.72166
0.822	0.0587316	0.169463	0.219662	0.699942	0.179352	0.733601	0.131572	5.09971	29.9983	0.00111341	2.22682
0.824	0.0772659	0.205958	0.258523	0.747829	0.219974	0.791254	0.174055	6.74634	39.6843	0.00177173	3.54346
0.826	0.0987929	0.246039	0.296872	0.792464	0.265133	0.846246	0.224367	8.69641	51.1553	0.0025288	5.0576
0.828	0.123221	0.289395	0.33337	0.832303	0.314536	0.896585	0.282008	10.9305	64.2973	0.00331896	6.63792
0.83	0.15036	0.335607	0.366814	0.866183	0.36775	0.940652	0.345925	13.408	78.8703	0.00393262	7.86524
0.832	0.179936	0.384194	0.39626	0.893544	0.424243	0.977468	0.414684	16.073	94.5472	0.0046062	9.2124
0.834	0.211618	0.434655	0.421123	0.914539	0.483432	1.00684	0.486739	18.8659	110.976	0.00524972	10.4994
0.836	0.245042	0.486528	0.44123	0.929987	0.544752	1.02935	0.560741	21.7341	127.848	0.00609458	12.1892
0.838	0.27985	0.539435	0.4568	0.941209	0.607705	1.0462	0.635783	24.6428	144.957	0.00665066	13.3013
0.84	0.315709	0.593109	0.468373	0.949769	0.6719	1.05898	0.711528	27.5786	162.227	0.00709313	14.1863
0.842	0.352339	0.647402	0.476682	0.957191	0.73707	1.06932	0.788162	30.5489	179.699	0.00785251	15.705
0.844	0.389517	0.702275	0.482509	0.964729	0.803065	1.07866	0.866238	33.5751	197.501	0.00850775	17.0155
0.846	0.427078	0.757771	0.486552	0.973267	0.869835	1.08811	0.946475	36.6851	215.795	0.00954879	19.0976
0.848	0.464903	0.813987	0.489343	0.983305	0.937395	1.09834	1.02958	39.9061	234.742	0.010463	20.9259
0.85	0.502909	0.871045	0.491219	0.99499	1.0058	1.10964	1.11608	43.2589	254.464	0.011833	23.6659
0.852	0.541032	0.929066	0.492354	1.00814	1.07512	1.12194	1.20622	46.7528	275.016	0.0138366	27.6732
0.854	0.579216	0.988143	0.4928	1.02226	1.14539	1.13484	1.29983	50.3811	296.359	0.0163306	32.6612
0.856	0.617408	1.04832	0.492543	1.03658	1.21662	1.14764	1.39625	54.1183	318.343	0.020063	40.1261
0.858	0.655551	1.10958	0.491535	1.05012	1.28877	1.15947	1.49428	57.9179	340.693	0.0255569	51.1139
0.86	0.693583	1.17182	0.489697	1.06175	1.3617	1.16923	1.59214	61.7109	363.005	0.033581	67.162
0.862	0.731435	1.23483	0.486889	1.07015	1.4352	1.17571	1.68737	65.4021	384.718	0.0441625	88.325
0.864	0.769023	1.29831	0.48287	1.0739	1.50898	1.17746	1.77677	68.8669	405.1	0.0569613	113.923
0.866	0.806237	1.36185	0.477268	1.07148	1.58261	1.17297	1.85634	71.9513	423.243	0.0702295	140.459
0.868	0.842937	1.4249	0.469582	1.06137	1.65556	1.16061	1.92146	74.4751	438.089	0.0835687	167.137
0.87	0.878936	1.48681	0.459208	1.04216	1.72717	1.13885	1.96699	76.2399	448.47	0.0946588	189.318
0.872	0.914003	1.54683	0.445498	1.01265	1.79669	1.10631	1.9877	77.0425	453.191	0.102554	205.109
0.874	0.947853	1.60414	0.42784	0.971987	1.86324	1.06198	1.97873	76.695	451.147	0.104885	209.769
0.876	0.980162	1.65784	0.405749	0.91987	1.92592	1.00538	1.93628	75.0498	441.469	0.101076	202.153
0.878	1.01058	1.70708	0.378969	0.856642	1.98378	0.936725	1.85826	72.0255	423.679	0.0915515	183.103
0.88	1.03874	1.75103	0.347575	0.783392	2.03595	0.857036	1.74488	67.631	397.829	0.0780948	156.19
0.882	1.06431	1.78898	0.312068	0.702008	2.08163	0.768246	1.59921	61.9848	364.616	0.0632024	126.405
0.884	1.087	1.82041	0.273429	0.615154	2.12025	0.673185	1.42732	55.3226	325.427	0.0482713	96.5425
0.886	1.10663	1.84503	0.233096	0.526086	2.15146	0.575413	1.23798	47.9836	282.256	0.035183	70.366
0.888	1.12314	1.86279	0.192809	0.438265	2.17518	0.478803	1.04148	40.3676	237.456	0.0254617	50.9235
0.89	1.1366	1.87391	0.154363	0.354873	2.19166	0.386992	0.848156	32.8743	193.378	0.0192826	38.5653
0.892	1.1472	1.87883	0.119297	0.278432	2.20138	0.302913	0.666827	25.846	152.035	0.0157346	31.4693
0.894	1.15526	1.87817	0.0886481	0.210632	2.20503	0.228527	0.503908	19.5313	114.89	0.0136683	27.3366
0.896	1.16113	1.87262	0.0628312	0.152341	2.20339	0.164789	0.363095	14.0734	82.7849	0.0123862	24.7724
0.898	1.16519	1.86292	0.0416839	0.103724	2.1973	0.111787	0.24563	9.52053	56.0031	0.0113517	22.7034
0.9	1.16776	1.84982	0.0246676	0.0644171	2.18758	0.0689786	0.150896	5.84869	34.404	0.0102263	20.4526
0.902	1.16915	1.834	0.011136	0.0336689	2.17496	0.0354628	0.0771302	2.98954	17.5856	0.00877203	17.5441
0.904	1.1696	1.8161	0.00056422	0.010498	2.16013	0.0105131	0.0227097	0.880222	5.17778	0.00711444	14.2289
0.906	1.1696	1.79648	-0.00735299	-0.00617175	2.14366	0.00959984	0.0205788	0.797628	4.69193	0.00571042	11.4208
0.908	1.1696	1.77686	-0.0127563	-0.0174198	2.12725	0.021591	0.0459294	1.78021	10.4718	0.00470126	9.40252
0.91	1.1696	1.75724	-0.0157822	-0.0242776	2.11089	0.0289565	0.0611239	2.36914	13.9361	0.00415691	8.31382
0.912	1.1696	1.73762	-0.0167294	-0.0276973	2.09458	0.0323576	0.0677755	2.62696	15.4527	0.00390651	7.81302
0.914	1.1696	1.718	-0.0161293	-0.0285396	2.07833	0.032782	0.0681319	2.64077	15.5339	0.00382561	7.65122
0.916	1.1696	1.69838	-0.0146769	-0.0275586	2.06214	0.0312232	0.0643868	2.49561	14.6801	0.00377153	7.54306
0.918	1.1696	1.67876	-0.013055	-0.0253806	2.04602	0.0285413	0.058396	2.26341	13.3142	0.00362582	7.25164
0.92	1.1696	1.65914	-0.0117386	-0.0225058	2.02995	0.0253832	0.0515266	1.99715	11.748	0.00340842	6.81684
0.922	1.1696	1.63952	-0.0108813	-0.0193232	2.01394	0.0221763	0.0446618	1.73108	10.1828	0.00301818	6.03636
0.924	1.1696	1.6199	-0.0103406	-0.0161187	1.998	0.0191504	0.0382626	1.48305	8.72381	0.00245247	4.90494
0.926	1.1696	1.60028	-0.0098275	-0.0130904	1.98213	0.0163688	0.0324451	1.25756	7.39742	0.00183083	3.66166
0.928	1.1696	1.58066	-0.00910278	-0.0103523	1.96632	0.0137851	0.027106	1.05062	6.18013	0.00126752	2.53504
0.93	1.1696	1.56104	-0.00812513	-0.00792558	1.95059	0.0113504	0.02214	0.858141	5.04789	0.00078969	1.57938
0.932	1.1696	1.54142	-0.00708421	-0.00576645	1.93492	0.00913444	0.0176744	0.685055	4.02974	0.00043529	0.87058
0.934	1.1696	1.5218	-0.00630466	-0.00382086	1.91933	0.00737209	0.0141495	0.548429	3.22605	0.00019233	0.38466
0.936	1.1696	1.50218	-0.0060708	-0.00205263	1.90381	0.00640842	0.0122004	0.472885	2.78167	1.013e-05	0.02026
0.938	1.1696	1.48256	-0.00646514	-0.00044839	1.88837	0.00648067	0.0122379	0.474337	2.79022	-0.00012844	-0.25688
0.94	1.1696	1.46294	-0.00730861	0.00098571	1.873	0.00737478	0.013813	0.535387	3.14934	-0.00022185	-0.4437
0.942	1.1696	1.44332	-0.00823699	0.00224084	1.85772	0.00853636	0.0158581	0.614657	3.61563	-0.00026573	-0.53146
0.944	1.1696	1.4237	-0.00887581	0.00331696	1.84252	0.00947535	0.0174585	0.676686	3.9805	-0.00028128	-0.56256
0.946	1.1696	1.40408	-0.00902255	0.00422013	1.8274	0.00996072	0.0182022	0.705512	4.15007	-0.0002913	-0.5826
0.948	1.1696	1.38446	-0.00874192	0.00496369	1.81237	0.0100528	0.0182194	0.706179	4.154	-0.00031903	-0.63806
0.95	1.1696	1.36484	-0.0083257	0.00557255	1.79742	0.0100185	0.0180075	0.697966	4.10568	-0.0003845	-0.769
0.952	1.1696	1.34522	-0.00813693	0.0060918	1.78257	0.0101646	0.0181192	0.702294	4.13114	-0.00047487	-0.94974
0.954	1.1696	1.3256	-0.00841966	0.00660324	1.76781	0.0107002	0.0189159	0.733174	4.31279	-0.00059083	-1.18166
0.956	1.1696	1.30598	-0.00917157	0.0072182	1.75315	0.0116713	0.0204616	0.793085	4.66521	-0.00070667	-1.41334
0.958	1.1696	1.28636	-0.0101417	0.00804006	1.73858	0.0129421	0.0225008	0.872126	5.13015	-0.00081386	-1.62772
0.96	1.1696	1.26674	-0.0109538	0.00914065	1.72412	0.0142666	0.0245973	0.953384	5.60814	-0.00092632	-1.85264
0.962	1.1696	1.24712	-0.0112939	0.0105573	1.70975	0.01546	0.0264327	1.02452	6.02661	-0.00102057	-2.04114
0.964	1.1696	1.2275	-0.0110678	0.0122879	1.6955	0.0165375	0.0280392	1.08679	6.39289	-0.00112669	-2.25338
0.966	1.1696	1.20788	-0.0104446	0.014295	1.68135	0.0177041	0.0297667	1.15375	6.78676	-0.00116905	-2.3381
0.968	1.1696	1.18826	-0.00976683	0.0165268	1.66731	0.019197	0.0320073	1.24059	7.29762	-0.00125599	-2.51198
0.97	1.1696	1.16864	-0.00937762	0.0189287	1.65338	0.0211243	0.0349265	1.35374	7.96318	-0.00123886	-2.47772
0.972	1.1696	1.14902	-0.00944992	0.0214519	1.63957	0.0234411	0.0384334	1.48967	8.76275	-0.00126991	-2.53982
0.974	1.1696	1.1294	-0.00990199	0.0240671	1.62588	0.0260245	0.0423128	1.64003	9.64725	-0.00129851	-2.59702
0.976	1.1696	1.10978	-0.0104421	0.0267646	1.61232	0.0287294	0.0463209	1.79539	10.5611	-0.00130954	-2.61908
0.978	1.1696	1.09016	-0.0107208	0.0295426	1.59887	0.0314277	0.0502489	1.94763	11.4567	-0.00138561	-2.77122
0.98	1.1696	1.07054	-0.010512	0.0324016	1.58556	0.0340641	0.0540108	2.09344	12.3144	-0.00148481	-2.96962
0.982	1.1696	1.05092	-0.00982771	0.0353469	1.57238	0.0366877	0.057687	2.23593	13.1525	-0.00165764	-3.31528
0.984	1.1696	1.0313	-0.00891183	0.0383999	1.55934	0.0394205	0.0614698	2.38255	14.015	-0.00167505	-3.3501
0.986	1.1696	1.01168	-0.00811733	0.0416101	1.54643	0.0423945	0.0655601	2.54109	14.9476	-0.00178217	-3.56434
0.988	1.1696	0.992055	-0.00772946	0.0450413	1.53367	0.0456997	0.0700881	2.71659	15.98	-0.0018327	-3.6654
0.99	1.1696	0.972435	-0.00782296	0.0487464	1.52105	0.0493702	0.0750945	2.91064	17.1214	-0.00196348	-3.92696
0.992	1.1696	0.952815	-0.00822726	0.0527547	1.50858	0.0533923	0.0805467	3.12197	18.3645	-0.00193789	-3.87578
0.994	1.1696	0.933195	-0.00861779	0.0570648	1.49627	0.0577119	0.0863523	3.34699	19.6882	-0.00198304	-3.96608
0.996	1.1696	0.913575	-0.00868447	0.0616462	1.48411	0.062255	0.0923932	3.58113	21.0655	-0.0020225	-4.045
0.998	1.1696	0.893955	-0.00829062	0.066456	1.47211	0.0669711	0.0985891	3.82128	22.4781	-0.00205751	-4.11502
1	1.1696	0.874335	-0.0075409	0.071449	1.46028	0.0718459	0.104915	4.06648	23.9205	-0.00197583	-3.95166
1.002	1.1696	0.854715	-0.006723	0.0765649	1.44862	0.0768595	0.11134	4.31551	25.3854	-0.00210466	-4.20932
1.004	1.1696	0.835095	-0.00615436	0.0817119	1.43713	0.0819434	0.117763	4.56447	26.8498	-0.00214559	-4.29118
1.006	1.1696	0.815475	-0.00601566	0.0867717	1.42582	0.08698	0.124018	4.80689	28.2758	-0.00213072	-4.26144
1.008	1.1696	0.795855	-0.00625671	0.0916185	1.41469	0.0918319	0.129914	5.03541	29.6201	-0.00205927	-4.11854
1.01	1.1696	0.776235	-0.00662193	0.0961253	1.40375	0.0963531	0.135255	5.24245	30.8379	-0.00209314	-4.18628
1.012	1.1696	0.756615	-0.00678284	0.100154	1.39299	0.100383	0.139833	5.41987	31.8816	-0.00208267	-4.16534
1.014	1.1696	0.736995	-0.00650977	0.103573	1.38243	0.103777	0.143465	5.56066	32.7098	-0.00211897	-4.23794
1.016	1.1696	0.717375	-0.0057936	0.106324	1.37207	0.106482	0.146101	5.66285	33.3109	-0.0021261	-4.2522
1.018	1.1696	0.697755	-0.00485425	0.108476	1.36192	0.108584	0.147883	5.73191	33.7171	-0.00213013	-4.26026
1.02	1.1696	0.678135	-0.00403055	0.110229	1.35197	0.110303	0.149127	5.7801	34.0006	-0.00215414	-4.30828
1.022	1.1696	0.658515	-0.00360671	0.111895	1.34224	0.111953	0.150267	5.82432	34.2607	-0.00202893	-4.05786
1.024	1.1696	0.638895	-0.00366384	0.113841	1.33272	0.113899	0.151796	5.88358	34.6093	-0.00191239	-3.82478
1.026	1.1696	0.619275	-0.00403457	0.116442	1.32343	0.116512	0.154195	5.97656	35.1563	-0.00167186	-3.34372
1.028	1.1696	0.599655	-0.00438429	0.120034	1.31436	0.120114	0.157874	6.11914	35.9949	-0.00159199	-3.18398
1.03	1.1696	0.580035	-0.00437657	0.12484	1.30553	0.124917	0.163083	6.32103	37.1825	-0.00149014	-2.98028
1.032	1.1696	0.560415	-0.00383979	0.130896	1.29693	0.130952	0.169836	6.58279	38.7223	-0.00128442	-2.56884
1.034	1.1696	0.540795	-0.00285272	0.137995	1.28857	0.138024	0.177854	6.89358	40.5504	-0.00109904	-2.19808
1.036	1.1696	0.521175	-0.00170781	0.145672	1.28046	0.145682	0.18654	7.23023	42.5307	-0.00089961	-1.79922
1.038	1.1696	0.501555	-0.00077187	0.153297	1.2726	0.153299	0.195089	7.56158	44.4799	-0.0007907	-1.5814
1.04	1.1696	0.481935	-0.00031221	0.160288	1.265	0.160288	0.202764	7.85908	46.2299	-0.00058659	-1.17318
1.042	1.1696	0.462315	-0.00037256	0.166268	1.25766	0.166268	0.209108	8.10498	47.6763	-0.00045812	-0.91624
1.044	1.1696	0.442695	-0.0007595	0.171086	1.25058	0.171087	0.213958	8.29294	48.782	-0.00033868	-0.67736
1.046	1.1696	0.423075	-0.00114373	0.174755	1.24377	0.174759	0.21736	8.42479	49.5576	-0.00028401	-0.56802
1.048	1.1696	0.403455	-0.00122439	0.177369	1.23723	0.177373	0.219451	8.50586	50.0345	-0.00024446	-0.48892
1.05	1.1696	0.383835	-0.00087442	0.178993	1.23097	0.178995	0.220338	8.54024	50.2367	-0.00019933	-0.39866
1.052	1.1696	0.364215	-0.00019749	0.179647	1.225	0.179647	0.220067	8.52972	50.1748	-0.00015886	-0.31772
1.054	1.1696	0.344595	0.00052865	0.17935	1.21931	0.179351	0.218684	8.47612	49.8595	-0.00013577	-0.27154
1.056	1.1696	0.324975	0.00099494	0.178172	1.21391	0.178175	0.216287	8.38323	49.3131	-9.776e-05	-0.19552
1.058	1.1696	0.305355	0.00101937	0.176244	1.2088	0.176247	0.213048	8.25768	48.5746	-8.258e-05	-0.16516
1.06	1.1696	0.285735	0.00063733	0.173766	1.204	0.173767	0.209215	8.10912	47.7007	-6.229e-05	-0.12458
1.062	1.1696	0.266115	7.809e-05	0.170961	1.19949	0.170961	0.205066	7.94831	46.7548	-4.479e-05	-0.08958
1.064	1.1696	0.246495	-0.00035407	0.168006	1.19529	0.168007	0.200817	7.7836	45.7859	-1.975e-05	-0.0395
1.066	1.1696	0.226875	-0.00043247	0.164978	1.1914	0.164978	0.196555	7.61841	44.8142	3.59e-06	0.00718
1.068	1.1696	0.207255	-0.0001212	0.161845	1.18782	0.161845	0.192243	7.45129	43.8311	2.614e-05	0.05228
1.07	1.1696	0.187635	0.0004088	0.158525	1.18455	0.158526	0.187782	7.27839	42.8141	4.443e-05	0.08886
1.072	1.1696	0.168015	0.00087214	0.154948	1.18161	0.15495	0.18309	7.0965	41.7441	5.864e-05	0.11728
1.074	1.1696	0.148395	0.00102203	0.151103	1.17898	0.151107	0.178151	6.90508	40.6181	8.49e-05	0.1698
1.076	1.1696	0.128775	0.00078267	0.147039	1.17667	0.147041	0.173019	6.70615	39.4479	0.00011439	0.22878
1.078	1.1696	0.109155	0.00029338	0.142796	1.17468	0.142796	0.16774	6.50156	38.2445	0.00014504	0.29008
1.08	1.1696	0.089535	-0.00015699	0.138342	1.17302	0.138342	0.162278	6.28986	36.9992	0.00018421	0.36842
1.082	1.1696	0.069915	-0.00027468	0.133582	1.17169	0.133582	0.156516	6.06651	35.6854	0.00021708	0.43416
1.084	1.1696	0.050295	8.698e-05	0.128416	1.17068	0.128416	0.150335	5.82692	34.276	0.000235	0.47
1.086	1.1696	0.030675	0.00084791	0.122795	1.17	0.122798	0.143673	5.56873	32.7572	0.00026054	0.52108
1.088	1.1696	0.011055	0.00173793	0.116735	1.16965	0.116748	0.136554	5.29281	31.1342	0.00025591	0.51182
1.09	1.1696	-0.00856498	0.00243165	0.110317	1.16963	0.110343	0.129061	5.00236	29.4257	0.00024323	0.48646
1.092	1.1696	-0.028185	0.00271101	0.103626	1.16994	0.103662	0.121278	4.7007	27.6512	0.00022406	0.44812
1.094	1.1696	-0.047805	0.00257214	0.0967333	1.17058	0.0967675	0.113274	4.39045	25.8262	0.00017843	0.35686
1.096	1.1696	-0.067425	0.00222248	0.0896937	1.17154	0.0897213	0.105112	4.07411	23.9654	0.00013194	0.26388
1.098	1.1696	-0.087045	0.00197081	0.0825385	1.17283	0.0825621	0.0968315	3.75316	22.0774	9.784e-05	0.19568
1.1	1.1696	-0.106665	0.00206774	0.0752804	1.17445	0.0753088	0.0884466	3.42816	20.1657	6.316e-05	0.12632
1.102	1.1696	-0.126285	0.00257707	0.0679681	1.1764	0.0680169	0.0800148	3.10135	18.2432	5.441e-05	0.10882
1.104	1.1696	-0.145905	0.00334202	0.0607079	1.17866	0.0607998	0.0716626	2.77762	16.3389	5.841e-05	0.11682
1.106	1.1696	-0.165525	0.00406137	0.0536324	1.18125	0.053786	0.0635349	2.46259	14.4858	7.047e-05	0.14094
1.108	1.1696	-0.185145	0.00443738	0.046881	1.18416	0.0470905	0.0557628	2.16135	12.7138	8.23e-05	0.1646
1.11	1.1696	-0.204765	0.00432208	0.0405875	1.18739	0.040817	0.0484656	1.87851	11.0501	8.511e-05	0.17022
1.112	1.1696	-0.224385	0.00378711	0.034858	1.19093	0.0350631	0.0417577	1.61851	9.52068	6.81e-05	0.1362
1.114	1.1696	-0.244005	0.00308349	0.0297702	1.19478	0.0299294	0.0357591	1.38601	8.15301	3.651e-05	0.07302
1.116	1.1696	-0.263625	0.00251409	0.0253766	1.19894	0.0255008	0.030574	1.18504	6.97082	-9.9e-06	-0.0198
1.118	1.1696	-0.283245	0.00228386	0.021685	1.20341	0.0218049	0.0262402	1.01706	5.98272	-5.545e-05	-0.1109
1.12	1.1696	-0.302865	0.00240375	0.0186544	1.20818	0.0188086	0.0227241	0.880778	5.18105	-8.656e-05	-0.17312
1.122	1.1696	-0.322485	0.0026965	0.0162157	1.21324	0.0164384	0.0199437	0.773012	4.54713	-0.00011429	-0.22858
1.124	1.1696	-0.342105	0.00289834	0.0142839	1.2186	0.014575	0.0177611	0.688416	4.04951	-0.00013076	-0.26152
1.126	1.1696	-0.361725	0.00280263	0.0127691	1.22426	0.0130731	0.0160048	0.620341	3.64906	-0.00012817	-0.25634
1.128	1.1696	-0.381345	0.00236981	0.0115903	1.2302	0.0118301	0.0145533	0.564081	3.31813	-0.00014569	-0.29138
1.13	1.1696	-0.400965	0.00174771	0.0106728	1.23642	0.010815	0.0133718	0.518288	3.04875	-0.00016363	-0.32726
1.132	1.1696	-0.420585	0.00119477	0.00995124	1.24292	0.0100227	0.0124574	0.482846	2.84027	-0.00021093	-0.42186
1.134	1.1696	-0.440205	0.00094666	0.00937971	1.2497	0.00942736	0.0117813	0.456641	2.68612	-0.00021652	-0.43304
1.136	1.1696	-0.459825	0.00109278	0.00891842	1.25674	0.00898512	0.011292	0.437674	2.57455	-0.00027332	-0.54664
1.138	1.1696	-0.479445	0.00152657	0.00851575	1.26405	0.0086515	0.0109359	0.423874	2.49338	-0.00028238	-0.56476
1.14	1.1696	-0.499065	0.00199789	0.00811514	1.27162	0.00835746	0.0106275	0.41192	2.42306	-0.00028834	-0.57668
1.142	1.1696	-0.518685	0.00224027	0.00766729	1.27945	0.00798787	0.0102201	0.396128	2.33016	-0.00031034	-0.62068
1.144	1.1696	-0.538305	0.00210571	0.00713749	1.28753	0.00744162	0.00958132	0.371369	2.18452	-0.000319	-0.638
1.146	1.1696	-0.557925	0.00163689	0.00650748	1.29586	0.00671019	0.00869544	0.337033	1.98255	-0.00032014	-0.64028
1.148	1.1696	-0.577545	0.00104209	0.00576598	1.30442	0.00585939	0.00764313	0.296245	1.74262	-0.00031599	-0.63198
1.15	1.1696	-0.597165	0.0005889	0.00490382	1.31323	0.00493905	0.0064861	0.251399	1.47882	-0.00030931	-0.61862
1.152	1.1696	-0.616785	0.00047065	0.0039195	1.32227	0.00394766	0.00521985	0.20232	1.19012	-0.00028293	-0.56586
1.154	1.1696	-0.636405	0.00071075	0.0028147	1.33153	0.00290305	0.0038655	0.149826	0.881327	-0.00022558	-0.45116
1.156	1.1696	-0.656025	0.00115244	0.00158653	1.34102	0.00196092	0.00262963	0.101923	0.59955	-0.00022624	-0.45248
1.158	1.1696	-0.675645	0.00154061	0.00023395	1.35072	0.00155827	0.0021048	0.0815813	0.47989	-0.00015641	-0.31282
1.16	1.1696	-0.695265	0.00165426	-0.00123666	1.36064	0.00206541	0.00281029	0.108926	0.64074	-8.86e-05	-0.1772
1.162	1.1696	-0.714885	0.0014205	-0.00281212	1.37077	0.00315053	0.00431867	0.16739	0.984648	-4.25e-05	-0.085
1.164	1.1696	-0.734505	0.00095067	-0.00446961	1.38111	0.00456959	0.0063111	0.244616	1.43892	-2.67e-06	-0.00534
1.166	1.1696	-0.754125	0.00048204	-0.00617827	1.39164	0.00619705	0.00862407	0.334266	1.96627	2.303e-05	0.04606
1.168	1.1696	-0.773745	0.0002584	-0.00789868	1.40237	0.00790291	0.0110828	0.429566	2.52686	3.902e-05	0.07804
1.17	1.1696	-0.793365	0.00041006	-0.00956614	1.41329	0.00957492	0.0135321	0.524502	3.08531	3.897e-05	0.07794
1.172	1.1696	-0.812985	0.00089334	-0.0110801	1.4244	0.011116	0.0158336	0.613706	3.61004	2.22e-05	0.0444
1.174	1.1696	-0.832605	0.00152048	-0.0123036	1.43569	0.0123972	0.0177984	0.689862	4.05801	2.2e-06	0.0044
1.176	1.1696	-0.852225	0.00206447	-0.0130447	1.44715	0.0132071	0.0191126	0.740799	4.35764	-2.233e-05	-0.04466
1.178	1.1696	-0.871845	0.00238423	-0.01304	1.45879	0.0132562	0.019338	0.749537	4.40904	-4.568e-05	-0.09136
1.18	1.1696	-0.891465	0.00250533	-0.0119676	1.4706	0.0122271	0.0179811	0.696944	4.09967	-6.536e-05	-0.13072
1.182	1.1696	-0.911085	0.00261405	-0.00945642	1.48258	0.00981107	0.0145457	0.563786	3.31639	-6.513e-05	-0.13026
1.184	1.1696	-0.930705	0.00296705	-0.0050881	1.49472	0.00589	0.00880388	0.341236	2.00727	-8.592e-05	-0.17184
1.186	1.1696	-0.950325	0.00376221	0.0015775	1.50701	0.00407955	0.00614792	0.238292	1.40172	-0.00010019	-0.20038
1.188	1.1696	-0.969945	0.00503573	0.0109757	1.51946	0.0120758	0.0183487	0.711191	4.18348	-9.123e-05	-0.18246
1.19	1.1696	-0.989565	0.00663771	0.0235258	1.53206	0.0244443	0.0374501	1.45155	8.53855	-8.362e-05	-0.16724
1.192	1.1696	-1.00918	0.00829708	0.0396039	1.5448	0.0404637	0.0625084	2.42281	14.2518	-7.968e-05	-0.15936
1.194	1.1696	-1.0288	0.00973811	0.0594979	1.55769	0.0602895	0.0939125	3.64002	21.4119	-6.645e-05	-0.1329
1.196	1.1696	-1.04842	0.0107856	0.0833207	1.57072	0.0840159	0.131965	5.11493	30.0878	-3.06e-05	-0.0612
1.198	1.1696	-1.06804	0.011404	0.110804	1.58388	0.111389	0.176427	6.83825	40.225	-1.92e-06	-0.00384
1.2	1.1696	-1.08766	0.0116514	0.141069	1.59718	0.141549	0.226079	8.76275	51.5456	3.108e-05	0.06216
1.202	1.1696	-1.10728	0.0115766	0.172634	1.6106	0.173022	0.27867	10.8012	63.5362	6.19e-05	0.1238
1.204	1.1696	-1.1269	0.0111273	0.203672	1.62415	0.203975	0.331288	12.8406	75.533	8.628e-05	0.17256
1.206	1.1696	-1.14652	0.0101359	0.232312	1.63783	0.232533	0.38085	14.7616	86.833	9.694e-05	0.19388
1.208	1.1696	-1.16614	0.00840734	0.256923	1.65162	0.25706	0.424566	16.4561	96.8003	0.00011553	0.23106
1.21	1.1696	-1.18576	0.00586677	0.276326	1.66553	0.276388	0.460333	17.8424	104.955	6.564e-05	0.13128
1.212	1.1696	-1.20538	0.0026811	0.289911	1.67956	0.289923	0.486942	18.8737	111.022	5.405e-05	0.1081
1.214	1.1696	-1.225	-0.00072145	0.297632	1.69369	0.297633	0.504099	19.5387	114.934	2.374e-05	0.04748
1.216	1.1696	-1.24462	-0.00375792	0.299929	1.70794	0.299953	0.512301	19.8566	116.804	-5.76e-06	-0.01152
1.218	1.1696	-1.26424	-0.00588414	0.297591	1.72229	0.29765	0.512638	19.8697	116.881	-2.537e-05	-0.05074
1.22	1.1696	-1.28386	-0.00678692	0.29161	1.73674	0.291689	0.506589	19.6352	115.501	-3.446e-05	-0.06892
1.222	1.1696	-1.30348	-0.00647878	0.283077	1.7513	0.283151	0.495881	19.2202	113.06	-3.8e-05	-0.076
1.224	1.1696	-1.3231	-0.00524987	0.273088	1.76595	0.273138	0.482348	18.6957	109.974	-3.171e-05	-0.06342
1.226	1.1696	-1.34272	-0.00350384	0.26266	1.78069	0.262683	0.467759	18.1302	106.648	-2.284e-05	-0.04568
1.228	1.1696	-1.36234	-0.00155647	0.252675	1.79553	0.252679	0.453695	17.5851	103.442	-1.732e-05	-0.03464
1.23	1.1696	-1.38196	0.00050678	0.243847	1.81047	0.243847	0.441477	17.1115	100.656	-1.576e-05	-0.03152
1.232	1.1696	-1.40158	0.00284294	0.236695	1.82549	0.236712	0.432115	16.7486	98.5213	-2.19e-05	-0.0438
1.234	1.1696	-1.4212	0.00572955	0.231544	1.84059	0.231615	0.426309	16.5236	97.1976	-4.343e-05	-0.08686
1.236	1.1696	-1.44082	0.00937649	0.228536	1.85579	0.228728	0.42447	16.4523	96.7783	-5.465e-05	-0.1093
1.238	1.1696	-1.46044	0.0137673	0.227626	1.87106	0.228042	0.426679	16.538	97.2821	-7.127e-05	-0.14254
1.24	1.1696	-1.48006	0.0186078	0.228591	1.88641	0.229347	0.432643	16.7691	98.6418	-7.618e-05	-0.15236
1.242	1.1696	-1.49968	0.0234057	0.231088	1.90185	0.23227	0.441742	17.1218	100.716	-6.83e-05	-0.1366
1.244	1.1696	-1.5193	0.027642	0.234742	1.91735	0.236363	0.453193	17.5656	103.327	-4.438e-05	-0.08876
1.246	1.1696	-1.53892	0.0309516	0.239231	1.93294	0.241225	0.466273	18.0726	106.309	2.065e-05	0.0413
1.248	1.1696	-1.55854	0.0332316	0.244363	1.9486	0.246612	0.480547	18.6258	109.564	0.00012987	0.25974
1.25	1.1696	-1.57816	0.0346332	0.250106	1.96432	0.252493	0.495977	19.2239	113.082	0.00026484	0.52968
1.252	1.1696	-1.59778	0.0354469	0.256596	1.98012	0.259032	0.512915	19.8804	116.944	0.00040924	0.81848
1.254	1.1696	-1.6174	0.0359415	0.264115	1.99599	0.26655	0.532029	20.6213	121.302	0.00063895	1.2779
1.256	1.1696	-1.63702	0.0362407	0.273066	2.01192	0.27546	0.554204	21.4808	126.357	0.00066256	1.32512
1.258	1.1696	-1.65664	0.0362922	0.283878	2.02791	0.286189	0.580366	22.4948	132.322	0.00097886	1.95772
1.26	1.1696	-1.67626	0.0359344	0.296854	2.04397	0.299021	0.61119	23.6895	139.35	0.00101132	2.02264
1.262	1.1696	-1.69588	0.0350104	0.311977	2.06009	0.313935	0.646736	25.0673	147.455	0.00122913	2.45826
1.264	1.1696	-1.7155	0.0334552	0.328723	2.07628	0.330421	0.686046	26.5909	156.417	0.00131558	2.63116
1.266	1.1696	-1.73512	0.031301	0.345849	2.09252	0.347262	0.726651	28.1648	165.675	0.0012575	2.515
1.268	1.1696	-1.75474	0.0285936	0.36124	2.10881	0.36237	0.76417	29.619	174.229	0.00119954	2.39908
1.27	1.1696	-1.77436	0.0252629	0.372171	2.12517	0.373028	0.792746	30.7266	180.745	0.00084734	1.69468
1.272	1.1696	-1.79398	0.0210283	0.376308	2.14158	0.376895	0.807148	31.2848	184.028	0.00021518	0.43036
1.274	1.1696	-1.8136	0.0154392	0.372981	2.15804	0.3733	0.805596	31.2247	183.674	-0.00029187	-0.58374
1.276	1.1696	-1.83322	0.00809633	0.363542	2.17455	0.363632	0.790737	30.6487	180.287	-0.0007659	-1.5318
1.278	1.1696	-1.85284	-0.00103827	0.350427	2.19112	0.350428	0.76783	29.7608	175.064	-0.00122592	-2.45184
1.28	1.1696	-1.87246	-0.0114436	0.335951	2.20773	0.336146	0.742121	28.7644	169.202	-0.00172728	-3.45456
1.282	1.1696	-1.89208	-0.0221222	0.321707	2.2244	0.322467	0.717295	27.8021	163.542	-0.00256895	-5.1379
1.284	1.1696	-1.9117	-0.0319597	0.30847	2.24111	0.310121	0.695016	26.9386	158.462	-0.00121587	-2.43174
1.286	1.1696	-1.93132	-0.0401828	0.296303	2.25787	0.299016	0.675139	26.1682	153.93	-0.00052139	-1.04278
1.288	1.1696	-1.95094	-0.0466693	0.284753	2.27468	0.288552	0.656361	25.4404	149.649	-0.00024102	-0.48204
1.29	1.1696	-1.97056	-0.0519405	0.273087	2.29153	0.277983	0.637005	24.6901	145.236	-0.0001314	-0.2628
1.292	1.1696	-1.99018	-0.0568345	0.26055	2.30842	0.266677	0.615602	23.8605	140.356	-9.909e-05	-0.19818
1.294	1.1696	-2.0098	-0.0620363	0.246564	2.32536	0.254249	0.591219	22.9154	134.797	-8.091e-05	-0.16182
1.296	1.1696	-2.02942	-0.0677011	0.230874	2.34233	0.240595	0.563554	21.8432	128.489	-5.331e-05	-0.10662
1.298	1.1696	-2.04904	-0.0733574	0.21358	2.35935	0.225827	0.532805	20.6514	121.479	-4.322e-05	-0.08644
1.3	1.1696	-2.06866	-0.0781211	0.195076	2.37641	0.210137	0.499371	19.3555	113.856	3.161e-05	0.06322
1.302	1.1696	-2.08828	-0.0810993	0.175914	2.39351	0.193708	0.463642	17.9706	105.709	5.118e-05	0.10236
1.304	1.1696	-2.1079	-0.0817752	0.15666	2.41065	0.176719	0.426007	16.5119	97.1288	6.752e-05	0.13504
1.306	1.1696	-2.12752	-0.0801924	0.137775	2.42782	0.159414	0.387029	15.0011	88.242	0	0
1.308	1.1696	-2.14714	-0.0768682	0.119586	2.44503	0.142161	0.347588	13.4724	79.2493	0	0
1.31	1.1696	-2.16676	-0.0725005	0.102322	2.46228	0.125403	0.308779	11.9682	70.4009	5.457e-05	0.10914
1.312	1.1696	-2.18638	-0.0676334	0.0861451	2.47956	0.109523	0.271569	10.5259	61.9172	0.00011517	0.23034
1.314	1.1696	-2.206	-0.0624517	0.0711938	2.49688	0.0947036	0.236464	9.16526	53.9133	0.00010884	0.21768
1.316	1.1696	-2.22562	-0.0568004	0.0575954	2.51423	0.080892	0.203381	7.883	46.3706	5.967e-05	0.11934
1.318	1.1696	-2.24524	-0.050404	0.0454536	2.53162	0.0678719	0.171826	6.65991	39.1759	2.199e-05	0.04398
1.32	1.1696	-2.26486	-0.0431517	0.0348296	2.54903	0.0554542	0.141355	5.47886	32.2286	-1.802e-05	-0.03604
1.322	1.1696	-2.28448	-0.0352908	0.0257359	2.56648	0.0436781	0.112099	4.34493	25.5584	-4.904e-05	-0.09808
1.324	0	0	-0.0274223	0.0181324	0	0.032875	0	0	0	-8.732e-05	-0.17464
1.326	0	0	-0.0202984	0.0119327	0	0.023546	0	0	0	-0.00013192	-0.26384
1.328	0	0	-0.0145252	0.00701706	0	0.0161313	0	0	0	-0.00013012	-0.26024
1.33	0	0	-0.0103207	0.00324222	0	0.0108179	0	0	0	-0.00018608	-0.37216
1.332	0	0	-0.00744786	0.00045449	0	0.00746171	0	0	0	-0.00013105	-0.2621
1.334	0	0	-0.00535681	-0.00149709	0	0.00556208	0	0	0	-0.00015105	-0.3021
1.336	0	0	-0.00346307	-0.00275587	0	0.0044258	0	0	0	-0.00012091	-0.24182
1.338	0	0	-0.00142513	-0.00345607	0	0.00373837	0	0	0	-9.989e-05	-0.19978
1.34	0	0	0.00071532	-0.00371804	0	0.00378623	0	0	0	-8.8e-05	-0.176
1.342	0	0	0.00259718	-0.00364454	0	0.00447527	0	0	0	-7.859e-05	-0.15718
1.344	0	0	0.00377	-0.00332067	0	0.00502392	0	0	0	-6.755e-05	-0.1351
1.346	0	0	0.00396701	-0.00281525	0	0.00486444	0	0	0	-7.143e-05	-0.14286
1.348	0	0	0.00327865	-0.00218632	0	0.00394075	0	0	0	-6.706e-05	-0.13412
1.35	0	0	0.00213896	-0.00148737	0	0.00260527	0	0	0	-6.327e-05	-0.12654
1.352	0	0	0.00113239	-0.0007704	0	0.00136961	0	0	0	-5.395e-05	-0.1079
1.354	0	0	0.0007188	-8.931e-05	0	0.000724327	0	0	0	-5.031e-05	-0.10062
1.356	0	0	0.00101837	0.00050714	0	0.00113766	0	0	0	-2.701e-05	-0.05402
1.358	0	0	0.00176901	0.00099056	0	0.00202746	0	0	0	-2.188e-05	-0.04376
1.36	0	0	0.00247718	0.00135115	0	0.00282171	0	0	0	-6.3e-07	-0.00126
1.362	0	0	0.00268349	0.00158773	0	0.00311801	0	0	0	0	0
1.364	0	0	0.00220556	0.00170877	0	0.00279005	0	0	0	0	0
1.366	0	0	0.00123313	0.00173261	0	0.00212663	0	0	0	0	0
1.368	0	0	0.00022892	0.00168387	0	0.00169936	0	0	0	0	0
1.37	0	0	-0.00031118	0.00159266	0	0.00162278	0	0	0	0	0
1.372	0	0	-0.00011421	0.00148859	0	0.00149296	0	0	0	0	0
1.374	0	0	0.00072972	0.00139367	0	0.00157315	0	0	0	0	0
1.376	0	0	0.00181322	0.0013264	0	0.00224658	0	0	0	0	0
1.378	0	0	0.0026185	0.00130395	0	0.00292521	0	0	0	0	0
1.38	0	0	0.00277956	0.00133377	0	0.003083	0	0	0	0	0
1.382	0	0	0.00226408	0.00141185	0	0.00266822	0	0	0	0	0
1.384	0	0	0.00138168	0.00152688	0	0.00205922	0	0	0	0	0
1.386	0	0	0.00061842	0.0016563	0	0.00176799	0	0	0	0	0
1.388	0	0	0.00038496	0.00177138	0	0.00181273	0	0	0	0	0
1.39	0	0	0.00080705	0.00185587	0	0.00202375	0	0	0	0	0
1.392	0	0	0.00166383	0.00190743	0	0.00253113	0	0	0	0	0
1.394	0	0	0.00250403	0.00192678	0	0.00315953	0	0	0	0	0
1.396	0	0	0.00288044	0.00191503	0	0.00345894	0	0	0	0	0
1.398	0	0	0.00258024	0.0018687	0	0.00318586	0	0	0	0	0
1.4	0	0	0.00173325	0.00177792	0	0.00248297	0	0	0	0	0
1.402	0	0	0.00074471	0.00163832	0	0.00179963	0	0	0	0	0
1.404	0	0	8.684e-05	0.00145511	0	0.0014577	0	0	0	0	0
1.406	0	0	5.598e-05	0.00123565	0	0.00123692	0	0	0	0	0
1.408	0	0	0.00062162	0.00099016	0	0.00116911	0	0	0	0	0
1.41	0	0	0.00144425	0.00073447	0	0.00162028	0	0	0	0	0
1.412	0	0	0.00205081	0.00048602	0	0.00210761	0	0	0	0	0
1.414	0	0	0.00207754	0.00026551	0	0.00209444	0	0	0	0	0
1.416	0	0	0.00145632	9.972e-05	0	0.00145973	0	0	0	0	0
1.418	0	0	0.00044963	9.39e-06	0	0.000449728	0	0	0	0	0
1.42	0	0	-0.00048416	-3.66e-06	0	0.000484174	0	0	0	0	0
1.422	0	0	-0.00092581	4.81e-05	0	0.000927059	0	0	0	0	0
1.424	0	0	-0.00070886	0.00014666	0	0.000723873	0	0	0	0	0
1.426	0	0	-1.93e-06	0.00027135	0	0.000271357	0	0	0	0	0
1.428	0	0	0.00078166	0.00040464	0	0.000880185	0	0	0	0	0
1.43	0	0	0.00119973	0.00053782	0	0.00131476	0	0	0	0	0
1.432	0	0	0.00100964	0.00066928	0	0.00121133	0	0	0	0	0
1.434	0	0	0.0002907	0.00079962	0	0.000850822	0	0	0	0	0
1.436	0	0	-0.00059986	0.00092804	0	0.00110503	0	0	0	0	0
1.438	0	0	-0.00121219	0.00104997	0	0.0016037	0	0	0	0	0
1.44	0	0	-0.00123518	0.00115657	0	0.00169214	0	0	0	0	0
1.442	0	0	-0.00065567	0.00123668	0	0.00139974	0	0	0	0	0
1.444	0	0	0.0002339	0.00127952	0	0.00130072	0	0	0	0	0
1.446	0	0	0.00098271	0.00127499	0	0.00160976	0	0	0	0	0
1.448	0	0	0.00121082	0.00121474	0	0.00171513	0	0	0	0	0
1.45	0	0	0.00080292	0.00109715	0	0.00135957	0	0	0	0	0
1.452	0	0	-3.508e-05	0.00092943	0	0.000930092	0	0	0	0	0
1.454	0	0	-0.00088298	0.0007262	0	0.00114325	0	0	0	0	0
1.456	0	0	-0.00131975	0.00050896	0	0.00141449	0	0	0	0	0
1.458	0	0	-0.00113641	0.00029945	0	0.0011752	0	0	0	0	0
1.46	0	0	-0.00044008	0.00010818	0	0.000453181	0	0	0	0	0
1.462	0	0	0.0004042	-6.659e-05	0	0.000409648	0	0	0	0	0
1.464	0	0	0.00096361	-0.00022696	0	0.000989977	0	0	0	0	0
1.466	0	0	0.00096082	-0.00036671	0	0.00102842	0	0	0	0	0
1.468	0	0	0.00041363	-0.00047491	0	0.000629785	0	0	0	0	0
1.47	0	0	-0.00038037	-0.00054342	0	0.000663315	0	0	0	0	0
1.472	0	0	-0.00100085	-0.00057203	0	0.00115279	0	0	0	0	0
1.474	0	0	-0.00112133	-0.00057119	0	0.00125843	0	0	0	0	0
1.476	0	0	-0.00067592	-0.00055701	0	0.000875858	0	0	0	0	0
1.478	0	0	0.00010903	-0.00054137	0	0.00055224	0	0	0	0	0
1.48	0	0	0.00083357	-0.00053006	0	0.000987827	0	0	0	0	0
1.482	0	0	0.0011295	-0.00052718	0	0.00124647	0	0	0	0	0
1.484	0	0	0.00084792	-0.00053518	0	0.00100269	0	0	0	0	0
1.486	0	0	0.00013398	-0.00055176	0	0.000567794	0	0	0	0	0
1.488	0	0	-0.000649	-0.00056988	0	0.000863692	0	0	0	0	0
1.49	0	0	-0.00110512	-0.00058197	0	0.00124899	0	0	0	0	0
1.492	0	0	-0.00100706	-0.00058486	0	0.00116457	0	0	0	0	0
1.494	0	0	-0.00041162	-0.00057969	0	0.000710965	0	0	0	0	0
1.496	0	0	0.00037186	-0.00056759	0	0.000678556	0	0	0	0	0
1.498	0	0	0.00094436	-0.00054786	0	0.00109177	0	0	0	0	0
1.5	0	0	0.00102308	-0.00051928	0	0.00114732	0	0	0	0	0
1.502	0	0	0.00058333	-0.00047952	0	0.000755125	0	0	0	0	0
1.504	0	0	-0.00013294	-0.00042468	0	0.000445001	0	0	0	0	0
1.506	0	0	-0.00074313	-0.00035254	0	0.000822512	0	0	0	0	0
1.508	0	0	-0.00092059	-0.00026648	0	0.000958383	0	0	0	0	0
1.51	0	0	-0.0005629	-0.00017513	0	0.000589514	0	0	0	0	0
1.512	0	0	0.00015519	-8.844e-05	0	0.000178621	0	0	0	0	0
1.514	0	0	0.00087251	-1.489e-05	0	0.000872637	0	0	0	0	0
1.516	0	0	0.00122753	3.935e-05	0	0.00122816	0	0	0	0	0
1.518	0	0	0.00104267	7.263e-05	0	0.0010452	0	0	0	0	0
1.52	0	0	0.00041373	9.128e-05	0	0.00042368	0	0	0	0	0
1.522	0	0	-0.0003393	0.00010826	0	0.000356153	0	0	0	0	0
1.524	0	0	-0.00083569	0.00013316	0	0.000846232	0	0	0	0	0
1.526	0	0	-0.00082835	0.00016291	0	0.000844218	0	0	0	0	0
1.528	0	0	-0.000328	0.00018412	0	0.000376144	0	0	0	0	0
1.53	0	0	0.00040675	0.00018654	0	0.000447485	0	0	0	0	0
1.532	0	0	0.00100533	0.00017227	0	0.00101998	0	0	0	0	0
1.534	0	0	0.00117503	0.00014831	0	0.00118435	0	0	0	0	0
1.536	0	0	0.00084946	0.00011552	0	0.000857279	0	0	0	0	0
1.538	0	0	0.0002218	6.814e-05	0	0.000232031	0	0	0	0	0
1.54	0	0	-0.00035551	-2.43e-06	0	0.000355518	0	0	0	0	0
1.542	0	0	-0.00055351	-0.00010488	0	0.000563359	0	0	0	0	0
1.544	0	0	-0.00023643	-0.00024284	0	0.000338925	0	0	0	0	0
1.546	0	0	0.00046941	-0.00040824	0	0.000622098	0	0	0	0	0
1.548	0	0	0.00124179	-0.00058076	0	0.00137088	0	0	0	0	0
1.55	0	0	0.00172716	-0.00073403	0	0.00187667	0	0	0	0	0
1.552	0	0	0.00171842	-0.00084229	0	0.00191374	0	0	0	0	0
1.554	0	0	0.0012575	-0.00088729	0	0.00153902	0	0	0	0	0
1.556	0	0	0.00061163	-0.00086709	0	0.0010611	0	0	0	0	0
1.558	0	0	0.00013433	-0.0007977	0	0.000808931	0	0	0	0	0
1.56	0	0	8.253e-05	-0.00070086	0	0.000705702	0	0	0	0	0
1.562	0	0	0.000485	-0.00059134	0	0.000764793	0	0	0	0	0
1.564	0	0	0.00112983	-0.00047477	0	0.00122553	0	0	0	0	0
1.566	0	0	0.0016762	-0.00035127	0	0.00171261	0	0	0	0	0
1.568	0	0	0.00183005	-0.00021889	0	0.00184309	0	0	0	0	0
1.57	0	0	0.00149291	-7.543e-05	0	0.00149481	0	0	0	0	0
1.572	0	0	0.00081126	7.86e-05	0	0.000815059	0	0	0	0	0
1.574	0	0	0.00010227	0.00023629	0	0.000257473	0	0	0	0	0
1.576	0	0	-0.00030733	0.00038864	0	0.000495472	0	0	0	0	0
1.578	0	0	-0.00024715	0.00053322	0	0.000587713	0	0	0	0	0
1.58	0	0	0.00021134	0.00067595	0	0.000708218	0	0	0	0	0
1.582	0	0	0.00079345	0.00082686	0	0.00114598	0	0	0	0	0
1.584	0	0	0.00116286	0.00099395	0	0.00152976	0	0	0	0	0
1.586	0	0	0.00109373	0.00117632	0	0.00160623	0	0	0	0	0
1.588	0	0	0.00058663	0.00136111	0	0.00148215	0	0	0	0	0
1.59	0	0	-0.00013318	0.00152769	0	0.00153348	0	0	0	0	0
1.592	0	0	-0.00073372	0.00165617	0	0.00181142	0	0	0	0	0
1.594	0	0	-0.00094579	0.00173662	0	0.00197746	0	0	0	0	0
1.596	0	0	-0.00069828	0.00177413	0	0.0019066	0	0	0	0	0
1.598	0	0	-0.00015311	0.00178232	0	0.00178888	0	0	0	0	0
1.6	0	0	0.00037863	0.00176954	0	0.00180959	0	0	0	0	0
1.602	0	0	0.00059745	0.00173522	0	0.00183519	0	0	0	0	0
1.604	0	0	0.00037019	0.00168095	0	0.00172123	0	0	0	0	0
1.606	0	0	-0.00020294	0.00161739	0	0.00163007	0	0	0	0	0
1.608	0	0	-0.00084299	0.00155527	0	0.00176904	0	0	0	0	0
1.61	0	0	-0.00123613	0.00149264	0	0.00193804	0	0	0	0	0
1.612	0	0	-0.00119242	0.00141271	0	0.00184868	0	0	0	0	0
1.614	0	0	-0.00074084	0.00129706	0	0.00149372	0	0	0	0	0
1.616	0	0	-0.00011363	0.00114199	0	0.00114763	0	0	0	0	0
1.618	0	0	0.00037233	0.00095781	0	0.00102763	0	0	0	0	0
1.62	0	0	0.00047758	0.00075527	0	0.000893597	0	0	0	0	0
1.622	0	0	0.00016209	0.00053825	0	0.000562127	0	0	0	-3.4e-07	-0.00068
1.624	0	0	-0.00039729	0.00030708	0	0.000502133	0	0	0	0	0
1.626	0	0	-0.0009009	6.372e-05	0	0.000903151	0	0	0	0	0
1.628	0	0	-0.00108126	-0.00018606	0	0.00109715	0	0	0	3.3e-07	0.00066
1.63	0	0	-0.00084077	-0.00042989	0	0.000944298	0	0	0	0	0
1.632	0	0	-0.00030267	-0.00064775	0	0.000714975	0	0	0	0	0
1.634	0	0	0.00025165	-0.00081846	0	0.000856274	0	0	0	-5e-07	-0.001
1.636	0	0	0.00052742	-0.00092681	0	0.00106637	0	0	0	0	0
1.638	0	0	0.0003691	-0.00096475	0	0.00103295	0	0	0	0	0
1.64	0	0	-0.00015918	-0.00092851	0	0.000942056	0	0	0	-3.3e-07	-0.00066
1.642	0	0	-0.00080752	-0.00081601	0	0.00114802	0	0	0	0	0
1.644	0	0	-0.0012675	-0.00062879	0	0.0014149	0	0	0	4.3e-07	0.00086
1.646	0	0	-0.00132561	-0.00037749	0	0.00137831	0	0	0	4e-08	8e-05
1.648	0	0	-0.00096758	-8.495e-05	0	0.000971302	0	0	0	2.79e-06	0.00558
1.65	0	0	-0.00038278	0.00021579	0	0.000439415	0	0	0	0	0
1.652	0	0	0.00013592	0.00048845	0	0.000507009	0	0	0	3.1e-07	0.00062
1.654	0	0	0.0003454	0.00070095	0	0.000781429	0	0	0	0	0
1.656	0	0	0.00017703	0.00083301	0	0.000851613	0	0	0	0	0
1.658	0	0	-0.00023078	0.00088451	0	0.000914121	0	0	0	-4e-08	-8e-05
1.66	0	0	-0.00060637	0.00087442	0	0.00106409	0	0	0	-3e-08	-6e-05
1.662	0	0	-0.00068574	0.00082693	0	0.00107427	0	0	0	-1e-07	-0.0002
1.664	0	0	-0.00034932	0.00075915	0	0.000835663	0	0	0	0	0
1.666	0	0	0.00031459	0.00067697	0	0.000746495	0	0	0	1e-08	2e-05
1.668	0	0	0.00105249	0.00057652	0	0.00120005	0	0	0	0	0
1.67	0	0	0.00157173	0.00045193	0	0.00163541	0	0	0	-1e-07	-0.0002
1.672	0	0	0.00168539	0.00030499	0	0.00171276	0	0	0	0	0
1.674	0	0	0.00140351	0.00014566	0	0.00141105	0	0	0	1e-07	0.0002
1.676	0	0	0.00092342	-1.478e-05	0	0.000923538	0	0	0	9.4e-07	0.00188
1.678	0	0	0.00052525	-0.00016675	0	0.000551084	0	0	0	1.12e-06	0.00224
1.68	0	0	0.00042926	-0.00030362	0	0.000525784	0	0	0	0	0
1.682	0	0	0.00068629	-0.00042293	0	0.000806141	0	0	0	0	0
1.684	0	0	0.00115397	-0.00052216	0	0.00126661	0	0	0	7.13e-06	0.01426
1.686	0	0	0.00157183	-0.00059577	0	0.00168095	0	0	0	1.73e-06	0.00346
1.688	0	0	0.00169751	-0.00064036	0	0.00181428	0	0	0	2.4e-07	0.00048
1.69	0	0	0.00143319	-0.00065931	0	0.00157757	0	0	0	0	0
1.692	0	0	0.00087656	-0.00066257	0	0.0010988	0	0	0	-4.34e-06	-0.00868
1.694	0	0	0.00027061	-0.00066289	0	0.000715998	0	0	0	-2.145e-05	-0.0429
1.696	0	0	-0.00012098	-0.00066776	0	0.000678631	0	0	0	-8.459e-05	-0.16918
1.698	0	0	-0.0001489	-0.00067569	0	0.000691902	0	0	0	-2.963e-05	-0.05926
1.7	0	0	0.00014606	-0.00068301	0	0.000698453	0	0	0	-5.191e-05	-0.10382
1.702	0	0	0.00055511	-0.00069117	0	0.000886489	0	0	0	-3.465e-05	-0.0693
1.704	0	0	0.00080867	-0.00070738	0	0.0010744	0	0	0	-3.376e-05	-0.06752
1.706	0	0	0.00071452	-0.00074148	0	0.00102972	0	0	0	-8.6e-07	-0.00172
1.708	0	0	0.00025556	-0.00079965	0	0.000839495	0	0	0	2.254e-05	0.04508
1.71	0	0	-0.00040311	-0.00087628	0	0.000964554	0	0	0	3.666e-05	0.07332
1.712	0	0	-0.00099919	-0.00095375	0	0.00138131	0	0	0	1.964e-05	0.03928
1.714	0	0	-0.0013055	-0.00101447	0	0.00165332	0	0	0	6.175e-05	0.1235
1.716	0	0	-0.0012428	-0.0010535	0	0.00162924	0	0	0	8.421e-05	0.16842
1.718	0	0	-0.00091657	-0.00107962	0	0.00141622	0	0	0	1.786e-05	0.03572
1.72	0	0	-0.00055968	-0.00110646	0	0.00123996	0	0	0	2.46e-06	0.00492
1.722	0	0	-0.00041099	-0.00114376	0	0.00121536	0	0	0	7.3e-07	0.00146
1.724	0	0	-0.00059228	-0.00119295	0	0.00133189	0	0	0	-7.4e-07	-0.00148
1.726	0	0	-0.0010456	-0.00124514	0	0.00162593	0	0	0	-7.1e-07	-0.00142
1.728	0	0	-0.00156264	-0.00128461	0	0.00202289	0	0	0	-4.8e-07	-0.00096
1.73	0	0	-0.00189307	-0.00130037	0	0.00229667	0	0	0	1.33e-06	0.00266
1.732	0	0	-0.00187511	-0.00129398	0	0.00227825	0	0	0	3.53e-06	0.00706
1.734	0	0	-0.00151672	-0.00127462	0	0.00198119	0	0	0	3.35e-06	0.0067
1.736	0	0	-0.00098857	-0.0012498	0	0.00159351	0	0	0	5.56e-06	0.01112
1.738	0	0	-0.00053781	-0.00122359	0	0.00133657	0	0	0	1.84e-06	0.00368
1.74	0	0	-0.0003651	-0.00120168	0	0.00125592	0	0	0	2.26e-06	0.00452
1.742	0	0	-0.00052381	-0.00119325	0	0.00130316	0	0	0	6.4e-07	0.00128
1.744	0	0	-0.00089552	-0.00120557	0	0.00150178	0	0	0	4.4e-07	0.00088
1.746	0	0	-0.00125406	-0.00123657	0	0.00176118	0	0	0	-2e-08	-4e-05
1.748	0	0	-0.00138237	-0.00127301	0	0.00187923	0	0	0	-2.46e-06	-0.00492
1.75	0	0	-0.00118375	-0.00129399	0	0.00175376	0	0	0	-4.93e-06	-0.00986
1.752	0	0	-0.00073256	-0.00127709	0	0.00147228	0	0	0	-5.33e-06	-0.01066
1.754	0	0	-0.00023724	-0.0012075	0	0.00123058	0	0	0	-2.12e-06	-0.00424
1.756	0	0	6.719e-05	-0.00108371	0	0.00108579	0	0	0	-4.1e-07	-0.00082
1.758	0	0	4.105e-05	-0.0009141	0	0.000915021	0	0	0	7.9e-07	0.00158
1.76	0	0	-0.00028897	-0.00071307	0	0.000769397	0	0	0	3.27e-06	0.00654
1.762	0	0	-0.00074518	-0.00049931	0	0.000896997	0	0	0	4.8e-06	0.0096
1.764	0	0	-0.0010901	-0.00028848	0	0.00112763	0	0	0	5.47e-06	0.01094
1.766	0	0	-0.00114802	-8.553e-05	0	0.0011512	0	0	0	1.478e-05	0.02956
1.768	0	0	-0.00089519	0.00011084	0	0.000902026	0	0	0	4.53e-06	0.00906
1.77	0	0	-0.00047049	0.00029562	0	0.000555655	0	0	0	2.07e-06	0.00414
1.772	0	0	-0.00010162	0.00045544	0	0.000466639	0	0	0	-6.8e-07	-0.00136
1.774	0	0	1.343e-05	0.0005802	0	0.000580355	0	0	0	-2.89e-06	-0.00578
1.776	0	0	-0.00019096	0.00067107	0	0.000697711	0	0	0	-5.48e-06	-0.01096
1.778	0	0	-0.00061326	0.000735	0	0.000957242	0	0	0	-6.15e-06	-0.0123
1.78	0	0	-0.00103547	0.00077516	0	0.00129347	0	0	0	-2.83e-06	-0.00566
1.782	0	0	-0.0012331	0.00078692	0	0.0014628	0	0	0	-3.22e-06	-0.00644
1.784	0	0	-0.00109002	0.00076082	0	0.00132928	0	0	0	2e-08	4e-05
1.786	0	0	-0.0006589	0.00069051	0	0.000954439	0	0	0	2.05e-06	0.0041
1.788	0	0	-0.00013426	0.00057907	0	0.000594431	0	0	0	5.42e-06	0.01084
1.79	0	0	0.00024586	0.0004368	0	0.00050124	0	0	0	1.58e-06	0.00316
1.792	0	0	0.00031784	0.00027364	0	0.000419406	0	0	0	3.89e-06	0.00778
1.794	0	0	7.191e-05	9.173e-05	0	0.000116557	0	0	0	1.83e-06	0.00366
1.796	0	0	-0.00034664	-0.00011574	0	0.000365452	0	0	0	9e-07	0.0018
1.798	0	0	-0.00071465	-0.00035339	0	0.000797251	0	0	0	1.26e-06	0.00252
1.8	0	0	-0.00084505	-0.00061163	0	0.00104317	0	0	0	5.9e-07	0.00118
1.802	0	0	-0.00067952	-0.00086818	0	0.00110249	0	0	0	-2.9e-07	-0.00058
1.804	0	0	-0.0003148	-0.00109391	0	0.0011383	0	0	0	-1.22e-06	-0.00244
1.806	0	0	4.961e-05	-0.00125731	0	0.00125829	0	0	0	-5.13e-06	-0.01026
1.808	0	0	0.00021504	-0.00133477	0	0.00135198	0	0	0	-6.9e-06	-0.0138
1.81	0	0	8.729e-05	-0.00131673	0	0.00131962	0	0	0	-4.69e-06	-0.00938
1.812	0	0	-0.00027371	-0.00120309	0	0.00123383	0	0	0	-1.26e-06	-0.00252
1.814	0	0	-0.00068602	-0.00100201	0	0.00121435	0	0	0	8.7e-07	0.00174
1.816	0	0	-0.0009412	-0.00073346	0	0.00119324	0	0	0	2.1e-06	0.0042
1.818	0	0	-0.00091181	-0.00042632	0	0.00100655	0	0	0	4.92e-06	0.00984
1.82	0	0	-0.0006162	-0.000112	0	0.000626296	0	0	0	5.8e-06	0.0116
1.822	0	0	-0.00020794	0.00017747	0	0.000273376	0	0	0	5.2e-06	0.0104
1.824	0	0	0.00010487	0.00040754	0	0.000420817	0	0	0	5.41e-06	0.01082
1.826	0	0	0.00016853	0.00054382	0	0.000569335	0	0	0	6.8e-07	0.00136
1.828	0	0	-3.546e-05	0.00056344	0	0.000564555	0	0	0	-5.7e-07	-0.00114
1.83	0	0	-0.00037959	0.00046572	0	0.000600819	0	0	0	-7e-07	-0.0014
1.832	0	0	-0.00065461	0.00027263	0	0.000709113	0	0	0	-8.6e-07	-0.00172
1.834	0	0	-0.0006755	2.057e-05	0	0.000675813	0	0	0	7e-08	0.00014
1.836	0	0	-0.00037526	-0.00025251	0	0.000452307	0	0	0	1.12e-06	0.00224
1.838	0	0	0.00016063	-0.00051472	0	0.000539202	0	0	0	1.66e-06	0.00332
1.84	0	0	0.00073599	-0.00073927	0	0.00104317	0	0	0	1.3e-06	0.0026
1.842	0	0	0.0011395	-0.00090647	0	0.00145607	0	0	0	8.2e-07	0.00164
1.844	0	0	0.00124583	-0.00100903	0	0.00160319	0	0	0	6.5e-07	0.0013
1.846	0	0	0.00107362	-0.00104895	0	0.00150099	0	0	0	4e-07	0.0008
1.848	0	0	0.00077192	-0.00103216	0	0.00128888	0	0	0	-1.15e-06	-0.0023
1.85	0	0	0.0005405	-0.00096954	0	0.00111002	0	0	0	-1.71e-06	-0.00342
1.852	0	0	0.00052491	-0.00087581	0	0.00102106	0	0	0	-1.58e-06	-0.00316
1.854	0	0	0.00074069	-0.0007623	0	0.00106288	0	0	0	-2.78e-06	-0.00556
1.856	0	0	0.00106568	-0.00063301	0	0.00123951	0	0	0	-1.24e-06	-0.00248
1.858	0	0	0.00130532	-0.00048755	0	0.0013934	0	0	0	2e-07	0.0004
1.86	0	0	0.00129572	-0.00032595	0	0.00133609	0	0	0	1.63e-06	0.00326
1.862	0	0	0.00098881	-0.00015175	0	0.00100039	0	0	0	2.46e-06	0.00492
1.864	0	0	0.00047741	2.8e-05	0	0.00047823	0	0	0	2.32e-06	0.00464
1.866	0	0	-5.051e-05	0.00020633	0	0.000212423	0	0	0	1.68e-06	0.00336
1.868	0	0	-0.00040566	0.00038057	0	0.000556232	0	0	0	3e-08	6e-05
1.87	0	0	-0.00049174	0.00055286	0	0.000739907	0	0	0	0	0
1.872	0	0	-0.00035176	0.0007282	0	0.000808709	0	0	0	-1.41e-06	-0.00282
1.874	0	0	-0.0001428	0.00091129	0	0.000922411	0	0	0	-8.9e-07	-0.00178
1.876	0	0	-5.266e-05	0.00110025	0	0.00110151	0	0	0	-1.29e-06	-0.00258
1.878	0	0	-0.00020212	0.00128278	0	0.00129861	0	0	0	0	0
1.88	0	0	-0.00058309	0.001441	0	0.0015545	0	0	0	1.14e-06	0.00228
1.882	0	0	-0.00106265	0.00155995	0	0.0018875	0	0	0	1.52e-06	0.00304
1.884	0	0	-0.00144897	0.00163376	0	0.00218373	0	0	0	2.11e-06	0.00422
1.886	0	0	-0.0015877	0.00166458	0	0.00230035	0	0	0	4.3e-06	0.0086
1.888	0	0	-0.00144055	0.00165361	0	0.00219308	0	0	0	2.62e-06	0.00524
1.89	0	0	-0.00110342	0.00159425	0	0.00193886	0	0	0	1.36e-06	0.00272
1.892	0	0	-0.0007555	0.00147272	0	0.0016552	0	0	0	-1.4e-07	-0.00028
1.894	0	0	-0.00056846	0.00127637	0	0.00139724	0	0	0	-4.4e-07	-0.00088
1.896	0	0	-0.00062066	0.00100836	0	0.00118406	0	0	0	-1.85e-06	-0.0037
1.898	0	0	-0.00085874	0.00069707	0	0.00110605	0	0	0	-1.96e-06	-0.00392
1.9	0	0	-0.00112752	0.00038915	0	0.00119279	0	0	0	-1.28e-06	-0.00256
1.902	0	0	-0.00125327	0.00012912	0	0.0012599	0	0	0	-6e-07	-0.0012
1.904	0	0	-0.00113664	-5.733e-05	0	0.00113808	0	0	0	-1.22e-06	-0.00244
1.906	0	0	-0.00080545	-0.00016175	0	0.000821531	0	0	0	-2.6e-07	-0.00052
1.908	0	0	-0.00040078	-0.00018533	0	0.000441556	0	0	0	0	0
1.91	0	0	-0.0001062	-0.00014101	0	0.000176528	0	0	0	2.1e-06	0.0042
1.912	0	0	-5.5e-05	-5.643e-05	0	7.87994e-05	0	0	0	1.67e-06	0.00334
1.914	0	0	-0.00026077	3.153e-05	0	0.000262669	0	0	0	2.6e-06	0.0052
1.916	0	0	-0.00061006	8.817e-05	0	0.000616399	0	0	0	6.7e-07	0.00134
1.918	0	0	-0.00092218	9.295e-05	0	0.000926853	0	0	0	-1.43e-06	-0.00286
1.92	0	0	-0.00104238	4.554e-05	0	0.00104337	0	0	0	-9.2e-07	-0.00184
1.922	0	0	-0.00092011	-3.855e-05	0	0.000920917	0	0	0	-3.42e-06	-0.00684
1.924	0	0	-0.000633	-0.00013952	0	0.000648194	0	0	0	-5.26e-06	-0.01052
1.926	0	0	-0.00034499	-0.00024283	0	0.000421882	0	0	0	-1.5e-06	-0.003
1.928	0	0	-0.00022191	-0.00034064	0	0.000406546	0	0	0	-1.31e-06	-0.00262
1.93	0	0	-0.00034841	-0.00042774	0	0.00055168	0	0	0	6e-08	0.00012
1.932	0	0	-0.00068692	-0.00049746	0	0.000848131	0	0	0	6.5e-07	0.0013
1.934	0	0	-0.00109743	-0.0005413	0	0.00122367	0	0	0	1.83e-06	0.00366
1.936	0	0	-0.0014073	-0.00055119	0	0.00151139	0	0	0	2.55e-06	0.0051
1.938	0	0	-0.00149758	-0.00051987	0	0.00158525	0	0	0	1.9e-06	0.0038
1.94	0	0	-0.00136126	-0.00044154	0	0.00143108	0	0	0	2.47e-06	0.00494
1.942	0	0	-0.00110298	-0.00031565	0	0.00114726	0	0	0	2.45e-06	0.0049
1.944	0	0	-0.00088315	-0.00014848	0	0.000895545	0	0	0	1.24e-06	0.00248
1.946	0	0	-0.00083507	4.945e-05	0	0.000836533	0	0	0	1.24e-06	0.00248
1.948	0	0	-0.00099521	0.00026393	0	0.00102961	0	0	0	5.1e-07	0.00102
1.95	0	0	-0.00128336	0.00047756	0	0.00136933	0	0	0	5.3e-07	0.00106
1.952	0	0	-0.00154357	0.00067628	0	0.00168522	0	0	0	4.6e-07	0.00092
1.954	0	0	-0.00162475	0.00085527	0	0.00183611	0	0	0	1.44e-06	0.00288
1.956	0	0	-0.00145865	0.00101574	0	0.00177747	0	0	0	1.07e-06	0.00214
1.958	0	0	-0.0010948	0.00115924	0	0.0015945	0	0	0	1.09e-06	0.00218
1.96	0	0	-0.00067477	0.00128642	0	0.00145265	0	0	0	1.28e-06	0.00256
1.962	0	0	-0.00035941	0.00139699	0	0.00144248	0	0	0	2.3e-07	0.00046
1.964	0	0	-0.00024604	0.00148989	0	0.00151007	0	0	0	-1.7e-07	-0.00034
1.966	0	0	-0.00031888	0.00156406	0	0.00159624	0	0	0	0	0
1.968	0	0	-0.00045795	0.00161803	0	0.00168159	0	0	0	-6e-08	-0.00012
1.97	0	0	-0.00050097	0.00165025	0	0.00172461	0	0	0	5.5e-07	0.0011
1.972	0	0	-0.00032577	0.00166137	0	0.00169301	0	0	0	1.89e-06	0.00378
1.974	0	0	8.907e-05	0.00165161	0	0.00165401	0	0	0	9e-07	0.0018
1.976	0	0	0.00065658	0.00161456	0	0.00174296	0	0	0	5.4e-07	0.00108
1.978	0	0	0.00123102	0.00153785	0	0.00196987	0	0	0	-2.3e-07	-0.00046
1.98	0	0	0.00168869	0.0014101	0	0.00220001	0	0	0	-1.16e-06	-0.00232
1.982	0	0	0.00199838	0.00122498	0	0.00234395	0	0	0	-6.4e-07	-0.00128
1.984	0	0	0.00224531	0.00097984	0	0.0024498	0	0	0	-3.7e-06	-0.0074
1.986	0	0	0.00259623	0.00067715	0	0.00268308	0	0	0	-3.11e-06	-0.00622
1.988	0	0	0.00322375	0.00032973	0	0.00324057	0	0	0	-2.32e-06	-0.00464
1.99	0	0	0.00422713	-4.411e-05	0	0.00422736	0	0	0	-2.11e-06	-0.00422
1.992	0	0	0.00558791	-0.00043285	0	0.00560465	0	0	0	-1.15e-06	-0.0023
1.994	0	0	0.00717995	-0.00083139	0	0.00722792	0	0	0	-1.7e-06	-0.0034
1.996	0	0	0.00882646	-0.001234	0	0.0089123	0	0	0	-1.97e-06	-0.00394
1.998	0	0	0.0103735	-0.00163147	0	0.010501	0	0	0	-1.24e-06	-0.00248
2	0	0	0.0117397	-0.00200637	0	0.0119099	0	0	0	-1.63e-06	-0.00326

## Sheet: Apr30jump15(.all)
0	0.00013588	0.0187779	0.00044628	6e-08	0	0	0	0	-0.0021004	0.268697	0	0	0	0	0	0	-0.019531	0
0.002	0.00013588	0.018777	0.00036879	5e-08	0	0	0	0	-0.00209973	0.269302	0	0	0	0	0	0	-0.026855	0
0.004	0	0.0187763	0.00021335	0	0	0	0	0	-0.00209843	0.269913	0	0	0	0	0	0	-0.019531	0
0.006	0.00495114	0.0187758	1.525e-05	8e-08	0	0	0	0	-0.00209608	0.27051	0	0	0	0	0	0	-0.019531	0
0.008	0.00171898	0.0187758	-0.0001521	-2.6e-07	0	0	0	0	-0.00209112	0.271069	0	0	0	0	0	0	-0.012207	0
0.01	0.00013588	0.0187761	-0.00023495	-3e-08	0	0	0	0	-0.00208109	0.271568	0	0	0	0	0	0	-0.01709	0
0.012	0	0.0187766	-0.00023735	0	0	0	0	0	-0.00206296	0.271987	0	0	0	0	0	0	-0.019531	0
0.014	0.00013588	0.0187771	-0.00019445	-3e-08	0	0	0	0	-0.00203414	0.272313	0	0	0	0	0	0	-0.014648	0
0.016	0.00171898	0.0187775	-0.00013676	-2.4e-07	0	0	0	0	-0.00199329	0.27254	0	0	0	0	0	0	-0.019531	0
0.018	0.00013588	0.0187777	-8.186e-05	-1e-08	0	0	0	0	-0.0019408	0.272679	0	0	0	0	0	0	-0.0073242	0
0.02	0	0.0187779	-3.775e-05	0	0	0	0	0	-0.00187912	0.272749	0	0	0	0	0	0	-0.014648	0
0.022	0	0.018778	-6.4e-06	0	0	0	0	0	-0.00181228	0.272772	0	0	0	0	0	0	-0.014648	0
0.024	0.00171898	0.018778	1.328e-05	2e-08	0	0	0	0	-0.00174424	0.272772	0	0	0	0	0	0	-0.012207	0
0.026	0.00013588	0.018778	2.323e-05	0	0	0	0	0	-0.00167774	0.272774	0	0	0	0	0	0	-0.021973	0
0.028	0.00495114	0.0187779	2.48e-05	1.2e-07	0	0	0	0	-0.00161491	0.272791	0	0	0	0	0	0	-0.012207	0
0.03	0.00171898	0.0187778	1.804e-05	3e-08	0	0	0	0	-0.00155751	0.272823	0	0	0	0	0	0	-0.021973	0
0.032	0.00013588	0.0187778	1.55e-06	0	0	0	0	0	-0.00150431	0.272862	0	0	0	0	0	0	-0.019531	0
0.034	0.00336804	0.0187778	-2.698e-05	-9e-08	0	0	0	0	-0.0014498	0.272905	0	0	0	0	0	0	-0.014648	0
0.036	0	0.0187779	-6.953e-05	0	0	0	0	0	-0.00138831	0.272953	0	0	0	0	0	0	-0.01709	0
0.038	0.00013588	0.018778	-0.00012576	-2e-08	0	0	0	0	-0.00131824	0.273002	0	0	0	0	0	0	-0.014648	0
0.04	0	0.0187783	-0.00019	0	0	0	0	0	-0.00124183	0.27304	0	0	0	0	0	0	-0.014648	0
0.042	0	0.0187786	-0.00024764	0	0	0	0	0	-0.00116281	0.273052	0	0	0	0	0	0	-0.0097656	0
0.044	0	0.0187791	-0.00027111	0	0	0	0	0	-0.00108544	0.273034	0	0	0	0	0	0	-0.019531	0
0.046	0	0.0187797	-0.00022419	0	0	0	0	0	-0.00101446	0.272988	0	0	0	0	0	0	-0.019531	0
0.048	0	0.0187801	-9.298e-05	0	0	0	0	0	-0.00095502	0.272927	0	0	0	0	0	0	-0.026855	0
0.05	0.00013588	0.0187803	7.769e-05	1e-08	0	0	0	0	-0.00091261	0.272855	0	0	0	0	0	0	-0.024414	0
0.052	0.00013588	0.0187802	0.00020981	3e-08	0	0	0	0	-0.00089233	0.272768	0	0	0	0	0	0	-0.012207	0
0.054	0.00013588	0.0187797	0.00026386	4e-08	0	0	0	0	-0.00089746	0.272657	0	0	0	0	0	0	-0.01709	0
0.056	0	0.0187792	0.00025902	0	0	0	0	0	-0.00092837	0.27252	0	0	0	0	0	0	-0.014648	0
0.058	0	0.0187787	0.00023426	0	0	0	0	0	-0.00098328	0.27236	0	0	0	0	0	0	-0.012207	0
0.06	0.00171898	0.0187782	0.00021778	3.7e-07	0	0	0	0	-0.00106032	0.272184	0	0	0	0	0	0	-0.01709	0
0.062	0.00013588	0.0187778	0.00022127	3e-08	0	0	0	0	-0.00115954	0.272	0	0	0	0	0	0	-0.012207	0
0.064	0	0.0187773	0.00024062	0	0	0	0	0	-0.00128309	0.271815	0	0	0	0	0	0	-0.01709	0
0.066	0	0.0187769	0.00025589	0	0	0	0	0	-0.00143249	0.271639	0	0	0	0	0	0	-0.019531	0
0.068	0.00013588	0.0187764	0.0002312	3e-08	0	0	0	0	-0.00160497	0.271483	0	0	0	0	0	0	-0.014648	0
0.07	0	0.0187759	0.0001271	0	0	0	0	0	-0.00179303	0.271361	0	0	0	0	0	0	-0.014648	0
0.072	0	0.0187756	-6.2e-05	0	0	0	0	0	-0.00198711	0.271289	0	0	0	0	0	0	-0.024414	0
0.074	0.0081833	0.0187758	-0.00028469	-2.33e-06	0	0	0	0	-0.00217773	0.27128	0	0	0	0	0	0	-0.026855	0
0.076	0.00013588	0.0187763	-0.0004732	-6e-08	0	0	0	0	-0.00235531	0.271339	0	0	0	0	0	0	-0.019531	0
0.078	0	0.0187773	-0.00059532	0	0	0	0	0	-0.00250957	0.271463	0	0	0	0	0	0	-0.014648	0
0.08	0	0.0187785	-0.00064426	0	0	0	0	0	-0.00263141	0.271637	0	0	0	0	0	0	-0.012207	0
0.082	0.00171898	0.0187798	-0.00060019	-1.03e-06	0	0	0	0	-0.00271506	0.271843	0	0	0	0	0	0	-0.01709	0
0.084	0.00171898	0.018781	-0.00043167	-7.4e-07	0	0	0	0	-0.00275722	0.272066	0	0	0	0	0	0	-0.0097656	0
0.086	0	0.0187818	-0.00013905	0	0	0	0	0	-0.0027558	0.272298	0	0	0	0	0	0	-0.01709	0
0.088	0.00653424	0.0187821	0.0002142	1.4e-06	0	0	0	0	-0.00271235	0.272543	0	0	0	0	0	0	-0.024414	0
0.09	0.00013588	0.0187817	0.00052383	7e-08	0	0	0	0	-0.00263516	0.272809	0	0	0	0	0	0	-0.0097656	0
0.092	0	0.0187806	0.00070326	0	0	0	0	0	-0.0025376	0.273091	0	0	0	0	0	0	-0.014648	0
0.094	0.00013588	0.0187792	0.00072089	1e-07	0	0	0	0	-0.0024325	0.273369	0	0	0	0	0	0	-0.021973	0
0.096	0.00013588	0.0187778	0.00058846	8e-08	0	0	0	0	-0.0023276	0.273619	0	0	0	0	0	0	-0.019531	0
0.098	0.00013588	0.0187766	0.00034717	5e-08	0	0	0	0	-0.00222522	0.273828	0	0	0	0	0	0	-0.014648	0
0.1	0	0.0187759	7.783e-05	0	0	0	0	0	-0.00212487	0.273994	0	0	0	0	0	0	-0.012207	0
0.102	0.00171898	0.0187757	-0.00012658	-2.2e-07	0	0	0	0	-0.00202569	0.274116	0	0	0	0	0	0	-0.01709	0
0.104	0	0.018776	-0.00022456	0	0	0	0	0	-0.0019287	0.274197	0	0	0	0	0	0	-0.01709	0
0.106	0.00013588	0.0187765	-0.00023828	-3e-08	0	0	0	0	-0.00183778	0.274247	0	0	0	0	0	0	-0.01709	0
0.108	0	0.0187769	-0.00021164	0	0	0	0	0	-0.00175762	0.274285	0	0	0	0	0	0	-0.014648	0
0.11	0	0.0187774	-0.00017942	0	0	0	0	0	-0.00169137	0.274331	0	0	0	0	0	0	-0.01709	0
0.112	0.00171898	0.0187777	-0.00016197	-2.8e-07	0	0	0	0	-0.00164002	0.274394	0	0	0	0	0	0	-0.019531	0
0.114	0.00171898	0.018778	-0.00016667	-2.9e-07	0	0	0	0	-0.00160339	0.274473	0	0	0	0	0	0	-0.019531	0
0.116	0.00336804	0.0187784	-0.00018895	-6.4e-07	0	0	0	0	-0.00158131	0.274559	0	0	0	0	0	0	-0.0097656	0
0.118	0.00013588	0.0187787	-0.00021208	-3e-08	0	0	0	0	-0.00157278	0.274641	0	0	0	0	0	0	-0.019531	0
0.12	0	0.0187792	-0.00020623	0	0	0	0	0	-0.00157483	0.274713	0	0	0	0	0	0	-0.012207	0
0.122	0	0.0187796	-0.00013237	0	0	0	0	0	-0.00158363	0.274774	0	0	0	0	0	0	-0.0097656	0
0.124	0	0.0187798	3.206e-05	0	0	0	0	0	-0.00159618	0.274833	0	0	0	0	0	0	-0.014648	0
0.126	0.00013588	0.0187798	0.00025288	3e-08	0	0	0	0	-0.00161006	0.274903	0	0	0	0	0	0	-0.01709	0
0.128	0.00013588	0.0187793	0.00044341	6e-08	0	0	0	0	-0.00162339	0.274986	0	0	0	0	0	0	-0.01709	0
0.13	0.00013588	0.0187784	0.00052529	7e-08	0	0	0	0	-0.00163627	0.27507	0	0	0	0	0	0	-0.012207	0
0.132	0	0.0187773	0.00046527	0	0	0	0	0	-0.00165089	0.275134	0	0	0	0	0	0	-0.014648	0
0.134	0.00336804	0.0187764	0.00026988	9.1e-07	0	0	0	0	-0.00166945	0.275159	0	0	0	0	0	0	-0.0073242	0
0.136	0.00013588	0.0187759	-9.54e-06	0	0	0	0	0	-0.00169283	0.275144	0	0	0	0	0	0	-0.01709	0
0.138	0	0.0187759	-0.00028937	0	0	0	0	0	-0.00172102	0.275102	0	0	0	0	0	0	-0.012207	0
0.14	0	0.0187765	-0.00051068	0	0	0	0	0	-0.00175365	0.27505	0	0	0	0	0	0	-0.012207	0
0.142	0	0.0187775	-0.00066418	0	0	0	0	0	-0.00178978	0.274998	0	0	0	0	0	0	-0.026855	0
0.144	0.00013588	0.0187788	-0.00074989	-1e-07	0	0	0	0	-0.00182861	0.274954	0	0	0	0	0	0	-0.01709	0
0.146	0.00171898	0.0187803	-0.0007415	-1.27e-06	0	0	0	0	-0.00187015	0.274922	0	0	0	0	0	0	-0.019531	0
0.148	0.00013588	0.0187818	-0.00060569	-8e-08	0	0	0	0	-0.00191441	0.2749	0	0	0	0	0	0	-0.014648	0
0.15	0.0081833	0.018783	-0.00034733	-2.84e-06	0	0	0	0	-0.00195989	0.274882	0	0	0	0	0	0	-0.014648	0
0.152	0.00013588	0.0187837	-2.053e-05	0	0	0	0	0	-0.00200361	0.274859	0	0	0	0	0	0	-0.01709	0
0.154	0.00013588	0.0187837	0.00029797	4e-08	0	0	0	0	-0.00204241	0.274826	0	0	0	0	0	0	-0.0073242	0
0.156	0	0.0187831	0.0005323	0	0	0	0	0	-0.00207477	0.274778	0	0	0	0	0	0	-0.01709	0
0.158	0	0.0187821	0.0006308	0	0	0	0	0	-0.00210197	0.274712	0	0	0	0	0	0	-0.0073242	0
0.16	0.00495114	0.0187808	0.00059496	2.95e-06	0	0	0	0	-0.00212701	0.274626	0	0	0	0	0	0	-0.0097656	0
0.162	0.00013588	0.0187796	0.00047398	6e-08	0	0	0	0	-0.00215268	0.274508	0	0	0	0	0	0	-0.01709	0
0.164	0	0.0187787	0.00032289	0	0	0	0	0	-0.00217997	0.274346	0	0	0	0	0	0	-0.01709	0
0.166	0	0.018778	0.00017393	0	0	0	0	0	-0.0022065	0.274134	0	0	0	0	0	0	-0.019531	0
0.168	0.00171898	0.0187777	3.69e-05	6e-08	0	0	0	0	-0.00222731	0.273883	0	0	0	0	0	0	-0.01709	0
0.17	0	0.0187776	-9.085e-05	0	0	0	0	0	-0.00223849	0.273622	0	0	0	0	0	0	-0.01709	0
0.172	0.00336804	0.0187778	-0.00021485	-7.2e-07	0	0	0	0	-0.00223907	0.273377	0	0	0	0	0	0	-0.0024414	0
0.174	0	0.0187782	-0.00033446	0	0	0	0	0	-0.00223042	0.273158	0	0	0	0	0	0	-0.014648	0
0.176	0.00171898	0.0187789	-0.00043433	-7.5e-07	0	0	0	0	-0.00221557	0.272963	0	0	0	0	0	0	-0.01709	0
0.178	0	0.0187798	-0.00047818	0	0	0	0	0	-0.00219864	0.272783	0	0	0	0	0	0	-0.01709	0
0.18	0.00171898	0.0187807	-0.00041812	-7.2e-07	0	0	0	0	-0.0021838	0.272609	0	0	0	0	0	0	-0.01709	0
0.182	0.00336804	0.0187816	-0.00023274	-7.8e-07	0	0	0	0	-0.0021744	0.272428	0	0	0	0	0	0	-0.01709	0
0.184	0	0.018782	3.453e-05	0	0	0	0	0	-0.00217251	0.272229	0	0	0	0	0	0	-0.0048828	0
0.186	0.00171898	0.0187819	0.00028721	4.9e-07	0	0	0	0	-0.00217801	0.272007	0	0	0	0	0	0	-0.019531	0
0.188	0	0.0187814	0.00043805	0	0	0	0	0	-0.00218894	0.271761	0	0	0	0	0	0	-0.021973	0
0.19	0.00171898	0.0187805	0.00046392	8e-07	0	0	0	0	-0.00220375	0.271491	0	0	0	0	0	0	-0.012207	0
0.192	0.00013588	0.0187796	0.00040191	5e-08	0	0	0	0	-0.00222266	0.271201	0	0	0	0	0	0	-0.012207	0
0.194	0	0.0187788	0.00030334	0	0	0	0	0	-0.0022471	0.270907	0	0	0	0	0	0	-0.0097656	0
0.196	0.00171898	0.0187782	0.0002017	3.5e-07	0	0	0	0	-0.00227777	0.270642	0	0	0	0	0	0	-0.026855	0
0.198	0	0.0187778	0.00010955	0	0	0	0	0	-0.00231288	0.270445	0	0	0	0	0	0	-0.012207	0
0.2	0.00171898	0.0187775	2.52e-05	4e-08	0	0	0	0	-0.00234786	0.270344	0	0	0	0	0	0	-0.014648	0
0.202	0.00171898	0.0187775	-6.095e-05	-1e-07	0	0	0	0	-0.00237613	0.270349	0	0	0	0	0	0	-0.01709	0
0.204	0.00013588	0.0187776	-0.00016012	-2e-08	0	0	0	0	-0.00239028	0.270454	0	0	0	0	0	0	-0.01709	0
0.206	0.00013588	0.0187779	-0.00027891	-4e-08	0	0	0	0	-0.00238379	0.270645	0	0	0	0	0	0	-0.0097656	0
0.208	0.00013588	0.0187785	-0.00041214	-6e-08	0	0	0	0	-0.00235298	0.2709	0	0	0	0	0	0	-0.012207	0
0.21	0.00013588	0.0187793	-0.0005348	-7e-08	0	0	0	0	-0.00229876	0.271205	0	0	0	0	0	0	-0.019531	0
0.212	0.0081833	0.0187804	-0.00059902	-4.9e-06	0	0	0	0	-0.00222651	0.271551	0	0	0	0	0	0	-0.012207	0
0.214	0.00013588	0.0187816	-0.00055337	-8e-08	0	0	0	0	-0.00214283	0.271931	0	0	0	0	0	0	-0.01709	0
0.216	0.00013588	0.0187827	-0.0003834	-5e-08	0	0	0	0	-0.00205216	0.27234	0	0	0	0	0	0	-0.01709	0
0.218	0	0.0187835	-0.0001301	0	0	0	0	0	-0.00195579	0.272775	0	0	0	0	0	0	-0.019531	0
0.22	0	0.0187837	0.00013303	0	0	0	0	0	-0.00185206	0.273223	0	0	0	0	0	0	-0.01709	0
0.222	0.00495114	0.0187835	0.00032987	1.63e-06	0	0	0	0	-0.00173896	0.27366	0	0	0	0	0	0	0	0
0.224	0.00013588	0.0187828	0.00040762	6e-08	0	0	0	0	-0.00161862	0.274056	0	0	0	0	0	0	-0.012207	0
0.226	0	0.018782	0.0003698	0	0	0	0	0	-0.00149808	0.27439	0	0	0	0	0	0	-0.0073242	0
0.228	0.00013588	0.0187812	0.00028323	4e-08	0	0	0	0	-0.00138597	0.274652	0	0	0	0	0	0	-0.014648	0
0.23	0	0.0187807	0.00022826	0	0	0	0	0	-0.00128928	0.274841	0	0	0	0	0	0	-0.01709	0
0.232	0.00171898	0.0187802	0.00022821	3.9e-07	0	0	0	0	-0.00121267	0.274963	0	0	0	0	0	0	-0.01709	0
0.234	0	0.0187798	0.00023286	0	0	0	0	0	-0.00115985	0.275034	0	0	0	0	0	0	-0.012207	0
0.236	0	0.0187793	0.00017885	0	0	0	0	0	-0.00113381	0.275086	0	0	0	0	0	0	-0.026855	0
0.238	0.00013588	0.0187789	4.835e-05	1e-08	0	0	0	0	-0.00113504	0.275154	0	0	0	0	0	0	-0.01709	0
0.24	0.0081833	0.0187788	-0.00013582	-1.11e-06	0	0	0	0	-0.00116053	0.275253	0	0	0	0	0	0	-0.01709	0
0.242	0.00171898	0.0187791	-0.00033636	-5.8e-07	0	0	0	0	-0.00120507	0.275386	0	0	0	0	0	0	-0.0097656	0
0.244	0	0.0187798	-0.00050458	0	0	0	0	0	-0.00126334	0.275555	0	0	0	0	0	0	-0.019531	0
0.246	0.00013588	0.0187808	-0.00057863	-8e-08	0	0	0	0	-0.00133159	0.275762	0	0	0	0	0	0	-0.0048828	0
0.248	0.00013588	0.0187819	-0.00050925	-7e-08	0	0	0	0	-0.00140757	0.276	0	0	0	0	0	0	-0.019531	0
0.25	0.00013588	0.018783	-0.0002989	-4e-08	0	0	0	0	-0.00148884	0.276255	0	0	0	0	0	0	-0.014648	0
0.252	0	0.0187836	-4.86e-06	0	0	0	0	0	-0.00157184	0.276507	0	0	0	0	0	0	-0.0097656	0
0.254	0	0.0187836	0.00029161	0	0	0	0	0	-0.00165292	0.276733	0	0	0	0	0	0	-0.01709	0
0.256	0	0.018783	0.00051044	0	0	0	0	0	-0.00172925	0.276919	0	0	0	0	0	0	-0.019531	0
0.258	0	0.018782	0.00059853	0	0	0	0	0	-0.00179854	0.277064	0	0	0	0	0	0	-0.0097656	0
0.26	0.00171898	0.0187808	0.00055899	9.6e-07	0	0	0	0	-0.00185794	0.277175	0	0	0	0	0	0	-0.019531	0
0.262	0	0.0187796	0.00044294	0	0	0	0	0	-0.00190381	0.277258	0	0	0	0	0	0	-0.014648	0
0.264	0.00171898	0.0187788	0.00030693	5.3e-07	0	0	0	0	-0.00193276	0.27731	0	0	0	0	0	0	-0.019531	0
0.266	0.00336804	0.0187782	0.00018566	6.3e-07	0	0	0	0	-0.00194292	0.277321	0	0	0	0	0	0	-0.019531	0
0.268	0	0.0187778	9.205e-05	0	0	0	0	0	-0.00193386	0.277271	0	0	0	0	0	0	-0.019531	0
0.27	0.00013588	0.0187776	2.522e-05	0	0	0	0	0	-0.00190504	0.277141	0	0	0	0	0	0	-0.01709	0
0.272	0.00013588	0.0187776	-2.302e-05	0	0	0	0	0	-0.00185517	0.276927	0	0	0	0	0	0	-0.019531	0
0.274	0	0.0187776	-6.323e-05	0	0	0	0	0	-0.0017841	0.276639	0	0	0	0	0	0	-0.014648	0
0.276	0.00013588	0.0187777	-0.00010468	-1e-08	0	0	0	0	-0.00169563	0.276299	0	0	0	0	0	0	-0.012207	0
0.278	0.00171898	0.0187779	-0.00015219	-2.6e-07	0	0	0	0	-0.00159745	0.275931	0	0	0	0	0	0	-0.021973	0
0.28	0.00336804	0.0187782	-0.00020315	-6.8e-07	0	0	0	0	-0.00149774	0.275567	0	0	0	0	0	0	-0.021973	0
0.282	0.00336804	0.0187786	-0.00024428	-8.2e-07	0	0	0	0	-0.00140139	0.275233	0	0	0	0	0	0	-0.019531	0
0.284	0	0.0187791	-0.00024857	0	0	0	0	0	-0.00130912	0.27495	0	0	0	0	0	0	-0.01709	0
0.286	0.00013588	0.0187796	-0.00018275	-2e-08	0	0	0	0	-0.00122036	0.274724	0	0	0	0	0	0	-0.0097656	0
0.288	0	0.01878	-4.154e-05	0	0	0	0	0	-0.00113629	0.274554	0	0	0	0	0	0	-0.0024414	0
0.29	0.00013588	0.0187801	0.00012319	2e-08	0	0	0	0	-0.00106015	0.274433	0	0	0	0	0	0	-0.014648	0
0.292	0	0.0187798	0.00023779	0	0	0	0	0	-0.00099668	0.274356	0	0	0	0	0	0	-0.014648	0
0.294	0.00013588	0.0187794	0.00027059	4e-08	0	0	0	0	-0.0009511	0.274322	0	0	0	0	0	0	-0.014648	0
0.296	0.00653424	0.0187788	0.00023851	1.56e-06	0	0	0	0	-0.00092739	0.274335	0	0	0	0	0	0	-0.021973	0
0.298	0.00171898	0.0187783	0.0001698	2.9e-07	0	0	0	0	-0.00092749	0.274389	0	0	0	0	0	0	-0.01709	0
0.3	0.00171898	0.018778	8.182e-05	1.4e-07	0	0	0	0	-0.00095256	0.274472	0	0	0	0	0	0	-0.01709	0
0.302	0	0.0187778	-1.915e-05	0	0	0	0	0	-0.00100309	0.274564	0	0	0	0	0	0	-0.024414	0
0.304	0.00171898	0.0187779	-0.00013204	-2.3e-07	0	0	0	0	-0.00107666	0.274641	0	0	0	0	0	0	-0.012207	0
0.306	0.00013588	0.0187781	-0.00025404	-3e-08	0	0	0	0	-0.0011675	0.274679	0	0	0	0	0	0	-0.012207	0
0.308	0.00013588	0.0187786	-0.00037291	-5e-08	0	0	0	0	-0.00126938	0.274659	0	0	0	0	0	0	-0.0073242	0
0.31	0	0.0187794	-0.0004589	0	0	0	0	0	-0.00137591	0.274577	0	0	0	0	0	0	-0.012207	0
0.312	0.00171898	0.0187803	-0.00046372	-8e-07	0	0	0	0	-0.00147858	0.274444	0	0	0	0	0	0	-0.019531	0
0.314	0.00171898	0.0187812	-0.00034505	-5.9e-07	0	0	0	0	-0.00156791	0.274283	0	0	0	0	0	0	-0.01709	0
0.316	0.00171898	0.0187819	-0.00011164	-1.9e-07	0	0	0	0	-0.00163679	0.274119	0	0	0	0	0	0	-0.019531	0
0.318	0.00171898	0.0187822	0.00016093	2.8e-07	0	0	0	0	-0.0016812	0.273981	0	0	0	0	0	0	-0.014648	0
0.32	0	0.0187818	0.00037298	0	0	0	0	0	-0.00169937	0.273892	0	0	0	0	0	0	-0.019531	0
0.322	0	0.0187811	0.00046452	0	0	0	0	0	-0.00169201	0.273866	0	0	0	0	0	0	-0.012207	0
0.324	0.00653424	0.0187801	0.00044269	2.89e-06	0	0	0	0	-0.00166333	0.273907	0	0	0	0	0	0	-0.01709	0
0.326	0.00336804	0.0187793	0.00035516	1.2e-06	0	0	0	0	-0.00162139	0.274007	0	0	0	0	0	0	-0.014648	0
0.328	0.00171898	0.0187786	0.00024801	4.3e-07	0	0	0	0	-0.00157623	0.274156	0	0	0	0	0	0	-0.0048828	0
0.33	0.00171898	0.0187781	0.00014753	2.5e-07	0	0	0	0	-0.0015354	0.274334	0	0	0	0	0	0	-0.021973	0
0.332	0.00336804	0.0187778	6.259e-05	2.1e-07	0	0	0	0	-0.00150062	0.274512	0	0	0	0	0	0	-0.012207	0
0.334	0	0.0187776	-8.67e-06	0	0	0	0	0	-0.00146892	0.274662	0	0	0	0	0	0	-0.014648	0
0.336	0	0.0187776	-7.294e-05	0	0	0	0	0	-0.00143623	0.274765	0	0	0	0	0	0	-0.01709	0
0.338	0.00013588	0.0187778	-0.00013653	-2e-08	0	0	0	0	-0.00140045	0.274825	0	0	0	0	0	0	-0.012207	0
0.34	0.00013588	0.0187781	-0.00020074	-3e-08	0	0	0	0	-0.00136274	0.274852	0	0	0	0	0	0	-0.01709	0
0.342	0	0.0187785	-0.00025738	0	0	0	0	0	-0.00132651	0.274862	0	0	0	0	0	0	-0.0073242	0
0.344	0.0097664	0.018779	-0.00028465	-2.78e-06	0	0	0	0	-0.0012954	0.274861	0	0	0	0	0	0	-0.014648	0
0.346	0.00171898	0.0187796	-0.0002538	-4.4e-07	0	0	0	0	-0.00127227	0.274849	0	0	0	0	0	0	-0.014648	0
0.348	0.00171898	0.0187801	-0.00016219	-2.8e-07	0	0	0	0	-0.0012603	0.274825	0	0	0	0	0	0	-0.019531	0
0.35	0.00171898	0.0187804	-5.792e-05	-1e-07	0	0	0	0	-0.00126358	0.274791	0	0	0	0	0	0	-0.01709	0
0.352	0.0081833	0.0187805	1.52e-06	1e-08	0	0	0	0	-0.00128462	0.274751	0	0	0	0	0	0	-0.026855	0
0.354	0.00013588	0.0187805	1.452e-05	0	0	0	0	0	-0.00132135	0.274693	0	0	0	0	0	0	-0.01709	0
0.356	0.00013588	0.0187805	3.113e-05	0	0	0	0	0	-0.00136816	0.274603	0	0	0	0	0	0	-0.01709	0
0.358	0	0.0187804	8.206e-05	0	0	0	0	0	-0.00141963	0.274465	0	0	0	0	0	0	-0.0024414	0
0.36	0	0.0187802	0.00013254	0	0	0	0	0	-0.00147273	0.274276	0	0	0	0	0	0	-0.014648	0
0.362	0.00171898	0.01878	0.0001225	2.1e-07	0	0	0	0	-0.00152605	0.274041	0	0	0	0	0	0	-0.019531	0
0.364	0	0.0187797	3.539e-05	0	0	0	0	0	-0.00157833	0.273773	0	0	0	0	0	0	-0.014648	0
0.366	0	0.0187797	-9.139e-05	0	0	0	0	0	-0.0016284	0.273491	0	0	0	0	0	0	-0.029297	0
0.368	0.00013588	0.0187799	-0.00019924	-3e-08	0	0	0	0	-0.00167629	0.273221	0	0	0	0	0	0	-0.01709	0
0.37	0.00171898	0.0187802	-0.00024322	-4.2e-07	0	0	0	0	-0.00172371	0.27299	0	0	0	0	0	0	-0.019531	0
0.372	0.00013588	0.0187807	-0.00022427	-3e-08	0	0	0	0	-0.00177297	0.272823	0	0	0	0	0	0	-0.012207	0
0.374	0	0.0187812	-0.0001812	0	0	0	0	0	-0.00182515	0.272732	0	0	0	0	0	0	-0.012207	0
0.376	0	0.0187816	-0.00013336	0	0	0	0	0	-0.00187855	0.272709	0	0	0	0	0	0	-0.0097656	0
0.378	0	0.0187818	-6.765e-05	0	0	0	0	0	-0.00192833	0.272733	0	0	0	0	0	0	-0.014648	0
0.38	0.00653424	0.0187819	1.756e-05	1.1e-07	0	0	0	0	-0.0019689	0.272783	0	0	0	0	0	0	-0.019531	0
0.382	0.00495114	0.0187819	0.00011396	5.6e-07	0	0	0	0	-0.00199735	0.272839	0	0	0	0	0	0	-0.021973	0
0.384	0.00171898	0.0187817	0.00022557	3.9e-07	0	0	0	0	-0.00201388	0.272884	0	0	0	0	0	0	-0.019531	0
0.386	0	0.0187812	0.00033542	0	0	0	0	0	-0.00201983	0.272907	0	0	0	0	0	0	-0.012207	0
0.388	0.00336804	0.0187806	0.00039409	1.33e-06	0	0	0	0	-0.00201762	0.272903	0	0	0	0	0	0	-0.0073242	0
0.39	0.00171898	0.0187798	0.0003747	6.4e-07	0	0	0	0	-0.00201236	0.272875	0	0	0	0	0	0	-0.0073242	0
0.392	0	0.018779	0.00029776	0	0	0	0	0	-0.00201057	0.272824	0	0	0	0	0	0	-0.012207	0
0.394	0	0.0187784	0.00019786	0	0	0	0	0	-0.00201581	0.272752	0	0	0	0	0	0	-0.0097656	0
0.396	0.00171898	0.018778	9.678e-05	1.7e-07	0	0	0	0	-0.00202695	0.272663	0	0	0	0	0	0	-0.01709	0
0.398	0	0.0187778	2.6e-06	0	0	0	0	0	-0.00204136	0.272572	0	0	0	0	0	0	-0.021973	0
0.4	0	0.0187778	-8.35e-05	0	0	0	0	0	-0.00205794	0.272495	0	0	0	0	0	0	-0.0097656	0
0.402	0.00013588	0.018778	-0.00016084	-2e-08	0	0	0	0	-0.0020767	0.272442	0	0	0	0	0	0	-0.019531	0
0.404	0	0.0187783	-0.00022322	0	0	0	0	0	-0.00209726	0.27242	0	0	0	0	0	0	-0.01709	0
0.406	0.00013588	0.0187788	-0.00025386	-3e-08	0	0	0	0	-0.00211835	0.272424	0	0	0	0	0	0	-0.01709	0
0.408	0	0.0187793	-0.00022511	0	0	0	0	0	-0.00213704	0.272444	0	0	0	0	0	0	-0.012207	0
0.41	0.00013588	0.0187797	-0.00011829	-2e-08	0	0	0	0	-0.00214846	0.272461	0	0	0	0	0	0	-0.012207	0
0.412	0.00336804	0.01878	3.934e-05	1.3e-07	0	0	0	0	-0.00214757	0.27247	0	0	0	0	0	0	-0.01709	0
0.414	0.00171898	0.0187799	0.00017568	3e-07	0	0	0	0	-0.00213096	0.27248	0	0	0	0	0	0	-0.019531	0
0.416	0	0.0187795	0.00023452	0	0	0	0	0	-0.0020976	0.272502	0	0	0	0	0	0	-0.026855	0
0.418	0.00336804	0.0187791	0.00021571	7.3e-07	0	0	0	0	-0.00204854	0.272541	0	0	0	0	0	0	-0.019531	0
0.42	0.00013588	0.0187786	0.00015003	2e-08	0	0	0	0	-0.00198631	0.27259	0	0	0	0	0	0	-0.012207	0
0.422	0.00336804	0.0187783	6.514e-05	2.2e-07	0	0	0	0	-0.00191547	0.272646	0	0	0	0	0	0	-0.014648	0
0.424	0.0081833	0.0187782	-2.102e-05	-1.7e-07	0	0	0	0	-0.00184232	0.272708	0	0	0	0	0	0	-0.01709	0
0.426	0	0.0187782	-9.499e-05	0	0	0	0	0	-0.00177168	0.272782	0	0	0	0	0	0	-0.019531	0
0.428	0.00171898	0.0187784	-0.00014226	-2.4e-07	0	0	0	0	-0.00170406	0.272874	0	0	0	0	0	0	-0.012207	0
0.43	0	0.0187787	-0.00014266	0	0	0	0	0	-0.00163649	0.272982	0	0	0	0	0	0	-0.019531	0
0.432	0.00171898	0.018779	-7.501e-05	-1.3e-07	0	0	0	0	-0.00156592	0.273091	0	0	0	0	0	0	-0.019531	0
0.434	0.00495114	0.0187792	5.135e-05	2.5e-07	0	0	0	0	-0.00149209	0.273193	0	0	0	0	0	0	-0.01709	0
0.436	0.00336804	0.018779	0.00017019	5.7e-07	0	0	0	0	-0.00141725	0.273293	0	0	0	0	0	0	-0.012207	0
0.438	0	0.0187787	0.00021508	0	0	0	0	0	-0.00134445	0.273401	0	0	0	0	0	0	-0.012207	0
0.44	0.00336804	0.0187783	0.00019112	6.4e-07	0	0	0	0	-0.00127763	0.273527	0	0	0	0	0	0	-0.0097656	0
0.442	0	0.0187779	0.00012306	0	0	0	0	0	-0.0012216	0.273688	0	0	0	0	0	0	-0.01709	0
0.444	0.00013588	0.0187776	-4.35e-06	0	0	0	0	0	-0.00118056	0.273905	0	0	0	0	0	0	-0.014648	0
0.446	0	0.0187777	-0.0001722	0	0	0	0	0	-0.00115821	0.274197	0	0	0	0	0	0	-0.019531	0
0.448	0.00171898	0.018778	-0.00028188	-4.8e-07	0	0	0	0	-0.00115771	0.274572	0	0	0	0	0	0	-0.019531	0
0.45	0.00336804	0.0187786	-0.00025226	-8.5e-07	0	0	0	0	-0.00118062	0.27503	0	0	0	0	0	0	-0.014648	0
0.452	0	0.0187791	-0.00010841	0	0	0	0	0	-0.00122732	0.275557	0	0	0	0	0	0	-0.014648	0
0.454	0.00013588	0.0187793	5.165e-05	1e-08	0	0	0	0	-0.00129763	0.276132	0	0	0	0	0	0	-0.014648	0
0.456	0.00013588	0.0187792	0.0001507	2e-08	0	0	0	0	-0.00139007	0.27672	0	0	0	0	0	0	-0.029297	0
0.458	0	0.0187789	0.00017627	0	0	0	0	0	-0.00149992	0.27728	0	0	0	0	0	0	-0.0073242	0
0.46	0.00171898	0.0187785	0.00015178	2.6e-07	0	0	0	0	-0.00161792	0.277764	0	0	0	0	0	0	-0.014648	0
0.462	0.00171898	0.0187782	0.00010003	1.7e-07	0	0	0	0	-0.00173172	0.278127	0	0	0	0	0	0	-0.0097656	0
0.464	0	0.018778	3.426e-05	0	0	0	0	0	-0.00182795	0.278337	0	0	0	0	0	0	-0.014648	0
0.466	0	0.018778	-3.873e-05	0	0	0	0	0	-0.00189403	0.278378	0	0	0	0	0	0	-0.019531	0
0.468	0.00171898	0.018778	-0.00011427	-2e-07	0	0	0	0	-0.00192071	0.27826	0	0	0	0	0	0	-0.021973	0
0.47	0.00653424	0.0187783	-0.0001849	-1.21e-06	0	0	0	0	-0.00190365	0.278005	0	0	0	0	0	0	-0.01709	0
0.472	0	0.0187786	-0.00023545	0	0	0	0	0	-0.00184319	0.277645	0	0	0	0	0	0	-0.0097656	0
0.474	0.00171898	0.0187791	-0.00023927	-4.1e-07	0	0	0	0	-0.00174344	0.277225	0	0	0	0	0	0	-0.0097656	0
0.476	0.00171898	0.0187796	-0.00016799	-2.9e-07	0	0	0	0	-0.00161052	0.276796	0	0	0	0	0	0	-0.021973	0
0.478	0	0.0187799	-2.663e-05	0	0	0	0	0	-0.00145077	0.2764	0	0	0	0	0	0	-0.012207	0
0.48	0.00013588	0.01878	0.00012635	2e-08	0	0	0	0	-0.00127125	0.276058	0	0	0	0	0	0	-0.01709	0
0.482	0.00171898	0.0187797	0.00022353	3.8e-07	0	0	0	0	-0.00108185	0.275771	0	0	0	0	0	0	-0.012207	0
0.484	0.00171898	0.0187793	0.000245	4.2e-07	0	0	0	0	-0.00089584	0.275526	0	0	0	0	0	0	-0.019531	0
0.486	0.00171898	0.0187788	0.00021364	3.7e-07	0	0	0	0	-0.0007269	0.275312	0	0	0	0	0	0	-0.014648	0
0.488	0.00336804	0.0187784	0.00015852	5.3e-07	0	0	0	0	-0.00058586	0.27512	0	0	0	0	0	0	-0.0097656	0
0.49	0	0.018778	9.744e-05	0	0	0	0	0	-0.00048077	0.274936	0	0	0	0	0	0	-0.012207	0
0.492	0.00336804	0.0187778	3.746e-05	1.3e-07	0	0	0	0	-0.00041785	0.274742	0	0	0	0	0	0	-0.01709	0
0.494	0.00013588	0.0187778	-2.117e-05	0	0	0	0	0	-0.00040117	0.274521	0	0	0	0	0	0	-0.01709	0
0.496	0	0.0187778	-8.082e-05	0	0	0	0	0	-0.00043252	0.274264	0	0	0	0	0	0	-0.01709	0
0.498	0.0081833	0.018778	-0.00014237	-1.17e-06	0	0	0	0	-0.00051038	0.273975	0	0	0	0	0	0	-0.014648	0
0.5	0.00013588	0.0187783	-0.00020103	-3e-08	0	0	0	0	-0.00062905	0.27367	0	0	0	0	0	0	-0.01709	0
0.502	0.00171898	0.0187787	-0.00024227	-4.2e-07	0	0	0	0	-0.00078058	0.273368	0	0	0	0	0	0	-0.0048828	0
0.504	0.00336804	0.0187792	-0.00023914	-8.1e-07	0	0	0	0	-0.00095645	0.273087	0	0	0	0	0	0	-0.019531	0
0.506	0	0.0187796	-0.00016344	0	0	0	0	0	-0.00114721	0.272842	0	0	0	0	0	0	-0.01709	0
0.508	0	0.01878	-2.133e-05	0	0	0	0	0	-0.00134269	0.272642	0	0	0	0	0	0	-0.014648	0
0.51	0	0.01878	0.00012846	0	0	0	0	0	-0.00153378	0.272497	0	0	0	0	0	0	-0.019531	0
0.512	0.00013588	0.0187797	0.00022057	3e-08	0	0	0	0	-0.00171333	0.272412	0	0	0	0	0	0	-0.014648	0
0.514	0.00013588	0.0187793	0.00023809	3e-08	0	0	0	0	-0.00187541	0.272388	0	0	0	0	0	0	-0.012207	0
0.516	0.00013588	0.0187788	0.00020609	3e-08	0	0	0	0	-0.00201545	0.272415	0	0	0	0	0	0	-0.021973	0
0.518	0.00171898	0.0187784	0.00015508	2.7e-07	0	0	0	0	-0.00213187	0.272485	0	0	0	0	0	0	-0.014648	0
0.52	0.00653424	0.0187781	0.00010448	6.8e-07	0	0	0	0	-0.00222617	0.272591	0	0	0	0	0	0	-0.01709	0
0.522	0.00013588	0.0187779	6.292e-05	1e-08	0	0	0	0	-0.00230121	0.272724	0	0	0	0	0	0	-0.026855	0
0.524	0.00013588	0.0187778	3.151e-05	0	0	0	0	0	-0.00235973	0.272879	0	0	0	0	0	0	-0.019531	0
0.526	0.00171898	0.0187777	6.64e-06	1e-08	0	0	0	0	-0.00240381	0.273045	0	0	0	0	0	0	-0.014648	0
0.528	0.00171898	0.0187777	-1.77e-05	-3e-08	0	0	0	0	-0.00243411	0.273209	0	0	0	0	0	0	-0.012207	0
0.53	0.0081833	0.0187777	-4.801e-05	-3.9e-07	0	0	0	0	-0.00244932	0.273351	0	0	0	0	0	0	-0.019531	0
0.532	0.00013588	0.0187778	-8.934e-05	-1e-08	0	0	0	0	-0.00244731	0.273461	0	0	0	0	0	0	-0.014648	0
0.534	0.0097664	0.018778	-0.00014305	-1.4e-06	0	0	0	0	-0.00242637	0.273538	0	0	0	0	0	0	-0.014648	0
0.536	0.00013588	0.0187783	-0.00020389	-3e-08	0	0	0	0	-0.00238521	0.273593	0	0	0	0	0	0	-0.012207	0
0.538	0.00171898	0.0187787	-0.00025644	-4.4e-07	0	0	0	0	-0.00232381	0.273647	0	0	0	0	0	0	-0.021973	0
0.54	0	0.0187792	-0.00027147	0	0	0	0	0	-0.00224501	0.273713	0	0	0	0	0	0	-0.014648	0
0.542	0.00336804	0.0187798	-0.00021139	-7.1e-07	0	0	0	0	-0.00215517	0.273796	0	0	0	0	0	0	-0.012207	0
0.544	0.00171898	0.0187802	-6.275e-05	-1.1e-07	0	0	0	0	-0.00206353	0.273886	0	0	0	0	0	0	-0.024414	0
0.546	0	0.0187803	0.00012981	0	0	0	0	0	-0.00197925	0.273974	0	0	0	0	0	0	-0.01709	0
0.548	0.00013588	0.01878	0.00029196	4e-08	0	0	0	0	-0.00190759	0.274056	0	0	0	0	0	0	-0.0097656	0
0.55	0	0.0187794	0.00038652	0	0	0	0	0	-0.0018496	0.274124	0	0	0	0	0	0	-0.01709	0
0.552	0.00171898	0.0187787	0.00042556	7.3e-07	0	0	0	0	-0.00180396	0.274173	0	0	0	0	0	0	-0.01709	0
0.554	0.00013588	0.0187778	0.00042913	6e-08	0	0	0	0	-0.00176681	0.274199	0	0	0	0	0	0	-0.014648	0
0.556	0	0.018777	0.00039462	0	0	0	0	0	-0.00173308	0.274193	0	0	0	0	0	0	-0.01709	0
0.558	0	0.0187762	0.00029586	0	0	0	0	0	-0.00170138	0.274154	0	0	0	0	0	0	-0.01709	0
0.56	0.00171898	0.0187756	0.00011116	1.9e-07	0	0	0	0	-0.00167638	0.274086	0	0	0	0	0	0	-0.014648	0
0.562	0.00171898	0.0187754	-0.00013463	-2.3e-07	0	0	0	0	-0.00166562	0.273989	0	0	0	0	0	0	-0.01709	0
0.564	0	0.0187756	-0.00037488	0	0	0	0	0	-0.00167517	0.273866	0	0	0	0	0	0	-0.019531	0
0.566	0.00013588	0.0187764	-0.00056075	-8e-08	0	0	0	0	-0.00170638	0.273722	0	0	0	0	0	0	-0.012207	0
0.568	0.00171898	0.0187775	-0.00068742	-1.18e-06	0	0	0	0	-0.00175563	0.273572	0	0	0	0	0	0	-0.01709	0
0.57	0.00013588	0.0187789	-0.00075519	-1e-07	0	0	0	0	-0.00181864	0.273428	0	0	0	0	0	0	-0.019531	0
0.572	0	0.0187804	-0.00073608	0	0	0	0	0	-0.00189374	0.273293	0	0	0	0	0	0	-0.0097656	0
0.574	0	0.0187819	-0.00059519	0	0	0	0	0	-0.00198037	0.273175	0	0	0	0	0	0	-0.024414	0
0.576	0.00013588	0.0187831	-0.00033641	-5e-08	0	0	0	0	-0.00207636	0.27308	0	0	0	0	0	0	-0.0097656	0
0.578	0	0.0187837	-1.298e-05	0	0	0	0	0	-0.00217721	0.273013	0	0	0	0	0	0	-0.012207	0
0.58	0	0.0187837	0.00029922	0	0	0	0	0	-0.00227683	0.272976	0	0	0	0	0	0	-0.01709	0
0.582	0.00171898	0.0187832	0.00052527	9e-07	0	0	0	0	-0.00236805	0.272971	0	0	0	0	0	0	-0.0048828	0
0.584	0.00171898	0.0187821	0.00061509	1.06e-06	0	0	0	0	-0.00244277	0.272992	0	0	0	0	0	0	-0.021973	0
0.586	0	0.0187809	0.00057268	0	0	0	0	0	-0.00249328	0.273023	0	0	0	0	0	0	-0.01709	0
0.588	0.00171898	0.0187797	0.00045034	7.7e-07	0	0	0	0	-0.00251361	0.273046	0	0	0	0	0	0	-0.012207	0
0.59	0.00171898	0.0187788	0.00030688	5.3e-07	0	0	0	0	-0.00250008	0.273048	0	0	0	0	0	0	-0.012207	0
0.592	0	0.0187782	0.00017944	0	0	0	0	0	-0.00245322	0.273026	0	0	0	0	0	0	-0.012207	0
0.594	0	0.0187779	8.332e-05	0	0	0	0	0	-0.00237933	0.272984	0	0	0	0	0	0	-0.021973	0
0.596	0.00171898	0.0187777	2.033e-05	3e-08	0	0	0	0	-0.00228844	0.272928	0	0	0	0	0	0	-0.019531	0
0.598	0.00171898	0.0187776	-1.463e-05	-3e-08	0	0	0	0	-0.00219107	0.272869	0	0	0	0	0	0	-0.026855	0
0.6	0.00171898	0.0187777	-2.904e-05	-5e-08	0	0	0	0	-0.00209588	0.272819	0	0	0	0	0	0	-0.021973	0
0.602	0.00013588	0.0187777	-3.01e-05	0	0	0	0	0	-0.00200836	0.272787	0	0	0	0	0	0	-0.019531	0
0.604	0.00171898	0.0187778	-2.343e-05	-4e-08	0	0	0	0	-0.00193176	0.272779	0	0	0	0	0	0	-0.014648	0
0.606	0.00171898	0.0187778	-1.285e-05	-2e-08	0	0	0	0	-0.00186854	0.272797	0	0	0	0	0	0	-0.024414	0
0.608	0.00013588	0.0187779	-6.9e-07	0	0	0	0	0	-0.00182014	0.272843	0	0	0	0	0	0	-0.012207	0
0.61	0.00171898	0.0187779	1.155e-05	2e-08	0	0	0	0	-0.00178649	0.272926	0	0	0	0	0	0	-0.026855	0
0.612	0.00336804	0.0187778	2.241e-05	8e-08	0	0	0	0	-0.00176657	0.273056	0	0	0	0	0	0	-0.0097656	0
0.614	0.00171898	0.0187778	2.97e-05	5e-08	0	0	0	0	-0.00175857	0.273231	0	0	0	0	0	0	-0.031738	0
0.616	0.00171898	0.0187777	2.978e-05	5e-08	0	0	0	0	-0.00175959	0.273437	0	0	0	0	0	0	-0.0097656	0
0.618	0.00171898	0.0187777	1.722e-05	3e-08	0	0	0	0	-0.00176622	0.273657	0	0	0	0	0	0	-0.021973	0
0.62	0.00171898	0.0187776	-1.505e-05	-3e-08	0	0	0	0	-0.0017753	0.273881	0	0	0	0	0	0	-0.014648	0
0.622	0.0081833	0.0187777	-7.46e-05	-6.1e-07	0	0	0	0	-0.00178463	0.274102	0	0	0	0	0	0	-0.012207	0
0.624	0	0.0187778	-0.00016702	0	0	0	0	0	-0.00179401	0.274314	0	0	0	0	0	0	-0.019531	0
0.626	0	0.0187782	-0.00029159	0	0	0	0	0	-0.00180471	0.274504	0	0	0	0	0	0	-0.01709	0
0.628	0	0.0187788	-0.00043492	0	0	0	0	0	-0.00181699	0.274655	0	0	0	0	0	0	-0.019531	0
0.63	0.00171898	0.0187796	-0.00056278	-9.7e-07	0	0	0	0	-0.00183007	0.274755	0	0	0	0	0	0	-0.029297	0
0.632	0	0.0187807	-0.00062026	0	0	0	0	0	-0.00184522	0.274798	0	0	0	0	0	0	-0.0048828	0
0.634	0	0.018782	-0.00055981	0	0	0	0	0	-0.00186622	0.274785	0	0	0	0	0	0	-0.019531	0
0.636	0.00171898	0.0187831	-0.00038161	-6.6e-07	0	0	0	0	-0.0018953	0.274721	0	0	0	0	0	0	-0.0097656	0
0.638	0	0.0187839	-0.00013658	0	0	0	0	0	-0.00192968	0.274616	0	0	0	0	0	0	-0.01709	0
0.64	0.00653424	0.0187841	0.00010633	6.9e-07	0	0	0	0	-0.00196264	0.274484	0	0	0	0	0	0	-0.026855	0
0.642	0.00013588	0.0187839	0.00028835	4e-08	0	0	0	0	-0.00198699	0.274338	0	0	0	0	0	0	-0.024414	0
0.644	0	0.0187834	0.00038753	0	0	0	0	0	-0.00199829	0.27418	0	0	0	0	0	0	-0.01709	0
0.646	0.00171898	0.0187826	0.00043274	7.4e-07	0	0	0	0	-0.00199623	0.273998	0	0	0	0	0	0	-0.014648	0
0.648	0.00495114	0.0187817	0.00045997	2.28e-06	0	0	0	0	-0.00198387	0.273776	0	0	0	0	0	0	-0.021973	0
0.65	0.00171898	0.0187808	0.00046095	7.9e-07	0	0	0	0	-0.00196503	0.273504	0	0	0	0	0	0	-0.012207	0
0.652	0.00171898	0.0187799	0.00040889	7e-07	0	0	0	0	-0.00194213	0.273181	0	0	0	0	0	0	-0.01709	0
0.654	0.00495114	0.018779	0.00030712	1.52e-06	0	0	0	0	-0.00191686	0.272828	0	0	0	0	0	0	-0.019531	0
0.656	0.00495114	0.0187784	0.00018218	9e-07	0	0	0	0	-0.00189133	0.272482	0	0	0	0	0	0	-0.012207	0
0.658	0.00013588	0.0187781	5.559e-05	1e-08	0	0	0	0	-0.00186688	0.27218	0	0	0	0	0	0	-0.014648	0
0.66	0.00336804	0.018778	-6.239e-05	-2.1e-07	0	0	0	0	-0.00184276	0.271942	0	0	0	0	0	0	-0.019531	0
0.662	0.00171898	0.0187781	-0.00016568	-2.8e-07	0	0	0	0	-0.00181652	0.271776	0	0	0	0	0	0	-0.024414	0
0.664	0.00013588	0.0187784	-0.00024438	-3e-08	0	0	0	0	-0.00178474	0.271691	0	0	0	0	0	0	-0.01709	0
0.666	0.00495114	0.0187789	-0.00027795	-1.38e-06	0	0	0	0	-0.0017433	0.271691	0	0	0	0	0	0	-0.019531	0
0.668	0.00171898	0.0187795	-0.00023627	-4.1e-07	0	0	0	0	-0.00168878	0.27178	0	0	0	0	0	0	-0.019531	0
0.67	0	0.0187799	-0.00010598	0	0	0	0	0	-0.00161977	0.271952	0	0	0	0	0	0	-0.014648	0
0.672	0	0.0187801	7.178e-05	0	0	0	0	0	-0.00153617	0.272196	0	0	0	0	0	0	-0.0024414	0
0.674	0.00171898	0.01878	0.000217	3.7e-07	0	0	0	0	-0.00143908	0.272494	0	0	0	0	0	0	-0.014648	0
0.676	0.00013588	0.0187796	0.00027939	4e-08	0	0	0	0	-0.0013319	0.272824	0	0	0	0	0	0	-0.014648	0
0.678	0.0081833	0.018779	0.00026649	2.18e-06	0	0	0	0	-0.00122017	0.273158	0	0	0	0	0	0	-0.0097656	0
0.68	0.00336804	0.0187785	0.0002091	7e-07	0	0	0	0	-0.00111052	0.273475	0	0	0	0	0	0	-0.014648	0
0.682	0.00653424	0.0187781	0.00012909	8.4e-07	0	0	0	0	-0.00100868	0.273763	0	0	0	0	0	0	-0.012207	0
0.684	0.00171898	0.0187778	3.461e-05	6e-08	0	0	0	0	-0.00091799	0.274022	0	0	0	0	0	0	-0.029297	0
0.686	0.00013588	0.0187777	-7.46e-05	-1e-08	0	0	0	0	-0.00084099	0.274262	0	0	0	0	0	0	-0.019531	0
0.688	0.00171898	0.0187779	-0.0002007	-3.4e-07	0	0	0	0	-0.00078206	0.274491	0	0	0	0	0	0	-0.012207	0
0.69	0.00495114	0.0187783	-0.00034009	-1.68e-06	0	0	0	0	-0.00074696	0.274709	0	0	0	0	0	0	-0.014648	0
0.692	0.0097664	0.018779	-0.00047484	-4.64e-06	0	0	0	0	-0.00073976	0.274913	0	0	0	0	0	0	-0.012207	0
0.694	0.00013588	0.0187799	-0.00056615	-8e-08	0	0	0	0	-0.00076022	0.2751	0	0	0	0	0	0	-0.01709	0
0.696	0.00495114	0.018781	-0.00056439	-2.79e-06	0	0	0	0	-0.0008049	0.275275	0	0	0	0	0	0	-0.014648	0
0.698	0	0.0187822	-0.0004449	0	0	0	0	0	-0.00087044	0.275444	0	0	0	0	0	0	-0.019531	0
0.7	0.00013588	0.0187831	-0.0002375	-3e-08	0	0	0	0	-0.00095425	0.275614	0	0	0	0	0	0	-0.019531	0
0.702	0.00171898	0.0187835	-1.406e-05	-2e-08	0	0	0	0	-0.00105391	0.27579	0	0	0	0	0	0	-0.012207	0
0.704	0	0.0187836	0.00014444	0	0	0	0	0	-0.00116775	0.275976	0	0	0	0	0	0	-0.01709	0
0.706	0.00013588	0.0187833	0.00017683	2e-08	0	0	0	0	-0.00129425	0.276178	0	0	0	0	0	0	-0.014648	0
0.708	0.00013588	0.0187829	7.764e-05	1e-08	0	0	0	0	-0.00143032	0.276404	0	0	0	0	0	0	-0.01709	0
0.71	0	0.0187828	-7.678e-05	0	0	0	0	0	-0.0015713	0.276659	0	0	0	0	0	0	-0.019531	0
0.712	0.00171898	0.0187829	-0.00016331	-2.8e-07	0	0	0	0	-0.00171174	0.276931	0	0	0	0	0	0	-0.012207	0
0.714	0.00013588	0.0187833	-0.00011509	-2e-08	0	0	0	0	-0.00184612	0.277193	0	0	0	0	0	0	-0.014648	0
0.716	0.00495114	0.0187835	1.213e-05	6e-08	0	0	0	0	-0.00197083	0.277417	0	0	0	0	0	0	-0.01709	0
0.718	0.00013588	0.0187835	0.00011714	2e-08	0	0	0	0	-0.0020853	0.277573	0	0	0	0	0	0	-0.019531	0
0.72	0.00171898	0.0187832	0.00016238	2.8e-07	0	0	0	0	-0.00218948	0.277644	0	0	0	0	0	0	-0.0097656	0
0.722	0.00336804	0.0187829	0.0001574	5.3e-07	0	0	0	0	-0.002281	0.277629	0	0	0	0	0	0	-0.01709	0
0.724	0.00171898	0.0187826	0.00010999	1.9e-07	0	0	0	0	-0.00235617	0.277546	0	0	0	0	0	0	-0.01709	0
0.726	0.00171898	0.0187824	4.183e-05	7e-08	0	0	0	0	-0.00241204	0.277429	0	0	0	0	0	0	-0.0097656	0
0.728	0	0.0187823	-1.743e-05	0	0	0	0	0	-0.00244666	0.277305	0	0	0	0	0	0	-0.012207	0
0.73	0.00495114	0.0187823	-5.619e-05	-2.8e-07	0	0	0	0	-0.00245919	0.277187	0	0	0	0	0	0	-0.01709	0
0.732	0.00013588	0.0187824	-5.353e-05	-1e-08	0	0	0	0	-0.00245014	0.277071	0	0	0	0	0	0	-0.0097656	0
0.734	0	0.0187825	3.041e-05	0	0	0	0	0	-0.00242171	0.276952	0	0	0	0	0	0	-0.012207	0
0.736	0.00013588	0.0187825	0.00019512	3e-08	0	0	0	0	-0.0023778	0.276821	0	0	0	0	0	0	-0.019531	0
0.738	0.00013588	0.0187821	0.00037056	5e-08	0	0	0	0	-0.00232245	0.276677	0	0	0	0	0	0	-0.014648	0
0.74	0.00013588	0.0187813	0.00046961	6e-08	0	0	0	0	-0.00225838	0.276515	0	0	0	0	0	0	-0.012207	0
0.742	0	0.0187804	0.00045475	0	0	0	0	0	-0.00218723	0.276334	0	0	0	0	0	0	-0.024414	0
0.744	0.00336804	0.0187795	0.00034938	1.18e-06	0	0	0	0	-0.0021105	0.276136	0	0	0	0	0	0	-0.014648	0
0.746	0.00171898	0.0187788	0.00019924	3.4e-07	0	0	0	0	-0.00202986	0.27593	0	0	0	0	0	0	-0.01709	0
0.748	0.00171898	0.0187784	3.98e-05	7e-08	0	0	0	0	-0.00194658	0.275729	0	0	0	0	0	0	-0.014648	0
0.75	0.00013588	0.0187783	-0.00010648	-1e-08	0	0	0	0	-0.00186196	0.27554	0	0	0	0	0	0	-0.014648	0
0.752	0.00171898	0.0187785	-0.00022031	-3.8e-07	0	0	0	0	-0.00177939	0.275349	0	0	0	0	0	0	-0.014648	0
0.754	0.00171898	0.018779	-0.00027926	-4.8e-07	0	0	0	0	-0.00170504	0.275133	0	0	0	0	0	0	-0.0048828	0
0.756	0.00013588	0.0187795	-0.0002701	-4e-08	0	0	0	0	-0.00164576	0.274873	0	0	0	0	0	0	-0.026855	0
0.758	0.00171898	0.0187801	-0.00021962	-3.8e-07	0	0	0	0	-0.00160702	0.274558	0	0	0	0	0	0	-0.01709	0
0.76	0	0.0187805	-0.00019036	0	0	0	0	0	-0.00159368	0.274177	0	0	0	0	0	0	-0.014648	0
0.762	0.00013588	0.0187809	-0.00021522	-3e-08	0	0	0	0	-0.00161198	0.273718	0	0	0	0	0	0	-0.012207	0
0.764	0	0.0187813	-0.00025126	0	0	0	0	0	-0.00167193	0.273165	0	0	0	0	0	0	-0.014648	0
0.766	0.00171898	0.0187818	-0.00021716	-3.7e-07	0	0	0	0	-0.00179023	0.272501	0	0	0	0	0	0	-0.029297	0
0.768	0	0.0187823	-6.89e-05	0	0	0	0	0	-0.00198973	0.271698	0	0	0	0	0	0	-0.021973	0
0.77	0.00171898	0.0187824	0.00015942	2.7e-07	0	0	0	0	-0.00229638	0.270722	0	0	0	0	0	0	-0.0048828	0
0.772	0.00013588	0.0187821	0.00037904	5e-08	0	0	0	0	-0.00273762	0.269539	0	0	0	0	0	0	-0.014648	0
0.774	0.00336804	0.0187813	0.00051273	1.73e-06	0	0	0	0	-0.00334107	0.268134	0	0	0	0	0	0	-0.014648	0
0.776	0.00013588	0.0187803	0.00054528	7e-08	0	0	0	0	-0.00413062	0.266525	0	0	0	0	0	0	-0.012207	0
0.778	0.00171898	0.0187792	0.00051253	8.8e-07	0	0	0	0	-0.00512088	0.264766	0	0	0	0	0	0	-0.021973	0
0.78	0.00336804	0.0187782	0.00045331	1.53e-06	0	0	0	0	-0.00631295	0.262942	0	0	0	0	0	0	-0.012207	0
0.782	0.00171898	0.0187773	0.00037902	6.5e-07	0	0	0	0	-0.00769224	0.261181	0	0	0	0	0	0	-0.014648	0
0.784	0.00013588	0.0187765	0.00027016	4e-08	0	0	0	0	-0.00922622	0.259664	0	0	0	0	0	0	-0.019531	0
0.786	0.0081833	0.018776	8.222e-05	6.7e-07	0	0	0	0	-0.0108614	0.258626	0	0	0	0	0	0	-0.014648	0
0.788	0	0.0187758	-0.00024529	0	0	0	0	0	-0.0125169	0.258361	0	0	0	0	0	0	-0.014648	0
0.79	0.00653424	0.0187763	-0.00077374	-5.06e-06	0	0	0	0	-0.0140739	0.259209	0	0	0	0	0	0	-0.026855	0
0.792	0.00171898	0.0187778	-0.00154052	-2.65e-06	0	0	0	0	-0.0153676	0.261554	0	0	0	0	0	0	-0.01709	0
0.794	0	0.0187809	-0.00252464	0	0	0	0	0	-0.0161827	0.265831	0	0	0	0	0	0	-0.012207	0
0.796	0.00336804	0.018786	-0.00361488	-1.218e-05	0	0	0	0	-0.0162488	0.272517	0	0	0	0	0	0	-0.014648	0
0.798	0	0.0187932	-0.00460055	0	0	0	0	0	-0.0152364	0.282119	0	0	0	0	0	0	-0.014648	0
0.8	0.00171898	0.0188024	-0.00518957	-8.92e-06	0	0	0	0	-0.0127596	0.29515	0	0	0	0	0	0	-0.0024414	0
0.802	0.0114155	0.0188128	-0.00506771	-5.785e-05	0	0	0	0	-0.00838288	0.312083	0	0	0	0	0	0	0.03418	0
0.804	0.00171898	0.0188229	-0.00403063	-6.93e-06	0	0	0	0	-0.00163234	0.333313	0	0	0	0	0	0	0.20508	0.0484436
0.806	0	0.018831	-0.00210198	0	2.5e-07	7.22e-06	0.00024616	0.00721791	0.00798326	0.359105	6.7e-07	1.83e-06	2.5e-06	1.72e-06	6.35e-06	0.00069242	-0.12451	0.173346
0.808	0.00653424	0.0188352	0.00050996	3.33e-06	1.86e-06	3.105e-05	0.00136731	0.0166152	0.0209425	0.389542	3.59e-06	7.86e-06	1.144e-05	8.25e-06	3.528e-05	0.00144107	-0.026855	0.359086
0.81	0.0114155	0.0188342	0.00353065	4.03e-05	6.87e-06	7.621e-05	0.00363915	0.0285473	0.0376708	0.424501	1.068e-05	1.929e-05	2.997e-05	2.62e-05	9.389e-05	0.00225511	-0.087891	0.629045
0.812	0.0146476	0.0188271	0.00665566	9.749e-05	1.787e-05	0.00014811	0.00736617	0.0433525	0.0584864	0.463668	2.494e-05	3.749e-05	6.243e-05	5.227e-05	0.00019005	0.00314328	-0.036621	1.01211
0.814	0.0323256	0.0188138	0.00959401	0.00031013	3.811e-05	0.0002528	0.0128709	0.0613386	0.0835344	0.506571	5.067e-05	6.398e-05	0.00011466	9.924e-05	0.00033207	0.00411352	0.16357	1.54244
0.816	0.0339086	0.0187946	0.012171	0.0004127	7.146e-05	0.00039691	0.0204776	0.0827713	0.11272	0.552587	9.379e-05	0.00010046	0.00019425	0.00016547	0.00052832	0.00517268	0.12695	2.25833
0.818	0.040373	0.0187703	0.0143502	0.00057936	0.00012243	0.00058755	0.030492	0.10786	0.145653	0.600898	0.00016207	0.00014871	0.00031078	0.00023975	0.00078669	0.00632616	0.8374	3.19955
0.82	0.0532357	0.0187416	0.0161702	0.00086083	0.0001961	0.00083215	0.0431776	0.136742	0.181633	0.650451	0.00026526	0.00021061	0.00047587	0.00033336	0.00111398	0.00757751	-0.88135	4.40303
0.822	0.0629321	0.0187092	0.0176922	0.00111341	0.00029801	0.00113835	0.0587316	0.169463	0.219662	0.699942	0.00041495	0.00028811	0.00070307	0.00044953	0.00151528	0.0089279	-0.18066	5.89685
0.824	0.0935387	0.0186738	0.0189412	0.00177173	0.000434	0.00151377	0.0772659	0.205958	0.258523	0.747829	0.00062421	0.00038313	0.00100735	0.000606	0.00199346	0.0103757	-0.12451	7.6937
0.826	0.127311	0.0186359	0.0198631	0.0025288	0.00061006	0.00196577	0.0987929	0.246039	0.296872	0.792464	0.00090681	0.00049753	0.00140434	0.00082685	0.00254886	0.011916	-0.11475	9.78563
0.828	0.162799	0.0185962	0.0203868	0.00331896	0.00083208	0.0025012	0.123221	0.289395	0.33337	0.832303	0.00127623	0.00063305	0.00190928	0.00111696	0.0031791	0.0135407	-0.1001	12.1426
0.83	0.191757	0.0185555	0.0205084	0.00393262	0.00110566	0.00312621	0.15036	0.335607	0.366814	0.866183	0.0017446	0.00079124	0.00253584	0.00147152	0.00387928	0.0152392	-0.083008	14.716
0.832	0.227179	0.0185144	0.0202757	0.0046062	0.00143595	0.00384601	0.179936	0.384194	0.39626	0.893544	0.00232177	0.00097342	0.00329518	0.00189045	0.00464236	0.0169989	-0.065918	17.4476
0.834	0.265833	0.0184739	0.0197482	0.00524972	0.00182751	0.00466486	0.211618	0.434655	0.421123	0.914539	0.00301482	0.00118067	0.00419548	0.00238347	0.00545974	0.018807	-0.041504	20.2805
0.836	0.320581	0.0184344	0.019011	0.00609458	0.00228417	0.00558604	0.245042	0.486528	0.44123	0.929987	0.00382814	0.00141382	0.00524196	0.00296988	0.00632209	0.0206516	-0.075684	23.17
0.838	0.3657	0.0183964	0.0181861	0.00665066	0.00280906	0.006612	0.27985	0.539435	0.4568	0.941209	0.00476405	0.00167348	0.00643753	0.00365616	0.00722012	0.0225228	-0.031738	26.0912
0.84	0.407586	0.01836	0.0174028	0.00709313	0.00340462	0.00774454	0.315709	0.593109	0.468373	0.949769	0.00582371	0.00196013	0.00778384	0.00442945	0.00814529	0.0244137	0.070801	29.0402
0.842	0.468733	0.0183252	0.0167526	0.00785251	0.00407266	0.00898506	0.352339	0.647402	0.476682	0.957191	0.00700821	0.0022741	0.00928231	0.00530577	0.00909035	0.0263207	0.046387	32.0305
0.844	0.523482	0.0182917	0.0162522	0.00850775	0.00481452	0.0103347	0.389517	0.702275	0.482509	0.964729	0.00831938	0.0026157	0.0109351	0.00629798	0.0100495	0.0282426	0.62744	35.0862
0.846	0.602439	0.0182592	0.0158502	0.00954879	0.00563112	0.0117948	0.427078	0.757771	0.486552	0.973267	0.0097603	0.00298523	0.0127455	0.0074239	0.0110186	0.0301806	-0.3418	38.2339
0.848	0.674866	0.0182275	0.0155038	0.010463	0.0065231	0.0133665	0.464903	0.813987	0.489343	0.983305	0.0113354	0.00338304	0.0147184	0.00870121	0.0119945	0.0321372	0.35645	41.497
0.85	0.776316	0.0181965	0.0152425	0.011833	0.00749091	0.0150516	0.502909	0.871045	0.491219	0.99499	0.0130501	0.00380952	0.0168597	0.0101524	0.0129751	0.0341155	-0.19531	44.89
0.852	0.913254	0.018166	0.0151509	0.0138366	0.00853485	0.0168517	0.541032	0.929066	0.492354	1.00814	0.0149108	0.00426513	0.019176	0.011842	0.0139586	0.0361186	0.1416	48.4138
0.854	1.06457	0.0181357	0.0153401	0.0163306	0.0096551	0.0187689	0.579216	0.988143	0.4928	1.02226	0.0169238	0.00475037	0.0216741	0.0138198	0.0149438	0.038149	0.32227	52.0526
0.856	1.25784	0.018105	0.0159504	0.020063	0.0108517	0.0208054	0.617408	1.04832	0.492543	1.03658	0.0190942	0.00526579	0.02436	0.0161422	0.0159291	0.0402078	-0.18066	55.7712
0.858	1.49297	0.0180731	0.0171182	0.0255569	0.0121247	0.0229633	0.655551	1.10958	0.491535	1.05012	0.0214259	0.00581196	0.0272378	0.018893	0.0169132	0.0422945	0.0024414	59.5138
0.86	1.77801	0.0180389	0.0188868	0.033581	0.0134738	0.0252447	0.693583	1.17182	0.489697	1.06175	0.0239194	0.00638937	0.0303087	0.022164	0.0178944	0.0444064	-0.16846	63.2013
0.862	2.08883	0.0180011	0.0211423	0.0441625	0.0148988	0.0276513	0.731435	1.23483	0.486889	1.07015	0.0265714	0.00699849	0.0335699	0.0260308	0.018871	0.0465383	-0.068359	66.7274
0.864	2.40769	0.0179588	0.0236581	0.0569613	0.0163993	0.0301845	0.769023	1.29831	0.48287	1.0739	0.0293734	0.00763962	0.0370131	0.0305274	0.0198408	0.0486823	-0.14404	69.9565
0.866	2.68146	0.0179115	0.0261908	0.0702295	0.0179745	0.0328446	0.806237	1.36185	0.477268	1.07148	0.0323099	0.00831291	0.0406228	0.0356165	0.0208009	0.0508277	-0.095215	72.725
0.868	2.93269	0.0178591	0.0284955	0.0835687	0.0196237	0.0356313	0.842937	1.4249	0.469582	1.06137	0.0353572	0.00901822	0.0443754	0.0412306	0.0217478	0.0529606	-0.070801	74.8463
0.87	3.12431	0.0178021	0.0302975	0.0946588	0.0213456	0.0385431	0.878936	1.48681	0.459208	1.04216	0.0384823	0.00975517	0.0482375	0.0472877	0.0226766	0.0550641	-0.080566	76.1206
0.872	3.27412	0.0177415	0.0313228	0.102554	0.0231385	0.0415767	0.914003	1.54683	0.445498	1.01265	0.0416423	0.010523	0.0521653	0.0536861	0.0235813	0.0571189	0.0024414	76.3522
0.874	3.34331	0.0176789	0.0313715	0.104885	0.0250004	0.0447277	0.947853	1.60414	0.42784	0.971987	0.0447846	0.0113205	0.0561051	0.0603035	0.0244546	0.0591035	-0.026855	75.3718
0.876	3.32563	0.0176161	0.0303932	0.101076	0.0269284	0.0479896	0.980162	1.65784	0.405749	0.91987	0.0478482	0.0121461	0.0599943	0.0669725	0.0252882	0.0609954	-0.041504	73.062
0.878	3.20809	0.0175554	0.0285377	0.0915515	0.0289192	0.0513546	1.01058	1.70708	0.378969	0.856642	0.0507665	0.0129977	0.0637643	0.0735062	0.0260729	0.0627719	-0.014648	69.3831
0.88	2.99391	0.0174983	0.0260846	0.0780948	0.0309685	0.0548127	1.03874	1.75103	0.347575	0.783392	0.0534715	0.013873	0.0673444	0.0797082	0.0267994	0.064412	-0.0097656	64.3952
0.882	2.71528	0.0174461	0.0232766	0.0632024	0.0330715	0.0583527	1.06431	1.78898	0.312068	0.702008	0.0558983	0.0147689	0.0706672	0.0854173	0.0274591	0.0658974	0	58.2727
0.884	2.38031	0.0173995	0.0202794	0.0482713	0.0352228	0.0619621	1.087	1.82041	0.273429	0.615154	0.0579916	0.0156825	0.0736741	0.0905129	0.0280446	0.0672145	0.0073242	51.3012
0.886	2.03246	0.017359	0.0173105	0.035183	0.0374164	0.0656275	1.10663	1.84503	0.233096	0.526086	0.0597111	0.0166102	0.0763212	0.0949257	0.0285511	0.0683558	0.0097656	43.8499
0.888	1.73131	0.0173244	0.0147066	0.0254617	0.0396462	0.0693353	1.12314	1.86279	0.192809	0.438265	0.0610353	0.0175486	0.0785839	0.0986895	0.028977	0.0693201	0.0073242	36.3201
0.89	1.50908	0.017295	0.0127778	0.0192826	0.041906	0.073072	1.1366	1.87391	0.154363	0.354873	0.0619636	0.0184944	0.080458	0.10193	0.0293242	0.0701133	0.019531	29.0854
0.892	1.35771	0.0172694	0.0115891	0.0157346	0.0441898	0.0768248	1.1472	1.87883	0.119297	0.278432	0.0625146	0.0194442	0.0819588	0.104797	0.0295978	0.0707466	0.012207	22.4438
0.894	1.25144	0.0172462	0.010922	0.0136683	0.0464922	0.0805818	1.15526	1.87817	0.0886481	0.210632	0.0627218	0.0203951	0.0831169	0.107406	0.0298058	0.0712356	0.012207	16.5923
0.896	1.187	0.0172244	0.0104349	0.0123862	0.0488086	0.0843326	1.16113	1.87262	0.0628312	0.152341	0.0626287	0.0213444	0.0839731	0.109844	0.0299573	0.0715986	0.0048828	11.6248
0.898	1.15481	0.0172035	0.00982994	0.0113517	0.0511349	0.0880681	1.16519	1.86292	0.0416839	0.103724	0.0622831	0.0222899	0.0845729	0.112186	0.0300618	0.0718547	0.012207	7.54904
0.9	1.14188	0.0171839	0.00895567	0.0102263	0.0534679	0.0917808	1.16776	1.84982	0.0246676	0.0644171	0.0617329	0.0232296	0.0849625	0.114483	0.0301281	0.0720228	0.0097656	4.31203
0.902	1.11615	0.0171659	0.00785916	0.00877203	0.0558048	0.0954647	1.16915	1.834	0.011136	0.0336689	0.061023	0.0241619	0.085185	0.116741	0.0301639	0.0721209	-0.014648	1.8273
0.904	1.05817	0.0171502	0.00672332	0.00711444	0.0581435	0.0991148	1.1696	1.8161	0.00056422	0.010498	0.0601935	0.0250858	0.0852793	0.118915	0.0301756	0.072165	0	0
0.906	0.995377	0.0171368	0.00573694	0.00571042	0.0604827	0.102727	1.1696	1.79648	-0.00735299	-0.00617175	0.0592792	0.0260001	0.0852793	0.120969	0.0301689	0.0721694	-0.0097656	0
0.908	0.932581	0.0171253	0.00504113	0.00470126	0.0628219	0.106301	1.1696	1.77686	-0.0127563	-0.0174198	0.0583748	0.0269045	0.0852793	0.122897	0.0301487	0.0721458	-0.012207	0
0.91	0.882647	0.0171152	0.00470959	0.00415691	0.0651611	0.109835	1.1696	1.75724	-0.0157822	-0.0242776	0.0574803	0.027799	0.0852793	0.124712	0.0301202	0.0721041	-0.012207	0
0.912	0.832714	0.0171058	0.0046913	0.00390651	0.0675003	0.11333	1.1696	1.73762	-0.0167294	-0.0276973	0.0565958	0.0286835	0.0852793	0.126427	0.0300877	0.0720521	-0.021973	0
0.914	0.792477	0.0170964	0.00482741	0.00382561	0.0698395	0.116785	1.1696	1.718	-0.0161293	-0.0285396	0.0557211	0.0295581	0.0852793	0.128052	0.0300548	0.0719959	-0.024414	0
0.916	0.760221	0.0170868	0.0049611	0.00377153	0.0721787	0.120202	1.1696	1.69838	-0.0146769	-0.0275586	0.0548565	0.0304228	0.0852793	0.129605	0.030024	0.0719398	-0.021973	0
0.918	0.726448	0.0170768	0.00499116	0.00362582	0.0745179	0.123579	1.1696	1.67876	-0.013055	-0.0253806	0.0540017	0.0312775	0.0852793	0.131092	0.0299963	0.0718868	-0.026855	0
0.92	0.703889	0.0170669	0.00484226	0.00340842	0.0768571	0.126917	1.1696	1.65914	-0.0117386	-0.0225058	0.0531569	0.0321223	0.0852793	0.132522	0.0299715	0.0718389	-0.012207	0
0.922	0.678098	0.0170572	0.00445096	0.00301818	0.0791963	0.130215	1.1696	1.63952	-0.0108813	-0.0193232	0.052322	0.0329572	0.0852793	0.133904	0.0299489	0.0717971	-0.024414	0
0.924	0.644259	0.0170483	0.00380665	0.00245247	0.0815355	0.133475	1.1696	1.6199	-0.0103406	-0.0161187	0.0514971	0.0337822	0.0852793	0.135226	0.0299277	0.0717617	-0.03418	0
0.926	0.612069	0.0170407	0.00299121	0.00183083	0.0838747	0.136695	1.1696	1.60028	-0.0098275	-0.0130904	0.0506821	0.0345972	0.0852793	0.136483	0.0299075	0.0717325	-0.0097656	0
0.928	0.58951	0.0170347	0.00215013	0.00126752	0.0862139	0.139876	1.1696	1.58066	-0.00910278	-0.0103523	0.049877	0.0354023	0.0852793	0.137684	0.0298886	0.071709	-0.024414	0
0.93	0.558904	0.0170304	0.00141293	0.00078969	0.0885531	0.143017	1.1696	1.56104	-0.00812513	-0.00792558	0.0490818	0.0361974	0.0852793	0.138833	0.0298713	0.0716907	-0.026855	0
0.932	0.521899	0.0170275	0.00083405	0.00043529	0.0908923	0.14612	1.1696	1.54142	-0.00708421	-0.00576645	0.0482966	0.0369827	0.0852793	0.139914	0.0298561	0.0716771	-0.026855	0
0.934	0.494524	0.0170259	0.00038892	0.00019233	0.0932315	0.149183	1.1696	1.5218	-0.00630466	-0.00382086	0.0475213	0.0377579	0.0852793	0.14093	0.0298427	0.0716675	-0.029297	0
0.936	0.46715	0.0170251	2.168e-05	1.013e-05	0.0955707	0.152207	1.1696	1.50218	-0.0060708	-0.00205263	0.0467559	0.0385233	0.0852793	0.141892	0.0298304	0.0716616	-0.012207	0
0.938	0.443008	0.0170251	-0.00028994	-0.00012844	0.0979099	0.155192	1.1696	1.48256	-0.00646514	-0.00044839	0.0460005	0.0392787	0.0852793	0.142802	0.0298178	0.0716591	-0.021973	0
0.94	0.423681	0.0170256	-0.00052363	-0.00022185	0.100249	0.158137	1.1696	1.46294	-0.00730861	0.00098571	0.045255	0.0400242	0.0852793	0.143669	0.0298041	0.0716596	-0.012207	0
0.942	0.399472	0.0170267	-0.00066521	-0.00026573	0.102588	0.161044	1.1696	1.44332	-0.00823699	0.00224084	0.0445194	0.0407598	0.0852793	0.144492	0.0297885	0.0716629	-0.024414	0
0.944	0.380211	0.017028	-0.00073979	-0.00028128	0.104927	0.163911	1.1696	1.4237	-0.00887581	0.00331696	0.0437938	0.0414854	0.0852793	0.145271	0.0297714	0.0716684	-0.024414	0
0.946	0.364051	0.0170295	-0.00080017	-0.0002913	0.107267	0.166738	1.1696	1.40408	-0.00902255	0.00422013	0.0430781	0.0422011	0.0852793	0.146016	0.0297535	0.071676	-0.014648	0
0.948	0.346373	0.0170311	-0.00092105	-0.00031903	0.109606	0.169527	1.1696	1.38446	-0.00874192	0.00496369	0.0423723	0.0429069	0.0852793	0.146726	0.0297357	0.0716851	-0.021973	0
0.95	0.328629	0.0170329	-0.00117001	-0.0003845	0.111945	0.172276	1.1696	1.36484	-0.0083257	0.00557255	0.0416765	0.0436028	0.0852793	0.147401	0.0297187	0.0716957	-0.019531	0
0.952	0.30607	0.0170353	-0.00155151	-0.00047487	0.114284	0.174986	1.1696	1.34522	-0.00813693	0.0060918	0.0409906	0.0442887	0.0852793	0.148036	0.0297022	0.0717073	-0.01709	0
0.954	0.291624	0.0170384	-0.00202601	-0.00059083	0.116623	0.177657	1.1696	1.3256	-0.00841966	0.00660324	0.0403146	0.0449646	0.0852793	0.148633	0.0296857	0.07172	-0.019531	0
0.956	0.27388	0.0170424	-0.0025802	-0.00070667	0.118963	0.180289	1.1696	1.30598	-0.00917157	0.0072182	0.0396486	0.0456307	0.0852793	0.149199	0.0296681	0.0717339	-0.012207	0
0.958	0.25297	0.0170476	-0.00321724	-0.00081386	0.121302	0.182881	1.1696	1.28636	-0.0101417	0.00804006	0.0389924	0.0462868	0.0852793	0.149726	0.0296488	0.0717491	-0.01709	0
0.96	0.236875	0.017054	-0.00391058	-0.00092632	0.123641	0.185434	1.1696	1.26674	-0.0109538	0.00914065	0.0383463	0.046933	0.0852793	0.150216	0.0296276	0.0717663	-0.014648	0
0.962	0.22078	0.0170618	-0.00462258	-0.00102057	0.12598	0.187948	1.1696	1.24712	-0.0112939	0.0105573	0.03771	0.0475692	0.0852793	0.150673	0.0296054	0.071786	-0.01709	0
0.964	0.211084	0.0170711	-0.00533763	-0.00112669	0.128319	0.190422	1.1696	1.2275	-0.0110678	0.0122879	0.0370837	0.0481955	0.0852793	0.151105	0.029583	0.0718088	-0.024414	0
0.966	0.19334	0.0170818	-0.00604663	-0.00116905	0.130659	0.192858	1.1696	1.20788	-0.0104446	0.014295	0.0364673	0.0488119	0.0852793	0.15151	0.0295615	0.0718354	-0.012207	0
0.968	0.186942	0.0170939	-0.0067186	-0.00125599	0.132998	0.195254	1.1696	1.18826	-0.00976683	0.0165268	0.0358609	0.0494184	0.0852793	0.15189	0.0295413	0.0718663	-0.021973	0
0.97	0.169198	0.0171073	-0.00732195	-0.00123886	0.135337	0.197611	1.1696	1.16864	-0.00937762	0.0189287	0.0352643	0.0500149	0.0852793	0.152246	0.0295222	0.0719017	-0.014648	0
0.972	0.16115	0.0171219	-0.0078803	-0.00126991	0.137676	0.199929	1.1696	1.14902	-0.00944992	0.0214519	0.0346777	0.0506015	0.0852793	0.152576	0.0295034	0.0719421	-0.012207	0
0.974	0.153103	0.0171377	-0.0084813	-0.00129851	0.140015	0.202207	1.1696	1.1294	-0.00990199	0.0240671	0.0341011	0.0511782	0.0852793	0.152891	0.029484	0.0719876	-0.021973	0
0.976	0.141823	0.0171547	-0.00923364	-0.00130954	0.142355	0.204446	1.1696	1.10978	-0.0104421	0.0267646	0.0335343	0.0517449	0.0852793	0.153186	0.0294637	0.0720384	-0.0097656	0
0.978	0.135425	0.0171731	-0.0102316	-0.00138561	0.144694	0.206646	1.1696	1.09016	-0.0107208	0.0295426	0.0329776	0.0523017	0.0852793	0.153463	0.0294425	0.0720947	-0.021973	0
0.98	0.128961	0.0171936	-0.0115137	-0.00148481	0.147033	0.208807	1.1696	1.07054	-0.010512	0.0324016	0.0324307	0.0528486	0.0852793	0.153727	0.0294212	0.0721567	-0.019531	0
0.982	0.127311	0.0172166	-0.0130204	-0.00165764	0.149372	0.210928	1.1696	1.05092	-0.00982771	0.0353469	0.0318937	0.0533855	0.0852793	0.153983	0.0294009	0.0722244	-0.014648	0
0.984	0.114449	0.0172427	-0.0146358	-0.00167505	0.151711	0.21301	1.1696	1.0313	-0.00891183	0.0383999	0.0313667	0.0539125	0.0852793	0.154225	0.0293822	0.0722982	-0.031738	0
0.986	0.109634	0.0172719	-0.0162557	-0.00178217	0.154051	0.215053	1.1696	1.01168	-0.00811733	0.0416101	0.0308497	0.0544296	0.0852793	0.154449	0.0293651	0.0723782	-0.012207	0
0.988	0.103169	0.0173044	-0.017764	-0.0018327	0.15639	0.217057	1.1696	0.992055	-0.00772946	0.0450413	0.0303425	0.0549367	0.0852793	0.154662	0.0293493	0.0724648	-0.019531	0
0.99	0.103169	0.01734	-0.0190316	-0.00196348	0.158729	0.219022	1.1696	0.972435	-0.00782296	0.0487464	0.0298453	0.0554339	0.0852793	0.154868	0.0293337	0.0725586	-0.021973	0
0.992	0.0967709	0.017378	-0.0200256	-0.00193789	0.161068	0.220947	1.1696	0.952815	-0.00822726	0.0527547	0.0293581	0.0559212	0.0852793	0.155068	0.0293177	0.0726601	-0.01709	0
0.994	0.0951218	0.0174181	-0.0208474	-0.00198304	0.163407	0.222833	1.1696	0.933195	-0.00861779	0.0570648	0.0288807	0.0563985	0.0852793	0.15526	0.0293008	0.0727699	-0.019531	0
0.996	0.0935387	0.0174598	-0.0216221	-0.0020225	0.165747	0.22468	1.1696	0.913575	-0.00868447	0.0616462	0.0284133	0.056866	0.0852793	0.155449	0.0292835	0.0728887	-0.0048828	0
0.998	0.0918896	0.017503	-0.0223911	-0.00205751	0.168086	0.226487	1.1696	0.893955	-0.00829062	0.066456	0.0279558	0.0573234	0.0852793	0.155634	0.0292666	0.0730168	-0.029297	0
1	0.0854913	0.0175478	-0.0231115	-0.00197583	0.170425	0.228255	1.1696	0.874335	-0.0075409	0.071449	0.0275083	0.057771	0.0852793	0.155812	0.0292507	0.0731547	-0.024414	0
1.002	0.0887234	0.017594	-0.0237216	-0.00210466	0.172764	0.229984	1.1696	0.854715	-0.006723	0.0765649	0.0270706	0.0582086	0.0852793	0.155986	0.0292365	0.0733027	-0.024414	0
1.004	0.0887234	0.0176415	-0.0241828	-0.00214559	0.175103	0.231674	1.1696	0.835095	-0.00615436	0.0817119	0.0266429	0.0586363	0.0852793	0.156163	0.0292236	0.073461	-0.021973	0
1.006	0.0870744	0.0176898	-0.0244701	-0.00213072	0.177443	0.233325	1.1696	0.815475	-0.00601566	0.0867717	0.0262252	0.059054	0.0852793	0.156339	0.0292114	0.0736294	-0.0073242	0
1.008	0.0838422	0.0177388	-0.0245613	-0.00205927	0.179782	0.234936	1.1696	0.795855	-0.00625671	0.0916185	0.0258174	0.0594619	0.0852793	0.15651	0.0291992	0.0738078	-0.0097656	0
1.01	0.0854913	0.0177879	-0.0244837	-0.00209314	0.182121	0.236508	1.1696	0.776235	-0.00662193	0.0961253	0.0254195	0.0598598	0.0852793	0.156679	0.0291863	0.0739956	-0.01709	0
1.012	0.0854913	0.0178369	-0.0243613	-0.00208267	0.18446	0.238041	1.1696	0.756615	-0.00678284	0.100154	0.0250315	0.0602477	0.0852793	0.15685	0.0291729	0.0741919	-0.019531	0
1.014	0.0870744	0.0178856	-0.0243351	-0.00211897	0.186799	0.239535	1.1696	0.736995	-0.00650977	0.103573	0.0246535	0.0606258	0.0852793	0.157023	0.0291596	0.0743956	-0.01709	0
1.016	0.0870744	0.0179343	-0.0244171	-0.0021261	0.189139	0.240989	1.1696	0.717375	-0.0057936	0.106324	0.0242854	0.0609939	0.0852793	0.157197	0.0291473	0.0746055	-0.0048828	0
1.018	0.0870744	0.0179831	-0.0244634	-0.00213013	0.191478	0.242404	1.1696	0.697755	-0.00485425	0.108476	0.0239272	0.061352	0.0852793	0.157371	0.0291366	0.0748203	-0.01709	0
1.02	0.0887234	0.018032	-0.0242793	-0.00215414	0.193817	0.24378	1.1696	0.678135	-0.00403055	0.110229	0.023579	0.0617003	0.0852793	0.157547	0.0291278	0.075039	-0.0073242	0
1.022	0.0854913	0.0180806	-0.0237326	-0.00202893	0.196156	0.245117	1.1696	0.658515	-0.00360671	0.111895	0.0232407	0.0620386	0.0852793	0.157721	0.0291201	0.0752611	-0.0073242	0
1.024	0.0838422	0.018128	-0.0228094	-0.00191239	0.198495	0.246414	1.1696	0.638895	-0.00366384	0.113841	0.0229123	0.0623669	0.0852793	0.157891	0.0291128	0.0754868	-0.012207	0
1.026	0.0774439	0.0181737	-0.021588	-0.00167186	0.200835	0.247672	1.1696	0.619275	-0.00403457	0.116442	0.0225939	0.0626854	0.0852793	0.158052	0.0291051	0.0757171	-0.0024414	0
1.028	0.079027	0.0182168	-0.0201449	-0.00159199	0.203174	0.248891	1.1696	0.599655	-0.00438429	0.120034	0.0222854	0.0629939	0.0852793	0.158208	0.0290967	0.0759536	-0.019531	0
1.03	0.0806101	0.0182571	-0.0184858	-0.00149014	0.205513	0.250071	1.1696	0.580035	-0.00437657	0.12484	0.0219868	0.0632925	0.0852793	0.158368	0.029088	0.0761985	-0.019531	0
1.032	0.0774439	0.0182941	-0.0165852	-0.00128442	0.207852	0.251211	1.1696	0.560415	-0.00383979	0.130896	0.0216981	0.0635811	0.0852793	0.158526	0.0290798	0.0764542	-0.01709	0
1.034	0.0757948	0.0183273	-0.0145002	-0.00109904	0.210191	0.252313	1.1696	0.540795	-0.00285272	0.137995	0.0214194	0.0638598	0.0852793	0.158679	0.029073	0.0767231	-0.014648	0
1.036	0.0725626	0.0183563	-0.0123976	-0.00089961	0.212531	0.253375	1.1696	0.521175	-0.00170781	0.145672	0.0211506	0.0641286	0.0852793	0.158828	0.0290685	0.0770068	-0.01709	0
1.038	0.0757948	0.0183811	-0.0104322	-0.0007907	0.21487	0.254397	1.1696	0.501555	-0.00077187	0.153297	0.0208918	0.0643874	0.0852793	0.158976	0.029066	0.0773057	-0.019531	0
1.04	0.0677474	0.0184019	-0.00865845	-0.00058659	0.217209	0.255381	1.1696	0.481935	-0.00031221	0.160288	0.0206429	0.0646364	0.0852793	0.15912	0.0290649	0.0776193	-0.01709	0
1.042	0.0645152	0.0184193	-0.00710101	-0.00045812	0.219548	0.256325	1.1696	0.462315	-0.00037256	0.166268	0.0204039	0.0648754	0.0852793	0.159252	0.0290642	0.0779459	-0.019531	0
1.044	0.0581169	0.0184335	-0.00582757	-0.00033868	0.221887	0.25723	1.1696	0.442695	-0.0007595	0.171086	0.0201748	0.0651044	0.0852793	0.159374	0.0290631	0.0782832	-0.021973	0
1.046	0.0581169	0.0184451	-0.00488686	-0.00028401	0.224227	0.258096	1.1696	0.423075	-0.00114373	0.174755	0.0199557	0.0653235	0.0852793	0.159491	0.0290612	0.0786291	-0.014648	0
1.048	0.0581169	0.0184549	-0.00420635	-0.00024446	0.226566	0.258922	1.1696	0.403455	-0.00122439	0.177369	0.0197465	0.0655327	0.0852793	0.159607	0.0290588	0.0789812	-0.012207	0
1.05	0.0548847	0.0184633	-0.00363174	-0.00019933	0.228905	0.25971	1.1696	0.383835	-0.00087442	0.178993	0.0195472	0.065732	0.0852793	0.15972	0.0290567	0.0793376	-0.024414	0
1.052	0.0516525	0.0184706	-0.00307565	-0.00015886	0.231244	0.260458	1.1696	0.364215	-0.00019749	0.179647	0.0193579	0.0659213	0.0852793	0.159826	0.0290557	0.0796962	-0.0097656	0
1.054	0.0532357	0.0184767	-0.00255045	-0.00013577	0.233583	0.261167	1.1696	0.344595	0.00052865	0.17935	0.0191785	0.0661007	0.0852793	0.159931	0.029056	0.0800552	-0.0048828	0
1.056	0.0468373	0.0184818	-0.00208717	-9.776e-05	0.235923	0.261836	1.1696	0.324975	0.00099494	0.178172	0.0190091	0.0662702	0.0852793	0.160031	0.0290575	0.0804127	-0.0097656	0
1.058	0.0484204	0.018486	-0.0017054	-8.258e-05	0.238262	0.262466	1.1696	0.305355	0.00101937	0.176244	0.0188495	0.0664297	0.0852793	0.160127	0.0290595	0.0807671	-0.014648	0
1.06	0.0451882	0.0184894	-0.00137852	-6.229e-05	0.240601	0.263058	1.1696	0.285735	0.00063733	0.173766	0.0186999	0.0665793	0.0852793	0.16022	0.0290612	0.0811171	-0.0048828	0
1.062	0.0451882	0.0184922	-0.00099128	-4.479e-05	0.24294	0.263609	1.1696	0.266115	7.809e-05	0.170961	0.0185602	0.066719	0.0852793	0.160311	0.0290619	0.0814619	-0.0048828	0
1.064	0.042022	0.0184941	-0.00047004	-1.975e-05	0.245279	0.264122	1.1696	0.246495	-0.00035407	0.168006	0.0184305	0.0668487	0.0852793	0.160398	0.0290616	0.0818008	-0.0073242	0
1.066	0.040373	0.0184951	8.887e-05	3.59e-06	0.247619	0.264595	1.1696	0.226875	-0.00043247	0.164978	0.0183107	0.0669686	0.0852793	0.16048	0.0290608	0.0821338	-0.0073242	0
1.068	0.0451882	0.0184949	0.00057847	2.614e-05	0.249958	0.265029	1.1696	0.207255	-0.0001212	0.161845	0.0182008	0.0670784	0.0852793	0.160566	0.0290603	0.0824606	-0.029297	0
1.07	0.042022	0.0184937	0.00105719	4.443e-05	0.252297	0.265424	1.1696	0.187635	0.0004088	0.158525	0.0181009	0.0671784	0.0852793	0.160653	0.0290606	0.082781	-0.01709	0
1.072	0.0355577	0.0184916	0.00164912	5.864e-05	0.254636	0.26578	1.1696	0.168015	0.00087214	0.154948	0.0180109	0.0672684	0.0852793	0.160731	0.0290619	0.0830945	-0.019531	0
1.074	0.0355577	0.0184883	0.00238755	8.49e-05	0.256975	0.266096	1.1696	0.148395	0.00102203	0.151103	0.0179308	0.0673485	0.0852793	0.160802	0.0290638	0.0834005	-0.021973	0
1.076	0.0355577	0.0184836	0.0032171	0.00011439	0.259315	0.266374	1.1696	0.128775	0.00078267	0.147039	0.0178606	0.0674186	0.0852793	0.160873	0.0290656	0.0836987	-0.021973	0
1.078	0.0355577	0.0184771	0.00407904	0.00014504	0.261654	0.266612	1.1696	0.109155	0.00029338	0.142796	0.0178004	0.0674788	0.0852793	0.160944	0.0290666	0.0839885	-0.039063	0
1.08	0.0371408	0.018469	0.00495988	0.00018421	0.263993	0.26681	1.1696	0.089535	-0.00015699	0.138342	0.0177501	0.0675291	0.0852793	0.161017	0.0290668	0.0842697	-0.019531	0
1.082	0.0371408	0.018459	0.00584476	0.00021708	0.266332	0.26697	1.1696	0.069915	-0.00027468	0.133582	0.0177098	0.0675695	0.0852793	0.161091	0.0290663	0.0845416	-0.01709	0
1.084	0.0355577	0.0184474	0.006609	0.000235	0.268671	0.26709	1.1696	0.050295	8.698e-05	0.128416	0.0176793	0.0675999	0.0852793	0.161164	0.0290661	0.0848036	-0.014648	0
1.086	0.0371408	0.0184341	0.00701503	0.00026054	0.271011	0.267171	1.1696	0.030675	0.00084791	0.122795	0.0176588	0.0676204	0.0852793	0.161236	0.0290671	0.0850548	-0.012207	0
1.088	0.0371408	0.0184201	0.00689031	0.00025591	0.27335	0.267213	1.1696	0.011055	0.00173793	0.116735	0.0176483	0.067631	0.0852793	0.161311	0.0290697	0.0852943	-0.0024414	0
1.09	0.0387899	0.0184063	0.00627035	0.00024323	0.275689	0.267215	1.1696	-0.00856498	0.00243165	0.110317	0.0176477	0.0676316	0.0852793	0.161387	0.0290738	0.0855214	-0.0097656	0
1.092	0.042022	0.0183938	0.00533196	0.00022406	0.278028	0.267178	1.1696	-0.028185	0.00271101	0.103626	0.017657	0.0676223	0.0852793	0.161467	0.029079	0.0857353	-0.0048828	0
1.094	0.042022	0.0183831	0.00424607	0.00017843	0.280367	0.267102	1.1696	-0.047805	0.00257214	0.0967333	0.0176762	0.0676031	0.0852793	0.161551	0.0290843	0.0859357	-0.0024414	0
1.096	0.042022	0.0183746	0.00313971	0.00013194	0.282707	0.266987	1.1696	-0.067425	0.00222248	0.0896937	0.0177054	0.0675739	0.0852793	0.161635	0.0290891	0.0861221	-0.014648	0
1.098	0.0451882	0.0183683	0.00216506	9.784e-05	0.285046	0.266833	1.1696	-0.087045	0.00197081	0.0825385	0.0177444	0.0675348	0.0852793	0.161723	0.0290933	0.0862943	-0.012207	0
1.1	0.042022	0.018364	0.00150293	6.316e-05	0.287385	0.266639	1.1696	-0.106665	0.00206774	0.0752804	0.0177935	0.0674858	0.0852793	0.16181	0.0290973	0.0864522	-0.012207	0
1.102	0.0436051	0.018361	0.00124785	5.441e-05	0.289724	0.266406	1.1696	-0.126285	0.00257707	0.0679681	0.0178524	0.0674268	0.0852793	0.161895	0.0291019	0.0865954	0	0
1.104	0.0436051	0.0183585	0.00133954	5.841e-05	0.292063	0.266134	1.1696	-0.145905	0.00334202	0.0607079	0.0179213	0.0673579	0.0852793	0.161983	0.0291079	0.0867241	-0.0073242	0
1.106	0.0436051	0.0183558	0.00161614	7.047e-05	0.294402	0.265822	1.1696	-0.165525	0.00406137	0.0536324	0.0180001	0.0672791	0.0852793	0.16207	0.0291153	0.0868384	-0.0097656	0
1.108	0.0436051	0.0183526	0.00188749	8.23e-05	0.296742	0.265472	1.1696	-0.185145	0.00443738	0.046881	0.0180889	0.0671903	0.0852793	0.162157	0.0291238	0.0869389	-0.0073242	0
1.11	0.0436051	0.0183488	0.0019519	8.511e-05	0.299081	0.265082	1.1696	-0.204765	0.00432208	0.0405875	0.0181876	0.0670917	0.0852793	0.162244	0.0291325	0.0870264	0	0
1.112	0.042022	0.0183449	0.00162064	6.81e-05	0.30142	0.264653	1.1696	-0.224385	0.00378711	0.034858	0.0182962	0.0669831	0.0852793	0.16233	0.0291406	0.0871018	-0.0048828	0
1.114	0.0436051	0.0183417	0.0008374	3.651e-05	0.303759	0.264184	1.1696	-0.244005	0.00308349	0.0297702	0.0184148	0.0668645	0.0852793	0.162416	0.0291475	0.0871665	-0.012207	0
1.116	0.0436051	0.01834	-0.00022697	-9.9e-06	0.306098	0.263677	1.1696	-0.263625	0.00251409	0.0253766	0.0185432	0.066736	0.0852793	0.162503	0.0291531	0.0872216	-0.0073242	0
1.118	0.0436051	0.0183405	-0.00127164	-5.545e-05	0.308438	0.26313	1.1696	-0.283245	0.00228386	0.021685	0.0186816	0.0665976	0.0852793	0.16259	0.0291579	0.0872687	-0.014648	0
1.12	0.042022	0.018343	-0.00205976	-8.656e-05	0.310777	0.262544	1.1696	-0.302865	0.00240375	0.0186544	0.01883	0.0664493	0.0852793	0.162676	0.0291626	0.087309	-0.014648	0
1.122	0.0451882	0.0183471	-0.00252928	-0.00011429	0.313116	0.261918	1.1696	-0.322485	0.0026965	0.0162157	0.0189883	0.066291	0.0852793	0.162763	0.0291677	0.0873439	-0.0048828	0
1.124	0.0468373	0.0183522	-0.00279173	-0.00013076	0.315455	0.261254	1.1696	-0.342105	0.00289834	0.0142839	0.0191565	0.0661228	0.0852793	0.162855	0.0291733	0.0873744	-0.024414	0
1.126	0.042022	0.0183578	-0.00305017	-0.00012817	0.317794	0.26055	1.1696	-0.361725	0.00280263	0.0127691	0.0193346	0.0659446	0.0852793	0.162944	0.029179	0.0874014	-0.014648	0
1.128	0.042022	0.0183639	-0.00346702	-0.00014569	0.320134	0.259807	1.1696	-0.381345	0.00236981	0.0115903	0.0195227	0.0657566	0.0852793	0.163028	0.0291841	0.0874258	-0.026855	0
1.13	0.040373	0.0183708	-0.00405291	-0.00016363	0.322473	0.259024	1.1696	-0.400965	0.00174771	0.0106728	0.0197207	0.0655586	0.0852793	0.16311	0.0291883	0.0874481	-0.021973	0
1.132	0.0451882	0.0183789	-0.00466777	-0.00021093	0.324812	0.258203	1.1696	-0.420585	0.00119477	0.00995124	0.0199286	0.0653506	0.0852793	0.163196	0.0291912	0.0874687	-0.0097656	0
1.134	0.042022	0.0183882	-0.00515257	-0.00021652	0.327151	0.257342	1.1696	-0.440205	0.00094666	0.00937971	0.0201465	0.0651328	0.0852793	0.163283	0.0291934	0.087488	-0.026855	0
1.136	0.0500695	0.0183985	-0.00545884	-0.00027332	0.32949	0.256442	1.1696	-0.459825	0.00109278	0.00891842	0.0203743	0.064905	0.0852793	0.163375	0.0291954	0.0875063	-0.021973	0
1.138	0.0500695	0.0184095	-0.00563986	-0.00028238	0.33183	0.255503	1.1696	-0.479445	0.00152657	0.00851575	0.020612	0.0646672	0.0852793	0.163475	0.029198	0.0875237	-0.01709	0
1.14	0.0500695	0.0184207	-0.00575887	-0.00028834	0.334169	0.254524	1.1696	-0.499065	0.00199789	0.00811514	0.0208597	0.0644196	0.0852793	0.163575	0.0292015	0.0875404	-0.026855	0
1.142	0.0532357	0.0184323	-0.00582956	-0.00031034	0.336508	0.253507	1.1696	-0.518685	0.00224027	0.00766729	0.0211172	0.064162	0.0852793	0.163679	0.0292058	0.0875562	-0.021973	0
1.144	0.0548847	0.0184439	-0.00581222	-0.000319	0.338847	0.25245	1.1696	-0.538305	0.00210571	0.00713749	0.0213848	0.0638945	0.0852793	0.163787	0.0292101	0.087571	-0.014648	0
1.146	0.0564678	0.0184556	-0.00566937	-0.00032014	0.341186	0.251353	1.1696	-0.557925	0.00163689	0.00650748	0.0216622	0.063617	0.0852793	0.163898	0.0292139	0.0875846	-0.012207	0
1.148	0.0581169	0.0184669	-0.00543707	-0.00031599	0.343526	0.250218	1.1696	-0.577545	0.00104209	0.00576598	0.0219496	0.0633296	0.0852793	0.164013	0.0292165	0.0875969	-0.01709	0
1.15	0.0597	0.0184778	-0.00518101	-0.00030931	0.345865	0.249043	1.1696	-0.597165	0.0005889	0.00490382	0.0222469	0.0630323	0.0852793	0.164131	0.0292182	0.0876076	-0.014648	0
1.152	0.0581169	0.0184881	-0.00486828	-0.00028293	0.348204	0.247829	1.1696	-0.616785	0.00047065	0.0039195	0.0225542	0.0627251	0.0852793	0.164248	0.0292192	0.0876164	0	0
1.154	0.0516525	0.0184979	-0.00436723	-0.00022558	0.350543	0.246576	1.1696	-0.636405	0.00071075	0.0028147	0.0228713	0.0624079	0.0852793	0.164358	0.0292204	0.0876231	-0.0097656	0
1.156	0.0629321	0.0185066	-0.00359498	-0.00022624	0.352882	0.245284	1.1696	-0.656025	0.00115244	0.00158653	0.0231985	0.0620808	0.0852793	0.164473	0.0292223	0.0876275	-0.012207	0
1.158	0.0597	0.0185138	-0.00262	-0.00015641	0.355222	0.243952	1.1696	-0.675645	0.00154061	0.00023395	0.0235355	0.0617438	0.0852793	0.164595	0.029225	0.0876293	-0.0073242	0
1.16	0.0548847	0.018519	-0.00161434	-8.86e-05	0.357561	0.242581	1.1696	-0.695265	0.00165426	-0.00123666	0.0238825	0.0613968	0.0852793	0.16471	0.0292282	0.0876283	-0.0073242	0
1.162	0.0581169	0.0185223	-0.00073132	-4.25e-05	0.3599	0.241171	1.1696	-0.714885	0.0014205	-0.00281212	0.0242394	0.0610399	0.0852793	0.164823	0.0292312	0.0876243	-0.014648	0
1.164	0.061349	0.0185237	-4.359e-05	-2.67e-06	0.362239	0.239721	1.1696	-0.734505	0.00095067	-0.00446961	0.0246062	0.060673	0.0852793	0.164942	0.0292336	0.087617	-0.0097656	0
1.166	0.0532357	0.0185238	0.00043254	2.303e-05	0.364578	0.238233	1.1696	-0.754125	0.00048204	-0.00617827	0.024983	0.0602963	0.0852793	0.165057	0.029235	0.0876064	-0.014648	0
1.168	0.0564678	0.0185229	0.00069105	3.902e-05	0.366918	0.236705	1.1696	-0.773745	0.0002584	-0.00789868	0.0253697	0.0599096	0.0852793	0.165167	0.0292358	0.0875923	-0.012207	0
1.17	0.0548847	0.0185216	0.00070996	3.897e-05	0.369257	0.235138	1.1696	-0.793365	0.00041006	-0.00956614	0.0257663	0.0595129	0.0852793	0.165278	0.0292365	0.0875748	-0.019531	0
1.172	0.0468373	0.0185201	0.00047397	2.22e-05	0.371596	0.233532	1.1696	-0.812985	0.00089334	-0.0110801	0.0261729	0.0591064	0.0852793	0.16538	0.0292378	0.0875542	-0.021973	0
1.174	0.0516525	0.0185192	4.255e-05	2.2e-06	0.373935	0.231886	1.1696	-0.832605	0.00152048	-0.0123036	0.0265894	0.0586899	0.0852793	0.165478	0.0292402	0.0875308	-0.01709	0
1.176	0.0500695	0.0185191	-0.00044601	-2.233e-05	0.376274	0.230201	1.1696	-0.852225	0.00206447	-0.0130447	0.0270158	0.0582634	0.0852793	0.16558	0.0292438	0.0875054	-0.014648	0
1.178	0.0516525	0.01852	-0.00088446	-4.568e-05	0.378614	0.228477	1.1696	-0.871845	0.00238423	-0.01304	0.0274522	0.0578271	0.0852793	0.165682	0.0292482	0.0874793	-0.0097656	0
1.18	0.0516525	0.0185218	-0.00126541	-6.536e-05	0.380953	0.226714	1.1696	-0.891465	0.00250533	-0.0119676	0.0278985	0.0573808	0.0852793	0.165785	0.0292531	0.0874544	-0.0024414	0
1.182	0.040373	0.0185243	-0.0016132	-6.513e-05	0.383292	0.224911	1.1696	-0.911085	0.00261405	-0.00945642	0.0283547	0.0569246	0.0852793	0.165877	0.0292582	0.0874329	-0.01709	0
1.184	0.0451882	0.0185275	-0.00190143	-8.592e-05	0.385631	0.223069	1.1696	-0.930705	0.00296705	-0.0050881	0.0288208	0.0564584	0.0852793	0.165963	0.0292638	0.0874184	-0.014648	0
1.186	0.0484204	0.0185313	-0.00206918	-0.00010019	0.38797	0.221188	1.1696	-0.950325	0.00376221	0.0015775	0.0292969	0.0559823	0.0852793	0.166056	0.0292705	0.0874149	-0.0097656	0
1.188	0.0436051	0.0185355	-0.00209212	-9.123e-05	0.39031	0.219268	1.1696	-0.969945	0.00503573	0.0109757	0.0297829	0.0554963	0.0852793	0.166148	0.0292793	0.0874274	-0.01709	0
1.19	0.042022	0.0185397	-0.00198998	-8.362e-05	0.392649	0.217309	1.1696	-0.989565	0.00663771	0.0235258	0.0302789	0.0550004	0.0852793	0.166234	0.029291	0.0874619	-0.012207	0
1.192	0.0451882	0.0185436	-0.00176327	-7.968e-05	0.394988	0.21531	1.1696	-1.00918	0.00829708	0.0396039	0.0307848	0.0544945	0.0852793	0.166321	0.0293059	0.087525	-0.021973	0
1.194	0.0484204	0.0185471	-0.00137243	-6.645e-05	0.397327	0.213272	1.1696	-1.0288	0.00973811	0.0594979	0.0313006	0.0539787	0.0852793	0.166415	0.029324	0.0876241	-0.01709	0
1.196	0.0387899	0.0185499	-0.00078894	-3.06e-05	0.399666	0.211195	1.1696	-1.04842	0.0107856	0.0833207	0.0318263	0.0534529	0.0852793	0.166502	0.0293445	0.087767	-0.031738	0
1.198	0.0436051	0.0185515	-4.402e-05	-1.92e-06	0.402006	0.209078	1.1696	-1.06804	0.011404	0.110804	0.032362	0.0529173	0.0852793	0.166584	0.0293667	0.0879611	-0.014648	0
1.2	0.040373	0.0185516	0.00076985	3.108e-05	0.404345	0.206922	1.1696	-1.08766	0.0116514	0.141069	0.0329076	0.0523716	0.0852793	0.166668	0.0293897	0.088213	-0.014648	0
1.202	0.040373	0.01855	0.00153319	6.19e-05	0.406684	0.204727	1.1696	-1.10728	0.0115766	0.172634	0.0334631	0.0518161	0.0852793	0.166749	0.029413	0.0885267	-0.019531	0
1.204	0.040373	0.018547	0.002137	8.628e-05	0.409023	0.202493	1.1696	-1.1269	0.0111273	0.203672	0.0340286	0.0512506	0.0852793	0.16683	0.0294357	0.088903	-0.01709	0
1.206	0.0387899	0.0185427	0.0024992	9.694e-05	0.411362	0.20022	1.1696	-1.14652	0.0101359	0.232312	0.034604	0.0506752	0.0852793	0.166909	0.0294569	0.089339	-0.0073242	0
1.208	0.0451882	0.0185377	0.00255659	0.00011553	0.413702	0.197907	1.1696	-1.16614	0.00840734	0.256923	0.0351893	0.0500899	0.0852793	0.166993	0.0294755	0.0898282	-0.012207	0
1.21	0.0290934	0.0185326	0.00225602	6.564e-05	0.416041	0.195555	1.1696	-1.18576	0.00586677	0.276326	0.0357846	0.0494947	0.0852793	0.167067	0.0294897	0.0903614	-0.0097656	0
1.212	0.0339086	0.0185281	0.00159412	5.405e-05	0.41838	0.193164	1.1696	-1.20538	0.0026811	0.289911	0.0363898	0.0488895	0.0852793	0.16713	0.0294983	0.0909277	-0.0073242	0
1.214	0.0339086	0.0185249	0.00070007	2.374e-05	0.420719	0.190734	1.1696	-1.225	-0.00072145	0.297632	0.0370049	0.0482743	0.0852793	0.167198	0.0295003	0.0915152	-0.0097656	0
1.216	0.0339086	0.0185235	-0.00017001	-5.76e-06	0.423058	0.188264	1.1696	-1.24462	-0.00375792	0.299929	0.03763	0.0476493	0.0852793	0.167266	0.0294958	0.0921128	-0.01709	0
1.218	0.0323256	0.0185238	-0.00078471	-2.537e-05	0.425398	0.185755	1.1696	-1.26424	-0.00588414	0.297591	0.038265	0.0470143	0.0852793	0.167332	0.0294861	0.0927103	-0.019531	0
1.22	0.0323256	0.0185254	-0.00106616	-3.446e-05	0.427737	0.183207	1.1696	-1.28386	-0.00678692	0.29161	0.0389099	0.0463694	0.0852793	0.167397	0.0294735	0.0932995	-0.019531	0
1.222	0.0355577	0.0185275	-0.00106868	-3.8e-05	0.430076	0.18062	1.1696	-1.30348	-0.00647878	0.283077	0.0395647	0.0457145	0.0852793	0.167465	0.0294602	0.0938742	0	0
1.224	0.0355577	0.0185297	-0.00089169	-3.171e-05	0.432415	0.177993	1.1696	-1.3231	-0.00524987	0.273088	0.0402295	0.0450497	0.0852793	0.167536	0.0294485	0.0944304	-0.01709	0
1.226	0.0355577	0.0185314	-0.00064224	-2.284e-05	0.434754	0.175327	1.1696	-1.34272	-0.00350384	0.26266	0.0409043	0.044375	0.0852793	0.167607	0.0294397	0.0949661	-0.012207	0
1.228	0.0387899	0.0185327	-0.00044659	-1.732e-05	0.437094	0.172622	1.1696	-1.36234	-0.00155647	0.252675	0.0415889	0.0436904	0.0852793	0.167681	0.0294346	0.0954814	-0.012207	0
1.23	0.0371408	0.0185336	-0.00042424	-1.576e-05	0.439433	0.169878	1.1696	-1.38196	0.00050678	0.243847	0.0422835	0.0429958	0.0852793	0.167757	0.0294336	0.095978	-0.014648	0
1.232	0.0355577	0.0185345	-0.00061578	-2.19e-05	0.441772	0.167094	1.1696	-1.40158	0.00284294	0.236695	0.042988	0.0422913	0.0852793	0.16783	0.0294369	0.0964585	-0.0073242	0
1.234	0.0451882	0.0185357	-0.00096101	-4.343e-05	0.444111	0.164272	1.1696	-1.4212	0.00572955	0.231544	0.0437024	0.0415768	0.0852793	0.16791	0.0294455	0.0969267	-0.021973	0
1.236	0.040373	0.0185376	-0.00135371	-5.465e-05	0.44645	0.16141	1.1696	-1.44082	0.00937649	0.228536	0.0444268	0.0408524	0.0852793	0.167996	0.0294606	0.0973868	-0.012207	0
1.238	0.042022	0.0185403	-0.00169604	-7.127e-05	0.44879	0.158508	1.1696	-1.46044	0.0137673	0.227626	0.0451611	0.0401181	0.0852793	0.168078	0.0294838	0.097843	0	0
1.24	0.040373	0.0185437	-0.00188702	-7.618e-05	0.451129	0.155568	1.1696	-1.48006	0.0186078	0.228591	0.0459053	0.0393739	0.0852793	0.168161	0.0295162	0.0982992	-0.026855	0
1.242	0.0387899	0.0185475	-0.0017607	-6.83e-05	0.453468	0.152588	1.1696	-1.49968	0.0234057	0.231088	0.0466595	0.0386197	0.0852793	0.16824	0.0295582	0.0987589	-0.012207	0
1.244	0.042022	0.018551	-0.00105605	-4.438e-05	0.455807	0.149569	1.1696	-1.5193	0.027642	0.234742	0.0474236	0.0378556	0.0852793	0.168321	0.0296092	0.0992247	-0.031738	0
1.246	0.040373	0.0185531	0.00051139	2.065e-05	0.458146	0.146511	1.1696	-1.53892	0.0309516	0.239231	0.0481976	0.0370816	0.0852793	0.168403	0.0296678	0.0996987	-0.026855	0
1.248	0.042022	0.0185521	0.00309062	0.00012987	0.460486	0.143413	1.1696	-1.55854	0.0332316	0.244363	0.0489816	0.0362976	0.0852793	0.168486	0.029732	0.100182	-0.043945	0
1.25	0.040373	0.0185459	0.00655985	0.00026484	0.462825	0.140277	1.1696	-1.57816	0.0346332	0.250106	0.0497755	0.0355037	0.0852793	0.168568	0.0297999	0.100677	-0.056152	0
1.252	0.0387899	0.0185328	0.0105503	0.00040924	0.465164	0.137101	1.1696	-1.59778	0.0354469	0.256596	0.0505793	0.0346999	0.0852793	0.168647	0.0298699	0.101183	-0.019531	0
1.254	0.0436051	0.0185117	0.014653	0.00063895	0.467503	0.133886	1.1696	-1.6174	0.0359415	0.264115	0.0513931	0.0338862	0.0852793	0.16873	0.0299413	0.101704	-0.029297	0
1.256	0.0355577	0.0184824	0.0186334	0.00066256	0.469842	0.130631	1.1696	-1.63702	0.0362407	0.273066	0.0522168	0.0330625	0.0852793	0.168809	0.0300135	0.102241	-0.026855	0
1.258	0.0436051	0.0184451	0.0224484	0.00097886	0.472182	0.127337	1.1696	-1.65664	0.0362922	0.283878	0.0530504	0.0322289	0.0852793	0.168888	0.030086	0.102798	-0.012207	0
1.26	0.0387899	0.0184002	0.0260717	0.00101132	0.474521	0.124005	1.1696	-1.67626	0.0359344	0.296854	0.053894	0.0313853	0.0852793	0.16897	0.0301583	0.103379	-0.021973	0
1.262	0.042022	0.0183481	0.0292497	0.00122913	0.47686	0.120632	1.1696	-1.69588	0.0350104	0.311977	0.0547474	0.0305318	0.0852793	0.169051	0.0302292	0.103988	-0.012207	0
1.264	0.042022	0.0182896	0.031307	0.00131558	0.479199	0.117221	1.1696	-1.7155	0.0334552	0.328723	0.0556109	0.0296684	0.0852793	0.169135	0.0302977	0.104629	-0.0073242	0
1.266	0.040373	0.018227	0.031147	0.0012575	0.481538	0.11377	1.1696	-1.73512	0.031301	0.345849	0.0564842	0.028795	0.0852793	0.169218	0.0303624	0.105303	-0.021973	0
1.268	0.0436051	0.0181647	0.0275092	0.00119954	0.483878	0.11028	1.1696	-1.75474	0.0285936	0.36124	0.0573675	0.0279118	0.0852793	0.169301	0.0304223	0.10601	-0.0048828	0
1.27	0.0436051	0.0181097	0.0194321	0.00084734	0.486217	0.106751	1.1696	-1.77436	0.0252629	0.372171	0.0582607	0.0270186	0.0852793	0.169389	0.0304762	0.106744	0.01709	0
1.272	0.0307425	0.0180708	0.00699952	0.00021518	0.488556	0.103183	1.1696	-1.79398	0.0210283	0.376308	0.0591638	0.0261154	0.0852793	0.169463	0.0305225	0.107492	-0.021973	0
1.274	0.0371408	0.0180568	-0.00785859	-0.00029187	0.490895	0.0995754	1.1696	-1.8136	0.0154392	0.372981	0.0600769	0.0252023	0.0852793	0.169531	0.0305589	0.108241	-0.019531	0
1.276	0.0355577	0.0180725	-0.0215395	-0.0007659	0.493234	0.0959286	1.1696	-1.83322	0.00809633	0.363542	0.0609999	0.0242793	0.0852793	0.169604	0.0305825	0.108978	0.0024414	0
1.278	0.040373	0.0181156	-0.030365	-0.00122592	0.495573	0.0922425	1.1696	-1.85284	-0.00103827	0.350427	0.0619328	0.0233464	0.0852793	0.16968	0.0305895	0.109692	0.041504	0
1.28	0.0532357	0.0181763	-0.032446	-0.00172728	0.497913	0.0885172	1.1696	-1.87246	-0.0114436	0.335951	0.0628757	0.0224035	0.0852793	0.169773	0.0305771	0.110378	0.0048828	0
1.282	0.0903065	0.0182412	-0.028447	-0.00256895	0.500252	0.0847527	1.1696	-1.89208	-0.0221222	0.321707	0.0638285	0.0214507	0.0852793	0.169917	0.0305435	0.111036	-0.014648	0
1.284	0.0581169	0.0182981	-0.0209212	-0.00121587	0.502591	0.0809489	1.1696	-1.9117	-0.0319597	0.30847	0.0647912	0.020488	0.0852793	0.170065	0.0304894	0.111666	-0.01709	0
1.286	0.040373	0.01834	-0.0129143	-0.00052139	0.50493	0.0771059	1.1696	-1.93132	-0.0401828	0.296303	0.0657639	0.0195153	0.0852793	0.170164	0.0304173	0.112271	-0.03418	0
1.288	0.0355577	0.0183658	-0.00677828	-0.00024102	0.507269	0.0732236	1.1696	-1.95094	-0.0466693	0.284753	0.0667465	0.0185327	0.0852793	0.17024	0.0303304	0.112852	-0.012207	0
1.29	0.0371408	0.0183793	-0.00353795	-0.0001314	0.509609	0.0693021	1.1696	-1.97056	-0.0519405	0.273087	0.067739	0.0175402	0.0852793	0.170312	0.0302318	0.11341	-0.021973	0
1.292	0.0355577	0.0183864	-0.00278677	-9.909e-05	0.511948	0.0653413	1.1696	-1.99018	-0.0568345	0.26055	0.0687415	0.0165378	0.0852793	0.170385	0.030123	0.113943	-0.019531	0
1.294	0.0258612	0.018392	-0.00312858	-8.091e-05	0.514287	0.0613413	1.1696	-2.0098	-0.0620363	0.246564	0.0697539	0.0155254	0.0852793	0.170446	0.0300042	0.114451	-0.043945	0
1.296	0.0178138	0.0183982	-0.00299235	-5.331e-05	0.516626	0.0573021	1.1696	-2.02942	-0.0677011	0.230874	0.0707762	0.014503	0.0852793	0.17049	0.0298744	0.114928	-0.053711	0
1.298	0.0307425	0.0184042	-0.00140591	-4.322e-05	0.518965	0.0532236	1.1696	-2.04904	-0.0733574	0.21358	0.0718084	0.0134708	0.0852793	0.170539	0.0297334	0.115372	-0.031738	0
1.3	0.0194629	0.018407	0.00162434	3.161e-05	0.521305	0.0491059	1.1696	-2.06866	-0.0781211	0.195076	0.0728506	0.0124286	0.0852793	0.170589	0.0295819	0.115781	0.012207	0
1.302	0.0097664	0.0184038	0.00523994	5.118e-05	0.523644	0.044949	1.1696	-2.08828	-0.0810993	0.175914	0.0739028	0.0113765	0.0852793	0.170618	0.0294227	0.116152	0.0048828	0
1.304	0.0081833	0.0183933	0.00825072	6.752e-05	0.525983	0.0407528	1.1696	-2.1079	-0.0817752	0.15666	0.0749648	0.0103144	0.0852793	0.170636	0.0292598	0.116485	-0.0097656	0
1.306	0	0.0183768	0.00978028	0	0.528322	0.0365173	1.1696	-2.12752	-0.0801924	0.137775	0.0760368	0.00924247	0.0852793	0.170644	0.0290978	0.116779	-0.01709	0
1.308	0	0.0183572	0.00966521	0	0.530661	0.0322427	1.1696	-2.14714	-0.0768682	0.119586	0.0771187	0.00816056	0.0852793	0.170644	0.0289408	0.117036	-0.021973	0
1.31	0.00653424	0.0183379	0.00835126	5.457e-05	0.533001	0.0279288	1.1696	-2.16676	-0.0725005	0.102322	0.0782105	0.00706872	0.0852793	0.170651	0.0287914	0.117258	0.026855	0
1.312	0.0178138	0.0183212	0.00646532	0.00011517	0.53534	0.0235756	1.1696	-2.18638	-0.0676334	0.0861451	0.0793123	0.00596694	0.0852793	0.170675	0.0286513	0.117447	0.0048828	0
1.314	0.0242781	0.0183083	0.00448325	0.00010884	0.537679	0.0191832	1.1696	-2.206	-0.0624517	0.0711938	0.080424	0.00485524	0.0852793	0.170717	0.0285212	0.117604	0.0048828	0
1.316	0.022695	0.0182993	0.00262933	5.967e-05	0.540018	0.0147516	1.1696	-2.22562	-0.0568004	0.0575954	0.0815456	0.0037336	0.0852793	0.170764	0.0284019	0.117733	-0.0048828	0
1.318	0.0242781	0.0182941	0.0009057	2.199e-05	0.542357	0.0102807	1.1696	-2.24524	-0.050404	0.0454536	0.0826772	0.00260203	0.0852793	0.170811	0.0282947	0.117836	-0.012207	0
1.32	0.022695	0.0182922	-0.00079408	-1.802e-05	0.544697	0.00577062	1.1696	-2.26486	-0.0431517	0.0348296	0.0838187	0.00146053	0.0852793	0.170858	0.0282012	0.117916	-0.0097656	0
1.322	0.0194629	0.0182938	-0.00251976	-4.904e-05	0.547036	0.00122127	1.1696	-2.28448	-0.0352908	0.0257359	0.0849701	0.0003091	0.0852793	0.1709	0.0281227	0.117977	0.0073242	-1652.7
1.324	0.021046	0.0182989	-0.00414896	-8.732e-05	0.549375	0	0	0	-0.0274223	0.0181324	0	0	0	0.170941	0.02806	0.118021	-0.024414	0
1.326	0.0242781	0.0183072	-0.00543376	-0.00013192	0.549375	0	0	0	-0.0202984	0.0119327	0	0	0	0.170986	0.0280123	0.118051	-0.039063	0
1.328	0.021046	0.018318	-0.00618283	-0.00013012	0.549375	0	0	0	-0.0145252	0.00701706	0	0	0	0.171031	0.0279775	0.11807	-0.048828	0
1.33	0.0290934	0.0183304	-0.0063959	-0.00018608	0.549375	0	0	0	-0.0103207	0.00324222	0	0	0	0.171082	0.0279526	0.11808	-0.053711	0
1.332	0.021046	0.0183432	-0.00622697	-0.00013105	0.549375	0	0	0	-0.00744786	0.00045449	0	0	0	0.171132	0.0279348	0.118084	-0.043945	0
1.334	0.0258612	0.0183557	-0.00584075	-0.00015105	0.549375	0	0	0	-0.00535681	-0.00149709	0	0	0	0.171179	0.027922	0.118083	-0.036621	0
1.336	0.022695	0.0183673	-0.00532779	-0.00012091	0.549375	0	0	0	-0.00346307	-0.00275587	0	0	0	0.171227	0.0279132	0.118078	-0.03418	0
1.338	0.021046	0.018378	-0.00474624	-9.989e-05	0.549375	0	0	0	-0.00142513	-0.00345607	0	0	0	0.171271	0.0279083	0.118072	-0.031738	0
1.34	0.021046	0.0183875	-0.00418151	-8.8e-05	0.549375	0	0	0	0.00071532	-0.00371804	0	0	0	0.171313	0.0279076	0.118065	-0.031738	0
1.342	0.021046	0.0183958	-0.00373403	-7.859e-05	0.549375	0	0	0	0.00259718	-0.00364454	0	0	0	0.171355	0.0279109	0.118058	-0.029297	0
1.344	0.0194629	0.0184033	-0.00347093	-6.755e-05	0.549375	0	0	0	0.00377	-0.00332067	0	0	0	0.171396	0.0279173	0.118051	-0.021973	0
1.346	0.021046	0.0184103	-0.00339414	-7.143e-05	0.549375	0	0	0	0.00396701	-0.00281525	0	0	0	0.171436	0.027925	0.118045	-0.0073242	0
1.348	0.0194629	0.018417	-0.00344535	-6.706e-05	0.549375	0	0	0	0.00327865	-0.00218632	0	0	0	0.171477	0.0279323	0.11804	-0.026855	0
1.35	0.0178138	0.0184239	-0.00355153	-6.327e-05	0.549375	0	0	0	0.00213896	-0.00148737	0	0	0	0.171514	0.0279377	0.118036	-0.026855	0
1.352	0.0146476	0.018431	-0.00368341	-5.395e-05	0.549375	0	0	0	0.00113239	-0.0007704	0	0	0	0.171546	0.027941	0.118034	-0.0048828	0
1.354	0.0129986	0.0184384	-0.00387022	-5.031e-05	0.549375	0	0	0	0.0007188	-8.931e-05	0	0	0	0.171574	0.0279428	0.118033	0.0097656	0
1.356	0.00653424	0.0184461	-0.00413405	-2.701e-05	0.549375	0	0	0	0.00101837	0.00050714	0	0	0	0.171594	0.0279446	0.118033	0.012207	0
1.358	0.00495114	0.0184544	-0.00441824	-2.188e-05	0.549375	0	0	0	0.00176901	0.00099056	0	0	0	0.171605	0.0279473	0.118035	0.01709	0
1.36	0.00013588	0.0184633	-0.0046368	-6.3e-07	0.549375	0	0	0	0.00247718	0.00135115	0	0	0	0.17161	0.0279516	0.118037	0.0097656	0
1.362	0	0.0184725	-0.00476231	0	0.549375	0	0	0	0.00268349	0.00158773	0	0	0	0.17161	0.0279568	0.11804	0.0048828	0
1.364	0	0.018482	-0.00476077	0	0.549375	0	0	0	0.00220556	0.00170877	0	0	0	0.17161	0.0279616	0.118043	0.019531	0
1.366	0	0.0184916	-0.00444875	0	0.549375	0	0	0	0.00123313	0.00173261	0	0	0	0.17161	0.0279651	0.118047	0.0097656	0
1.368	0	0.0185005	-0.00347974	0	0.549375	0	0	0	0.00022892	0.00168387	0	0	0	0.17161	0.0279665	0.11805	-0.01709	0
1.37	0	0.0185074	-0.00149454	0	0.549375	0	0	0	-0.00031118	0.00159266	0	0	0	0.17161	0.0279665	0.118053	-0.021973	0
1.372	0	0.0185104	0.00163942	0	0.549375	0	0	0	-0.00011421	0.00148859	0	0	0	0.17161	0.027966	0.118056	-0.036621	0
1.374	0	0.0185071	0.00562592	0	0.549375	0	0	0	0.00072972	0.00139367	0	0	0	0.17161	0.0279666	0.118059	-0.043945	0
1.376	0	0.0184959	0.00975512	0	0.549375	0	0	0	0.00181322	0.0013264	0	0	0	0.17161	0.0279692	0.118062	-0.043945	0
1.378	0	0.0184764	0.0131652	0	0.549375	0	0	0	0.0026185	0.00130395	0	0	0	0.17161	0.0279736	0.118065	-0.031738	0
1.38	0	0.01845	0.0151701	0	0.549375	0	0	0	0.00277956	0.00133377	0	0	0	0.17161	0.027979	0.118067	-0.024414	0
1.382	0	0.0184197	0.0154961	0	0.549375	0	0	0	0.00226408	0.00141185	0	0	0	0.17161	0.0279841	0.11807	-0.024414	0
1.384	0	0.0183887	0.0143448	0	0.549375	0	0	0	0.00138168	0.00152688	0	0	0	0.17161	0.0279877	0.118073	-0.021973	0
1.386	0	0.01836	0.0122081	0	0.549375	0	0	0	0.00061842	0.0016563	0	0	0	0.17161	0.0279897	0.118076	-0.012207	0
1.388	0	0.0183356	0.00954974	0	0.549375	0	0	0	0.00038496	0.00177138	0	0	0	0.17161	0.0279907	0.11808	-0.0048828	0
1.39	0	0.0183165	0.00663207	0	0.549375	0	0	0	0.00080705	0.00185587	0	0	0	0.17161	0.0279919	0.118083	-0.0097656	0
1.392	0	0.0183032	0.00360501	0	0.549375	0	0	0	0.00166383	0.00190743	0	0	0	0.17161	0.0279944	0.118087	0.014648	0
1.394	0	0.018296	0.00069876	0	0.549375	0	0	0	0.00250403	0.00192678	0	0	0	0.17161	0.0279986	0.118091	0.014648	0
1.396	0	0.0182946	-0.0017098	0	0.549375	0	0	0	0.00288044	0.00191503	0	0	0	0.17161	0.0280039	0.118095	-0.0048828	0
1.398	0	0.018298	-0.00323707	0	0.549375	0	0	0	0.00258024	0.0018687	0	0	0	0.17161	0.0280094	0.118098	-0.0048828	0
1.4	0	0.0183045	-0.00371675	0	0.549375	0	0	0	0.00173325	0.00177792	0	0	0	0.17161	0.0280137	0.118102	-0.014648	0
1.402	0	0.018312	-0.00330911	0	0.549375	0	0	0	0.00074471	0.00163832	0	0	0	0.17161	0.0280162	0.118106	-0.012207	0
1.404	0	0.0183186	-0.00239198	0	0.549375	0	0	0	8.684e-05	0.00145511	0	0	0	0.17161	0.028017	0.118109	-0.01709	0
1.406	0	0.0183234	-0.00133469	0	0.549375	0	0	0	5.598e-05	0.00123565	0	0	0	0.17161	0.0280172	0.118111	-0.0073242	0
1.408	0	0.018326	-0.00035966	0	0.549375	0	0	0	0.00062162	0.00099016	0	0	0	0.17161	0.0280178	0.118114	-0.014648	0
1.41	0	0.0183267	0.00042816	0	0.549375	0	0	0	0.00144425	0.00073447	0	0	0	0.17161	0.0280199	0.118115	-0.029297	0
1.412	0	0.0183259	0.00096962	0	0.549375	0	0	0	0.00205081	0.00048602	0	0	0	0.17161	0.0280234	0.118116	-0.0097656	0
1.414	0	0.018324	0.00125979	0	0.549375	0	0	0	0.00207754	0.00026551	0	0	0	0.17161	0.0280275	0.118117	-0.031738	0
1.416	0	0.0183214	0.00134391	0	0.549375	0	0	0	0.00145632	9.972e-05	0	0	0	0.17161	0.0280311	0.118118	-0.03418	0
1.418	0	0.0183188	0.00124391	0	0.549375	0	0	0	0.00044963	9.39e-06	0	0	0	0.17161	0.028033	0.118118	-0.01709	0
1.42	0	0.0183163	0.00095261	0	0.549375	0	0	0	-0.00048416	-3.66e-06	0	0	0	0.17161	0.0280329	0.118118	-0.014648	0
1.422	0	0.0183144	0.00049114	0	0.549375	0	0	0	-0.00092581	4.81e-05	0	0	0	0.17161	0.0280315	0.118118	-0.014648	0
1.424	0	0.0183134	-9.89e-05	0	0.549375	0	0	0	-0.00070886	0.00014666	0	0	0	0.17161	0.0280299	0.118118	-0.01709	0
1.426	0	0.0183136	-0.00075287	0	0.549375	0	0	0	-1.93e-06	0.00027135	0	0	0	0.17161	0.0280292	0.118118	-0.026855	0
1.428	0	0.0183151	-0.00132457	0	0.549375	0	0	0	0.00078166	0.00040464	0	0	0	0.17161	0.02803	0.118119	-0.046387	0
1.43	0	0.0183177	-0.00164325	0	0.549375	0	0	0	0.00119973	0.00053782	0	0	0	0.17161	0.0280319	0.11812	-0.043945	0
1.432	0	0.018321	-0.00167258	0	0.549375	0	0	0	0.00100964	0.00066928	0	0	0	0.17161	0.0280342	0.118121	-0.031738	0
1.434	0	0.0183244	-0.00154928	0	0.549375	0	0	0	0.0002907	0.00079962	0	0	0	0.17161	0.0280354	0.118123	-0.043945	0
1.436	0	0.0183275	-0.00147884	0	0.549375	0	0	0	-0.00059986	0.00092804	0	0	0	0.17161	0.0280351	0.118124	-0.026855	0
1.438	0	0.0183304	-0.00162774	0	0.549375	0	0	0	-0.00121219	0.00104997	0	0	0	0.17161	0.0280333	0.118126	-0.021973	0
1.44	0	0.0183337	-0.00206852	0	0.549375	0	0	0	-0.00123518	0.00115657	0	0	0	0.17161	0.0280309	0.118129	0.0073242	0
1.442	0	0.0183378	-0.00275235	0	0.549375	0	0	0	-0.00065567	0.00123668	0	0	0	0.17161	0.028029	0.118131	0.0097656	0
1.444	0	0.0183433	-0.00351475	0	0.549375	0	0	0	0.0002339	0.00127952	0	0	0	0.17161	0.0280286	0.118133	0	0
1.446	0	0.0183503	-0.00417471	0	0.549375	0	0	0	0.00098271	0.00127499	0	0	0	0.17161	0.0280298	0.118136	-0.0073242	0
1.448	0	0.0183587	-0.00465864	0	0.549375	0	0	0	0.00121082	0.00121474	0	0	0	0.17161	0.028032	0.118139	-0.0097656	0
1.45	0	0.018368	-0.00497325	0	0.549375	0	0	0	0.00080292	0.00109715	0	0	0	0.17161	0.028034	0.118141	-0.01709	0
1.452	0	0.018378	-0.00510691	0	0.549375	0	0	0	-3.508e-05	0.00092943	0	0	0	0.17161	0.0280348	0.118143	-0.0024414	0
1.454	0	0.0183882	-0.00504777	0	0.549375	0	0	0	-0.00088298	0.0007262	0	0	0	0.17161	0.0280338	0.118145	-0.0024414	0
1.456	0	0.0183983	-0.00480386	0	0.549375	0	0	0	-0.00131975	0.00050896	0	0	0	0.17161	0.0280316	0.118146	-0.0073242	0
1.458	0	0.0184079	-0.00433494	0	0.549375	0	0	0	-0.00113641	0.00029945	0	0	0	0.17161	0.0280292	0.118147	-0.0024414	0
1.46	0	0.0184165	-0.00358032	0	0.549375	0	0	0	-0.00044008	0.00010818	0	0	0	0.17161	0.0280276	0.118147	-0.01709	0
1.462	0	0.0184237	-0.00258511	0	0.549375	0	0	0	0.0004042	-6.659e-05	0	0	0	0.17161	0.0280276	0.118147	-0.014648	0
1.464	0	0.0184289	-0.00151729	0	0.549375	0	0	0	0.00096361	-0.00022696	0	0	0	0.17161	0.0280289	0.118147	-0.012207	0
1.466	0	0.0184319	-0.00057119	0	0.549375	0	0	0	0.00096082	-0.00036671	0	0	0	0.17161	0.0280309	0.118146	-0.021973	0
1.468	0	0.018433	0.00011501	0	0.549375	0	0	0	0.00041363	-0.00047491	0	0	0	0.17161	0.0280322	0.118145	0	0
1.47	0	0.0184328	0.00049643	0	0.549375	0	0	0	-0.00038037	-0.00054342	0	0	0	0.17161	0.0280323	0.118144	0.014648	0
1.472	0	0.0184318	0.00061908	0	0.549375	0	0	0	-0.00100085	-0.00057203	0	0	0	0.17161	0.0280309	0.118143	0.014648	0
1.474	0	0.0184306	0.00057458	0	0.549375	0	0	0	-0.00112133	-0.00057119	0	0	0	0.17161	0.0280288	0.118142	-0.0048828	0
1.476	0	0.0184294	0.00044602	0	0.549375	0	0	0	-0.00067592	-0.00055701	0	0	0	0.17161	0.028027	0.118141	-0.0024414	0
1.478	0	0.0184285	0.00028422	0	0.549375	0	0	0	0.00010903	-0.00054137	0	0	0	0.17161	0.0280264	0.11814	0.0048828	0
1.48	0	0.018428	0.00011023	0	0.549375	0	0	0	0.00083357	-0.00053006	0	0	0	0.17161	0.0280273	0.118139	0.0024414	0
1.482	0	0.0184278	-7.412e-05	0	0.549375	0	0	0	0.0011295	-0.00052718	0	0	0	0.17161	0.0280293	0.118138	-0.0097656	0
1.484	0	0.0184279	-0.0002743	0	0.549375	0	0	0	0.00084792	-0.00053518	0	0	0	0.17161	0.0280313	0.118137	-0.021973	0
1.486	0	0.0184285	-0.00049009	0	0.549375	0	0	0	0.00013398	-0.00055176	0	0	0	0.17161	0.0280323	0.118135	-0.031738	0
1.488	0	0.0184294	-0.00070174	0	0.549375	0	0	0	-0.000649	-0.00056988	0	0	0	0.17161	0.0280318	0.118134	-0.026855	0
1.49	0	0.0184308	-0.00086761	0	0.549375	0	0	0	-0.00110512	-0.00058197	0	0	0	0.17161	0.02803	0.118133	-0.029297	0
1.492	0	0.0184326	-0.00096735	0	0.549375	0	0	0	-0.00100706	-0.00058486	0	0	0	0.17161	0.0280279	0.118132	-0.029297	0
1.494	0	0.0184345	-0.00105993	0	0.549375	0	0	0	-0.00041162	-0.00057969	0	0	0	0.17161	0.0280265	0.118131	-0.014648	0
1.496	0	0.0184366	-0.00123071	0	0.549375	0	0	0	0.00037186	-0.00056759	0	0	0	0.17161	0.0280264	0.11813	-0.019531	0
1.498	0	0.0184391	-0.00146038	0	0.549375	0	0	0	0.00094436	-0.00054786	0	0	0	0.17161	0.0280277	0.118129	-0.014648	0
1.5	0	0.018442	-0.00162973	0	0.549375	0	0	0	0.00102308	-0.00051928	0	0	0	0.17161	0.0280297	0.118128	-0.01709	0
1.502	0	0.0184453	-0.00165476	0	0.549375	0	0	0	0.00058333	-0.00047952	0	0	0	0.17161	0.0280313	0.118127	-0.019531	0
1.504	0	0.0184486	-0.00154591	0	0.549375	0	0	0	-0.00013294	-0.00042468	0	0	0	0.17161	0.0280318	0.118126	-0.019531	0
1.506	0	0.0184517	-0.00135088	0	0.549375	0	0	0	-0.00074313	-0.00035254	0	0	0	0.17161	0.0280309	0.118125	-0.019531	0
1.508	0	0.0184544	-0.00109522	0	0.549375	0	0	0	-0.00092059	-0.00026648	0	0	0	0.17161	0.0280292	0.118124	-0.03418	0
1.51	0	0.0184566	-0.00078811	0	0.549375	0	0	0	-0.0005629	-0.00017513	0	0	0	0.17161	0.0280277	0.118124	-0.01709	0
1.512	0	0.0184581	-0.00045501	0	0.549375	0	0	0	0.00015519	-8.844e-05	0	0	0	0.17161	0.0280273	0.118124	-0.019531	0
1.514	0	0.0184591	-0.00013699	0	0.549375	0	0	0	0.00087251	-1.489e-05	0	0	0	0.17161	0.0280284	0.118123	-0.0097656	0
1.516	0	0.0184593	0.00012972	0	0.549375	0	0	0	0.00122753	3.935e-05	0	0	0	0.17161	0.0280305	0.118123	-0.0024414	0
1.518	0	0.0184591	0.00031594	0	0.549375	0	0	0	0.00104267	7.263e-05	0	0	0	0.17161	0.0280327	0.118124	0.0073242	0
1.52	0	0.0184584	0.0003925	0	0.549375	0	0	0	0.00041373	9.128e-05	0	0	0	0.17161	0.0280342	0.118124	-0.0048828	0
1.522	0	0.0184576	0.00034732	0	0.549375	0	0	0	-0.0003393	0.00010826	0	0	0	0.17161	0.0280343	0.118124	-0.0024414	0
1.524	0	0.0184569	0.00021492	0	0.549375	0	0	0	-0.00083569	0.00013316	0	0	0	0.17161	0.0280331	0.118124	-0.0048828	0
1.526	0	0.0184565	5.487e-05	0	0.549375	0	0	0	-0.00082835	0.00016291	0	0	0	0.17161	0.0280314	0.118124	-0.03418	0
1.528	0	0.0184564	-0.00010227	0	0.549375	0	0	0	-0.000328	0.00018412	0	0	0	0.17161	0.0280303	0.118125	-0.043945	0
1.53	0	0.0184566	-0.00024472	0	0.549375	0	0	0	0.00040675	0.00018654	0	0	0	0.17161	0.0280303	0.118125	-0.041504	0
1.532	0	0.0184571	-0.00033922	0	0.549375	0	0	0	0.00100533	0.00017227	0	0	0	0.17161	0.0280318	0.118126	-0.029297	0
1.534	0	0.0184578	-0.00035606	0	0.549375	0	0	0	0.00117503	0.00014831	0	0	0	0.17161	0.0280339	0.118126	-0.026855	0
1.536	0	0.0184585	-0.00030767	0	0.549375	0	0	0	0.00084946	0.00011552	0	0	0	0.17161	0.028036	0.118126	-0.029297	0
1.538	0	0.0184591	-0.00023109	0	0.549375	0	0	0	0.0002218	6.814e-05	0	0	0	0.17161	0.028037	0.118126	-0.021973	0
1.54	0	0.0184596	-0.00015565	0	0.549375	0	0	0	-0.00035551	-2.43e-06	0	0	0	0.17161	0.0280369	0.118126	-0.029297	0
1.542	0	0.0184599	-9.52e-05	0	0.549375	0	0	0	-0.00055351	-0.00010488	0	0	0	0.17161	0.028036	0.118126	-0.026855	0
1.544	0	0.0184601	-5.233e-05	0	0.549375	0	0	0	-0.00023643	-0.00024284	0	0	0	0.17161	0.0280352	0.118126	-0.046387	0
1.546	0	0.0184602	-2.238e-05	0	0.549375	0	0	0	0.00046941	-0.00040824	0	0	0	0.17161	0.0280354	0.118125	-0.026855	0
1.548	0	0.0184602	3.35e-06	0	0.549375	0	0	0	0.00124179	-0.00058076	0	0	0	0.17161	0.0280372	0.118124	-0.029297	0
1.55	0	0.0184602	3.527e-05	0	0.549375	0	0	0	0.00172716	-0.00073403	0	0	0	0.17161	0.0280401	0.118123	-0.024414	0
1.552	0	0.0184602	8.332e-05	0	0.549375	0	0	0	0.00171842	-0.00084229	0	0	0	0.17161	0.0280436	0.118121	-0.014648	0
1.554	0	0.01846	0.00015447	0	0.549375	0	0	0	0.0012575	-0.00088729	0	0	0	0.17161	0.0280465	0.11812	-0.012207	0
1.556	0	0.0184597	0.0002491	0	0.549375	0	0	0	0.00061163	-0.00086709	0	0	0	0.17161	0.0280484	0.118118	-0.019531	0
1.558	0	0.0184592	0.00035609	0	0.549375	0	0	0	0.00013433	-0.0007977	0	0	0	0.17161	0.0280491	0.118116	-0.0048828	0
1.56	0	0.0184585	0.00044665	0	0.549375	0	0	0	8.253e-05	-0.00070086	0	0	0	0.17161	0.0280494	0.118115	-0.0024414	0
1.562	0	0.0184576	0.0004679	0	0.549375	0	0	0	0.000485	-0.00059134	0	0	0	0.17161	0.0280499	0.118113	-0.012207	0
1.564	0	0.0184566	0.00035849	0	0.549375	0	0	0	0.00112983	-0.00047477	0	0	0	0.17161	0.0280516	0.118112	0	0
1.566	0	0.0184559	0.00011744	0	0.549375	0	0	0	0.0016762	-0.00035127	0	0	0	0.17161	0.0280544	0.118112	0	0
1.568	0	0.0184557	-0.00014478	0	0.549375	0	0	0	0.00183005	-0.00021889	0	0	0	0.17161	0.0280579	0.118111	-0.0097656	0
1.57	0	0.018456	-0.00028688	0	0.549375	0	0	0	0.00149291	-7.543e-05	0	0	0	0.17161	0.0280612	0.118111	0.0048828	0
1.572	0	0.0184565	-0.00026322	0	0.549375	0	0	0	0.00081126	7.86e-05	0	0	0	0.17161	0.0280635	0.118111	-0.014648	0
1.574	0	0.0184571	-0.00013309	0	0.549375	0	0	0	0.00010227	0.00023629	0	0	0	0.17161	0.0280644	0.118111	-0.031738	0
1.576	0	0.0184573	1.175e-05	0	0.549375	0	0	0	-0.00030733	0.00038864	0	0	0	0.17161	0.0280642	0.118112	-0.024414	0
1.578	0	0.0184573	0.0001042	0	0.549375	0	0	0	-0.00024715	0.00053322	0	0	0	0.17161	0.0280636	0.118113	-0.021973	0
1.58	0	0.0184571	0.00013586	0	0.549375	0	0	0	0.00021134	0.00067595	0	0	0	0.17161	0.0280636	0.118114	-0.014648	0
1.582	0	0.0184568	0.00014551	0	0.549375	0	0	0	0.00079345	0.00082686	0	0	0	0.17161	0.0280646	0.118115	-0.012207	0
1.584	0	0.0184565	0.00015787	0	0.549375	0	0	0	0.00116286	0.00099395	0	0	0	0.17161	0.0280666	0.118117	-0.01709	0
1.586	0	0.0184562	0.0001673	0	0.549375	0	0	0	0.00109373	0.00117632	0	0	0	0.17161	0.0280688	0.118119	-0.01709	0
1.588	0	0.0184559	0.00017754	0	0.549375	0	0	0	0.00058663	0.00136111	0	0	0	0.17161	0.0280705	0.118122	-0.012207	0
1.59	0	0.0184555	0.00019454	0	0.549375	0	0	0	-0.00013318	0.00152769	0	0	0	0.17161	0.028071	0.118125	-0.019531	0
1.592	0	0.0184552	0.00019793	0	0.549375	0	0	0	-0.00073372	0.00165617	0	0	0	0.17161	0.0280701	0.118128	-0.021973	0
1.594	0	0.0184547	0.00016744	0	0.549375	0	0	0	-0.00094579	0.00173662	0	0	0	0.17161	0.0280684	0.118131	-0.01709	0
1.596	0	0.0184544	9.411e-05	0	0.549375	0	0	0	-0.00069828	0.00177413	0	0	0	0.17161	0.0280668	0.118135	-0.012207	0
1.598	0	0.0184542	-3.748e-05	0	0.549375	0	0	0	-0.00015311	0.00178232	0	0	0	0.17161	0.0280659	0.118138	-0.012207	0
1.6	0	0.0184543	-0.0002025	0	0.549375	0	0	0	0.00037863	0.00176954	0	0	0	0.17161	0.0280662	0.118142	-0.0073242	0
1.602	0	0.0184547	-0.00030705	0	0.549375	0	0	0	0.00059745	0.00173522	0	0	0	0.17161	0.0280671	0.118145	-0.012207	0
1.604	0	0.0184553	-0.00028662	0	0.549375	0	0	0	0.00037019	0.00168095	0	0	0	0.17161	0.0280681	0.118149	-0.0097656	0
1.606	0	0.0184559	-0.00018687	0	0.549375	0	0	0	-0.00020294	0.00161739	0	0	0	0.17161	0.0280683	0.118152	-0.0073242	0
1.608	0	0.0184563	-0.00010132	0	0.549375	0	0	0	-0.00084299	0.00155527	0	0	0	0.17161	0.0280672	0.118155	-0.0097656	0
1.61	0	0.0184565	-7.191e-05	0	0.549375	0	0	0	-0.00123613	0.00149264	0	0	0	0.17161	0.0280651	0.118158	-0.01709	0
1.612	0	0.0184566	-8.017e-05	0	0.549375	0	0	0	-0.00119242	0.00141271	0	0	0	0.17161	0.0280627	0.118161	-0.014648	0
1.614	0	0.0184568	-0.00010833	0	0.549375	0	0	0	-0.00074084	0.00129706	0	0	0	0.17161	0.0280608	0.118164	-0.01709	0
1.616	0	0.018457	-0.00015263	0	0.549375	0	0	0	-0.00011363	0.00114199	0	0	0	0.17161	0.0280599	0.118166	-0.012207	0
1.618	0	0.0184573	-0.00018098	0	0.549375	0	0	0	0.00037233	0.00095781	0	0	0	0.17161	0.0280602	0.118168	-0.01709	0
1.62	0	0.0184577	-0.00014577	0	0.549375	0	0	0	0.00047758	0.00075527	0	0	0	0.17161	0.028061	0.11817	-0.014648	0
1.622	0.0081833	0.018458	-4.121e-05	-3.4e-07	0.549375	0	0	0	0.00016209	0.00053825	0	0	0	0.171618	0.0280617	0.118171	-0.019531	0
1.624	0	0.018458	8.835e-05	0	0.549375	0	0	0	-0.00039729	0.00030708	0	0	0	0.171627	0.0280614	0.118172	-0.026855	0
1.626	0	0.0184579	0.00018084	0	0.549375	0	0	0	-0.0009009	6.372e-05	0	0	0	0.171627	0.0280601	0.118173	-0.024414	0
1.628	0.00171898	0.0184575	0.00019114	3.3e-07	0.549375	0	0	0	-0.00108126	-0.00018606	0	0	0	0.171628	0.0280582	0.118173	-0.031738	0
1.63	0	0.0184571	0.00012392	0	0.549375	0	0	0	-0.00084077	-0.00042989	0	0	0	0.17163	0.0280562	0.118172	-0.036621	0
1.632	0	0.0184569	2.439e-05	0	0.549375	0	0	0	-0.00030267	-0.00064775	0	0	0	0.17163	0.0280551	0.118171	-0.029297	0
1.634	0.00653424	0.0184568	-7.716e-05	-5e-07	0.549375	0	0	0	0.00025165	-0.00081846	0	0	0	0.171637	0.028055	0.118169	-0.021973	0
1.636	0	0.018457	-0.00017202	0	0.549375	0	0	0	0.00052742	-0.00092681	0	0	0	0.171643	0.0280558	0.118168	-0.019531	0
1.638	0	0.0184573	-0.0002264	0	0.549375	0	0	0	0.0003691	-0.00096475	0	0	0	0.171643	0.0280567	0.118166	-0.014648	0
1.64	0.00171898	0.0184578	-0.00019207	-3.3e-07	0.549375	0	0	0	-0.00015918	-0.00092851	0	0	0	0.171645	0.0280569	0.118164	-0.01709	0
1.642	0	0.0184581	-6.103e-05	0	0.549375	0	0	0	-0.00080752	-0.00081601	0	0	0	0.171647	0.0280559	0.118162	-0.012207	0
1.644	0.00336804	0.0184583	0.00012755	4.3e-07	0.549375	0	0	0	-0.0012675	-0.00062879	0	0	0	0.17165	0.0280539	0.118161	-0.019531	0
1.646	0.00013588	0.018458	0.00031401	4e-08	0.549375	0	0	0	-0.00132561	-0.00037749	0	0	0	0.171653	0.0280513	0.11816	-0.014648	0
1.648	0.00653424	0.0184574	0.00042684	2.79e-06	0.549375	0	0	0	-0.00096758	-8.495e-05	0	0	0	0.17166	0.028049	0.118159	-0.012207	0
1.65	0	0.0184565	0.00038998	0	0.549375	0	0	0	-0.00038278	0.00021579	0	0	0	0.171667	0.0280476	0.118159	-0.0073242	0
1.652	0.00171898	0.0184558	0.00018045	3.1e-07	0.549375	0	0	0	0.00013592	0.00048845	0	0	0	0.171668	0.0280474	0.11816	-0.014648	0
1.654	0	0.0184554	-0.00010325	0	0.549375	0	0	0	0.0003454	0.00070095	0	0	0	0.17167	0.0280479	0.118161	-0.012207	0
1.656	0	0.0184556	-0.0002965	0	0.549375	0	0	0	0.00017703	0.00083301	0	0	0	0.17167	0.0280484	0.118163	-0.01709	0
1.658	0.00013588	0.0184562	-0.00031599	-4e-08	0.549375	0	0	0	-0.00023078	0.00088451	0	0	0	0.17167	0.0280483	0.118165	-0.024414	0
1.66	0.00013588	0.0184568	-0.00020457	-3e-08	0.549375	0	0	0	-0.00060637	0.00087442	0	0	0	0.17167	0.0280475	0.118166	-0.012207	0
1.662	0.00171898	0.0184572	-5.902e-05	-1e-07	0.549375	0	0	0	-0.00068574	0.00082693	0	0	0	0.171672	0.0280462	0.118168	-0.0073242	0
1.664	0.00013588	0.0184574	3.658e-05	0	0.549375	0	0	0	-0.00034932	0.00075915	0	0	0	0.171674	0.0280452	0.11817	-0.012207	0
1.666	0.00013588	0.0184573	5.09e-05	1e-08	0.549375	0	0	0	0.00031459	0.00067697	0	0	0	0.171674	0.0280451	0.118171	-0.01709	0
1.668	0	0.0184572	1.593e-05	0	0.549375	0	0	0	0.00105249	0.00057652	0	0	0	0.171675	0.0280465	0.118172	-0.0073242	0
1.67	0.00495114	0.0184571	-1.922e-05	-1e-07	0.549375	0	0	0	0.00157173	0.00045193	0	0	0	0.17168	0.0280491	0.118173	-0.019531	0
1.672	0.00013588	0.0184572	-2.135e-05	0	0.549375	0	0	0	0.00168539	0.00030499	0	0	0	0.171685	0.0280524	0.118174	-0.0073242	0
1.674	0.00171898	0.0184572	5.773e-05	1e-07	0.549375	0	0	0	0.00140351	0.00014566	0	0	0	0.171686	0.0280555	0.118175	-0.0024414	0
1.676	0.00336804	0.0184571	0.00028001	9.4e-07	0.549375	0	0	0	0.00092342	-1.478e-05	0	0	0	0.171692	0.0280578	0.118175	-0.012207	0
1.678	0.00171898	0.0184566	0.00065252	1.12e-06	0.549375	0	0	0	0.00052525	-0.00016675	0	0	0	0.171697	0.0280593	0.118174	-0.0048828	0
1.68	0	0.0184552	0.00108805	0	0.549375	0	0	0	0.00042926	-0.00030362	0	0	0	0.171698	0.0280602	0.118174	-0.012207	0
1.682	0	0.0184531	0.00141897	0	0.549375	0	0	0	0.00068629	-0.00042293	0	0	0	0.171698	0.0280613	0.118173	-0.014648	0
1.684	0.00495114	0.0184502	0.00143938	7.13e-06	0.549375	0	0	0	0.00115397	-0.00052216	0	0	0	0.171703	0.0280632	0.118172	-0.014648	0
1.686	0.00171898	0.0184474	0.0010072	1.73e-06	0.549375	0	0	0	0.00157183	-0.00059577	0	0	0	0.17171	0.0280659	0.118171	-0.01709	0
1.688	0.00171898	0.0184453	0.00013762	2.4e-07	0.549375	0	0	0	0.00169751	-0.00064036	0	0	0	0.171713	0.0280692	0.11817	-0.021973	0
1.69	0	0.0184451	-0.00105652	0	0.549375	0	0	0	0.00143319	-0.00065931	0	0	0	0.171715	0.0280723	0.118169	-0.026855	0
1.692	0.00171898	0.0184472	-0.00252506	-4.34e-06	0.549375	0	0	0	0.00087656	-0.00066257	0	0	0	0.171717	0.0280746	0.118167	-0.01709	0
1.694	0.00495114	0.0184522	-0.00433306	-2.145e-05	0.549375	0	0	0	0.00027061	-0.00066289	0	0	0	0.171724	0.0280758	0.118166	-0.024414	0
1.696	0.0129986	0.0184609	-0.00650775	-8.459e-05	0.549375	0	0	0	-0.00012098	-0.00066776	0	0	0	0.171741	0.0280759	0.118165	-0.026855	0
1.698	0.00336804	0.0184739	-0.00879591	-2.963e-05	0.549375	0	0	0	-0.0001489	-0.00067569	0	0	0	0.171758	0.0280756	0.118163	-0.024414	0
1.7	0.00495114	0.0184915	-0.0104845	-5.191e-05	0.549375	0	0	0	0.00014606	-0.00068301	0	0	0	0.171766	0.0280756	0.118162	-0.014648	0
1.702	0.00336804	0.0185125	-0.0102893	-3.465e-05	0.549375	0	0	0	0.00055511	-0.00069117	0	0	0	0.171774	0.0280763	0.118161	-0.014648	0
1.704	0.00495114	0.018533	-0.00681946	-3.376e-05	0.549375	0	0	0	0.00080867	-0.00070738	0	0	0	0.171783	0.0280777	0.118159	-0.01709	0
1.706	0.00336804	0.0185467	-0.00025427	-8.6e-07	0.549375	0	0	0	0.00071452	-0.00074148	0	0	0	0.171791	0.0280792	0.118158	-0.01709	0
1.708	0.00336804	0.0185472	0.00669295	2.254e-05	0.549375	0	0	0	0.00025556	-0.00079965	0	0	0	0.171798	0.0280802	0.118156	-0.0097656	0
1.71	0.00336804	0.0185338	0.010886	3.666e-05	0.549375	0	0	0	-0.00040311	-0.00087628	0	0	0	0.171805	0.02808	0.118155	-0.0073242	0
1.712	0.00171898	0.018512	0.0114256	1.964e-05	0.549375	0	0	0	-0.00099919	-0.00095375	0	0	0	0.17181	0.0280786	0.118153	-0.0048828	0
1.714	0.00653424	0.0184892	0.00944952	6.175e-05	0.549375	0	0	0	-0.0013055	-0.00101447	0	0	0	0.171818	0.0280763	0.118151	-0.0073242	0
1.716	0.0129986	0.0184703	0.00647825	8.421e-05	0.549375	0	0	0	-0.0012428	-0.0010535	0	0	0	0.171837	0.0280738	0.118149	-0.012207	0
1.718	0.00495114	0.0184573	0.00360801	1.786e-05	0.549375	0	0	0	-0.00091657	-0.00107962	0	0	0	0.171855	0.0280716	0.118147	-0.0097656	0
1.72	0.00171898	0.0184501	0.00142903	2.46e-06	0.549375	0	0	0	-0.00055968	-0.00110646	0	0	0	0.171862	0.0280701	0.118144	-0.019531	0
1.722	0.00653424	0.0184473	0.00011166	7.3e-07	0.549375	0	0	0	-0.00041099	-0.00114376	0	0	0	0.17187	0.0280692	0.118142	-0.026855	0
1.724	0.00171898	0.018447	-0.00043173	-7.4e-07	0.549375	0	0	0	-0.00059228	-0.00119295	0	0	0	0.171879	0.0280682	0.11814	-0.01709	0
1.726	0.00171898	0.0184479	-0.00041225	-7.1e-07	0.549375	0	0	0	-0.0010456	-0.00124514	0	0	0	0.171882	0.0280665	0.118137	-0.01709	0
1.728	0.00495114	0.0184487	-9.64e-05	-4.8e-07	0.549375	0	0	0	-0.00156264	-0.00128461	0	0	0	0.171889	0.0280639	0.118135	-0.024414	0
1.73	0.00495114	0.0184489	0.00026936	1.33e-06	0.549375	0	0	0	-0.00189307	-0.00130037	0	0	0	0.171899	0.0280605	0.118132	-0.021973	0
1.732	0.00653424	0.0184484	0.00053956	3.53e-06	0.549375	0	0	0	-0.00187511	-0.00129398	0	0	0	0.17191	0.0280567	0.11813	-0.01709	0
1.734	0.00495114	0.0184473	0.0006773	3.35e-06	0.549375	0	0	0	-0.00151672	-0.00127462	0	0	0	0.171922	0.0280533	0.118127	-0.012207	0
1.736	0.0081833	0.0184459	0.00067962	5.56e-06	0.549375	0	0	0	-0.00098857	-0.0012498	0	0	0	0.171935	0.0280508	0.118125	-0.019531	0
1.738	0.00336804	0.0184446	0.00054548	1.84e-06	0.549375	0	0	0	-0.00053781	-0.00122359	0	0	0	0.171946	0.0280493	0.118122	-0.012207	0
1.74	0.00653424	0.0184435	0.00034558	2.26e-06	0.549375	0	0	0	-0.0003651	-0.00120168	0	0	0	0.171956	0.0280484	0.11812	-0.024414	0
1.742	0.00336804	0.0184428	0.00018929	6.4e-07	0.549375	0	0	0	-0.00052381	-0.00119325	0	0	0	0.171966	0.0280475	0.118117	-0.014648	0
1.744	0.0081833	0.0184424	5.42e-05	4.4e-07	0.549375	0	0	0	-0.00089552	-0.00120557	0	0	0	0.171978	0.0280461	0.118115	-0.031738	0
1.746	0.00013588	0.0184423	-0.00017793	-2e-08	0.549375	0	0	0	-0.00125406	-0.00123657	0	0	0	0.171986	0.0280439	0.118112	-0.014648	0
1.748	0.00495114	0.0184427	-0.00049748	-2.46e-06	0.549375	0	0	0	-0.00138237	-0.00127301	0	0	0	0.171991	0.0280413	0.11811	-0.0097656	0
1.75	0.00653424	0.0184437	-0.0007541	-4.93e-06	0.549375	0	0	0	-0.00118375	-0.00129399	0	0	0	0.172002	0.0280387	0.118107	-0.01709	0
1.752	0.00653424	0.0184452	-0.00081545	-5.33e-06	0.549375	0	0	0	-0.00073256	-0.00127709	0	0	0	0.172016	0.0280368	0.118105	-0.0097656	0
1.754	0.00336804	0.0184468	-0.00063043	-2.12e-06	0.549375	0	0	0	-0.00023724	-0.0012075	0	0	0	0.172025	0.0280358	0.118102	-0.01709	0
1.756	0.00171898	0.0184481	-0.00023797	-4.1e-07	0.549375	0	0	0	6.719e-05	-0.00108371	0	0	0	0.172031	0.0280357	0.1181	-0.01709	0
1.758	0.00336804	0.0184486	0.00023532	7.9e-07	0.549375	0	0	0	4.105e-05	-0.0009141	0	0	0	0.172036	0.0280358	0.118098	-0.019531	0
1.76	0.00495114	0.0184481	0.00066081	3.27e-06	0.549375	0	0	0	-0.00028897	-0.00071307	0	0	0	0.172044	0.0280355	0.118096	-0.01709	0
1.762	0.00495114	0.0184468	0.00097	4.8e-06	0.549375	0	0	0	-0.00074518	-0.00049931	0	0	0	0.172054	0.0280345	0.118095	-0.0097656	0
1.764	0.00495114	0.0184448	0.00110526	5.47e-06	0.549375	0	0	0	-0.0010901	-0.00028848	0	0	0	0.172064	0.0280326	0.118094	-0.01709	0
1.766	0.0146476	0.0184426	0.00100892	1.478e-05	0.549375	0	0	0	-0.00114802	-8.553e-05	0	0	0	0.172083	0.0280304	0.118094	-0.014648	0
1.768	0.00653424	0.0184406	0.00069387	4.53e-06	0.549375	0	0	0	-0.00089519	0.00011084	0	0	0	0.172105	0.0280284	0.118094	-0.026855	0
1.77	0.0081833	0.0184392	0.00025276	2.07e-06	0.549375	0	0	0	-0.00047049	0.00029562	0	0	0	0.172119	0.028027	0.118094	-0.014648	0
1.772	0.00336804	0.0184387	-0.00020262	-6.8e-07	0.549375	0	0	0	-0.00010162	0.00045544	0	0	0	0.172131	0.0280264	0.118095	-0.014648	0
1.774	0.00495114	0.0184391	-0.00058291	-2.89e-06	0.549375	0	0	0	1.343e-05	0.0005802	0	0	0	0.172139	0.0280263	0.118096	-0.014648	0
1.776	0.00653424	0.0184403	-0.00083806	-5.48e-06	0.549375	0	0	0	-0.00019096	0.00067107	0	0	0	0.172151	0.0280262	0.118097	-0.01709	0
1.778	0.00653424	0.0184419	-0.00094123	-6.15e-06	0.549375	0	0	0	-0.00061326	0.000735	0	0	0	0.172164	0.0280254	0.118099	-0.014648	0
1.78	0.00336804	0.0184438	-0.00084012	-2.83e-06	0.549375	0	0	0	-0.00103547	0.00077516	0	0	0	0.172174	0.0280237	0.1181	0	0
1.782	0.00653424	0.0184455	-0.00049273	-3.22e-06	0.549375	0	0	0	-0.0012331	0.00078692	0	0	0	0.172183	0.0280214	0.118102	-0.012207	0
1.784	0.00336804	0.0184465	4.51e-06	2e-08	0.549375	0	0	0	-0.00109002	0.00076082	0	0	0	0.172193	0.0280191	0.118103	0	0
1.786	0.00495114	0.0184465	0.00041434	2.05e-06	0.549375	0	0	0	-0.0006589	0.00069051	0	0	0	0.172202	0.0280174	0.118105	0	0
1.788	0.0097664	0.0184457	0.00055486	5.42e-06	0.549375	0	0	0	-0.00013426	0.00057907	0	0	0	0.172216	0.0280166	0.118106	-0.024414	0
1.79	0.00336804	0.0184445	0.0004681	1.58e-06	0.549375	0	0	0	0.00024586	0.0004368	0	0	0	0.17223	0.0280167	0.118107	-0.014648	0
1.792	0.0114155	0.0184436	0.00034033	3.89e-06	0.549375	0	0	0	0.00031784	0.00027364	0	0	0	0.172244	0.0280173	0.118108	-0.01709	0
1.794	0.00653424	0.0184429	0.00028031	1.83e-06	0.549375	0	0	0	7.191e-05	9.173e-05	0	0	0	0.172262	0.0280176	0.118108	-0.012207	0
1.796	0.00336804	0.0184424	0.00026796	9e-07	0.549375	0	0	0	-0.00034664	-0.00011574	0	0	0	0.172272	0.0280174	0.118108	-0.014648	0
1.798	0.00495114	0.0184418	0.00025506	1.26e-06	0.549375	0	0	0	-0.00071465	-0.00035339	0	0	0	0.172281	0.0280163	0.118108	-0.012207	0
1.8	0.00336804	0.0184413	0.00017522	5.9e-07	0.549375	0	0	0	-0.00084505	-0.00061163	0	0	0	0.172289	0.0280148	0.118107	-0.012207	0
1.802	0.00653424	0.018441	-4.435e-05	-2.9e-07	0.549375	0	0	0	-0.00067952	-0.00086818	0	0	0	0.172299	0.0280132	0.118105	-0.0073242	0
1.804	0.00336804	0.0184411	-0.00036357	-1.22e-06	0.549375	0	0	0	-0.0003148	-0.00109391	0	0	0	0.172309	0.0280122	0.118103	-0.014648	0
1.806	0.0081833	0.0184418	-0.00062635	-5.13e-06	0.549375	0	0	0	4.961e-05	-0.00125731	0	0	0	0.17232	0.028012	0.118101	-0.0073242	0
1.808	0.0097664	0.018443	-0.00070692	-6.9e-06	0.549375	0	0	0	0.00021504	-0.00133477	0	0	0	0.172338	0.0280122	0.118098	-0.024414	0
1.81	0.0081833	0.0184445	-0.00057295	-4.69e-06	0.549375	0	0	0	8.729e-05	-0.00131673	0	0	0	0.172356	0.0280125	0.118096	-0.024414	0
1.812	0.00495114	0.0184456	-0.00025358	-1.26e-06	0.549375	0	0	0	-0.00027371	-0.00120309	0	0	0	0.172369	0.0280123	0.118093	-0.01709	0
1.814	0.00495114	0.0184461	0.00017655	8.7e-07	0.549375	0	0	0	-0.00068602	-0.00100201	0	0	0	0.172379	0.0280114	0.118091	-0.012207	0
1.816	0.00336804	0.0184458	0.00062287	2.1e-06	0.549375	0	0	0	-0.0009412	-0.00073346	0	0	0	0.172387	0.0280098	0.118089	-0.019531	0
1.818	0.00495114	0.0184445	0.00099317	4.92e-06	0.549375	0	0	0	-0.00091181	-0.00042632	0	0	0	0.172396	0.0280079	0.118088	-0.026855	0
1.82	0.00495114	0.0184425	0.00117119	5.8e-06	0.549375	0	0	0	-0.0006162	-0.000112	0	0	0	0.172406	0.0280064	0.118088	-0.021973	0
1.822	0.00495114	0.0184402	0.00105022	5.2e-06	0.549375	0	0	0	-0.00020794	0.00017747	0	0	0	0.172416	0.0280056	0.118088	-0.036621	0
1.824	0.0081833	0.0184381	0.00066103	5.41e-06	0.549375	0	0	0	0.00010487	0.00040754	0	0	0	0.172429	0.0280055	0.118088	-0.0073242	0
1.826	0.00336804	0.0184367	0.0002005	6.8e-07	0.549375	0	0	0	0.00016853	0.00054382	0	0	0	0.17244	0.0280057	0.118089	-0.014648	0
1.828	0.00495114	0.0184364	-0.00011593	-5.7e-07	0.549375	0	0	0	-3.546e-05	0.00056344	0	0	0	0.172449	0.0280059	0.11809	-0.0097656	0
1.83	0.00336804	0.0184366	-0.00020798	-7e-07	0.549375	0	0	0	-0.00037959	0.00046572	0	0	0	0.172457	0.0280054	0.118091	-0.012207	0
1.832	0.00653424	0.018437	-0.00013232	-8.6e-07	0.549375	0	0	0	-0.00065461	0.00027263	0	0	0	0.172467	0.0280044	0.118092	0	0
1.834	0.00336804	0.0184373	2.014e-05	7e-08	0.549375	0	0	0	-0.0006755	2.057e-05	0	0	0	0.172477	0.0280031	0.118092	-0.012207	0
1.836	0.00653424	0.0184372	0.00017073	1.12e-06	0.549375	0	0	0	-0.00037526	-0.00025251	0	0	0	0.172487	0.028002	0.118092	-0.014648	0
1.838	0.00653424	0.0184369	0.00025383	1.66e-06	0.549375	0	0	0	0.00016063	-0.00051472	0	0	0	0.1725	0.0280018	0.118091	-0.01709	0
1.84	0.00495114	0.0184364	0.00026355	1.3e-06	0.549375	0	0	0	0.00073599	-0.00073927	0	0	0	0.172511	0.0280027	0.11809	-0.0097656	0
1.842	0.00336804	0.0184359	0.00024423	8.2e-07	0.549375	0	0	0	0.0011395	-0.00090647	0	0	0	0.172519	0.0280046	0.118088	-0.012207	0
1.844	0.00336804	0.0184354	0.00019233	6.5e-07	0.549375	0	0	0	0.00124583	-0.00100903	0	0	0	0.172526	0.028007	0.118087	-0.014648	0
1.846	0.00653424	0.018435	6.146e-05	4e-07	0.549375	0	0	0	0.00107362	-0.00104895	0	0	0	0.172536	0.0280093	0.118085	-0.014648	0
1.848	0.0081833	0.0184348	-0.00014008	-1.15e-06	0.549375	0	0	0	0.00077192	-0.00103216	0	0	0	0.172551	0.0280111	0.118082	-0.01709	0
1.85	0.00495114	0.0184351	-0.00034524	-1.71e-06	0.549375	0	0	0	0.0005405	-0.00096954	0	0	0	0.172564	0.0280125	0.11808	-0.012207	0
1.852	0.00336804	0.0184358	-0.00047004	-1.58e-06	0.549375	0	0	0	0.00052491	-0.00087581	0	0	0	0.172572	0.0280135	0.118079	-0.012207	0
1.854	0.00653424	0.0184368	-0.00042486	-2.78e-06	0.549375	0	0	0	0.00074069	-0.0007623	0	0	0	0.172582	0.0280148	0.118077	-0.012207	0
1.856	0.00653424	0.0184376	-0.00018989	-1.24e-06	0.549375	0	0	0	0.00106568	-0.00063301	0	0	0	0.172595	0.0280166	0.118076	-0.021973	0
1.858	0.00171898	0.018438	0.00011542	2e-07	0.549375	0	0	0	0.00130532	-0.00048755	0	0	0	0.172603	0.028019	0.118074	-0.0024414	0
1.86	0.00495114	0.0184378	0.00032865	1.63e-06	0.549375	0	0	0	0.00129572	-0.00032595	0	0	0	0.17261	0.0280215	0.118074	-0.012207	0
1.862	0.00653424	0.0184371	0.00037666	2.46e-06	0.549375	0	0	0	0.00098881	-0.00015175	0	0	0	0.172622	0.0280238	0.118073	-0.01709	0
1.864	0.0081833	0.0184364	0.00028312	2.32e-06	0.549375	0	0	0	0.00047741	2.8e-05	0	0	0	0.172636	0.0280253	0.118073	-0.014648	0
1.866	0.0129986	0.0184358	0.00012891	1.68e-06	0.549375	0	0	0	-5.051e-05	0.00020633	0	0	0	0.172658	0.0280257	0.118073	-0.012207	0
1.868	0.0097664	0.0184355	2.69e-06	3e-08	0.549375	0	0	0	-0.00040566	0.00038057	0	0	0	0.17268	0.0280253	0.118074	-0.014648	0
1.87	0	0.0184355	-8.105e-05	0	0.549375	0	0	0	-0.00049174	0.00055286	0	0	0	0.17269	0.0280244	0.118075	-0.021973	0
1.872	0.0081833	0.0184357	-0.00017234	-1.41e-06	0.549375	0	0	0	-0.00035176	0.0007282	0	0	0	0.172698	0.0280235	0.118076	-0.019531	0
1.874	0.00336804	0.018436	-0.00026367	-8.9e-07	0.549375	0	0	0	-0.0001428	0.00091129	0	0	0	0.17271	0.028023	0.118078	-0.014648	0
1.876	0.00495114	0.0184365	-0.00026149	-1.29e-06	0.549375	0	0	0	-5.266e-05	0.00110025	0	0	0	0.172718	0.0280228	0.11808	-0.014648	0
1.878	0	0.0184371	-0.00010036	0	0.549375	0	0	0	-0.00020212	0.00128278	0	0	0	0.172723	0.0280226	0.118082	-0.01709	0
1.88	0.00653424	0.0184373	0.00017493	1.14e-06	0.549375	0	0	0	-0.00058309	0.001441	0	0	0	0.17273	0.0280218	0.118085	-0.014648	0
1.882	0.00336804	0.0184369	0.00044983	1.52e-06	0.549375	0	0	0	-0.00106265	0.00155995	0	0	0	0.17274	0.0280202	0.118088	-0.014648	0
1.884	0.00336804	0.018436	0.00062726	2.11e-06	0.549375	0	0	0	-0.00144897	0.00163376	0	0	0	0.172746	0.0280177	0.118091	-0.01709	0
1.886	0.00653424	0.0184348	0.00065839	4.3e-06	0.549375	0	0	0	-0.0015877	0.00166458	0	0	0	0.172756	0.0280146	0.118094	-0.029297	0
1.888	0.00495114	0.0184335	0.00052993	2.62e-06	0.549375	0	0	0	-0.00144055	0.00165361	0	0	0	0.172768	0.0280116	0.118098	-0.01709	0
1.89	0.00495114	0.0184324	0.00027421	1.36e-06	0.549375	0	0	0	-0.00110342	0.00159425	0	0	0	0.172778	0.028009	0.118101	-0.019531	0
1.892	0.00653424	0.0184318	-2.177e-05	-1.4e-07	0.549375	0	0	0	-0.0007555	0.00147272	0	0	0	0.172789	0.0280072	0.118104	-0.01709	0
1.894	0.00171898	0.0184319	-0.00025611	-4.4e-07	0.549375	0	0	0	-0.00056846	0.00127637	0	0	0	0.172797	0.0280059	0.118107	-0.021973	0
1.896	0.00495114	0.0184324	-0.00037428	-1.85e-06	0.549375	0	0	0	-0.00062066	0.00100836	0	0	0	0.172804	0.0280047	0.118109	-0.01709	0
1.898	0.00495114	0.0184331	-0.00039657	-1.96e-06	0.549375	0	0	0	-0.00085874	0.00069707	0	0	0	0.172814	0.0280032	0.118111	-0.0097656	0
1.9	0.00336804	0.0184339	-0.00038108	-1.28e-06	0.549375	0	0	0	-0.00112752	0.00038915	0	0	0	0.172822	0.0280012	0.118112	-0.01709	0
1.902	0.00171898	0.0184347	-0.00034704	-6e-07	0.549375	0	0	0	-0.00125327	0.00012912	0	0	0	0.172827	0.0279988	0.118112	-0.014648	0
1.904	0.00495114	0.0184354	-0.00024609	-1.22e-06	0.549375	0	0	0	-0.00113664	-5.733e-05	0	0	0	0.172834	0.0279964	0.118112	-0.014648	0
1.906	0.00653424	0.0184359	-4.039e-05	-2.6e-07	0.549375	0	0	0	-0.00080545	-0.00016175	0	0	0	0.172845	0.0279945	0.118112	-0.029297	0
1.908	0	0.018436	0.00021743	0	0.549375	0	0	0	-0.00040078	-0.00018533	0	0	0	0.172852	0.0279933	0.118112	-0.019531	0
1.91	0.00495114	0.0184355	0.00042316	2.1e-06	0.549375	0	0	0	-0.0001062	-0.00014101	0	0	0	0.172857	0.0279928	0.118111	-0.014648	0
1.912	0.00336804	0.0184347	0.00049688	1.67e-06	0.549375	0	0	0	-5.5e-05	-5.643e-05	0	0	0	0.172865	0.0279926	0.118111	-0.021973	0
1.914	0.00653424	0.0184337	0.00039863	2.6e-06	0.549375	0	0	0	-0.00026077	3.153e-05	0	0	0	0.172875	0.0279923	0.118111	-0.0097656	0
1.916	0.00495114	0.0184329	0.00013518	6.7e-07	0.549375	0	0	0	-0.00061006	8.817e-05	0	0	0	0.172887	0.0279914	0.118111	-0.0073242	0
1.918	0.00653424	0.0184326	-0.00021835	-1.43e-06	0.549375	0	0	0	-0.00092218	9.295e-05	0	0	0	0.172898	0.0279899	0.118112	-0.01709	0
1.92	0.00171898	0.0184331	-0.00053366	-9.2e-07	0.549375	0	0	0	-0.00104238	4.554e-05	0	0	0	0.172906	0.0279879	0.118112	-0.012207	0
1.922	0.00495114	0.0184341	-0.00069063	-3.42e-06	0.549375	0	0	0	-0.00092011	-3.855e-05	0	0	0	0.172913	0.027986	0.118112	-0.01709	0
1.924	0.0081833	0.0184355	-0.00064308	-5.26e-06	0.549375	0	0	0	-0.000633	-0.00013952	0	0	0	0.172926	0.0279844	0.118112	-0.014648	0
1.926	0.00336804	0.0184368	-0.00044389	-1.5e-06	0.549375	0	0	0	-0.00034499	-0.00024283	0	0	0	0.172938	0.0279834	0.118111	-0.014648	0
1.928	0.00653424	0.0184377	-0.00020062	-1.31e-06	0.549375	0	0	0	-0.00022191	-0.00034064	0	0	0	0.172948	0.0279829	0.118111	-0.0073242	0
1.93	0.00495114	0.0184381	1.176e-05	6e-08	0.549375	0	0	0	-0.00034841	-0.00042774	0	0	0	0.172959	0.0279823	0.11811	-0.014648	0
1.932	0.00336804	0.0184381	0.00019316	6.5e-07	0.549375	0	0	0	-0.00068692	-0.00049746	0	0	0	0.172967	0.0279813	0.118109	-0.014648	0
1.934	0.00495114	0.0184377	0.00036912	1.83e-06	0.549375	0	0	0	-0.00109743	-0.0005413	0	0	0	0.172976	0.0279795	0.118108	-0.0073242	0
1.936	0.00495114	0.0184369	0.00051479	2.55e-06	0.549375	0	0	0	-0.0014073	-0.00055119	0	0	0	0.172986	0.027977	0.118107	-0.0097656	0
1.938	0.00336804	0.0184359	0.00056342	1.9e-06	0.549375	0	0	0	-0.00149758	-0.00051987	0	0	0	0.172994	0.0279741	0.118106	-0.0097656	0
1.94	0.00495114	0.0184348	0.0004979	2.47e-06	0.549375	0	0	0	-0.00136126	-0.00044154	0	0	0	0.173002	0.0279712	0.118105	-0.0097656	0
1.942	0.00653424	0.0184338	0.000375	2.45e-06	0.549375	0	0	0	-0.00110298	-0.00031565	0	0	0	0.173014	0.0279688	0.118104	-0.019531	0
1.944	0.00495114	0.018433	0.00025036	1.24e-06	0.549375	0	0	0	-0.00088315	-0.00014848	0	0	0	0.173025	0.0279668	0.118103	-0.012207	0
1.946	0.0081833	0.0184325	0.00015151	1.24e-06	0.549375	0	0	0	-0.00083507	4.945e-05	0	0	0	0.173038	0.027965	0.118103	-0.026855	0
1.948	0.00495114	0.0184322	0.00010286	5.1e-07	0.549375	0	0	0	-0.00099521	0.00026393	0	0	0	0.173052	0.0279632	0.118104	-0.01709	0
1.95	0.00495114	0.018432	0.00010649	5.3e-07	0.549375	0	0	0	-0.00128336	0.00047756	0	0	0	0.173061	0.0279609	0.118104	-0.01709	0
1.952	0.00336804	0.0184318	0.0001359	4.6e-07	0.549375	0	0	0	-0.00154357	0.00067628	0	0	0	0.17307	0.0279581	0.118106	-0.021973	0
1.954	0.0081833	0.0184316	0.00017598	1.44e-06	0.549375	0	0	0	-0.00162475	0.00085527	0	0	0	0.173081	0.0279549	0.118107	-0.01709	0
1.956	0.00495114	0.0184312	0.00021622	1.07e-06	0.549375	0	0	0	-0.00145865	0.00101574	0	0	0	0.173094	0.0279519	0.118109	-0.029297	0
1.958	0.00495114	0.0184308	0.00021955	1.09e-06	0.549375	0	0	0	-0.0010948	0.00115924	0	0	0	0.173104	0.0279493	0.118111	-0.019531	0
1.96	0.0081833	0.0184303	0.00015597	1.28e-06	0.549375	0	0	0	-0.00067477	0.00128642	0	0	0	0.173117	0.0279475	0.118114	-0.014648	0
1.962	0.00495114	0.01843	4.649e-05	2.3e-07	0.549375	0	0	0	-0.00035941	0.00139699	0	0	0	0.173131	0.0279465	0.118116	-0.026855	0
1.964	0.00336804	0.0184299	-5.101e-05	-1.7e-07	0.549375	0	0	0	-0.00024604	0.00148989	0	0	0	0.173139	0.0279459	0.118119	-0.01709	0
1.966	0	0.01843	-7.715e-05	0	0.549375	0	0	0	-0.00031888	0.00156406	0	0	0	0.173142	0.0279453	0.118122	-0.012207	0
1.968	0.0081833	0.0184302	-7.9e-06	-6e-08	0.549375	0	0	0	-0.00045795	0.00161803	0	0	0	0.17315	0.0279445	0.118125	-0.01709	0
1.97	0.00495114	0.0184302	0.00011161	5.5e-07	0.549375	0	0	0	-0.00050097	0.00165025	0	0	0	0.173164	0.0279436	0.118129	-0.012207	0
1.972	0.0097664	0.01843	0.00019304	1.89e-06	0.549375	0	0	0	-0.00032577	0.00166137	0	0	0	0.173178	0.0279428	0.118132	-0.014648	0
1.974	0.00495114	0.0184296	0.0001811	9e-07	0.549375	0	0	0	8.907e-05	0.00165161	0	0	0	0.173193	0.0279425	0.118135	-0.0097656	0
1.976	0.00653424	0.0184292	8.204e-05	5.4e-07	0.549375	0	0	0	0.00065658	0.00161456	0	0	0	0.173205	0.0279433	0.118139	-0.029297	0
1.978	0.00336804	0.0184291	-6.908e-05	-2.3e-07	0.549375	0	0	0	0.00123102	0.00153785	0	0	0	0.173214	0.0279452	0.118142	-0.01709	0
1.98	0.00495114	0.0184292	-0.00023398	-1.16e-06	0.549375	0	0	0	0.00168869	0.0014101	0	0	0	0.173223	0.0279481	0.118145	-0.01709	0
1.982	0.00171898	0.0184297	-0.00037242	-6.4e-07	0.549375	0	0	0	0.00199838	0.00122498	0	0	0	0.173229	0.0279518	0.118147	-0.012207	0
1.984	0.0081833	0.0184304	-0.0004524	-3.7e-06	0.549375	0	0	0	0.00224531	0.00097984	0	0	0	0.173239	0.027956	0.11815	-0.0073242	0
1.986	0.00653424	0.0184313	-0.00047614	-3.11e-06	0.549375	0	0	0	0.00259623	0.00067715	0	0	0	0.173254	0.0279608	0.118151	-0.01709	0
1.988	0.00495114	0.0184323	-0.00046849	-2.32e-06	0.549375	0	0	0	0.00322375	0.00032973	0	0	0	0.173266	0.0279667	0.118152	-0.01709	0
1.99	0.00495114	0.0184332	-0.00042686	-2.11e-06	0.549375	0	0	0	0.00422713	-4.411e-05	0	0	0	0.173275	0.0279741	0.118152	-0.014648	0
1.992	0.00336804	0.0184341	-0.00034163	-1.15e-06	0.549375	0	0	0	0.00558791	-0.00043285	0	0	0	0.173284	0.0279839	0.118152	-0.014648	0
1.994	0.00653424	0.0184347	-0.00026089	-1.7e-06	0.549375	0	0	0	0.00717995	-0.00083139	0	0	0	0.173294	0.0279967	0.118151	-0.01709	0
1.996	0.0081833	0.0184353	-0.00024021	-1.97e-06	0.549375	0	0	0	0.00882646	-0.001234	0	0	0	0.173308	0.0280127	0.118149	-0.0097656	0
1.998	0.00495114	0.0184357	-0.00024984	-1.24e-06	0.549375	0	0	0	0.0103735	-0.00163147	0	0	0	0.173321	0.0280319	0.118146	-0.019531	0
2	0.00653424	0.0184362	-0.00024984	-1.63e-06	0.549375	0	0	0	0.0117397	-0.00200637	0	0	0	0.173333	0.028054	0.118142	-0.01709	0
