# Supplementary material for: In vivo muscle force and muscle power during near-maximal frog jumps
Source: PLoS One. 2017 Mar 10;12(3):e0173415. doi: 10.1371/journal.pone.0173415 (PMC5345813; doi:10.1371/journal.pone.0173415)
Supplement: S3 File — Full raw data set of the current study. (ZIP) [file pone.0173415.s003.zip › Frog_jumping_full_dataset2/Extracted_data/Frog2/Jump15/newapr30jump15.all]

  0.00000000   0.00013588   0.01877790   0.00044628   0.00000006   0.00000000   0.00000000   0.00000000   0.00000000  -0.00210040   0.26869686   0.00000000   0.00000000   0.00000000   0.00000000   0.00000000   0.00000000  -0.01953100   0.00000000
  0.00200000   0.00013588   0.01877701   0.00036879   0.00000005   0.00000000   0.00000000   0.00000000   0.00000000  -0.00209973   0.26930159   0.00000000   0.00000000   0.00000000   0.00000000   0.00000000   0.00000000  -0.02685500   0.00000000
  0.00400000   0.00000000   0.01877627   0.00021335   0.00000000   0.00000000   0.00000000   0.00000000   0.00000000  -0.00209843   0.26991268   0.00000000   0.00000000   0.00000000   0.00000000   0.00000000   0.00000000  -0.01953100   0.00000000
  0.00600000   0.00495114   0.01877584   0.00001525   0.00000008   0.00000000   0.00000000   0.00000000   0.00000000  -0.00209608   0.27050987   0.00000000   0.00000000   0.00000000   0.00000000   0.00000000   0.00000000  -0.01953100   0.00000000
  0.00800000   0.00171898   0.01877581  -0.00015210  -0.00000026   0.00000000   0.00000000   0.00000000   0.00000000  -0.00209112   0.27106927   0.00000000   0.00000000   0.00000000   0.00000000   0.00000000   0.00000000  -0.01220700   0.00000000
  0.01000000   0.00013588   0.01877612  -0.00023495  -0.00000003   0.00000000   0.00000000   0.00000000   0.00000000  -0.00208109   0.27156774   0.00000000   0.00000000   0.00000000   0.00000000   0.00000000   0.00000000  -0.01709000   0.00000000
  0.01200000   0.00000000   0.01877659  -0.00023735   0.00000000   0.00000000   0.00000000   0.00000000   0.00000000  -0.00206296   0.27198683   0.00000000   0.00000000   0.00000000   0.00000000   0.00000000   0.00000000  -0.01953100   0.00000000
  0.01400000   0.00013588   0.01877706  -0.00019445  -0.00000003   0.00000000   0.00000000   0.00000000   0.00000000  -0.00203414   0.27231260   0.00000000   0.00000000   0.00000000   0.00000000   0.00000000   0.00000000  -0.01464800   0.00000000
  0.01600000   0.00171898   0.01877745  -0.00013676  -0.00000024   0.00000000   0.00000000   0.00000000   0.00000000  -0.00199329   0.27254015   0.00000000   0.00000000   0.00000000   0.00000000   0.00000000   0.00000000  -0.01953100   0.00000000
  0.01800000   0.00013588   0.01877772  -0.00008186  -0.00000001   0.00000000   0.00000000   0.00000000   0.00000000  -0.00194080   0.27267906   0.00000000   0.00000000   0.00000000   0.00000000   0.00000000   0.00000000  -0.00732420   0.00000000
  0.02000000   0.00000000   0.01877789  -0.00003775   0.00000000   0.00000000   0.00000000   0.00000000   0.00000000  -0.00187912   0.27274872   0.00000000   0.00000000   0.00000000   0.00000000   0.00000000   0.00000000  -0.01464800   0.00000000
  0.02200000   0.00000000   0.01877796  -0.00000640   0.00000000   0.00000000   0.00000000   0.00000000   0.00000000  -0.00181228   0.27277159   0.00000000   0.00000000   0.00000000   0.00000000   0.00000000   0.00000000  -0.01464800   0.00000000
  0.02400000   0.00171898   0.01877798   0.00001328   0.00000002   0.00000000   0.00000000   0.00000000   0.00000000  -0.00174424   0.27277227   0.00000000   0.00000000   0.00000000   0.00000000   0.00000000   0.00000000  -0.01220700   0.00000000
  0.02600000   0.00013588   0.01877795   0.00002323   0.00000000   0.00000000   0.00000000   0.00000000   0.00000000  -0.00167774   0.27277424   0.00000000   0.00000000   0.00000000   0.00000000   0.00000000   0.00000000  -0.02197300   0.00000000
  0.02800000   0.00495114   0.01877790   0.00002480   0.00000012   0.00000000   0.00000000   0.00000000   0.00000000  -0.00161491   0.27279118   0.00000000   0.00000000   0.00000000   0.00000000   0.00000000   0.00000000  -0.01220700   0.00000000
  0.03000000   0.00171898   0.01877785   0.00001804   0.00000003   0.00000000   0.00000000   0.00000000   0.00000000  -0.00155751   0.27282270   0.00000000   0.00000000   0.00000000   0.00000000   0.00000000   0.00000000  -0.02197300   0.00000000
  0.03200000   0.00013588   0.01877782   0.00000155   0.00000000   0.00000000   0.00000000   0.00000000   0.00000000  -0.00150431   0.27286155   0.00000000   0.00000000   0.00000000   0.00000000   0.00000000   0.00000000  -0.01953100   0.00000000
  0.03400000   0.00336804   0.01877781  -0.00002698  -0.00000009   0.00000000   0.00000000   0.00000000   0.00000000  -0.00144980   0.27290470   0.00000000   0.00000000   0.00000000   0.00000000   0.00000000   0.00000000  -0.01464800   0.00000000
  0.03600000   0.00000000   0.01877787  -0.00006953   0.00000000   0.00000000   0.00000000   0.00000000   0.00000000  -0.00138831   0.27295311   0.00000000   0.00000000   0.00000000   0.00000000   0.00000000   0.00000000  -0.01709000   0.00000000
  0.03800000   0.00013588   0.01877801  -0.00012576  -0.00000002   0.00000000   0.00000000   0.00000000   0.00000000  -0.00131824   0.27300233   0.00000000   0.00000000   0.00000000   0.00000000   0.00000000   0.00000000  -0.01464800   0.00000000
  0.04000000   0.00000000   0.01877826  -0.00019000   0.00000000   0.00000000   0.00000000   0.00000000   0.00000000  -0.00124183   0.27303989   0.00000000   0.00000000   0.00000000   0.00000000   0.00000000   0.00000000  -0.01464800   0.00000000
  0.04200000   0.00000000   0.01877864  -0.00024764   0.00000000   0.00000000   0.00000000   0.00000000   0.00000000  -0.00116281   0.27305247   0.00000000   0.00000000   0.00000000   0.00000000   0.00000000   0.00000000  -0.00976560   0.00000000
  0.04400000   0.00000000   0.01877913  -0.00027111   0.00000000   0.00000000   0.00000000   0.00000000   0.00000000  -0.00108544   0.27303378   0.00000000   0.00000000   0.00000000   0.00000000   0.00000000   0.00000000  -0.01953100   0.00000000
  0.04600000   0.00000000   0.01877968  -0.00022419   0.00000000   0.00000000   0.00000000   0.00000000   0.00000000  -0.00101446   0.27298824   0.00000000   0.00000000   0.00000000   0.00000000   0.00000000   0.00000000  -0.01953100   0.00000000
  0.04800000   0.00000000   0.01878012  -0.00009298   0.00000000   0.00000000   0.00000000   0.00000000   0.00000000  -0.00095502   0.27292673   0.00000000   0.00000000   0.00000000   0.00000000   0.00000000   0.00000000  -0.02685500   0.00000000
  0.05000000   0.00013588   0.01878031   0.00007769   0.00000001   0.00000000   0.00000000   0.00000000   0.00000000  -0.00091261   0.27285503   0.00000000   0.00000000   0.00000000   0.00000000   0.00000000   0.00000000  -0.02441400   0.00000000
  0.05200000   0.00013588   0.01878016   0.00020981   0.00000003   0.00000000   0.00000000   0.00000000   0.00000000  -0.00089233   0.27276791   0.00000000   0.00000000   0.00000000   0.00000000   0.00000000   0.00000000  -0.01220700   0.00000000
  0.05400000   0.00013588   0.01877974   0.00026386   0.00000004   0.00000000   0.00000000   0.00000000   0.00000000  -0.00089746   0.27265681   0.00000000   0.00000000   0.00000000   0.00000000   0.00000000   0.00000000  -0.01709000   0.00000000
  0.05600000   0.00000000   0.01877921   0.00025902   0.00000000   0.00000000   0.00000000   0.00000000   0.00000000  -0.00092837   0.27251950   0.00000000   0.00000000   0.00000000   0.00000000   0.00000000   0.00000000  -0.01464800   0.00000000
  0.05800000   0.00000000   0.01877869   0.00023426   0.00000000   0.00000000   0.00000000   0.00000000   0.00000000  -0.00098328   0.27235985   0.00000000   0.00000000   0.00000000   0.00000000   0.00000000   0.00000000  -0.01220700   0.00000000
  0.06000000   0.00171898   0.01877822   0.00021778   0.00000037   0.00000000   0.00000000   0.00000000   0.00000000  -0.00106032   0.27218412   0.00000000   0.00000000   0.00000000   0.00000000   0.00000000   0.00000000  -0.01709000   0.00000000
  0.06200000   0.00013588   0.01877779   0.00022127   0.00000003   0.00000000   0.00000000   0.00000000   0.00000000  -0.00115954   0.27199975   0.00000000   0.00000000   0.00000000   0.00000000   0.00000000   0.00000000  -0.01220700   0.00000000
  0.06400000   0.00000000   0.01877734   0.00024062   0.00000000   0.00000000   0.00000000   0.00000000   0.00000000  -0.00128309   0.27181479   0.00000000   0.00000000   0.00000000   0.00000000   0.00000000   0.00000000  -0.01709000   0.00000000
  0.06600000   0.00000000   0.01877686   0.00025589   0.00000000   0.00000000   0.00000000   0.00000000   0.00000000  -0.00143249   0.27163870   0.00000000   0.00000000   0.00000000   0.00000000   0.00000000   0.00000000  -0.01953100   0.00000000
  0.06800000   0.00013588   0.01877635   0.00023120   0.00000003   0.00000000   0.00000000   0.00000000   0.00000000  -0.00160497   0.27148302   0.00000000   0.00000000   0.00000000   0.00000000   0.00000000   0.00000000  -0.01464800   0.00000000
  0.07000000   0.00000000   0.01877589   0.00012710   0.00000000   0.00000000   0.00000000   0.00000000   0.00000000  -0.00179303   0.27136149   0.00000000   0.00000000   0.00000000   0.00000000   0.00000000   0.00000000  -0.01464800   0.00000000
  0.07200000   0.00000000   0.01877563  -0.00006200   0.00000000   0.00000000   0.00000000   0.00000000   0.00000000  -0.00198711   0.27128942   0.00000000   0.00000000   0.00000000   0.00000000   0.00000000   0.00000000  -0.02441400   0.00000000
  0.07400000   0.00818330   0.01877576  -0.00028469  -0.00000233   0.00000000   0.00000000   0.00000000   0.00000000  -0.00217773   0.27127984   0.00000000   0.00000000   0.00000000   0.00000000   0.00000000   0.00000000  -0.02685500   0.00000000
  0.07600000   0.00013588   0.01877633  -0.00047320  -0.00000006   0.00000000   0.00000000   0.00000000   0.00000000  -0.00235531   0.27133885   0.00000000   0.00000000   0.00000000   0.00000000   0.00000000   0.00000000  -0.01953100   0.00000000
  0.07800000   0.00000000   0.01877727  -0.00059532   0.00000000   0.00000000   0.00000000   0.00000000   0.00000000  -0.00250957   0.27146254   0.00000000   0.00000000   0.00000000   0.00000000   0.00000000   0.00000000  -0.01464800   0.00000000
  0.08000000   0.00000000   0.01877846  -0.00064426   0.00000000   0.00000000   0.00000000   0.00000000   0.00000000  -0.00263141   0.27163680   0.00000000   0.00000000   0.00000000   0.00000000   0.00000000   0.00000000  -0.01220700   0.00000000
  0.08200000   0.00171898   0.01877975  -0.00060019  -0.00000103   0.00000000   0.00000000   0.00000000   0.00000000  -0.00271506   0.27184298   0.00000000   0.00000000   0.00000000   0.00000000   0.00000000   0.00000000  -0.01709000   0.00000000
  0.08400000   0.00171898   0.01878095  -0.00043167  -0.00000074   0.00000000   0.00000000   0.00000000   0.00000000  -0.00275722   0.27206582   0.00000000   0.00000000   0.00000000   0.00000000   0.00000000   0.00000000  -0.00976560   0.00000000
  0.08600000   0.00000000   0.01878182  -0.00013905   0.00000000   0.00000000   0.00000000   0.00000000   0.00000000  -0.00275580   0.27229822   0.00000000   0.00000000   0.00000000   0.00000000   0.00000000   0.00000000  -0.01709000   0.00000000
  0.08800000   0.00653424   0.01878209   0.00021420   0.00000140   0.00000000   0.00000000   0.00000000   0.00000000  -0.00271235   0.27254338   0.00000000   0.00000000   0.00000000   0.00000000   0.00000000   0.00000000  -0.02441400   0.00000000
  0.09000000   0.00013588   0.01878167   0.00052383   0.00000007   0.00000000   0.00000000   0.00000000   0.00000000  -0.00263516   0.27280897   0.00000000   0.00000000   0.00000000   0.00000000   0.00000000   0.00000000  -0.00976560   0.00000000
  0.09200000   0.00000000   0.01878062   0.00070326   0.00000000   0.00000000   0.00000000   0.00000000   0.00000000  -0.00253760   0.27309129   0.00000000   0.00000000   0.00000000   0.00000000   0.00000000   0.00000000  -0.01464800   0.00000000
  0.09400000   0.00013588   0.01877921   0.00072089   0.00000010   0.00000000   0.00000000   0.00000000   0.00000000  -0.00243250   0.27336928   0.00000000   0.00000000   0.00000000   0.00000000   0.00000000   0.00000000  -0.02197300   0.00000000
  0.09600000   0.00013588   0.01877777   0.00058846   0.00000008   0.00000000   0.00000000   0.00000000   0.00000000  -0.00232760   0.27361881   0.00000000   0.00000000   0.00000000   0.00000000   0.00000000   0.00000000  -0.01953100   0.00000000
  0.09800000   0.00013588   0.01877659   0.00034717   0.00000005   0.00000000   0.00000000   0.00000000   0.00000000  -0.00222522   0.27382763   0.00000000   0.00000000   0.00000000   0.00000000   0.00000000   0.00000000  -0.01464800   0.00000000
  0.10000000   0.00000000   0.01877590   0.00007783   0.00000000   0.00000000   0.00000000   0.00000000   0.00000000  -0.00212487   0.27399372   0.00000000   0.00000000   0.00000000   0.00000000   0.00000000   0.00000000  -0.01220700   0.00000000
  0.10200000   0.00171898   0.01877574  -0.00012658  -0.00000022   0.00000000   0.00000000   0.00000000   0.00000000  -0.00202569   0.27411647   0.00000000   0.00000000   0.00000000   0.00000000   0.00000000   0.00000000  -0.01709000   0.00000000
  0.10400000   0.00000000   0.01877600  -0.00022456   0.00000000   0.00000000   0.00000000   0.00000000   0.00000000  -0.00192870   0.27419724   0.00000000   0.00000000   0.00000000   0.00000000   0.00000000   0.00000000  -0.01709000   0.00000000
  0.10600000   0.00013588   0.01877645  -0.00023828  -0.00000003   0.00000000   0.00000000   0.00000000   0.00000000  -0.00183778   0.27424686   0.00000000   0.00000000   0.00000000   0.00000000   0.00000000   0.00000000  -0.01709000   0.00000000
  0.10800000   0.00000000   0.01877692  -0.00021164   0.00000000   0.00000000   0.00000000   0.00000000   0.00000000  -0.00175762   0.27428525   0.00000000   0.00000000   0.00000000   0.00000000   0.00000000   0.00000000  -0.01464800   0.00000000
  0.11000000   0.00000000   0.01877735  -0.00017942   0.00000000   0.00000000   0.00000000   0.00000000   0.00000000  -0.00169137   0.27433137   0.00000000   0.00000000   0.00000000   0.00000000   0.00000000   0.00000000  -0.01709000   0.00000000
  0.11200000   0.00171898   0.01877770  -0.00016197  -0.00000028   0.00000000   0.00000000   0.00000000   0.00000000  -0.00164002   0.27439437   0.00000000   0.00000000   0.00000000   0.00000000   0.00000000   0.00000000  -0.01953100   0.00000000
  0.11400000   0.00171898   0.01877803  -0.00016667  -0.00000029   0.00000000   0.00000000   0.00000000   0.00000000  -0.00160339   0.27447278   0.00000000   0.00000000   0.00000000   0.00000000   0.00000000   0.00000000  -0.01953100   0.00000000
  0.11600000   0.00336804   0.01877836  -0.00018895  -0.00000064   0.00000000   0.00000000   0.00000000   0.00000000  -0.00158131   0.27455858   0.00000000   0.00000000   0.00000000   0.00000000   0.00000000   0.00000000  -0.00976560   0.00000000
  0.11800000   0.00013588   0.01877874  -0.00021208  -0.00000003   0.00000000   0.00000000   0.00000000   0.00000000  -0.00157278   0.27464118   0.00000000   0.00000000   0.00000000   0.00000000   0.00000000   0.00000000  -0.01953100   0.00000000
  0.12000000   0.00000000   0.01877916  -0.00020623   0.00000000   0.00000000   0.00000000   0.00000000   0.00000000  -0.00157483   0.27471266   0.00000000   0.00000000   0.00000000   0.00000000   0.00000000   0.00000000  -0.01220700   0.00000000
  0.12200000   0.00000000   0.01877958  -0.00013237   0.00000000   0.00000000   0.00000000   0.00000000   0.00000000  -0.00158363   0.27477359   0.00000000   0.00000000   0.00000000   0.00000000   0.00000000   0.00000000  -0.00976560   0.00000000
  0.12400000   0.00000000   0.01877984   0.00003206   0.00000000   0.00000000   0.00000000   0.00000000   0.00000000  -0.00159618   0.27483336   0.00000000   0.00000000   0.00000000   0.00000000   0.00000000   0.00000000  -0.01464800   0.00000000
  0.12600000   0.00013588   0.01877978   0.00025288   0.00000003   0.00000000   0.00000000   0.00000000   0.00000000  -0.00161006   0.27490311   0.00000000   0.00000000   0.00000000   0.00000000   0.00000000   0.00000000  -0.01709000   0.00000000
  0.12800000   0.00013588   0.01877927   0.00044341   0.00000006   0.00000000   0.00000000   0.00000000   0.00000000  -0.00162339   0.27498568   0.00000000   0.00000000   0.00000000   0.00000000   0.00000000   0.00000000  -0.01709000   0.00000000
  0.13000000   0.00013588   0.01877838   0.00052529   0.00000007   0.00000000   0.00000000   0.00000000   0.00000000  -0.00163627   0.27506972   0.00000000   0.00000000   0.00000000   0.00000000   0.00000000   0.00000000  -0.01220700   0.00000000
  0.13200000   0.00000000   0.01877733   0.00046527   0.00000000   0.00000000   0.00000000   0.00000000   0.00000000  -0.00165089   0.27513369   0.00000000   0.00000000   0.00000000   0.00000000   0.00000000   0.00000000  -0.01464800   0.00000000
  0.13400000   0.00336804   0.01877640   0.00026988   0.00000091   0.00000000   0.00000000   0.00000000   0.00000000  -0.00166945   0.27515916   0.00000000   0.00000000   0.00000000   0.00000000   0.00000000   0.00000000  -0.00732420   0.00000000
  0.13600000   0.00013588   0.01877586  -0.00000954  -0.00000000   0.00000000   0.00000000   0.00000000   0.00000000  -0.00169283   0.27514408   0.00000000   0.00000000   0.00000000   0.00000000   0.00000000   0.00000000  -0.01709000   0.00000000
  0.13800000   0.00000000   0.01877588  -0.00028937   0.00000000   0.00000000   0.00000000   0.00000000   0.00000000  -0.00172102   0.27510209   0.00000000   0.00000000   0.00000000   0.00000000   0.00000000   0.00000000  -0.01220700   0.00000000
  0.14000000   0.00000000   0.01877646  -0.00051068   0.00000000   0.00000000   0.00000000   0.00000000   0.00000000  -0.00175365   0.27504963   0.00000000   0.00000000   0.00000000   0.00000000   0.00000000   0.00000000  -0.01220700   0.00000000
  0.14200000   0.00000000   0.01877748  -0.00066418   0.00000000   0.00000000   0.00000000   0.00000000   0.00000000  -0.00178978   0.27499805   0.00000000   0.00000000   0.00000000   0.00000000   0.00000000   0.00000000  -0.02685500   0.00000000
  0.14400000   0.00013588   0.01877881  -0.00074989  -0.00000010   0.00000000   0.00000000   0.00000000   0.00000000  -0.00182861   0.27495445   0.00000000   0.00000000   0.00000000   0.00000000   0.00000000   0.00000000  -0.01709000   0.00000000
  0.14600000   0.00171898   0.01878031  -0.00074150  -0.00000127   0.00000000   0.00000000   0.00000000   0.00000000  -0.00187015   0.27492244   0.00000000   0.00000000   0.00000000   0.00000000   0.00000000   0.00000000  -0.01953100   0.00000000
  0.14800000   0.00013588   0.01878179  -0.00060569  -0.00000008   0.00000000   0.00000000   0.00000000   0.00000000  -0.00191441   0.27490048   0.00000000   0.00000000   0.00000000   0.00000000   0.00000000   0.00000000  -0.01464800   0.00000000
  0.15000000   0.00818330   0.01878300  -0.00034733  -0.00000284   0.00000000   0.00000000   0.00000000   0.00000000  -0.00195989   0.27488204   0.00000000   0.00000000   0.00000000   0.00000000   0.00000000   0.00000000  -0.01464800   0.00000000
  0.15200000   0.00013588   0.01878370  -0.00002053  -0.00000000   0.00000000   0.00000000   0.00000000   0.00000000  -0.00200361   0.27485938   0.00000000   0.00000000   0.00000000   0.00000000   0.00000000   0.00000000  -0.01709000   0.00000000
  0.15400000   0.00013588   0.01878374   0.00029797   0.00000004   0.00000000   0.00000000   0.00000000   0.00000000  -0.00204241   0.27482609   0.00000000   0.00000000   0.00000000   0.00000000   0.00000000   0.00000000  -0.00732420   0.00000000
  0.15600000   0.00000000   0.01878314   0.00053230   0.00000000   0.00000000   0.00000000   0.00000000   0.00000000  -0.00207477   0.27477782   0.00000000   0.00000000   0.00000000   0.00000000   0.00000000   0.00000000  -0.01709000   0.00000000
  0.15800000   0.00000000   0.01878208   0.00063080   0.00000000   0.00000000   0.00000000   0.00000000   0.00000000  -0.00210197   0.27471244   0.00000000   0.00000000   0.00000000   0.00000000   0.00000000   0.00000000  -0.00732420   0.00000000
  0.16000000   0.00495114   0.01878082   0.00059496   0.00000295   0.00000000   0.00000000   0.00000000   0.00000000  -0.00212701   0.27462590   0.00000000   0.00000000   0.00000000   0.00000000   0.00000000   0.00000000  -0.00976560   0.00000000
  0.16200000   0.00013588   0.01877963   0.00047398   0.00000006   0.00000000   0.00000000   0.00000000   0.00000000  -0.00215268   0.27450823   0.00000000   0.00000000   0.00000000   0.00000000   0.00000000   0.00000000  -0.01709000   0.00000000
  0.16400000   0.00000000   0.01877868   0.00032289   0.00000000   0.00000000   0.00000000   0.00000000   0.00000000  -0.00217997   0.27434635   0.00000000   0.00000000   0.00000000   0.00000000   0.00000000   0.00000000  -0.01709000   0.00000000
  0.16600000   0.00000000   0.01877803   0.00017393   0.00000000   0.00000000   0.00000000   0.00000000   0.00000000  -0.00220650   0.27413383   0.00000000   0.00000000   0.00000000   0.00000000   0.00000000   0.00000000  -0.01953100   0.00000000
  0.16800000   0.00171898   0.01877769   0.00003690   0.00000006   0.00000000   0.00000000   0.00000000   0.00000000  -0.00222731   0.27388264   0.00000000   0.00000000   0.00000000   0.00000000   0.00000000   0.00000000  -0.01709000   0.00000000
  0.17000000   0.00000000   0.01877761  -0.00009085   0.00000000   0.00000000   0.00000000   0.00000000   0.00000000  -0.00223849   0.27362153   0.00000000   0.00000000   0.00000000   0.00000000   0.00000000   0.00000000  -0.01709000   0.00000000
  0.17200000   0.00336804   0.01877779  -0.00021485  -0.00000072   0.00000000   0.00000000   0.00000000   0.00000000  -0.00223907   0.27337667   0.00000000   0.00000000   0.00000000   0.00000000   0.00000000   0.00000000  -0.00244140   0.00000000
  0.17400000   0.00000000   0.01877822  -0.00033446   0.00000000   0.00000000   0.00000000   0.00000000   0.00000000  -0.00223042   0.27315789   0.00000000   0.00000000   0.00000000   0.00000000   0.00000000   0.00000000  -0.01464800   0.00000000
  0.17600000   0.00171898   0.01877889  -0.00043433  -0.00000075   0.00000000   0.00000000   0.00000000   0.00000000  -0.00221557   0.27296270   0.00000000   0.00000000   0.00000000   0.00000000   0.00000000   0.00000000  -0.01709000   0.00000000
  0.17800000   0.00000000   0.01877976  -0.00047818   0.00000000   0.00000000   0.00000000   0.00000000   0.00000000  -0.00219864   0.27278339   0.00000000   0.00000000   0.00000000   0.00000000   0.00000000   0.00000000  -0.01709000   0.00000000
  0.18000000   0.00171898   0.01878072  -0.00041812  -0.00000072   0.00000000   0.00000000   0.00000000   0.00000000  -0.00218380   0.27260904   0.00000000   0.00000000   0.00000000   0.00000000   0.00000000   0.00000000  -0.01709000   0.00000000
  0.18200000   0.00336804   0.01878155  -0.00023274  -0.00000078   0.00000000   0.00000000   0.00000000   0.00000000  -0.00217440   0.27242754   0.00000000   0.00000000   0.00000000   0.00000000   0.00000000   0.00000000  -0.01709000   0.00000000
  0.18400000   0.00000000   0.01878202   0.00003453   0.00000000   0.00000000   0.00000000   0.00000000   0.00000000  -0.00217251   0.27222876   0.00000000   0.00000000   0.00000000   0.00000000   0.00000000   0.00000000  -0.00488280   0.00000000
  0.18600000   0.00171898   0.01878195   0.00028721   0.00000049   0.00000000   0.00000000   0.00000000   0.00000000  -0.00217801   0.27200715   0.00000000   0.00000000   0.00000000   0.00000000   0.00000000   0.00000000  -0.01953100   0.00000000
  0.18800000   0.00000000   0.01878138   0.00043805   0.00000000   0.00000000   0.00000000   0.00000000   0.00000000  -0.00218894   0.27176138   0.00000000   0.00000000   0.00000000   0.00000000   0.00000000   0.00000000  -0.02197300   0.00000000
  0.19000000   0.00171898   0.01878050   0.00046392   0.00000080   0.00000000   0.00000000   0.00000000   0.00000000  -0.00220375   0.27149148   0.00000000   0.00000000   0.00000000   0.00000000   0.00000000   0.00000000  -0.01220700   0.00000000
  0.19200000   0.00013588   0.01877957   0.00040191   0.00000005   0.00000000   0.00000000   0.00000000   0.00000000  -0.00222266   0.27120114   0.00000000   0.00000000   0.00000000   0.00000000   0.00000000   0.00000000  -0.01220700   0.00000000
  0.19400000   0.00000000   0.01877877   0.00030334   0.00000000   0.00000000   0.00000000   0.00000000   0.00000000  -0.00224710   0.27090676   0.00000000   0.00000000   0.00000000   0.00000000   0.00000000   0.00000000  -0.00976560   0.00000000
  0.19600000   0.00171898   0.01877816   0.00020170   0.00000035   0.00000000   0.00000000   0.00000000   0.00000000  -0.00227777   0.27064168   0.00000000   0.00000000   0.00000000   0.00000000   0.00000000   0.00000000  -0.02685500   0.00000000
  0.19800000   0.00000000   0.01877776   0.00010955   0.00000000   0.00000000   0.00000000   0.00000000   0.00000000  -0.00231288   0.27044502   0.00000000   0.00000000   0.00000000   0.00000000   0.00000000   0.00000000  -0.01220700   0.00000000
  0.20000000   0.00171898   0.01877754   0.00002520   0.00000004   0.00000000   0.00000000   0.00000000   0.00000000  -0.00234786   0.27034417   0.00000000   0.00000000   0.00000000   0.00000000   0.00000000   0.00000000  -0.01464800   0.00000000
  0.20200000   0.00171898   0.01877749  -0.00006095  -0.00000010   0.00000000   0.00000000   0.00000000   0.00000000  -0.00237613   0.27034877   0.00000000   0.00000000   0.00000000   0.00000000   0.00000000   0.00000000  -0.01709000   0.00000000
  0.20400000   0.00013588   0.01877761  -0.00016012  -0.00000002   0.00000000   0.00000000   0.00000000   0.00000000  -0.00239028   0.27045418   0.00000000   0.00000000   0.00000000   0.00000000   0.00000000   0.00000000  -0.01709000   0.00000000
  0.20600000   0.00013588   0.01877793  -0.00027891  -0.00000004   0.00000000   0.00000000   0.00000000   0.00000000  -0.00238379   0.27064458   0.00000000   0.00000000   0.00000000   0.00000000   0.00000000   0.00000000  -0.00976560   0.00000000
  0.20800000   0.00013588   0.01877849  -0.00041214  -0.00000006   0.00000000   0.00000000   0.00000000   0.00000000  -0.00235298   0.27089997   0.00000000   0.00000000   0.00000000   0.00000000   0.00000000   0.00000000  -0.01220700   0.00000000
  0.21000000   0.00013588   0.01877931  -0.00053480  -0.00000007   0.00000000   0.00000000   0.00000000   0.00000000  -0.00229876   0.27120524   0.00000000   0.00000000   0.00000000   0.00000000   0.00000000   0.00000000  -0.01953100   0.00000000
  0.21200000   0.00818330   0.01878038  -0.00059902  -0.00000490   0.00000000   0.00000000   0.00000000   0.00000000  -0.00222651   0.27155107   0.00000000   0.00000000   0.00000000   0.00000000   0.00000000   0.00000000  -0.01220700   0.00000000
  0.21400000   0.00013588   0.01878158  -0.00055337  -0.00000008   0.00000000   0.00000000   0.00000000   0.00000000  -0.00214283   0.27193079   0.00000000   0.00000000   0.00000000   0.00000000   0.00000000   0.00000000  -0.01709000   0.00000000
  0.21600000   0.00013588   0.01878269  -0.00038340  -0.00000005   0.00000000   0.00000000   0.00000000   0.00000000  -0.00205216   0.27234029   0.00000000   0.00000000   0.00000000   0.00000000   0.00000000   0.00000000  -0.01709000   0.00000000
  0.21800000   0.00000000   0.01878345  -0.00013010   0.00000000   0.00000000   0.00000000   0.00000000   0.00000000  -0.00195579   0.27277517   0.00000000   0.00000000   0.00000000   0.00000000   0.00000000   0.00000000  -0.01953100   0.00000000
  0.22000000   0.00000000   0.01878371   0.00013303   0.00000000   0.00000000   0.00000000   0.00000000   0.00000000  -0.00185206   0.27322299   0.00000000   0.00000000   0.00000000   0.00000000   0.00000000   0.00000000  -0.01709000   0.00000000
  0.22200000   0.00495114   0.01878345   0.00032987   0.00000163   0.00000000   0.00000000   0.00000000   0.00000000  -0.00173896   0.27365966   0.00000000   0.00000000   0.00000000   0.00000000   0.00000000   0.00000000   0.00000000   0.00000000
  0.22400000   0.00013588   0.01878279   0.00040762   0.00000006   0.00000000   0.00000000   0.00000000   0.00000000  -0.00161862   0.27405626   0.00000000   0.00000000   0.00000000   0.00000000   0.00000000   0.00000000  -0.01220700   0.00000000
  0.22600000   0.00000000   0.01878197   0.00036980   0.00000000   0.00000000   0.00000000   0.00000000   0.00000000  -0.00149808   0.27439027   0.00000000   0.00000000   0.00000000   0.00000000   0.00000000   0.00000000  -0.00732420   0.00000000
  0.22800000   0.00013588   0.01878123   0.00028323   0.00000004   0.00000000   0.00000000   0.00000000   0.00000000  -0.00138597   0.27465199   0.00000000   0.00000000   0.00000000   0.00000000   0.00000000   0.00000000  -0.01464800   0.00000000
  0.23000000   0.00000000   0.01878067   0.00022826   0.00000000   0.00000000   0.00000000   0.00000000   0.00000000  -0.00128928   0.27484137   0.00000000   0.00000000   0.00000000   0.00000000   0.00000000   0.00000000  -0.01709000   0.00000000
  0.23200000   0.00171898   0.01878021   0.00022821   0.00000039   0.00000000   0.00000000   0.00000000   0.00000000  -0.00121267   0.27496324   0.00000000   0.00000000   0.00000000   0.00000000   0.00000000   0.00000000  -0.01709000   0.00000000
  0.23400000   0.00000000   0.01877975   0.00023286   0.00000000   0.00000000   0.00000000   0.00000000   0.00000000  -0.00115985   0.27503393   0.00000000   0.00000000   0.00000000   0.00000000   0.00000000   0.00000000  -0.01220700   0.00000000
  0.23600000   0.00000000   0.01877929   0.00017885   0.00000000   0.00000000   0.00000000   0.00000000   0.00000000  -0.00113381   0.27508626   0.00000000   0.00000000   0.00000000   0.00000000   0.00000000   0.00000000  -0.02685500   0.00000000
  0.23800000   0.00013588   0.01877893   0.00004835   0.00000001   0.00000000   0.00000000   0.00000000   0.00000000  -0.00113504   0.27515383   0.00000000   0.00000000   0.00000000   0.00000000   0.00000000   0.00000000  -0.01709000   0.00000000
  0.24000000   0.00818330   0.01877883  -0.00013582  -0.00000111   0.00000000   0.00000000   0.00000000   0.00000000  -0.00116053   0.27525283   0.00000000   0.00000000   0.00000000   0.00000000   0.00000000   0.00000000  -0.01709000   0.00000000
  0.24200000   0.00171898   0.01877911  -0.00033636  -0.00000058   0.00000000   0.00000000   0.00000000   0.00000000  -0.00120507   0.27538605   0.00000000   0.00000000   0.00000000   0.00000000   0.00000000   0.00000000  -0.00976560   0.00000000
  0.24400000   0.00000000   0.01877978  -0.00050458   0.00000000   0.00000000   0.00000000   0.00000000   0.00000000  -0.00126334   0.27555543   0.00000000   0.00000000   0.00000000   0.00000000   0.00000000   0.00000000  -0.01953100   0.00000000
  0.24600000   0.00013588   0.01878079  -0.00057863  -0.00000008   0.00000000   0.00000000   0.00000000   0.00000000  -0.00133159   0.27576209   0.00000000   0.00000000   0.00000000   0.00000000   0.00000000   0.00000000  -0.00488280   0.00000000
  0.24800000   0.00013588   0.01878195  -0.00050925  -0.00000007   0.00000000   0.00000000   0.00000000   0.00000000  -0.00140757   0.27600016   0.00000000   0.00000000   0.00000000   0.00000000   0.00000000   0.00000000  -0.01953100   0.00000000
  0.25000000   0.00013588   0.01878296  -0.00029890  -0.00000004   0.00000000   0.00000000   0.00000000   0.00000000  -0.00148884   0.27625527   0.00000000   0.00000000   0.00000000   0.00000000   0.00000000   0.00000000  -0.01464800   0.00000000
  0.25200000   0.00000000   0.01878356  -0.00000486   0.00000000   0.00000000   0.00000000   0.00000000   0.00000000  -0.00157184   0.27650671   0.00000000   0.00000000   0.00000000   0.00000000   0.00000000   0.00000000  -0.00976560   0.00000000
  0.25400000   0.00000000   0.01878357   0.00029161   0.00000000   0.00000000   0.00000000   0.00000000   0.00000000  -0.00165292   0.27673261   0.00000000   0.00000000   0.00000000   0.00000000   0.00000000   0.00000000  -0.01709000   0.00000000
  0.25600000   0.00000000   0.01878299   0.00051044   0.00000000   0.00000000   0.00000000   0.00000000   0.00000000  -0.00172925   0.27691881   0.00000000   0.00000000   0.00000000   0.00000000   0.00000000   0.00000000  -0.01953100   0.00000000
  0.25800000   0.00000000   0.01878197   0.00059853   0.00000000   0.00000000   0.00000000   0.00000000   0.00000000  -0.00179854   0.27706411   0.00000000   0.00000000   0.00000000   0.00000000   0.00000000   0.00000000  -0.00976560   0.00000000
  0.26000000   0.00171898   0.01878077   0.00055899   0.00000096   0.00000000   0.00000000   0.00000000   0.00000000  -0.00185794   0.27717523   0.00000000   0.00000000   0.00000000   0.00000000   0.00000000   0.00000000  -0.01953100   0.00000000
  0.26200000   0.00000000   0.01877965   0.00044294   0.00000000   0.00000000   0.00000000   0.00000000   0.00000000  -0.00190381   0.27725753   0.00000000   0.00000000   0.00000000   0.00000000   0.00000000   0.00000000  -0.01464800   0.00000000
  0.26400000   0.00171898   0.01877877   0.00030693   0.00000053   0.00000000   0.00000000   0.00000000   0.00000000  -0.00193276   0.27730969   0.00000000   0.00000000   0.00000000   0.00000000   0.00000000   0.00000000  -0.01953100   0.00000000
  0.26600000   0.00336804   0.01877815   0.00018566   0.00000063   0.00000000   0.00000000   0.00000000   0.00000000  -0.00194292   0.27732084   0.00000000   0.00000000   0.00000000   0.00000000   0.00000000   0.00000000  -0.01953100   0.00000000
  0.26800000   0.00000000   0.01877778   0.00009205   0.00000000   0.00000000   0.00000000   0.00000000   0.00000000  -0.00193386   0.27727105   0.00000000   0.00000000   0.00000000   0.00000000   0.00000000   0.00000000  -0.01953100   0.00000000
  0.27000000   0.00013588   0.01877760   0.00002522   0.00000000   0.00000000   0.00000000   0.00000000   0.00000000  -0.00190504   0.27714114   0.00000000   0.00000000   0.00000000   0.00000000   0.00000000   0.00000000  -0.01709000   0.00000000
  0.27200000   0.00013588   0.01877755  -0.00002302  -0.00000000   0.00000000   0.00000000   0.00000000   0.00000000  -0.00185517   0.27692652   0.00000000   0.00000000   0.00000000   0.00000000   0.00000000   0.00000000  -0.01953100   0.00000000
  0.27400000   0.00000000   0.01877759  -0.00006323   0.00000000   0.00000000   0.00000000   0.00000000   0.00000000  -0.00178410   0.27663890   0.00000000   0.00000000   0.00000000   0.00000000   0.00000000   0.00000000  -0.01464800   0.00000000
  0.27600000   0.00013588   0.01877772  -0.00010468  -0.00000001   0.00000000   0.00000000   0.00000000   0.00000000  -0.00169563   0.27629857   0.00000000   0.00000000   0.00000000   0.00000000   0.00000000   0.00000000  -0.01220700   0.00000000
  0.27800000   0.00171898   0.01877793  -0.00015219  -0.00000026   0.00000000   0.00000000   0.00000000   0.00000000  -0.00159745   0.27593119   0.00000000   0.00000000   0.00000000   0.00000000   0.00000000   0.00000000  -0.02197300   0.00000000
  0.28000000   0.00336804   0.01877823  -0.00020315  -0.00000068   0.00000000   0.00000000   0.00000000   0.00000000  -0.00149774   0.27556665   0.00000000   0.00000000   0.00000000   0.00000000   0.00000000   0.00000000  -0.02197300   0.00000000
  0.28200000   0.00336804   0.01877864  -0.00024428  -0.00000082   0.00000000   0.00000000   0.00000000   0.00000000  -0.00140139   0.27523312   0.00000000   0.00000000   0.00000000   0.00000000   0.00000000   0.00000000  -0.01953100   0.00000000
  0.28400000   0.00000000   0.01877913  -0.00024857   0.00000000   0.00000000   0.00000000   0.00000000   0.00000000  -0.00130912   0.27494987   0.00000000   0.00000000   0.00000000   0.00000000   0.00000000   0.00000000  -0.01709000   0.00000000
  0.28600000   0.00013588   0.01877963  -0.00018275  -0.00000002   0.00000000   0.00000000   0.00000000   0.00000000  -0.00122036   0.27472426   0.00000000   0.00000000   0.00000000   0.00000000   0.00000000   0.00000000  -0.00976560   0.00000000
  0.28800000   0.00000000   0.01877999  -0.00004154   0.00000000   0.00000000   0.00000000   0.00000000   0.00000000  -0.00113629   0.27455414   0.00000000   0.00000000   0.00000000   0.00000000   0.00000000   0.00000000  -0.00244140   0.00000000
  0.29000000   0.00013588   0.01878007   0.00012319   0.00000002   0.00000000   0.00000000   0.00000000   0.00000000  -0.00106015   0.27443306   0.00000000   0.00000000   0.00000000   0.00000000   0.00000000   0.00000000  -0.01464800   0.00000000
  0.29200000   0.00000000   0.01877983   0.00023779   0.00000000   0.00000000   0.00000000   0.00000000   0.00000000  -0.00099668   0.27435589   0.00000000   0.00000000   0.00000000   0.00000000   0.00000000   0.00000000  -0.01464800   0.00000000
  0.29400000   0.00013588   0.01877935   0.00027059   0.00000004   0.00000000   0.00000000   0.00000000   0.00000000  -0.00095110   0.27432244   0.00000000   0.00000000   0.00000000   0.00000000   0.00000000   0.00000000  -0.01464800   0.00000000
  0.29600000   0.00653424   0.01877881   0.00023851   0.00000156   0.00000000   0.00000000   0.00000000   0.00000000  -0.00092739   0.27433467   0.00000000   0.00000000   0.00000000   0.00000000   0.00000000   0.00000000  -0.02197300   0.00000000
  0.29800000   0.00171898   0.01877833   0.00016980   0.00000029   0.00000000   0.00000000   0.00000000   0.00000000  -0.00092749   0.27438884   0.00000000   0.00000000   0.00000000   0.00000000   0.00000000   0.00000000  -0.01709000   0.00000000
  0.30000000   0.00171898   0.01877799   0.00008182   0.00000014   0.00000000   0.00000000   0.00000000   0.00000000  -0.00095256   0.27447172   0.00000000   0.00000000   0.00000000   0.00000000   0.00000000   0.00000000  -0.01709000   0.00000000
  0.30200000   0.00000000   0.01877783  -0.00001915   0.00000000   0.00000000   0.00000000   0.00000000   0.00000000  -0.00100309   0.27456355   0.00000000   0.00000000   0.00000000   0.00000000   0.00000000   0.00000000  -0.02441400   0.00000000
  0.30400000   0.00171898   0.01877787  -0.00013204  -0.00000023   0.00000000   0.00000000   0.00000000   0.00000000  -0.00107666   0.27464077   0.00000000   0.00000000   0.00000000   0.00000000   0.00000000   0.00000000  -0.01220700   0.00000000
  0.30600000   0.00013588   0.01877813  -0.00025404  -0.00000003   0.00000000   0.00000000   0.00000000   0.00000000  -0.00116750   0.27467878   0.00000000   0.00000000   0.00000000   0.00000000   0.00000000   0.00000000  -0.01220700   0.00000000
  0.30800000   0.00013588   0.01877864  -0.00037291  -0.00000005   0.00000000   0.00000000   0.00000000   0.00000000  -0.00126938   0.27465909   0.00000000   0.00000000   0.00000000   0.00000000   0.00000000   0.00000000  -0.00732420   0.00000000
  0.31000000   0.00000000   0.01877939  -0.00045890   0.00000000   0.00000000   0.00000000   0.00000000   0.00000000  -0.00137591   0.27457716   0.00000000   0.00000000   0.00000000   0.00000000   0.00000000   0.00000000  -0.01220700   0.00000000
  0.31200000   0.00171898   0.01878030  -0.00046372  -0.00000080   0.00000000   0.00000000   0.00000000   0.00000000  -0.00147858   0.27444438   0.00000000   0.00000000   0.00000000   0.00000000   0.00000000   0.00000000  -0.01953100   0.00000000
  0.31400000   0.00171898   0.01878123  -0.00034505  -0.00000059   0.00000000   0.00000000   0.00000000   0.00000000  -0.00156791   0.27428281   0.00000000   0.00000000   0.00000000   0.00000000   0.00000000   0.00000000  -0.01709000   0.00000000
  0.31600000   0.00171898   0.01878192  -0.00011164  -0.00000019   0.00000000   0.00000000   0.00000000   0.00000000  -0.00163679   0.27411892   0.00000000   0.00000000   0.00000000   0.00000000   0.00000000   0.00000000  -0.01953100   0.00000000
  0.31800000   0.00171898   0.01878215   0.00016093   0.00000028   0.00000000   0.00000000   0.00000000   0.00000000  -0.00168120   0.27398051   0.00000000   0.00000000   0.00000000   0.00000000   0.00000000   0.00000000  -0.01464800   0.00000000
  0.32000000   0.00000000   0.01878182   0.00037298   0.00000000   0.00000000   0.00000000   0.00000000   0.00000000  -0.00169937   0.27389175   0.00000000   0.00000000   0.00000000   0.00000000   0.00000000   0.00000000  -0.01953100   0.00000000
  0.32200000   0.00000000   0.01878108   0.00046452   0.00000000   0.00000000   0.00000000   0.00000000   0.00000000  -0.00169201   0.27386631   0.00000000   0.00000000   0.00000000   0.00000000   0.00000000   0.00000000  -0.01220700   0.00000000
  0.32400000   0.00653424   0.01878015   0.00044269   0.00000289   0.00000000   0.00000000   0.00000000   0.00000000  -0.00166333   0.27390652   0.00000000   0.00000000   0.00000000   0.00000000   0.00000000   0.00000000  -0.01709000   0.00000000
  0.32600000   0.00336804   0.01877926   0.00035516   0.00000120   0.00000000   0.00000000   0.00000000   0.00000000  -0.00162139   0.27400707   0.00000000   0.00000000   0.00000000   0.00000000   0.00000000   0.00000000  -0.01464800   0.00000000
  0.32800000   0.00171898   0.01877855   0.00024801   0.00000043   0.00000000   0.00000000   0.00000000   0.00000000  -0.00157623   0.27415617   0.00000000   0.00000000   0.00000000   0.00000000   0.00000000   0.00000000  -0.00488280   0.00000000
  0.33000000   0.00171898   0.01877806   0.00014753   0.00000025   0.00000000   0.00000000   0.00000000   0.00000000  -0.00153540   0.27433388   0.00000000   0.00000000   0.00000000   0.00000000   0.00000000   0.00000000  -0.02197300   0.00000000
  0.33200000   0.00336804   0.01877776   0.00006259   0.00000021   0.00000000   0.00000000   0.00000000   0.00000000  -0.00150062   0.27451219   0.00000000   0.00000000   0.00000000   0.00000000   0.00000000   0.00000000  -0.01220700   0.00000000
  0.33400000   0.00000000   0.01877764  -0.00000867   0.00000000   0.00000000   0.00000000   0.00000000   0.00000000  -0.00146892   0.27466174   0.00000000   0.00000000   0.00000000   0.00000000   0.00000000   0.00000000  -0.01464800   0.00000000
  0.33600000   0.00000000   0.01877765  -0.00007294   0.00000000   0.00000000   0.00000000   0.00000000   0.00000000  -0.00143623   0.27476529   0.00000000   0.00000000   0.00000000   0.00000000   0.00000000   0.00000000  -0.01709000   0.00000000
  0.33800000   0.00013588   0.01877780  -0.00013653  -0.00000002   0.00000000   0.00000000   0.00000000   0.00000000  -0.00140045   0.27482457   0.00000000   0.00000000   0.00000000   0.00000000   0.00000000   0.00000000  -0.01220700   0.00000000
  0.34000000   0.00013588   0.01877807  -0.00020074  -0.00000003   0.00000000   0.00000000   0.00000000   0.00000000  -0.00136274   0.27485247   0.00000000   0.00000000   0.00000000   0.00000000   0.00000000   0.00000000  -0.01709000   0.00000000
  0.34200000   0.00000000   0.01877847  -0.00025738   0.00000000   0.00000000   0.00000000   0.00000000   0.00000000  -0.00132651   0.27486225   0.00000000   0.00000000   0.00000000   0.00000000   0.00000000   0.00000000  -0.00732420   0.00000000
  0.34400000   0.00976640   0.01877899  -0.00028465  -0.00000278   0.00000000   0.00000000   0.00000000   0.00000000  -0.00129540   0.27486132   0.00000000   0.00000000   0.00000000   0.00000000   0.00000000   0.00000000  -0.01464800   0.00000000
  0.34600000   0.00171898   0.01877956  -0.00025380  -0.00000044   0.00000000   0.00000000   0.00000000   0.00000000  -0.00127227   0.27484924   0.00000000   0.00000000   0.00000000   0.00000000   0.00000000   0.00000000  -0.01464800   0.00000000
  0.34800000   0.00171898   0.01878007  -0.00016219  -0.00000028   0.00000000   0.00000000   0.00000000   0.00000000  -0.00126030   0.27482458   0.00000000   0.00000000   0.00000000   0.00000000   0.00000000   0.00000000  -0.01953100   0.00000000
  0.35000000   0.00171898   0.01878039  -0.00005792  -0.00000010   0.00000000   0.00000000   0.00000000   0.00000000  -0.00126358   0.27479113   0.00000000   0.00000000   0.00000000   0.00000000   0.00000000   0.00000000  -0.01709000   0.00000000
  0.35200000   0.00818330   0.01878051   0.00000152   0.00000001   0.00000000   0.00000000   0.00000000   0.00000000  -0.00128462   0.27475055   0.00000000   0.00000000   0.00000000   0.00000000   0.00000000   0.00000000  -0.02685500   0.00000000
  0.35400000   0.00013588   0.01878050   0.00001452   0.00000000   0.00000000   0.00000000   0.00000000   0.00000000  -0.00132135   0.27469331   0.00000000   0.00000000   0.00000000   0.00000000   0.00000000   0.00000000  -0.01709000   0.00000000
  0.35600000   0.00013588   0.01878047   0.00003113   0.00000000   0.00000000   0.00000000   0.00000000   0.00000000  -0.00136816   0.27460255   0.00000000   0.00000000   0.00000000   0.00000000   0.00000000   0.00000000  -0.01709000   0.00000000
  0.35800000   0.00000000   0.01878041   0.00008206   0.00000000   0.00000000   0.00000000   0.00000000   0.00000000  -0.00141963   0.27446478   0.00000000   0.00000000   0.00000000   0.00000000   0.00000000   0.00000000  -0.00244140   0.00000000
  0.36000000   0.00000000   0.01878025   0.00013254   0.00000000   0.00000000   0.00000000   0.00000000   0.00000000  -0.00147273   0.27427590   0.00000000   0.00000000   0.00000000   0.00000000   0.00000000   0.00000000  -0.01464800   0.00000000
  0.36200000   0.00171898   0.01877998   0.00012250   0.00000021   0.00000000   0.00000000   0.00000000   0.00000000  -0.00152605   0.27404106   0.00000000   0.00000000   0.00000000   0.00000000   0.00000000   0.00000000  -0.01953100   0.00000000
  0.36400000   0.00000000   0.01877974   0.00003539   0.00000000   0.00000000   0.00000000   0.00000000   0.00000000  -0.00157833   0.27377302   0.00000000   0.00000000   0.00000000   0.00000000   0.00000000   0.00000000  -0.01464800   0.00000000
  0.36600000   0.00000000   0.01877967  -0.00009139   0.00000000   0.00000000   0.00000000   0.00000000   0.00000000  -0.00162840   0.27349121   0.00000000   0.00000000   0.00000000   0.00000000   0.00000000   0.00000000  -0.02929700   0.00000000
  0.36800000   0.00013588   0.01877985  -0.00019924  -0.00000003   0.00000000   0.00000000   0.00000000   0.00000000  -0.00167629   0.27322094   0.00000000   0.00000000   0.00000000   0.00000000   0.00000000   0.00000000  -0.01709000   0.00000000
  0.37000000   0.00171898   0.01878025  -0.00024322  -0.00000042   0.00000000   0.00000000   0.00000000   0.00000000  -0.00172371   0.27299017   0.00000000   0.00000000   0.00000000   0.00000000   0.00000000   0.00000000  -0.01953100   0.00000000
  0.37200000   0.00013588   0.01878073  -0.00022427  -0.00000003   0.00000000   0.00000000   0.00000000   0.00000000  -0.00177297   0.27282322   0.00000000   0.00000000   0.00000000   0.00000000   0.00000000   0.00000000  -0.01220700   0.00000000
  0.37400000   0.00000000   0.01878118  -0.00018120   0.00000000   0.00000000   0.00000000   0.00000000   0.00000000  -0.00182515   0.27273173   0.00000000   0.00000000   0.00000000   0.00000000   0.00000000   0.00000000  -0.01220700   0.00000000
  0.37600000   0.00000000   0.01878155  -0.00013336   0.00000000   0.00000000   0.00000000   0.00000000   0.00000000  -0.00187855   0.27270862   0.00000000   0.00000000   0.00000000   0.00000000   0.00000000   0.00000000  -0.00976560   0.00000000
  0.37800000   0.00000000   0.01878181  -0.00006765   0.00000000   0.00000000   0.00000000   0.00000000   0.00000000  -0.00192833   0.27273334   0.00000000   0.00000000   0.00000000   0.00000000   0.00000000   0.00000000  -0.01464800   0.00000000
  0.38000000   0.00653424   0.01878195   0.00001756   0.00000011   0.00000000   0.00000000   0.00000000   0.00000000  -0.00196890   0.27278315   0.00000000   0.00000000   0.00000000   0.00000000   0.00000000   0.00000000  -0.01953100   0.00000000
  0.38200000   0.00495114   0.01878191   0.00011396   0.00000056   0.00000000   0.00000000   0.00000000   0.00000000  -0.00199735   0.27283854   0.00000000   0.00000000   0.00000000   0.00000000   0.00000000   0.00000000  -0.02197300   0.00000000
  0.38400000   0.00171898   0.01878168   0.00022557   0.00000039   0.00000000   0.00000000   0.00000000   0.00000000  -0.00201388   0.27288375   0.00000000   0.00000000   0.00000000   0.00000000   0.00000000   0.00000000  -0.01953100   0.00000000
  0.38600000   0.00000000   0.01878123   0.00033542   0.00000000   0.00000000   0.00000000   0.00000000   0.00000000  -0.00201983   0.27290712   0.00000000   0.00000000   0.00000000   0.00000000   0.00000000   0.00000000  -0.01220700   0.00000000
  0.38800000   0.00336804   0.01878056   0.00039409   0.00000133   0.00000000   0.00000000   0.00000000   0.00000000  -0.00201762   0.27290346   0.00000000   0.00000000   0.00000000   0.00000000   0.00000000   0.00000000  -0.00732420   0.00000000
  0.39000000   0.00171898   0.01877977   0.00037470   0.00000064   0.00000000   0.00000000   0.00000000   0.00000000  -0.00201236   0.27287454   0.00000000   0.00000000   0.00000000   0.00000000   0.00000000   0.00000000  -0.00732420   0.00000000
  0.39200000   0.00000000   0.01877902   0.00029776   0.00000000   0.00000000   0.00000000   0.00000000   0.00000000  -0.00201057   0.27282358   0.00000000   0.00000000   0.00000000   0.00000000   0.00000000   0.00000000  -0.01220700   0.00000000
  0.39400000   0.00000000   0.01877843   0.00019786   0.00000000   0.00000000   0.00000000   0.00000000   0.00000000  -0.00201581   0.27275164   0.00000000   0.00000000   0.00000000   0.00000000   0.00000000   0.00000000  -0.00976560   0.00000000
  0.39600000   0.00171898   0.01877803   0.00009678   0.00000017   0.00000000   0.00000000   0.00000000   0.00000000  -0.00202695   0.27266340   0.00000000   0.00000000   0.00000000   0.00000000   0.00000000   0.00000000  -0.01709000   0.00000000
  0.39800000   0.00000000   0.01877784   0.00000260   0.00000000   0.00000000   0.00000000   0.00000000   0.00000000  -0.00204136   0.27257235   0.00000000   0.00000000   0.00000000   0.00000000   0.00000000   0.00000000  -0.02197300   0.00000000
  0.40000000   0.00000000   0.01877783  -0.00008350   0.00000000   0.00000000   0.00000000   0.00000000   0.00000000  -0.00205794   0.27249496   0.00000000   0.00000000   0.00000000   0.00000000   0.00000000   0.00000000  -0.00976560   0.00000000
  0.40200000   0.00013588   0.01877800  -0.00016084  -0.00000002   0.00000000   0.00000000   0.00000000   0.00000000  -0.00207670   0.27244239   0.00000000   0.00000000   0.00000000   0.00000000   0.00000000   0.00000000  -0.01953100   0.00000000
  0.40400000   0.00000000   0.01877832  -0.00022322   0.00000000   0.00000000   0.00000000   0.00000000   0.00000000  -0.00209726   0.27241956   0.00000000   0.00000000   0.00000000   0.00000000   0.00000000   0.00000000  -0.01709000   0.00000000
  0.40600000   0.00013588   0.01877877  -0.00025386  -0.00000003   0.00000000   0.00000000   0.00000000   0.00000000  -0.00211835   0.27242412   0.00000000   0.00000000   0.00000000   0.00000000   0.00000000   0.00000000  -0.01709000   0.00000000
  0.40800000   0.00000000   0.01877928  -0.00022511   0.00000000   0.00000000   0.00000000   0.00000000   0.00000000  -0.00213704   0.27244350   0.00000000   0.00000000   0.00000000   0.00000000   0.00000000   0.00000000  -0.01220700   0.00000000
  0.41000000   0.00013588   0.01877973  -0.00011829  -0.00000002   0.00000000   0.00000000   0.00000000   0.00000000  -0.00214846   0.27246104   0.00000000   0.00000000   0.00000000   0.00000000   0.00000000   0.00000000  -0.01220700   0.00000000
  0.41200000   0.00336804   0.01877996   0.00003934   0.00000013   0.00000000   0.00000000   0.00000000   0.00000000  -0.00214757   0.27247014   0.00000000   0.00000000   0.00000000   0.00000000   0.00000000   0.00000000  -0.01709000   0.00000000
  0.41400000   0.00171898   0.01877989   0.00017568   0.00000030   0.00000000   0.00000000   0.00000000   0.00000000  -0.00213096   0.27247968   0.00000000   0.00000000   0.00000000   0.00000000   0.00000000   0.00000000  -0.01953100   0.00000000
  0.41600000   0.00000000   0.01877953   0.00023452   0.00000000   0.00000000   0.00000000   0.00000000   0.00000000  -0.00209760   0.27250235   0.00000000   0.00000000   0.00000000   0.00000000   0.00000000   0.00000000  -0.02685500   0.00000000
  0.41800000   0.00336804   0.01877907   0.00021571   0.00000073   0.00000000   0.00000000   0.00000000   0.00000000  -0.00204854   0.27254096   0.00000000   0.00000000   0.00000000   0.00000000   0.00000000   0.00000000  -0.01953100   0.00000000
  0.42000000   0.00013588   0.01877863   0.00015003   0.00000002   0.00000000   0.00000000   0.00000000   0.00000000  -0.00198631   0.27259021   0.00000000   0.00000000   0.00000000   0.00000000   0.00000000   0.00000000  -0.01220700   0.00000000
  0.42200000   0.00336804   0.01877833   0.00006514   0.00000022   0.00000000   0.00000000   0.00000000   0.00000000  -0.00191547   0.27264581   0.00000000   0.00000000   0.00000000   0.00000000   0.00000000   0.00000000  -0.01464800   0.00000000
  0.42400000   0.00818330   0.01877820  -0.00002102  -0.00000017   0.00000000   0.00000000   0.00000000   0.00000000  -0.00184232   0.27270797   0.00000000   0.00000000   0.00000000   0.00000000   0.00000000   0.00000000  -0.01709000   0.00000000
  0.42600000   0.00000000   0.01877825  -0.00009499   0.00000000   0.00000000   0.00000000   0.00000000   0.00000000  -0.00177168   0.27278180   0.00000000   0.00000000   0.00000000   0.00000000   0.00000000   0.00000000  -0.01953100   0.00000000
  0.42800000   0.00171898   0.01877844  -0.00014226  -0.00000024   0.00000000   0.00000000   0.00000000   0.00000000  -0.00170406   0.27287393   0.00000000   0.00000000   0.00000000   0.00000000   0.00000000   0.00000000  -0.01220700   0.00000000
  0.43000000   0.00000000   0.01877872  -0.00014266   0.00000000   0.00000000   0.00000000   0.00000000   0.00000000  -0.00163649   0.27298176   0.00000000   0.00000000   0.00000000   0.00000000   0.00000000   0.00000000  -0.01953100   0.00000000
  0.43200000   0.00171898   0.01877901  -0.00007501  -0.00000013   0.00000000   0.00000000   0.00000000   0.00000000  -0.00156592   0.27309122   0.00000000   0.00000000   0.00000000   0.00000000   0.00000000   0.00000000  -0.01953100   0.00000000
  0.43400000   0.00495114   0.01877916   0.00005135   0.00000025   0.00000000   0.00000000   0.00000000   0.00000000  -0.00149209   0.27319303   0.00000000   0.00000000   0.00000000   0.00000000   0.00000000   0.00000000  -0.01709000   0.00000000
  0.43600000   0.00336804   0.01877905   0.00017019   0.00000057   0.00000000   0.00000000   0.00000000   0.00000000  -0.00141725   0.27329268   0.00000000   0.00000000   0.00000000   0.00000000   0.00000000   0.00000000  -0.01220700   0.00000000
  0.43800000   0.00000000   0.01877871   0.00021508   0.00000000   0.00000000   0.00000000   0.00000000   0.00000000  -0.00134445   0.27340084   0.00000000   0.00000000   0.00000000   0.00000000   0.00000000   0.00000000  -0.01220700   0.00000000
  0.44000000   0.00336804   0.01877828   0.00019112   0.00000064   0.00000000   0.00000000   0.00000000   0.00000000  -0.00127763   0.27352734   0.00000000   0.00000000   0.00000000   0.00000000   0.00000000   0.00000000  -0.00976560   0.00000000
  0.44200000   0.00000000   0.01877790   0.00012306   0.00000000   0.00000000   0.00000000   0.00000000   0.00000000  -0.00122160   0.27368813   0.00000000   0.00000000   0.00000000   0.00000000   0.00000000   0.00000000  -0.01709000   0.00000000
  0.44400000   0.00013588   0.01877765  -0.00000435  -0.00000000   0.00000000   0.00000000   0.00000000   0.00000000  -0.00118056   0.27390529   0.00000000   0.00000000   0.00000000   0.00000000   0.00000000   0.00000000  -0.01464800   0.00000000
  0.44600000   0.00000000   0.01877766  -0.00017220   0.00000000   0.00000000   0.00000000   0.00000000   0.00000000  -0.00115821   0.27419716   0.00000000   0.00000000   0.00000000   0.00000000   0.00000000   0.00000000  -0.01953100   0.00000000
  0.44800000   0.00171898   0.01877801  -0.00028188  -0.00000048   0.00000000   0.00000000   0.00000000   0.00000000  -0.00115771   0.27457246   0.00000000   0.00000000   0.00000000   0.00000000   0.00000000   0.00000000  -0.01953100   0.00000000
  0.45000000   0.00336804   0.01877857  -0.00025226  -0.00000085   0.00000000   0.00000000   0.00000000   0.00000000  -0.00118062   0.27502969   0.00000000   0.00000000   0.00000000   0.00000000   0.00000000   0.00000000  -0.01464800   0.00000000
  0.45200000   0.00000000   0.01877908  -0.00010841   0.00000000   0.00000000   0.00000000   0.00000000   0.00000000  -0.00122732   0.27555687   0.00000000   0.00000000   0.00000000   0.00000000   0.00000000   0.00000000  -0.01464800   0.00000000
  0.45400000   0.00013588   0.01877929   0.00005165   0.00000001   0.00000000   0.00000000   0.00000000   0.00000000  -0.00129763   0.27613151   0.00000000   0.00000000   0.00000000   0.00000000   0.00000000   0.00000000  -0.01464800   0.00000000
  0.45600000   0.00013588   0.01877919   0.00015070   0.00000002   0.00000000   0.00000000   0.00000000   0.00000000  -0.00139007   0.27672038   0.00000000   0.00000000   0.00000000   0.00000000   0.00000000   0.00000000  -0.02929700   0.00000000
  0.45800000   0.00000000   0.01877889   0.00017627   0.00000000   0.00000000   0.00000000   0.00000000   0.00000000  -0.00149992   0.27728029   0.00000000   0.00000000   0.00000000   0.00000000   0.00000000   0.00000000  -0.00732420   0.00000000
  0.46000000   0.00171898   0.01877853   0.00015178   0.00000026   0.00000000   0.00000000   0.00000000   0.00000000  -0.00161792   0.27776383   0.00000000   0.00000000   0.00000000   0.00000000   0.00000000   0.00000000  -0.01464800   0.00000000
  0.46200000   0.00171898   0.01877823   0.00010003   0.00000017   0.00000000   0.00000000   0.00000000   0.00000000  -0.00173172   0.27812697   0.00000000   0.00000000   0.00000000   0.00000000   0.00000000   0.00000000  -0.00976560   0.00000000
  0.46400000   0.00000000   0.01877803   0.00003426   0.00000000   0.00000000   0.00000000   0.00000000   0.00000000  -0.00182795   0.27833651   0.00000000   0.00000000   0.00000000   0.00000000   0.00000000   0.00000000  -0.01464800   0.00000000
  0.46600000   0.00000000   0.01877796  -0.00003873   0.00000000   0.00000000   0.00000000   0.00000000   0.00000000  -0.00189403   0.27837844   0.00000000   0.00000000   0.00000000   0.00000000   0.00000000   0.00000000  -0.01953100   0.00000000
  0.46800000   0.00171898   0.01877804  -0.00011427  -0.00000020   0.00000000   0.00000000   0.00000000   0.00000000  -0.00192071   0.27826025   0.00000000   0.00000000   0.00000000   0.00000000   0.00000000   0.00000000  -0.02197300   0.00000000
  0.47000000   0.00653424   0.01877827  -0.00018490  -0.00000121   0.00000000   0.00000000   0.00000000   0.00000000  -0.00190365   0.27800458   0.00000000   0.00000000   0.00000000   0.00000000   0.00000000   0.00000000  -0.01709000   0.00000000
  0.47200000   0.00000000   0.01877864  -0.00023545   0.00000000   0.00000000   0.00000000   0.00000000   0.00000000  -0.00184319   0.27764471   0.00000000   0.00000000   0.00000000   0.00000000   0.00000000   0.00000000  -0.00976560   0.00000000
  0.47400000   0.00171898   0.01877911  -0.00023927  -0.00000041   0.00000000   0.00000000   0.00000000   0.00000000  -0.00174344   0.27722494   0.00000000   0.00000000   0.00000000   0.00000000   0.00000000   0.00000000  -0.00976560   0.00000000
  0.47600000   0.00171898   0.01877959  -0.00016799  -0.00000029   0.00000000   0.00000000   0.00000000   0.00000000  -0.00161052   0.27679578   0.00000000   0.00000000   0.00000000   0.00000000   0.00000000   0.00000000  -0.02197300   0.00000000
  0.47800000   0.00000000   0.01877992  -0.00002663   0.00000000   0.00000000   0.00000000   0.00000000   0.00000000  -0.00145077   0.27639956   0.00000000   0.00000000   0.00000000   0.00000000   0.00000000   0.00000000  -0.01220700   0.00000000
  0.48000000   0.00013588   0.01877998   0.00012635   0.00000002   0.00000000   0.00000000   0.00000000   0.00000000  -0.00127125   0.27605793   0.00000000   0.00000000   0.00000000   0.00000000   0.00000000   0.00000000  -0.01709000   0.00000000
  0.48200000   0.00171898   0.01877972   0.00022353   0.00000038   0.00000000   0.00000000   0.00000000   0.00000000  -0.00108185   0.27577094   0.00000000   0.00000000   0.00000000   0.00000000   0.00000000   0.00000000  -0.01220700   0.00000000
  0.48400000   0.00171898   0.01877928   0.00024500   0.00000042   0.00000000   0.00000000   0.00000000   0.00000000  -0.00089584   0.27552647   0.00000000   0.00000000   0.00000000   0.00000000   0.00000000   0.00000000  -0.01953100   0.00000000
  0.48600000   0.00171898   0.01877879   0.00021364   0.00000037   0.00000000   0.00000000   0.00000000   0.00000000  -0.00072690   0.27531247   0.00000000   0.00000000   0.00000000   0.00000000   0.00000000   0.00000000  -0.01464800   0.00000000
  0.48800000   0.00336804   0.01877836   0.00015852   0.00000053   0.00000000   0.00000000   0.00000000   0.00000000  -0.00058586   0.27511986   0.00000000   0.00000000   0.00000000   0.00000000   0.00000000   0.00000000  -0.00976560   0.00000000
  0.49000000   0.00000000   0.01877804   0.00009744   0.00000000   0.00000000   0.00000000   0.00000000   0.00000000  -0.00048077   0.27493601   0.00000000   0.00000000   0.00000000   0.00000000   0.00000000   0.00000000  -0.01220700   0.00000000
  0.49200000   0.00336804   0.01877785   0.00003746   0.00000013   0.00000000   0.00000000   0.00000000   0.00000000  -0.00041785   0.27474247   0.00000000   0.00000000   0.00000000   0.00000000   0.00000000   0.00000000  -0.01709000   0.00000000
  0.49400000   0.00013588   0.01877777  -0.00002117  -0.00000000   0.00000000   0.00000000   0.00000000   0.00000000  -0.00040117   0.27452134   0.00000000   0.00000000   0.00000000   0.00000000   0.00000000   0.00000000  -0.01709000   0.00000000
  0.49600000   0.00000000   0.01877782  -0.00008082   0.00000000   0.00000000   0.00000000   0.00000000   0.00000000  -0.00043252   0.27426404   0.00000000   0.00000000   0.00000000   0.00000000   0.00000000   0.00000000  -0.01709000   0.00000000
  0.49800000   0.00818330   0.01877798  -0.00014237  -0.00000117   0.00000000   0.00000000   0.00000000   0.00000000  -0.00051038   0.27397536   0.00000000   0.00000000   0.00000000   0.00000000   0.00000000   0.00000000  -0.01464800   0.00000000
  0.50000000   0.00013588   0.01877826  -0.00020103  -0.00000003   0.00000000   0.00000000   0.00000000   0.00000000  -0.00062905   0.27367019   0.00000000   0.00000000   0.00000000   0.00000000   0.00000000   0.00000000  -0.01709000   0.00000000
  0.50200000   0.00171898   0.01877866  -0.00024227  -0.00000042   0.00000000   0.00000000   0.00000000   0.00000000  -0.00078058   0.27336783   0.00000000   0.00000000   0.00000000   0.00000000   0.00000000   0.00000000  -0.00488280   0.00000000
  0.50400000   0.00336804   0.01877915  -0.00023914  -0.00000081   0.00000000   0.00000000   0.00000000   0.00000000  -0.00095645   0.27308711   0.00000000   0.00000000   0.00000000   0.00000000   0.00000000   0.00000000  -0.01953100   0.00000000
  0.50600000   0.00000000   0.01877963  -0.00016344   0.00000000   0.00000000   0.00000000   0.00000000   0.00000000  -0.00114721   0.27284197   0.00000000   0.00000000   0.00000000   0.00000000   0.00000000   0.00000000  -0.01709000   0.00000000
  0.50800000   0.00000000   0.01877995  -0.00002133   0.00000000   0.00000000   0.00000000   0.00000000   0.00000000  -0.00134269   0.27264202   0.00000000   0.00000000   0.00000000   0.00000000   0.00000000   0.00000000  -0.01464800   0.00000000
  0.51000000   0.00000000   0.01878000   0.00012846   0.00000000   0.00000000   0.00000000   0.00000000   0.00000000  -0.00153378   0.27249657   0.00000000   0.00000000   0.00000000   0.00000000   0.00000000   0.00000000  -0.01953100   0.00000000
  0.51200000   0.00013588   0.01877974   0.00022057   0.00000003   0.00000000   0.00000000   0.00000000   0.00000000  -0.00171333   0.27241232   0.00000000   0.00000000   0.00000000   0.00000000   0.00000000   0.00000000  -0.01464800   0.00000000
  0.51400000   0.00013588   0.01877930   0.00023809   0.00000003   0.00000000   0.00000000   0.00000000   0.00000000  -0.00187541   0.27238786   0.00000000   0.00000000   0.00000000   0.00000000   0.00000000   0.00000000  -0.01220700   0.00000000
  0.51600000   0.00013588   0.01877882   0.00020609   0.00000003   0.00000000   0.00000000   0.00000000   0.00000000  -0.00201545   0.27241515   0.00000000   0.00000000   0.00000000   0.00000000   0.00000000   0.00000000  -0.02197300   0.00000000
  0.51800000   0.00171898   0.01877841   0.00015508   0.00000027   0.00000000   0.00000000   0.00000000   0.00000000  -0.00213187   0.27248526   0.00000000   0.00000000   0.00000000   0.00000000   0.00000000   0.00000000  -0.01464800   0.00000000
  0.52000000   0.00653424   0.01877810   0.00010448   0.00000068   0.00000000   0.00000000   0.00000000   0.00000000  -0.00222617   0.27259069   0.00000000   0.00000000   0.00000000   0.00000000   0.00000000   0.00000000  -0.01709000   0.00000000
  0.52200000   0.00013588   0.01877789   0.00006292   0.00000001   0.00000000   0.00000000   0.00000000   0.00000000  -0.00230121   0.27272450   0.00000000   0.00000000   0.00000000   0.00000000   0.00000000   0.00000000  -0.02685500   0.00000000
  0.52400000   0.00013588   0.01877776   0.00003151   0.00000000   0.00000000   0.00000000   0.00000000   0.00000000  -0.00235973   0.27287929   0.00000000   0.00000000   0.00000000   0.00000000   0.00000000   0.00000000  -0.01953100   0.00000000
  0.52600000   0.00171898   0.01877770   0.00000664   0.00000001   0.00000000   0.00000000   0.00000000   0.00000000  -0.00240381   0.27304542   0.00000000   0.00000000   0.00000000   0.00000000   0.00000000   0.00000000  -0.01464800   0.00000000
  0.52800000   0.00171898   0.01877769  -0.00001770  -0.00000003   0.00000000   0.00000000   0.00000000   0.00000000  -0.00243411   0.27320854   0.00000000   0.00000000   0.00000000   0.00000000   0.00000000   0.00000000  -0.01220700   0.00000000
  0.53000000   0.00818330   0.01877772  -0.00004801  -0.00000039   0.00000000   0.00000000   0.00000000   0.00000000  -0.00244932   0.27335145   0.00000000   0.00000000   0.00000000   0.00000000   0.00000000   0.00000000  -0.01953100   0.00000000
  0.53200000   0.00013588   0.01877782  -0.00008934  -0.00000001   0.00000000   0.00000000   0.00000000   0.00000000  -0.00244731   0.27346145   0.00000000   0.00000000   0.00000000   0.00000000   0.00000000   0.00000000  -0.01464800   0.00000000
  0.53400000   0.00976640   0.01877800  -0.00014305  -0.00000140   0.00000000   0.00000000   0.00000000   0.00000000  -0.00242637   0.27353776   0.00000000   0.00000000   0.00000000   0.00000000   0.00000000   0.00000000  -0.01464800   0.00000000
  0.53600000   0.00013588   0.01877828  -0.00020389  -0.00000003   0.00000000   0.00000000   0.00000000   0.00000000  -0.00238521   0.27359297   0.00000000   0.00000000   0.00000000   0.00000000   0.00000000   0.00000000  -0.01220700   0.00000000
  0.53800000   0.00171898   0.01877869  -0.00025644  -0.00000044   0.00000000   0.00000000   0.00000000   0.00000000  -0.00232381   0.27364650   0.00000000   0.00000000   0.00000000   0.00000000   0.00000000   0.00000000  -0.02197300   0.00000000
  0.54000000   0.00000000   0.01877921  -0.00027147   0.00000000   0.00000000   0.00000000   0.00000000   0.00000000  -0.00224501   0.27371330   0.00000000   0.00000000   0.00000000   0.00000000   0.00000000   0.00000000  -0.01464800   0.00000000
  0.54200000   0.00336804   0.01877975  -0.00021139  -0.00000071   0.00000000   0.00000000   0.00000000   0.00000000  -0.00215517   0.27379556   0.00000000   0.00000000   0.00000000   0.00000000   0.00000000   0.00000000  -0.01220700   0.00000000
  0.54400000   0.00171898   0.01878017  -0.00006275  -0.00000011   0.00000000   0.00000000   0.00000000   0.00000000  -0.00206353   0.27388553   0.00000000   0.00000000   0.00000000   0.00000000   0.00000000   0.00000000  -0.02441400   0.00000000
  0.54600000   0.00000000   0.01878030   0.00012981   0.00000000   0.00000000   0.00000000   0.00000000   0.00000000  -0.00197925   0.27397442   0.00000000   0.00000000   0.00000000   0.00000000   0.00000000   0.00000000  -0.01709000   0.00000000
  0.54800000   0.00013588   0.01878004   0.00029196   0.00000004   0.00000000   0.00000000   0.00000000   0.00000000  -0.00190759   0.27405577   0.00000000   0.00000000   0.00000000   0.00000000   0.00000000   0.00000000  -0.00976560   0.00000000
  0.55000000   0.00000000   0.01877945   0.00038652   0.00000000   0.00000000   0.00000000   0.00000000   0.00000000  -0.00184960   0.27412386   0.00000000   0.00000000   0.00000000   0.00000000   0.00000000   0.00000000  -0.01709000   0.00000000
  0.55200000   0.00171898   0.01877868   0.00042556   0.00000073   0.00000000   0.00000000   0.00000000   0.00000000  -0.00180396   0.27417337   0.00000000   0.00000000   0.00000000   0.00000000   0.00000000   0.00000000  -0.01709000   0.00000000
  0.55400000   0.00013588   0.01877783   0.00042913   0.00000006   0.00000000   0.00000000   0.00000000   0.00000000  -0.00176681   0.27419852   0.00000000   0.00000000   0.00000000   0.00000000   0.00000000   0.00000000  -0.01464800   0.00000000
  0.55600000   0.00000000   0.01877697   0.00039462   0.00000000   0.00000000   0.00000000   0.00000000   0.00000000  -0.00173308   0.27419290   0.00000000   0.00000000   0.00000000   0.00000000   0.00000000   0.00000000  -0.01709000   0.00000000
  0.55800000   0.00000000   0.01877618   0.00029586   0.00000000   0.00000000   0.00000000   0.00000000   0.00000000  -0.00170138   0.27415423   0.00000000   0.00000000   0.00000000   0.00000000   0.00000000   0.00000000  -0.01709000   0.00000000
  0.56000000   0.00171898   0.01877559   0.00011116   0.00000019   0.00000000   0.00000000   0.00000000   0.00000000  -0.00167638   0.27408571   0.00000000   0.00000000   0.00000000   0.00000000   0.00000000   0.00000000  -0.01464800   0.00000000
  0.56200000   0.00171898   0.01877537  -0.00013463  -0.00000023   0.00000000   0.00000000   0.00000000   0.00000000  -0.00166562   0.27398935   0.00000000   0.00000000   0.00000000   0.00000000   0.00000000   0.00000000  -0.01709000   0.00000000
  0.56400000   0.00000000   0.01877564  -0.00037488   0.00000000   0.00000000   0.00000000   0.00000000   0.00000000  -0.00167517   0.27386562   0.00000000   0.00000000   0.00000000   0.00000000   0.00000000   0.00000000  -0.01953100   0.00000000
  0.56600000   0.00013588   0.01877639  -0.00056075  -0.00000008   0.00000000   0.00000000   0.00000000   0.00000000  -0.00170638   0.27372188   0.00000000   0.00000000   0.00000000   0.00000000   0.00000000   0.00000000  -0.01220700   0.00000000
  0.56800000   0.00171898   0.01877751  -0.00068742  -0.00000118   0.00000000   0.00000000   0.00000000   0.00000000  -0.00175563   0.27357222   0.00000000   0.00000000   0.00000000   0.00000000   0.00000000   0.00000000  -0.01709000   0.00000000
  0.57000000   0.00013588   0.01877888  -0.00075519  -0.00000010   0.00000000   0.00000000   0.00000000   0.00000000  -0.00181864   0.27342759   0.00000000   0.00000000   0.00000000   0.00000000   0.00000000   0.00000000  -0.01953100   0.00000000
  0.57200000   0.00000000   0.01878039  -0.00073608   0.00000000   0.00000000   0.00000000   0.00000000   0.00000000  -0.00189374   0.27329327   0.00000000   0.00000000   0.00000000   0.00000000   0.00000000   0.00000000  -0.00976560   0.00000000
  0.57400000   0.00000000   0.01878187  -0.00059519   0.00000000   0.00000000   0.00000000   0.00000000   0.00000000  -0.00198037   0.27317500   0.00000000   0.00000000   0.00000000   0.00000000   0.00000000   0.00000000  -0.02441400   0.00000000
  0.57600000   0.00013588   0.01878306  -0.00033641  -0.00000005   0.00000000   0.00000000   0.00000000   0.00000000  -0.00207636   0.27308014   0.00000000   0.00000000   0.00000000   0.00000000   0.00000000   0.00000000  -0.00976560   0.00000000
  0.57800000   0.00000000   0.01878373  -0.00001298   0.00000000   0.00000000   0.00000000   0.00000000   0.00000000  -0.00217721   0.27301323   0.00000000   0.00000000   0.00000000   0.00000000   0.00000000   0.00000000  -0.01220700   0.00000000
  0.58000000   0.00000000   0.01878375   0.00029922   0.00000000   0.00000000   0.00000000   0.00000000   0.00000000  -0.00227683   0.27297631   0.00000000   0.00000000   0.00000000   0.00000000   0.00000000   0.00000000  -0.01709000   0.00000000
  0.58200000   0.00171898   0.01878316   0.00052527   0.00000090   0.00000000   0.00000000   0.00000000   0.00000000  -0.00236805   0.27297109   0.00000000   0.00000000   0.00000000   0.00000000   0.00000000   0.00000000  -0.00488280   0.00000000
  0.58400000   0.00171898   0.01878211   0.00061509   0.00000106   0.00000000   0.00000000   0.00000000   0.00000000  -0.00244277   0.27299228   0.00000000   0.00000000   0.00000000   0.00000000   0.00000000   0.00000000  -0.02197300   0.00000000
  0.58600000   0.00000000   0.01878088   0.00057268   0.00000000   0.00000000   0.00000000   0.00000000   0.00000000  -0.00249328   0.27302335   0.00000000   0.00000000   0.00000000   0.00000000   0.00000000   0.00000000  -0.01709000   0.00000000
  0.58800000   0.00171898   0.01877973   0.00045034   0.00000077   0.00000000   0.00000000   0.00000000   0.00000000  -0.00251361   0.27304567   0.00000000   0.00000000   0.00000000   0.00000000   0.00000000   0.00000000  -0.01220700   0.00000000
  0.59000000   0.00171898   0.01877883   0.00030688   0.00000053   0.00000000   0.00000000   0.00000000   0.00000000  -0.00250008   0.27304767   0.00000000   0.00000000   0.00000000   0.00000000   0.00000000   0.00000000  -0.01220700   0.00000000
  0.59200000   0.00000000   0.01877822   0.00017944   0.00000000   0.00000000   0.00000000   0.00000000   0.00000000  -0.00245322   0.27302605   0.00000000   0.00000000   0.00000000   0.00000000   0.00000000   0.00000000  -0.01220700   0.00000000
  0.59400000   0.00000000   0.01877786   0.00008332   0.00000000   0.00000000   0.00000000   0.00000000   0.00000000  -0.00237933   0.27298388   0.00000000   0.00000000   0.00000000   0.00000000   0.00000000   0.00000000  -0.02197300   0.00000000
  0.59600000   0.00171898   0.01877769   0.00002033   0.00000003   0.00000000   0.00000000   0.00000000   0.00000000  -0.00228844   0.27292826   0.00000000   0.00000000   0.00000000   0.00000000   0.00000000   0.00000000  -0.01953100   0.00000000
  0.59800000   0.00171898   0.01877765  -0.00001463  -0.00000003   0.00000000   0.00000000   0.00000000   0.00000000  -0.00219107   0.27286920   0.00000000   0.00000000   0.00000000   0.00000000   0.00000000   0.00000000  -0.02685500   0.00000000
  0.60000000   0.00171898   0.01877768  -0.00002904  -0.00000005   0.00000000   0.00000000   0.00000000   0.00000000  -0.00209588   0.27281865   0.00000000   0.00000000   0.00000000   0.00000000   0.00000000   0.00000000  -0.02197300   0.00000000
  0.60200000   0.00013588   0.01877774  -0.00003010  -0.00000000   0.00000000   0.00000000   0.00000000   0.00000000  -0.00200836   0.27278697   0.00000000   0.00000000   0.00000000   0.00000000   0.00000000   0.00000000  -0.01953100   0.00000000
  0.60400000   0.00171898   0.01877780  -0.00002343  -0.00000004   0.00000000   0.00000000   0.00000000   0.00000000  -0.00193176   0.27277946   0.00000000   0.00000000   0.00000000   0.00000000   0.00000000   0.00000000  -0.01464800   0.00000000
  0.60600000   0.00171898   0.01877784  -0.00001285  -0.00000002   0.00000000   0.00000000   0.00000000   0.00000000  -0.00186854   0.27279708   0.00000000   0.00000000   0.00000000   0.00000000   0.00000000   0.00000000  -0.02441400   0.00000000
  0.60800000   0.00013588   0.01877787  -0.00000069  -0.00000000   0.00000000   0.00000000   0.00000000   0.00000000  -0.00182014   0.27284263   0.00000000   0.00000000   0.00000000   0.00000000   0.00000000   0.00000000  -0.01220700   0.00000000
  0.61000000   0.00171898   0.01877787   0.00001155   0.00000002   0.00000000   0.00000000   0.00000000   0.00000000  -0.00178649   0.27292559   0.00000000   0.00000000   0.00000000   0.00000000   0.00000000   0.00000000  -0.02685500   0.00000000
  0.61200000   0.00336804   0.01877785   0.00002241   0.00000008   0.00000000   0.00000000   0.00000000   0.00000000  -0.00176657   0.27305577   0.00000000   0.00000000   0.00000000   0.00000000   0.00000000   0.00000000  -0.00976560   0.00000000
  0.61400000   0.00171898   0.01877780   0.00002970   0.00000005   0.00000000   0.00000000   0.00000000   0.00000000  -0.00175857   0.27323124   0.00000000   0.00000000   0.00000000   0.00000000   0.00000000   0.00000000  -0.03173800   0.00000000
  0.61600000   0.00171898   0.01877774   0.00002978   0.00000005   0.00000000   0.00000000   0.00000000   0.00000000  -0.00175959   0.27343721   0.00000000   0.00000000   0.00000000   0.00000000   0.00000000   0.00000000  -0.00976560   0.00000000
  0.61800000   0.00171898   0.01877768   0.00001722   0.00000003   0.00000000   0.00000000   0.00000000   0.00000000  -0.00176622   0.27365699   0.00000000   0.00000000   0.00000000   0.00000000   0.00000000   0.00000000  -0.02197300   0.00000000
  0.62000000   0.00171898   0.01877765  -0.00001505  -0.00000003   0.00000000   0.00000000   0.00000000   0.00000000  -0.00177530   0.27388050   0.00000000   0.00000000   0.00000000   0.00000000   0.00000000   0.00000000  -0.01464800   0.00000000
  0.62200000   0.00818330   0.01877768  -0.00007460  -0.00000061   0.00000000   0.00000000   0.00000000   0.00000000  -0.00178463   0.27410213   0.00000000   0.00000000   0.00000000   0.00000000   0.00000000   0.00000000  -0.01220700   0.00000000
  0.62400000   0.00000000   0.01877783  -0.00016702   0.00000000   0.00000000   0.00000000   0.00000000   0.00000000  -0.00179401   0.27431427   0.00000000   0.00000000   0.00000000   0.00000000   0.00000000   0.00000000  -0.01953100   0.00000000
  0.62600000   0.00000000   0.01877816  -0.00029159   0.00000000   0.00000000   0.00000000   0.00000000   0.00000000  -0.00180471   0.27450403   0.00000000   0.00000000   0.00000000   0.00000000   0.00000000   0.00000000  -0.01709000   0.00000000
  0.62800000   0.00000000   0.01877875  -0.00043492   0.00000000   0.00000000   0.00000000   0.00000000   0.00000000  -0.00181699   0.27465540   0.00000000   0.00000000   0.00000000   0.00000000   0.00000000   0.00000000  -0.01953100   0.00000000
  0.63000000   0.00171898   0.01877962  -0.00056278  -0.00000097   0.00000000   0.00000000   0.00000000   0.00000000  -0.00183007   0.27475534   0.00000000   0.00000000   0.00000000   0.00000000   0.00000000   0.00000000  -0.02929700   0.00000000
  0.63200000   0.00000000   0.01878074  -0.00062026   0.00000000   0.00000000   0.00000000   0.00000000   0.00000000  -0.00184522   0.27479810   0.00000000   0.00000000   0.00000000   0.00000000   0.00000000   0.00000000  -0.00488280   0.00000000
  0.63400000   0.00000000   0.01878198  -0.00055981   0.00000000   0.00000000   0.00000000   0.00000000   0.00000000  -0.00186622   0.27478481   0.00000000   0.00000000   0.00000000   0.00000000   0.00000000   0.00000000  -0.01953100   0.00000000
  0.63600000   0.00171898   0.01878310  -0.00038161  -0.00000066   0.00000000   0.00000000   0.00000000   0.00000000  -0.00189530   0.27472087   0.00000000   0.00000000   0.00000000   0.00000000   0.00000000   0.00000000  -0.00976560   0.00000000
  0.63800000   0.00000000   0.01878386  -0.00013658   0.00000000   0.00000000   0.00000000   0.00000000   0.00000000  -0.00192968   0.27461594   0.00000000   0.00000000   0.00000000   0.00000000   0.00000000   0.00000000  -0.01709000   0.00000000
  0.64000000   0.00653424   0.01878414   0.00010633   0.00000069   0.00000000   0.00000000   0.00000000   0.00000000  -0.00196264   0.27448425   0.00000000   0.00000000   0.00000000   0.00000000   0.00000000   0.00000000  -0.02685500   0.00000000
  0.64200000   0.00013588   0.01878393   0.00028835   0.00000004   0.00000000   0.00000000   0.00000000   0.00000000  -0.00198699   0.27433817   0.00000000   0.00000000   0.00000000   0.00000000   0.00000000   0.00000000  -0.02441400   0.00000000
  0.64400000   0.00000000   0.01878335   0.00038753   0.00000000   0.00000000   0.00000000   0.00000000   0.00000000  -0.00199829   0.27417952   0.00000000   0.00000000   0.00000000   0.00000000   0.00000000   0.00000000  -0.01709000   0.00000000
  0.64600000   0.00171898   0.01878257   0.00043274   0.00000074   0.00000000   0.00000000   0.00000000   0.00000000  -0.00199623   0.27399769   0.00000000   0.00000000   0.00000000   0.00000000   0.00000000   0.00000000  -0.01464800   0.00000000
  0.64800000   0.00495114   0.01878171   0.00045997   0.00000228   0.00000000   0.00000000   0.00000000   0.00000000  -0.00198387   0.27377645   0.00000000   0.00000000   0.00000000   0.00000000   0.00000000   0.00000000  -0.02197300   0.00000000
  0.65000000   0.00171898   0.01878079   0.00046095   0.00000079   0.00000000   0.00000000   0.00000000   0.00000000  -0.00196503   0.27350397   0.00000000   0.00000000   0.00000000   0.00000000   0.00000000   0.00000000  -0.01220700   0.00000000
  0.65200000   0.00171898   0.01877987   0.00040889   0.00000070   0.00000000   0.00000000   0.00000000   0.00000000  -0.00194213   0.27318115   0.00000000   0.00000000   0.00000000   0.00000000   0.00000000   0.00000000  -0.01709000   0.00000000
  0.65400000   0.00495114   0.01877905   0.00030712   0.00000152   0.00000000   0.00000000   0.00000000   0.00000000  -0.00191686   0.27282825   0.00000000   0.00000000   0.00000000   0.00000000   0.00000000   0.00000000  -0.01953100   0.00000000
  0.65600000   0.00495114   0.01877843   0.00018218   0.00000090   0.00000000   0.00000000   0.00000000   0.00000000  -0.00189133   0.27248248   0.00000000   0.00000000   0.00000000   0.00000000   0.00000000   0.00000000  -0.01220700   0.00000000
  0.65800000   0.00013588   0.01877807   0.00005559   0.00000001   0.00000000   0.00000000   0.00000000   0.00000000  -0.00186688   0.27218030   0.00000000   0.00000000   0.00000000   0.00000000   0.00000000   0.00000000  -0.01464800   0.00000000
  0.66000000   0.00336804   0.01877796  -0.00006239  -0.00000021   0.00000000   0.00000000   0.00000000   0.00000000  -0.00184276   0.27194205   0.00000000   0.00000000   0.00000000   0.00000000   0.00000000   0.00000000  -0.01953100   0.00000000
  0.66200000   0.00171898   0.01877808  -0.00016568  -0.00000028   0.00000000   0.00000000   0.00000000   0.00000000  -0.00181652   0.27177629   0.00000000   0.00000000   0.00000000   0.00000000   0.00000000   0.00000000  -0.02441400   0.00000000
  0.66400000   0.00013588   0.01877841  -0.00024438  -0.00000003   0.00000000   0.00000000   0.00000000   0.00000000  -0.00178474   0.27169055   0.00000000   0.00000000   0.00000000   0.00000000   0.00000000   0.00000000  -0.01709000   0.00000000
  0.66600000   0.00495114   0.01877890  -0.00027795  -0.00000138   0.00000000   0.00000000   0.00000000   0.00000000  -0.00174330   0.27169143   0.00000000   0.00000000   0.00000000   0.00000000   0.00000000   0.00000000  -0.01953100   0.00000000
  0.66800000   0.00171898   0.01877946  -0.00023627  -0.00000041   0.00000000   0.00000000   0.00000000   0.00000000  -0.00168878   0.27177993   0.00000000   0.00000000   0.00000000   0.00000000   0.00000000   0.00000000  -0.01953100   0.00000000
  0.67000000   0.00000000   0.01877993  -0.00010598   0.00000000   0.00000000   0.00000000   0.00000000   0.00000000  -0.00161977   0.27195154   0.00000000   0.00000000   0.00000000   0.00000000   0.00000000   0.00000000  -0.01464800   0.00000000
  0.67200000   0.00000000   0.01878014   0.00007178   0.00000000   0.00000000   0.00000000   0.00000000   0.00000000  -0.00153617   0.27219581   0.00000000   0.00000000   0.00000000   0.00000000   0.00000000   0.00000000  -0.00244140   0.00000000
  0.67400000   0.00171898   0.01878000   0.00021700   0.00000037   0.00000000   0.00000000   0.00000000   0.00000000  -0.00143908   0.27249450   0.00000000   0.00000000   0.00000000   0.00000000   0.00000000   0.00000000  -0.01464800   0.00000000
  0.67600000   0.00013588   0.01877957   0.00027939   0.00000004   0.00000000   0.00000000   0.00000000   0.00000000  -0.00133190   0.27282369   0.00000000   0.00000000   0.00000000   0.00000000   0.00000000   0.00000000  -0.01464800   0.00000000
  0.67800000   0.00818330   0.01877901   0.00026649   0.00000218   0.00000000   0.00000000   0.00000000   0.00000000  -0.00122017   0.27315812   0.00000000   0.00000000   0.00000000   0.00000000   0.00000000   0.00000000  -0.00976560   0.00000000
  0.68000000   0.00336804   0.01877847   0.00020910   0.00000070   0.00000000   0.00000000   0.00000000   0.00000000  -0.00111052   0.27347548   0.00000000   0.00000000   0.00000000   0.00000000   0.00000000   0.00000000  -0.01464800   0.00000000
  0.68200000   0.00653424   0.01877806   0.00012909   0.00000084   0.00000000   0.00000000   0.00000000   0.00000000  -0.00100868   0.27376308   0.00000000   0.00000000   0.00000000   0.00000000   0.00000000   0.00000000  -0.01220700   0.00000000
  0.68400000   0.00171898   0.01877780   0.00003461   0.00000006   0.00000000   0.00000000   0.00000000   0.00000000  -0.00091799   0.27402214   0.00000000   0.00000000   0.00000000   0.00000000   0.00000000   0.00000000  -0.02929700   0.00000000
  0.68600000   0.00013588   0.01877773  -0.00007460  -0.00000001   0.00000000   0.00000000   0.00000000   0.00000000  -0.00084099   0.27426227   0.00000000   0.00000000   0.00000000   0.00000000   0.00000000   0.00000000  -0.01953100   0.00000000
  0.68800000   0.00171898   0.01877788  -0.00020070  -0.00000034   0.00000000   0.00000000   0.00000000   0.00000000  -0.00078206   0.27449120   0.00000000   0.00000000   0.00000000   0.00000000   0.00000000   0.00000000  -0.01220700   0.00000000
  0.69000000   0.00495114   0.01877828  -0.00034009  -0.00000168   0.00000000   0.00000000   0.00000000   0.00000000  -0.00074696   0.27470943   0.00000000   0.00000000   0.00000000   0.00000000   0.00000000   0.00000000  -0.01464800   0.00000000
  0.69200000   0.00976640   0.01877896  -0.00047484  -0.00000464   0.00000000   0.00000000   0.00000000   0.00000000  -0.00073976   0.27491306   0.00000000   0.00000000   0.00000000   0.00000000   0.00000000   0.00000000  -0.01220700   0.00000000
  0.69400000   0.00013588   0.01877991  -0.00056615  -0.00000008   0.00000000   0.00000000   0.00000000   0.00000000  -0.00076022   0.27510023   0.00000000   0.00000000   0.00000000   0.00000000   0.00000000   0.00000000  -0.01709000   0.00000000
  0.69600000   0.00495114   0.01878104  -0.00056439  -0.00000279   0.00000000   0.00000000   0.00000000   0.00000000  -0.00080490   0.27527463   0.00000000   0.00000000   0.00000000   0.00000000   0.00000000   0.00000000  -0.01464800   0.00000000
  0.69800000   0.00000000   0.01878217  -0.00044490   0.00000000   0.00000000   0.00000000   0.00000000   0.00000000  -0.00087044   0.27544350   0.00000000   0.00000000   0.00000000   0.00000000   0.00000000   0.00000000  -0.01953100   0.00000000
  0.70000000   0.00013588   0.01878306  -0.00023750  -0.00000003   0.00000000   0.00000000   0.00000000   0.00000000  -0.00095425   0.27561384   0.00000000   0.00000000   0.00000000   0.00000000   0.00000000   0.00000000  -0.01953100   0.00000000
  0.70200000   0.00171898   0.01878354  -0.00001406  -0.00000002   0.00000000   0.00000000   0.00000000   0.00000000  -0.00105391   0.27579044   0.00000000   0.00000000   0.00000000   0.00000000   0.00000000   0.00000000  -0.01220700   0.00000000
  0.70400000   0.00000000   0.01878356   0.00014444   0.00000000   0.00000000   0.00000000   0.00000000   0.00000000  -0.00116775   0.27597644   0.00000000   0.00000000   0.00000000   0.00000000   0.00000000   0.00000000  -0.01709000   0.00000000
  0.70600000   0.00013588   0.01878327   0.00017683   0.00000002   0.00000000   0.00000000   0.00000000   0.00000000  -0.00129425   0.27617753   0.00000000   0.00000000   0.00000000   0.00000000   0.00000000   0.00000000  -0.01464800   0.00000000
  0.70800000   0.00013588   0.01878292   0.00007764   0.00000001   0.00000000   0.00000000   0.00000000   0.00000000  -0.00143032   0.27640363   0.00000000   0.00000000   0.00000000   0.00000000   0.00000000   0.00000000  -0.01709000   0.00000000
  0.71000000   0.00000000   0.01878277  -0.00007678   0.00000000   0.00000000   0.00000000   0.00000000   0.00000000  -0.00157130   0.27665886   0.00000000   0.00000000   0.00000000   0.00000000   0.00000000   0.00000000  -0.01953100   0.00000000
  0.71200000   0.00171898   0.01878292  -0.00016331  -0.00000028   0.00000000   0.00000000   0.00000000   0.00000000  -0.00171174   0.27693069   0.00000000   0.00000000   0.00000000   0.00000000   0.00000000   0.00000000  -0.01220700   0.00000000
  0.71400000   0.00013588   0.01878325  -0.00011509  -0.00000002   0.00000000   0.00000000   0.00000000   0.00000000  -0.00184612   0.27719327   0.00000000   0.00000000   0.00000000   0.00000000   0.00000000   0.00000000  -0.01464800   0.00000000
  0.71600000   0.00495114   0.01878348   0.00001213   0.00000006   0.00000000   0.00000000   0.00000000   0.00000000  -0.00197083   0.27741684   0.00000000   0.00000000   0.00000000   0.00000000   0.00000000   0.00000000  -0.01709000   0.00000000
  0.71800000   0.00013588   0.01878345   0.00011714   0.00000002   0.00000000   0.00000000   0.00000000   0.00000000  -0.00208530   0.27757348   0.00000000   0.00000000   0.00000000   0.00000000   0.00000000   0.00000000  -0.01953100   0.00000000
  0.72000000   0.00171898   0.01878322   0.00016238   0.00000028   0.00000000   0.00000000   0.00000000   0.00000000  -0.00218948   0.27764429   0.00000000   0.00000000   0.00000000   0.00000000   0.00000000   0.00000000  -0.00976560   0.00000000
  0.72200000   0.00336804   0.01878289   0.00015740   0.00000053   0.00000000   0.00000000   0.00000000   0.00000000  -0.00228100   0.27762861   0.00000000   0.00000000   0.00000000   0.00000000   0.00000000   0.00000000  -0.01709000   0.00000000
  0.72400000   0.00171898   0.01878258   0.00010999   0.00000019   0.00000000   0.00000000   0.00000000   0.00000000  -0.00235617   0.27754625   0.00000000   0.00000000   0.00000000   0.00000000   0.00000000   0.00000000  -0.01709000   0.00000000
  0.72600000   0.00171898   0.01878236   0.00004183   0.00000007   0.00000000   0.00000000   0.00000000   0.00000000  -0.00241204   0.27742884   0.00000000   0.00000000   0.00000000   0.00000000   0.00000000   0.00000000  -0.00976560   0.00000000
  0.72800000   0.00000000   0.01878227  -0.00001743   0.00000000   0.00000000   0.00000000   0.00000000   0.00000000  -0.00244666   0.27730475   0.00000000   0.00000000   0.00000000   0.00000000   0.00000000   0.00000000  -0.01220700   0.00000000
  0.73000000   0.00495114   0.01878231  -0.00005619  -0.00000028   0.00000000   0.00000000   0.00000000   0.00000000  -0.00245919   0.27718653   0.00000000   0.00000000   0.00000000   0.00000000   0.00000000   0.00000000  -0.01709000   0.00000000
  0.73200000   0.00013588   0.01878242  -0.00005353  -0.00000001   0.00000000   0.00000000   0.00000000   0.00000000  -0.00245014   0.27707143   0.00000000   0.00000000   0.00000000   0.00000000   0.00000000   0.00000000  -0.00976560   0.00000000
  0.73400000   0.00000000   0.01878253   0.00003041   0.00000000   0.00000000   0.00000000   0.00000000   0.00000000  -0.00242171   0.27695174   0.00000000   0.00000000   0.00000000   0.00000000   0.00000000   0.00000000  -0.01220700   0.00000000
  0.73600000   0.00013588   0.01878247   0.00019512   0.00000003   0.00000000   0.00000000   0.00000000   0.00000000  -0.00237780   0.27682139   0.00000000   0.00000000   0.00000000   0.00000000   0.00000000   0.00000000  -0.01953100   0.00000000
  0.73800000   0.00013588   0.01878208   0.00037056   0.00000005   0.00000000   0.00000000   0.00000000   0.00000000  -0.00232245   0.27667651   0.00000000   0.00000000   0.00000000   0.00000000   0.00000000   0.00000000  -0.01464800   0.00000000
  0.74000000   0.00013588   0.01878134   0.00046961   0.00000006   0.00000000   0.00000000   0.00000000   0.00000000  -0.00225838   0.27651466   0.00000000   0.00000000   0.00000000   0.00000000   0.00000000   0.00000000  -0.01220700   0.00000000
  0.74200000   0.00000000   0.01878040   0.00045475   0.00000000   0.00000000   0.00000000   0.00000000   0.00000000  -0.00218723   0.27633423   0.00000000   0.00000000   0.00000000   0.00000000   0.00000000   0.00000000  -0.02441400   0.00000000
  0.74400000   0.00336804   0.01877949   0.00034938   0.00000118   0.00000000   0.00000000   0.00000000   0.00000000  -0.00211050   0.27613637   0.00000000   0.00000000   0.00000000   0.00000000   0.00000000   0.00000000  -0.01464800   0.00000000
  0.74600000   0.00171898   0.01877879   0.00019924   0.00000034   0.00000000   0.00000000   0.00000000   0.00000000  -0.00202986   0.27592995   0.00000000   0.00000000   0.00000000   0.00000000   0.00000000   0.00000000  -0.01709000   0.00000000
  0.74800000   0.00171898   0.01877839   0.00003980   0.00000007   0.00000000   0.00000000   0.00000000   0.00000000  -0.00194658   0.27572939   0.00000000   0.00000000   0.00000000   0.00000000   0.00000000   0.00000000  -0.01464800   0.00000000
  0.75000000   0.00013588   0.01877831  -0.00010648  -0.00000001   0.00000000   0.00000000   0.00000000   0.00000000  -0.00186196   0.27553996   0.00000000   0.00000000   0.00000000   0.00000000   0.00000000   0.00000000  -0.01464800   0.00000000
  0.75200000   0.00171898   0.01877852  -0.00022031  -0.00000038   0.00000000   0.00000000   0.00000000   0.00000000  -0.00177939   0.27534883   0.00000000   0.00000000   0.00000000   0.00000000   0.00000000   0.00000000  -0.01464800   0.00000000
  0.75400000   0.00171898   0.01877896  -0.00027926  -0.00000048   0.00000000   0.00000000   0.00000000   0.00000000  -0.00170504   0.27513317   0.00000000   0.00000000   0.00000000   0.00000000   0.00000000   0.00000000  -0.00488280   0.00000000
  0.75600000   0.00013588   0.01877952  -0.00027010  -0.00000004   0.00000000   0.00000000   0.00000000   0.00000000  -0.00164576   0.27487335   0.00000000   0.00000000   0.00000000   0.00000000   0.00000000   0.00000000  -0.02685500   0.00000000
  0.75800000   0.00171898   0.01878006  -0.00021962  -0.00000038   0.00000000   0.00000000   0.00000000   0.00000000  -0.00160702   0.27455751   0.00000000   0.00000000   0.00000000   0.00000000   0.00000000   0.00000000  -0.01709000   0.00000000
  0.76000000   0.00000000   0.01878050  -0.00019036   0.00000000   0.00000000   0.00000000   0.00000000   0.00000000  -0.00159368   0.27417651   0.00000000   0.00000000   0.00000000   0.00000000   0.00000000   0.00000000  -0.01464800   0.00000000
  0.76200000   0.00013588   0.01878088  -0.00021522  -0.00000003   0.00000000   0.00000000   0.00000000   0.00000000  -0.00161198   0.27371786   0.00000000   0.00000000   0.00000000   0.00000000   0.00000000   0.00000000  -0.01220700   0.00000000
  0.76400000   0.00000000   0.01878131  -0.00025126   0.00000000   0.00000000   0.00000000   0.00000000   0.00000000  -0.00167193   0.27316539   0.00000000   0.00000000   0.00000000   0.00000000   0.00000000   0.00000000  -0.01464800   0.00000000
  0.76600000   0.00171898   0.01878182  -0.00021716  -0.00000037   0.00000000   0.00000000   0.00000000   0.00000000  -0.00179023   0.27250061   0.00000000   0.00000000   0.00000000   0.00000000   0.00000000   0.00000000  -0.02929700   0.00000000
  0.76800000   0.00000000   0.01878225  -0.00006890   0.00000000   0.00000000   0.00000000   0.00000000   0.00000000  -0.00198973   0.27169818   0.00000000   0.00000000   0.00000000   0.00000000   0.00000000   0.00000000  -0.02197300   0.00000000
  0.77000000   0.00171898   0.01878239   0.00015942   0.00000027   0.00000000   0.00000000   0.00000000   0.00000000  -0.00229638   0.27072250   0.00000000   0.00000000   0.00000000   0.00000000   0.00000000   0.00000000  -0.00488280   0.00000000
  0.77200000   0.00013588   0.01878207   0.00037904   0.00000005   0.00000000   0.00000000   0.00000000   0.00000000  -0.00273762   0.26953907   0.00000000   0.00000000   0.00000000   0.00000000   0.00000000   0.00000000  -0.01464800   0.00000000
  0.77400000   0.00336804   0.01878131   0.00051273   0.00000173   0.00000000   0.00000000   0.00000000   0.00000000  -0.00334107   0.26813396   0.00000000   0.00000000   0.00000000   0.00000000   0.00000000   0.00000000  -0.01464800   0.00000000
  0.77600000   0.00013588   0.01878029   0.00054528   0.00000007   0.00000000   0.00000000   0.00000000   0.00000000  -0.00413062   0.26652539   0.00000000   0.00000000   0.00000000   0.00000000   0.00000000   0.00000000  -0.01220700   0.00000000
  0.77800000   0.00171898   0.01877920   0.00051253   0.00000088   0.00000000   0.00000000   0.00000000   0.00000000  -0.00512088   0.26476574   0.00000000   0.00000000   0.00000000   0.00000000   0.00000000   0.00000000  -0.02197300   0.00000000
  0.78000000   0.00336804   0.01877817   0.00045331   0.00000153   0.00000000   0.00000000   0.00000000   0.00000000  -0.00631295   0.26294187   0.00000000   0.00000000   0.00000000   0.00000000   0.00000000   0.00000000  -0.01220700   0.00000000
  0.78200000   0.00171898   0.01877726   0.00037902   0.00000065   0.00000000   0.00000000   0.00000000   0.00000000  -0.00769224   0.26118144   0.00000000   0.00000000   0.00000000   0.00000000   0.00000000   0.00000000  -0.01464800   0.00000000
  0.78400000   0.00013588   0.01877651   0.00027016   0.00000004   0.00000000   0.00000000   0.00000000   0.00000000  -0.00922622   0.25966384   0.00000000   0.00000000   0.00000000   0.00000000   0.00000000   0.00000000  -0.01953100   0.00000000
  0.78600000   0.00818330   0.01877597   0.00008222   0.00000067   0.00000000   0.00000000   0.00000000   0.00000000  -0.01086141   0.25862631   0.00000000   0.00000000   0.00000000   0.00000000   0.00000000   0.00000000  -0.01464800   0.00000000
  0.78800000   0.00000000   0.01877580  -0.00024529   0.00000000   0.00000000   0.00000000   0.00000000   0.00000000  -0.01251694   0.25836108   0.00000000   0.00000000   0.00000000   0.00000000   0.00000000   0.00000000  -0.01464800   0.00000000
  0.79000000   0.00653424   0.01877629  -0.00077374  -0.00000506   0.00000000   0.00000000   0.00000000   0.00000000  -0.01407393   0.25920850   0.00000000   0.00000000   0.00000000   0.00000000   0.00000000   0.00000000  -0.02685500   0.00000000
  0.79200000   0.00171898   0.01877784  -0.00154052  -0.00000265   0.00000000   0.00000000   0.00000000   0.00000000  -0.01536756   0.26155438   0.00000000   0.00000000   0.00000000   0.00000000   0.00000000   0.00000000  -0.01709000   0.00000000
  0.79400000   0.00000000   0.01878092  -0.00252464   0.00000000   0.00000000   0.00000000   0.00000000   0.00000000  -0.01618272   0.26583126   0.00000000   0.00000000   0.00000000   0.00000000   0.00000000   0.00000000  -0.01220700   0.00000000
  0.79600000   0.00336804   0.01878597  -0.00361488  -0.00001218   0.00000000   0.00000000   0.00000000   0.00000000  -0.01624881   0.27251660   0.00000000   0.00000000   0.00000000   0.00000000   0.00000000   0.00000000  -0.01464800   0.00000000
  0.79800000   0.00000000   0.01879320  -0.00460055   0.00000000   0.00000000   0.00000000   0.00000000   0.00000000  -0.01523639   0.28211932   0.00000000   0.00000000   0.00000000   0.00000000   0.00000000   0.00000000  -0.01464800   0.00000000
  0.80000000   0.00171898   0.01880240  -0.00518957  -0.00000892   0.00000000   0.00000000   0.00000000   0.00000000  -0.01275963   0.29515030   0.00000000   0.00000000   0.00000000   0.00000000   0.00000000   0.00000000  -0.00244140   0.00000000
  0.80200000   0.01141546   0.01881278  -0.00506771  -0.00005785   0.00000000   0.00000000   0.00000000   0.00000000  -0.00838288   0.31208341   0.00000000   0.00000000   0.00000000   0.00000000   0.00000000   0.00000000   0.03418000   0.00000000
  0.80400000   0.00171898   0.01882291  -0.00403063  -0.00000693   0.00000000   0.00000000   0.00000000   0.00000000  -0.00163234   0.33331322   0.00000000   0.00000000   0.00000000   0.00000000   0.00000000   0.00000000   0.20508000   0.04844356
  0.80600000   0.00000000   0.01883098  -0.00210198   0.00000000   0.00000025   0.00000722   0.00024616   0.00721791   0.00798326   0.35910488   0.00000067   0.00000183   0.00000250   0.00000172   0.00000635   0.00069242  -0.12451000   0.17334583
  0.80800000   0.00653424   0.01883518   0.00050996   0.00000333   0.00000186   0.00003105   0.00136731   0.01661524   0.02094250   0.38954220   0.00000359   0.00000786   0.00001144   0.00000825   0.00003528   0.00144107  -0.02685500   0.35908650
  0.81000000   0.01141546   0.01883416   0.00353065   0.00004030   0.00000687   0.00007621   0.00363915   0.02854731   0.03767082   0.42450128   0.00001068   0.00001929   0.00002997   0.00002620   0.00009389   0.00225511  -0.08789100   0.62904459
  0.81200000   0.01464762   0.01882710   0.00665566   0.00009749   0.00001787   0.00014811   0.00736617   0.04335247   0.05848642   0.46366777   0.00002494   0.00003749   0.00006243   0.00005227   0.00019005   0.00314328  -0.03662100   1.01210734
  0.81400000   0.03232555   0.01881379   0.00959401   0.00031013   0.00003811   0.00025280   0.01287086   0.06133863   0.08353441   0.50657129   0.00005067   0.00006398   0.00011466   0.00009924   0.00033207   0.00411352   0.16357000   1.54244167
  0.81600000   0.03390865   0.01879460   0.01217103   0.00041270   0.00007146   0.00039691   0.02047760   0.08277128   0.11271957   0.55258701   0.00009379   0.00010046   0.00019425   0.00016547   0.00052832   0.00517268   0.12695000   2.25832752
  0.81800000   0.04037297   0.01877026   0.01435024   0.00057936   0.00012243   0.00058755   0.03049205   0.10785999   0.14565330   0.60089756   0.00016207   0.00014871   0.00031078   0.00023975   0.00078669   0.00632616   0.83740000   3.19954788
  0.82000000   0.05323565   0.01874156   0.01617020   0.00086083   0.00019610   0.00083215   0.04317755   0.13674189   0.18163256   0.65045149   0.00026526   0.00021061   0.00047587   0.00033336   0.00111398   0.00757751  -0.88135000   4.40302527
  0.82200000   0.06293213   0.01870922   0.01769225   0.00111341   0.00029801   0.00113835   0.05873162   0.16946271   0.21966245   0.69994160   0.00041495   0.00028811   0.00070307   0.00044953   0.00151528   0.00892790  -0.18066000   5.89685129
  0.82400000   0.09353870   0.01867383   0.01894119   0.00177173   0.00043400   0.00151377   0.07726594   0.20595786   0.25852298   0.74782938   0.00062421   0.00038313   0.00100735   0.00060600   0.00199346   0.01037567  -0.12451000   7.69370189
  0.82600000   0.12731147   0.01863595   0.01986307   0.00252880   0.00061006   0.00196577   0.09879287   0.24603914   0.29687189   0.79246374   0.00090681   0.00049753   0.00140434   0.00082685   0.00254886   0.01191597  -0.11475000   9.78563411
  0.82800000   0.16279926   0.01859622   0.02038684   0.00331896   0.00083208   0.00250120   0.12322086   0.28939461   0.33337012   0.83230322   0.00127623   0.00063305   0.00190928   0.00111696   0.00317910   0.01354073  -0.10010000  12.14258044
  0.83000000   0.19175677   0.01855545   0.02050836   0.00393262   0.00110566   0.00312621   0.15035977   0.33560742   0.36681396   0.86618329   0.00174460   0.00079124   0.00253584   0.00147152   0.00387928   0.01523922  -0.08300800  14.71603306
  0.83200000   0.22717860   0.01851443   0.02027567   0.00460620   0.00143595   0.00384601   0.17993627   0.38419392   0.39625972   0.89354447   0.00232177   0.00097342   0.00329518   0.00189045   0.00464236   0.01699895  -0.06591800  17.44764043
  0.83400000   0.26583259   0.01847388   0.01974823   0.00524972   0.00182751   0.00466486   0.21161778   0.43465469   0.42112309   0.91453938   0.00301482   0.00118067   0.00419548   0.00238347   0.00545974   0.01880703  -0.04150400  20.28050506
  0.83600000   0.32058142   0.01843439   0.01901101   0.00609458   0.00228417   0.00558604   0.24504230   0.48652798   0.44122951   0.92998743   0.00382814   0.00141382   0.00524196   0.00296988   0.00632209   0.02065156  -0.07568400  23.17002297
  0.83800000   0.36569973   0.01839636   0.01818612   0.00665066   0.00280906   0.00661200   0.27984963   0.53943496   0.45679977   0.94120886   0.00476405   0.00167348   0.00643753   0.00365616   0.00722012   0.02252275  -0.03173800  26.09118194
  0.84000000   0.40758587   0.01835999   0.01740277   0.00709313   0.00340462   0.00774454   0.31570904   0.59310869   0.46837290   0.94976934   0.00582371   0.00196013   0.00778384   0.00442945   0.00814529   0.02441373   0.07080100  29.04017963
  0.84200000   0.46873306   0.01832519   0.01675262   0.00785251   0.00407266   0.00898506   0.35233908   0.64740188   0.47668214   0.95719086   0.00700821   0.00227410   0.00928231   0.00530577   0.00909035   0.02632069   0.04638700  32.03054666
  0.84400000   0.52348188   0.01829168   0.01625223   0.00850775   0.00481452   0.01033473   0.38951704   0.70227489   0.48250915   0.96472892   0.00831938   0.00261570   0.01093508   0.00629798   0.01004954   0.02824261   0.62744000  35.08617682
  0.84600000   0.60243892   0.01825918   0.01585022   0.00954879   0.00563112   0.01179478   0.42707756   0.75777102   0.48655229   0.97326707   0.00976030   0.00298523   0.01274553   0.00742390   0.01101860   0.03018061  -0.34180000  38.23389357
  0.84800000   0.67486568   0.01822748   0.01550375   0.01046295   0.00652310   0.01336654   0.46490294   0.81398716   0.48934255   0.98330533   0.01133536   0.00338304   0.01471840   0.00870121   0.01199450   0.03213718   0.35645000  41.49701435
  0.85000000   0.77631591   0.01819647   0.01524247   0.01183297   0.00749091   0.01505157   0.50290921   0.87104528   0.49121916   0.99499032   0.01305012   0.00380952   0.01685965   0.01015239   0.01297506   0.03411548  -0.19531000  44.88999634
  0.85200000   0.91325394   0.01816598   0.01515088   0.01383660   0.00853485   0.01685168   0.54103219   0.92906594   0.49235376   1.00813875   0.01491084   0.00426513   0.01917597   0.01184196   0.01395863   0.03611861   0.14160000  48.41383181
  0.85400000   1.06457178   0.01813568   0.01534007   0.01633060   0.00965510   0.01876889   0.57921643   0.98814339   0.49279964   1.02225544   0.01692376   0.00475037   0.02167412   0.01381978   0.01494378   0.03814900   0.32227000  52.05255747
  0.85600000   1.25784173   0.01810500   0.01595037   0.02006304   0.01085172   0.02080536   0.61740799   1.04832303   0.49254271   1.03657507   0.01909424   0.00526579   0.02436004   0.01614220   0.01592913   0.04020783  -0.18066000  55.77115181
  0.85800000   1.49297144   0.01807310   0.01711817   0.02555694   0.01212468   0.02296326   0.65555054   1.10958271   0.49153491   1.05012074   0.02142587   0.00581196   0.02723783   0.01889301   0.01691320   0.04229453   0.00244140  59.51383073
  0.86000000   1.77801493   0.01803886   0.01888680   0.03358101   0.01347381   0.02524466   0.69358278   1.17181802   0.48969690   1.06174621   0.02391937   0.00638937   0.03030874   0.02216400   0.01789444   0.04440639  -0.16846000  63.20133016
  0.86200000   2.08882520   0.01800109   0.02114228   0.04416252   0.01489883   0.02765131   0.73143494   1.23482968   0.48688902   1.07015079   0.02657144   0.00699849   0.03356993   0.02603084   0.01887102   0.04653829  -0.06835900  66.72737870
  0.86400000   2.40768579   0.01795881   0.02365812   0.05696131   0.01639929   0.03018445   0.76902250   1.29831240   0.48286991   1.07389928   0.02937344   0.00763962   0.03701306   0.03052735   0.01984078   0.04868234  -0.14404000  69.95649440
  0.86600000   2.68145630   0.01791149   0.02619081   0.07022952   0.01797455   0.03284461   0.80623716   1.36184654   0.47726836   1.07147747   0.03230991   0.00831291   0.04062282   0.03561649   0.02080092   0.05082772  -0.09521500  72.72502842
  0.86800000   2.93269404   0.01785911   0.02849554   0.08356869   0.01962372   0.03563135   0.84293680   1.42489514   0.46958227   1.06137237   0.03535720   0.00901822   0.04437543   0.04123064   0.02174777   0.05296057  -0.07080100  74.84625558
  0.87000000   3.12431493   0.01780212   0.03029745   0.09465877   0.02134560   0.03854306   0.87893642   1.48680758   0.45920799   1.04216466   0.03848233   0.00975517   0.04823750   0.04728765   0.02267656   0.05506410  -0.08056600  76.12058420
  0.87200000   3.27411563   0.01774152   0.03132280   0.10255446   0.02313854   0.04157669   0.91400255   1.54683150   0.44549803   1.01264853   0.04164234   0.01052298   0.05216532   0.05368608   0.02358127   0.05711892   0.00244140  76.35222133
  0.87400000   3.34331023   0.01767888   0.03137149   0.10488463   0.02500039   0.04472766   0.94785285   1.60413535   0.42783989   0.97198686   0.04478461   0.01132048   0.05610509   0.06030350   0.02445460   0.05910355  -0.02685500  75.37179098
  0.87600000   3.32563230   0.01761613   0.03039316   0.10107647   0.02692841   0.04798964   0.98016249   1.65784315   0.40574884   0.91987018   0.04784820   0.01214608   0.05999428   0.06697245   0.02528819   0.06099541  -0.04150400  73.06199117
  0.87800000   3.20808723   0.01755535   0.02853771   0.09155145   0.02891915   0.05135456   1.01057790   1.70708022   0.37896876   0.85664234   0.05076654   0.01299774   0.06376428   0.07350617   0.02607291   0.06277192  -0.01464800  69.38307646
  0.88000000   2.99390718   0.01749827   0.02608458   0.07809482   0.03096846   0.05481267   1.03873851   1.75102744   0.34757495   0.78339206   0.05347147   0.01387298   0.06734444   0.07970816   0.02679945   0.06441196  -0.00976560  64.39522847
  0.88200000   2.71527524   0.01744610   0.02327663   0.06320245   0.03307151   0.05835268   1.06430606   1.78898110   0.31206784   0.70200813   0.05589829   0.01476895   0.07066724   0.08541734   0.02745910   0.06589736   0.00000000  58.27269901
  0.88400000   2.38031138   0.01739955   0.02027939   0.04827126   0.03522281   0.06196207   1.08699975   1.82041390   0.27342932   0.61515419   0.05799163   0.01568248   0.07367411   0.09051293   0.02804459   0.06721452   0.00732420  51.30115541
  0.88600000   2.03246109   0.01735899   0.01731053   0.03518298   0.03741645   0.06562752   1.10663250   1.84502802   0.23309552   0.52608610   0.05971105   0.01661019   0.07632125   0.09492570   0.02855112   0.06835576   0.00976560  43.84987825
  0.88800000   1.73131352   0.01732437   0.01470660   0.02546173   0.03964622   0.06933533   1.12314044   1.86278599   0.19280932   0.43826549   0.06103527   0.01754863   0.07858390   0.09868948   0.02897702   0.06932011   0.00732420  36.32011013
  0.89000000   1.50907947   0.01729496   0.01277776   0.01928265   0.04190596   0.07307202   1.13659672   1.87390781   0.15436286   0.35487348   0.06196364   0.01849438   0.08045802   0.10192987   0.02932420   0.07011325   0.01953100  29.08542747
  0.89200000   1.35770886   0.01726940   0.01158912   0.01573465   0.04418976   0.07682477   1.14720368   1.87883453   0.11929659   0.27843207   0.06251463   0.01944419   0.08195883   0.10479666   0.02959785   0.07074656   0.01220700  22.44382958
  0.89400000   1.25144337   0.01724622   0.01092202   0.01366829   0.04649222   0.08058177   1.15526355   1.87817052   0.08864810   0.21063232   0.06272184   0.02039509   0.08311693   0.10740581   0.02980580   0.07123562   0.01220700  16.59226074
  0.89600000   1.18699807   0.01722438   0.01043491   0.01238622   0.04880862   0.08433256   1.16113484   1.87261924   0.06283115   0.15234058   0.06262869   0.02134440   0.08397309   0.10984425   0.02995728   0.07159859   0.00488280  11.62478155
  0.89800000   1.15480839   0.01720351   0.00982994   0.01135169   0.05113494   0.08806810   1.16518581   1.86292424   0.04168394   0.10372440   0.06228307   0.02228986   0.08457293   0.11218606   0.03006179   0.07185466   0.01220700   7.54904079
  0.90000000   1.14187976   0.01718385   0.00895567   0.01022630   0.05346789   0.09178085   1.16775758   1.84982135   0.02466765   0.06441707   0.06173291   0.02322955   0.08496246   0.11448275   0.03012815   0.07202280   0.00976560   4.31202827
  0.90200000   1.11615440   0.01716594   0.00785916   0.00877203   0.05580479   0.09546467   1.16914532   1.83400313   0.01113603   0.03366893   0.06102304   0.02416192   0.08518496   0.11674078   0.03016395   0.07212088  -0.01464800   1.82730068
  0.90400000   1.05817342   0.01715022   0.00672332   0.00711444   0.05814353   0.09911477   1.16959882   1.81609502   0.00056422   0.01049798   0.06019350   0.02508575   0.08527925   0.11891511   0.03017565   0.07216505   0.00000000  -0.00000000
  0.90600000   0.99537718   0.01713677   0.00573694   0.00571042   0.06048273   0.10272734   1.16959882   1.79647502  -0.00735299  -0.00617175   0.05927916   0.02600008   0.08527925   0.12096866   0.03016886   0.07216938  -0.00976560   0.00000000
  0.90800000   0.93258093   0.01712530   0.00504113   0.00470126   0.06282193   0.10630067   1.16959882   1.77685502  -0.01275629  -0.01741981   0.05837476   0.02690449   0.08527925   0.12289662   0.03014875   0.07214579  -0.01220700   0.00000000
  0.91000000   0.88264737   0.01711522   0.00470959   0.00415691   0.06516113   0.10983476   1.16959882   1.75723502  -0.01578219  -0.02427763   0.05748029   0.02779896   0.08527925   0.12471185   0.03012021   0.07210409  -0.01220700  -0.00000000
  0.91200000   0.83271380   0.01710580   0.00469130   0.00390651   0.06750032   0.11332961   1.16959882   1.73761502  -0.01672935  -0.02769732   0.05659575   0.02868350   0.08527925   0.12642721   0.03008770   0.07205211  -0.02197300   0.00000000
  0.91400000   0.79247671   0.01709641   0.00482741   0.00382561   0.06983952   0.11678522   1.16959882   1.71799502  -0.01612925  -0.02853956   0.05572114   0.02955811   0.08527925   0.12805240   0.03005484   0.07199588  -0.02441400  -0.00000000
  0.91600000   0.76022108   0.01708676   0.00496110   0.00377153   0.07217872   0.12020159   1.16959882   1.69837502  -0.01467694  -0.02755860   0.05485646   0.03042278   0.08527925   0.12960510   0.03002404   0.07193978  -0.02197300   0.00000000
  0.91800000   0.72644831   0.01707684   0.00499116   0.00362582   0.07451792   0.12357872   1.16959882   1.67875502  -0.01305500  -0.02538061   0.05400172   0.03127753   0.08527925   0.13109176   0.02999630   0.07188684  -0.02685500   0.00000000
  0.92000000   0.70388915   0.01706685   0.00484226   0.00340842   0.07685711   0.12691661   1.16959882   1.65913502  -0.01173857  -0.02250583   0.05315691   0.03212234   0.08527925   0.13252210   0.02997151   0.07183895  -0.01220700   0.00000000
  0.92200000   0.67809784   0.01705717   0.00445096   0.00301818   0.07919631   0.13021526   1.16959882   1.63951502  -0.01088127  -0.01932317   0.05232202   0.03295722   0.08527925   0.13390409   0.02994889   0.07179712  -0.02441400  -0.00000000
  0.92400000   0.64425911   0.01704827   0.00380665   0.00245247   0.08153551   0.13347467   1.16959882   1.61989502  -0.01034058  -0.01611867   0.05149707   0.03378217   0.08527925   0.13522645   0.02992767   0.07176168  -0.03418000   0.00000000
  0.92600000   0.61206944   0.01704066   0.00299121   0.00183083   0.08387471   0.13669484   1.16959882   1.60027502  -0.00982750  -0.01309035   0.05068206   0.03459719   0.08527925   0.13648277   0.02990750   0.07173247  -0.00976560   0.00000000
  0.92800000   0.58951028   0.01703467   0.00215013   0.00126752   0.08621390   0.13987577   1.16959882   1.58065502  -0.00910278  -0.01035225   0.04987697   0.03540228   0.08527925   0.13768435   0.02988857   0.07170903  -0.02441400   0.00000000
  0.93000000   0.55890371   0.01703037   0.00141293   0.00078969   0.08855310   0.14301746   1.16959882   1.56103502  -0.00812513  -0.00792558   0.04908181   0.03619743   0.08527925   0.13883277   0.02987134   0.07169075  -0.02685500   0.00000000
  0.93200000   0.52189878   0.01702755   0.00083405   0.00043529   0.09089230   0.14611991   1.16959882   1.54141502  -0.00708421  -0.00576645   0.04829659   0.03698266   0.08527925   0.13991357   0.02985613   0.07167706  -0.02685500  -0.00000000
  0.93400000   0.49452437   0.01702588   0.00038892   0.00019233   0.09323150   0.14918312   1.16959882   1.52179502  -0.00630466  -0.00382086   0.04752130   0.03775795   0.08527925   0.14092999   0.02984274   0.07166747  -0.02929700   0.00000000
  0.93600000   0.46714996   0.01702510   0.00002168   0.00001013   0.09557070   0.15220709   1.16959882   1.50217502  -0.00607080  -0.00205263   0.04675594   0.03852331   0.08527925   0.14189167   0.02983037   0.07166160  -0.01220700   0.00000000
  0.93800000   0.44300770   0.01702506  -0.00028994  -0.00012844   0.09790989   0.15519182   1.16959882   1.48255502  -0.00646514  -0.00044839   0.04600051   0.03927874   0.08527925   0.14280183   0.02981783   0.07165910  -0.02197300   0.00000000
  0.94000000   0.42368071   0.01702564  -0.00052363  -0.00022185   0.10024909   0.15813731   1.16959882   1.46293502  -0.00730861   0.00098571   0.04525501   0.04002424   0.08527925   0.14366851   0.02980406   0.07165964  -0.01220700   0.00000000
  0.94200000   0.39947249   0.01702668  -0.00066521  -0.00026573   0.10258829   0.16104356   1.16959882   1.44331502  -0.00823699   0.00224084   0.04451944   0.04075980   0.08527925   0.14449167   0.02978851   0.07166286  -0.02441400   0.00000000
  0.94400000   0.38021146   0.01702801  -0.00073979  -0.00028128   0.10492749   0.16391057   1.16959882   1.42369502  -0.00887581   0.00331696   0.04379381   0.04148544   0.08527925   0.14527135   0.02977140   0.07166842  -0.02441400   0.00000000
  0.94600000   0.36405066   0.01702949  -0.00080017  -0.00029130   0.10726668   0.16673834   1.16959882   1.40407502  -0.00902255   0.00422013   0.04307811   0.04220114   0.08527925   0.14601561   0.02975350   0.07167596  -0.01464800  -0.00000000
  0.94800000   0.34637273   0.01703109  -0.00092105  -0.00031903   0.10960588   0.16952687   1.16959882   1.38445502  -0.00874192   0.00496369   0.04237233   0.04290691   0.08527925   0.14672604   0.02973574   0.07168514  -0.02197300   0.00000000
  0.95000000   0.32862883   0.01703294  -0.00117001  -0.00038450   0.11194508   0.17227616   1.16959882   1.36483502  -0.00832570   0.00557255   0.04167649   0.04360275   0.08527925   0.14740104   0.02971867   0.07169568  -0.01953100  -0.00000000
  0.95200000   0.30606968   0.01703528  -0.00155151  -0.00047487   0.11428428   0.17498621   1.16959882   1.34521502  -0.00813693   0.00609180   0.04099059   0.04428866   0.08527925   0.14803574   0.02970221   0.07170734  -0.01709000   0.00000000
  0.95400000   0.29162390   0.01703838  -0.00202601  -0.00059083   0.11662347   0.17765702   1.16959882   1.32559502  -0.00841966   0.00660324   0.04031461   0.04496464   0.08527925   0.14863343   0.02968565   0.07172004  -0.01953100   0.00000000
  0.95600000   0.27388001   0.01704243  -0.00258020  -0.00070667   0.11896267   0.18028859   1.16959882   1.30597502  -0.00917157   0.00721820   0.03964856   0.04563068   0.08527925   0.14919893   0.02966806   0.07173386  -0.01220700  -0.00000000
  0.95800000   0.25296992   0.01704759  -0.00321724  -0.00081386   0.12130187   0.18288092   1.16959882   1.28635502  -0.01014171   0.00804006   0.03899245   0.04628680   0.08527925   0.14972578   0.02964875   0.07174912  -0.01709000   0.00000000
  0.96000000   0.23687508   0.01705403  -0.00391058  -0.00092632   0.12364107   0.18543401   1.16959882   1.26673502  -0.01095376   0.00914065   0.03834627   0.04693298   0.08527925   0.15021563   0.02962765   0.07176630  -0.01464800  -0.00000000
  0.96200000   0.22078024   0.01706185  -0.00462258  -0.00102057   0.12598026   0.18794786   1.16959882   1.24711502  -0.01129393   0.01055734   0.03771002   0.04756923   0.08527925   0.15067329   0.02960540   0.07178600  -0.01709000   0.00000000
  0.96400000   0.21108377   0.01707109  -0.00533763  -0.00112669   0.12831946   0.19042247   1.16959882   1.22749502  -0.01106783   0.01228786   0.03708370   0.04819555   0.08527925   0.15110515   0.02958304   0.07180884  -0.02441400   0.00000000
  0.96600000   0.19333987   0.01708177  -0.00604663  -0.00116905   0.13065866   0.19285784   1.16959882   1.20787502  -0.01044455   0.01429501   0.03646731   0.04881193   0.08527925   0.15150957   0.02956153   0.07183542  -0.01220700   0.00000000
  0.96800000   0.18694151   0.01709386  -0.00671860  -0.00125599   0.13299786   0.19525397   1.16959882   1.18825502  -0.00976683   0.01652680   0.03586086   0.04941839   0.08527925   0.15188985   0.02954132   0.07186625  -0.02197300   0.00000000
  0.97000000   0.16919762   0.01710730  -0.00732195  -0.00123886   0.13533705   0.19761086   1.16959882   1.16863502  -0.00937762   0.01892871   0.03526433   0.05001491   0.08527925   0.15224599   0.02952217   0.07190170  -0.01464800   0.00000000
  0.97200000   0.16115020   0.01712194  -0.00788030  -0.00126991   0.13767625   0.19992851   1.16959882   1.14901502  -0.00944992   0.02145194   0.03467774   0.05060151   0.08527925   0.15257634   0.02950335   0.07194208  -0.01220700   0.00000000
  0.97400000   0.15310278   0.01713770  -0.00848130  -0.00129851   0.14001545   0.20220692   1.16959882   1.12939502  -0.00990199   0.02406712   0.03410108   0.05117817   0.08527925   0.15289059   0.02948399   0.07198760  -0.02197300  -0.00000000
  0.97600000   0.14182320   0.01715467  -0.00923364  -0.00130954   0.14235465   0.20444609   1.16959882   1.10977502  -0.01044206   0.02676461   0.03353435   0.05174490   0.08527925   0.15318552   0.02946365   0.07203843  -0.00976560   0.00000000
  0.97800000   0.13542485   0.01717313  -0.01023162  -0.00138561   0.14469385   0.20664602   1.16959882   1.09015502  -0.01072083   0.02954258   0.03297755   0.05230170   0.08527925   0.15346277   0.02944249   0.07209474  -0.02197300   0.00000000
  0.98000000   0.12896053   0.01719360  -0.01151368  -0.00148481   0.14703304   0.20880671   1.16959882   1.07053502  -0.01051200   0.03240160   0.03243069   0.05284856   0.08527925   0.15372715   0.02942125   0.07215668  -0.01953100   0.00000000
  0.98200000   0.12731147   0.01721662  -0.01302038  -0.00165764   0.14937224   0.21092816   1.16959882   1.05091502  -0.00982771   0.03534686   0.03189375   0.05338550   0.08527925   0.15398343   0.02940092   0.07222443  -0.01464800   0.00000000
  0.98400000   0.11444879   0.01724266  -0.01463577  -0.00167505   0.15171144   0.21301037   1.16959882   1.03129502  -0.00891183   0.03839993   0.03136675   0.05391250   0.08527925   0.15422519   0.02938218   0.07229818  -0.03173800   0.00000000
  0.98600000   0.10963353   0.01727194  -0.01625570  -0.00178217   0.15405064   0.21505334   1.16959882   1.01167502  -0.00811733   0.04161012   0.03084968   0.05442957   0.08527925   0.15444927   0.02936515   0.07237819  -0.01220700   0.00000000
  0.98800000   0.10316921   0.01730445  -0.01776400  -0.00183270   0.15638983   0.21705707   1.16959882   0.99205502  -0.00772946   0.04504131   0.03034254   0.05493671   0.08527925   0.15466207   0.02934930   0.07246484  -0.01953100   0.00000000
  0.99000000   0.10316921   0.01733998  -0.01903163  -0.00196348   0.15872903   0.21902156   1.16959882   0.97243502  -0.00782296   0.04874645   0.02984533   0.05543392   0.08527925   0.15486841   0.02933375   0.07255863  -0.02197300  -0.00000000
  0.99200000   0.09677086   0.01737804  -0.02002559  -0.00193789   0.16106823   0.22094681   1.16959882   0.95281502  -0.00822726   0.05275467   0.02935805   0.05592120   0.08527925   0.15506835   0.02931770   0.07266013  -0.01709000   0.00000000
  0.99400000   0.09512180   0.01741809  -0.02084735  -0.00198304   0.16340743   0.22283282   1.16959882   0.93319502  -0.00861779   0.05706480   0.02888071   0.05639854   0.08527925   0.15526024   0.02930085   0.07276995  -0.01953100   0.00000000
  0.99600000   0.09353870   0.01745978  -0.02162211  -0.00202250   0.16574662   0.22467959   1.16959882   0.91357502  -0.00868447   0.06164625   0.02841329   0.05686596   0.08527925   0.15544890   0.02928355   0.07288866  -0.00488280   0.00000000
  0.99800000   0.09188964   0.01750303  -0.02239112  -0.00205751   0.16808582   0.22648712   1.16959882   0.89395502  -0.00829062   0.06645600   0.02795581   0.05732344   0.08527925   0.15563433   0.02926657   0.07301676  -0.02929700  -0.00000000
  1.00000000   0.08549128   0.01754781  -0.02311148  -0.00197583   0.17042502   0.22825542   1.16959882   0.87433502  -0.00754090   0.07144902   0.02750826   0.05777099   0.08527925   0.15581171   0.02925074   0.07315467  -0.02441400   0.00000000
  1.00200000   0.08872344   0.01759403  -0.02372157  -0.00210466   0.17276422   0.22998447   1.16959882   0.85471502  -0.00672300   0.07656490   0.02707064   0.05820861   0.08527925   0.15598593   0.02923648   0.07330268  -0.02441400   0.00000000
  1.00400000   0.08872344   0.01764148  -0.02418285  -0.00214559   0.17510341   0.23167428   1.16959882   0.83509502  -0.00615436   0.08171193   0.02664295   0.05863630   0.08527925   0.15616337   0.02922360   0.07346096  -0.02197300   0.00000000
  1.00600000   0.08707438   0.01768984  -0.02447013  -0.00213072   0.17744261   0.23332485   1.16959882   0.81547502  -0.00601566   0.08677171   0.02622520   0.05905405   0.08527925   0.15633917   0.02921143   0.07362944  -0.00732420  -0.00000000
  1.00800000   0.08384222   0.01773878  -0.02456129  -0.00205927   0.17978181   0.23493618   1.16959882   0.79585502  -0.00625671   0.09161849   0.02581737   0.05946188   0.08527925   0.15651009   0.02919916   0.07380783  -0.00976560   0.00000000
  1.01000000   0.08549128   0.01778791  -0.02448372  -0.00209314   0.18212101   0.23650827   1.16959882   0.77623502  -0.00662193   0.09612526   0.02541948   0.05985977   0.08527925   0.15667942   0.02918628   0.07399558  -0.01709000   0.00000000
  1.01200000   0.08549128   0.01783687  -0.02436125  -0.00208267   0.18446021   0.23804112   1.16959882   0.75661502  -0.00678284   0.10015351   0.02503152   0.06024773   0.08527925   0.15685040   0.02917288   0.07419185  -0.01953100   0.00000000
  1.01400000   0.08707438   0.01788560  -0.02433512  -0.00211897   0.18679940   0.23953473   1.16959882   0.73699502  -0.00650977   0.10357276   0.02465349   0.06062576   0.08527925   0.15702297   0.02915958   0.07439558  -0.01709000  -0.00000000
  1.01600000   0.08707438   0.01793427  -0.02441711  -0.00212610   0.18913860   0.24098910   1.16959882   0.71737502  -0.00579360   0.10632444   0.02428539   0.06099386   0.08527925   0.15719712   0.02914728   0.07460548  -0.00488280   0.00000000
  1.01800000   0.08707438   0.01798310  -0.02446339  -0.00213013   0.19147780   0.24240423   1.16959882   0.69775502  -0.00485425   0.10847589   0.02392722   0.06135202   0.08527925   0.15737127   0.02913663   0.07482028  -0.01709000   0.00000000
  1.02000000   0.08872344   0.01803203  -0.02427928  -0.00215414   0.19381700   0.24378012   1.16959882   0.67813502  -0.00403055   0.11022934   0.02357899   0.06170026   0.08527925   0.15754706   0.02912775   0.07503898  -0.00732420   0.00000000
  1.02200000   0.08549128   0.01808059  -0.02373261  -0.00202893   0.19615619   0.24511677   1.16959882   0.65851502  -0.00360671   0.11189481   0.02324068   0.06203856   0.08527925   0.15772128   0.02912011   0.07526111  -0.00732420  -0.00000000
  1.02400000   0.08384222   0.01812805  -0.02280944  -0.00191239   0.19849539   0.24641418   1.16959882   0.63889502  -0.00366384   0.11384051   0.02291231   0.06236694   0.08527925   0.15789061   0.02911284   0.07548684  -0.01220700   0.00000000
  1.02600000   0.07744386   0.01817367  -0.02158797  -0.00167186   0.20083459   0.24767235   1.16959882   0.61927502  -0.00403457   0.11644217   0.02259387   0.06268538   0.08527925   0.15805190   0.02910514   0.07571713  -0.00244140  -0.00000000
  1.02800000   0.07902696   0.01821685  -0.02014495  -0.00159199   0.20317379   0.24889128   1.16959882   0.59965502  -0.00438429   0.12003427   0.02228536   0.06299388   0.08527925   0.15820837   0.02909672   0.07595360  -0.01953100   0.00000000
  1.03000000   0.08061006   0.01825714  -0.01848583  -0.00149014   0.20551298   0.25007097   1.16959882   0.58003502  -0.00437657   0.12484030   0.02198679   0.06329246   0.08527925   0.15836801   0.02908796   0.07619848  -0.01953100   0.00000000
  1.03200000   0.07744386   0.01829411  -0.01658521  -0.00128442   0.20785218   0.25121142   1.16959882   0.56041502  -0.00383979   0.13089602   0.02169814   0.06358111   0.08527925   0.15852606   0.02907975   0.07645421  -0.01709000   0.00000000
  1.03400000   0.07579480   0.01832728  -0.01450020  -0.00109904   0.21019138   0.25231263   1.16959882   0.54079502  -0.00285272   0.13799471   0.02141943   0.06385982   0.08527925   0.15867930   0.02907305   0.07672310  -0.01464800  -0.00000000
  1.03600000   0.07256264   0.01835628  -0.01239764  -0.00089961   0.21253058   0.25337460   1.16959882   0.52117502  -0.00170781   0.14567156   0.02115064   0.06412860   0.08527925   0.15882766   0.02906849   0.07700677  -0.01709000   0.00000000
  1.03800000   0.07579480   0.01838107  -0.01043217  -0.00079070   0.21486977   0.25439733   1.16959882   0.50155502  -0.00077187   0.15329703   0.02089179   0.06438745   0.08527925   0.15897601   0.02906601   0.07730574  -0.01953100   0.00000000
  1.04000000   0.06774738   0.01840194  -0.00865845  -0.00058659   0.21720897   0.25538082   1.16959882   0.48193502  -0.00031221   0.16028772   0.02064287   0.06463637   0.08527925   0.15911956   0.02906493   0.07761932  -0.01709000   0.00000000
  1.04200000   0.06451522   0.01841925  -0.00710101  -0.00045812   0.21954817   0.25632507   1.16959882   0.46231502  -0.00037256   0.16626804   0.02040389   0.06487536   0.08527925   0.15925182   0.02906424   0.07794588  -0.01953100  -0.00000000
  1.04400000   0.05811687   0.01843346  -0.00582757  -0.00033868   0.22188737   0.25723008   1.16959882   0.44269502  -0.00075950   0.17108568   0.02017483   0.06510442   0.08527925   0.15937445   0.02906311   0.07828323  -0.02197300  -0.00000000
  1.04600000   0.05811687   0.01844511  -0.00488686  -0.00028401   0.22422656   0.25809585   1.16959882   0.42307502  -0.00114373   0.17475545   0.01995570   0.06532354   0.08527925   0.15949068   0.02906121   0.07862907  -0.01464800   0.00000000
  1.04800000   0.05811687   0.01845489  -0.00420635  -0.00024446   0.22656576   0.25892238   1.16959882   0.40345502  -0.00122439   0.17736884   0.01974651   0.06553274   0.08527925   0.15960692   0.02905884   0.07898120  -0.01220700   0.00000000
  1.05000000   0.05488471   0.01846330  -0.00363174  -0.00019933   0.22890496   0.25970967   1.16959882   0.38383502  -0.00087442   0.17899322   0.01954725   0.06573200   0.08527925   0.15971992   0.02905674   0.07933756  -0.02441400   0.00000000
  1.05200000   0.05165255   0.01847056  -0.00307565  -0.00015886   0.23124416   0.26045772   1.16959882   0.36421502  -0.00019749   0.17964690   0.01935792   0.06592133   0.08527925   0.15982646   0.02905567   0.07969620  -0.00976560   0.00000000
  1.05400000   0.05323565   0.01847671  -0.00255045  -0.00013577   0.23358336   0.26116653   1.16959882   0.34459502   0.00052865   0.17935041   0.01917852   0.06610073   0.08527925   0.15993135   0.02905600   0.08005520  -0.00488280  -0.00000000
  1.05600000   0.04683729   0.01848181  -0.00208717  -0.00009776   0.23592255   0.26183610   1.16959882   0.32497502   0.00099494   0.17817181   0.01900906   0.06627019   0.08527925   0.16003142   0.02905752   0.08041272  -0.00976560   0.00000000
  1.05800000   0.04842039   0.01848599  -0.00170540  -0.00008258   0.23826175   0.26246643   1.16959882   0.30535502   0.00101937   0.17624439   0.01884952   0.06642973   0.08527925   0.16012668   0.02905954   0.08076714  -0.01464800  -0.00000000
  1.06000000   0.04518823   0.01848940  -0.00137852  -0.00006229   0.24060095   0.26305752   1.16959882   0.28573502   0.00063733   0.17376629   0.01869992   0.06657933   0.08527925   0.16022028   0.02906120   0.08111715  -0.00488280   0.00000000
  1.06200000   0.04518823   0.01849216  -0.00099128  -0.00004479   0.24294015   0.26360937   1.16959882   0.26611502   0.00007809   0.17096113   0.01856024   0.06671900   0.08527925   0.16031066   0.02906191   0.08146187  -0.00488280  -0.00000000
  1.06400000   0.04202203   0.01849414  -0.00047004  -0.00001975   0.24527934   0.26412198   1.16959882   0.24649502  -0.00035407   0.16800630   0.01843050   0.06684874   0.08527925   0.16039787   0.02906163   0.08180084  -0.00732420   0.00000000
  1.06600000   0.04037297   0.01849508   0.00008887   0.00000359   0.24761854   0.26459535   1.16959882   0.22687502  -0.00043247   0.16497756   0.01831069   0.06696855   0.08527925   0.16048027   0.02906085   0.08213383  -0.00732420   0.00000000
  1.06800000   0.04518823   0.01849490   0.00057847   0.00002614   0.24995774   0.26502948   1.16959882   0.20725502  -0.00012120   0.16184545   0.01820082   0.06707843   0.08527925   0.16056583   0.02906029   0.08246065  -0.02929700   0.00000000
  1.07000000   0.04202203   0.01849374   0.00105719   0.00004443   0.25229694   0.26542437   1.16959882   0.18763502   0.00040880   0.15852535   0.01810087   0.06717838   0.08527925   0.16065304   0.02906058   0.08278102  -0.01709000   0.00000000
  1.07200000   0.03555771   0.01849163   0.00164912   0.00005864   0.25463613   0.26578002   1.16959882   0.16801502   0.00087214   0.15494761   0.01801086   0.06726839   0.08527925   0.16073062   0.02906186   0.08309449  -0.01953100   0.00000000
  1.07400000   0.03555771   0.01848833   0.00238755   0.00008490   0.25697533   0.26609643   1.16959882   0.14839502   0.00102203   0.15110333   0.01793077   0.06734847   0.08527925   0.16080173   0.02906376   0.08340054  -0.02197300  -0.00000000
  1.07600000   0.03555771   0.01848356   0.00321710   0.00011439   0.25931453   0.26637360   1.16959882   0.12877502   0.00078267   0.14703918   0.01786062   0.06741862   0.08527925   0.16087285   0.02906556   0.08369869  -0.02197300  -0.00000000
  1.07800000   0.03555771   0.01847712   0.00407904   0.00014504   0.26165373   0.26661153   1.16959882   0.10915502   0.00029338   0.14279601   0.01780040   0.06747884   0.08527925   0.16094396   0.02906664   0.08398852  -0.03906300   0.00000000
  1.08000000   0.03714081   0.01846896   0.00495988   0.00018421   0.26399292   0.26681022   1.16959882   0.08953502  -0.00015699   0.13834216   0.01775012   0.06752913   0.08527925   0.16101666   0.02906677   0.08426966  -0.01953100  -0.00000000
  1.08200000   0.03714081   0.01845904   0.00584476   0.00021708   0.26633212   0.26696967   1.16959882   0.06991502  -0.00027468   0.13358157   0.01770976   0.06756949   0.08527925   0.16109094   0.02906634   0.08454158  -0.01709000   0.00000000
  1.08400000   0.03555771   0.01844735   0.00660900   0.00023500   0.26867132   0.26708988   1.16959882   0.05029502   0.00008698   0.12841645   0.01767933   0.06759991   0.08527925   0.16116364   0.02906615   0.08480358  -0.01464800   0.00000000
  1.08600000   0.03714081   0.01843414   0.00701503   0.00026054   0.27101052   0.26717085   1.16959882   0.03067502   0.00084791   0.12279465   0.01765884   0.06762041   0.08527925   0.16123634   0.02906709   0.08505479  -0.01220700   0.00000000
  1.08800000   0.03714081   0.01842011   0.00689031   0.00025591   0.27334972   0.26721258   1.16959882   0.01105502   0.00173793   0.11673505   0.01764828   0.06763097   0.08527925   0.16131062   0.02906968   0.08529432  -0.00244140   0.00000000
  1.09000000   0.03878987   0.01840633   0.00627035   0.00024323   0.27568891   0.26721507   1.16959882  -0.00856498   0.00243165   0.11031659   0.01764765   0.06763160   0.08527925   0.16138655   0.02907385   0.08552137  -0.00976560   0.00000000
  1.09200000   0.04202203   0.01839379   0.00533196   0.00022406   0.27802811   0.26717832   1.16959882  -0.02818498   0.00271101   0.10362638   0.01765695   0.06762230   0.08527925   0.16146737   0.02907899   0.08573532  -0.00488280   0.00000000
  1.09400000   0.04202203   0.01838312   0.00424607   0.00017843   0.28036731   0.26710233   1.16959882  -0.04780498   0.00257214   0.09673334   0.01767618   0.06760306   0.08527925   0.16155141   0.02908427   0.08593568  -0.00244140  -0.00000000
  1.09600000   0.04202203   0.01837463   0.00313971   0.00013194   0.28270651   0.26698710   1.16959882  -0.06742498   0.00222248   0.08969374   0.01770535   0.06757390   0.08527925   0.16163545   0.02908907   0.08612210  -0.01464800   0.00000000
  1.09800000   0.04518823   0.01836835   0.00216506   0.00009784   0.28504570   0.26683263   1.16959882  -0.08704498   0.00197081   0.08253853   0.01774444   0.06753480   0.08527925   0.16172266   0.02909326   0.08629434  -0.01220700   0.00000000
  1.10000000   0.04202203   0.01836402   0.00150293   0.00006316   0.28738490   0.26663892   1.16959882  -0.10666498   0.00206774   0.07528037   0.01779347   0.06748578   0.08527925   0.16180987   0.02909730   0.08645215  -0.01220700  -0.00000000
  1.10200000   0.04360513   0.01836101   0.00124785   0.00005441   0.28972410   0.26640597   1.16959882  -0.12628498   0.00257707   0.06796805   0.01785243   0.06742682   0.08527925   0.16189550   0.02910194   0.08659540   0.00000000   0.00000000
  1.10400000   0.04360513   0.01835852   0.00133954   0.00005841   0.29206330   0.26613378   1.16959882  -0.14590498   0.00334202   0.06070790   0.01792132   0.06735793   0.08527925   0.16198271   0.02910786   0.08672408  -0.00732420   0.00000000
  1.10600000   0.04360513   0.01835584   0.00161614   0.00007047   0.29440249   0.26582235   1.16959882  -0.16552498   0.00406137   0.05363244   0.01800014   0.06727910   0.08527925   0.16206992   0.02911526   0.08683842  -0.00976560  -0.00000000
  1.10800000   0.04360513   0.01835261   0.00188749   0.00008230   0.29674169   0.26547168   1.16959882  -0.18514498   0.00443738   0.04688097   0.01808890   0.06719035   0.08527925   0.16215713   0.02912376   0.08693893  -0.00732420   0.00000000
  1.11000000   0.04360513   0.01834883   0.00195190   0.00008511   0.29908089   0.26508177   1.16959882  -0.20476498   0.00432208   0.04058749   0.01818758   0.06709167   0.08527925   0.16224434   0.02913252   0.08702640   0.00000000   0.00000000
  1.11200000   0.04202203   0.01834493   0.00162064   0.00006810   0.30142009   0.26465262   1.16959882  -0.22438498   0.00378711   0.03485802   0.01829620   0.06698305   0.08527925   0.16232997   0.02914063   0.08710185  -0.00488280  -0.00000000
  1.11400000   0.04360513   0.01834169   0.00083740   0.00003651   0.30375928   0.26418423   1.16959882  -0.24400498   0.00308349   0.02977018   0.01841475   0.06686450   0.08527925   0.16241560   0.02914750   0.08716647  -0.01220700  -0.00000000
  1.11600000   0.04360513   0.01834001  -0.00022697  -0.00000990   0.30609848   0.26367660   1.16959882  -0.26362498   0.00251409   0.02537661   0.01854323   0.06673602   0.08527925   0.16250281   0.02915310   0.08722162  -0.00732420   0.00000000
  1.11800000   0.04360513   0.01834047  -0.00127164  -0.00005545   0.30843768   0.26312973   1.16959882  -0.28324498   0.00228386   0.02168500   0.01868164   0.06659761   0.08527925   0.16259002   0.02915790   0.08726868  -0.01464800   0.00000000
  1.12000000   0.04202203   0.01834301  -0.00205976  -0.00008656   0.31077688   0.26254362   1.16959882  -0.30286498   0.00240375   0.01865435   0.01882998   0.06644926   0.08527925   0.16267564   0.02916259   0.08730902  -0.01464800  -0.00000000
  1.12200000   0.04518823   0.01834713  -0.00252928  -0.00011429   0.31311607   0.26191827   1.16959882  -0.32248498   0.00269650   0.01621568   0.01898826   0.06629099   0.08527925   0.16276285   0.02916769   0.08734389  -0.00488280   0.00000000
  1.12400000   0.04683729   0.01835219  -0.00279173  -0.00013076   0.31545527   0.26125368   1.16959882  -0.34210498   0.00289834   0.01428390   0.01915646   0.06612278   0.08527925   0.16285488   0.02917328   0.08737439  -0.02441400   0.00000000
  1.12600000   0.04202203   0.01835777  -0.00305017  -0.00012817   0.31779447   0.26054985   1.16959882  -0.36172498   0.00280263   0.01276911   0.01933460   0.06594465   0.08527925   0.16294374   0.02917898   0.08740144  -0.01464800   0.00000000
  1.12800000   0.04202203   0.01836387  -0.00346702  -0.00014569   0.32013367   0.25980678   1.16959882  -0.38134498   0.00236981   0.01159026   0.01952267   0.06575658   0.08527925   0.16302778   0.02918415   0.08742580  -0.02685500   0.00000000
  1.13000000   0.04037297   0.01837081  -0.00405291  -0.00016363   0.32247287   0.25902447   1.16959882  -0.40096498   0.00174771   0.01067281   0.01972067   0.06555857   0.08527925   0.16311018   0.02918827   0.08744807  -0.02197300   0.00000000
  1.13200000   0.04518823   0.01837891  -0.00466777  -0.00021093   0.32481206   0.25820292   1.16959882  -0.42058498   0.00119477   0.00995124   0.01992861   0.06535064   0.08527925   0.16319574   0.02919121   0.08746869  -0.00976560  -0.00000000
  1.13400000   0.04202203   0.01838825  -0.00515257  -0.00021652   0.32715126   0.25734213   1.16959882  -0.44020498   0.00094666   0.00937971   0.02014647   0.06513278   0.08527925   0.16328295   0.02919336   0.08748802  -0.02685500  -0.00000000
  1.13600000   0.05006945   0.01839855  -0.00545884  -0.00027332   0.32949046   0.25644210   1.16959882  -0.45982498   0.00109278   0.00891842   0.02037427   0.06490498   0.08527925   0.16337504   0.02919540   0.08750632  -0.02197300   0.00000000
  1.13800000   0.05006945   0.01840947  -0.00563986  -0.00028238   0.33182966   0.25550283   1.16959882  -0.47944498   0.00152657   0.00851575   0.02061199   0.06466725   0.08527925   0.16347518   0.02919801   0.08752375  -0.01709000   0.00000000
  1.14000000   0.05006945   0.01842075  -0.00575887  -0.00028834   0.33416885   0.25452432   1.16959882  -0.49906498   0.00199789   0.00811514   0.02085965   0.06441960   0.08527925   0.16357532   0.02920154   0.08754039  -0.02685500   0.00000000
  1.14200000   0.05323565   0.01843227  -0.00582956  -0.00031034   0.33650805   0.25350657   1.16959882  -0.51868498   0.00224027   0.00766729   0.02111724   0.06416201   0.08527925   0.16367862   0.02920578   0.08755617  -0.02197300  -0.00000000
  1.14400000   0.05488471   0.01844393  -0.00581222  -0.00031900   0.33884725   0.25244958   1.16959882  -0.53830498   0.00210571   0.00713749   0.02138476   0.06389448   0.08527925   0.16378674   0.02921012   0.08757097  -0.01464800  -0.00000000
  1.14600000   0.05646781   0.01845555  -0.00566937  -0.00032014   0.34118645   0.25135335   1.16959882  -0.55792498   0.00163689   0.00650748   0.02166222   0.06361703   0.08527925   0.16389810   0.02921387   0.08758462  -0.01220700   0.00000000
  1.14800000   0.05811687   0.01846689  -0.00543707  -0.00031599   0.34352564   0.25021788   1.16959882  -0.57754498   0.00104209   0.00576598   0.02194960   0.06332964   0.08527925   0.16401268   0.02921654   0.08759689  -0.01709000   0.00000000
  1.15000000   0.05969997   0.01847776  -0.00518101  -0.00030931   0.34586484   0.24904317   1.16959882  -0.59716498   0.00058890   0.00490382   0.02224692   0.06303233   0.08527925   0.16413050   0.02921818   0.08760756  -0.01464800   0.00000000
  1.15200000   0.05811687   0.01848813  -0.00486828  -0.00028293   0.34820404   0.24782922   1.16959882  -0.61678498   0.00047065   0.00391950   0.02255417   0.06272508   0.08527925   0.16424832   0.02921924   0.08761638   0.00000000  -0.00000000
  1.15400000   0.05165255   0.01849786  -0.00436723  -0.00022558   0.35054324   0.24657603   1.16959882  -0.63640498   0.00071075   0.00281470   0.02287135   0.06240790   0.08527925   0.16435809   0.02922042   0.08762312  -0.00976560   0.00000000
  1.15600000   0.06293213   0.01850660  -0.00359498  -0.00022624   0.35288243   0.24528360   1.16959882  -0.65602498   0.00115244   0.00158653   0.02319846   0.06208079   0.08527925   0.16447267   0.02922228   0.08762752  -0.01220700  -0.00000000
  1.15800000   0.05969997   0.01851379  -0.00262000  -0.00015641   0.35522163   0.24395193   1.16959882  -0.67564498   0.00154061   0.00023395   0.02353550   0.06174375   0.08527925   0.16459530   0.02922497   0.08762934  -0.00732420   0.00000000
  1.16000000   0.05488471   0.01851903  -0.00161434  -0.00008860   0.35756083   0.24258102   1.16959882  -0.69526498   0.00165426  -0.00123666   0.02388248   0.06139677   0.08527925   0.16470989   0.02922817   0.08762834  -0.00732420   0.00000000
  1.16200000   0.05811687   0.01852225  -0.00073132  -0.00004250   0.35990003   0.24117087   1.16959882  -0.71488498   0.00142050  -0.00281212   0.02423938   0.06103986   0.08527925   0.16482289   0.02923124   0.08762429  -0.01464800   0.00000000
  1.16400000   0.06134903   0.01852372  -0.00004359  -0.00000267   0.36223923   0.23972148   1.16959882  -0.73450498   0.00095067  -0.00446961   0.02460622   0.06067303   0.08527925   0.16494235   0.02923361   0.08761701  -0.00976560  -0.00000000
  1.16600000   0.05323565   0.01852380   0.00043254   0.00002303   0.36457842   0.23823285   1.16959882  -0.75412498   0.00048204  -0.00617827   0.02498299   0.06029626   0.08527925   0.16505694   0.02923505   0.08760636  -0.01464800   0.00000000
  1.16800000   0.05646781   0.01852294   0.00069105   0.00003902   0.36691762   0.23670498   1.16959882  -0.77374498   0.00025840  -0.00789868   0.02536969   0.05990956   0.08527925   0.16516664   0.02923579   0.08759228  -0.01220700  -0.00000000
  1.17000000   0.05488471   0.01852156   0.00070996   0.00003897   0.36925682   0.23513787   1.16959882  -0.79336498   0.00041006  -0.00956614   0.02576632   0.05951292   0.08527925   0.16527799   0.02923646   0.08757482  -0.01953100   0.00000000
  1.17200000   0.04683729   0.01852014   0.00047397   0.00002220   0.37159602   0.23353152   1.16959882  -0.81298498   0.00089334  -0.01108006   0.02617289   0.05910636   0.08527925   0.16537972   0.02923776   0.08755417  -0.02197300  -0.00000000
  1.17400000   0.05165255   0.01851919   0.00004255   0.00000220   0.37393521   0.23188593   1.16959882  -0.83260498   0.00152048  -0.01230358   0.02658938   0.05868986   0.08527925   0.16547821   0.02924017   0.08753079  -0.01709000   0.00000000
  1.17600000   0.05006945   0.01851910  -0.00044601  -0.00002233   0.37627441   0.23020110   1.16959882  -0.85222498   0.00206447  -0.01304471   0.02701581   0.05826344   0.08527925   0.16557993   0.02924376   0.08750544  -0.01464800   0.00000000
  1.17800000   0.05165255   0.01852000  -0.00088446  -0.00004568   0.37861361   0.22847703   1.16959882  -0.87184498   0.00238423  -0.01304003   0.02745217   0.05782708   0.08527925   0.16568165   0.02924821   0.08747935  -0.00976560   0.00000000
  1.18000000   0.05165255   0.01852177  -0.00126541  -0.00006536   0.38095281   0.22671372   1.16959882  -0.89146498   0.00250533  -0.01196764   0.02789846   0.05738079   0.08527925   0.16578496   0.02925310   0.08745435  -0.00244140   0.00000000
  1.18200000   0.04037297   0.01852430  -0.00161320  -0.00006513   0.38329200   0.22491117   1.16959882  -0.91108498   0.00261405  -0.00945642   0.02835468   0.05692457   0.08527925   0.16587698   0.02925822   0.08743292  -0.01709000   0.00000000
  1.18400000   0.04518823   0.01852752  -0.00190143  -0.00008592   0.38563120   0.22306938   1.16959882  -0.93070498   0.00296705  -0.00508810   0.02882083   0.05645841   0.08527925   0.16596254   0.02926380   0.08741838  -0.01464800   0.00000000
  1.18600000   0.04842039   0.01853133  -0.00206918  -0.00010019   0.38797040   0.22118835   1.16959882  -0.95032498   0.00376221   0.00157750   0.02929692   0.05598233   0.08527925   0.16605615   0.02927053   0.08741487  -0.00976560   0.00000000
  1.18800000   0.04360513   0.01853546  -0.00209212  -0.00009123   0.39030960   0.21926808   1.16959882  -0.96994498   0.00503573   0.01097575   0.02978293   0.05549631   0.08527925   0.16614818   0.02927932   0.08742742  -0.01709000  -0.00000000
  1.19000000   0.04202203   0.01853965  -0.00198998  -0.00008362   0.39264879   0.21730857   1.16959882  -0.98956498   0.00663771   0.02352582   0.03027888   0.05500036   0.08527925   0.16623380   0.02929100   0.08746192  -0.01220700   0.00000000
  1.19200000   0.04518823   0.01854363  -0.00176327  -0.00007968   0.39498799   0.21530982   1.16959882  -1.00918498   0.00829708   0.03960387   0.03078476   0.05449448   0.08527925   0.16632101   0.02930593   0.08752505  -0.02197300  -0.00000000
  1.19400000   0.04842039   0.01854715  -0.00137243  -0.00006645   0.39732719   0.21327183   1.16959882  -1.02880498   0.00973811   0.05949789   0.03130057   0.05397867   0.08527925   0.16641462   0.02932397   0.08762415  -0.01709000  -0.00000000
  1.19600000   0.03878987   0.01854990  -0.00078894  -0.00003060   0.39966639   0.21119460   1.16959882  -1.04842498   0.01078556   0.08332069   0.03182632   0.05345293   0.08527925   0.16650183   0.02934449   0.08776697  -0.03173800   0.00000000
  1.19800000   0.04360513   0.01855148  -0.00004402  -0.00000192   0.40200558   0.20907813   1.16959882  -1.06804498   0.01140396   0.11080359   0.03236199   0.05291726   0.08527925   0.16658423   0.02936668   0.08796110  -0.01464800  -0.00000000
  1.20000000   0.04037297   0.01855157   0.00076985   0.00003108   0.40434478   0.20692242   1.16959882  -1.08766498   0.01165137   0.14106866   0.03290760   0.05237165   0.08527925   0.16666821   0.02938974   0.08821297  -0.01464800  -0.00000000
  1.20200000   0.04037297   0.01855003   0.00153319   0.00006190   0.40668398   0.20472747   1.16959882  -1.10728498   0.01157664   0.17263438   0.03346313   0.05181611   0.08527925   0.16674895   0.02941296   0.08852667  -0.01953100   0.00000000
  1.20400000   0.04037297   0.01854696   0.00213700   0.00008628   0.40902318   0.20249328   1.16959882  -1.12690498   0.01112735   0.20367172   0.03402860   0.05125064   0.08527925   0.16682970   0.02943567   0.08890298  -0.01709000   0.00000000
  1.20600000   0.03878987   0.01854269   0.00249920   0.00009694   0.41136238   0.20021985   1.16959882  -1.14652498   0.01013592   0.23231235   0.03460400   0.05067524   0.08527925   0.16690886   0.02945693   0.08933896  -0.00732420  -0.00000000
  1.20800000   0.04518823   0.01853769   0.00255659   0.00011553   0.41370157   0.19790718   1.16959882  -1.16614498   0.00840734   0.25692265   0.03518934   0.05008991   0.08527925   0.16699284   0.02947547   0.08982820  -0.01220700   0.00000000
  1.21000000   0.02909339   0.01853257   0.00225602   0.00006564   0.41604077   0.19555527   1.16959882  -1.18576498   0.00586677   0.27632551   0.03578460   0.04949465   0.08527925   0.16706712   0.02948975   0.09036145  -0.00976560  -0.00000000
  1.21200000   0.03390865   0.01852806   0.00159412   0.00005405   0.41837997   0.19316412   1.16959882  -1.20538498   0.00268110   0.28991064   0.03638979   0.04888945   0.08527925   0.16713012   0.02949830   0.09092768  -0.00732420   0.00000000
  1.21400000   0.03390865   0.01852487   0.00070007   0.00002374   0.42071917   0.19073373   1.16959882  -1.22500498  -0.00072145   0.29763192   0.03700492   0.04827433   0.08527925   0.16719794   0.02950026   0.09151522  -0.00976560   0.00000000
  1.21600000   0.03390865   0.01852347  -0.00017001  -0.00000576   0.42305836   0.18826410   1.16959882  -1.24462498  -0.00375792   0.29992935   0.03762998   0.04764927   0.08527925   0.16726576   0.02949578   0.09211279  -0.01709000  -0.00000000
  1.21800000   0.03232555   0.01852381  -0.00078471  -0.00002537   0.42539756   0.18575523   1.16959882  -1.26424498  -0.00588414   0.29759139   0.03826497   0.04701428   0.08527925   0.16733199   0.02948613   0.09271031  -0.01953100   0.00000000
  1.22000000   0.03232555   0.01852538  -0.00106616  -0.00003446   0.42773676   0.18320712   1.16959882  -1.28386498  -0.00678692   0.29161028   0.03890989   0.04636936   0.08527925   0.16739664   0.02947346   0.09329951  -0.01953100  -0.00000000
  1.22200000   0.03555771   0.01852752  -0.00106868  -0.00003800   0.43007596   0.18061977   1.16959882  -1.30348498  -0.00647878   0.28307683   0.03956474   0.04571450   0.08527925   0.16746453   0.02946020   0.09387419   0.00000000   0.00000000
  1.22400000   0.03555771   0.01852965  -0.00089169  -0.00003171   0.43241515   0.17799318   1.16959882  -1.32310498  -0.00524987   0.27308800   0.04022953   0.04504972   0.08527925   0.16753564   0.02944847   0.09443036  -0.01709000   0.00000000
  1.22600000   0.03555771   0.01853144  -0.00064224  -0.00002284   0.43475435   0.17532735   1.16959882  -1.34272498  -0.00350384   0.26265991   0.04090425   0.04437500   0.08527925   0.16760676   0.02943972   0.09496611  -0.01220700  -0.00000000
  1.22800000   0.03878987   0.01853272  -0.00044659  -0.00001732   0.43709355   0.17262228   1.16959882  -1.36234498  -0.00155647   0.25267469   0.04158889   0.04369035   0.08527925   0.16768110   0.02943465   0.09548144  -0.01220700   0.00000000
  1.23000000   0.03714081   0.01853361  -0.00042424  -0.00001576   0.43943275   0.16987797   1.16959882  -1.38196498   0.00050678   0.24384664   0.04228347   0.04299577   0.08527925   0.16775703   0.02943361   0.09597796  -0.01464800   0.00000000
  1.23200000   0.03555771   0.01853446  -0.00061578  -0.00002190   0.44177194   0.16709442   1.16959882  -1.40158498   0.00284294   0.23669488   0.04298798   0.04229126   0.08527925   0.16782973   0.02943695   0.09645851  -0.00732420  -0.00000000
  1.23400000   0.04518823   0.01853569  -0.00096101  -0.00004343   0.44411114   0.16427163   1.16959882  -1.42120498   0.00572955   0.23154384   0.04370243   0.04157682   0.08527925   0.16791048   0.02944553   0.09692674  -0.02197300   0.00000000
  1.23600000   0.04037297   0.01853762  -0.00135371  -0.00005465   0.44645034   0.16140960   1.16959882  -1.44082498   0.00937649   0.22853564   0.04442680   0.04085245   0.08527925   0.16799604   0.02946063   0.09738682  -0.01220700   0.00000000
  1.23800000   0.04202203   0.01854032  -0.00169604  -0.00007127   0.44878954   0.15850833   1.16959882  -1.46044498   0.01376734   0.22762561   0.04516111   0.04011814   0.08527925   0.16807844   0.02948378   0.09784298   0.00000000   0.00000000
  1.24000000   0.04037297   0.01854371  -0.00188702  -0.00007618   0.45112874   0.15556782   1.16959882  -1.48006498   0.01860782   0.22859087   0.04590534   0.03937390   0.08527925   0.16816083   0.02951615   0.09829920  -0.02685500   0.00000000
  1.24200000   0.03878987   0.01854749  -0.00176070  -0.00006830   0.45346793   0.15258807   1.16959882  -1.49968498   0.02340569   0.23108813   0.04665951   0.03861974   0.08527925   0.16823999   0.02955817   0.09875888  -0.01220700   0.00000000
  1.24400000   0.04202203   0.01855101  -0.00105605  -0.00004438   0.45580713   0.14956908   1.16959882  -1.51930498   0.02764198   0.23474160   0.04742361   0.03785564   0.08527925   0.16832081   0.02960921   0.09922471  -0.03173800   0.00000000
  1.24600000   0.04037297   0.01855312   0.00051139   0.00002065   0.45814633   0.14651085   1.16959882  -1.53892498   0.03095158   0.23923092   0.04819764   0.03708160   0.08527925   0.16840320   0.02966781   0.09969868  -0.02685500  -0.00000000
  1.24800000   0.04202203   0.01855210   0.00309062   0.00012987   0.46048553   0.14341338   1.16959882  -1.55854498   0.03323163   0.24436255   0.04898161   0.03629764   0.08527925   0.16848560   0.02973199   0.10018228  -0.04394500   0.00000000
  1.25000000   0.04037297   0.01854592   0.00655985   0.00026484   0.46282472   0.14027667   1.16959882  -1.57816498   0.03463325   0.25010609   0.04977550   0.03550374   0.08527925   0.16856799   0.02979986   0.10067674  -0.05615200  -0.00000000
  1.25200000   0.03878987   0.01853280   0.01055028   0.00040924   0.46516392   0.13710072   1.16959882  -1.59778498   0.03544686   0.25659563   0.05057933   0.03469992   0.08527925   0.16864715   0.02986994   0.10118345  -0.01953100   0.00000000
  1.25400000   0.04360513   0.01851170   0.01465303   0.00063895   0.46750312   0.13388553   1.16959882  -1.61740498   0.03594154   0.26411530   0.05139309   0.03388616   0.08527925   0.16872955   0.02994132   0.10170416  -0.02929700  -0.00000000
  1.25600000   0.03555771   0.01848239   0.01863336   0.00066256   0.46984232   0.13063110   1.16959882  -1.63702498   0.03624072   0.27306610   0.05221678   0.03306247   0.08527925   0.16880871   0.03001351   0.10224134  -0.02685500   0.00000000
  1.25800000   0.04360513   0.01844513   0.02244836   0.00097886   0.47218151   0.12733743   1.16959882  -1.65664498   0.03629215   0.28387836   0.05305040   0.03222885   0.08527925   0.16888787   0.03008604   0.10279828  -0.01220700  -0.00000000
  1.26000000   0.03878987   0.01840023   0.02607169   0.00101132   0.47452071   0.12400452   1.16959882  -1.67626498   0.03593436   0.29685369   0.05389395   0.03138530   0.08527925   0.16897027   0.03015827   0.10337901  -0.02197300   0.00000000
  1.26200000   0.04202203   0.01834809   0.02924972   0.00122913   0.47685991   0.12063237   1.16959882  -1.69588498   0.03501038   0.31197676   0.05474744   0.03053181   0.08527925   0.16905108   0.03022921   0.10398785  -0.01220700  -0.00000000
  1.26400000   0.04202203   0.01828959   0.03130702   0.00131558   0.47919911   0.11722098   1.16959882  -1.71550498   0.03345519   0.32872327   0.05561085   0.02966840   0.08527925   0.16913512   0.03029768   0.10462855  -0.00732420   0.00000000
  1.26600000   0.04037297   0.01822697   0.03114703   0.00125750   0.48153830   0.11377035   1.16959882  -1.73512498   0.03130100   0.34584851   0.05648420   0.02879505   0.08527925   0.16921752   0.03036243   0.10530312  -0.02197300   0.00000000
  1.26800000   0.04360513   0.01816468   0.02750919   0.00119954   0.48387750   0.11028048   1.16959882  -1.75474498   0.02859364   0.36123968   0.05736748   0.02791177   0.08527925   0.16930150   0.03042233   0.10601021  -0.00488280  -0.00000000
  1.27000000   0.04360513   0.01810966   0.01943209   0.00084734   0.48621670   0.10675137   1.16959882  -1.77436498   0.02526294   0.37217144   0.05826069   0.02701856   0.08527925   0.16938871   0.03047618   0.10674362   0.01709000  -0.00000000
  1.27200000   0.03074245   0.01807080   0.00699952   0.00021518   0.48855590   0.10318302   1.16959882  -1.79398498   0.02102828   0.37630761   0.05916383   0.02611542   0.08527925   0.16946306   0.03052247   0.10749210  -0.02197300   0.00000000
  1.27400000   0.03714081   0.01805680  -0.00785859  -0.00029187   0.49089510   0.09957543   1.16959882  -1.81360498   0.01543920   0.37298093   0.06007690   0.02520234   0.08527925   0.16953094   0.03055894   0.10824138  -0.01953100  -0.00000000
  1.27600000   0.03555771   0.01807251  -0.02153954  -0.00076590   0.49323429   0.09592860   1.16959882  -1.83322498   0.00809633   0.36354223   0.06099991   0.02427934   0.08527925   0.16960364   0.03058248   0.10897791   0.00244140   0.00000000
  1.27800000   0.04037297   0.01811559  -0.03036497  -0.00122592   0.49557349   0.09224253   1.16959882  -1.85284498  -0.00103827   0.35042692   0.06193285   0.02334640   0.08527925   0.16967957   0.03058954   0.10969188   0.04150400   0.00000000
  1.28000000   0.05323565   0.01817632  -0.03244597  -0.00172728   0.49791269   0.08851722   1.16959882  -1.87246498  -0.01144358   0.33595147   0.06287572   0.02240353   0.08527925   0.16977318   0.03057705   0.11037825   0.00488280  -0.00000000
  1.28200000   0.09030654   0.01824121  -0.02844700  -0.00256895   0.50025189   0.08475267   1.16959882  -1.89208498  -0.02212218   0.32170737   0.06382852   0.02145073   0.08527925   0.16991672   0.03054349   0.11103591  -0.01464800  -0.00000000
  1.28400000   0.05811687   0.01829811  -0.02092119  -0.00121587   0.50259108   0.08094888   1.16959882  -1.91170498  -0.03195970   0.30847018   0.06479125   0.02048800   0.08527925   0.17006514   0.03048941   0.11166609  -0.01709000   0.00000000
  1.28600000   0.04037297   0.01833995  -0.01291431  -0.00052139   0.50493028   0.07710585   1.16959882  -1.93132498  -0.04018275   0.29630350   0.06576391   0.01951534   0.08527925   0.17016363   0.03041726   0.11227086  -0.03418000   0.00000000
  1.28800000   0.03555771   0.01836578  -0.00677828  -0.00024102   0.50726948   0.07322358   1.16959882  -1.95094498  -0.04666934   0.28475252   0.06674651   0.01853274   0.08527925   0.17023956   0.03033041   0.11285192  -0.01220700   0.00000000
  1.29000000   0.03714081   0.01837934  -0.00353795  -0.00013140   0.50960868   0.06930207   1.16959882  -1.97056498  -0.05194047   0.27308739   0.06773903   0.01754022   0.08527925   0.17031226   0.03023180   0.11340976  -0.02197300  -0.00000000
  1.29200000   0.03555771   0.01838641  -0.00278677  -0.00009909   0.51194787   0.06534132   1.16959882  -1.99018498  -0.05683453   0.26055006   0.06874149   0.01653776   0.08527925   0.17038496   0.03012303   0.11394340  -0.01953100  -0.00000000
  1.29400000   0.02586123   0.01839199  -0.00312858  -0.00008091   0.51428707   0.06134133   1.16959882  -2.00980498  -0.06203626   0.24656420   0.06975388   0.01552537   0.08527925   0.17044638   0.03000416   0.11445051  -0.04394500   0.00000000
  1.29600000   0.01781382   0.01839824  -0.00299235  -0.00005331   0.51662627   0.05730210   1.16959882  -2.02942498  -0.06770107   0.23087359   0.07077620   0.01450305   0.08527925   0.17049005   0.02987442   0.11492795  -0.05371100  -0.00000000
  1.29800000   0.03074245   0.01840423  -0.00140591  -0.00004322   0.51896547   0.05322363   1.16959882  -2.04904498  -0.07335735   0.21357998   0.07180845   0.01347079   0.08527925   0.17053861   0.02973336   0.11537240  -0.03173800   0.00000000
  1.30000000   0.01946288   0.01840704   0.00162434   0.00003161   0.52130466   0.04910592   1.16959882  -2.06866498  -0.07812108   0.19507557   0.07285064   0.01242861   0.08527925   0.17058882   0.02958188   0.11578106   0.01220700   0.00000000
  1.30200000   0.00976640   0.01840379   0.00523994   0.00005118   0.52364386   0.04494897   1.16959882  -2.08828498  -0.08109930   0.17591370   0.07390275   0.01137650   0.08527925   0.17061804   0.02942266   0.11615205   0.00488280  -0.00000000
  1.30400000   0.00818330   0.01839331   0.00825072   0.00006752   0.52598306   0.04075278   1.16959882  -2.10790498  -0.08177515   0.15666014   0.07496480   0.01031445   0.08527925   0.17063599   0.02925979   0.11648462  -0.00976560   0.00000000
  1.30600000   0.00000000   0.01837681   0.00978028   0.00000000   0.52832226   0.03651735   1.16959882  -2.12752498  -0.08019241   0.13777530   0.07603678   0.00924247   0.08527925   0.17064418   0.02909782   0.11677906  -0.01709000   0.00000000
  1.30800000   0.00000000   0.01835725   0.00966521   0.00000000   0.53066145   0.03224268   1.16959882  -2.14714498  -0.07686817   0.11958648   0.07711869   0.00816056   0.08527925   0.17064418   0.02894076   0.11703642  -0.02197300  -0.00000000
  1.31000000   0.00653424   0.01833792   0.00835126   0.00005457   0.53300065   0.02792877   1.16959882  -2.16676498  -0.07250047   0.10232155   0.07821053   0.00706872   0.08527925   0.17065071   0.02879139   0.11725833   0.02685500   0.00000000
  1.31200000   0.01781382   0.01832122   0.00646532   0.00011517   0.53533985   0.02357562   1.16959882  -2.18638498  -0.06763343   0.08614508   0.07931230   0.00596694   0.08527925   0.17067506   0.02865126   0.11744679   0.00488280   0.00000000
  1.31400000   0.02427814   0.01830828   0.00448325   0.00010884   0.53767905   0.01918323   1.16959882  -2.20600498  -0.06245170   0.07119380   0.08042401   0.00485524   0.08527925   0.17071715   0.02852117   0.11760413   0.00488280  -0.00000000
  1.31600000   0.02269504   0.01829932   0.00262933   0.00005967   0.54001825   0.01475160   1.16959882  -2.22562498  -0.05680043   0.05759544   0.08154565   0.00373360   0.08527925   0.17076413   0.02840192   0.11773292  -0.00488280   0.00000000
  1.31800000   0.02427814   0.01829406   0.00090570   0.00002199   0.54235744   0.01028073   1.16959882  -2.24524498  -0.05040399   0.04545360   0.08267721   0.00260203   0.08527925   0.17081110   0.02829471   0.11783597  -0.01220700   0.00000000
  1.32000000   0.02269504   0.01829225  -0.00079408  -0.00001802   0.54469664   0.00577062   1.16959882  -2.26486498  -0.04315168   0.03482963   0.08381871   0.00146053   0.08527925   0.17085807   0.02820116   0.11791625  -0.00976560   0.00000000
  1.32200000   0.01946288   0.01829384  -0.00251976  -0.00004904   0.54703584   0.00122127   1.16959882  -2.28448498  -0.03529082   0.02573594   0.08497015   0.00030910   0.08527925   0.17090023   0.02812272   0.11797682   0.00732420 -1652.69859230
  1.32400000   0.02104598   0.01829888  -0.00414896  -0.00008732   0.54937504   0.00000000   0.00000000   0.00000000  -0.02742230   0.01813240   0.00000000   0.00000000   0.00000000   0.17094074   0.02806000   0.11802069  -0.02441400   0.00000000
  1.32600000   0.02427814   0.01830717  -0.00543376  -0.00013192   0.54937504   0.00000000   0.00000000   0.00000000  -0.02029836   0.01193271   0.00000000   0.00000000   0.00000000   0.17098606   0.02801228   0.11805075  -0.03906300   0.00000000
  1.32800000   0.02104598   0.01831804  -0.00618283  -0.00013012   0.54937504   0.00000000   0.00000000   0.00000000  -0.01452518   0.00701706   0.00000000   0.00000000   0.00000000   0.17103139   0.02797746   0.11806970  -0.04882800   0.00000000
  1.33000000   0.02909339   0.01833041  -0.00639590  -0.00018608   0.54937504   0.00000000   0.00000000   0.00000000  -0.01032066   0.00324222   0.00000000   0.00000000   0.00000000   0.17108153   0.02795261   0.11807996  -0.05371100   0.00000000
  1.33200000   0.02104598   0.01834320  -0.00622697  -0.00013105   0.54937504   0.00000000   0.00000000   0.00000000  -0.00744786   0.00045449   0.00000000   0.00000000   0.00000000   0.17113167   0.02793484   0.11808366  -0.04394500   0.00000000
  1.33400000   0.02586123   0.01835565  -0.00584075  -0.00015105   0.54937504   0.00000000   0.00000000   0.00000000  -0.00535681  -0.00149709   0.00000000   0.00000000   0.00000000   0.17117857   0.02792204   0.11808262  -0.03662100   0.00000000
  1.33600000   0.02269504   0.01836733  -0.00532779  -0.00012091   0.54937504   0.00000000   0.00000000   0.00000000  -0.00346307  -0.00275587   0.00000000   0.00000000   0.00000000   0.17122713   0.02791322   0.11807836  -0.03418000   0.00000000
  1.33800000   0.02104598   0.01837799  -0.00474624  -0.00009989   0.54937504   0.00000000   0.00000000   0.00000000  -0.00142513  -0.00345607   0.00000000   0.00000000   0.00000000   0.17127087   0.02790833   0.11807215  -0.03173800   0.00000000
  1.34000000   0.02104598   0.01838748  -0.00418151  -0.00008800   0.54937504   0.00000000   0.00000000   0.00000000   0.00071532  -0.00371804   0.00000000   0.00000000   0.00000000   0.17131296   0.02790762   0.11806498  -0.03173800   0.00000000
  1.34200000   0.02104598   0.01839585  -0.00373403  -0.00007859   0.54937504   0.00000000   0.00000000   0.00000000   0.00259718  -0.00364454   0.00000000   0.00000000   0.00000000   0.17135505   0.02791093   0.11805762  -0.02929700   0.00000000
  1.34400000   0.01946288   0.01840331  -0.00347093  -0.00006755   0.54937504   0.00000000   0.00000000   0.00000000   0.00377000  -0.00332067   0.00000000   0.00000000   0.00000000   0.17139556   0.02791730   0.11805065  -0.02197300   0.00000000
  1.34600000   0.02104598   0.01841026  -0.00339414  -0.00007143   0.54937504   0.00000000   0.00000000   0.00000000   0.00396701  -0.00281525   0.00000000   0.00000000   0.00000000   0.17143607   0.02792504   0.11804451  -0.00732420   0.00000000
  1.34800000   0.01946288   0.01841704  -0.00344535  -0.00006706   0.54937504   0.00000000   0.00000000   0.00000000   0.00327865  -0.00218632   0.00000000   0.00000000   0.00000000   0.17147658   0.02793228   0.11803951  -0.02685500   0.00000000
  1.35000000   0.01781382   0.01842393  -0.00355153  -0.00006327   0.54937504   0.00000000   0.00000000   0.00000000   0.00213896  -0.00148737   0.00000000   0.00000000   0.00000000   0.17151386   0.02793770   0.11803584  -0.02685500   0.00000000
  1.35200000   0.01464762   0.01843104  -0.00368341  -0.00005395   0.54937504   0.00000000   0.00000000   0.00000000   0.00113239  -0.00077040   0.00000000   0.00000000   0.00000000   0.17154632   0.02794097   0.11803358  -0.00488280   0.00000000
  1.35400000   0.01299856   0.01843840  -0.00387022  -0.00005031   0.54937504   0.00000000   0.00000000   0.00000000   0.00071880  -0.00008931   0.00000000   0.00000000   0.00000000   0.17157396   0.02794282   0.11803272   0.00976560   0.00000000
  1.35600000   0.00653424   0.01844614  -0.00413405  -0.00002701   0.54937504   0.00000000   0.00000000   0.00000000   0.00101837   0.00050714   0.00000000   0.00000000   0.00000000   0.17159350   0.02794456   0.11803314   0.01220700   0.00000000
  1.35800000   0.00495114   0.01845441  -0.00441824  -0.00002188   0.54937504   0.00000000   0.00000000   0.00000000   0.00176901   0.00099056   0.00000000   0.00000000   0.00000000   0.17160498   0.02794735   0.11803464   0.01709000   0.00000000
  1.36000000   0.00013588   0.01846325  -0.00463680  -0.00000063   0.54937504   0.00000000   0.00000000   0.00000000   0.00247718   0.00135115   0.00000000   0.00000000   0.00000000   0.17161007   0.02795160   0.11803698   0.00976560   0.00000000
  1.36200000   0.00000000   0.01847252  -0.00476231   0.00000000   0.54937504   0.00000000   0.00000000   0.00000000   0.00268349   0.00158773   0.00000000   0.00000000   0.00000000   0.17161021   0.02795676   0.11803992   0.00488280   0.00000000
  1.36400000   0.00000000   0.01848205  -0.00476077   0.00000000   0.54937504   0.00000000   0.00000000   0.00000000   0.00220556   0.00170877   0.00000000   0.00000000   0.00000000   0.17161021   0.02796164   0.11804321   0.01953100   0.00000000
  1.36600000   0.00000000   0.01849157  -0.00444875   0.00000000   0.54937504   0.00000000   0.00000000   0.00000000   0.00123313   0.00173261   0.00000000   0.00000000   0.00000000   0.17161021   0.02796508   0.11804666   0.00976560   0.00000000
  1.36800000   0.00000000   0.01850047  -0.00347974   0.00000000   0.54937504   0.00000000   0.00000000   0.00000000   0.00022892   0.00168387   0.00000000   0.00000000   0.00000000   0.17161021   0.02796655   0.11805007  -0.01709000   0.00000000
  1.37000000   0.00000000   0.01850743  -0.00149454   0.00000000   0.54937504   0.00000000   0.00000000   0.00000000  -0.00031118   0.00159266   0.00000000   0.00000000   0.00000000   0.17161021   0.02796646   0.11805335  -0.02197300   0.00000000
  1.37200000   0.00000000   0.01851042   0.00163942   0.00000000   0.54937504   0.00000000   0.00000000   0.00000000  -0.00011421   0.00148859   0.00000000   0.00000000   0.00000000   0.17161021   0.02796604   0.11805643  -0.03662100   0.00000000
  1.37400000   0.00000000   0.01850714   0.00562592   0.00000000   0.54937504   0.00000000   0.00000000   0.00000000   0.00072972   0.00139367   0.00000000   0.00000000   0.00000000   0.17161021   0.02796665   0.11805931  -0.04394500   0.00000000
  1.37600000   0.00000000   0.01849588   0.00975512   0.00000000   0.54937504   0.00000000   0.00000000   0.00000000   0.00181322   0.00132640   0.00000000   0.00000000   0.00000000   0.17161021   0.02796920   0.11806203  -0.04394500   0.00000000
  1.37800000   0.00000000   0.01847637   0.01316523   0.00000000   0.54937504   0.00000000   0.00000000   0.00000000   0.00261850   0.00130395   0.00000000   0.00000000   0.00000000   0.17161021   0.02797363   0.11806466  -0.03173800   0.00000000
  1.38000000   0.00000000   0.01845004   0.01517006   0.00000000   0.54937504   0.00000000   0.00000000   0.00000000   0.00277956   0.00133377   0.00000000   0.00000000   0.00000000   0.17161021   0.02797903   0.11806730  -0.02441400   0.00000000
  1.38200000   0.00000000   0.01841970   0.01549614   0.00000000   0.54937504   0.00000000   0.00000000   0.00000000   0.00226408   0.00141185   0.00000000   0.00000000   0.00000000   0.17161021   0.02798407   0.11807005  -0.02441400   0.00000000
  1.38400000   0.00000000   0.01838871   0.01434478   0.00000000   0.54937504   0.00000000   0.00000000   0.00000000   0.00138168   0.00152688   0.00000000   0.00000000   0.00000000   0.17161021   0.02798772   0.11807298  -0.02197300   0.00000000
  1.38600000   0.00000000   0.01836002   0.01220806   0.00000000   0.54937504   0.00000000   0.00000000   0.00000000   0.00061842   0.00165630   0.00000000   0.00000000   0.00000000   0.17161021   0.02798972   0.11807617  -0.01220700   0.00000000
  1.38800000   0.00000000   0.01833561   0.00954974   0.00000000   0.54937504   0.00000000   0.00000000   0.00000000   0.00038496   0.00177138   0.00000000   0.00000000   0.00000000   0.17161021   0.02799072   0.11807960  -0.00488280   0.00000000
  1.39000000   0.00000000   0.01831651   0.00663207   0.00000000   0.54937504   0.00000000   0.00000000   0.00000000   0.00080705   0.00185587   0.00000000   0.00000000   0.00000000   0.17161021   0.02799191   0.11808322  -0.00976560   0.00000000
  1.39200000   0.00000000   0.01830324   0.00360501   0.00000000   0.54937504   0.00000000   0.00000000   0.00000000   0.00166383   0.00190743   0.00000000   0.00000000   0.00000000   0.17161021   0.02799438   0.11808699   0.01464800   0.00000000
  1.39400000   0.00000000   0.01829603   0.00069876   0.00000000   0.54937504   0.00000000   0.00000000   0.00000000   0.00250403   0.00192678   0.00000000   0.00000000   0.00000000   0.17161021   0.02799855   0.11809082   0.01464800   0.00000000
  1.39600000   0.00000000   0.01829463  -0.00170980   0.00000000   0.54937504   0.00000000   0.00000000   0.00000000   0.00288044   0.00191503   0.00000000   0.00000000   0.00000000   0.17161021   0.02800393   0.11809466  -0.00488280   0.00000000
  1.39800000   0.00000000   0.01829805  -0.00323707   0.00000000   0.54937504   0.00000000   0.00000000   0.00000000   0.00258024   0.00186870   0.00000000   0.00000000   0.00000000   0.17161021   0.02800940   0.11809845  -0.00488280   0.00000000
  1.40000000   0.00000000   0.01830453  -0.00371675   0.00000000   0.54937504   0.00000000   0.00000000   0.00000000   0.00173325   0.00177792   0.00000000   0.00000000   0.00000000   0.17161021   0.02801371   0.11810209  -0.01464800   0.00000000
  1.40200000   0.00000000   0.01831196  -0.00330911   0.00000000   0.54937504   0.00000000   0.00000000   0.00000000   0.00074471   0.00163832   0.00000000   0.00000000   0.00000000   0.17161021   0.02801619   0.11810551  -0.01220700   0.00000000
  1.40400000   0.00000000   0.01831858  -0.00239198   0.00000000   0.54937504   0.00000000   0.00000000   0.00000000   0.00008684   0.00145511   0.00000000   0.00000000   0.00000000   0.17161021   0.02801702   0.11810860  -0.01709000   0.00000000
  1.40600000   0.00000000   0.01832336  -0.00133469   0.00000000   0.54937504   0.00000000   0.00000000   0.00000000   0.00005598   0.00123565   0.00000000   0.00000000   0.00000000   0.17161021   0.02801716   0.11811129  -0.00732420   0.00000000
  1.40800000   0.00000000   0.01832603  -0.00035966   0.00000000   0.54937504   0.00000000   0.00000000   0.00000000   0.00062162   0.00099016   0.00000000   0.00000000   0.00000000   0.17161021   0.02801784   0.11811352  -0.01464800   0.00000000
  1.41000000   0.00000000   0.01832675   0.00042816   0.00000000   0.54937504   0.00000000   0.00000000   0.00000000   0.00144425   0.00073447   0.00000000   0.00000000   0.00000000   0.17161021   0.02801990   0.11811524  -0.02929700   0.00000000
  1.41200000   0.00000000   0.01832590   0.00096962   0.00000000   0.54937504   0.00000000   0.00000000   0.00000000   0.00205081   0.00048602   0.00000000   0.00000000   0.00000000   0.17161021   0.02802340   0.11811646  -0.00976560   0.00000000
  1.41400000   0.00000000   0.01832396   0.00125979   0.00000000   0.54937504   0.00000000   0.00000000   0.00000000   0.00207754   0.00026551   0.00000000   0.00000000   0.00000000   0.17161021   0.02802753   0.11811722  -0.03173800   0.00000000
  1.41600000   0.00000000   0.01832144   0.00134391   0.00000000   0.54937504   0.00000000   0.00000000   0.00000000   0.00145632   0.00009972   0.00000000   0.00000000   0.00000000   0.17161021   0.02803106   0.11811758  -0.03418000   0.00000000
  1.41800000   0.00000000   0.01831875   0.00124391   0.00000000   0.54937504   0.00000000   0.00000000   0.00000000   0.00044963   0.00000939   0.00000000   0.00000000   0.00000000   0.17161021   0.02803297   0.11811769  -0.01709000   0.00000000
  1.42000000   0.00000000   0.01831626   0.00095261   0.00000000   0.54937504   0.00000000   0.00000000   0.00000000  -0.00048416  -0.00000366   0.00000000   0.00000000   0.00000000   0.17161021   0.02803293   0.11811770  -0.01464800   0.00000000
  1.42200000   0.00000000   0.01831436   0.00049114   0.00000000   0.54937504   0.00000000   0.00000000   0.00000000  -0.00092581   0.00004810   0.00000000   0.00000000   0.00000000   0.17161021   0.02803152   0.11811774  -0.01464800   0.00000000
  1.42400000   0.00000000   0.01831337  -0.00009890   0.00000000   0.54937504   0.00000000   0.00000000   0.00000000  -0.00070886   0.00014666   0.00000000   0.00000000   0.00000000   0.17161021   0.02802989   0.11811793  -0.01709000   0.00000000
  1.42600000   0.00000000   0.01831357  -0.00075287   0.00000000   0.54937504   0.00000000   0.00000000   0.00000000  -0.00000193   0.00027135   0.00000000   0.00000000   0.00000000   0.17161021   0.02802918   0.11811835  -0.02685500   0.00000000
  1.42800000   0.00000000   0.01831508  -0.00132457   0.00000000   0.54937504   0.00000000   0.00000000   0.00000000   0.00078166   0.00040464   0.00000000   0.00000000   0.00000000   0.17161021   0.02802996   0.11811903  -0.04638700   0.00000000
  1.43000000   0.00000000   0.01831773  -0.00164325   0.00000000   0.54937504   0.00000000   0.00000000   0.00000000   0.00119973   0.00053782   0.00000000   0.00000000   0.00000000   0.17161021   0.02803194   0.11811997  -0.04394500   0.00000000
  1.43200000   0.00000000   0.01832101  -0.00167258   0.00000000   0.54937504   0.00000000   0.00000000   0.00000000   0.00100964   0.00066928   0.00000000   0.00000000   0.00000000   0.17161021   0.02803415   0.11812118  -0.03173800   0.00000000
  1.43400000   0.00000000   0.01832436  -0.00154928   0.00000000   0.54937504   0.00000000   0.00000000   0.00000000   0.00029070   0.00079962   0.00000000   0.00000000   0.00000000   0.17161021   0.02803545   0.11812265  -0.04394500   0.00000000
  1.43600000   0.00000000   0.01832746  -0.00147884   0.00000000   0.54937504   0.00000000   0.00000000   0.00000000  -0.00059986   0.00092804   0.00000000   0.00000000   0.00000000   0.17161021   0.02803514   0.11812437  -0.02685500   0.00000000
  1.43800000   0.00000000   0.01833041  -0.00162774   0.00000000   0.54937504   0.00000000   0.00000000   0.00000000  -0.00121219   0.00104997   0.00000000   0.00000000   0.00000000   0.17161021   0.02803333   0.11812635  -0.02197300   0.00000000
  1.44000000   0.00000000   0.01833367  -0.00206852   0.00000000   0.54937504   0.00000000   0.00000000   0.00000000  -0.00123518   0.00115657   0.00000000   0.00000000   0.00000000   0.17161021   0.02803088   0.11812856   0.00732420   0.00000000
  1.44200000   0.00000000   0.01833781  -0.00275235   0.00000000   0.54937504   0.00000000   0.00000000   0.00000000  -0.00065567   0.00123668   0.00000000   0.00000000   0.00000000   0.17161021   0.02802899   0.11813095   0.00976560   0.00000000
  1.44400000   0.00000000   0.01834331  -0.00351475   0.00000000   0.54937504   0.00000000   0.00000000   0.00000000   0.00023390   0.00127952   0.00000000   0.00000000   0.00000000   0.17161021   0.02802857   0.11813347   0.00000000   0.00000000
  1.44600000   0.00000000   0.01835034  -0.00417471   0.00000000   0.54937504   0.00000000   0.00000000   0.00000000   0.00098271   0.00127499   0.00000000   0.00000000   0.00000000   0.17161021   0.02802978   0.11813602  -0.00732420   0.00000000
  1.44800000   0.00000000   0.01835869  -0.00465864   0.00000000   0.54937504   0.00000000   0.00000000   0.00000000   0.00121082   0.00121474   0.00000000   0.00000000   0.00000000   0.17161021   0.02803198   0.11813851  -0.00976560   0.00000000
  1.45000000   0.00000000   0.01836801  -0.00497325   0.00000000   0.54937504   0.00000000   0.00000000   0.00000000   0.00080292   0.00109715   0.00000000   0.00000000   0.00000000   0.17161021   0.02803399   0.11814082  -0.01709000   0.00000000
  1.45200000   0.00000000   0.01837795  -0.00510691   0.00000000   0.54937504   0.00000000   0.00000000   0.00000000  -0.00003508   0.00092943   0.00000000   0.00000000   0.00000000   0.17161021   0.02803476   0.11814285  -0.00244140   0.00000000
  1.45400000   0.00000000   0.01838817  -0.00504777   0.00000000   0.54937504   0.00000000   0.00000000   0.00000000  -0.00088298   0.00072620   0.00000000   0.00000000   0.00000000   0.17161021   0.02803384   0.11814451  -0.00244140   0.00000000
  1.45600000   0.00000000   0.01839826  -0.00480386   0.00000000   0.54937504   0.00000000   0.00000000   0.00000000  -0.00131975   0.00050896   0.00000000   0.00000000   0.00000000   0.17161021   0.02803164   0.11814574  -0.00732420   0.00000000
  1.45800000   0.00000000   0.01840787  -0.00433494   0.00000000   0.54937504   0.00000000   0.00000000   0.00000000  -0.00113641   0.00029945   0.00000000   0.00000000   0.00000000   0.17161021   0.02802918   0.11814655  -0.00244140   0.00000000
  1.46000000   0.00000000   0.01841654  -0.00358032   0.00000000   0.54937504   0.00000000   0.00000000   0.00000000  -0.00044008   0.00010818   0.00000000   0.00000000   0.00000000   0.17161021   0.02802761   0.11814696  -0.01709000   0.00000000
  1.46200000   0.00000000   0.01842370  -0.00258511   0.00000000   0.54937504   0.00000000   0.00000000   0.00000000   0.00040420  -0.00006659   0.00000000   0.00000000   0.00000000   0.17161021   0.02802757   0.11814700  -0.01464800   0.00000000
  1.46400000   0.00000000   0.01842887  -0.00151729   0.00000000   0.54937504   0.00000000   0.00000000   0.00000000   0.00096361  -0.00022696   0.00000000   0.00000000   0.00000000   0.17161021   0.02802894   0.11814671  -0.01220700   0.00000000
  1.46600000   0.00000000   0.01843191  -0.00057119   0.00000000   0.54937504   0.00000000   0.00000000   0.00000000   0.00096082  -0.00036671   0.00000000   0.00000000   0.00000000   0.17161021   0.02803086   0.11814611  -0.02197300   0.00000000
  1.46800000   0.00000000   0.01843305   0.00011501   0.00000000   0.54937504   0.00000000   0.00000000   0.00000000   0.00041363  -0.00047491   0.00000000   0.00000000   0.00000000   0.17161021   0.02803224   0.11814527   0.00000000   0.00000000
  1.47000000   0.00000000   0.01843282   0.00049643   0.00000000   0.54937504   0.00000000   0.00000000   0.00000000  -0.00038037  -0.00054342   0.00000000   0.00000000   0.00000000   0.17161021   0.02803227   0.11814425   0.01464800   0.00000000
  1.47200000   0.00000000   0.01843183   0.00061908   0.00000000   0.54937504   0.00000000   0.00000000   0.00000000  -0.00100085  -0.00057203   0.00000000   0.00000000   0.00000000   0.17161021   0.02803089   0.11814314   0.01464800   0.00000000
  1.47400000   0.00000000   0.01843059   0.00057458   0.00000000   0.54937504   0.00000000   0.00000000   0.00000000  -0.00112133  -0.00057119   0.00000000   0.00000000   0.00000000   0.17161021   0.02802877   0.11814199  -0.00488280   0.00000000
  1.47600000   0.00000000   0.01842944   0.00044602   0.00000000   0.54937504   0.00000000   0.00000000   0.00000000  -0.00067592  -0.00055701   0.00000000   0.00000000   0.00000000   0.17161021   0.02802697   0.11814087  -0.00244140   0.00000000
  1.47800000   0.00000000   0.01842855   0.00028422   0.00000000   0.54937504   0.00000000   0.00000000   0.00000000   0.00010903  -0.00054137   0.00000000   0.00000000   0.00000000   0.17161021   0.02802640   0.11813977   0.00488280   0.00000000
  1.48000000   0.00000000   0.01842798   0.00011023   0.00000000   0.54937504   0.00000000   0.00000000   0.00000000   0.00083357  -0.00053006   0.00000000   0.00000000   0.00000000   0.17161021   0.02802734   0.11813870   0.00244140   0.00000000
  1.48200000   0.00000000   0.01842776  -0.00007412   0.00000000   0.54937504   0.00000000   0.00000000   0.00000000   0.00112950  -0.00052718   0.00000000   0.00000000   0.00000000   0.17161021   0.02802931   0.11813764  -0.00976560   0.00000000
  1.48400000   0.00000000   0.01842791  -0.00027430   0.00000000   0.54937504   0.00000000   0.00000000   0.00000000   0.00084792  -0.00053518   0.00000000   0.00000000   0.00000000   0.17161021   0.02803129   0.11813658  -0.02197300   0.00000000
  1.48600000   0.00000000   0.01842846  -0.00049009   0.00000000   0.54937504   0.00000000   0.00000000   0.00000000   0.00013398  -0.00055176   0.00000000   0.00000000   0.00000000   0.17161021   0.02803227   0.11813549  -0.03173800   0.00000000
  1.48800000   0.00000000   0.01842944  -0.00070174   0.00000000   0.54937504   0.00000000   0.00000000   0.00000000  -0.00064900  -0.00056988   0.00000000   0.00000000   0.00000000   0.17161021   0.02803175   0.11813437  -0.02685500   0.00000000
  1.49000000   0.00000000   0.01843084  -0.00086761   0.00000000   0.54937504   0.00000000   0.00000000   0.00000000  -0.00110512  -0.00058197   0.00000000   0.00000000   0.00000000   0.17161021   0.02803000   0.11813322  -0.02929700   0.00000000
  1.49200000   0.00000000   0.01843257  -0.00096735   0.00000000   0.54937504   0.00000000   0.00000000   0.00000000  -0.00100706  -0.00058486   0.00000000   0.00000000   0.00000000   0.17161021   0.02802789   0.11813205  -0.02929700   0.00000000
  1.49400000   0.00000000   0.01843451  -0.00105993   0.00000000   0.54937504   0.00000000   0.00000000   0.00000000  -0.00041162  -0.00057969   0.00000000   0.00000000   0.00000000   0.17161021   0.02802647   0.11813088  -0.01464800   0.00000000
  1.49600000   0.00000000   0.01843663  -0.00123071   0.00000000   0.54937504   0.00000000   0.00000000   0.00000000   0.00037186  -0.00056759   0.00000000   0.00000000   0.00000000   0.17161021   0.02802643   0.11812974  -0.01953100   0.00000000
  1.49800000   0.00000000   0.01843909  -0.00146038   0.00000000   0.54937504   0.00000000   0.00000000   0.00000000   0.00094436  -0.00054786   0.00000000   0.00000000   0.00000000   0.17161021   0.02802774   0.11812862  -0.01464800   0.00000000
  1.50000000   0.00000000   0.01844201  -0.00162973   0.00000000   0.54937504   0.00000000   0.00000000   0.00000000   0.00102308  -0.00051928   0.00000000   0.00000000   0.00000000   0.17161021   0.02802971   0.11812755  -0.01709000   0.00000000
  1.50200000   0.00000000   0.01844527  -0.00165476   0.00000000   0.54937504   0.00000000   0.00000000   0.00000000   0.00058333  -0.00047952   0.00000000   0.00000000   0.00000000   0.17161021   0.02803132   0.11812656  -0.01953100   0.00000000
  1.50400000   0.00000000   0.01844858  -0.00154591   0.00000000   0.54937504   0.00000000   0.00000000   0.00000000  -0.00013294  -0.00042468   0.00000000   0.00000000   0.00000000   0.17161021   0.02803177   0.11812565  -0.01953100   0.00000000
  1.50600000   0.00000000   0.01845167  -0.00135088   0.00000000   0.54937504   0.00000000   0.00000000   0.00000000  -0.00074313  -0.00035254   0.00000000   0.00000000   0.00000000   0.17161021   0.02803089   0.11812487  -0.01953100   0.00000000
  1.50800000   0.00000000   0.01845437  -0.00109522   0.00000000   0.54937504   0.00000000   0.00000000   0.00000000  -0.00092059  -0.00026648   0.00000000   0.00000000   0.00000000   0.17161021   0.02802923   0.11812426  -0.03418000   0.00000000
  1.51000000   0.00000000   0.01845656  -0.00078811   0.00000000   0.54937504   0.00000000   0.00000000   0.00000000  -0.00056290  -0.00017513   0.00000000   0.00000000   0.00000000   0.17161021   0.02802774   0.11812381  -0.01709000   0.00000000
  1.51200000   0.00000000   0.01845814  -0.00045501   0.00000000   0.54937504   0.00000000   0.00000000   0.00000000   0.00015519  -0.00008844   0.00000000   0.00000000   0.00000000   0.17161021   0.02802734   0.11812355  -0.01953100   0.00000000
  1.51400000   0.00000000   0.01845905  -0.00013699   0.00000000   0.54937504   0.00000000   0.00000000   0.00000000   0.00087251  -0.00001489   0.00000000   0.00000000   0.00000000   0.17161021   0.02802836   0.11812345  -0.00976560   0.00000000
  1.51600000   0.00000000   0.01845932   0.00012972   0.00000000   0.54937504   0.00000000   0.00000000   0.00000000   0.00122753   0.00003935   0.00000000   0.00000000   0.00000000   0.17161021   0.02803046   0.11812347  -0.00244140   0.00000000
  1.51800000   0.00000000   0.01845906   0.00031594   0.00000000   0.54937504   0.00000000   0.00000000   0.00000000   0.00104267   0.00007263   0.00000000   0.00000000   0.00000000   0.17161021   0.02803273   0.11812358   0.00732420   0.00000000
  1.52000000   0.00000000   0.01845843   0.00039250   0.00000000   0.54937504   0.00000000   0.00000000   0.00000000   0.00041373   0.00009128   0.00000000   0.00000000   0.00000000   0.17161021   0.02803419   0.11812375  -0.00488280   0.00000000
  1.52200000   0.00000000   0.01845765   0.00034732   0.00000000   0.54937504   0.00000000   0.00000000   0.00000000  -0.00033930   0.00010826   0.00000000   0.00000000   0.00000000   0.17161021   0.02803427   0.11812395  -0.00244140   0.00000000
  1.52400000   0.00000000   0.01845695   0.00021492   0.00000000   0.54937504   0.00000000   0.00000000   0.00000000  -0.00083569   0.00013316   0.00000000   0.00000000   0.00000000   0.17161021   0.02803309   0.11812419  -0.00488280   0.00000000
  1.52600000   0.00000000   0.01845652   0.00005487   0.00000000   0.54937504   0.00000000   0.00000000   0.00000000  -0.00082835   0.00016291   0.00000000   0.00000000   0.00000000   0.17161021   0.02803143   0.11812448  -0.03418000   0.00000000
  1.52800000   0.00000000   0.01845641  -0.00010227   0.00000000   0.54937504   0.00000000   0.00000000   0.00000000  -0.00032800   0.00018412   0.00000000   0.00000000   0.00000000   0.17161021   0.02803027   0.11812483  -0.04394500   0.00000000
  1.53000000   0.00000000   0.01845662  -0.00024472   0.00000000   0.54937504   0.00000000   0.00000000   0.00000000   0.00040675   0.00018654   0.00000000   0.00000000   0.00000000   0.17161021   0.02803035   0.11812520  -0.04150400   0.00000000
  1.53200000   0.00000000   0.01845711  -0.00033922   0.00000000   0.54937504   0.00000000   0.00000000   0.00000000   0.00100533   0.00017227   0.00000000   0.00000000   0.00000000   0.17161021   0.02803176   0.11812556  -0.02929700   0.00000000
  1.53400000   0.00000000   0.01845779  -0.00035606   0.00000000   0.54937504   0.00000000   0.00000000   0.00000000   0.00117503   0.00014831   0.00000000   0.00000000   0.00000000   0.17161021   0.02803394   0.11812588  -0.02685500   0.00000000
  1.53600000   0.00000000   0.01845850  -0.00030767   0.00000000   0.54937504   0.00000000   0.00000000   0.00000000   0.00084946   0.00011552   0.00000000   0.00000000   0.00000000   0.17161021   0.02803597   0.11812615  -0.02929700   0.00000000
  1.53800000   0.00000000   0.01845911  -0.00023109   0.00000000   0.54937504   0.00000000   0.00000000   0.00000000   0.00022180   0.00006814   0.00000000   0.00000000   0.00000000   0.17161021   0.02803704   0.11812633  -0.02197300   0.00000000
  1.54000000   0.00000000   0.01845958  -0.00015565   0.00000000   0.54937504   0.00000000   0.00000000   0.00000000  -0.00035551  -0.00000243   0.00000000   0.00000000   0.00000000   0.17161021   0.02803690   0.11812639  -0.02929700   0.00000000
  1.54200000   0.00000000   0.01845989  -0.00009520   0.00000000   0.54937504   0.00000000   0.00000000   0.00000000  -0.00055351  -0.00010488   0.00000000   0.00000000   0.00000000   0.17161021   0.02803599   0.11812629  -0.02685500   0.00000000
  1.54400000   0.00000000   0.01846008  -0.00005233   0.00000000   0.54937504   0.00000000   0.00000000   0.00000000  -0.00023643  -0.00024284   0.00000000   0.00000000   0.00000000   0.17161021   0.02803520   0.11812594  -0.04638700   0.00000000
  1.54600000   0.00000000   0.01846018  -0.00002238   0.00000000   0.54937504   0.00000000   0.00000000   0.00000000   0.00046941  -0.00040824   0.00000000   0.00000000   0.00000000   0.17161021   0.02803544   0.11812529  -0.02685500   0.00000000
  1.54800000   0.00000000   0.01846023   0.00000335   0.00000000   0.54937504   0.00000000   0.00000000   0.00000000   0.00124179  -0.00058076   0.00000000   0.00000000   0.00000000   0.17161021   0.02803715   0.11812430  -0.02929700   0.00000000
  1.55000000   0.00000000   0.01846022   0.00003527   0.00000000   0.54937504   0.00000000   0.00000000   0.00000000   0.00172716  -0.00073403   0.00000000   0.00000000   0.00000000   0.17161021   0.02804012   0.11812298  -0.02441400   0.00000000
  1.55200000   0.00000000   0.01846015   0.00008332   0.00000000   0.54937504   0.00000000   0.00000000   0.00000000   0.00171842  -0.00084229   0.00000000   0.00000000   0.00000000   0.17161021   0.02804356   0.11812141  -0.01464800   0.00000000
  1.55400000   0.00000000   0.01845998   0.00015447   0.00000000   0.54937504   0.00000000   0.00000000   0.00000000   0.00125750  -0.00088729   0.00000000   0.00000000   0.00000000   0.17161021   0.02804654   0.11811968  -0.01220700   0.00000000
  1.55600000   0.00000000   0.01845967   0.00024910   0.00000000   0.54937504   0.00000000   0.00000000   0.00000000   0.00061163  -0.00086709   0.00000000   0.00000000   0.00000000   0.17161021   0.02804841   0.11811792  -0.01953100   0.00000000
  1.55800000   0.00000000   0.01845918   0.00035609   0.00000000   0.54937504   0.00000000   0.00000000   0.00000000   0.00013433  -0.00079770   0.00000000   0.00000000   0.00000000   0.17161021   0.02804915   0.11811626  -0.00488280   0.00000000
  1.56000000   0.00000000   0.01845846   0.00044665   0.00000000   0.54937504   0.00000000   0.00000000   0.00000000   0.00008253  -0.00070086   0.00000000   0.00000000   0.00000000   0.17161021   0.02804937   0.11811476  -0.00244140   0.00000000
  1.56200000   0.00000000   0.01845757   0.00046790   0.00000000   0.54937504   0.00000000   0.00000000   0.00000000   0.00048500  -0.00059134   0.00000000   0.00000000   0.00000000   0.17161021   0.02804994   0.11811347  -0.01220700   0.00000000
  1.56400000   0.00000000   0.01845663   0.00035849   0.00000000   0.54937504   0.00000000   0.00000000   0.00000000   0.00112983  -0.00047477   0.00000000   0.00000000   0.00000000   0.17161021   0.02805155   0.11811240   0.00000000   0.00000000
  1.56600000   0.00000000   0.01845592   0.00011744   0.00000000   0.54937504   0.00000000   0.00000000   0.00000000   0.00167620  -0.00035127   0.00000000   0.00000000   0.00000000   0.17161021   0.02805436   0.11811158   0.00000000   0.00000000
  1.56800000   0.00000000   0.01845568  -0.00014478   0.00000000   0.54937504   0.00000000   0.00000000   0.00000000   0.00183005  -0.00021889   0.00000000   0.00000000   0.00000000   0.17161021   0.02805787   0.11811101  -0.00976560   0.00000000
  1.57000000   0.00000000   0.01845597  -0.00028688   0.00000000   0.54937504   0.00000000   0.00000000   0.00000000   0.00149291  -0.00007543   0.00000000   0.00000000   0.00000000   0.17161021   0.02806119   0.11811071   0.00488280   0.00000000
  1.57200000   0.00000000   0.01845655  -0.00026322   0.00000000   0.54937504   0.00000000   0.00000000   0.00000000   0.00081126   0.00007860   0.00000000   0.00000000   0.00000000   0.17161021   0.02806349   0.11811072  -0.01464800   0.00000000
  1.57400000   0.00000000   0.01845707  -0.00013309   0.00000000   0.54937504   0.00000000   0.00000000   0.00000000   0.00010227   0.00023629   0.00000000   0.00000000   0.00000000   0.17161021   0.02806441   0.11811103  -0.03173800   0.00000000
  1.57600000   0.00000000   0.01845734   0.00001175   0.00000000   0.54937504   0.00000000   0.00000000   0.00000000  -0.00030733   0.00038864   0.00000000   0.00000000   0.00000000   0.17161021   0.02806420   0.11811166  -0.02441400   0.00000000
  1.57800000   0.00000000   0.01845732   0.00010420   0.00000000   0.54937504   0.00000000   0.00000000   0.00000000  -0.00024715   0.00053322   0.00000000   0.00000000   0.00000000   0.17161021   0.02806365   0.11811258  -0.02197300   0.00000000
  1.58000000   0.00000000   0.01845711   0.00013586   0.00000000   0.54937504   0.00000000   0.00000000   0.00000000   0.00021134   0.00067595   0.00000000   0.00000000   0.00000000   0.17161021   0.02806361   0.11811379  -0.01464800   0.00000000
  1.58200000   0.00000000   0.01845683   0.00014551   0.00000000   0.54937504   0.00000000   0.00000000   0.00000000   0.00079345   0.00082686   0.00000000   0.00000000   0.00000000   0.17161021   0.02806462   0.11811529  -0.01220700   0.00000000
  1.58400000   0.00000000   0.01845654   0.00015787   0.00000000   0.54937504   0.00000000   0.00000000   0.00000000   0.00116286   0.00099395   0.00000000   0.00000000   0.00000000   0.17161021   0.02806657   0.11811711  -0.01709000   0.00000000
  1.58600000   0.00000000   0.01845623   0.00016730   0.00000000   0.54937504   0.00000000   0.00000000   0.00000000   0.00109373   0.00117632   0.00000000   0.00000000   0.00000000   0.17161021   0.02806883   0.11811928  -0.01709000   0.00000000
  1.58800000   0.00000000   0.01845589   0.00017754   0.00000000   0.54937504   0.00000000   0.00000000   0.00000000   0.00058663   0.00136111   0.00000000   0.00000000   0.00000000   0.17161021   0.02807051   0.11812182  -0.01220700   0.00000000
  1.59000000   0.00000000   0.01845554   0.00019454   0.00000000   0.54937504   0.00000000   0.00000000   0.00000000  -0.00013318   0.00152769   0.00000000   0.00000000   0.00000000   0.17161021   0.02807096   0.11812471  -0.01953100   0.00000000
  1.59200000   0.00000000   0.01845515   0.00019793   0.00000000   0.54937504   0.00000000   0.00000000   0.00000000  -0.00073372   0.00165617   0.00000000   0.00000000   0.00000000   0.17161021   0.02807010   0.11812789  -0.02197300   0.00000000
  1.59400000   0.00000000   0.01845475   0.00016744   0.00000000   0.54937504   0.00000000   0.00000000   0.00000000  -0.00094579   0.00173662   0.00000000   0.00000000   0.00000000   0.17161021   0.02806842   0.11813128  -0.01709000   0.00000000
  1.59600000   0.00000000   0.01845442   0.00009411   0.00000000   0.54937504   0.00000000   0.00000000   0.00000000  -0.00069828   0.00177413   0.00000000   0.00000000   0.00000000   0.17161021   0.02806677   0.11813479  -0.01220700   0.00000000
  1.59800000   0.00000000   0.01845423  -0.00003748   0.00000000   0.54937504   0.00000000   0.00000000   0.00000000  -0.00015311   0.00178232   0.00000000   0.00000000   0.00000000   0.17161021   0.02806592   0.11813835  -0.01220700   0.00000000
  1.60000000   0.00000000   0.01845431  -0.00020250   0.00000000   0.54937504   0.00000000   0.00000000   0.00000000   0.00037863   0.00176954   0.00000000   0.00000000   0.00000000   0.17161021   0.02806615   0.11814190  -0.00732420   0.00000000
  1.60200000   0.00000000   0.01845471  -0.00030705   0.00000000   0.54937504   0.00000000   0.00000000   0.00000000   0.00059745   0.00173522   0.00000000   0.00000000   0.00000000   0.17161021   0.02806712   0.11814541  -0.01220700   0.00000000
  1.60400000   0.00000000   0.01845532  -0.00028662   0.00000000   0.54937504   0.00000000   0.00000000   0.00000000   0.00037019   0.00168095   0.00000000   0.00000000   0.00000000   0.17161021   0.02806809   0.11814882  -0.00976560   0.00000000
  1.60600000   0.00000000   0.01845590  -0.00018687   0.00000000   0.54937504   0.00000000   0.00000000   0.00000000  -0.00020294   0.00161739   0.00000000   0.00000000   0.00000000   0.17161021   0.02806826   0.11815212  -0.00732420   0.00000000
  1.60800000   0.00000000   0.01845627  -0.00010132   0.00000000   0.54937504   0.00000000   0.00000000   0.00000000  -0.00084299   0.00155527   0.00000000   0.00000000   0.00000000   0.17161021   0.02806721   0.11815529  -0.00976560   0.00000000
  1.61000000   0.00000000   0.01845647  -0.00007191   0.00000000   0.54937504   0.00000000   0.00000000   0.00000000  -0.00123613   0.00149264   0.00000000   0.00000000   0.00000000   0.17161021   0.02806513   0.11815834  -0.01709000   0.00000000
  1.61200000   0.00000000   0.01845662  -0.00008017   0.00000000   0.54937504   0.00000000   0.00000000   0.00000000  -0.00119242   0.00141271   0.00000000   0.00000000   0.00000000   0.17161021   0.02806270   0.11816125  -0.01464800   0.00000000
  1.61400000   0.00000000   0.01845678  -0.00010833   0.00000000   0.54937504   0.00000000   0.00000000   0.00000000  -0.00074084   0.00129706   0.00000000   0.00000000   0.00000000   0.17161021   0.02806077   0.11816396  -0.01709000   0.00000000
  1.61600000   0.00000000   0.01845699  -0.00015263   0.00000000   0.54937504   0.00000000   0.00000000   0.00000000  -0.00011363   0.00114199   0.00000000   0.00000000   0.00000000   0.17161021   0.02805992   0.11816640  -0.01220700   0.00000000
  1.61800000   0.00000000   0.01845730  -0.00018098   0.00000000   0.54937504   0.00000000   0.00000000   0.00000000   0.00037233   0.00095781   0.00000000   0.00000000   0.00000000   0.17161021   0.02806017   0.11816850  -0.01709000   0.00000000
  1.62000000   0.00000000   0.01845766  -0.00014577   0.00000000   0.54937504   0.00000000   0.00000000   0.00000000   0.00047758   0.00075527   0.00000000   0.00000000   0.00000000   0.17161021   0.02806102   0.11817021  -0.01464800   0.00000000
  1.62200000   0.00818330   0.01845795  -0.00004121  -0.00000034   0.54937504   0.00000000   0.00000000   0.00000000   0.00016209   0.00053825   0.00000000   0.00000000   0.00000000   0.17161839   0.02806166   0.11817150  -0.01953100   0.00000000
  1.62400000   0.00000000   0.01845804   0.00008835   0.00000000   0.54937504   0.00000000   0.00000000   0.00000000  -0.00039729   0.00030708   0.00000000   0.00000000   0.00000000   0.17162657   0.02806143   0.11817235  -0.02685500   0.00000000
  1.62600000   0.00000000   0.01845786   0.00018084   0.00000000   0.54937504   0.00000000   0.00000000   0.00000000  -0.00090090   0.00006372   0.00000000   0.00000000   0.00000000   0.17162657   0.02806013   0.11817272  -0.02441400   0.00000000
  1.62800000   0.00171898   0.01845750   0.00019114   0.00000033   0.54937504   0.00000000   0.00000000   0.00000000  -0.00108126  -0.00018606   0.00000000   0.00000000   0.00000000   0.17162829   0.02805815   0.11817260  -0.03173800   0.00000000
  1.63000000   0.00000000   0.01845712   0.00012392   0.00000000   0.54937504   0.00000000   0.00000000   0.00000000  -0.00084077  -0.00042989   0.00000000   0.00000000   0.00000000   0.17163001   0.02805623   0.11817198  -0.03662100   0.00000000
  1.63200000   0.00000000   0.01845687   0.00002439   0.00000000   0.54937504   0.00000000   0.00000000   0.00000000  -0.00030267  -0.00064775   0.00000000   0.00000000   0.00000000   0.17163001   0.02805508   0.11817090  -0.02929700   0.00000000
  1.63400000   0.00653424   0.01845682  -0.00007716  -0.00000050   0.54937504   0.00000000   0.00000000   0.00000000   0.00025165  -0.00081846   0.00000000   0.00000000   0.00000000   0.17163654   0.02805503   0.11816944  -0.02197300   0.00000000
  1.63600000   0.00000000   0.01845697  -0.00017202   0.00000000   0.54937504   0.00000000   0.00000000   0.00000000   0.00052742  -0.00092681   0.00000000   0.00000000   0.00000000   0.17164308   0.02805581   0.11816769  -0.01953100   0.00000000
  1.63800000   0.00000000   0.01845732  -0.00022640   0.00000000   0.54937504   0.00000000   0.00000000   0.00000000   0.00036910  -0.00096475   0.00000000   0.00000000   0.00000000   0.17164308   0.02805671   0.11816580  -0.01464800   0.00000000
  1.64000000   0.00171898   0.01845777  -0.00019207  -0.00000033   0.54937504   0.00000000   0.00000000   0.00000000  -0.00015918  -0.00092851   0.00000000   0.00000000   0.00000000   0.17164480   0.02805692   0.11816391  -0.01709000   0.00000000
  1.64200000   0.00000000   0.01845815  -0.00006103   0.00000000   0.54937504   0.00000000   0.00000000   0.00000000  -0.00080752  -0.00081601   0.00000000   0.00000000   0.00000000   0.17164652   0.02805595   0.11816216  -0.01220700   0.00000000
  1.64400000   0.00336804   0.01845828   0.00012755   0.00000043   0.54937504   0.00000000   0.00000000   0.00000000  -0.00126750  -0.00062879   0.00000000   0.00000000   0.00000000   0.17164988   0.02805388   0.11816072  -0.01953100   0.00000000
  1.64600000   0.00013588   0.01845802   0.00031401   0.00000004   0.54937504   0.00000000   0.00000000   0.00000000  -0.00132561  -0.00037749   0.00000000   0.00000000   0.00000000   0.17165339   0.02805128   0.11815971  -0.01464800   0.00000000
  1.64800000   0.00653424   0.01845739   0.00042684   0.00000279   0.54937504   0.00000000   0.00000000   0.00000000  -0.00096758  -0.00008495   0.00000000   0.00000000   0.00000000   0.17166006   0.02804899   0.11815925  -0.01220700   0.00000000
  1.65000000   0.00000000   0.01845654   0.00038998   0.00000000   0.54937504   0.00000000   0.00000000   0.00000000  -0.00038278   0.00021579   0.00000000   0.00000000   0.00000000   0.17166659   0.02804764   0.11815938  -0.00732420   0.00000000
  1.65200000   0.00171898   0.01845576   0.00018045   0.00000031   0.54937504   0.00000000   0.00000000   0.00000000   0.00013592   0.00048845   0.00000000   0.00000000   0.00000000   0.17166831   0.02804739   0.11816008  -0.01464800   0.00000000
  1.65400000   0.00000000   0.01845540  -0.00010325   0.00000000   0.54937504   0.00000000   0.00000000   0.00000000   0.00034540   0.00070095   0.00000000   0.00000000   0.00000000   0.17167003   0.02804787   0.11816127  -0.01220700   0.00000000
  1.65600000   0.00000000   0.01845561  -0.00029650   0.00000000   0.54937504   0.00000000   0.00000000   0.00000000   0.00017703   0.00083301   0.00000000   0.00000000   0.00000000   0.17167003   0.02804840   0.11816281  -0.01709000   0.00000000
  1.65800000   0.00013588   0.01845620  -0.00031599  -0.00000004   0.54937504   0.00000000   0.00000000   0.00000000  -0.00023078   0.00088451   0.00000000   0.00000000   0.00000000   0.17167017   0.02804834   0.11816452  -0.02441400   0.00000000
  1.66000000   0.00013588   0.01845683  -0.00020457  -0.00000003   0.54937504   0.00000000   0.00000000   0.00000000  -0.00060637   0.00087442   0.00000000   0.00000000   0.00000000   0.17167044   0.02804750   0.11816628  -0.01220700   0.00000000
  1.66200000   0.00171898   0.01845724  -0.00005902  -0.00000010   0.54937504   0.00000000   0.00000000   0.00000000  -0.00068574   0.00082693   0.00000000   0.00000000   0.00000000   0.17167229   0.02804621   0.11816798  -0.00732420   0.00000000
  1.66400000   0.00013588   0.01845736   0.00003658   0.00000000   0.54937504   0.00000000   0.00000000   0.00000000  -0.00034932   0.00075915   0.00000000   0.00000000   0.00000000   0.17167415   0.02804518   0.11816957  -0.01220700   0.00000000
  1.66600000   0.00013588   0.01845728   0.00005090   0.00000001   0.54937504   0.00000000   0.00000000   0.00000000   0.00031459   0.00067697   0.00000000   0.00000000   0.00000000   0.17167442   0.02804514   0.11817101  -0.01709000   0.00000000
  1.66800000   0.00000000   0.01845718   0.00001593   0.00000000   0.54937504   0.00000000   0.00000000   0.00000000   0.00105249   0.00057652   0.00000000   0.00000000   0.00000000   0.17167456   0.02804651   0.11817226  -0.00732420   0.00000000
  1.67000000   0.00495114   0.01845715  -0.00001922  -0.00000010   0.54937504   0.00000000   0.00000000   0.00000000   0.00157173   0.00045193   0.00000000   0.00000000   0.00000000   0.17167951   0.02804913   0.11817329  -0.01953100   0.00000000
  1.67200000   0.00013588   0.01845719  -0.00002135  -0.00000000   0.54937504   0.00000000   0.00000000   0.00000000   0.00168539   0.00030499   0.00000000   0.00000000   0.00000000   0.17168459   0.02805239   0.11817405  -0.00732420   0.00000000
  1.67400000   0.00171898   0.01845723   0.00005773   0.00000010   0.54937504   0.00000000   0.00000000   0.00000000   0.00140351   0.00014566   0.00000000   0.00000000   0.00000000   0.17168645   0.02805548   0.11817450  -0.00244140   0.00000000
  1.67600000   0.00336804   0.01845712   0.00028001   0.00000094   0.54937504   0.00000000   0.00000000   0.00000000   0.00092342  -0.00001478   0.00000000   0.00000000   0.00000000   0.17169154   0.02805781   0.11817463  -0.01220700   0.00000000
  1.67800000   0.00171898   0.01845656   0.00065252   0.00000112   0.54937504   0.00000000   0.00000000   0.00000000   0.00052525  -0.00016675   0.00000000   0.00000000   0.00000000   0.17169662   0.02805926   0.11817445  -0.00488280   0.00000000
  1.68000000   0.00000000   0.01845525   0.00108805   0.00000000   0.54937504   0.00000000   0.00000000   0.00000000   0.00042926  -0.00030362   0.00000000   0.00000000   0.00000000   0.17169834   0.02806021   0.11817398  -0.01220700   0.00000000
  1.68200000   0.00000000   0.01845307   0.00141897   0.00000000   0.54937504   0.00000000   0.00000000   0.00000000   0.00068629  -0.00042293   0.00000000   0.00000000   0.00000000   0.17169834   0.02806133   0.11817325  -0.01464800   0.00000000
  1.68400000   0.00495114   0.01845024   0.00143938   0.00000713   0.54937504   0.00000000   0.00000000   0.00000000   0.00115397  -0.00052216   0.00000000   0.00000000   0.00000000   0.17170329   0.02806317   0.11817230  -0.01464800   0.00000000
  1.68600000   0.00171898   0.01844736   0.00100720   0.00000173   0.54937504   0.00000000   0.00000000   0.00000000   0.00157183  -0.00059577   0.00000000   0.00000000   0.00000000   0.17170996   0.02806589   0.11817119  -0.01709000   0.00000000
  1.68800000   0.00171898   0.01844534   0.00013762   0.00000024   0.54937504   0.00000000   0.00000000   0.00000000   0.00169751  -0.00064036   0.00000000   0.00000000   0.00000000   0.17171340   0.02806916   0.11816995  -0.02197300   0.00000000
  1.69000000   0.00000000   0.01844507  -0.00105652   0.00000000   0.54937504   0.00000000   0.00000000   0.00000000   0.00143319  -0.00065931   0.00000000   0.00000000   0.00000000   0.17171512   0.02807229   0.11816865  -0.02685500   0.00000000
  1.69200000   0.00171898   0.01844718  -0.00252506  -0.00000434   0.54937504   0.00000000   0.00000000   0.00000000   0.00087656  -0.00066257   0.00000000   0.00000000   0.00000000   0.17171684   0.02807460   0.11816733  -0.01709000   0.00000000
  1.69400000   0.00495114   0.01845223  -0.00433306  -0.00002145   0.54937504   0.00000000   0.00000000   0.00000000   0.00027061  -0.00066289   0.00000000   0.00000000   0.00000000   0.17172351   0.02807575   0.11816600  -0.02441400   0.00000000
  1.69600000   0.01299856   0.01846090  -0.00650775  -0.00008459   0.54937504   0.00000000   0.00000000   0.00000000  -0.00012098  -0.00066776   0.00000000   0.00000000   0.00000000   0.17174146   0.02807590   0.11816467  -0.02685500   0.00000000
  1.69800000   0.00336804   0.01847391  -0.00879591  -0.00002963   0.54937504   0.00000000   0.00000000   0.00000000  -0.00014890  -0.00067569   0.00000000   0.00000000   0.00000000   0.17175783   0.02807563   0.11816333  -0.02441400   0.00000000
  1.70000000   0.00495114   0.01849151  -0.01048453  -0.00005191   0.54937504   0.00000000   0.00000000   0.00000000   0.00014606  -0.00068301   0.00000000   0.00000000   0.00000000   0.17176614   0.02807563   0.11816197  -0.01464800   0.00000000
  1.70200000   0.00336804   0.01851247  -0.01028926  -0.00003465   0.54937504   0.00000000   0.00000000   0.00000000   0.00055511  -0.00069117   0.00000000   0.00000000   0.00000000   0.17177446   0.02807633   0.11816060  -0.01464800   0.00000000
  1.70400000   0.00495114   0.01853305  -0.00681946  -0.00003376   0.54937504   0.00000000   0.00000000   0.00000000   0.00080867  -0.00070738   0.00000000   0.00000000   0.00000000   0.17178278   0.02807769   0.11815920  -0.01709000   0.00000000
  1.70600000   0.00336804   0.01854669  -0.00025427  -0.00000086   0.54937504   0.00000000   0.00000000   0.00000000   0.00071452  -0.00074148   0.00000000   0.00000000   0.00000000   0.17179110   0.02807921   0.11815775  -0.01709000   0.00000000
  1.70800000   0.00336804   0.01854720   0.00669295   0.00002254   0.54937504   0.00000000   0.00000000   0.00000000   0.00025556  -0.00079965   0.00000000   0.00000000   0.00000000   0.17179784   0.02808018   0.11815621  -0.00976560   0.00000000
  1.71000000   0.00336804   0.01853381   0.01088600   0.00003666   0.54937504   0.00000000   0.00000000   0.00000000  -0.00040311  -0.00087628   0.00000000   0.00000000   0.00000000   0.17180457   0.02808004   0.11815453  -0.00732420   0.00000000
  1.71200000   0.00171898   0.01851204   0.01142556   0.00001964   0.54937504   0.00000000   0.00000000   0.00000000  -0.00099919  -0.00095375   0.00000000   0.00000000   0.00000000   0.17180966   0.02807863   0.11815270  -0.00488280   0.00000000
  1.71400000   0.00653424   0.01848919   0.00944952   0.00006175   0.54937504   0.00000000   0.00000000   0.00000000  -0.00130550  -0.00101447   0.00000000   0.00000000   0.00000000   0.17181791   0.02807633   0.11815073  -0.00732420   0.00000000
  1.71600000   0.01299856   0.01847029   0.00647825   0.00008421   0.54937504   0.00000000   0.00000000   0.00000000  -0.00124280  -0.00105350   0.00000000   0.00000000   0.00000000   0.17183745   0.02807378   0.11814866  -0.01220700   0.00000000
  1.71800000   0.00495114   0.01845734   0.00360801   0.00001786   0.54937504   0.00000000   0.00000000   0.00000000  -0.00091657  -0.00107962   0.00000000   0.00000000   0.00000000   0.17185540   0.02807162   0.11814653  -0.00976560   0.00000000
  1.72000000   0.00171898   0.01845012   0.00142903   0.00000246   0.54937504   0.00000000   0.00000000   0.00000000  -0.00055968  -0.00110646   0.00000000   0.00000000   0.00000000   0.17186207   0.02807015   0.11814435  -0.01953100   0.00000000
  1.72200000   0.00653424   0.01844726   0.00011166   0.00000073   0.54937504   0.00000000   0.00000000   0.00000000  -0.00041099  -0.00114376   0.00000000   0.00000000   0.00000000   0.17187032   0.02806918   0.11814210  -0.02685500   0.00000000
  1.72400000   0.00171898   0.01844704  -0.00043173  -0.00000074   0.54937504   0.00000000   0.00000000   0.00000000  -0.00059228  -0.00119295   0.00000000   0.00000000   0.00000000   0.17187857   0.02806817   0.11813976  -0.01709000   0.00000000
  1.72600000   0.00171898   0.01844790  -0.00041225  -0.00000071   0.54937504   0.00000000   0.00000000   0.00000000  -0.00104560  -0.00124514   0.00000000   0.00000000   0.00000000   0.17188201   0.02806653   0.11813732  -0.01709000   0.00000000
  1.72800000   0.00495114   0.01844873  -0.00009640  -0.00000048   0.54937504   0.00000000   0.00000000   0.00000000  -0.00156264  -0.00128461   0.00000000   0.00000000   0.00000000   0.17188868   0.02806393   0.11813479  -0.02441400   0.00000000
  1.73000000   0.00495114   0.01844892   0.00026936   0.00000133   0.54937504   0.00000000   0.00000000   0.00000000  -0.00189307  -0.00130037   0.00000000   0.00000000   0.00000000   0.17189858   0.02806047   0.11813221  -0.02197300   0.00000000
  1.73200000   0.00653424   0.01844838   0.00053956   0.00000353   0.54937504   0.00000000   0.00000000   0.00000000  -0.00187511  -0.00129398   0.00000000   0.00000000   0.00000000   0.17191007   0.02805670   0.11812961  -0.01709000   0.00000000
  1.73400000   0.00495114   0.01844730   0.00067730   0.00000335   0.54937504   0.00000000   0.00000000   0.00000000  -0.00151672  -0.00127462   0.00000000   0.00000000   0.00000000   0.17192155   0.02805331   0.11812704  -0.01220700   0.00000000
  1.73600000   0.00818330   0.01844595   0.00067962   0.00000556   0.54937504   0.00000000   0.00000000   0.00000000  -0.00098857  -0.00124980   0.00000000   0.00000000   0.00000000   0.17193469   0.02805080   0.11812452  -0.01953100   0.00000000
  1.73800000   0.00336804   0.01844459   0.00054548   0.00000184   0.54937504   0.00000000   0.00000000   0.00000000  -0.00053781  -0.00122359   0.00000000   0.00000000   0.00000000   0.17194624   0.02804928   0.11812205  -0.01220700   0.00000000
  1.74000000   0.00653424   0.01844350   0.00034558   0.00000226   0.54937504   0.00000000   0.00000000   0.00000000  -0.00036510  -0.00120168   0.00000000   0.00000000   0.00000000   0.17195614   0.02804838   0.11811962  -0.02441400   0.00000000
  1.74200000   0.00336804   0.01844281   0.00018929   0.00000064   0.54937504   0.00000000   0.00000000   0.00000000  -0.00052381  -0.00119325   0.00000000   0.00000000   0.00000000   0.17196605   0.02804749   0.11811722  -0.01464800   0.00000000
  1.74400000   0.00818330   0.01844243   0.00005420   0.00000044   0.54937504   0.00000000   0.00000000   0.00000000  -0.00089552  -0.00120557   0.00000000   0.00000000   0.00000000   0.17197760   0.02804607   0.11811483  -0.03173800   0.00000000
  1.74600000   0.00013588   0.01844232  -0.00017793  -0.00000002   0.54937504   0.00000000   0.00000000   0.00000000  -0.00125406  -0.00123657   0.00000000   0.00000000   0.00000000   0.17198592   0.02804392   0.11811238  -0.01464800   0.00000000
  1.74800000   0.00495114   0.01844267  -0.00049748  -0.00000246   0.54937504   0.00000000   0.00000000   0.00000000  -0.00138237  -0.00127301   0.00000000   0.00000000   0.00000000   0.17199100   0.02804128   0.11810987  -0.00976560   0.00000000
  1.75000000   0.00653424   0.01844367  -0.00075410  -0.00000493   0.54937504   0.00000000   0.00000000   0.00000000  -0.00118375  -0.00129399   0.00000000   0.00000000   0.00000000   0.17200249   0.02803871   0.11810731  -0.01709000   0.00000000
  1.75200000   0.00653424   0.01844518  -0.00081545  -0.00000533   0.54937504   0.00000000   0.00000000   0.00000000  -0.00073256  -0.00127709   0.00000000   0.00000000   0.00000000   0.17201556   0.02803680   0.11810474  -0.00976560   0.00000000
  1.75400000   0.00336804   0.01844681  -0.00063043  -0.00000212   0.54937504   0.00000000   0.00000000   0.00000000  -0.00023724  -0.00120750   0.00000000   0.00000000   0.00000000   0.17202546   0.02803583   0.11810225  -0.01709000   0.00000000
  1.75600000   0.00171898   0.01844807  -0.00023797  -0.00000041   0.54937504   0.00000000   0.00000000   0.00000000   0.00006719  -0.00108371   0.00000000   0.00000000   0.00000000   0.17203055   0.02803566   0.11809996  -0.01709000   0.00000000
  1.75800000   0.00336804   0.01844855   0.00023532   0.00000079   0.54937504   0.00000000   0.00000000   0.00000000   0.00004105  -0.00091410   0.00000000   0.00000000   0.00000000   0.17203563   0.02803577   0.11809796  -0.01953100   0.00000000
  1.76000000   0.00495114   0.01844807   0.00066081   0.00000327   0.54937504   0.00000000   0.00000000   0.00000000  -0.00028897  -0.00071307   0.00000000   0.00000000   0.00000000   0.17204395   0.02803552   0.11809634  -0.01709000   0.00000000
  1.76200000   0.00495114   0.01844675   0.00097000   0.00000480   0.54937504   0.00000000   0.00000000   0.00000000  -0.00074518  -0.00049931   0.00000000   0.00000000   0.00000000   0.17205385   0.02803448   0.11809512  -0.00976560   0.00000000
  1.76400000   0.00495114   0.01844481   0.00110526   0.00000547   0.54937504   0.00000000   0.00000000   0.00000000  -0.00109010  -0.00028848   0.00000000   0.00000000   0.00000000   0.17206376   0.02803265   0.11809434  -0.01709000   0.00000000
  1.76600000   0.01464762   0.01844260   0.00100892   0.00001478   0.54937504   0.00000000   0.00000000   0.00000000  -0.00114802  -0.00008553   0.00000000   0.00000000   0.00000000   0.17208336   0.02803041   0.11809396  -0.01464800   0.00000000
  1.76800000   0.00653424   0.01844058   0.00069387   0.00000453   0.54937504   0.00000000   0.00000000   0.00000000  -0.00089519   0.00011084   0.00000000   0.00000000   0.00000000   0.17210454   0.02802837   0.11809399  -0.02685500   0.00000000
  1.77000000   0.00818330   0.01843920   0.00025276   0.00000207   0.54937504   0.00000000   0.00000000   0.00000000  -0.00047049   0.00029562   0.00000000   0.00000000   0.00000000   0.17211925   0.02802700   0.11809439  -0.01464800   0.00000000
  1.77200000   0.00336804   0.01843869  -0.00020262  -0.00000068   0.54937504   0.00000000   0.00000000   0.00000000  -0.00010162   0.00045544   0.00000000   0.00000000   0.00000000   0.17213081   0.02802643   0.11809514  -0.01464800   0.00000000
  1.77400000   0.00495114   0.01843910  -0.00058291  -0.00000289   0.54937504   0.00000000   0.00000000   0.00000000   0.00001343   0.00058020   0.00000000   0.00000000   0.00000000   0.17213913   0.02802634   0.11809618  -0.01464800   0.00000000
  1.77600000   0.00653424   0.01844026  -0.00083806  -0.00000548   0.54937504   0.00000000   0.00000000   0.00000000  -0.00019096   0.00067107   0.00000000   0.00000000   0.00000000   0.17215061   0.02802616   0.11809743  -0.01709000   0.00000000
  1.77800000   0.00653424   0.01844194  -0.00094123  -0.00000615   0.54937504   0.00000000   0.00000000   0.00000000  -0.00061326   0.00073500   0.00000000   0.00000000   0.00000000   0.17216368   0.02802536   0.11809884  -0.01464800   0.00000000
  1.78000000   0.00336804   0.01844382  -0.00084012  -0.00000283   0.54937504   0.00000000   0.00000000   0.00000000  -0.00103547   0.00077516   0.00000000   0.00000000   0.00000000   0.17217358   0.02802371   0.11810035   0.00000000   0.00000000
  1.78200000   0.00653424   0.01844550  -0.00049273  -0.00000322   0.54937504   0.00000000   0.00000000   0.00000000  -0.00123310   0.00078692   0.00000000   0.00000000   0.00000000   0.17218348   0.02802144   0.11810191  -0.01220700   0.00000000
  1.78400000   0.00336804   0.01844649   0.00000451   0.00000002   0.54937504   0.00000000   0.00000000   0.00000000  -0.00109002   0.00076082   0.00000000   0.00000000   0.00000000   0.17219339   0.02801912   0.11810346   0.00000000   0.00000000
  1.78600000   0.00495114   0.01844648   0.00041434   0.00000205   0.54937504   0.00000000   0.00000000   0.00000000  -0.00065890   0.00069051   0.00000000   0.00000000   0.00000000   0.17220171   0.02801737   0.11810491   0.00000000   0.00000000
  1.78800000   0.00976640   0.01844565   0.00055486   0.00000542   0.54937504   0.00000000   0.00000000   0.00000000  -0.00013426   0.00057907   0.00000000   0.00000000   0.00000000   0.17221642   0.02801658   0.11810618  -0.02441400   0.00000000
  1.79000000   0.00336804   0.01844454   0.00046810   0.00000158   0.54937504   0.00000000   0.00000000   0.00000000   0.00024586   0.00043680   0.00000000   0.00000000   0.00000000   0.17222956   0.02801669   0.11810719  -0.01464800   0.00000000
  1.79200000   0.01141546   0.01844360   0.00034033   0.00000389   0.54937504   0.00000000   0.00000000   0.00000000   0.00031784   0.00027364   0.00000000   0.00000000   0.00000000   0.17224434   0.02801725   0.11810790  -0.01709000   0.00000000
  1.79400000   0.00653424   0.01844292   0.00028031   0.00000183   0.54937504   0.00000000   0.00000000   0.00000000   0.00007191   0.00009173   0.00000000   0.00000000   0.00000000   0.17226229   0.02801764   0.11810827  -0.01220700   0.00000000
  1.79600000   0.00336804   0.01844236   0.00026796   0.00000090   0.54937504   0.00000000   0.00000000   0.00000000  -0.00034664  -0.00011574   0.00000000   0.00000000   0.00000000   0.17227219   0.02801737   0.11810825  -0.01464800   0.00000000
  1.79800000   0.00495114   0.01844183   0.00025506   0.00000126   0.54937504   0.00000000   0.00000000   0.00000000  -0.00071465  -0.00035339   0.00000000   0.00000000   0.00000000   0.17228051   0.02801631   0.11810778  -0.01220700   0.00000000
  1.80000000   0.00336804   0.01844132   0.00017522   0.00000059   0.54937504   0.00000000   0.00000000   0.00000000  -0.00084505  -0.00061163   0.00000000   0.00000000   0.00000000   0.17228883   0.02801475   0.11810681  -0.01220700   0.00000000
  1.80200000   0.00653424   0.01844097  -0.00004435  -0.00000029   0.54937504   0.00000000   0.00000000   0.00000000  -0.00067952  -0.00086818   0.00000000   0.00000000   0.00000000   0.17229873   0.02801322   0.11810533  -0.00732420   0.00000000
  1.80400000   0.00336804   0.01844105  -0.00036357  -0.00000122   0.54937504   0.00000000   0.00000000   0.00000000  -0.00031480  -0.00109391   0.00000000   0.00000000   0.00000000   0.17230864   0.02801223   0.11810337  -0.01464800   0.00000000
  1.80600000   0.00818330   0.01844178  -0.00062635  -0.00000513   0.54937504   0.00000000   0.00000000   0.00000000   0.00004961  -0.00125731   0.00000000   0.00000000   0.00000000   0.17232019   0.02801196   0.11810102  -0.00732420   0.00000000
  1.80800000   0.00976640   0.01844303  -0.00070692  -0.00000690   0.54937504   0.00000000   0.00000000   0.00000000   0.00021504  -0.00133477   0.00000000   0.00000000   0.00000000   0.17233814   0.02801223   0.11809843  -0.02441400   0.00000000
  1.81000000   0.00818330   0.01844445  -0.00057295  -0.00000469   0.54937504   0.00000000   0.00000000   0.00000000   0.00008729  -0.00131673   0.00000000   0.00000000   0.00000000   0.17235609   0.02801253   0.11809577  -0.02441400   0.00000000
  1.81200000   0.00495114   0.01844559  -0.00025358  -0.00000126   0.54937504   0.00000000   0.00000000   0.00000000  -0.00027371  -0.00120309   0.00000000   0.00000000   0.00000000   0.17236922   0.02801234   0.11809325  -0.01709000   0.00000000
  1.81400000   0.00495114   0.01844610   0.00017655   0.00000087   0.54937504   0.00000000   0.00000000   0.00000000  -0.00068602  -0.00100201   0.00000000   0.00000000   0.00000000   0.17237912   0.02801138   0.11809105  -0.01220700   0.00000000
  1.81600000   0.00336804   0.01844575   0.00062287   0.00000210   0.54937504   0.00000000   0.00000000   0.00000000  -0.00094120  -0.00073346   0.00000000   0.00000000   0.00000000   0.17238744   0.02800976   0.11808931  -0.01953100   0.00000000
  1.81800000   0.00495114   0.01844450   0.00099317   0.00000492   0.54937504   0.00000000   0.00000000   0.00000000  -0.00091181  -0.00042632   0.00000000   0.00000000   0.00000000   0.17239576   0.02800790   0.11808815  -0.02685500   0.00000000
  1.82000000   0.00495114   0.01844252   0.00117119   0.00000580   0.54937504   0.00000000   0.00000000   0.00000000  -0.00061620  -0.00011200   0.00000000   0.00000000   0.00000000   0.17240566   0.02800638   0.11808762  -0.02197300   0.00000000
  1.82200000   0.00495114   0.01844017   0.00105022   0.00000520   0.54937504   0.00000000   0.00000000   0.00000000  -0.00020794   0.00017747   0.00000000   0.00000000   0.00000000   0.17241557   0.02800555   0.11808768  -0.03662100   0.00000000
  1.82400000   0.00818330   0.01843807   0.00066103   0.00000541   0.54937504   0.00000000   0.00000000   0.00000000   0.00010487   0.00040754   0.00000000   0.00000000   0.00000000   0.17242870   0.02800545   0.11808827  -0.00732420   0.00000000
  1.82600000   0.00336804   0.01843675   0.00020050   0.00000068   0.54937504   0.00000000   0.00000000   0.00000000   0.00016853   0.00054382   0.00000000   0.00000000   0.00000000   0.17244025   0.02800572   0.11808922  -0.01464800   0.00000000
  1.82800000   0.00495114   0.01843635  -0.00011593  -0.00000057   0.54937504   0.00000000   0.00000000   0.00000000  -0.00003546   0.00056344   0.00000000   0.00000000   0.00000000   0.17244857   0.02800586   0.11809033  -0.00976560   0.00000000
  1.83000000   0.00336804   0.01843658  -0.00020798  -0.00000070   0.54937504   0.00000000   0.00000000   0.00000000  -0.00037959   0.00046572   0.00000000   0.00000000   0.00000000   0.17245689   0.02800544   0.11809135  -0.01220700   0.00000000
  1.83200000   0.00653424   0.01843700  -0.00013232  -0.00000086   0.54937504   0.00000000   0.00000000   0.00000000  -0.00065461   0.00027263   0.00000000   0.00000000   0.00000000   0.17246679   0.02800441   0.11809209   0.00000000   0.00000000
  1.83400000   0.00336804   0.01843726   0.00002014   0.00000007   0.54937504   0.00000000   0.00000000   0.00000000  -0.00067550   0.00002057   0.00000000   0.00000000   0.00000000   0.17247669   0.02800308   0.11809239  -0.01220700   0.00000000
  1.83600000   0.00653424   0.01843722   0.00017073   0.00000112   0.54937504   0.00000000   0.00000000   0.00000000  -0.00037526  -0.00025251   0.00000000   0.00000000   0.00000000   0.17248660   0.02800203   0.11809215  -0.01464800   0.00000000
  1.83800000   0.00653424   0.01843688   0.00025383   0.00000166   0.54937504   0.00000000   0.00000000   0.00000000   0.00016063  -0.00051472   0.00000000   0.00000000   0.00000000   0.17249967   0.02800181   0.11809139  -0.01709000   0.00000000
  1.84000000   0.00495114   0.01843637   0.00026355   0.00000130   0.54937504   0.00000000   0.00000000   0.00000000   0.00073599  -0.00073927   0.00000000   0.00000000   0.00000000   0.17251115   0.02800271   0.11809013  -0.00976560   0.00000000
  1.84200000   0.00336804   0.01843585   0.00024423   0.00000082   0.54937504   0.00000000   0.00000000   0.00000000   0.00113950  -0.00090647   0.00000000   0.00000000   0.00000000   0.17251947   0.02800458   0.11808849  -0.01220700   0.00000000
  1.84400000   0.00336804   0.01843536   0.00019233   0.00000065   0.54937504   0.00000000   0.00000000   0.00000000   0.00124583  -0.00100903   0.00000000   0.00000000   0.00000000   0.17252621   0.02800697   0.11808657  -0.01464800   0.00000000
  1.84600000   0.00653424   0.01843497   0.00006146   0.00000040   0.54937504   0.00000000   0.00000000   0.00000000   0.00107362  -0.00104895   0.00000000   0.00000000   0.00000000   0.17253611   0.02800929   0.11808451  -0.01464800   0.00000000
  1.84800000   0.00818330   0.01843485  -0.00014008  -0.00000115   0.54937504   0.00000000   0.00000000   0.00000000   0.00077192  -0.00103216   0.00000000   0.00000000   0.00000000   0.17255083   0.02801113   0.11808243  -0.01709000   0.00000000
  1.85000000   0.00495114   0.01843513  -0.00034524  -0.00000171   0.54937504   0.00000000   0.00000000   0.00000000   0.00054050  -0.00096954   0.00000000   0.00000000   0.00000000   0.17256396   0.02801245   0.11808043  -0.01220700   0.00000000
  1.85200000   0.00336804   0.01843582  -0.00047004  -0.00000158   0.54937504   0.00000000   0.00000000   0.00000000   0.00052491  -0.00087581   0.00000000   0.00000000   0.00000000   0.17257228   0.02801351   0.11807859  -0.01220700   0.00000000
  1.85400000   0.00653424   0.01843676  -0.00042486  -0.00000278   0.54937504   0.00000000   0.00000000   0.00000000   0.00074069  -0.00076230   0.00000000   0.00000000   0.00000000   0.17258218   0.02801478   0.11807695  -0.01220700   0.00000000
  1.85600000   0.00653424   0.01843761  -0.00018989  -0.00000124   0.54937504   0.00000000   0.00000000   0.00000000   0.00106568  -0.00063301   0.00000000   0.00000000   0.00000000   0.17259525   0.02801658   0.11807555  -0.02197300   0.00000000
  1.85800000   0.00171898   0.01843799   0.00011542   0.00000020   0.54937504   0.00000000   0.00000000   0.00000000   0.00130532  -0.00048755   0.00000000   0.00000000   0.00000000   0.17260350   0.02801895   0.11807443  -0.00244140   0.00000000
  1.86000000   0.00495114   0.01843776   0.00032865   0.00000163   0.54937504   0.00000000   0.00000000   0.00000000   0.00129572  -0.00032595   0.00000000   0.00000000   0.00000000   0.17261017   0.02802155   0.11807362  -0.01220700   0.00000000
  1.86200000   0.00653424   0.01843710   0.00037666   0.00000246   0.54937504   0.00000000   0.00000000   0.00000000   0.00098881  -0.00015175   0.00000000   0.00000000   0.00000000   0.17262166   0.02802384   0.11807314  -0.01709000   0.00000000
  1.86400000   0.00818330   0.01843635   0.00028312   0.00000232   0.54937504   0.00000000   0.00000000   0.00000000   0.00047741   0.00002800   0.00000000   0.00000000   0.00000000   0.17263638   0.02802531   0.11807302  -0.01464800   0.00000000
  1.86600000   0.01299856   0.01843578   0.00012891   0.00000168   0.54937504   0.00000000   0.00000000   0.00000000  -0.00005051   0.00020633   0.00000000   0.00000000   0.00000000   0.17265756   0.02802573   0.11807325  -0.01220700   0.00000000
  1.86800000   0.00976640   0.01843552   0.00000269   0.00000003   0.54937504   0.00000000   0.00000000   0.00000000  -0.00040566   0.00038057   0.00000000   0.00000000   0.00000000   0.17268032   0.02802528   0.11807384  -0.01464800   0.00000000
  1.87000000   0.00000000   0.01843552  -0.00008105   0.00000000   0.54937504   0.00000000   0.00000000   0.00000000  -0.00049174   0.00055286   0.00000000   0.00000000   0.00000000   0.17269009   0.02802438   0.11807477  -0.02197300   0.00000000
  1.87200000   0.00818330   0.01843568  -0.00017234  -0.00000141   0.54937504   0.00000000   0.00000000   0.00000000  -0.00035176   0.00072820   0.00000000   0.00000000   0.00000000   0.17269827   0.02802354   0.11807605  -0.01953100   0.00000000
  1.87400000   0.00336804   0.01843603  -0.00026367  -0.00000089   0.54937504   0.00000000   0.00000000   0.00000000  -0.00014280   0.00091129   0.00000000   0.00000000   0.00000000   0.17270982   0.02802304   0.11807769  -0.01464800   0.00000000
  1.87600000   0.00495114   0.01843655  -0.00026149  -0.00000129   0.54937504   0.00000000   0.00000000   0.00000000  -0.00005266   0.00110025   0.00000000   0.00000000   0.00000000   0.17271814   0.02802285   0.11807970  -0.01464800   0.00000000
  1.87800000   0.00000000   0.01843708  -0.00010036   0.00000000   0.54937504   0.00000000   0.00000000   0.00000000  -0.00020212   0.00128278   0.00000000   0.00000000   0.00000000   0.17272309   0.02802259   0.11808209  -0.01709000   0.00000000
  1.88000000   0.00653424   0.01843728   0.00017493   0.00000114   0.54937504   0.00000000   0.00000000   0.00000000  -0.00058309   0.00144100   0.00000000   0.00000000   0.00000000   0.17272963   0.02802181   0.11808481  -0.01464800   0.00000000
  1.88200000   0.00336804   0.01843693   0.00044983   0.00000152   0.54937504   0.00000000   0.00000000   0.00000000  -0.00106265   0.00155995   0.00000000   0.00000000   0.00000000   0.17273953   0.02802016   0.11808781  -0.01464800   0.00000000
  1.88400000   0.00336804   0.01843603   0.00062726   0.00000211   0.54937504   0.00000000   0.00000000   0.00000000  -0.00144897   0.00163376   0.00000000   0.00000000   0.00000000   0.17274627   0.02801765   0.11809100  -0.01709000   0.00000000
  1.88600000   0.00653424   0.01843477   0.00065839   0.00000430   0.54937504   0.00000000   0.00000000   0.00000000  -0.00158770   0.00166458   0.00000000   0.00000000   0.00000000   0.17275617   0.02801461   0.11809430  -0.02929700   0.00000000
  1.88800000   0.00495114   0.01843346   0.00052993   0.00000262   0.54937504   0.00000000   0.00000000   0.00000000  -0.00144055   0.00165361   0.00000000   0.00000000   0.00000000   0.17276766   0.02801158   0.11809762  -0.01709000   0.00000000
  1.89000000   0.00495114   0.01843240   0.00027421   0.00000136   0.54937504   0.00000000   0.00000000   0.00000000  -0.00110342   0.00159425   0.00000000   0.00000000   0.00000000   0.17277756   0.02800904   0.11810087  -0.01953100   0.00000000
  1.89200000   0.00653424   0.01843185  -0.00002177  -0.00000014   0.54937504   0.00000000   0.00000000   0.00000000  -0.00075550   0.00147272   0.00000000   0.00000000   0.00000000   0.17278904   0.02800718   0.11810394  -0.01709000   0.00000000
  1.89400000   0.00171898   0.01843189  -0.00025611  -0.00000044   0.54937504   0.00000000   0.00000000   0.00000000  -0.00056846   0.00127637   0.00000000   0.00000000   0.00000000   0.17279730   0.02800586   0.11810669  -0.02197300   0.00000000
  1.89600000   0.00495114   0.01843240  -0.00037428  -0.00000185   0.54937504   0.00000000   0.00000000   0.00000000  -0.00062066   0.00100836   0.00000000   0.00000000   0.00000000   0.17280397   0.02800467   0.11810897  -0.01709000   0.00000000
  1.89800000   0.00495114   0.01843315  -0.00039657  -0.00000196   0.54937504   0.00000000   0.00000000   0.00000000  -0.00085874   0.00069707   0.00000000   0.00000000   0.00000000   0.17281387   0.02800319   0.11811068  -0.00976560   0.00000000
  1.90000000   0.00336804   0.01843394  -0.00038108  -0.00000128   0.54937504   0.00000000   0.00000000   0.00000000  -0.00112752   0.00038915   0.00000000   0.00000000   0.00000000   0.17282219   0.02800120   0.11811176  -0.01709000   0.00000000
  1.90200000   0.00171898   0.01843471  -0.00034704  -0.00000060   0.54937504   0.00000000   0.00000000   0.00000000  -0.00125327   0.00012912   0.00000000   0.00000000   0.00000000   0.17282727   0.02799882   0.11811228  -0.01464800   0.00000000
  1.90400000   0.00495114   0.01843540  -0.00024609  -0.00000122   0.54937504   0.00000000   0.00000000   0.00000000  -0.00113664  -0.00005733   0.00000000   0.00000000   0.00000000   0.17283394   0.02799643   0.11811235  -0.01464800   0.00000000
  1.90600000   0.00653424   0.01843589  -0.00004039  -0.00000026   0.54937504   0.00000000   0.00000000   0.00000000  -0.00080545  -0.00016175   0.00000000   0.00000000   0.00000000   0.17284543   0.02799449   0.11811213  -0.02929700   0.00000000
  1.90800000   0.00000000   0.01843597   0.00021743   0.00000000   0.54937504   0.00000000   0.00000000   0.00000000  -0.00040078  -0.00018533   0.00000000   0.00000000   0.00000000   0.17285196   0.02799328   0.11811179  -0.01953100   0.00000000
  1.91000000   0.00495114   0.01843554   0.00042316   0.00000210   0.54937504   0.00000000   0.00000000   0.00000000  -0.00010620  -0.00014101   0.00000000   0.00000000   0.00000000   0.17285692   0.02799278   0.11811146  -0.01464800   0.00000000
  1.91200000   0.00336804   0.01843469   0.00049688   0.00000167   0.54937504   0.00000000   0.00000000   0.00000000  -0.00005500  -0.00005643   0.00000000   0.00000000   0.00000000   0.17286523   0.02799261   0.11811126  -0.02197300   0.00000000
  1.91400000   0.00653424   0.01843370   0.00039863   0.00000260   0.54937504   0.00000000   0.00000000   0.00000000  -0.00026077   0.00003153   0.00000000   0.00000000   0.00000000   0.17287514   0.02799230   0.11811124  -0.00976560   0.00000000
  1.91600000   0.00495114   0.01843290   0.00013518   0.00000067   0.54937504   0.00000000   0.00000000   0.00000000  -0.00061006   0.00008817   0.00000000   0.00000000   0.00000000   0.17288662   0.02799143   0.11811136  -0.00732420   0.00000000
  1.91800000   0.00653424   0.01843263  -0.00021835  -0.00000143   0.54937504   0.00000000   0.00000000   0.00000000  -0.00092218   0.00009295   0.00000000   0.00000000   0.00000000   0.17289811   0.02798990   0.11811154  -0.01709000   0.00000000
  1.92000000   0.00171898   0.01843307  -0.00053366  -0.00000092   0.54937504   0.00000000   0.00000000   0.00000000  -0.00104238   0.00004554   0.00000000   0.00000000   0.00000000   0.17290636   0.02798793   0.11811168  -0.01220700   0.00000000
  1.92200000   0.00495114   0.01843414  -0.00069063  -0.00000342   0.54937504   0.00000000   0.00000000   0.00000000  -0.00092011  -0.00003855   0.00000000   0.00000000   0.00000000   0.17291303   0.02798597   0.11811168  -0.01709000   0.00000000
  1.92400000   0.00818330   0.01843552  -0.00064308  -0.00000526   0.54937504   0.00000000   0.00000000   0.00000000  -0.00063300  -0.00013952   0.00000000   0.00000000   0.00000000   0.17292617   0.02798442   0.11811151  -0.01464800   0.00000000
  1.92600000   0.00336804   0.01843680  -0.00044389  -0.00000150   0.54937504   0.00000000   0.00000000   0.00000000  -0.00034499  -0.00024283   0.00000000   0.00000000   0.00000000   0.17293772   0.02798344   0.11811112  -0.01464800   0.00000000
  1.92800000   0.00653424   0.01843769  -0.00020062  -0.00000131   0.54937504   0.00000000   0.00000000   0.00000000  -0.00022191  -0.00034064   0.00000000   0.00000000   0.00000000   0.17294762   0.02798287   0.11811054  -0.00732420   0.00000000
  1.93000000   0.00495114   0.01843809   0.00001176   0.00000006   0.54937504   0.00000000   0.00000000   0.00000000  -0.00034841  -0.00042774   0.00000000   0.00000000   0.00000000   0.17295910   0.02798230   0.11810977  -0.01464800   0.00000000
  1.93200000   0.00336804   0.01843807   0.00019316   0.00000065   0.54937504   0.00000000   0.00000000   0.00000000  -0.00068692  -0.00049746   0.00000000   0.00000000   0.00000000   0.17296742   0.02798126   0.11810885  -0.01464800   0.00000000
  1.93400000   0.00495114   0.01843768   0.00036912   0.00000183   0.54937504   0.00000000   0.00000000   0.00000000  -0.00109743  -0.00054130   0.00000000   0.00000000   0.00000000   0.17297574   0.02797948   0.11810781  -0.00732420   0.00000000
  1.93600000   0.00495114   0.01843694   0.00051479   0.00000255   0.54937504   0.00000000   0.00000000   0.00000000  -0.00140730  -0.00055119   0.00000000   0.00000000   0.00000000   0.17298565   0.02797698   0.11810671  -0.00976560   0.00000000
  1.93800000   0.00336804   0.01843591   0.00056342   0.00000190   0.54937504   0.00000000   0.00000000   0.00000000  -0.00149758  -0.00051987   0.00000000   0.00000000   0.00000000   0.17299396   0.02797407   0.11810564  -0.00976560   0.00000000
  1.94000000   0.00495114   0.01843479   0.00049790   0.00000247   0.54937504   0.00000000   0.00000000   0.00000000  -0.00136126  -0.00044154   0.00000000   0.00000000   0.00000000   0.17300228   0.02797121   0.11810468  -0.00976560   0.00000000
  1.94200000   0.00653424   0.01843379   0.00037500   0.00000245   0.54937504   0.00000000   0.00000000   0.00000000  -0.00110298  -0.00031565   0.00000000   0.00000000   0.00000000   0.17301377   0.02796875   0.11810392  -0.01953100   0.00000000
  1.94400000   0.00495114   0.01843304   0.00025036   0.00000124   0.54937504   0.00000000   0.00000000   0.00000000  -0.00088315  -0.00014848   0.00000000   0.00000000   0.00000000   0.17302525   0.02796676   0.11810346  -0.01220700   0.00000000
  1.94600000   0.00818330   0.01843254   0.00015151   0.00000124   0.54937504   0.00000000   0.00000000   0.00000000  -0.00083507   0.00004945   0.00000000   0.00000000   0.00000000   0.17303839   0.02796504   0.11810336  -0.02685500   0.00000000
  1.94800000   0.00495114   0.01843224   0.00010286   0.00000051   0.54937504   0.00000000   0.00000000   0.00000000  -0.00099521   0.00026393   0.00000000   0.00000000   0.00000000   0.17305152   0.02796321   0.11810367  -0.01709000   0.00000000
  1.95000000   0.00495114   0.01843203   0.00010649   0.00000053   0.54937504   0.00000000   0.00000000   0.00000000  -0.00128336   0.00047756   0.00000000   0.00000000   0.00000000   0.17306143   0.02796093   0.11810442  -0.01709000   0.00000000
  1.95200000   0.00336804   0.01843182   0.00013590   0.00000046   0.54937504   0.00000000   0.00000000   0.00000000  -0.00154357   0.00067628   0.00000000   0.00000000   0.00000000   0.17306974   0.02795811   0.11810557  -0.02197300   0.00000000
  1.95400000   0.00818330   0.01843155   0.00017598   0.00000144   0.54937504   0.00000000   0.00000000   0.00000000  -0.00162475   0.00085527   0.00000000   0.00000000   0.00000000   0.17308130   0.02795494   0.11810710  -0.01709000   0.00000000
  1.95600000   0.00495114   0.01843120   0.00021622   0.00000107   0.54937504   0.00000000   0.00000000   0.00000000  -0.00145865   0.00101574   0.00000000   0.00000000   0.00000000   0.17309443   0.02795186   0.11810897  -0.02929700   0.00000000
  1.95800000   0.00495114   0.01843076   0.00021955   0.00000109   0.54937504   0.00000000   0.00000000   0.00000000  -0.00109480   0.00115924   0.00000000   0.00000000   0.00000000   0.17310433   0.02794930   0.11811115  -0.01953100   0.00000000
  1.96000000   0.00818330   0.01843032   0.00015597   0.00000128   0.54937504   0.00000000   0.00000000   0.00000000  -0.00067477   0.00128642   0.00000000   0.00000000   0.00000000   0.17311747   0.02794753   0.11811359  -0.01464800   0.00000000
  1.96200000   0.00495114   0.01843001   0.00004649   0.00000023   0.54937504   0.00000000   0.00000000   0.00000000  -0.00035941   0.00139699   0.00000000   0.00000000   0.00000000   0.17313060   0.02794650   0.11811628  -0.02685500   0.00000000
  1.96400000   0.00336804   0.01842992  -0.00005101  -0.00000017   0.54937504   0.00000000   0.00000000   0.00000000  -0.00024604   0.00148989   0.00000000   0.00000000   0.00000000   0.17313892   0.02794589   0.11811916  -0.01709000   0.00000000
  1.96600000   0.00000000   0.01843002  -0.00007715   0.00000000   0.54937504   0.00000000   0.00000000   0.00000000  -0.00031888   0.00156406   0.00000000   0.00000000   0.00000000   0.17314229   0.02794533   0.11812222  -0.01220700   0.00000000
  1.96800000   0.00818330   0.01843018  -0.00000790  -0.00000006   0.54937504   0.00000000   0.00000000   0.00000000  -0.00045795   0.00161803   0.00000000   0.00000000   0.00000000   0.17315047   0.02794455   0.11812540  -0.01709000   0.00000000
  1.97000000   0.00495114   0.01843019   0.00011161   0.00000055   0.54937504   0.00000000   0.00000000   0.00000000  -0.00050097   0.00165025   0.00000000   0.00000000   0.00000000   0.17316361   0.02794359   0.11812867  -0.01220700   0.00000000
  1.97200000   0.00976640   0.01842997   0.00019304   0.00000189   0.54937504   0.00000000   0.00000000   0.00000000  -0.00032577   0.00166137   0.00000000   0.00000000   0.00000000   0.17317832   0.02794277   0.11813198  -0.01464800   0.00000000
  1.97400000   0.00495114   0.01842958   0.00018110   0.00000090   0.54937504   0.00000000   0.00000000   0.00000000   0.00008907   0.00165161   0.00000000   0.00000000   0.00000000   0.17319304   0.02794253   0.11813529  -0.00976560   0.00000000
  1.97600000   0.00653424   0.01842922   0.00008204   0.00000054   0.54937504   0.00000000   0.00000000   0.00000000   0.00065658   0.00161456   0.00000000   0.00000000   0.00000000   0.17320453   0.02794327   0.11813856  -0.02929700   0.00000000
  1.97800000   0.00336804   0.01842906  -0.00006908  -0.00000023   0.54937504   0.00000000   0.00000000   0.00000000   0.00123102   0.00153785   0.00000000   0.00000000   0.00000000   0.17321443   0.02794516   0.11814171  -0.01709000   0.00000000
  1.98000000   0.00495114   0.01842919  -0.00023398  -0.00000116   0.54937504   0.00000000   0.00000000   0.00000000   0.00168869   0.00141010   0.00000000   0.00000000   0.00000000   0.17322275   0.02794808   0.11814466  -0.01709000   0.00000000
  1.98200000   0.00171898   0.01842966  -0.00037242  -0.00000064   0.54937504   0.00000000   0.00000000   0.00000000   0.00199838   0.00122498   0.00000000   0.00000000   0.00000000   0.17322942   0.02795177   0.11814729  -0.01220700   0.00000000
  1.98400000   0.00818330   0.01843041  -0.00045240  -0.00000370   0.54937504   0.00000000   0.00000000   0.00000000   0.00224531   0.00097984   0.00000000   0.00000000   0.00000000   0.17323932   0.02795601   0.11814950  -0.00732420   0.00000000
  1.98600000   0.00653424   0.01843131  -0.00047614  -0.00000311   0.54937504   0.00000000   0.00000000   0.00000000   0.00259623   0.00067715   0.00000000   0.00000000   0.00000000   0.17325404   0.02796085   0.11815116  -0.01709000   0.00000000
  1.98800000   0.00495114   0.01843226  -0.00046849  -0.00000232   0.54937504   0.00000000   0.00000000   0.00000000   0.00322375   0.00032973   0.00000000   0.00000000   0.00000000   0.17326552   0.02796667   0.11815216  -0.01709000   0.00000000
  1.99000000   0.00495114   0.01843320  -0.00042686  -0.00000211   0.54937504   0.00000000   0.00000000   0.00000000   0.00422713  -0.00004411   0.00000000   0.00000000   0.00000000   0.17327543   0.02797413   0.11815245  -0.01464800   0.00000000
  1.99200000   0.00336804   0.01843405  -0.00034163  -0.00000115   0.54937504   0.00000000   0.00000000   0.00000000   0.00558791  -0.00043285   0.00000000   0.00000000   0.00000000   0.17328375   0.02798394   0.11815197  -0.01464800   0.00000000
  1.99400000   0.00653424   0.01843474  -0.00026089  -0.00000170   0.54937504   0.00000000   0.00000000   0.00000000   0.00717995  -0.00083139   0.00000000   0.00000000   0.00000000   0.17329365   0.02799671   0.11815071  -0.01709000   0.00000000
  1.99600000   0.00818330   0.01843526  -0.00024021  -0.00000197   0.54937504   0.00000000   0.00000000   0.00000000   0.00882646  -0.00123400   0.00000000   0.00000000   0.00000000   0.17330837   0.02801271   0.11814864  -0.00976560   0.00000000
  1.99800000   0.00495114   0.01843574  -0.00024984  -0.00000124   0.54937504   0.00000000   0.00000000   0.00000000   0.01037354  -0.00163147   0.00000000   0.00000000   0.00000000   0.17332150   0.02803191   0.11814578  -0.01953100   0.00000000
  2.00000000   0.00653424   0.01843624  -0.00024984  -0.00000163   0.54937504   0.00000000   0.00000000   0.00000000   0.01173966  -0.00200637   0.00000000   0.00000000   0.00000000   0.17333298   0.02805403   0.11814214  -0.01709000   0.00000000
