# Supplementary material for: In vivo muscle force and muscle power during near-maximal frog jumps
Source: PLoS One. 2017 Mar 10;12(3):e0173415. doi: 10.1371/journal.pone.0173415 (PMC5345813; doi:10.1371/journal.pone.0173415)
Supplement: S3 File — Full raw data set of the current study. (ZIP) [file pone.0173415.s003.zip › Frog_jumping_full_dataset2/Extracted_data/Frog2/Jump17/Apr30jump17(total).xls]

## Sheet: .rms
0.9	0.99	0.906	1.014	0.982	0.13486

## Sheet: .frm
454	508	492	955	1063	1031	55.1275	0.00139387	0.834478	0.0127168	60.9443

## Sheet: Power
Time	Vx	Vz	Fx	Fz	V (total)	F (total)	Power (tot.)	Power/kg	Muscle-mass-specific power	PL power	PL Muscle-mass-specific power
0	0	0	-0.00044333	0.260262	0	0.260262	0	0	0	0	0
0.002	0	0	-0.00041511	0.259576	0	0.259577	0	0	0	0	0
0.004	0	0	-0.00039416	0.259005	0	0.259005	0	0	0	0	0
0.006	0	0	-0.00038706	0.25856	0	0.25856	0	0	0	-9.1e-07	-0.00182
0.008	0	0	-0.00039948	0.258244	0	0.258245	0	0	0	-5.6e-07	-0.00112
0.01	0	0	-0.00043769	0.258047	0	0.258047	0	0	0	0	0
0.012	0	0	-0.00050684	0.25794	0	0.257941	0	0	0	3.21e-06	0.00642
0.014	0	0	-0.00060875	0.257887	0	0.257888	0	0	0	0	0
0.016	0	0	-0.00074257	0.257845	0	0.257847	0	0	0	6e-08	0.00012
0.018	0	0	-0.0009051	0.257788	0	0.257789	0	0	0	0	0
0.02	0	0	-0.00108967	0.257707	0	0.257709	0	0	0	2.05e-06	0.0041
0.022	0	0	-0.00128609	0.257614	0	0.257617	0	0	0	0	0
0.024	0	0	-0.00148189	0.257524	0	0.257529	0	0	0	0	0
0.026	0	0	-0.00166453	0.25745	0	0.257455	0	0	0	0	0
0.028	0	0	-0.00182316	0.257395	0	0.257402	0	0	0	0	0
0.03	0	0	-0.00194901	0.257359	0	0.257367	0	0	0	0	0
0.032	0	0	-0.00203481	0.257335	0	0.257343	0	0	0	2e-08	4e-05
0.034	0	0	-0.0020742	0.257307	0	0.257315	0	0	0	3.2e-07	0.00064
0.036	0	0	-0.00206239	0.257259	0	0.257267	0	0	0	0	0
0.038	0	0	-0.00199709	0.25719	0	0.257198	0	0	0	2e-08	4e-05
0.04	0	0	-0.00187945	0.257109	0	0.257116	0	0	0	0	0
0.042	0	0	-0.00171585	0.257025	0	0.257031	0	0	0	-1e-08	-2e-05
0.044	0	0	-0.00151848	0.25695	0	0.256954	0	0	0	-6.2e-07	-0.00124
0.046	0	0	-0.00130312	0.256896	0	0.2569	0	0	0	-8.1e-07	-0.00162
0.048	0	0	-0.00108618	0.256876	0	0.256879	0	0	0	-7.5e-07	-0.0015
0.05	0	0	-0.00088262	0.256892	0	0.256894	0	0	0	-3e-08	-6e-05
0.052	0	0	-0.00070352	0.256933	0	0.256934	0	0	0	-9.6e-07	-0.00192
0.054	0	0	-0.00055538	0.25698	0	0.256981	0	0	0	2.2e-07	0.00044
0.056	0	0	-0.0004427	0.257014	0	0.257014	0	0	0	1.24e-06	0.00248
0.058	0	0	-0.00036932	0.257023	0	0.257023	0	0	0	9.7e-07	0.00194
0.06	0	0	-0.00033679	0.25701	0	0.25701	0	0	0	5.4e-07	0.00108
0.062	0	0	-0.00034327	0.256986	0	0.256986	0	0	0	3e-08	6e-05
0.064	0	0	-0.00038327	0.25697	0	0.256971	0	0	0	2e-08	4e-05
0.066	0	0	-0.00044815	0.25698	0	0.25698	0	0	0	2e-08	4e-05
0.068	0	0	-0.00052844	0.25702	0	0.25702	0	0	0	3.7e-07	0.00074
0.07	0	0	-0.00061609	0.257084	0	0.257085	0	0	0	1e-08	2e-05
0.072	0	0	-0.00070511	0.257157	0	0.257158	0	0	0	-1e-08	-2e-05
0.074	0	0	-0.0007907	0.257213	0	0.257214	0	0	0	0	0
0.076	0	0	-0.00086829	0.257225	0	0.257226	0	0	0	0	0
0.078	0	0	-0.00093399	0.257172	0	0.257174	0	0	0	0	0
0.08	0	0	-0.00098535	0.257047	0	0.257049	0	0	0	-1.24e-06	-0.00248
0.082	0	0	-0.00102146	0.256862	0	0.256864	0	0	0	0	0
0.084	0	0	-0.00104315	0.256649	0	0.256651	0	0	0	0	0
0.086	0	0	-0.00105354	0.256449	0	0.256451	0	0	0	0	0
0.088	0	0	-0.00105721	0.256296	0	0.256299	0	0	0	0	0
0.09	0	0	-0.00105705	0.25621	0	0.256213	0	0	0	0	0
0.092	0	0	-0.00105164	0.256193	0	0.256196	0	0	0	0	0
0.094	0	0	-0.00103621	0.256237	0	0.256239	0	0	0	0	0
0.096	0	0	-0.00100537	0.256331	0	0.256333	0	0	0	2.1e-07	0.00042
0.098	0	0	-0.00095452	0.256469	0	0.256471	0	0	0	0	0
0.1	0	0	-0.00088035	0.25665	0	0.256652	0	0	0	-1.7e-07	-0.00034
0.102	0	0	-0.0007821	0.256872	0	0.256873	0	0	0	0	0
0.104	0	0	-0.0006625	0.25712	0	0.25712	0	0	0	-2.1e-07	-0.00042
0.106	0	0	-0.00052735	0.257363	0	0.257363	0	0	0	0	0
0.108	0	0	-0.00038514	0.25757	0	0.25757	0	0	0	-3.9e-07	-0.00078
0.11	0	0	-0.0002468	0.257718	0	0.257718	0	0	0	0	0
0.112	0	0	-0.000125	0.257796	0	0.257796	0	0	0	-2e-08	-4e-05
0.114	0	0	-3.175e-05	0.2578	0	0.2578	0	0	0	0	0
0.116	0	0	2.463e-05	0.257737	0	0.257737	0	0	0	2.3e-07	0.00046
0.118	0	0	4.062e-05	0.257619	0	0.257619	0	0	0	4.5e-07	0.0009
0.12	0	0	1.71e-05	0.257464	0	0.257464	0	0	0	0	0
0.122	0	0	-4.094e-05	0.257291	0	0.257291	0	0	0	2e-08	4e-05
0.124	0	0	-0.00012445	0.257115	0	0.257115	0	0	0	0	0
0.126	0	0	-0.0002218	0.256937	0	0.256937	0	0	0	0	0
0.128	0	0	-0.0003219	0.256755	0	0.256755	0	0	0	0	0
0.13	0	0	-0.00041663	0.256568	0	0.256568	0	0	0	0	0
0.132	0	0	-0.00050153	0.256382	0	0.256383	0	0	0	-4.54e-06	-0.00908
0.134	0	0	-0.00057579	0.256203	0	0.256203	0	0	0	-1.73e-06	-0.00346
0.136	0	0	-0.0006408	0.25603	0	0.256031	0	0	0	0	0
0.138	0	0	-0.00069804	0.25587	0	0.255871	0	0	0	0	0
0.14	0	0	-0.0007482	0.255737	0	0.255738	0	0	0	0	0
0.142	0	0	-0.00079155	0.255641	0	0.255642	0	0	0	8.6e-07	0.00172
0.144	0	0	-0.00082808	0.255586	0	0.255587	0	0	0	0	0
0.146	0	0	-0.00085733	0.255567	0	0.255569	0	0	0	8e-08	0.00016
0.148	0	0	-0.00087916	0.255579	0	0.255581	0	0	0	0	0
0.15	0	0	-0.00089491	0.255616	0	0.255618	0	0	0	0	0
0.152	0	0	-0.00090694	0.255678	0	0.25568	0	0	0	8.2e-07	0.00164
0.154	0	0	-0.0009173	0.255764	0	0.255766	0	0	0	2e-08	4e-05
0.156	0	0	-0.00092672	0.255868	0	0.255869	0	0	0	1e-08	2e-05
0.158	0	0	-0.00093422	0.255977	0	0.255978	0	0	0	0	0
0.16	0	0	-0.00093745	0.256085	0	0.256087	0	0	0	0	0
0.162	0	0	-0.00093339	0.256192	0	0.256194	0	0	0	-9e-08	-0.00018
0.164	0	0	-0.00091925	0.256298	0	0.2563	0	0	0	0	0
0.166	0	0	-0.00089415	0.256398	0	0.2564	0	0	0	0	0
0.168	0	0	-0.00086068	0.256487	0	0.256488	0	0	0	1e-07	0.0002
0.17	0	0	-0.0008242	0.256557	0	0.256558	0	0	0	0	0
0.172	0	0	-0.00079139	0.256593	0	0.256594	0	0	0	9.5e-07	0.0019
0.174	0	0	-0.00076956	0.256578	0	0.256579	0	0	0	0	0
0.176	0	0	-0.00076522	0.256501	0	0.256503	0	0	0	0	0
0.178	0	0	-0.00078129	0.256358	0	0.256359	0	0	0	6.2e-07	0.00124
0.18	0	0	-0.00081629	0.256144	0	0.256145	0	0	0	0	0
0.182	0	0	-0.0008655	0.255862	0	0.255863	0	0	0	5.3e-07	0.00106
0.184	0	0	-0.00092251	0.255523	0	0.255525	0	0	0	0	0
0.186	0	0	-0.00098048	0.255149	0	0.255151	0	0	0	-1e-08	-2e-05
0.188	0	0	-0.00103305	0.254769	0	0.254772	0	0	0	-2.27e-06	-0.00454
0.19	0	0	-0.00107448	0.254423	0	0.254425	0	0	0	0	0
0.192	0	0	-0.00109979	0.254148	0	0.254151	0	0	0	0	0
0.194	0	0	-0.00110535	0.25397	0	0.253973	0	0	0	0	0
0.196	0	0	-0.00108898	0.253894	0	0.253897	0	0	0	-1.57e-06	-0.00314
0.198	0	0	-0.00104901	0.253909	0	0.253911	0	0	0	-1e-08	-2e-05
0.2	0	0	-0.0009836	0.253994	0	0.253996	0	0	0	-1e-08	-2e-05
0.202	0	0	-0.00089293	0.254128	0	0.25413	0	0	0	4e-08	8e-05
0.204	0	0	-0.00078242	0.254303	0	0.254304	0	0	0	0	0
0.206	0	0	-0.00066217	0.25452	0	0.25452	0	0	0	0	0
0.208	0	0	-0.00054368	0.254777	0	0.254778	0	0	0	0	0
0.21	0	0	-0.00043763	0.255083	0	0.255083	0	0	0	7.4e-07	0.00148
0.212	0	0	-0.00035279	0.255448	0	0.255449	0	0	0	0	0
0.214	0	0	-0.00029595	0.255886	0	0.255886	0	0	0	7.2e-07	0.00144
0.216	0	0	-0.0002724	0.256393	0	0.256393	0	0	0	1.38e-06	0.00276
0.218	0	0	-0.00028559	0.256948	0	0.256948	0	0	0	-1.8e-07	-0.00036
0.22	0	0	-0.00033543	0.257519	0	0.257519	0	0	0	-3e-08	-6e-05
0.222	0	0	-0.00041765	0.258077	0	0.258078	0	0	0	0	0
0.224	0	0	-0.00052561	0.2586	0	0.2586	0	0	0	-4e-08	-8e-05
0.226	0	0	-0.00065204	0.259063	0	0.259064	0	0	0	-5.8e-07	-0.00116
0.228	0	0	-0.00078951	0.259439	0	0.25944	0	0	0	-3.2e-07	-0.00064
0.23	0	0	-0.00093068	0.259698	0	0.2597	0	0	0	0	0
0.232	0	0	-0.00106845	0.259815	0	0.259817	0	0	0	1e-08	2e-05
0.234	0	0	-0.00119675	0.259777	0	0.25978	0	0	0	2e-08	4e-05
0.236	0	0	-0.00131103	0.259592	0	0.259595	0	0	0	6.1e-07	0.00122
0.238	0	0	-0.0014076	0.259278	0	0.259281	0	0	0	0	0
0.24	0	0	-0.00148353	0.258865	0	0.25887	0	0	0	5.4e-07	0.00108
0.242	0	0	-0.00153846	0.258398	0	0.258402	0	0	0	0	0
0.244	0	0	-0.0015756	0.25792	0	0.257925	0	0	0	1.4e-07	0.00028
0.246	0	0	-0.00159834	0.257469	0	0.257474	0	0	0	0	0
0.248	0	0	-0.00160571	0.25707	0	0.257075	0	0	0	0	0
0.25	0	0	-0.0015932	0.256734	0	0.256739	0	0	0	-2.2e-07	-0.00044
0.252	0	0	-0.00155735	0.256458	0	0.256462	0	0	0	-3.5e-07	-0.0007
0.254	0	0	-0.00149815	0.256229	0	0.256234	0	0	0	0	0
0.256	0	0	-0.00141888	0.256036	0	0.25604	0	0	0	-1e-08	-2e-05
0.258	0	0	-0.00132498	0.255865	0	0.255869	0	0	0	0	0
0.26	0	0	-0.00122354	0.25571	0	0.255713	0	0	0	0	0
0.262	0	0	-0.00112322	0.255566	0	0.255568	0	0	0	-2.25e-06	-0.0045
0.264	0	0	-0.00103357	0.255431	0	0.255433	0	0	0	-2.19e-06	-0.00438
0.266	0	0	-0.00096361	0.255309	0	0.255311	0	0	0	0	0
0.268	0	0	-0.00092011	0.255206	0	0.255208	0	0	0	-2e-08	-4e-05
0.27	0	0	-0.00090643	0.255127	0	0.255129	0	0	0	0	0
0.272	0	0	-0.00092285	0.255068	0	0.25507	0	0	0	0	0
0.274	0	0	-0.00096627	0.255024	0	0.255026	0	0	0	5e-07	0.001
0.276	0	0	-0.00102885	0.254994	0	0.254997	0	0	0	0	0
0.278	0	0	-0.00109989	0.254986	0	0.254988	0	0	0	1e-08	2e-05
0.28	0	0	-0.00116999	0.255006	0	0.255009	0	0	0	6.9e-07	0.00138
0.282	0	0	-0.00123355	0.255063	0	0.255066	0	0	0	0	0
0.284	0	0	-0.0012892	0.255163	0	0.255166	0	0	0	0	0
0.286	0	0	-0.00133793	0.25531	0	0.255313	0	0	0	3e-08	6e-05
0.288	0	0	-0.00137971	0.255501	0	0.255505	0	0	0	3.6e-07	0.00072
0.29	0	0	-0.0014122	0.255721	0	0.255725	0	0	0	1.02e-06	0.00204
0.292	0	0	-0.00143169	0.25595	0	0.255954	0	0	0	2e-08	4e-05
0.294	0	0	-0.00143479	0.25617	0	0.256174	0	0	0	4.2e-07	0.00084
0.296	0	0	-0.00142098	0.256373	0	0.256377	0	0	0	4.6e-07	0.00092
0.298	0	0	-0.00139401	0.256553	0	0.256557	0	0	0	2.5e-07	0.0005
0.3	0	0	-0.00136105	0.256699	0	0.256703	0	0	0	-1e-08	-2e-05
0.302	0	0	-0.00133007	0.256802	0	0.256806	0	0	0	0	0
0.304	0	0	-0.00130547	0.256855	0	0.256858	0	0	0	0	0
0.306	0	0	-0.00128551	0.256853	0	0.256857	0	0	0	0	0
0.308	0	0	-0.00126404	0.256797	0	0.2568	0	0	0	0	0
0.31	0	0	-0.00123355	0.256686	0	0.256689	0	0	0	-5e-08	-0.0001
0.312	0	0	-0.00118762	0.256526	0	0.256529	0	0	0	0	0
0.314	0	0	-0.0011244	0.256329	0	0.256331	0	0	0	0	0
0.316	0	0	-0.00104827	0.256113	0	0.256115	0	0	0	2e-07	0.0004
0.318	0	0	-0.00096658	0.255906	0	0.255907	0	0	0	3e-08	6e-05
0.32	0	0	-0.00088575	0.255735	0	0.255737	0	0	0	0	0
0.322	0	0	-0.00081098	0.255625	0	0.255626	0	0	0	0	0
0.324	0	0	-0.00074757	0.255584	0	0.255585	0	0	0	0	0
0.326	0	0	-0.00070022	0.25561	0	0.255611	0	0	0	2e-08	4e-05
0.328	0	0	-0.00067111	0.255689	0	0.25569	0	0	0	1e-08	2e-05
0.33	0	0	-0.00065863	0.255793	0	0.255794	0	0	0	0	0
0.332	0	0	-0.00065821	0.255889	0	0.25589	0	0	0	-2e-08	-4e-05
0.334	0	0	-0.00066514	0.25595	0	0.255951	0	0	0	-3.8e-07	-0.00076
0.336	0	0	-0.00067626	0.255959	0	0.25596	0	0	0	-4.8e-07	-0.00096
0.338	0	0	-0.00068936	0.255912	0	0.255913	0	0	0	0	0
0.34	0	0	-0.00070258	0.255815	0	0.255815	0	0	0	-2e-08	-4e-05
0.342	0	0	-0.00071477	0.255683	0	0.255684	0	0	0	0	0
0.344	0	0	-0.0007265	0.255537	0	0.255538	0	0	0	0	0
0.346	0	0	-0.00074077	0.255395	0	0.255396	0	0	0	0	0
0.348	0	0	-0.00076274	0.255276	0	0.255277	0	0	0	1.7e-07	0.00034
0.35	0	0	-0.00079896	0.255199	0	0.2552	0	0	0	2e-08	4e-05
0.352	0	0	-0.0008547	0.255173	0	0.255174	0	0	0	0	0
0.354	0	0	-0.00093044	0.255196	0	0.255197	0	0	0	0	0
0.356	0	0	-0.00102114	0.255253	0	0.255255	0	0	0	3.2e-07	0.00064
0.358	0	0	-0.00111848	0.255333	0	0.255335	0	0	0	0	0
0.36	0	0	-0.00121383	0.255424	0	0.255427	0	0	0	0	0
0.362	0	0	-0.00129953	0.25552	0	0.255523	0	0	0	0	0
0.364	0	0	-0.00136813	0.255611	0	0.255614	0	0	0	0	0
0.366	0	0	-0.00141151	0.255691	0	0.255695	0	0	0	-2.2e-07	-0.00044
0.368	0	0	-0.00142248	0.255759	0	0.255763	0	0	0	-3.7e-07	-0.00074
0.37	0	0	-0.00139807	0.255811	0	0.255815	0	0	0	-1.57e-06	-0.00314
0.372	0	0	-0.00134005	0.255844	0	0.255847	0	0	0	-6.6e-07	-0.00132
0.374	0	0	-0.00125269	0.255852	0	0.255855	0	0	0	0	0
0.376	0	0	-0.00114252	0.255828	0	0.255831	0	0	0	0	0
0.378	0	0	-0.00101971	0.255773	0	0.255775	0	0	0	0	0
0.38	0	0	-0.00089618	0.25569	0	0.255691	0	0	0	-1e-08	-2e-05
0.382	0	0	-0.00078231	0.255582	0	0.255584	0	0	0	0	0
0.384	0	0	-0.00068515	0.255468	0	0.255469	0	0	0	3.6e-07	0.00072
0.386	0	0	-0.00060875	0.255381	0	0.255382	0	0	0	4e-08	8e-05
0.388	0	0	-0.00055557	0.255362	0	0.255362	0	0	0	5e-08	0.0001
0.39	0	0	-0.00052687	0.255446	0	0.255447	0	0	0	1.34e-06	0.00268
0.392	0	0	-0.0005214	0.255655	0	0.255656	0	0	0	4.26e-06	0.00852
0.394	0	0	-0.00053608	0.255991	0	0.255992	0	0	0	0	0
0.396	0	0	-0.00056826	0.256441	0	0.256442	0	0	0	3.04e-06	0.00608
0.398	0	0	-0.00061562	0.25698	0	0.256981	0	0	0	0	0
0.4	0	0	-0.00067442	0.257571	0	0.257572	0	0	0	-1.22e-06	-0.00244
0.402	0	0	-0.0007397	0.258168	0	0.258169	0	0	0	0	0
0.404	0	0	-0.00080795	0.258727	0	0.258728	0	0	0	0	0
0.406	0	0	-0.00087851	0.259201	0	0.259203	0	0	0	-1.03e-06	-0.00206
0.408	0	0	-0.00095148	0.25955	0	0.259552	0	0	0	0	0
0.41	0	0	-0.00102505	0.25975	0	0.259752	0	0	0	0	0
0.412	0	0	-0.00109478	0.259797	0	0.2598	0	0	0	0	0
0.414	0	0	-0.00115486	0.259703	0	0.259706	0	0	0	-2.8e-07	-0.00056
0.416	0	0	-0.00120017	0.259485	0	0.259488	0	0	0	2e-08	4e-05
0.418	0	0	-0.00122788	0.259165	0	0.259168	0	0	0	0	0
0.42	0	0	-0.00123787	0.258768	0	0.258771	0	0	0	5.2e-07	0.00104
0.422	0	0	-0.00123276	0.258314	0	0.258317	0	0	0	0	0
0.424	0	0	-0.0012175	0.257815	0	0.257818	0	0	0	6.4e-07	0.00128
0.426	0	0	-0.00119738	0.257284	0	0.257286	0	0	0	0	0
0.428	0	0	-0.00117622	0.256731	0	0.256733	0	0	0	0	0
0.43	0	0	-0.00115667	0.256171	0	0.256174	0	0	0	0	0
0.432	0	0	-0.00114077	0.255627	0	0.255629	0	0	0	0	0
0.434	0	0	-0.00112973	0.255122	0	0.255125	0	0	0	0	0
0.436	0	0	-0.00112267	0.254682	0	0.254685	0	0	0	0	0
0.438	0	0	-0.00111502	0.25432	0	0.254323	0	0	0	0	0
0.44	0	0	-0.00109912	0.254047	0	0.25405	0	0	0	-1e-08	-2e-05
0.442	0	0	-0.00106772	0.253881	0	0.253883	0	0	0	-3.3e-07	-0.00066
0.444	0	0	-0.00101724	0.253842	0	0.253844	0	0	0	-3e-07	-0.0006
0.446	0	0	-0.00094804	0.253947	0	0.253949	0	0	0	-1e-08	-2e-05
0.448	0	0	-0.00086261	0.254192	0	0.254194	0	0	0	0	0
0.45	0	0	-0.00076425	0.254557	0	0.254558	0	0	0	0	0
0.452	0	0	-0.00065731	0.255002	0	0.255002	0	0	0	4e-08	8e-05
0.454	0	0	-0.00054786	0.255474	0	0.255475	0	0	0	0	0
0.456	0	0	-0.00044279	0.255924	0	0.255925	0	0	0	3.9e-07	0.00078
0.458	0	0	-0.00034839	0.256316	0	0.256316	0	0	0	0	0
0.46	0	0	-0.00027061	0.256634	0	0.256634	0	0	0	-1e-08	-2e-05
0.462	0	0	-0.0002156	0.256865	0	0.256865	0	0	0	-1e-08	-2e-05
0.464	0	0	-0.00018743	0.256998	0	0.256998	0	0	0	0	0
0.466	0	0	-0.0001854	0.257021	0	0.257021	0	0	0	-2.2e-07	-0.00044
0.468	0	0	-0.00020451	0.256936	0	0.256936	0	0	0	0	0
0.47	0	0	-0.00023748	0.256763	0	0.256763	0	0	0	0	0
0.472	0	0	-0.00027692	0.256536	0	0.256536	0	0	0	-9.8e-07	-0.00196
0.474	0	0	-0.0003172	0.256291	0	0.256291	0	0	0	0	0
0.476	0	0	-0.00035433	0.256058	0	0.256058	0	0	0	0	0
0.478	0	0	-0.00038488	0.255854	0	0.255854	0	0	0	0	0
0.48	0	0	-0.00040637	0.255681	0	0.255681	0	0	0	0	0
0.482	0	0	-0.00041827	0.255533	0	0.255533	0	0	0	1.2e-07	0.00024
0.484	0	0	-0.00042207	0.255396	0	0.255397	0	0	0	0	0
0.486	0	0	-0.00042056	0.255265	0	0.255265	0	0	0	0	0
0.488	0	0	-0.0004166	0.255143	0	0.255143	0	0	0	0	0
0.49	0	0	-0.00041251	0.255048	0	0.255048	0	0	0	0	0
0.492	0	0	-0.00040979	0.254992	0	0.254992	0	0	0	0	0
0.494	0	0	-0.00040919	0.254975	0	0.254975	0	0	0	0	0
0.496	0	0	-0.00041108	0.254993	0	0.254994	0	0	0	-3.4e-07	-0.00068
0.498	0	0	-0.00041618	0.255051	0	0.255051	0	0	0	-4.4e-07	-0.00088
0.5	0	0	-0.000425	0.255154	0	0.255154	0	0	0	-3.5e-07	-0.0007
0.502	0	0	-0.00043579	0.2553	0	0.2553	0	0	0	-1e-08	-2e-05
0.504	0	0	-0.00044398	0.255475	0	0.255475	0	0	0	0	0
0.506	0	0	-0.00044396	0.255655	0	0.255656	0	0	0	0	0
0.508	0	0	-0.00043163	0.255819	0	0.25582	0	0	0	-3e-08	-6e-05
0.51	0	0	-0.00040664	0.255953	0	0.255953	0	0	0	-5e-08	-0.0001
0.512	0	0	-0.00037202	0.256047	0	0.256047	0	0	0	0	0
0.514	0	0	-0.00033086	0.256091	0	0.256091	0	0	0	0	0
0.516	0	0	-0.00028491	0.256077	0	0.256077	0	0	0	0	0
0.518	0	0	-0.00023752	0.256005	0	0.256005	0	0	0	-1.3e-07	-0.00026
0.52	0	0	-0.00019493	0.255883	0	0.255883	0	0	0	3.4e-07	0.00068
0.522	0	0	-0.00016371	0.255727	0	0.255727	0	0	0	3e-08	6e-05
0.524	0	0	-0.0001494	0.255565	0	0.255565	0	0	0	3e-08	6e-05
0.526	0	0	-0.00015723	0.255431	0	0.255431	0	0	0	0	0
0.528	0	0	-0.00019087	0.255363	0	0.255363	0	0	0	0	0
0.53	0	0	-0.00024996	0.255385	0	0.255385	0	0	0	1.09e-06	0.00218
0.532	0	0	-0.00032966	0.255508	0	0.255508	0	0	0	3.6e-07	0.00072
0.534	0	0	-0.00042262	0.255723	0	0.255723	0	0	0	2e-08	4e-05
0.536	0	0	-0.0005221	0.256011	0	0.256012	0	0	0	5.7e-07	0.00114
0.538	0	0	-0.00062371	0.256347	0	0.256348	0	0	0	0	0
0.54	0	0	-0.00072422	0.256703	0	0.256704	0	0	0	0	0
0.542	0	0	-0.00081988	0.257054	0	0.257055	0	0	0	3e-08	6e-05
0.544	0	0	-0.00090567	0.257381	0	0.257382	0	0	0	2.8e-07	0.00056
0.546	0	0	-0.0009758	0.257671	0	0.257673	0	0	0	-2.6e-07	-0.00052
0.548	0	0	-0.00102582	0.25792	0	0.257922	0	0	0	-7e-07	-0.0014
0.55	0	0	-0.00105448	0.258123	0	0.258125	0	0	0	-8.6e-07	-0.00172
0.552	0	0	-0.00106486	0.258281	0	0.258283	0	0	0	-7.7e-07	-0.00154
0.554	0	0	-0.00106405	0.258395	0	0.258397	0	0	0	-3e-08	-6e-05
0.556	0	0	-0.00106017	0.25846	0	0.258462	0	0	0	0	0
0.558	0	0	-0.00105899	0.25847	0	0.258473	0	0	0	0	0
0.56	0	0	-0.00106257	0.258423	0	0.258425	0	0	0	2e-08	4e-05
0.562	0	0	-0.00106804	0.258319	0	0.258321	0	0	0	0	0
0.564	0	0	-0.00106769	0.258157	0	0.25816	0	0	0	4e-08	8e-05
0.566	0	0	-0.00105258	0.257945	0	0.257948	0	0	0	4e-08	8e-05
0.568	0	0	-0.00101771	0.257692	0	0.257694	0	0	0	2e-08	4e-05
0.57	0	0	-0.00096396	0.257406	0	0.257408	0	0	0	0	0
0.572	0	0	-0.00089635	0.257096	0	0.257097	0	0	0	-3e-07	-0.0006
0.574	0	0	-0.00082208	0.256774	0	0.256775	0	0	0	-2e-08	-4e-05
0.576	0	0	-0.00075039	0.256457	0	0.256458	0	0	0	-1e-08	-2e-05
0.578	0	0	-0.00069234	0.256158	0	0.256159	0	0	0	-2e-08	-4e-05
0.58	0	0	-0.00065699	0.255887	0	0.255888	0	0	0	-3e-08	-6e-05
0.582	0	0	-0.00064685	0.255647	0	0.255648	0	0	0	-2.74e-06	-0.00548
0.584	0	0	-0.00065808	0.25544	0	0.255441	0	0	0	-1.16e-06	-0.00232
0.586	0	0	-0.00068429	0.255269	0	0.25527	0	0	0	0	0
0.588	0	0	-0.00071953	0.25514	0	0.255141	0	0	0	-4e-08	-8e-05
0.59	0	0	-0.00075892	0.255054	0	0.255056	0	0	0	-2e-08	-4e-05
0.592	0	0	-0.00079793	0.255013	0	0.255015	0	0	0	1.6e-07	0.00032
0.594	0	0	-0.00083114	0.255023	0	0.255024	0	0	0	3e-08	6e-05
0.596	0	0	-0.00085286	0.25509	0	0.255092	0	0	0	0	0
0.598	0	0	-0.00086006	0.255217	0	0.255218	0	0	0	0	0
0.6	0	0	-0.00085403	0.255391	0	0.255393	0	0	0	0	0
0.602	0	0	-0.00083861	0.255599	0	0.255601	0	0	0	6e-08	0.00012
0.604	0	0	-0.00081769	0.255826	0	0.255828	0	0	0	1.9e-06	0.0038
0.606	0	0	-0.00079397	0.256062	0	0.256063	0	0	0	0	0
0.608	0	0	-0.00076974	0.256299	0	0.2563	0	0	0	0	0
0.61	0	0	-0.0007485	0.256529	0	0.25653	0	0	0	0	0
0.612	0	0	-0.00073463	0.256742	0	0.256743	0	0	0	0	0
0.614	0	0	-0.00073183	0.256931	0	0.256932	0	0	0	-1.07e-06	-0.00214
0.616	0	0	-0.0007421	0.25709	0	0.257091	0	0	0	-2e-08	-4e-05
0.618	0	0	-0.0007646	0.257214	0	0.257215	0	0	0	-1e-07	-0.0002
0.62	0	0	-0.00079526	0.257295	0	0.257296	0	0	0	1e-08	2e-05
0.622	0	0	-0.00082854	0.257324	0	0.257326	0	0	0	2e-08	4e-05
0.624	0	0	-0.00085971	0.257296	0	0.257298	0	0	0	0	0
0.626	0	0	-0.0008856	0.257214	0	0.257216	0	0	0	-1.2e-07	-0.00024
0.628	0	0	-0.00090454	0.257093	0	0.257094	0	0	0	0	0
0.63	0	0	-0.00091604	0.256954	0	0.256956	0	0	0	-2.3e-07	-0.00046
0.632	0	0	-0.00091924	0.256821	0	0.256823	0	0	0	0	0
0.634	0	0	-0.00091103	0.256709	0	0.256711	0	0	0	-8e-08	-0.00016
0.636	0	0	-0.00088645	0.256625	0	0.256627	0	0	0	-1.1e-07	-0.00022
0.638	0	0	-0.00084124	0.256565	0	0.256566	0	0	0	0	0
0.64	0	0	-0.00077549	0.256514	0	0.256515	0	0	0	-2e-08	-4e-05
0.642	0	0	-0.0006949	0.256455	0	0.256456	0	0	0	-8.8e-07	-0.00176
0.644	0	0	-0.00060794	0.256373	0	0.256374	0	0	0	0	0
0.646	0	0	-0.00052261	0.256262	0	0.256263	0	0	0	-2e-08	-4e-05
0.648	0	0	-0.00044522	0.256128	0	0.256129	0	0	0	-1e-08	-2e-05
0.65	0	0	-0.00037972	0.255992	0	0.255993	0	0	0	0	0
0.652	0	0	-0.00032751	0.255884	0	0.255884	0	0	0	0	0
0.654	0	0	-0.00028765	0.255827	0	0.255828	0	0	0	1.3e-07	0.00026
0.656	0	0	-0.00025807	0.25583	0	0.25583	0	0	0	-1e-08	-2e-05
0.658	0	0	-0.00023622	0.255889	0	0.255889	0	0	0	-4e-07	-0.0008
0.66	0	0	-0.00021866	0.255991	0	0.255991	0	0	0	-3e-08	-6e-05
0.662	0	0	-0.00020157	0.256111	0	0.256111	0	0	0	-3e-08	-6e-05
0.664	0	0	-0.00018223	0.256219	0	0.256219	0	0	0	-3.4e-07	-0.00068
0.666	0	0	-0.00016023	0.256289	0	0.256289	0	0	0	0	0
0.668	0	0	-0.00013757	0.256308	0	0.256308	0	0	0	4.2e-07	0.00084
0.67	0	0	-0.00011705	0.25628	0	0.25628	0	0	0	3e-08	6e-05
0.672	0	0	-0.00010055	0.256225	0	0.256225	0	0	0	1.34e-06	0.00268
0.674	0	0	-8.911e-05	0.256167	0	0.256167	0	0	0	0	0
0.676	0	0	-8.388e-05	0.256132	0	0.256132	0	0	0	4.8e-07	0.00096
0.678	0	0	-8.675e-05	0.256138	0	0.256138	0	0	0	0	0
0.68	0	0	-0.00010075	0.25619	0	0.25619	0	0	0	0	0
0.682	0	0	-0.00012977	0.256286	0	0.256286	0	0	0	0	0
0.684	0	0	-0.0001775	0.256418	0	0.256419	0	0	0	-4.76e-06	-0.00952
0.686	0	0	-0.00024647	0.256571	0	0.256571	0	0	0	-4e-08	-8e-05
0.688	0	0	-0.0003383	0.256724	0	0.256724	0	0	0	0	0
0.69	0	0	-0.00045317	0.256866	0	0.256867	0	0	0	-2e-08	-4e-05
0.692	0	0	-0.00058893	0.256998	0	0.256998	0	0	0	0	0
0.694	0	0	-0.00074135	0.257128	0	0.257129	0	0	0	3.2e-07	0.00064
0.696	0	0	-0.00090398	0.257272	0	0.257274	0	0	0	3e-08	6e-05
0.698	0	0	-0.00106711	0.257436	0	0.257438	0	0	0	8.4e-07	0.00168
0.7	0	0	-0.00121922	0.257612	0	0.257615	0	0	0	0	0
0.702	0	0	-0.00135014	0.257786	0	0.25779	0	0	0	5e-08	0.0001
0.704	0	0	-0.00145232	0.257947	0	0.257951	0	0	0	6e-08	0.00012
0.706	0	0	-0.00152011	0.258101	0	0.258106	0	0	0	1.02e-06	0.00204
0.708	0	0	-0.00154956	0.258268	0	0.258272	0	0	0	0	0
0.71	0	0	-0.00153869	0.258464	0	0.258469	0	0	0	0	0
0.712	0	0	-0.00148828	0.258696	0	0.2587	0	0	0	-4.7e-07	-0.00094
0.714	0	0	-0.00140395	0.258951	0	0.258955	0	0	0	-5e-08	-0.0001
0.716	0	0	-0.0012969	0.25921	0	0.259213	0	0	0	-6e-08	-0.00012
0.718	0	0	-0.00118094	0.259453	0	0.259456	0	0	0	-5e-08	-0.0001
0.72	0	0	-0.00106864	0.259662	0	0.259664	0	0	0	-3e-08	-6e-05
0.722	0	0	-0.00096905	0.259817	0	0.259819	0	0	0	0	0
0.724	0	0	-0.00088629	0.259906	0	0.259907	0	0	0	3e-08	6e-05
0.726	0	0	-0.00082013	0.259922	0	0.259924	0	0	0	9.7e-07	0.00194
0.728	0	0	-0.00076854	0.259872	0	0.259873	0	0	0	5e-08	0.0001
0.73	0	0	-0.00072962	0.259769	0	0.25977	0	0	0	6.5e-07	0.0013
0.732	0	0	-0.00070178	0.259634	0	0.259635	0	0	0	5e-08	0.0001
0.734	0	0	-0.00068305	0.259486	0	0.259487	0	0	0	-9e-07	-0.0018
0.736	0	0	-0.00067055	0.259344	0	0.259345	0	0	0	-6.9e-07	-0.00138
0.738	0	0	-0.00066106	0.259228	0	0.259229	0	0	0	0	0
0.74	0	0	-0.00065261	0.259145	0	0.259146	0	0	0	-5.7e-07	-0.00114
0.742	0	0	-0.00064718	0.259092	0	0.259093	0	0	0	-2e-08	-4e-05
0.744	0	0	-0.00065033	0.259057	0	0.259058	0	0	0	-1e-08	-2e-05
0.746	0	0	-0.00066698	0.259022	0	0.259023	0	0	0	0	0
0.748	0	0	-0.00069902	0.25897	0	0.258971	0	0	0	0	0
0.75	0	0	-0.0007467	0.258893	0	0.258894	0	0	0	1e-08	2e-05
0.752	0	0	-0.00080957	0.25879	0	0.258791	0	0	0	3.1e-07	0.00062
0.754	0	0	-0.00088597	0.258671	0	0.258673	0	0	0	0	0
0.756	0	0	-0.00097331	0.25855	0	0.258552	0	0	0	0	0
0.758	0	0	-0.00106811	0.258433	0	0.258435	0	0	0	4.5e-07	0.0009
0.76	0	0	-0.00116475	0.25831	0	0.258313	0	0	0	2e-08	4e-05
0.762	0	0	-0.00125548	0.258165	0	0.258168	0	0	0	1.7e-07	0.00034
0.764	0	0	-0.0013322	0.257982	0	0.257986	0	0	0	0	0
0.766	0	0	-0.00138855	0.257757	0	0.25776	0	0	0	0	0
0.768	0	0	-0.00142104	0.257495	0	0.257498	0	0	0	0	0
0.77	0	0	-0.00142938	0.257207	0	0.257211	0	0	0	1.4e-07	0.00028
0.772	0	0	-0.00141731	0.256898	0	0.256902	0	0	0	-3.6e-07	-0.00072
0.774	0	0	-0.00139194	0.256569	0	0.256573	0	0	0	-2.8e-06	-0.0056
0.776	0	0	-0.00135999	0.256229	0	0.256233	0	0	0	-7e-08	-0.00014
0.778	0	0	-0.00132509	0.255898	0	0.255902	0	0	0	-8e-08	-0.00016
0.78	0	0	-0.00128844	0.255599	0	0.255603	0	0	0	-1.13e-06	-0.00226
0.782	0	0	-0.00124938	0.255355	0	0.255358	0	0	0	0	0
0.784	0	0	-0.00120565	0.255174	0	0.255177	0	0	0	0	0
0.786	0	0	-0.00115598	0.25505	0	0.255052	0	0	0	1.3e-07	0.00026
0.788	0	0	-0.00110248	0.254967	0	0.254969	0	0	0	0	0
0.79	0	0	-0.00104935	0.254913	0	0.254915	0	0	0	2e-08	4e-05
0.792	0	0	-0.00099979	0.254885	0	0.254887	0	0	0	5.4e-07	0.00108
0.794	0	0	-0.00095548	0.254883	0	0.254884	0	0	0	3e-08	6e-05
0.796	0	0	-0.0009186	0.2549	0	0.254901	0	0	0	3e-08	6e-05
0.798	0	0	-0.00089297	0.254929	0	0.254931	0	0	0	6.7e-07	0.00134
0.8	0	0	-0.0008819	0.254961	0	0.254963	0	0	0	4e-08	8e-05
0.802	0	0	-0.0008838	0.254985	0	0.254987	0	0	0	7.7e-07	0.00154
0.804	0	0	-0.00089104	0.254996	0	0.254998	0	0	0	4e-08	8e-05
0.806	0	0	-0.00089553	0.255003	0	0.255004	0	0	0	7.4e-07	0.00148
0.808	0	0	-0.00089343	0.25502	0	0.255022	0	0	0	1.24e-06	0.00248
0.81	0	0	-0.00088427	0.255065	0	0.255067	0	0	0	-1e-08	-2e-05
0.812	0	0	-0.00086855	0.255157	0	0.255158	0	0	0	-4e-08	-8e-05
0.814	0	0	-0.00084684	0.255307	0	0.255308	0	0	0	-1.15e-06	-0.0023
0.816	0	0	-0.00081951	0.255514	0	0.255515	0	0	0	-6e-08	-0.00012
0.818	0	0	-0.00078716	0.255767	0	0.255768	0	0	0	-6e-08	-0.00012
0.82	0	0	-0.00075128	0.256046	0	0.256047	0	0	0	-1.54e-06	-0.00308
0.822	0	0	-0.00071294	0.256324	0	0.256325	0	0	0	-1.3e-06	-0.0026
0.824	0	0	-0.00067144	0.256568	0	0.256568	0	0	0	-1e-08	-2e-05
0.826	0	0	-0.00062646	0.256746	0	0.256747	0	0	0	-7e-08	-0.00014
0.828	0	0	-0.00058106	0.256839	0	0.25684	0	0	0	1.3e-07	0.00026
0.83	0	0	-0.00054124	0.256847	0	0.256848	0	0	0	0	0
0.832	0	0	-0.00051337	0.256783	0	0.256784	0	0	0	4.7e-07	0.00094
0.834	0	0	-0.00050181	0.256661	0	0.256661	0	0	0	0	0
0.836	0	0	-0.00050747	0.256492	0	0.256493	0	0	0	0	0
0.838	0	0	-0.00052848	0.256293	0	0.256294	0	0	0	3e-08	6e-05
0.84	0	0	-0.00056196	0.256086	0	0.256086	0	0	0	1.21e-06	0.00242
0.842	0	0	-0.00060489	0.25589	0	0.25589	0	0	0	0	0
0.844	0	0	-0.00065358	0.255718	0	0.255719	0	0	0	3.7e-07	0.00074
0.846	0	0	-0.00070335	0.255578	0	0.255579	0	0	0	0	0
0.848	0	0	-0.00074942	0.25548	0	0.255481	0	0	0	-1e-08	-2e-05
0.85	0	0	-0.00078821	0.25544	0	0.255442	0	0	0	-2.9e-07	-0.00058
0.852	0	0	-0.00081731	0.255468	0	0.255469	0	0	0	-2.5e-07	-0.0005
0.854	0	0	-0.00083463	0.255563	0	0.255564	0	0	0	0	0
0.856	0	0	-0.00083806	0.255722	0	0.255723	0	0	0	1.6e-07	0.00032
0.858	0	0	-0.0008262	0.255949	0	0.25595	0	0	0	0	0
0.86	0	0	-0.00079993	0.256256	0	0.256258	0	0	0	2e-08	4e-05
0.862	0	0	-0.00076489	0.256662	0	0.256663	0	0	0	0	0
0.864	0	0	-0.00073303	0.25719	0	0.257191	0	0	0	1e-08	2e-05
0.866	0	0	-0.00072146	0.257875	0	0.257876	0	0	0	0	0
0.868	0	0	-0.00074957	0.25875	0	0.258751	0	0	0	-3.1e-07	-0.00062
0.87	0	0	-0.0008376	0.259838	0	0.259839	0	0	0	-2e-08	-4e-05
0.872	0	0	-0.00100685	0.261165	0	0.261167	0	0	0	0	0
0.874	0	0	-0.00127945	0.262771	0	0.262774	0	0	0	0	0
0.876	0	0	-0.00167744	0.264708	0	0.264713	0	0	0	0	0
0.878	0	0	-0.00222216	0.267022	0	0.267031	0	0	0	0	0
0.88	0	0	-0.00293355	0.269749	0	0.269765	0	0	0	0	0
0.882	0	0	-0.00382726	0.272924	0	0.27295	0	0	0	0	0
0.884	0	0	-0.00490886	0.276598	0	0.276642	0	0	0	0	0
0.886	0	0	-0.00616628	0.280853	0	0.280921	0	0	0	0	0
0.888	0	0	-0.00756286	0.285796	0	0.285896	0	0	0	0	0
0.89	0	0	-0.00903251	0.291557	0	0.291697	0	0	0	6.7e-07	0.00134
0.892	0	0	-0.0104767	0.298291	0	0.298475	0	0	0	1.99e-06	0.00398
0.894	0	0	-0.0117622	0.306181	0	0.306407	0	0	0	8.6e-07	0.00172
0.896	0	0	-0.0127193	0.315422	0	0.315678	0	0	0	1.3e-07	0.00026
0.898	0	0	-0.01314	0.3262	0	0.326464	0	0	0	-9e-08	-0.00018
0.9	0	0	-0.0127763	0.338672	0	0.338913	0	0	0	-2e-07	-0.0004
0.902	0	0	-0.01134	0.35296	0	0.353142	0	0	0	-1e-08	-2e-05
0.904	0	0	-0.00850707	0.36915	0	0.369249	0	0	0	0	0
0.906	0	0	-0.00393031	0.387295	0	0.387315	0	0	0	-2e-07	-0.0004
0.908	-4.605e-05	0.0111818	0.0027422	0.407391	0.0111819	0.4074	0.00455549	0.176569	1.03864	0	0
0.91	0.00051943	0.0239934	0.0118471	0.429346	0.0239991	0.42951	0.0103078	0.399528	2.35017	0	0
0.912	0.00189659	0.0385705	0.0236837	0.452938	0.0386171	0.453557	0.017515	0.678878	3.9934	0	0
0.914	0.00430618	0.0550248	0.0384837	0.47778	0.0551931	0.479327	0.0264556	1.02541	6.03182	4.13e-06	0.00826
0.916	0.00798275	0.0734338	0.0563721	0.503366	0.0738664	0.506513	0.0374143	1.45017	8.53039	2.509e-05	0.05018
0.918	0.0131649	0.0938345	0.0773264	0.52917	0.0947535	0.53479	0.0506732	1.96408	11.5534	6.218e-05	0.12436
0.92	0.0200825	0.116227	0.101149	0.554745	0.117949	0.563891	0.0665104	2.57792	15.1642	0.00013164	0.26328
0.922	0.0289437	0.140581	0.127468	0.579784	0.143529	0.593631	0.0852034	3.30246	19.4262	0.0002192	0.4384
0.924	0.0399216	0.166848	0.155764	0.60412	0.171558	0.623878	0.107031	4.1485	24.4029	0.00035262	0.70524
0.926	0.0531462	0.194973	0.185429	0.627693	0.202087	0.654509	0.132268	5.12665	30.1568	0.00051743	1.03486
0.928	0.0686985	0.224894	0.21582	0.650464	0.235153	0.685333	0.161158	6.24643	36.7437	0.00074931	1.49862
0.93	0.0866103	0.256544	0.246304	0.672308	0.27077	0.716005	0.193873	7.51444	44.2026	0.00101787	2.03574
0.932	0.106865	0.289842	0.276269	0.692961	0.308915	0.746002	0.230451	8.93221	52.5424	0.00135514	2.71028
0.934	0.1294	0.324679	0.305122	0.712036	0.349515	0.774658	0.270754	10.4944	61.7315	0.00183897	3.67794
0.936	0.154105	0.360918	0.332283	0.729125	0.392441	0.801271	0.314452	12.188	71.6944	0.00222734	4.45468
0.938	0.180829	0.398395	0.357203	0.743985	0.437513	0.825292	0.361076	13.9952	82.3248	0.00264982	5.29964
0.94	0.20938	0.436941	0.379413	0.756706	0.484518	0.846497	0.410143	15.897	93.512	0.0027798	5.5596
0.942	0.239535	0.476407	0.398588	0.767697	0.533236	0.865003	0.461251	17.8779	105.164	0.00281671	5.63342
0.944	0.271054	0.516681	0.414598	0.777559	0.583463	0.881186	0.51414	19.9279	117.223	0.00274889	5.49778
0.946	0.303694	0.5577	0.42752	0.786945	0.635027	0.895575	0.568715	22.0432	129.666	0.00261261	5.22522
0.948	0.337226	0.599452	0.437581	0.796446	0.687796	0.908737	0.625026	24.2258	142.505	0.00250467	5.00934
0.95	0.371437	0.641962	0.44507	0.80651	0.741674	0.921165	0.683204	26.4808	155.769	0.00249266	4.98532
0.952	0.406139	0.685285	0.450249	0.817431	0.796596	0.933229	0.743407	28.8142	169.495	0.00274538	5.49076
0.954	0.441161	0.729494	0.453323	0.829342	0.852517	0.94515	0.805756	31.2309	183.711	0.00333634	6.67268
0.956	0.476347	0.774661	0.454481	0.842177	0.909399	0.956982	0.870279	33.7317	198.422	0.00427156	8.54312
0.958	0.511559	0.82085	0.453985	0.855679	0.967206	0.968653	0.936887	36.3135	213.609	0.00570499	11.41
0.96	0.546684	0.868095	0.452234	0.869447	1.02589	0.980027	1.0054	38.969	229.23	0.00761977	15.2395
0.962	0.581644	0.916398	0.449745	0.882963	1.0854	0.990906	1.07553	41.6872	245.219	0.010221	20.4419
0.964	0.616404	0.965715	0.447038	0.895625	1.14567	1.00099	1.14681	44.4499	261.47	0.0136455	27.2911
0.966	0.650958	1.01596	0.444479	0.906786	1.20661	1.00986	1.21851	47.2292	277.819	0.0181645	36.3289
0.968	0.685324	1.06698	0.442164	0.915749	1.26811	1.01691	1.28956	49.9828	294.016	0.0237796	47.5591
0.97	0.719513	1.11858	0.439901	0.921734	1.33001	1.02133	1.35837	52.65	309.706	0.0300258	60.0515
0.972	0.753512	1.17049	0.437281	0.923913	1.39206	1.02217	1.42292	55.1521	324.424	0.0362322	72.4644
0.974	0.787275	1.2224	0.433786	0.92145	1.45398	1.01845	1.48081	57.3956	337.621	0.0412397	82.4794
0.976	0.820711	1.2739	0.428883	0.913493	1.51539	1.00916	1.52927	59.2741	348.671	0.0443537	88.7074
0.978	0.853693	1.32454	0.422051	0.899156	1.57582	0.993282	1.56523	60.6678	356.869	0.0455858	91.1717
0.98	0.88605	1.37378	0.412759	0.87757	1.63474	0.969793	1.58536	61.448	361.459	0.0451777	90.3554
0.982	0.917569	1.42105	0.400432	0.84803	1.69154	0.937817	1.58636	61.4867	361.686	0.0428811	85.7623
0.984	0.947992	1.4657	0.384464	0.810199	1.74556	0.896791	1.5654	60.6744	356.908	0.0397622	79.5244
0.986	0.977015	1.50711	0.364329	0.764268	1.79609	0.846664	1.52068	58.9412	346.713	0.0362325	72.465
0.988	1.0043	1.54467	0.339754	0.711004	1.84245	0.78801	1.45187	56.274	331.024	0.0327574	65.5148
0.99	1.02952	1.57787	0.31091	0.651709	1.88403	0.722073	1.36041	52.7291	310.171	0.0296157	59.2314
0.992	1.05237	1.6063	0.278502	0.588193	1.92034	0.650795	1.24975	48.4398	284.94	0.0266362	53.2724
0.994	1.07261	1.62974	0.243726	0.522727	1.95104	0.576755	1.12527	43.6152	256.56	0.0236686	47.3373
0.996	1.09012	1.64813	0.208061	0.457847	1.97603	0.502905	0.993756	38.5177	226.575	0.0208492	41.6985
0.998	1.10489	1.6616	0.172995	0.396001	1.99542	0.432139	0.8623	33.4225	196.603	0.0181232	36.2464
1	1.11702	1.67048	0.139794	0.339232	2.00954	0.366907	0.737313	28.578	168.106	0.0151663	30.3326
1.002	1.12667	1.67521	0.109377	0.288975	2.01884	0.308982	0.623787	24.1778	142.222	0.0127334	25.4667
1.004	1.1341	1.67633	0.0823285	0.245988	2.02392	0.2594	0.525005	20.349	119.7	0.0106515	21.3031
1.006	1.13958	1.6744	0.058957	0.210427	2.0254	0.21853	0.442611	17.1555	100.915	0.00859903	17.1981
1.008	1.14339	1.66999	0.0393669	0.181973	2.02391	0.186183	0.376817	14.6053	85.9136	0.00680269	13.6054
1.01	1.14583	1.66362	0.0234984	0.159988	2.02004	0.161704	0.326648	12.6608	74.4752	0.00563264	11.2653
1.012	1.14717	1.65577	0.0111492	0.143686	2.01434	0.144118	0.290303	11.252	66.1885	0.00511844	10.2369
1.014	1.14768	1.64685	0.00198784	0.132259	2.0073	0.132274	0.265514	10.2912	60.5367	0.0049866	9.9732
1.016	1.14768	1.62723	-0.00442266	0.124899	1.99124	0.124977	0.248859	9.64571	56.7394	0.00504699	10.094
1.018	1.14768	1.60761	-0.00858498	0.120823	1.97524	0.121127	0.239255	9.27345	54.5497	0.00515712	10.3142
1.02	1.14768	1.58799	-0.0110085	0.119301	1.9593	0.119807	0.234739	9.09841	53.5201	0.0049554	9.9108
1.022	1.14768	1.56837	-0.012147	0.119673	1.94344	0.120288	0.233772	9.06091	53.2995	0.00458216	9.16432
1.024	1.14768	1.54875	-0.0123564	0.121372	1.92764	0.122	0.235171	9.11517	53.6186	0.0041537	8.3074
1.026	1.14768	1.52913	-0.0118885	0.123916	1.91191	0.124485	0.238004	9.22496	54.2644	0.00361708	7.23416
1.028	1.14768	1.50951	-0.0109158	0.126873	1.89625	0.127341	0.241471	9.35935	55.055	0.0030541	6.1082
1.03	1.14768	1.48989	-0.00957384	0.129877	1.88067	0.130229	0.244918	9.49296	55.8409	0.00274104	5.48208
1.032	1.14768	1.47027	-0.00800042	0.132646	1.86517	0.132887	0.247858	9.60688	56.5111	0.00249227	4.98454
1.034	1.14768	1.45065	-0.00635349	0.134976	1.84974	0.135125	0.249947	9.68787	56.9874	0.00230935	4.6187
1.036	1.14768	1.43103	-0.00479729	0.136768	1.8344	0.136852	0.251041	9.73027	57.2369	0.00213961	4.27922
1.038	1.14768	1.41141	-0.00346689	0.138046	1.81913	0.13809	0.251204	9.73658	57.274	0.00192504	3.85008
1.04	1.14768	1.39179	-0.00243306	0.138885	1.80395	0.138906	0.25058	9.71242	57.1319	0.0017072	3.4144
1.042	1.14768	1.37217	-0.0016885	0.139368	1.78886	0.139378	0.249328	9.66387	56.8463	0.00146356	2.92712
1.044	1.14768	1.35255	-0.00116341	0.139593	1.77385	0.139598	0.247626	9.59789	56.4582	0.00126382	2.52764
1.046	1.14768	1.33293	-0.00076304	0.139637	1.75894	0.139639	0.245616	9.51999	55.9999	0.00110638	2.21276
1.048	1.14768	1.31331	-0.00041135	0.139531	1.74412	0.139532	0.24336	9.43254	55.4855	0.00095268	1.90536
1.05	1.14768	1.29369	-8.162e-05	0.139267	1.72939	0.139267	0.240848	9.33519	54.9129	0.00080444	1.60888
1.052	1.14768	1.27407	0.00020059	0.138793	1.71476	0.138793	0.237997	9.22468	54.2628	0.0006316	1.2632
1.054	1.14768	1.25445	0.00038127	0.138044	1.70024	0.138044	0.234708	9.09722	53.513	0.00045209	0.90418
1.056	1.14768	1.23483	0.00041614	0.137002	1.68581	0.137002	0.23096	8.95195	52.6585	0.00023329	0.46658
1.058	1.14768	1.21521	0.00030388	0.135672	1.67149	0.135673	0.226776	8.78978	51.7046	-1.909e-05	-0.03818
1.06	1.14768	1.19559	9.508e-05	0.134077	1.65729	0.134077	0.222203	8.61253	50.6619	-0.00029617	-0.59234
1.062	1.14768	1.17597	-0.00012879	0.132289	1.64319	0.132289	0.217375	8.42541	49.5612	-0.00061162	-1.22324
1.064	1.14768	1.15635	-0.00029266	0.130435	1.6292	0.130435	0.212505	8.23664	48.4508	-0.0009217	-1.8434
1.066	1.14768	1.13673	-0.00036054	0.128643	1.61534	0.128643	0.207803	8.05437	47.3786	-0.00118566	-2.37132
1.068	1.14768	1.11711	-0.00034746	0.127012	1.60159	0.127013	0.203422	7.88458	46.3799	-0.00133675	-2.6735
1.07	1.14768	1.09749	-0.00030625	0.125576	1.58797	0.125577	0.199412	7.72915	45.4656	-0.00157926	-3.15852
1.072	1.14768	1.07787	-0.00029593	0.124295	1.57447	0.124296	0.1957	7.58528	44.6193	-0.00165147	-3.30294
1.074	1.14768	1.05825	-0.00034628	0.123077	1.56111	0.123077	0.192137	7.44717	43.8069	-0.00163772	-3.27544
1.076	1.14768	1.03863	-0.00043855	0.121779	1.54787	0.12178	0.1885	7.30621	42.9777	-0.00166793	-3.33586
1.078	1.14768	1.01901	-0.00051486	0.120217	1.53478	0.120218	0.184508	7.15146	42.0674	-0.0016353	-3.2706
1.08	1.14768	0.999386	-0.00050856	0.118212	1.52182	0.118214	0.1799	6.97287	41.0169	-0.00160242	-3.20484
1.082	1.14768	0.979766	-0.0003772	0.115639	1.50901	0.11564	0.174502	6.76365	39.7861	-0.00164325	-3.2865
1.084	1.14768	0.960146	-0.00012461	0.112432	1.49635	0.112432	0.168237	6.52082	38.3578	-0.00151427	-3.02854
1.086	1.14768	0.940526	0.00019614	0.108602	1.48383	0.108602	0.161147	6.24601	36.7412	-0.00157754	-3.15508
1.088	1.14768	0.920906	0.00050333	0.104224	1.47147	0.104225	0.153365	5.94438	34.9669	-0.00158827	-3.17654
1.09	1.14768	0.901286	0.0007229	0.0993989	1.45928	0.0994015	0.145054	5.62226	33.0721	-0.00156832	-3.13664
1.092	1.14768	0.881666	0.00082155	0.0942318	1.44724	0.0942354	0.136381	5.28609	31.0947	-0.00149865	-2.9973
1.094	1.14768	0.862046	0.00081874	0.0888191	1.43537	0.0888229	0.127494	4.94162	29.0684	-0.00152019	-3.04038
1.096	1.14768	0.842426	0.00077175	0.0832386	1.42368	0.0832421	0.11851	4.5934	27.02	-0.00148629	-2.97258
1.098	1.14768	0.822806	0.00074196	0.077584	1.41215	0.0775876	0.109566	4.24673	24.9808	-0.00142434	-2.84868
1.1	1.14768	0.803186	0.00076185	0.0719816	1.40081	0.0719856	0.100838	3.90846	22.991	-0.00140372	-2.80744
1.102	1.14768	0.783566	0.00082037	0.0665511	1.38966	0.0665562	0.0924902	3.58489	21.0876	-0.00133454	-2.66908
1.104	1.14768	0.763946	0.00087149	0.0613772	1.37869	0.0613834	0.0846286	3.28018	19.2952	-0.00130019	-2.60038
1.106	1.14768	0.744326	0.00086165	0.056501	1.36791	0.0565076	0.0772975	2.99603	17.6237	-0.00117717	-2.35434
1.108	1.14768	0.724706	0.00076287	0.0519158	1.35734	0.0519214	0.0704749	2.73158	16.0681	-0.00123535	-2.4707
1.11	1.14768	0.705086	0.0005925	0.0475918	1.34697	0.0475955	0.0641095	2.48486	14.6168	-0.00119231	-2.38462
1.112	1.14768	0.685466	0.0004094	0.0435106	1.3368	0.0435125	0.0581675	2.25456	13.2621	-0.0012279	-2.4558
1.114	1.14768	0.665846	0.00028858	0.0396732	1.32685	0.0396743	0.0526417	2.04037	12.0022	-0.00114519	-2.29038
1.116	1.14768	0.646226	0.00028452	0.0361089	1.31711	0.0361101	0.0475609	1.84345	10.8438	-0.00121767	-2.43534
1.118	1.14768	0.626606	0.00040234	0.0328778	1.30759	0.0328802	0.042994	1.66644	9.80256	-0.00118881	-2.37762
1.12	1.14768	0.606986	0.00059395	0.0300407	1.29831	0.0300466	0.0390097	1.512	8.89414	-0.00107109	-2.14218
1.122	1.14768	0.587366	0.00078045	0.0276369	1.28925	0.0276479	0.0356451	1.38159	8.12702	-0.0010032	-2.0064
1.124	1.14768	0.567746	0.00088988	0.0256773	1.28043	0.0256927	0.0328978	1.27511	7.50063	-0.00102814	-2.05628
1.126	1.14768	0.548126	0.00089264	0.0241242	1.27185	0.0241407	0.0307034	1.19006	7.00033	-0.00093802	-1.87604
1.128	1.14768	0.528506	0.00081487	0.0228908	1.26352	0.0229053	0.0289413	1.12176	6.59857	-0.00079615	-1.5923
1.13	1.14768	0.508886	0.00072183	0.0218741	1.25544	0.021886	0.0274766	1.06498	6.26461	-0.00084541	-1.69082
1.132	1.14768	0.489266	0.00068231	0.0209748	1.24762	0.0209859	0.0261824	1.01482	5.96954	-0.00079399	-1.58798
1.134	1.14768	0.469646	0.00073465	0.0201107	1.24006	0.0201241	0.024955	0.967248	5.68969	-0.00076653	-1.53306
1.136	1.14768	0.450026	0.00086923	0.0192347	1.23276	0.0192544	0.023736	0.919998	5.41175	-0.00068884	-1.37768
1.138	1.14768	0.430406	0.0010325	0.0183248	1.22573	0.0183539	0.0224969	0.871974	5.12926	-0.00068317	-1.36634
1.14	1.14768	0.410786	0.00115278	0.0173646	1.21898	0.0174028	0.0212137	0.822236	4.83668	-0.00057084	-1.14168
1.142	1.14768	0.391166	0.00117723	0.0163495	1.21251	0.0163918	0.0198753	0.770359	4.53153	-0.00048647	-0.97294
1.144	1.14768	0.371546	0.00109939	0.0152848	1.20632	0.0153243	0.018486	0.716512	4.21478	-0.00043641	-0.87282
1.146	1.14768	0.351926	0.00096277	0.0141757	1.20043	0.0142084	0.0170561	0.66109	3.88876	-0.0003841	-0.7682
1.148	1.14768	0.332306	0.00083903	0.0130385	1.19482	0.0130655	0.0156109	0.605074	3.55926	-0.00029778	-0.59556
1.15	1.14768	0.312686	0.00079108	0.0118982	1.18951	0.0119245	0.0141843	0.549781	3.23401	-0.00023042	-0.46084
1.152	1.14768	0.293066	0.000841	0.0107739	1.18451	0.0108067	0.0128006	0.496148	2.91852	-0.00023125	-0.4625
1.154	1.14768	0.273446	0.00096021	0.00968753	1.17981	0.009735	0.0114854	0.445171	2.61865	-0.00021477	-0.42954
1.156	1.14768	0.253826	0.00108573	0.00867009	1.17541	0.00873781	0.0102705	0.398083	2.34166	-0.00021875	-0.4375
1.158	1.14768	0.234206	0.00115263	0.00774536	1.17133	0.00783065	0.00917231	0.355516	2.09127	-0.00019487	-0.38974
1.16	1.14768	0.214586	0.00112624	0.00692948	1.16757	0.00702041	0.00819681	0.317706	1.86886	-0.00025802	-0.51604
1.162	1.14768	0.194966	0.00101825	0.00623968	1.16412	0.00632222	0.00735983	0.285265	1.67803	-0.00027191	-0.54382
1.164	1.14768	0.175346	0.00087965	0.00568338	1.161	0.00575105	0.00667696	0.258797	1.52233	-0.00029105	-0.5821
1.166	1.14768	0.155726	0.00077277	0.00525793	1.1582	0.00531441	0.00615514	0.238571	1.40336	-0.00032604	-0.65208
1.168	1.14768	0.136106	0.00073625	0.00496087	1.15572	0.00501521	0.00579619	0.224658	1.32152	-0.00033623	-0.67246
1.17	1.14768	0.116486	0.00076394	0.0047812	1.15358	0.00484185	0.00558544	0.21649	1.27347	-0.00030681	-0.61362
1.172	1.14768	0.0968664	0.00080854	0.00469693	1.15176	0.00476601	0.00548931	0.212764	1.25155	-0.00024414	-0.48828
1.174	1.14768	0.0772464	0.00080469	0.00468752	1.15028	0.00475609	0.00547082	0.212047	1.24734	-0.00026176	-0.52352
1.176	1.14768	0.0576264	0.00070224	0.00473248	1.14913	0.0047843	0.00549776	0.213091	1.25348	-0.00021756	-0.43512
1.178	1.14768	0.0380064	0.00049661	0.00480648	1.14831	0.00483207	0.00554871	0.215066	1.26509	-0.0001739	-0.3478
1.18	1.14768	0.0183864	0.00023604	0.0048829	1.14783	0.0048886	0.00561127	0.217491	1.27936	-0.00016346	-0.32692
1.182	1.14768	-0.00123359	-2.08e-06	0.00492932	1.14768	0.00492932	0.00565728	0.219275	1.28985	-0.00010872	-0.21744
1.184	1.14768	-0.0208536	-0.00014966	0.00490663	1.14787	0.00490891	0.00563479	0.218403	1.28472	-9.291e-05	-0.18582
1.186	1.14768	-0.0404736	-0.00017974	0.00478555	1.14839	0.00478892	0.00549957	0.213162	1.25389	-8.765e-05	-0.1753
1.188	1.14768	-0.0600936	-0.00011789	0.00455601	1.14925	0.00455753	0.00523776	0.203014	1.1942	-7.112e-05	-0.14224
1.19	1.14768	-0.0797136	-2.828e-05	0.00422401	1.15044	0.0042241	0.0048596	0.188357	1.10798	-6.386e-05	-0.12772
1.192	1.14768	-0.0993336	1.857e-05	0.00381127	1.15197	0.00381132	0.00439052	0.170175	1.00103	-4.414e-05	-0.08828
1.194	1.14768	-0.118954	-2.013e-05	0.00334796	1.15383	0.00334802	0.00386304	0.14973	0.880766	-3.88e-05	-0.0776
1.196	1.14768	-0.138574	-0.00014041	0.00285947	1.15602	0.00286292	0.00330957	0.128278	0.754577	-4.289e-05	-0.08578
1.198	1.14768	-0.158194	-0.00029562	0.00236584	1.15853	0.00238424	0.00276221	0.107063	0.62978	-4.908e-05	-0.09816
1.2	1.14768	-0.177814	-0.00042085	0.00188368	1.16137	0.00193012	0.00224159	0.0868833	0.511078	-6.598e-05	-0.13196
1.202	1.14768	-0.197434	-0.00046765	0.00142262	1.16454	0.00149751	0.00174391	0.0675934	0.397608	-9.847e-05	-0.19694
1.204	1.14768	-0.217054	-0.00043088	0.00098846	1.16802	0.00107829	0.00125947	0.0488167	0.287157	-0.00010508	-0.21016
1.206	1.14768	-0.236674	-0.00035011	0.00058878	1.17183	0.00068501	0.000802715	0.031113	0.183017	-0.00013002	-0.26004
1.208	1.14768	-0.256294	-0.00028714	0.00023463	1.17595	0.000370811	0.000436054	0.0169013	0.0994196	-0.00017791	-0.35582
1.21	1.14768	-0.275914	-0.00029459	-5.903e-05	1.18038	0.000300446	0.00035464	0.0137458	0.0808574	-0.00019823	-0.39646
1.212	1.14768	-0.295534	-0.00038924	-0.00028306	1.18512	0.00048128	0.000570375	0.0221076	0.130044	-0.00020162	-0.40324
1.214	1.14768	-0.315154	-0.0005424	-0.00044526	1.19016	0.000701751	0.000835199	0.032372	0.190424	-0.00023989	-0.47978
1.216	1.14768	-0.334774	-0.00069432	-0.00056204	1.19551	0.000893291	0.00106794	0.0413929	0.243488	-0.00020827	-0.41654
1.218	1.14768	-0.354394	-0.00078428	-0.00064357	1.20115	0.00101453	0.00121861	0.0472328	0.27784	-0.00021023	-0.42046
1.22	1.14768	-0.374014	-0.00078069	-0.00069205	1.20709	0.00104327	0.00125931	0.0488106	0.287121	-0.0002014	-0.4028
1.222	1.14768	-0.393634	-0.00069705	-0.00070936	1.21331	0.00099452	0.00120666	0.0467697	0.275116	-0.00016695	-0.3339
1.224	1.14768	-0.413254	-0.00058537	-0.00070678	1.21981	0.000917712	0.00111944	0.0433891	0.25523	-0.00013041	-0.26082
1.226	1.14768	-0.432874	-0.00050811	-0.00070357	1.2266	0.000867863	0.00106452	0.0412605	0.242709	-0.00010664	-0.21328
1.228	1.14768	-0.452494	-0.0005034	-0.00070731	1.23366	0.000868158	0.00107101	0.0415121	0.244189	-8.239e-05	-0.16478
1.23	1.14768	-0.472114	-0.00056457	-0.00070462	1.24099	0.0009029	0.00112049	0.0434299	0.25547	-5.687e-05	-0.11374
1.232	1.14768	-0.491734	-0.0006451	-0.00067905	1.24859	0.000936623	0.00116946	0.0453277	0.266634	-3.496e-05	-0.06992
1.234	1.14768	-0.511354	-0.00068399	-0.00062217	1.25644	0.000924628	0.00116174	0.0450288	0.264875	-1.081e-05	-0.02162
1.236	1.14768	-0.530974	-0.00063774	-0.00052823	1.26456	0.000828094	0.00104717	0.040588	0.238753	2.472e-05	0.04944
1.238	1.14768	-0.550594	-0.00050287	-0.0003968	1.27292	0.000640569	0.000815392	0.0316043	0.185908	7.469e-05	0.14938
1.24	1.14768	-0.570214	-0.00031698	-0.00023563	1.28153	0.000394966	0.000506159	0.0196186	0.115403	0.00014963	0.29926
1.242	1.14768	-0.589834	-0.00013928	-5.317e-05	1.29038	0.000149084	0.000192374	0.00745637	0.043861	0.00022801	0.45602
1.244	1.14768	-0.609454	-2.104e-05	0.000142	1.29946	0.00014355	0.000186538	0.00723016	0.0425304	0.00033607	0.67214
1.246	1.14768	-0.629074	2.004e-05	0.00033866	1.30878	0.000339252	0.000444006	0.0172096	0.101233	0.00042057	0.84114
1.248	1.14768	-0.648694	8.72e-06	0.00052888	1.31832	0.000528952	0.000697329	0.0270282	0.15899	0.00049733	0.99466
1.25	1.14768	-0.668314	8.7e-07	0.00070789	1.32809	0.000707891	0.000940139	0.0364395	0.21435	0.00056136	1.12272
1.252	1.14768	-0.687934	5.741e-05	0.00087023	1.33807	0.000872122	0.00116696	0.0452309	0.266064	0.00055634	1.11268
1.254	1.14768	-0.707554	0.00021343	0.00101767	1.34826	0.00103981	0.00140193	0.0543385	0.319638	0.00059421	1.18842
1.256	1.14768	-0.727174	0.00045877	0.00116036	1.35866	0.00124776	0.00169528	0.0657085	0.38652	0.00059011	1.18022
1.258	1.14768	-0.746794	0.00074363	0.00130391	1.36926	0.00150106	0.00205533	0.0796641	0.468612	0.00054205	1.0841
1.26	1.14768	-0.766414	0.00100246	0.00144696	1.38006	0.00176029	0.0024293	0.0941589	0.553876	0.00053541	1.07082
1.262	1.14768	-0.786034	0.00118256	0.00158795	1.39105	0.00197991	0.00275415	0.10675	0.627941	0.00060794	1.21588
1.264	1.14768	-0.805654	0.00126825	0.00172582	1.40223	0.00214171	0.00300317	0.116402	0.684716	0.00061993	1.23986
1.266	1.14768	-0.825274	0.00128644	0.00186003	1.41359	0.00226156	0.00319692	0.123912	0.728892	0.00062954	1.25908
1.268	1.14768	-0.844894	0.00128653	0.00198875	1.42514	0.0023686	0.00337558	0.130837	0.769627	0.00065991	1.31982
1.27	1.14768	-0.864514	0.00131056	0.00210034	1.43686	0.00247568	0.00355719	0.137876	0.811034	0.0006607	1.3214
1.272	1.14768	-0.884134	0.00137281	0.00217407	1.44874	0.00257122	0.00372505	0.144382	0.849304	0.0006439	1.2878
1.274	1.14768	-0.903754	0.001455	0.00219509	1.4608	0.00263352	0.00384705	0.149111	0.877121	0.00060114	1.20228
1.276	1.14768	-0.923374	0.00151501	0.0021616	1.47302	0.00263965	0.00388826	0.150708	0.886517	0.00055795	1.1159
1.278	1.14768	-0.942994	0.0015074	0.00207855	1.4854	0.00256761	0.00381392	0.147826	0.869567	0.00054545	1.0909
1.28	1.14768	-0.962614	0.00140881	0.00195472	1.49793	0.0024095	0.00360926	0.139894	0.822904	0.00053419	1.06838
1.282	1.14768	-0.982234	0.00123382	0.0018018	1.51061	0.00218376	0.00329881	0.127861	0.752123	0.0005017	1.0034
1.284	1.14768	-1.00185	0.00103016	0.00162995	1.52344	0.0019282	0.00293751	0.113857	0.669746	0.00045262	0.90524
1.286	1.14768	-1.02147	0.00085642	0.00145025	1.53642	0.00168424	0.0025877	0.100299	0.589991	0.0003751	0.7502
1.288	1.14768	-1.04109	0.0007546	0.00127906	1.54953	0.00148506	0.00230115	0.0891919	0.524658	0.00028324	0.56648
1.29	1.14768	-1.06071	0.00073037	0.00113071	1.56278	0.00134609	0.00210364	0.0815363	0.479625	0.00020691	0.41382
1.292	1.14768	-1.08033	0.00075107	0.00100525	1.57616	0.00125484	0.00197784	0.0766604	0.450944	0.00018613	0.37226
1.294	1.14768	-1.09995	0.00076428	0.00088536	1.58967	0.00116961	0.0018593	0.0720658	0.423917	0.00019892	0.39784
1.296	1.14768	-1.11957	0.00072737	0.00075041	1.60331	0.00104508	0.00167558	0.0649451	0.38203	0.00024443	0.48886
1.298	1.14768	-1.13919	0.00063106	0.00059614	1.61707	0.000868113	0.0014038	0.054411	0.320065	0.0003152	0.6304
1.3	1.14768	-1.15881	0.00050348	0.00043641	1.63096	0.000666293	0.00108669	0.0421199	0.247764	0.00040289	0.80578
1.302	1.14768	-1.17843	0.00039373	0.00029087	1.64495	0.000489519	0.000805236	0.0312107	0.183592	0.00038346	0.76692
1.304	1.14768	-1.19805	0.00034553	0.0001776	1.65907	0.000388501	0.000644548	0.0249825	0.146956	0.00056357	1.12714
1.306	1.14768	-1.21767	0.0003746	0.00011238	1.67329	0.000391094	0.000654413	0.0253649	0.149205	0.00081001	1.62002
1.308	1.14768	-1.23729	0.00045982	0.00011039	1.68762	0.000472885	0.000798051	0.0309322	0.181954	0.00058321	1.16642
1.31	1.14768	-1.25691	0.00055271	0.00018519	1.70206	0.00058291	0.000992146	0.0384553	0.226207	0.00034511	0.69022
1.312	1.14768	-1.27653	0.00060216	0.00033825	1.7166	0.000690659	0.00118558	0.0459528	0.270311	0.00026727	0.53454
1.314	1.14768	-1.29615	0.00058008	0.00055001	1.73124	0.000799377	0.00138391	0.05364	0.315529	0.00024782	0.49564
1.316	1.14768	-1.31577	0.00049332	0.00078544	1.74598	0.000927513	0.00161941	0.062768	0.369224	0.00023298	0.46596
1.318	1.14768	-1.33539	0.00037867	0.00100496	1.76081	0.00107393	0.00189099	0.0732943	0.431143	0.0001575	0.315
1.32	1.14768	-1.35501	0.00028456	0.00117407	1.77573	0.00120806	0.0021452	0.0831472	0.489101	0.00011085	0.2217
1.322	1.14768	-1.37463	0.00024641	0.00127048	1.79075	0.00129416	0.00231751	0.0898259	0.528388	3.597e-05	0.07194
1.324	1.14768	-1.39425	0.00026645	0.0012835	1.80585	0.00131087	0.00236723	0.0917532	0.539725	-4.341e-05	-0.08682
1.326	1.14768	-1.41387	0.00031047	0.00121302	1.82105	0.00125212	0.00228017	0.0883787	0.519875	-0.0001063	-0.2126
1.328	1.14768	-1.43349	0.00032607	0.00107444	1.83632	0.00112283	0.00206187	0.0799175	0.470103	-0.00014894	-0.29788
1.33	1.14768	-1.45311	0.00027157	0.00089763	1.85168	0.000937811	0.00173652	0.0673071	0.395924	-0.00014937	-0.29874
1.332	1.14768	-1.47273	0.00013918	0.00071518	1.86711	0.000728597	0.00136037	0.0527276	0.310163	-0.00015423	-0.30846
1.334	1.14768	-1.49235	-3.941e-05	0.00055066	1.88263	0.000552068	0.00103934	0.0402845	0.236968	-0.00018353	-0.36706
1.336	1.14768	-1.51197	-0.00020821	0.00041445	1.89822	0.000463811	0.000880414	0.0341246	0.200733	-0.00020676	-0.41352
1.338	1.14768	-1.53159	-0.00031568	0.00030312	1.91388	0.000437648	0.000837607	0.0324654	0.190973	-0.00022901	-0.45802
1.34	1.14768	-1.55121	-0.00034096	0.00020188	1.92962	0.000396244	0.0007646	0.0296357	0.174327	-0.00025583	-0.51166
1.342	1.14768	-1.57083	-0.00030304	9.3e-05	1.94543	0.000316989	0.00061668	0.0239023	0.140602	-0.00031972	-0.63944
1.344	1.14768	-1.59045	-0.00025015	-3.687e-05	1.9613	0.000252853	0.000495921	0.0192217	0.113069	-0.00037159	-0.74318
1.346	1.14768	-1.61007	-0.00023649	-0.00019325	1.97725	0.000305406	0.000603864	0.0234056	0.13768	-0.00042693	-0.85386
1.348	1.14768	-1.62969	-0.00029713	-0.0003658	1.99326	0.00047127	0.000939363	0.0364094	0.214173	-0.0004432	-0.8864
1.35	1.14768	-1.64931	-0.00043153	-0.00052594	2.00933	0.000680317	0.00136698	0.0529837	0.311669	-0.00047191	-0.94382
1.352	1.14768	-1.66893	-0.00060362	-0.00064092	2.02546	0.000880418	0.00178326	0.0691184	0.406579	-0.00044048	-0.88096
1.354	1.14768	-1.68855	-0.00076041	-0.00068807	2.04166	0.00102551	0.00209374	0.0811526	0.477368	-0.00041819	-0.83638
1.356	1.14768	-1.70817	-0.00085828	-0.0006562	2.05792	0.00108039	0.00222335	0.0861765	0.506921	-0.00034244	-0.68488
1.358	1.14768	-1.72779	-0.00088201	-0.00054297	2.07423	0.00103574	0.00214837	0.08327	0.489824	-0.00035025	-0.7005
1.36	1.14768	-1.74741	-0.00085017	-0.00035381	2.0906	0.000920853	0.00192514	0.0746178	0.438928	-0.00025389	-0.50778
1.362	1.14768	-1.76703	-0.00080502	-0.00010234	2.10703	0.000811499	0.00170985	0.0662734	0.389843	-0.00026524	-0.53048
1.364	1.14768	-1.78665	-0.00079017	0.00018701	2.12351	0.000811998	0.00172429	0.0668329	0.393134	-0.00029376	-0.58752
1.366	1.14768	-1.80627	-0.00082659	0.00048051	2.14005	0.000956107	0.00204611	0.0793067	0.46651	-0.00027752	-0.55504
1.368	1.14768	-1.82589	-0.00090074	0.00074448	2.15663	0.00116858	0.0025202	0.0976821	0.574601	-0.00030971	-0.61942
1.37	1.14768	-1.84551	-0.00097246	0.00095526	2.17327	0.00136316	0.00296251	0.114826	0.675446	-0.00033865	-0.6773
1.372	1.14768	-1.86513	-0.00099793	0.0011031	2.18995	0.00148751	0.00325758	0.126263	0.742723	-0.00032424	-0.64848
1.374	1.14768	-1.88475	-0.00095299	0.00118824	2.20669	0.00152319	0.0033612	0.130279	0.766347	-0.00031393	-0.62786
1.376	1.14768	-1.90437	-0.00084464	0.00121417	2.22347	0.00147906	0.00328865	0.127467	0.749806	-0.00028468	-0.56936
1.378	1.14768	-1.92399	-0.00070699	0.00118849	2.24029	0.00138288	0.00309805	0.120079	0.706349	-0.00021483	-0.42966
1.38	1.14768	-1.94361	-0.00058417	0.00113017	2.25717	0.00127222	0.00287161	0.111303	0.654722	-0.00026327	-0.52654
1.382	1.14768	-1.96323	-0.00050805	0.00106964	2.27408	0.00118416	0.00269289	0.104375	0.613973	-0.00020915	-0.4183
1.384	1.14768	-1.98285	-0.00048102	0.00103354	2.29104	0.00113999	0.00261177	0.101232	0.59548	-0.00020274	-0.40548
1.386	1.14768	-2.00247	-0.00047282	0.00102525	2.30804	0.00112902	0.00260584	0.101002	0.594126	-0.00018635	-0.3727
1.388	1.14768	-2.02209	-0.00043445	0.00102063	2.32509	0.00110925	0.0025791	0.0999651	0.58803	-0.00017007	-0.34014
1.39	1.14768	-2.04171	-0.00032335	0.00098238	2.34217	0.00103423	0.00242234	0.093889	0.552288	-0.00014341	-0.28682
1.392	1.14768	-2.06133	-0.00012746	0.00088036	2.35929	0.000889539	0.00209868	0.0813443	0.478496	-0.00012708	-0.25416
1.394	1.14768	-2.08095	0.00012618	0.00070236	2.37645	0.000713604	0.00169585	0.0657305	0.38665	-0.000111	-0.222
1.396	1.14768	-2.10057	0.00038595	0.00044955	2.39365	0.000592497	0.00141823	0.0549703	0.323354	-9.57e-05	-0.1914
1.398	1.14768	-2.12019	0.000603	0.00012863	2.41089	0.000616567	0.00148647	0.0576153	0.338914	-7.278e-05	-0.14556
1.4	1.14768	-2.13981	0.00075403	-0.00025026	2.42816	0.000794475	0.00192912	0.0747719	0.439835	-5.755e-05	-0.1151
1.402	0	0	0.00084991	-0.00067103	0	0.00108288	0	0	0	-4.729e-05	-0.09458
1.404	0	0	0.00092817	-0.00111071	0	0.00144747	0	0	0	-1.967e-05	-0.03934
1.406	0	0	0.00103263	-0.00154338	0	0.00185697	0	0	0	-5.18e-06	-0.01036
1.408	0	0	0.00119022	-0.00194206	0	0.00227777	0	0	0	0	0
1.41	0	0	0.00139582	-0.00227708	0	0.00267084	0	0	0	0	0
1.412	0	0	0.00161366	-0.00251874	0	0.00299131	0	0	0	0	0
1.414	0	0	0.00179545	-0.00264348	0	0.00319556	0	0	0	0	0
1.416	0	0	0.00190475	-0.00263537	0	0.00325165	0	0	0	0	0
1.418	0	0	0.00193507	-0.00248561	0	0.00315004	0	0	0	0	0
1.42	0	0	0.00191383	-0.00219634	0	0.00291319	0	0	0	0	0
1.422	0	0	0.00188933	-0.00178734	0	0.0026008	0	0	0	0	0
1.424	0	0	0.00190591	-0.00129906	0	0.00230652	0	0	0	0	0
1.426	0	0	0.00198198	-0.00078433	0	0.00213153	0	0	0	0	0
1.428	0	0	0.00210194	-0.00029177	0	0.00212209	0	0	0	0	0
1.43	0	0	0.00222367	0.00014331	0	0.00222828	0	0	0	0	0
1.432	0	0	0.00229869	0.00049636	0	0.00235167	0	0	0	0	0
1.434	0	0	0.00229637	0.00075494	0	0.00241728	0	0	0	0	0
1.436	0	0	0.00221855	0.00092654	0	0.00240425	0	0	0	0	0
1.438	0	0	0.00209645	0.00103876	0	0.00233968	0	0	0	0	0
1.44	0	0	0.00197274	0.00112684	0	0.00227189	0	0	0	0	0
1.442	0	0	0.00188007	0.00121466	0	0.00223832	0	0	0	0	0
1.444	0	0	0.00182681	0.00130324	0	0.00224403	0	0	0	0	0
1.446	0	0	0.00179523	0.00137714	0	0.0022626	0	0	0	0	0
1.448	0	0	0.00175296	0.00141772	0	0.00225451	0	0	0	0	0
1.45	0	0	0.00167262	0.001409	0	0.00218699	0	0	0	0	0
1.452	0	0	0.00154879	0.00133937	0	0.0020476	0	0	0	0	0
1.454	0	0	0.0014022	0.0012048	0	0.0018487	0	0	0	0	0
1.456	0	0	0.0012692	0.00101088	0	0.00162257	0	0	0	0	0
1.458	0	0	0.00118292	0.00077158	0	0.00141232	0	0	0	0	0
1.46	0	0	0.0011562	0.00050446	0	0.00126146	0	0	0	0	0
1.462	0	0	0.00117413	0.00022479	0	0.00119545	0	0	0	0	0
1.464	0	0	0.00119958	-5.459e-05	0	0.00120082	0	0	0	0	0
1.466	0	0	0.00118837	-0.00031908	0	0.00123046	0	0	0	0	0
1.468	0	0	0.00110844	-0.00055551	0	0.00123985	0	0	0	0	0
1.47	0	0	0.00095442	-0.00076162	0	0.00122106	0	0	0	0	0
1.472	0	0	0.00074817	-0.00094502	0	0.00120533	0	0	0	0	0
1.474	0	0	0.00052411	-0.00110824	0	0.00122592	0	0	0	0	0
1.476	0	0	0.00030924	-0.0012393	0	0.0012773	0	0	0	0	0
1.478	0	0	0.0001093	-0.00132033	0	0.00132485	0	0	0	0	0
1.48	0	0	-9.239e-05	-0.00134063	0	0.00134381	0	0	0	0	0
1.482	0	0	-0.00032416	-0.00130128	0	0.00134105	0	0	0	0	0
1.484	0	0	-0.00060894	-0.001212	0	0.00135637	0	0	0	0	0
1.486	0	0	-0.00094877	-0.00108446	0	0.00144091	0	0	0	0	0
1.488	0	0	-0.0013194	-0.00092899	0	0.00161364	0	0	0	0	0
1.49	0	0	-0.00167797	-0.00075625	0	0.00184052	0	0	0	0	0
1.492	0	0	-0.00197938	-0.00057789	0	0.00206201	0	0	0	0	0
1.494	0	0	-0.00219459	-0.0004035	0	0.00223138	0	0	0	0	0
1.496	0	0	-0.00232233	-0.00023888	0	0.00233458	0	0	0	0	0
1.498	0	0	-0.00238727	-8.98e-05	0	0.00238896	0	0	0	0	0
1.5	0	0	-0.00242495	3.427e-05	0	0.00242519	0	0	0	0	0
1.502	0	0	-0.00246127	0.00012384	0	0.00246438	0	0	0	0	0
1.504	0	0	-0.00249901	0.00017451	0	0.0025051	0	0	0	0	0
1.506	0	0	-0.00251953	0.00018658	0	0.00252643	0	0	0	0	0
1.508	0	0	-0.0024957	0.00016549	0	0.00250118	0	0	0	0	0
1.51	0	0	-0.00240751	0.00012172	0	0.00241059	0	0	0	0	0
1.512	0	0	-0.00225446	6.287e-05	0	0.00225534	0	0	0	0	0
1.514	0	0	-0.00205927	-1.172e-05	0	0.0020593	0	0	0	0	0
1.516	0	0	-0.00185981	-0.00010705	0	0.00186289	0	0	0	0	0
1.518	0	0	-0.0016931	-0.00023027	0	0.00170869	0	0	0	0	0
1.52	0	0	-0.00157806	-0.00038906	0	0.00162531	0	0	0	0	0
1.522	0	0	-0.0015062	-0.00058436	0	0.00161559	0	0	0	0	0
1.524	0	0	-0.00144729	-0.00080843	0	0.00165777	0	0	0	0	0
1.526	0	0	-0.00136566	-0.00105153	0	0.00172358	0	0	0	0	0
1.528	0	0	-0.00123743	-0.0013053	0	0.00179862	0	0	0	0	0
1.53	0	0	-0.00106155	-0.00156115	0	0.00188788	0	0	0	0	0
1.532	0	0	-0.00085958	-0.00180809	0	0.00200202	0	0	0	0	0
1.534	0	0	-0.00066222	-0.00202914	0	0.00213447	0	0	0	0	0
1.536	0	0	-0.00049003	-0.00220169	0	0.00225556	0	0	0	0	0
1.538	0	0	-0.00034192	-0.0023089	0	0.00233408	0	0	0	0	0
1.54	0	0	-0.00019751	-0.0023483	0	0.00235659	0	0	0	0	0
1.542	0	0	-2.929e-05	-0.00232517	0	0.00232535	0	0	0	0	0
1.544	0	0	0.00018142	-0.00224996	0	0.00225726	0	0	0	0	0
1.546	0	0	0.00043167	-0.00214322	0	0.00218626	0	0	0	0	0
1.548	0	0	0.0006951	-0.00202732	0	0.00214317	0	0	0	0	0
1.55	0	0	0.00093253	-0.00191135	0	0.0021267	0	0	0	0	0
1.552	0	0	0.00110843	-0.00179041	0	0.00210575	0	0	0	0	0
1.554	0	0	0.00120692	-0.00165654	0	0.00204958	0	0	0	0	0
1.556	0	0	0.00124027	-0.00150786	0	0.00195241	0	0	0	0	0
1.558	0	0	0.00124316	-0.00134911	0	0.00183454	0	0	0	0	0
1.56	0	0	0.00125537	-0.00118485	0	0.00172622	0	0	0	0	0
1.562	0	0	0.00130276	-0.00101335	0	0.00165047	0	0	0	0	0
1.564	0	0	0.00138583	-0.00082783	0	0.00161426	0	0	0	0	0
1.566	0	0	0.00148167	-0.00062155	0	0.00160676	0	0	0	0	0
1.568	0	0	0.00155803	-0.00039036	0	0.00160619	0	0	0	0	0
1.57	0	0	0.00159173	-0.0001342	0	0.00159738	0	0	0	0	0
1.572	0	0	0.00158195	0.00014256	0	0.00158836	0	0	0	0	0
1.574	0	0	0.00155073	0.00043689	0	0.0016111	0	0	0	0	0
1.576	0	0	0.00153019	0.00075275	0	0.00170532	0	0	0	0	0
1.578	0	0	0.00154429	0.00109186	0	0.00189129	0	0	0	0	0
1.58	0	0	0.00159617	0.00143764	0	0.00214815	0	0	0	0	0
1.582	0	0	0.00166865	0.00175508	0	0.00242171	0	0	0	0	0
1.584	0	0	0.0017343	0.00200668	0	0.00265227	0	0	0	0	0
1.586	0	0	0.00176847	0.00217089	0	0.00280004	0	0	0	0	0
1.588	0	0	0.00176102	0.00225291	0	0.00285951	0	0	0	0	0
1.59	0	0	0.00172146	0.002279	0	0.00285609	0	0	0	0	0
1.592	0	0	0.00167408	0.00227953	0	0.00282822	0	0	0	0	0
1.594	0	0	0.00164534	0.00227459	0	0.00280729	0	0	0	0	0
1.596	0	0	0.00165043	0.00226968	0	0.00280631	0	0	0	0	0
1.598	0	0	0.00168493	0.0022606	0	0.00281945	0	0	0	0	0
1.6	0	0	0.00172473	0.00224092	0	0.00282779	0	0	0	0	0
1.602	0	0	0.0017365	0.00220446	0	0.00280626	0	0	0	0	0
1.604	0	0	0.00169516	0.0021417	0	0.00273138	0	0	0	0	0
1.606	0	0	0.00159657	0.00203503	0	0.00258658	0	0	0	0	0
1.608	0	0	0.00145683	0.00185962	0	0.00236232	0	0	0	0	0
1.61	0	0	0.00130175	0.00159381	0	0.00205786	0	0	0	0	0
1.612	0	0	0.00115402	0.001234	0	0.00168953	0	0	0	0	0
1.614	0	0	0.00102382	0.00080005	0	0.00129934	0	0	0	0	0
1.616	0	0	0.00090686	0.00032567	0	0.000963564	0	0	0	0	0
1.618	0	0	0.00078914	-0.0001535	0	0.00080393	0	0	0	0	0
1.62	0	0	0.00065628	-0.00060293	0	0.000891195	0	0	0	0	0
1.622	0	0	0.00050338	-0.00099037	0	0.00111096	0	0	0	0	0
1.624	0	0	0.00033906	-0.0012946	0	0.00133826	0	0	0	0	0
1.626	0	0	0.00018095	-0.00151128	0	0.00152207	0	0	0	0	0
1.628	0	0	4.582e-05	-0.00164553	0	0.00164617	0	0	0	0	0
1.63	0	0	-5.99e-05	-0.00170489	0	0.00170594	0	0	0	0	0
1.632	0	0	-0.00014379	-0.00170002	0	0.00170609	0	0	0	0	0
1.634	0	0	-0.00022392	-0.00164132	0	0.00165652	0	0	0	0	0
1.636	0	0	-0.00032123	-0.00153214	0	0.00156545	0	0	0	0	0
1.638	0	0	-0.00045041	-0.00136909	0	0.00144128	0	0	0	0	0
1.64	0	0	-0.00061121	-0.00114854	0	0.00130105	0	0	0	0	0
1.642	0	0	-0.00078473	-0.00087478	0	0.00117518	0	0	0	0	0
1.644	0	0	-0.00093911	-0.00056579	0	0.00109638	0	0	0	0	0
1.646	0	0	-0.00104502	-0.0002531	0	0.00107523	0	0	0	0	0
1.648	0	0	-0.00109199	2.195e-05	0	0.00109221	0	0	0	0	0
1.65	0	0	-0.00109299	0.00021379	0	0.0011137	0	0	0	0	0
1.652	0	0	-0.00107629	0.00028516	0	0.00111343	0	0	0	0	0
1.654	0	0	-0.00107141	0.00021992	0	0.00109375	0	0	0	0	0
1.656	0	0	-0.00109579	2.161e-05	0	0.001096	0	0	0	0	0
1.658	0	0	-0.00114846	-0.00029497	0	0.00118574	0	0	0	0	0
1.66	0	0	-0.00121348	-0.0007017	0	0.00140175	0	0	0	0	0
1.662	0	0	-0.00126982	-0.00115041	0	0.00171344	0	0	0	0	0
1.664	0	0	-0.00130219	-0.00157866	0	0.00204643	0	0	0	0	0
1.666	0	0	-0.001308	-0.00192842	0	0.00233016	0	0	0	0	0
1.668	0	0	-0.00129797	-0.00215918	0	0.00251928	0	0	0	0	0
1.67	0	0	-0.00128909	-0.0022485	0	0.00259182	0	0	0	0	0
1.672	0	0	-0.00129305	-0.00219293	0	0.00254577	0	0	0	0	0
1.674	0	0	-0.00130784	-0.00200891	0	0.00239712	0	0	0	0	0
1.676	0	0	-0.00131642	-0.00172308	0	0.0021684	0	0	0	0	0
1.678	0	0	-0.00129164	-0.0013619	0	0.00187699	0	0	0	0	0
1.68	0	0	-0.00120734	-0.00094971	0	0.00153611	0	0	0	0	0
1.682	0	0	-0.00105222	-0.00050886	0	0.00116881	0	0	0	0	0
1.684	0	0	-0.00083684	-6.016e-05	0	0.000839	0	0	0	0	0
1.686	0	0	-0.00058801	0.00037662	0	0.000698282	0	0	0	0	0
1.688	0	0	-0.00033579	0.00078588	0	0.000854612	0	0	0	0	0
1.69	0	0	-0.00010144	0.00115753	0	0.00116197	0	0	0	0	0
1.692	0	0	0.00010914	0.00147981	0	0.00148383	0	0	0	0	0
1.694	0	0	0.00030411	0.00173405	0	0.00176051	0	0	0	0	0
1.696	0	0	0.00049691	0.00190273	0	0.00196655	0	0	0	0	0
1.698	0	0	0.00069514	0.00197885	0	0.0020974	0	0	0	-9e-07	-0.0018
1.7	0	0	0.00089373	0.00196472	0	0.00215844	0	0	0	0	0
1.702	0	0	0.00107573	0.00186974	0	0.00215711	0	0	0	0	0
1.704	0	0	0.00122063	0.00171295	0	0.00210336	0	0	0	0	0
1.706	0	0	0.00131552	0.00151964	0	0.00200995	0	0	0	0	0
1.708	0	0	0.00136247	0.00131272	0	0.00189197	0	0	0	0	0
1.71	0	0	0.00137773	0.00110917	0	0.00176873	0	0	0	0	0
1.712	0	0	0.00138514	0.0009208	0	0.00166328	0	0	0	0	0
1.714	0	0	0.00140713	0.00075569	0	0.00159721	0	0	0	4e-08	8e-05
1.716	0	0	0.00145534	0.00062144	0	0.00158247	0	0	0	5e-08	0.0001
1.718	0	0	0.00152531	0.00052577	0	0.00161338	0	0	0	0	0
1.72	0	0	0.0016002	0.00047216	0	0.0016684	0	0	0	4e-08	8e-05
1.722	0	0	0.00166058	0.00045713	0	0.00172235	0	0	0	0	0
1.724	0	0	0.00169362	0.00047051	0	0.00175776	0	0	0	0	0
1.726	0	0	0.00169791	0.00049546	0	0.00176872	0	0	0	0	0
1.728	0	0	0.00168397	0.00051156	0	0.00175996	0	0	0	0	0
1.73	0	0	0.00166864	0.00050093	0	0.00174221	0	0	0	0	0
1.732	0	0	0.00166504	0.00045186	0	0.00172526	0	0	0	0	0
1.734	0	0	0.00167449	0.00035952	0	0.00171265	0	0	0	0	0
1.736	0	0	0.0016847	0.00022554	0	0.00169973	0	0	0	-2e-08	-4e-05
1.738	0	0	0.0016751	5.654e-05	0	0.00167605	0	0	0	0	0
1.74	0	0	0.00162838	-0.00013841	0	0.00163425	0	0	0	0	0
1.742	0	0	0.0015407	-0.00035208	0	0.00158042	0	0	0	0	0
1.744	0	0	0.00142221	-0.00058379	0	0.00153737	0	0	0	0	0
1.746	0	0	0.0012903	-0.00083797	0	0.00153853	0	0	0	0	0
1.748	0	0	0.00116131	-0.0011152	0	0.00161007	0	0	0	0	0
1.75	0	0	0.0010436	-0.0014062	0	0.00175114	0	0	0	6e-07	0.0012
1.752	0	0	0.00093415	-0.00169138	0	0.0019322	0	0	0	0	0
1.754	0	0	0.00082107	-0.00194462	0	0.00211085	0	0	0	0	0
1.756	0	0	0.00069068	-0.00214447	0	0.00225295	0	0	0	1.5e-07	0.0003
1.758	0	0	0.00053521	-0.00228053	0	0.00234249	0	0	0	0	0
1.76	0	0	0.00035804	-0.00234778	0	0.00237492	0	0	0	0	0
1.762	0	0	0.00017457	-0.00234229	0	0.00234879	0	0	0	1e-07	0.0002
1.764	0	0	5.75e-06	-0.00226285	0	0.00226286	0	0	0	-1.3e-07	-0.00026
1.766	0	0	-0.00013246	-0.0021128	0	0.00211695	0	0	0	-1.88e-06	-0.00376
1.768	0	0	-0.00023539	-0.00190159	0	0.0019161	0	0	0	0	0
1.77	0	0	-0.00030929	-0.0016454	0	0.00167422	0	0	0	0	0
1.772	0	0	-0.00036686	-0.00136485	0	0.00141329	0	0	0	0	0
1.774	0	0	-0.00042069	-0.0010774	0	0.00115662	0	0	0	-3.9e-07	-0.00078
1.776	0	0	-0.00047782	-0.00078797	0	0.000921525	0	0	0	0	0
1.778	0	0	-0.00053826	-0.00049259	0	0.000729636	0	0	0	0	0
1.78	0	0	-0.00059695	-0.00019556	0	0.000628166	0	0	0	0	0
1.782	0	0	-0.00064831	8.436e-05	0	0.000653776	0	0	0	7.8e-07	0.00156
1.784	0	0	-0.00069091	0.00032765	0	0.000764664	0	0	0	2.49e-06	0.00498
1.786	0	0	-0.00073032	0.00052454	0	0.000899172	0	0	0	4e-08	8e-05
1.788	0	0	-0.0007786	0.00067228	0	0.00102868	0	0	0	0	0
1.79	0	0	-0.00084893	0.00077119	0	0.00114692	0	0	0	3.8e-07	0.00076
1.792	0	0	-0.00094736	0.00082347	0	0.00125523	0	0	0	1e-08	2e-05
1.794	0	0	-0.00106893	0.00083159	0	0.00135431	0	0	0	5e-07	0.001
1.796	0	0	-0.00119963	0.00079985	0	0.00144183	0	0	0	0	0
1.798	0	0	-0.00132217	0.00073689	0	0.00151365	0	0	0	0	0
1.8	0	0	-0.00142413	0.00065387	0	0.00156706	0	0	0	0	0
1.802	0	0	-0.00150466	0.00056291	0	0.00160651	0	0	0	0	0
1.804	0	0	-0.00157421	0.00047431	0	0.00164411	0	0	0	0	0
1.806	0	0	-0.00164726	0.00039134	0	0.00169311	0	0	0	0	0
1.808	0	0	-0.00173259	0.00031124	0	0.00176032	0	0	0	0	0
1.81	0	0	-0.00182711	0.0002323	0	0.00184182	0	0	0	0	0
1.812	0	0	-0.00191752	0.00015854	0	0.00192406	0	0	0	-2e-08	-4e-05
1.814	0	0	-0.00198734	9.754e-05	0	0.00198973	0	0	0	-3e-08	-6e-05
1.816	0	0	-0.00202294	5.397e-05	0	0.00202366	0	0	0	-6.9e-07	-0.00138
1.818	0	0	-0.00201721	2.609e-05	0	0.00201738	0	0	0	0	0
1.82	0	0	-0.00197158	7.21e-06	0	0.00197159	0	0	0	-6.8e-07	-0.00136
1.822	0	0	-0.00189645	-1.36e-05	0	0.0018965	0	0	0	-1.64e-06	-0.00328
1.824	0	0	-0.00180744	-4.955e-05	0	0.00180812	0	0	0	0	0
1.826	0	0	-0.00171656	-0.00010922	0	0.00172003	0	0	0	1.04e-06	0.00208
1.828	0	0	-0.00162475	-0.00019336	0	0.00163622	0	0	0	3e-08	6e-05
1.83	0	0	-0.00152305	-0.00030018	0	0.00155235	0	0	0	0	0
1.832	0	0	-0.0013992	-0.00042989	0	0.00146375	0	0	0	0	0
1.834	0	0	-0.00124453	-0.00058063	0	0.00137331	0	0	0	-2.6e-07	-0.00052
1.836	0	0	-0.00105903	-0.00074115	0	0.00129261	0	0	0	-5e-07	-0.001
1.838	0	0	-0.00085205	-0.00089142	0	0.00123313	0	0	0	-1.03e-06	-0.00206
1.84	0	0	-0.00063729	-0.00101069	0	0.00119484	0	0	0	-2.6e-07	-0.00052
1.842	0	0	-0.00042609	-0.0010849	0	0.00116557	0	0	0	1e-08	2e-05
1.844	0	0	-0.00022298	-0.00111052	0	0.00113268	0	0	0	4e-08	8e-05
1.846	0	0	-2.468e-05	-0.00109306	0	0.00109334	0	0	0	2.04e-06	0.00408
1.848	0	0	0.00017725	-0.00104017	0	0.00105516	0	0	0	6e-08	0.00012
1.85	0	0	0.00039133	-0.00095612	0	0.0010331	0	0	0	0	0
1.852	0	0	0.00062091	-0.00084266	0	0.00104671	0	0	0	1.47e-06	0.00294
1.854	0	0	0.00086056	-0.00070365	0	0.00111161	0	0	0	0	0
1.856	0	0	0.00109624	-0.00054674	0	0.00122502	0	0	0	1e-08	2e-05
1.858	0	0	0.00131022	-0.00037781	0	0.0013636	0	0	0	1e-08	2e-05
1.86	0	0	0.00148842	-0.00019782	0	0.00150151	0	0	0	1e-08	2e-05
1.862	0	0	0.00162583	-9.74e-06	0	0.00162586	0	0	0	2e-08	4e-05
1.864	0	0	0.00172688	0.00017771	0	0.001736	0	0	0	4.9e-07	0.00098
1.866	0	0	0.00180157	0.0003548	0	0.00183617	0	0	0	6.3e-07	0.00126
1.868	0	0	0.00185973	0.00051442	0	0.00192957	0	0	0	4e-08	8e-05
1.87	0	0	0.00190532	0.00065254	0	0.00201396	0	0	0	0	0
1.872	0	0	0.00193477	0.00076822	0	0.00208171	0	0	0	0	0
1.874	0	0	0.00194136	0.00086245	0	0.00212431	0	0	0	7.7e-07	0.00154
1.876	0	0	0.00192247	0.00093825	0	0.00213921	0	0	0	0	0
1.878	0	0	0.00188526	0.00100216	0	0.00213507	0	0	0	1.09e-06	0.00218
1.88	0	0	0.00184636	0.00106142	0	0.00212971	0	0	0	5.5e-07	0.0011
1.882	0	0	0.00182353	0.0011176	0	0.00213876	0	0	0	3e-08	6e-05
1.884	0	0	0.00182624	0.00116319	0	0.00216522	0	0	0	1e-08	2e-05
1.886	0	0	0.00185335	0.00118208	0	0.00219823	0	0	0	-1.7e-07	-0.00034
1.888	0	0	0.00189604	0.00115366	0	0.00221944	0	0	0	-3e-08	-6e-05
1.89	0	0	0.00194087	0.00106391	0	0.00221334	0	0	0	0	0
1.892	0	0	0.00197324	0.00091292	0	0.00217419	0	0	0	-6e-08	-0.00012
1.894	0	0	0.00198301	0.0007091	0	0.00210598	0	0	0	0	0
1.896	0	0	0.0019691	0.000463	0	0.0020228	0	0	0	0	0
1.898	0	0	0.00193877	0.00018996	0	0.00194805	0	0	0	-3.18e-06	-0.00636
1.9	0	0	0.00190172	-8.766e-05	0	0.00190374	0	0	0	0	0
1.902	0	0	0.00186422	-0.00034624	0	0.0018961	0	0	0	-7e-08	-0.00014
1.904	0	0	0.00182548	-0.00056836	0	0.00191191	0	0	0	-4e-08	-8e-05
1.906	0	0	0.00177714	-0.00074004	0	0.00192507	0	0	0	-6.5e-07	-0.0013
1.908	0	0	0.00170727	-0.00084051	0	0.00190295	0	0	0	0	0
1.91	0	0	0.0016074	-0.00084412	0	0.00181556	0	0	0	1e-08	2e-05
1.912	0	0	0.00147722	-0.0007353	0	0.0016501	0	0	0	2e-08	4e-05
1.914	0	0	0.00132371	-0.00051542	0	0.00142052	0	0	0	5.5e-07	0.0011
1.916	0	0	0.00115614	-0.00019887	0	0.00117312	0	0	0	3e-08	6e-05
1.918	0	0	0.00098171	0.00018791	0	0.000999532	0	0	0	6.4e-07	0.00128
1.92	0	0	0.00080367	0.00060639	0	0.00100677	0	0	0	0	0
1.922	0	0	0.00061944	0.00100882	0	0.00118382	0	0	0	2e-08	4e-05
1.924	0	0	0.00042003	0.00134583	0	0.00140985	0	0	0	0	0
1.926	0	0	0.00019435	0.00157968	0	0.00159159	0	0	0	0	0
1.928	0	0	-6.394e-05	0.00169221	0	0.00169342	0	0	0	-2e-08	-4e-05
1.93	0	0	-0.00035105	0.00168266	0	0.00171889	0	0	0	0	0
1.932	0	0	-0.00065189	0.00156297	0	0.00169347	0	0	0	0	0
1.934	0	0	-0.00094474	0.00135403	0	0.00165104	0	0	0	0	0
1.936	0	0	-0.00120983	0.00108124	0	0.00162258	0	0	0	0	0
1.938	0	0	-0.00143631	0.00076913	0	0.00162928	0	0	0	0	0
1.94	0	0	-0.00162351	0.00043812	0	0.00168159	0	0	0	3e-08	6e-05
1.942	0	0	-0.00177696	0.00010572	0	0.0017801	0	0	0	0	0
1.944	0	0	-0.00190351	-0.00021025	0	0.00191509	0	0	0	0	0
1.946	0	0	-0.0020082	-0.00049102	0	0.00206736	0	0	0	2.3e-07	0.00046
1.948	0	0	-0.00209127	-0.00072051	0	0.00221191	0	0	0	1e-08	2e-05
1.95	0	0	-0.00214722	-0.00089471	0	0.00232617	0	0	0	2e-08	4e-05
1.952	0	0	-0.00216815	-0.00102813	0	0.00239957	0	0	0	0	0
1.954	0	0	-0.00215052	-0.00114815	0	0.00243782	0	0	0	2e-08	4e-05
1.956	0	0	-0.00210081	-0.00128579	0	0.00246306	0	0	0	1e-08	2e-05
1.958	0	0	-0.00203311	-0.00146774	0	0.00250755	0	0	0	0	0
1.96	0	0	-0.00196035	-0.00170532	0	0.00259829	0	0	0	0	0
1.962	0	0	-0.00188832	-0.00198754	0	0.00274154	0	0	0	-2e-07	-0.0004
1.964	0	0	-0.00181497	-0.00228811	0	0.00292054	0	0	0	-1e-08	-2e-05
1.966	0	0	-0.00173243	-0.00258046	0	0.00310807	0	0	0	-1.1e-07	-0.00022
1.968	0	0	-0.00163114	-0.00284079	0	0.00327578	0	0	0	0	0
1.97	0	0	-0.00150534	-0.00303525	0	0.00338804	0	0	0	4.4e-07	0.00088
1.972	0	0	-0.00135741	-0.00311777	0	0.00340045	0	0	0	3e-08	6e-05
1.974	0	0	-0.00119851	-0.00304714	0	0.00327437	0	0	0	4.6e-07	0.00092
1.976	0	0	-0.00104456	-0.00279975	0	0.00298826	0	0	0	1e-07	0.0002
1.978	0	0	-0.00090937	-0.00237238	0	0.0025407	0	0	0	-8.2e-07	-0.00164
1.98	0	0	-0.00079859	-0.00178074	0	0.00195161	0	0	0	-1.02e-06	-0.00204
1.982	0	0	-0.00070752	-0.00105009	0	0.0012662	0	0	0	-2.51e-06	-0.00502
1.984	0	0	-0.00062373	-0.00020284	0	0.000655884	0	0	0	-1e-08	-2e-05
1.986	0	0	-0.00053378	0.0007521	0	0.000922267	0	0	0	8e-08	0.00016
1.988	0	0	-0.00043028	0.00182143	0	0.00187156	0	0	0	0	0
1.99	0	0	-0.00031661	0.00301183	0	0.00302843	0	0	0	0	0
1.992	0	0	-0.00020759	0.00431204	0	0.00431703	0	0	0	1.46e-06	0.00292
1.994	0	0	-0.00012452	0.00568991	0	0.00569127	0	0	0	0	0
1.996	0	0	-8.48e-05	0.00709762	0	0.00709813	0	0	0	-4.1e-07	-0.00082
1.998	0	0	-9.298e-05	0.00847723	0	0.00847774	0	0	0	-3e-08	-6e-05
2	0	0	-0.00013846	0.0097625	0	0.00976348	0	0	0	0	0

## Sheet: Apr30jump17(.all)
0	8.575e-05	0.0185079	-4.927e-05	0	0	0	0	0	-0.00044333	0.260262	0	0	0	0	0	0	-0.0024414	0
0.002	0	0.018508	-0.00026311	0	0	0	0	0	-0.00041511	0.259576	0	0	0	0	0	0	-0.01709	0
0.004	0	0.0185086	-0.00050083	0	0	0	0	0	-0.00039416	0.259005	0	0	0	0	0	0	-0.0097656	0
0.006	0.00166885	0.0185096	-0.00054277	-9.1e-07	0	0	0	0	-0.00038706	0.25856	0	0	0	0	0	0	-0.014648	0
0.008	0.00166885	0.0185107	-0.00033483	-5.6e-07	0	0	0	0	-0.00039948	0.258244	0	0	0	0	0	0	-0.019531	0
0.01	0	0.0185113	2.604e-05	0	0	0	0	0	-0.00043769	0.258047	0	0	0	0	0	0	-0.019531	0
0.012	0.00813317	0.0185113	0.00039472	3.21e-06	0	0	0	0	-0.00050684	0.25794	0	0	0	0	0	0	-0.0073242	0
0.014	0	0.0185105	0.00064041	0	0	0	0	0	-0.00060875	0.257887	0	0	0	0	0	0	-0.019531	0
0.016	8.575e-05	0.0185092	0.00068468	6e-08	0	0	0	0	-0.00074257	0.257845	0	0	0	0	0	0	-0.01709	0
0.018	0	0.0185078	0.00054034	0	0	0	0	0	-0.0009051	0.257788	0	0	0	0	0	0	-0.0097656	0
0.02	0.00655007	0.0185067	0.0003128	2.05e-06	0	0	0	0	-0.00108967	0.257707	0	0	0	0	0	0	-0.014648	0
0.022	0	0.0185061	0.00013126	0	0	0	0	0	-0.00128609	0.257614	0	0	0	0	0	0	-0.0097656	0
0.024	0	0.0185059	6.132e-05	0	0	0	0	0	-0.00148189	0.257524	0	0	0	0	0	0	-0.0024414	0
0.026	0	0.0185057	8.631e-05	0	0	0	0	0	-0.00166453	0.25745	0	0	0	0	0	0	-0.014648	0
0.028	0	0.0185056	0.0001482	0	0	0	0	0	-0.00182316	0.257395	0	0	0	0	0	0	-0.014648	0
0.03	0	0.0185053	0.00019009	0	0	0	0	0	-0.00194901	0.257359	0	0	0	0	0	0	-0.01709	0
0.032	8.575e-05	0.0185049	0.00019443	2e-08	0	0	0	0	-0.00203481	0.257335	0	0	0	0	0	0	-0.019531	0
0.034	0.00166885	0.0185045	0.00019258	3.2e-07	0	0	0	0	-0.0020742	0.257307	0	0	0	0	0	0	-0.0024414	0
0.036	0	0.0185041	0.00020848	0	0	0	0	0	-0.00206239	0.257259	0	0	0	0	0	0	-0.0097656	0
0.038	8.575e-05	0.0185037	0.0001988	2e-08	0	0	0	0	-0.00199709	0.25719	0	0	0	0	0	0	-0.012207	0
0.04	0	0.0185033	8.486e-05	0	0	0	0	0	-0.00187945	0.257109	0	0	0	0	0	0	-0.0097656	0
0.042	8.575e-05	0.0185031	-0.00014078	-1e-08	0	0	0	0	-0.00171585	0.257025	0	0	0	0	0	0	-0.019531	0
0.044	0.00166885	0.0185034	-0.00037102	-6.2e-07	0	0	0	0	-0.00151848	0.25695	0	0	0	0	0	0	-0.014648	0
0.046	0.00166885	0.0185042	-0.00048404	-8.1e-07	0	0	0	0	-0.00130312	0.256896	0	0	0	0	0	0	-0.019531	0
0.048	0.00166885	0.0185051	-0.00045129	-7.5e-07	0	0	0	0	-0.00108618	0.256876	0	0	0	0	0	0	-0.012207	0
0.05	8.575e-05	0.018506	-0.0003202	-3e-08	0	0	0	0	-0.00088262	0.256892	0	0	0	0	0	0	-0.014648	0
0.052	0.00655007	0.0185067	-0.00014599	-9.6e-07	0	0	0	0	-0.00070352	0.256933	0	0	0	0	0	0	-0.014648	0
0.054	0.00655007	0.018507	3.308e-05	2.2e-07	0	0	0	0	-0.00055538	0.25698	0	0	0	0	0	0	-0.012207	0
0.056	0.00655007	0.0185069	0.00018869	1.24e-06	0	0	0	0	-0.0004427	0.257014	0	0	0	0	0	0	-0.014648	0
0.058	0.00331791	0.0185065	0.00029309	9.7e-07	0	0	0	0	-0.00036932	0.257023	0	0	0	0	0	0	-0.019531	0
0.06	0.00166885	0.0185059	0.00032592	5.4e-07	0	0	0	0	-0.00033679	0.25701	0	0	0	0	0	0	-0.014648	0
0.062	8.575e-05	0.0185053	0.00030201	3e-08	0	0	0	0	-0.00034327	0.256986	0	0	0	0	0	0	-0.01709	0
0.064	8.575e-05	0.0185047	0.00027223	2e-08	0	0	0	0	-0.00038327	0.25697	0	0	0	0	0	0	-0.029297	0
0.066	8.575e-05	0.0185041	0.00026229	2e-08	0	0	0	0	-0.00044815	0.25698	0	0	0	0	0	0	-0.012207	0
0.068	0.00166885	0.0185036	0.00022296	3.7e-07	0	0	0	0	-0.00052844	0.25702	0	0	0	0	0	0	-0.012207	0
0.07	8.575e-05	0.0185032	7.844e-05	1e-08	0	0	0	0	-0.00061609	0.257084	0	0	0	0	0	0	-0.0024414	0
0.072	8.575e-05	0.018503	-0.00016508	-1e-08	0	0	0	0	-0.00070511	0.257157	0	0	0	0	0	0	-0.012207	0
0.074	0	0.0185033	-0.00039409	0	0	0	0	0	-0.0007907	0.257213	0	0	0	0	0	0	-0.014648	0
0.076	0	0.0185041	-0.00049998	0	0	0	0	0	-0.00086829	0.257225	0	0	0	0	0	0	-0.012207	0
0.078	0	0.0185051	-0.00047426	0	0	0	0	0	-0.00093399	0.257172	0	0	0	0	0	0	-0.01709	0
0.08	0.00331791	0.0185061	-0.00037459	-1.24e-06	0	0	0	0	-0.00098535	0.257047	0	0	0	0	0	0	-0.021973	0
0.082	0	0.0185068	-0.00025571	0	0	0	0	0	-0.00102146	0.256862	0	0	0	0	0	0	-0.014648	0
0.084	0	0.0185073	-0.00014876	0	0	0	0	0	-0.00104315	0.256649	0	0	0	0	0	0	-0.0024414	0
0.086	0	0.0185076	-6.676e-05	0	0	0	0	0	-0.00105354	0.256449	0	0	0	0	0	0	-0.0073242	0
0.088	0	0.0185078	-1.155e-05	0	0	0	0	0	-0.00105721	0.256296	0	0	0	0	0	0	-0.0097656	0
0.09	0	0.0185078	2.055e-05	0	0	0	0	0	-0.00105705	0.25621	0	0	0	0	0	0	-0.0097656	0
0.092	8.575e-05	0.0185077	3.484e-05	0	0	0	0	0	-0.00105164	0.256193	0	0	0	0	0	0	-0.019531	0
0.094	8.575e-05	0.0185077	3.582e-05	0	0	0	0	0	-0.00103621	0.256237	0	0	0	0	0	0	-0.014648	0
0.096	0.00813317	0.0185076	2.603e-05	2.1e-07	0	0	0	0	-0.00100537	0.256331	0	0	0	0	0	0	-0.026855	0
0.098	0	0.0185076	5.88e-06	0	0	0	0	0	-0.00095452	0.256469	0	0	0	0	0	0	-0.01709	0
0.1	0.00655007	0.0185075	-2.563e-05	-1.7e-07	0	0	0	0	-0.00088035	0.25665	0	0	0	0	0	0	-0.01709	0
0.102	0	0.0185076	-6.952e-05	0	0	0	0	0	-0.0007821	0.256872	0	0	0	0	0	0	-0.012207	0
0.104	0.00166885	0.0185077	-0.00012462	-2.1e-07	0	0	0	0	-0.0006625	0.25712	0	0	0	0	0	0	-0.0048828	0
0.106	0	0.018508	-0.00018456	0	0	0	0	0	-0.00052735	0.257363	0	0	0	0	0	0	-0.012207	0
0.108	0.00166885	0.0185083	-0.00023415	-3.9e-07	0	0	0	0	-0.00038514	0.25757	0	0	0	0	0	0	-0.019531	0
0.11	0	0.0185088	-0.00024581	0	0	0	0	0	-0.0002468	0.257718	0	0	0	0	0	0	-0.01709	0
0.112	8.575e-05	0.0185093	-0.0001844	-2e-08	0	0	0	0	-0.000125	0.257796	0	0	0	0	0	0	-0.014648	0
0.114	0	0.0185097	-3.905e-05	0	0	0	0	0	-3.175e-05	0.2578	0	0	0	0	0	0	-0.021973	0
0.116	0.00166885	0.0185098	0.00014008	2.3e-07	0	0	0	0	2.463e-05	0.257737	0	0	0	0	0	0	-0.019531	0
0.118	0.00166885	0.0185095	0.00026696	4.5e-07	0	0	0	0	4.062e-05	0.257619	0	0	0	0	0	0	-0.0097656	0
0.12	0	0.0185089	0.00029056	0	0	0	0	0	1.71e-05	0.257464	0	0	0	0	0	0	-0.0097656	0
0.122	8.575e-05	0.0185084	0.00021478	2e-08	0	0	0	0	-4.094e-05	0.257291	0	0	0	0	0	0	-0.012207	0
0.124	0	0.0185079	6.225e-05	0	0	0	0	0	-0.00012445	0.257115	0	0	0	0	0	0	-0.019531	0
0.126	0	0.0185078	-0.00015034	0	0	0	0	0	-0.0002218	0.256937	0	0	0	0	0	0	-0.024414	0
0.128	0	0.0185081	-0.00040853	0	0	0	0	0	-0.0003219	0.256755	0	0	0	0	0	0	-0.01709	0
0.13	0	0.0185089	-0.00068589	0	0	0	0	0	-0.00041663	0.256568	0	0	0	0	0	0	-0.012207	0
0.132	0.00490101	0.0185103	-0.00092701	-4.54e-06	0	0	0	0	-0.00050153	0.256382	0	0	0	0	0	0	-0.01709	0
0.134	0.00166885	0.0185122	-0.00103399	-1.73e-06	0	0	0	0	-0.00057579	0.256203	0	0	0	0	0	0	-0.0097656	0
0.136	0	0.0185142	-0.0008954	0	0	0	0	0	-0.0006408	0.25603	0	0	0	0	0	0	-0.019531	0
0.138	0	0.018516	-0.00049081	0	0	0	0	0	-0.00069804	0.25587	0	0	0	0	0	0	-0.014648	0
0.14	8.575e-05	0.018517	4.362e-05	0	0	0	0	0	-0.0007482	0.255737	0	0	0	0	0	0	-0.019531	0
0.142	0.00166885	0.0185169	0.00051739	8.6e-07	0	0	0	0	-0.00079155	0.255641	0	0	0	0	0	0	-0.019531	0
0.144	0	0.0185159	0.00082177	0	0	0	0	0	-0.00082808	0.255586	0	0	0	0	0	0	-0.012207	0
0.146	8.575e-05	0.0185142	0.00093479	8e-08	0	0	0	0	-0.00085733	0.255567	0	0	0	0	0	0	-0.019531	0
0.148	0	0.0185124	0.00087722	0	0	0	0	0	-0.00087916	0.255579	0	0	0	0	0	0	-0.014648	0
0.15	0	0.0185106	0.00070457	0	0	0	0	0	-0.00089491	0.255616	0	0	0	0	0	0	-0.0024414	0
0.152	0.00166885	0.0185092	0.00049013	8.2e-07	0	0	0	0	-0.00090694	0.255678	0	0	0	0	0	0	-0.0097656	0
0.154	8.575e-05	0.0185082	0.00029112	2e-08	0	0	0	0	-0.0009173	0.255764	0	0	0	0	0	0	-0.0097656	0
0.156	8.575e-05	0.0185076	0.00013557	1e-08	0	0	0	0	-0.00092672	0.255868	0	0	0	0	0	0	-0.021973	0
0.158	0	0.0185074	2.982e-05	0	0	0	0	0	-0.00093422	0.255977	0	0	0	0	0	0	-0.014648	0
0.16	0	0.0185073	-3.091e-05	0	0	0	0	0	-0.00093745	0.256085	0	0	0	0	0	0	-0.01709	0
0.162	0.00166885	0.0185074	-5.499e-05	-9e-08	0	0	0	0	-0.00093339	0.256192	0	0	0	0	0	0	-0.014648	0
0.164	8.575e-05	0.0185075	-4.995e-05	0	0	0	0	0	-0.00091925	0.256298	0	0	0	0	0	0	-0.019531	0
0.166	0	0.0185076	-2.05e-05	0	0	0	0	0	-0.00089415	0.256398	0	0	0	0	0	0	-0.0097656	0
0.168	0.00331791	0.0185076	3.125e-05	1e-07	0	0	0	0	-0.00086068	0.256487	0	0	0	0	0	0	-0.01709	0
0.17	0	0.0185076	0.00010385	0	0	0	0	0	-0.0008242	0.256557	0	0	0	0	0	0	-0.012207	0
0.172	0.00490101	0.0185073	0.00019296	9.5e-07	0	0	0	0	-0.00079139	0.256593	0	0	0	0	0	0	-0.01709	0
0.174	0	0.018507	0.00028647	0	0	0	0	0	-0.00076956	0.256578	0	0	0	0	0	0	-0.014648	0
0.176	0	0.0185064	0.00035878	0	0	0	0	0	-0.00076522	0.256501	0	0	0	0	0	0	-0.024414	0
0.178	0.00166885	0.0185057	0.00037134	6.2e-07	0	0	0	0	-0.00078129	0.256358	0	0	0	0	0	0	-0.021973	0
0.18	0	0.0185049	0.00029804	0	0	0	0	0	-0.00081629	0.256144	0	0	0	0	0	0	-0.01709	0
0.182	0.00331791	0.0185043	0.00015956	5.3e-07	0	0	0	0	-0.0008655	0.255862	0	0	0	0	0	0	-0.012207	0
0.184	8.575e-05	0.018504	4.22e-06	0	0	0	0	0	-0.00092251	0.255523	0	0	0	0	0	0	-0.014648	0
0.186	8.575e-05	0.018504	-0.00014475	-1e-08	0	0	0	0	-0.00098048	0.255149	0	0	0	0	0	0	-0.012207	0
0.188	0.00813317	0.0185043	-0.00027882	-2.27e-06	0	0	0	0	-0.00103305	0.254769	0	0	0	0	0	0	-0.021973	0
0.19	0	0.0185048	-0.00036579	0	0	0	0	0	-0.00107448	0.254423	0	0	0	0	0	0	-0.014648	0
0.192	0	0.0185056	-0.00037661	0	0	0	0	0	-0.00109979	0.254148	0	0	0	0	0	0	-0.014648	0
0.194	0	0.0185063	-0.00032334	0	0	0	0	0	-0.00110535	0.25397	0	0	0	0	0	0	-0.01709	0
0.196	0.00655007	0.018507	-0.00024007	-1.57e-06	0	0	0	0	-0.00108898	0.253894	0	0	0	0	0	0	-0.021973	0
0.198	8.575e-05	0.0185075	-0.00015102	-1e-08	0	0	0	0	-0.00104901	0.253909	0	0	0	0	0	0	-0.0097656	0
0.2	8.575e-05	0.0185078	-6.429e-05	-1e-08	0	0	0	0	-0.0009836	0.253994	0	0	0	0	0	0	-0.01709	0
0.202	0.00166885	0.0185079	2.259e-05	4e-08	0	0	0	0	-0.00089293	0.254128	0	0	0	0	0	0	-0.0073242	0
0.204	0	0.0185078	0.00011651	0	0	0	0	0	-0.00078242	0.254303	0	0	0	0	0	0	-0.026855	0
0.206	0	0.0185076	0.00022256	0	0	0	0	0	-0.00066217	0.25452	0	0	0	0	0	0	-0.014648	0
0.208	0	0.0185072	0.00033734	0	0	0	0	0	-0.00054368	0.254777	0	0	0	0	0	0	-0.021973	0
0.21	0.00166885	0.0185065	0.00044175	7.4e-07	0	0	0	0	-0.00043763	0.255083	0	0	0	0	0	0	-0.024414	0
0.212	0	0.0185056	0.00049369	0	0	0	0	0	-0.00035279	0.255448	0	0	0	0	0	0	-0.021973	0
0.214	0.00166885	0.0185046	0.00043027	7.2e-07	0	0	0	0	-0.00029595	0.255886	0	0	0	0	0	0	-0.01709	0
0.216	0.00655007	0.0185038	0.0002111	1.38e-06	0	0	0	0	-0.0002724	0.256393	0	0	0	0	0	0	-0.01709	0
0.218	0.00166885	0.0185033	-0.00010707	-1.8e-07	0	0	0	0	-0.00028559	0.256948	0	0	0	0	0	0	-0.0097656	0
0.22	8.575e-05	0.0185036	-0.00037935	-3e-08	0	0	0	0	-0.00033543	0.257519	0	0	0	0	0	0	-0.014648	0
0.222	0	0.0185043	-0.00049797	0	0	0	0	0	-0.00041765	0.258077	0	0	0	0	0	0	-0.012207	0
0.224	8.575e-05	0.0185053	-0.00046697	-4e-08	0	0	0	0	-0.00052561	0.2586	0	0	0	0	0	0	-0.01709	0
0.226	0.00166885	0.0185062	-0.00034768	-5.8e-07	0	0	0	0	-0.00065204	0.259063	0	0	0	0	0	0	-0.021973	0
0.228	0.00166885	0.0185069	-0.00019139	-3.2e-07	0	0	0	0	-0.00078951	0.259439	0	0	0	0	0	0	-0.019531	0
0.23	8.575e-05	0.0185073	-2.661e-05	0	0	0	0	0	-0.00093068	0.259698	0	0	0	0	0	0	-0.021973	0
0.232	8.575e-05	0.0185074	0.00013109	1e-08	0	0	0	0	-0.00106845	0.259815	0	0	0	0	0	0	-0.019531	0
0.234	8.575e-05	0.0185071	0.00026825	2e-08	0	0	0	0	-0.00119675	0.259777	0	0	0	0	0	0	-0.0097656	0
0.236	0.00166885	0.0185066	0.00036303	6.1e-07	0	0	0	0	-0.00131103	0.259592	0	0	0	0	0	0	-0.014648	0
0.238	0	0.0185058	0.00038476	0	0	0	0	0	-0.0014076	0.259278	0	0	0	0	0	0	-0.01709	0
0.24	0.00166885	0.0185051	0.00032067	5.4e-07	0	0	0	0	-0.00148353	0.258865	0	0	0	0	0	0	-0.019531	0
0.242	0	0.0185044	0.00020347	0	0	0	0	0	-0.00153846	0.258398	0	0	0	0	0	0	-0.0097656	0
0.244	0.00166885	0.018504	8.165e-05	1.4e-07	0	0	0	0	-0.0015756	0.25792	0	0	0	0	0	0	-0.021973	0
0.246	8.575e-05	0.0185039	-2.533e-05	0	0	0	0	0	-0.00159834	0.257469	0	0	0	0	0	0	-0.021973	0
0.248	0	0.0185039	-0.00010552	0	0	0	0	0	-0.00160571	0.25707	0	0	0	0	0	0	-0.01709	0
0.25	0.00166885	0.0185041	-0.00013144	-2.2e-07	0	0	0	0	-0.0015932	0.256734	0	0	0	0	0	0	-0.012207	0
0.252	0.00331791	0.0185044	-0.00010424	-3.5e-07	0	0	0	0	-0.00155735	0.256458	0	0	0	0	0	0	-0.014648	0
0.254	0	0.0185046	-8.089e-05	0	0	0	0	0	-0.00149815	0.256229	0	0	0	0	0	0	-0.0073242	0
0.256	8.575e-05	0.0185048	-0.00012036	-1e-08	0	0	0	0	-0.00141888	0.256036	0	0	0	0	0	0	-0.014648	0
0.258	0	0.018505	-0.00021621	0	0	0	0	0	-0.00132498	0.255865	0	0	0	0	0	0	-0.0097656	0
0.26	0	0.0185054	-0.00030615	0	0	0	0	0	-0.00122354	0.25571	0	0	0	0	0	0	-0.021973	0
0.262	0.00655007	0.018506	-0.00034425	-2.25e-06	0	0	0	0	-0.00112322	0.255566	0	0	0	0	0	0	-0.024414	0
0.264	0.00655007	0.0185067	-0.00033429	-2.19e-06	0	0	0	0	-0.00103357	0.255431	0	0	0	0	0	0	-0.019531	0
0.266	0	0.0185074	-0.00029842	0	0	0	0	0	-0.00096361	0.255309	0	0	0	0	0	0	-0.014648	0
0.268	8.575e-05	0.018508	-0.00024481	-2e-08	0	0	0	0	-0.00092011	0.255206	0	0	0	0	0	0	-0.0073242	0
0.27	0	0.0185085	-0.00016404	0	0	0	0	0	-0.00090643	0.255127	0	0	0	0	0	0	-0.01709	0
0.272	8.575e-05	0.0185088	-5.099e-05	0	0	0	0	0	-0.00092285	0.255068	0	0	0	0	0	0	-0.0048828	0
0.274	0.00813317	0.0185089	6.107e-05	5e-07	0	0	0	0	-0.00096627	0.255024	0	0	0	0	0	0	-0.01709	0
0.276	0	0.0185088	0.00012206	0	0	0	0	0	-0.00102885	0.254994	0	0	0	0	0	0	-0.012207	0
0.278	8.575e-05	0.0185085	0.00014743	1e-08	0	0	0	0	-0.00109989	0.254986	0	0	0	0	0	0	-0.012207	0
0.28	0.00331791	0.0185083	0.00020745	6.9e-07	0	0	0	0	-0.00116999	0.255006	0	0	0	0	0	0	-0.019531	0
0.282	0	0.0185078	0.00030652	0	0	0	0	0	-0.00123355	0.255063	0	0	0	0	0	0	-0.024414	0
0.284	0	0.0185072	0.00036114	0	0	0	0	0	-0.0012892	0.255163	0	0	0	0	0	0	-0.014648	0
0.286	8.575e-05	0.0185065	0.00031539	3e-08	0	0	0	0	-0.00133793	0.25531	0	0	0	0	0	0	-0.014648	0
0.288	0.00166885	0.0185059	0.00021538	3.6e-07	0	0	0	0	-0.00137971	0.255501	0	0	0	0	0	0	-0.01709	0
0.29	0.00655007	0.0185054	0.00015608	1.02e-06	0	0	0	0	-0.0014122	0.255721	0	0	0	0	0	0	-0.014648	0
0.292	8.575e-05	0.0185051	0.00018177	2e-08	0	0	0	0	-0.00143169	0.25595	0	0	0	0	0	0	-0.012207	0
0.294	0.00166885	0.0185048	0.00025183	4.2e-07	0	0	0	0	-0.00143479	0.25617	0	0	0	0	0	0	-0.021973	0
0.296	0.00166885	0.0185043	0.000273	4.6e-07	0	0	0	0	-0.00142098	0.256373	0	0	0	0	0	0	-0.012207	0
0.298	0.00166885	0.0185037	0.00014973	2.5e-07	0	0	0	0	-0.00139401	0.256553	0	0	0	0	0	0	-0.019531	0
0.3	8.575e-05	0.0185034	-0.00013814	-1e-08	0	0	0	0	-0.00136105	0.256699	0	0	0	0	0	0	-0.0073242	0
0.302	0	0.0185037	-0.0004854	0	0	0	0	0	-0.00133007	0.256802	0	0	0	0	0	0	-0.014648	0
0.304	0	0.0185047	-0.00074191	0	0	0	0	0	-0.00130547	0.256855	0	0	0	0	0	0	0	0
0.306	0	0.0185061	-0.00083084	0	0	0	0	0	-0.00128551	0.256853	0	0	0	0	0	0	-0.014648	0
0.308	0	0.0185078	-0.00075727	0	0	0	0	0	-0.00126404	0.256797	0	0	0	0	0	0	-0.01709	0
0.31	8.575e-05	0.0185093	-0.00056746	-5e-08	0	0	0	0	-0.00123355	0.256686	0	0	0	0	0	0	-0.012207	0
0.312	0	0.0185105	-0.00032966	0	0	0	0	0	-0.00118762	0.256526	0	0	0	0	0	0	-0.0097656	0
0.314	0	0.0185111	-9.534e-05	0	0	0	0	0	-0.0011244	0.256329	0	0	0	0	0	0	-0.0048828	0
0.316	0.00166885	0.0185113	0.00012116	2e-07	0	0	0	0	-0.00104827	0.256113	0	0	0	0	0	0	-0.0097656	0
0.318	8.575e-05	0.0185111	0.00029854	3e-08	0	0	0	0	-0.00096658	0.255906	0	0	0	0	0	0	-0.0097656	0
0.32	0	0.0185105	0.00039381	0	0	0	0	0	-0.00088575	0.255735	0	0	0	0	0	0	-0.0097656	0
0.322	0	0.0185097	0.00039216	0	0	0	0	0	-0.00081098	0.255625	0	0	0	0	0	0	-0.014648	0
0.324	0	0.0185089	0.00032447	0	0	0	0	0	-0.00074757	0.255584	0	0	0	0	0	0	-0.012207	0
0.326	8.575e-05	0.0185083	0.00023186	2e-08	0	0	0	0	-0.00070022	0.25561	0	0	0	0	0	0	-0.024414	0
0.328	8.575e-05	0.0185078	0.00014008	1e-08	0	0	0	0	-0.00067111	0.255689	0	0	0	0	0	0	-0.0097656	0
0.33	0	0.0185075	5.877e-05	0	0	0	0	0	-0.00065863	0.255793	0	0	0	0	0	0	-0.0073242	0
0.332	0.00166885	0.0185074	-1.248e-05	-2e-08	0	0	0	0	-0.00065821	0.255889	0	0	0	0	0	0	-0.01709	0
0.334	0.00490101	0.0185074	-7.849e-05	-3.8e-07	0	0	0	0	-0.00066514	0.25595	0	0	0	0	0	0	-0.019531	0
0.336	0.00331791	0.0185076	-0.0001434	-4.8e-07	0	0	0	0	-0.00067626	0.255959	0	0	0	0	0	0	-0.0097656	0
0.338	0	0.0185079	-0.00020597	0	0	0	0	0	-0.00068936	0.255912	0	0	0	0	0	0	-0.012207	0
0.34	8.575e-05	0.0185083	-0.00025509	-2e-08	0	0	0	0	-0.00070258	0.255815	0	0	0	0	0	0	-0.019531	0
0.342	0	0.0185088	-0.00026588	0	0	0	0	0	-0.00071477	0.255683	0	0	0	0	0	0	-0.019531	0
0.344	0	0.0185093	-0.00020556	0	0	0	0	0	-0.0007265	0.255537	0	0	0	0	0	0	-0.026855	0
0.346	0	0.0185097	-6.636e-05	0	0	0	0	0	-0.00074077	0.255395	0	0	0	0	0	0	-0.012207	0
0.348	0.00166885	0.0185099	0.00010228	1.7e-07	0	0	0	0	-0.00076274	0.255276	0	0	0	0	0	0	-0.012207	0
0.35	8.575e-05	0.0185096	0.00022482	2e-08	0	0	0	0	-0.00079896	0.255199	0	0	0	0	0	0	-0.0073242	0
0.352	0	0.0185092	0.00026643	0	0	0	0	0	-0.0008547	0.255173	0	0	0	0	0	0	-0.014648	0
0.354	0	0.0185087	0.00024491	0	0	0	0	0	-0.00093044	0.255196	0	0	0	0	0	0	-0.021973	0
0.356	0.00166885	0.0185082	0.00019285	3.2e-07	0	0	0	0	-0.00102114	0.255253	0	0	0	0	0	0	-0.0097656	0
0.358	0	0.0185078	0.00013209	0	0	0	0	0	-0.00111848	0.255333	0	0	0	0	0	0	-0.01709	0
0.36	0	0.0185075	7.142e-05	0	0	0	0	0	-0.00121383	0.255424	0	0	0	0	0	0	-0.021973	0
0.362	0	0.0185074	1.048e-05	0	0	0	0	0	-0.00129953	0.25552	0	0	0	0	0	0	-0.021973	0
0.364	0	0.0185074	-5.601e-05	0	0	0	0	0	-0.00136813	0.255611	0	0	0	0	0	0	-0.019531	0
0.366	0.00166885	0.0185075	-0.00013388	-2.2e-07	0	0	0	0	-0.00141151	0.255691	0	0	0	0	0	0	-0.012207	0
0.368	0.00166885	0.0185077	-0.00022469	-3.7e-07	0	0	0	0	-0.00142248	0.255759	0	0	0	0	0	0	-0.0097656	0
0.37	0.00490101	0.0185082	-0.00032027	-1.57e-06	0	0	0	0	-0.00139807	0.255811	0	0	0	0	0	0	-0.014648	0
0.372	0.00166885	0.0185088	-0.00039674	-6.6e-07	0	0	0	0	-0.00134005	0.255844	0	0	0	0	0	0	-0.0097656	0
0.374	0	0.0185096	-0.00041818	0	0	0	0	0	-0.00125269	0.255852	0	0	0	0	0	0	-0.01709	0
0.376	0	0.0185105	-0.00036615	0	0	0	0	0	-0.00114252	0.255828	0	0	0	0	0	0	-0.0073242	0
0.378	0	0.0185112	-0.00026242	0	0	0	0	0	-0.00101971	0.255773	0	0	0	0	0	0	-0.01709	0
0.38	8.575e-05	0.0185117	-0.0001339	-1e-08	0	0	0	0	-0.00089618	0.25569	0	0	0	0	0	0	-0.01709	0
0.382	0	0.018512	2.361e-05	0	0	0	0	0	-0.00078231	0.255582	0	0	0	0	0	0	-0.019531	0
0.384	0.00166885	0.0185119	0.00021409	3.6e-07	0	0	0	0	-0.00068515	0.255468	0	0	0	0	0	0	-0.014648	0
0.386	8.575e-05	0.0185115	0.00041973	4e-08	0	0	0	0	-0.00060875	0.255381	0	0	0	0	0	0	-0.014648	0
0.388	8.575e-05	0.0185107	0.00062636	5e-08	0	0	0	0	-0.00055557	0.255362	0	0	0	0	0	0	-0.0048828	0
0.39	0.00166885	0.0185094	0.00080476	1.34e-06	0	0	0	0	-0.00052687	0.255446	0	0	0	0	0	0	-0.0097656	0
0.392	0.00490101	0.0185078	0.00086929	4.26e-06	0	0	0	0	-0.0005214	0.255655	0	0	0	0	0	0	-0.021973	0
0.394	0	0.0185061	0.00072434	0	0	0	0	0	-0.00053608	0.255991	0	0	0	0	0	0	-0.021973	0
0.396	0.00813317	0.0185046	0.00037421	3.04e-06	0	0	0	0	-0.00056826	0.256441	0	0	0	0	0	0	-0.021973	0
0.398	8.575e-05	0.0185039	-4.369e-05	0	0	0	0	0	-0.00061562	0.25698	0	0	0	0	0	0	-0.014648	0
0.4	0.00331791	0.018504	-0.00036903	-1.22e-06	0	0	0	0	-0.00067442	0.257571	0	0	0	0	0	0	-0.0097656	0
0.402	0	0.0185047	-0.00054415	0	0	0	0	0	-0.0007397	0.258168	0	0	0	0	0	0	-0.01709	0
0.404	0	0.0185058	-0.00060809	0	0	0	0	0	-0.00080795	0.258727	0	0	0	0	0	0	-0.014648	0
0.406	0.00166885	0.018507	-0.00061441	-1.03e-06	0	0	0	0	-0.00087851	0.259201	0	0	0	0	0	0	-0.0024414	0
0.408	0	0.0185082	-0.00058343	0	0	0	0	0	-0.00095148	0.25955	0	0	0	0	0	0	-0.0097656	0
0.41	0	0.0185094	-0.00050149	0	0	0	0	0	-0.00102505	0.25975	0	0	0	0	0	0	-0.026855	0
0.412	0	0.0185104	-0.00035492	0	0	0	0	0	-0.00109478	0.259797	0	0	0	0	0	0	-0.01709	0
0.414	0.00166885	0.0185111	-0.00016865	-2.8e-07	0	0	0	0	-0.00115486	0.259703	0	0	0	0	0	0	-0.012207	0
0.416	0.00166885	0.0185114	1.373e-05	2e-08	0	0	0	0	-0.00120017	0.259485	0	0	0	0	0	0	-0.012207	0
0.418	0	0.0185114	0.00017645	0	0	0	0	0	-0.00122788	0.259165	0	0	0	0	0	0	-0.0073242	0
0.42	0.00166885	0.0185111	0.00031254	5.2e-07	0	0	0	0	-0.00123787	0.258768	0	0	0	0	0	0	-0.0097656	0
0.422	0	0.0185105	0.00038999	0	0	0	0	0	-0.00123276	0.258314	0	0	0	0	0	0	-0.0097656	0
0.424	0.00166885	0.0185097	0.00038546	6.4e-07	0	0	0	0	-0.0012175	0.257815	0	0	0	0	0	0	-0.01709	0
0.426	0	0.0185089	0.00031797	0	0	0	0	0	-0.00119738	0.257284	0	0	0	0	0	0	-0.019531	0
0.428	0	0.0185083	0.00022516	0	0	0	0	0	-0.00117622	0.256731	0	0	0	0	0	0	-0.026855	0
0.43	0	0.0185078	0.00013312	0	0	0	0	0	-0.00115667	0.256171	0	0	0	0	0	0	-0.021973	0
0.432	0	0.0185075	5.229e-05	0	0	0	0	0	-0.00114077	0.255627	0	0	0	0	0	0	-0.0073242	0
0.434	8.575e-05	0.0185074	-1.647e-05	0	0	0	0	0	-0.00112973	0.255122	0	0	0	0	0	0	-0.0024414	0
0.436	0	0.0185075	-7.634e-05	0	0	0	0	0	-0.00112267	0.254682	0	0	0	0	0	0	-0.0073242	0
0.438	0	0.0185076	-0.00012968	0	0	0	0	0	-0.00111502	0.25432	0	0	0	0	0	0	-0.012207	0
0.44	8.575e-05	0.0185079	-0.00017378	-1e-08	0	0	0	0	-0.00109912	0.254047	0	0	0	0	0	0	-0.021973	0
0.442	0.00166885	0.0185082	-0.00019727	-3.3e-07	0	0	0	0	-0.00106772	0.253881	0	0	0	0	0	0	-0.01709	0
0.444	0.00166885	0.0185086	-0.00017748	-3e-07	0	0	0	0	-0.00101724	0.253842	0	0	0	0	0	0	-0.021973	0
0.446	8.575e-05	0.018509	-8.465e-05	-1e-08	0	0	0	0	-0.00094804	0.253947	0	0	0	0	0	0	-0.0073242	0
0.448	0	0.0185091	8.997e-05	0	0	0	0	0	-0.00086261	0.254192	0	0	0	0	0	0	-0.014648	0
0.45	0	0.018509	0.00029303	0	0	0	0	0	-0.00076425	0.254557	0	0	0	0	0	0	-0.026855	0
0.452	8.575e-05	0.0185084	0.00041943	4e-08	0	0	0	0	-0.00065731	0.255002	0	0	0	0	0	0	-0.0097656	0
0.454	0	0.0185076	0.00039344	0	0	0	0	0	-0.00054786	0.255474	0	0	0	0	0	0	-0.012207	0
0.456	0.00166885	0.0185068	0.00023638	3.9e-07	0	0	0	0	-0.00044279	0.255924	0	0	0	0	0	0	-0.0097656	0
0.458	8.575e-05	0.0185063	4.538e-05	0	0	0	0	0	-0.00034839	0.256316	0	0	0	0	0	0	-0.019531	0
0.46	8.575e-05	0.0185062	-9.15e-05	-1e-08	0	0	0	0	-0.00027061	0.256634	0	0	0	0	0	0	-0.01709	0
0.462	8.575e-05	0.0185064	-0.00015057	-1e-08	0	0	0	0	-0.0002156	0.256865	0	0	0	0	0	0	-0.019531	0
0.464	0	0.0185067	-0.00015482	0	0	0	0	0	-0.00018743	0.256998	0	0	0	0	0	0	-0.014648	0
0.466	0.00166885	0.018507	-0.00013458	-2.2e-07	0	0	0	0	-0.0001854	0.257021	0	0	0	0	0	0	-0.0048828	0
0.468	0	0.0185073	-0.00011171	0	0	0	0	0	-0.00020451	0.256936	0	0	0	0	0	0	-0.0097656	0
0.47	0	0.0185075	-9.883e-05	0	0	0	0	0	-0.00023748	0.256763	0	0	0	0	0	0	-0.0097656	0
0.472	0.00978223	0.0185077	-0.00010048	-9.8e-07	0	0	0	0	-0.00027692	0.256536	0	0	0	0	0	0	-0.014648	0
0.474	0	0.0185079	-0.00011386	0	0	0	0	0	-0.0003172	0.256291	0	0	0	0	0	0	-0.019531	0
0.476	0	0.0185081	-0.0001288	0	0	0	0	0	-0.00035433	0.256058	0	0	0	0	0	0	-0.021973	0
0.478	0	0.0185084	-0.00012719	0	0	0	0	0	-0.00038488	0.255854	0	0	0	0	0	0	-0.01709	0
0.48	0	0.0185086	-8.259e-05	0	0	0	0	0	-0.00040637	0.255681	0	0	0	0	0	0	-0.019531	0
0.482	0.00331791	0.0185088	3.587e-05	1.2e-07	0	0	0	0	-0.00041827	0.255533	0	0	0	0	0	0	-0.019531	0
0.484	0	0.0185087	0.00024029	0	0	0	0	0	-0.00042207	0.255396	0	0	0	0	0	0	-0.0097656	0
0.486	0	0.0185082	0.00048096	0	0	0	0	0	-0.00042056	0.255265	0	0	0	0	0	0	-0.014648	0
0.488	0	0.0185073	0.00063695	0	0	0	0	0	-0.0004166	0.255143	0	0	0	0	0	0	-0.0097656	0
0.49	0	0.018506	0.00058979	0	0	0	0	0	-0.00041251	0.255048	0	0	0	0	0	0	-0.026855	0
0.492	0	0.0185048	0.00033564	0	0	0	0	0	-0.00040979	0.254992	0	0	0	0	0	0	-0.019531	0
0.494	0	0.0185042	1.431e-05	0	0	0	0	0	-0.00040919	0.254975	0	0	0	0	0	0	-0.012207	0
0.496	0.00166885	0.0185041	-0.0002064	-3.4e-07	0	0	0	0	-0.00041108	0.254993	0	0	0	0	0	0	-0.024414	0
0.498	0.00166885	0.0185045	-0.00026466	-4.4e-07	0	0	0	0	-0.00041618	0.255051	0	0	0	0	0	0	-0.012207	0
0.5	0.00166885	0.0185051	-0.00020815	-3.5e-07	0	0	0	0	-0.000425	0.255154	0	0	0	0	0	0	-0.026855	0
0.502	8.575e-05	0.0185055	-0.00011961	-1e-08	0	0	0	0	-0.00043579	0.2553	0	0	0	0	0	0	-0.0097656	0
0.504	0	0.0185057	-7.563e-05	0	0	0	0	0	-0.00044398	0.255475	0	0	0	0	0	0	-0.01709	0
0.506	0	0.0185059	-0.00013582	0	0	0	0	0	-0.00044396	0.255655	0	0	0	0	0	0	-0.014648	0
0.508	8.575e-05	0.0185061	-0.00031263	-3e-08	0	0	0	0	-0.00043163	0.255819	0	0	0	0	0	0	-0.01709	0
0.51	8.575e-05	0.0185068	-0.00053373	-5e-08	0	0	0	0	-0.00040664	0.255953	0	0	0	0	0	0	-0.024414	0
0.512	0	0.0185078	-0.00066871	0	0	0	0	0	-0.00037202	0.256047	0	0	0	0	0	0	-0.021973	0
0.514	0	0.0185092	-0.00062151	0	0	0	0	0	-0.00033086	0.256091	0	0	0	0	0	0	-0.014648	0
0.516	0	0.0185104	-0.00039473	0	0	0	0	0	-0.00028491	0.256077	0	0	0	0	0	0	-0.014648	0
0.518	0.00166885	0.0185112	-7.928e-05	-1.3e-07	0	0	0	0	-0.00023752	0.256005	0	0	0	0	0	0	-0.012207	0
0.52	0.00166885	0.0185114	0.00020204	3.4e-07	0	0	0	0	-0.00019493	0.255883	0	0	0	0	0	0	-0.0048828	0
0.522	8.575e-05	0.018511	0.00036296	3e-08	0	0	0	0	-0.00016371	0.255727	0	0	0	0	0	0	-0.012207	0
0.524	8.575e-05	0.0185102	0.0003941	3e-08	0	0	0	0	-0.0001494	0.255565	0	0	0	0	0	0	-0.01709	0
0.526	0	0.0185094	0.00034439	0	0	0	0	0	-0.00015723	0.255431	0	0	0	0	0	0	-0.0073242	0
0.528	0	0.0185088	0.00027317	0	0	0	0	0	-0.00019087	0.255363	0	0	0	0	0	0	-0.014648	0
0.53	0.00490101	0.0185082	0.0002228	1.09e-06	0	0	0	0	-0.00024996	0.255385	0	0	0	0	0	0	-0.024414	0
0.532	0.00166885	0.0185078	0.000216	3.6e-07	0	0	0	0	-0.00032966	0.255508	0	0	0	0	0	0	-0.0097656	0
0.534	8.575e-05	0.0185073	0.00025856	2e-08	0	0	0	0	-0.00042262	0.255723	0	0	0	0	0	0	-0.014648	0
0.536	0.00166885	0.0185068	0.00033961	5.7e-07	0	0	0	0	-0.0005221	0.256011	0	0	0	0	0	0	-0.0097656	0
0.538	0	0.0185061	0.00042904	0	0	0	0	0	-0.00062371	0.256347	0	0	0	0	0	0	0	0
0.54	0	0.0185053	0.00047293	0	0	0	0	0	-0.00072422	0.256703	0	0	0	0	0	0	-0.019531	0
0.542	8.575e-05	0.0185043	0.00039915	3e-08	0	0	0	0	-0.00081988	0.257054	0	0	0	0	0	0	-0.014648	0
0.544	0.00166885	0.0185035	0.00016731	2.8e-07	0	0	0	0	-0.00090567	0.257381	0	0	0	0	0	0	-0.024414	0
0.546	0.00166885	0.0185032	-0.00015594	-2.6e-07	0	0	0	0	-0.0009758	0.257671	0	0	0	0	0	0	-0.021973	0
0.548	0.00166885	0.0185035	-0.00041879	-7e-07	0	0	0	0	-0.00102582	0.25792	0	0	0	0	0	0	-0.012207	0
0.55	0.00166885	0.0185043	-0.00051716	-8.6e-07	0	0	0	0	-0.00105448	0.258123	0	0	0	0	0	0	-0.014648	0
0.552	0.00166885	0.0185054	-0.00046029	-7.7e-07	0	0	0	0	-0.00106486	0.258281	0	0	0	0	0	0	-0.014648	0
0.554	8.575e-05	0.0185063	-0.00030969	-3e-08	0	0	0	0	-0.00106405	0.258395	0	0	0	0	0	0	0	0
0.556	0	0.0185069	-0.0001156	0	0	0	0	0	-0.00106017	0.25846	0	0	0	0	0	0	-0.0073242	0
0.558	0	0.0185071	9.169e-05	0	0	0	0	0	-0.00105899	0.25847	0	0	0	0	0	0	-0.019531	0
0.56	8.575e-05	0.018507	0.00028942	2e-08	0	0	0	0	-0.00106257	0.258423	0	0	0	0	0	0	-0.019531	0
0.562	0	0.0185064	0.00044884	0	0	0	0	0	-0.00106804	0.258319	0	0	0	0	0	0	-0.01709	0
0.564	8.575e-05	0.0185055	0.00052247	4e-08	0	0	0	0	-0.00106769	0.258157	0	0	0	0	0	0	-0.021973	0
0.566	8.575e-05	0.0185044	0.00045316	4e-08	0	0	0	0	-0.00105258	0.257945	0	0	0	0	0	0	-0.014648	0
0.568	8.575e-05	0.0185035	0.00023744	2e-08	0	0	0	0	-0.00101771	0.257692	0	0	0	0	0	0	-0.024414	0
0.57	8.575e-05	0.0185031	-2.001e-05	0	0	0	0	0	-0.00096396	0.257406	0	0	0	0	0	0	-0.012207	0
0.572	0.00166885	0.0185031	-0.00018081	-3e-07	0	0	0	0	-0.00089635	0.257096	0	0	0	0	0	0	-0.0073242	0
0.574	8.575e-05	0.0185035	-0.00020543	-2e-08	0	0	0	0	-0.00082208	0.256774	0	0	0	0	0	0	-0.01709	0
0.576	8.575e-05	0.0185039	-0.0001713	-1e-08	0	0	0	0	-0.00075039	0.256457	0	0	0	0	0	0	-0.019531	0
0.578	8.575e-05	0.0185042	-0.00019419	-2e-08	0	0	0	0	-0.00069234	0.256158	0	0	0	0	0	0	-0.019531	0
0.58	8.575e-05	0.0185046	-0.00034205	-3e-08	0	0	0	0	-0.00065699	0.255887	0	0	0	0	0	0	-0.021973	0
0.582	0.00490101	0.0185053	-0.00055977	-2.74e-06	0	0	0	0	-0.00064685	0.255647	0	0	0	0	0	0	-0.019531	0
0.584	0.00166885	0.0185064	-0.00069413	-1.16e-06	0	0	0	0	-0.00065808	0.25544	0	0	0	0	0	0	-0.01709	0
0.586	0	0.0185078	-0.00064884	0	0	0	0	0	-0.00068429	0.255269	0	0	0	0	0	0	-0.014648	0
0.588	8.575e-05	0.0185091	-0.00045741	-4e-08	0	0	0	0	-0.00071953	0.25514	0	0	0	0	0	0	-0.012207	0
0.59	8.575e-05	0.01851	-0.00019188	-2e-08	0	0	0	0	-0.00075892	0.255054	0	0	0	0	0	0	-0.012207	0
0.592	0.00166885	0.0185104	9.409e-05	1.6e-07	0	0	0	0	-0.00079793	0.255013	0	0	0	0	0	0	-0.012207	0
0.594	8.575e-05	0.0185102	0.00034456	3e-08	0	0	0	0	-0.00083114	0.255023	0	0	0	0	0	0	-0.031738	0
0.596	0	0.0185095	0.0005204	0	0	0	0	0	-0.00085286	0.25509	0	0	0	0	0	0	-0.031738	0
0.598	0	0.0185085	0.0006255	0	0	0	0	0	-0.00086006	0.255217	0	0	0	0	0	0	-0.019531	0
0.6	0	0.0185072	0.00067553	0	0	0	0	0	-0.00085403	0.255391	0	0	0	0	0	0	-0.0097656	0
0.602	8.575e-05	0.0185059	0.00066273	6e-08	0	0	0	0	-0.00083861	0.255599	0	0	0	0	0	0	-0.012207	0
0.604	0.00331791	0.0185046	0.0005729	1.9e-06	0	0	0	0	-0.00081769	0.255826	0	0	0	0	0	0	-0.014648	0
0.606	0	0.0185034	0.00042027	0	0	0	0	0	-0.00079397	0.256062	0	0	0	0	0	0	-0.0097656	0
0.608	0	0.0185026	0.00022889	0	0	0	0	0	-0.00076974	0.256299	0	0	0	0	0	0	-0.019531	0
0.61	8.575e-05	0.0185021	4.3e-06	0	0	0	0	0	-0.0007485	0.256529	0	0	0	0	0	0	-0.029297	0
0.612	0	0.0185021	-0.00021404	0	0	0	0	0	-0.00073463	0.256742	0	0	0	0	0	0	-0.019531	0
0.614	0.00331791	0.0185025	-0.00032337	-1.07e-06	0	0	0	0	-0.00073183	0.256931	0	0	0	0	0	0	-0.01709	0
0.616	8.575e-05	0.0185032	-0.00025657	-2e-08	0	0	0	0	-0.0007421	0.25709	0	0	0	0	0	0	-0.0073242	0
0.618	0.00166885	0.0185037	-6.217e-05	-1e-07	0	0	0	0	-0.0007646	0.257214	0	0	0	0	0	0	-0.01709	0
0.62	8.575e-05	0.0185038	0.00013726	1e-08	0	0	0	0	-0.00079526	0.257295	0	0	0	0	0	0	-0.012207	0
0.622	8.575e-05	0.0185035	0.00021903	2e-08	0	0	0	0	-0.00082854	0.257324	0	0	0	0	0	0	-0.026855	0
0.624	0	0.0185031	0.00013384	0	0	0	0	0	-0.00085971	0.257296	0	0	0	0	0	0	-0.024414	0
0.626	0.00331791	0.0185028	-3.647e-05	-1.2e-07	0	0	0	0	-0.0008856	0.257214	0	0	0	0	0	0	-0.019531	0
0.628	0	0.0185029	-0.00014651	0	0	0	0	0	-0.00090454	0.257093	0	0	0	0	0	0	-0.024414	0
0.63	0.00166885	0.0185032	-0.00013821	-2.3e-07	0	0	0	0	-0.00091604	0.256954	0	0	0	0	0	0	-0.019531	0
0.632	0	0.0185035	-7.635e-05	0	0	0	0	0	-0.00091924	0.256821	0	0	0	0	0	0	-0.019531	0
0.634	0.00166885	0.0185036	-4.597e-05	-8e-08	0	0	0	0	-0.00091103	0.256709	0	0	0	0	0	0	-0.01709	0
0.636	0.00166885	0.0185037	-6.804e-05	-1.1e-07	0	0	0	0	-0.00088645	0.256625	0	0	0	0	0	0	-0.014648	0
0.638	0	0.0185038	-0.00012113	0	0	0	0	0	-0.00084124	0.256565	0	0	0	0	0	0	0	0
0.64	8.575e-05	0.0185041	-0.00019334	-2e-08	0	0	0	0	-0.00077549	0.256514	0	0	0	0	0	0	-0.0073242	0
0.642	0.00331791	0.0185045	-0.00026673	-8.8e-07	0	0	0	0	-0.0006949	0.256455	0	0	0	0	0	0	-0.019531	0
0.644	0	0.018505	-0.00029542	0	0	0	0	0	-0.00060794	0.256373	0	0	0	0	0	0	-0.01709	0
0.646	8.575e-05	0.0185056	-0.00024942	-2e-08	0	0	0	0	-0.00052261	0.256262	0	0	0	0	0	0	-0.021973	0
0.648	8.575e-05	0.0185061	-0.00014893	-1e-08	0	0	0	0	-0.00044522	0.256128	0	0	0	0	0	0	-0.01709	0
0.65	0	0.0185064	-4.039e-05	0	0	0	0	0	-0.00037972	0.255992	0	0	0	0	0	0	-0.012207	0
0.652	0	0.0185065	3.099e-05	0	0	0	0	0	-0.00032751	0.255884	0	0	0	0	0	0	-0.021973	0
0.654	0.00490101	0.0185064	2.601e-05	1.3e-07	0	0	0	0	-0.00028765	0.255827	0	0	0	0	0	0	-0.014648	0
0.656	8.575e-05	0.0185064	-7.593e-05	-1e-08	0	0	0	0	-0.00025807	0.25583	0	0	0	0	0	0	-0.012207	0
0.658	0.00166885	0.0185065	-0.0002414	-4e-07	0	0	0	0	-0.00023622	0.255889	0	0	0	0	0	0	-0.01709	0
0.66	8.575e-05	0.018507	-0.00037233	-3e-08	0	0	0	0	-0.00021866	0.255991	0	0	0	0	0	0	-0.012207	0
0.662	8.575e-05	0.0185077	-0.0003673	-3e-08	0	0	0	0	-0.00020157	0.256111	0	0	0	0	0	0	-0.021973	0
0.664	0.00166885	0.0185085	-0.00020565	-3.4e-07	0	0	0	0	-0.00018223	0.256219	0	0	0	0	0	0	-0.021973	0
0.666	0	0.0185089	3.578e-05	0	0	0	0	0	-0.00016023	0.256289	0	0	0	0	0	0	-0.0073242	0
0.668	0.00166885	0.0185088	0.00025069	4.2e-07	0	0	0	0	-0.00013757	0.256308	0	0	0	0	0	0	-0.0097656	0
0.67	8.575e-05	0.0185083	0.00037793	3e-08	0	0	0	0	-0.00011705	0.25628	0	0	0	0	0	0	-0.0097656	0
0.672	0.00331791	0.0185076	0.00040499	1.34e-06	0	0	0	0	-0.00010055	0.256225	0	0	0	0	0	0	-0.0073242	0
0.674	0	0.0185068	0.00032782	0	0	0	0	0	-8.911e-05	0.256167	0	0	0	0	0	0	-0.014648	0
0.676	0.00331791	0.0185061	0.00014331	4.8e-07	0	0	0	0	-8.388e-05	0.256132	0	0	0	0	0	0	-0.024414	0
0.678	0	0.0185058	-0.00011535	0	0	0	0	0	-8.675e-05	0.256138	0	0	0	0	0	0	-0.01709	0
0.68	0	0.018506	-0.00036793	0	0	0	0	0	-0.00010075	0.25619	0	0	0	0	0	0	-0.01709	0
0.682	0	0.0185068	-0.00053639	0	0	0	0	0	-0.00012977	0.256286	0	0	0	0	0	0	-0.021973	0
0.684	0.00813317	0.0185078	-0.00058548	-4.76e-06	0	0	0	0	-0.0001775	0.256418	0	0	0	0	0	0	-0.012207	0
0.686	8.575e-05	0.018509	-0.00051645	-4e-08	0	0	0	0	-0.00024647	0.256571	0	0	0	0	0	0	-0.014648	0
0.688	0	0.0185101	-0.00036359	0	0	0	0	0	-0.0003383	0.256724	0	0	0	0	0	0	-0.019531	0
0.69	8.575e-05	0.0185108	-0.00018198	-2e-08	0	0	0	0	-0.00045317	0.256866	0	0	0	0	0	0	-0.012207	0
0.692	8.575e-05	0.0185112	7.5e-07	0	0	0	0	0	-0.00058893	0.256998	0	0	0	0	0	0	-0.014648	0
0.694	0.00166885	0.0185112	0.00018911	3.2e-07	0	0	0	0	-0.00074135	0.257128	0	0	0	0	0	0	-0.021973	0
0.696	8.575e-05	0.0185108	0.00036777	3e-08	0	0	0	0	-0.00090398	0.257272	0	0	0	0	0	0	-0.019531	0
0.698	0.00166885	0.01851	0.0005021	8.4e-07	0	0	0	0	-0.00106711	0.257436	0	0	0	0	0	0	-0.021973	0
0.7	0	0.018509	0.00058488	0	0	0	0	0	-0.00121922	0.257612	0	0	0	0	0	0	-0.012207	0
0.702	8.575e-05	0.0185079	0.00063477	5e-08	0	0	0	0	-0.00135014	0.257786	0	0	0	0	0	0	-0.0048828	0
0.704	8.575e-05	0.0185066	0.00065548	6e-08	0	0	0	0	-0.00145232	0.257947	0	0	0	0	0	0	0	0
0.706	0.00166885	0.0185053	0.0006113	1.02e-06	0	0	0	0	-0.00152011	0.258101	0	0	0	0	0	0	-0.01709	0
0.708	0	0.0185041	0.00043782	0	0	0	0	0	-0.00154956	0.258268	0	0	0	0	0	0	-0.01709	0
0.71	0	0.0185032	0.00010972	0	0	0	0	0	-0.00153869	0.258464	0	0	0	0	0	0	-0.019531	0
0.712	0.00166885	0.018503	-0.00028088	-4.7e-07	0	0	0	0	-0.00148828	0.258696	0	0	0	0	0	0	-0.014648	0
0.714	8.575e-05	0.0185035	-0.00057062	-5e-08	0	0	0	0	-0.00140395	0.258951	0	0	0	0	0	0	-0.01709	0
0.716	8.575e-05	0.0185047	-0.00066513	-6e-08	0	0	0	0	-0.0012969	0.25921	0	0	0	0	0	0	-0.026855	0
0.718	8.575e-05	0.018506	-0.00057801	-5e-08	0	0	0	0	-0.00118094	0.259453	0	0	0	0	0	0	-0.014648	0
0.72	8.575e-05	0.0185071	-0.00035585	-3e-08	0	0	0	0	-0.00106864	0.259662	0	0	0	0	0	0	-0.014648	0
0.722	8.575e-05	0.0185079	-3.611e-05	0	0	0	0	0	-0.00096905	0.259817	0	0	0	0	0	0	-0.014648	0
0.724	8.575e-05	0.0185079	0.0003172	3e-08	0	0	0	0	-0.00088629	0.259906	0	0	0	0	0	0	-0.012207	0
0.726	0.00166885	0.0185073	0.00057957	9.7e-07	0	0	0	0	-0.00082013	0.259922	0	0	0	0	0	0	-0.021973	0
0.728	8.575e-05	0.0185061	0.00061489	5e-08	0	0	0	0	-0.00076854	0.259872	0	0	0	0	0	0	-0.026855	0
0.73	0.00166885	0.0185049	0.00038942	6.5e-07	0	0	0	0	-0.00072962	0.259769	0	0	0	0	0	0	-0.026855	0
0.732	0.00166885	0.0185041	3.025e-05	5e-08	0	0	0	0	-0.00070178	0.259634	0	0	0	0	0	0	-0.0024414	0
0.734	0.00331791	0.0185041	-0.00027056	-9e-07	0	0	0	0	-0.00068305	0.259486	0	0	0	0	0	0	-0.0024414	0
0.736	0.00166885	0.0185046	-0.00041162	-6.9e-07	0	0	0	0	-0.00067055	0.259344	0	0	0	0	0	0	-0.0073242	0
0.738	0	0.0185054	-0.0004136	0	0	0	0	0	-0.00066106	0.259228	0	0	0	0	0	0	-0.0097656	0
0.74	0.00166885	0.0185063	-0.00033995	-5.7e-07	0	0	0	0	-0.00065261	0.259145	0	0	0	0	0	0	-0.0097656	0
0.742	8.575e-05	0.0185069	-0.00023953	-2e-08	0	0	0	0	-0.00064718	0.259092	0	0	0	0	0	0	-0.026855	0
0.744	8.575e-05	0.0185074	-0.00013856	-1e-08	0	0	0	0	-0.00065033	0.259057	0	0	0	0	0	0	-0.019531	0
0.746	8.575e-05	0.0185077	-4.674e-05	0	0	0	0	0	-0.00066698	0.259022	0	0	0	0	0	0	-0.01709	0
0.748	8.575e-05	0.0185078	3.617e-05	0	0	0	0	0	-0.00069902	0.25897	0	0	0	0	0	0	-0.0024414	0
0.75	8.575e-05	0.0185077	0.00011395	1e-08	0	0	0	0	-0.0007467	0.258893	0	0	0	0	0	0	-0.01709	0
0.752	0.00166885	0.0185075	0.00018804	3.1e-07	0	0	0	0	-0.00080957	0.25879	0	0	0	0	0	0	-0.012207	0
0.754	0	0.0185071	0.00025214	0	0	0	0	0	-0.00088597	0.258671	0	0	0	0	0	0	-0.014648	0
0.756	0	0.0185066	0.00028726	0	0	0	0	0	-0.00097331	0.25855	0	0	0	0	0	0	-0.012207	0
0.758	0.00166885	0.018506	0.0002669	4.5e-07	0	0	0	0	-0.00106811	0.258433	0	0	0	0	0	0	-0.014648	0
0.76	8.575e-05	0.0185055	0.00018851	2e-08	0	0	0	0	-0.00116475	0.25831	0	0	0	0	0	0	-0.0097656	0
0.762	0.00166885	0.0185051	0.00010083	1.7e-07	0	0	0	0	-0.00125548	0.258165	0	0	0	0	0	0	-0.01709	0
0.764	0	0.0185049	6.617e-05	0	0	0	0	0	-0.0013322	0.257982	0	0	0	0	0	0	-0.019531	0
0.766	0	0.0185048	9.038e-05	0	0	0	0	0	-0.00138855	0.257757	0	0	0	0	0	0	-0.01709	0
0.768	0	0.0185046	0.00010922	0	0	0	0	0	-0.00142104	0.257495	0	0	0	0	0	0	-0.0097656	0
0.77	0.00490101	0.0185044	2.82e-05	1.4e-07	0	0	0	0	-0.00142938	0.257207	0	0	0	0	0	0	0	0
0.772	0.00166885	0.0185043	-0.00021534	-3.6e-07	0	0	0	0	-0.00141731	0.256898	0	0	0	0	0	0	-0.012207	0
0.774	0.00490101	0.0185048	-0.00057102	-2.8e-06	0	0	0	0	-0.00139194	0.256569	0	0	0	0	0	0	-0.014648	0
0.776	8.575e-05	0.0185059	-0.00085969	-7e-08	0	0	0	0	-0.00135999	0.256229	0	0	0	0	0	0	-0.01709	0
0.778	8.575e-05	0.0185076	-0.00090148	-8e-08	0	0	0	0	-0.00132509	0.255898	0	0	0	0	0	0	-0.021973	0
0.78	0.00166885	0.0185094	-0.00067578	-1.13e-06	0	0	0	0	-0.00128844	0.255599	0	0	0	0	0	0	-0.019531	0
0.782	0	0.0185108	-0.00033728	0	0	0	0	0	-0.00124938	0.255355	0	0	0	0	0	0	-0.01709	0
0.784	0	0.0185115	-6.754e-05	0	0	0	0	0	-0.00120565	0.255174	0	0	0	0	0	0	-0.014648	0
0.786	0.00166885	0.0185116	7.546e-05	1.3e-07	0	0	0	0	-0.00115598	0.25505	0	0	0	0	0	0	-0.0097656	0
0.788	0	0.0185114	0.00015432	0	0	0	0	0	-0.00110248	0.254967	0	0	0	0	0	0	-0.0097656	0
0.79	8.575e-05	0.0185111	0.00023739	2e-08	0	0	0	0	-0.00104935	0.254913	0	0	0	0	0	0	-0.014648	0
0.792	0.00166885	0.0185107	0.00032445	5.4e-07	0	0	0	0	-0.00099979	0.254885	0	0	0	0	0	0	-0.029297	0
0.794	8.575e-05	0.01851	0.00037968	3e-08	0	0	0	0	-0.00095548	0.254883	0	0	0	0	0	0	-0.01709	0
0.796	8.575e-05	0.0185093	0.00039657	3e-08	0	0	0	0	-0.0009186	0.2549	0	0	0	0	0	0	-0.014648	0
0.798	0.00166885	0.0185085	0.00040306	6.7e-07	0	0	0	0	-0.00089297	0.254929	0	0	0	0	0	0	-0.012207	0
0.8	8.575e-05	0.0185077	0.00042492	4e-08	0	0	0	0	-0.0008819	0.254961	0	0	0	0	0	0	-0.019531	0
0.802	0.00166885	0.0185068	0.00046317	7.7e-07	0	0	0	0	-0.0008838	0.254985	0	0	0	0	0	0	-0.0073242	0
0.804	8.575e-05	0.0185059	0.00048882	4e-08	0	0	0	0	-0.00089104	0.254996	0	0	0	0	0	0	-0.0097656	0
0.806	0.00166885	0.0185049	0.00044181	7.4e-07	0	0	0	0	-0.00089553	0.255003	0	0	0	0	0	0	-0.01709	0
0.808	0.00490101	0.018504	0.00025373	1.24e-06	0	0	0	0	-0.00089343	0.25502	0	0	0	0	0	0	-0.021973	0
0.81	8.575e-05	0.0185035	-7.776e-05	-1e-08	0	0	0	0	-0.00088427	0.255065	0	0	0	0	0	0	-0.012207	0
0.812	8.575e-05	0.0185037	-0.00044003	-4e-08	0	0	0	0	-0.00086855	0.255157	0	0	0	0	0	0	-0.014648	0
0.814	0.00166885	0.0185045	-0.00068717	-1.15e-06	0	0	0	0	-0.00084684	0.255307	0	0	0	0	0	0	-0.019531	0
0.816	8.575e-05	0.0185059	-0.00075352	-6e-08	0	0	0	0	-0.00081951	0.255514	0	0	0	0	0	0	-0.012207	0
0.818	8.575e-05	0.0185074	-0.0006582	-6e-08	0	0	0	0	-0.00078716	0.255767	0	0	0	0	0	0	-0.012207	0
0.82	0.00331791	0.0185087	-0.00046547	-1.54e-06	0	0	0	0	-0.00075128	0.256046	0	0	0	0	0	0	-0.0073242	0
0.822	0.00490101	0.0185097	-0.00026571	-1.3e-06	0	0	0	0	-0.00071294	0.256324	0	0	0	0	0	0	-0.014648	0
0.824	8.575e-05	0.0185102	-0.00012727	-1e-08	0	0	0	0	-0.00067144	0.256568	0	0	0	0	0	0	-0.012207	0
0.826	0.00166885	0.0185105	-4.457e-05	-7e-08	0	0	0	0	-0.00062646	0.256746	0	0	0	0	0	0	-0.0073242	0
0.828	0.00331791	0.0185106	3.976e-05	1.3e-07	0	0	0	0	-0.00058106	0.256839	0	0	0	0	0	0	-0.014648	0
0.83	0	0.0185105	0.00015832	0	0	0	0	0	-0.00054124	0.256847	0	0	0	0	0	0	-0.021973	0
0.832	0.00166885	0.0185101	0.00028134	4.7e-07	0	0	0	0	-0.00051337	0.256783	0	0	0	0	0	0	-0.0097656	0
0.834	0	0.0185096	0.00036142	0	0	0	0	0	-0.00050181	0.256661	0	0	0	0	0	0	-0.0073242	0
0.836	0	0.0185089	0.00038894	0	0	0	0	0	-0.00050747	0.256492	0	0	0	0	0	0	0	0
0.838	8.575e-05	0.0185081	0.00038497	3e-08	0	0	0	0	-0.00052848	0.256293	0	0	0	0	0	0	-0.0073242	0
0.84	0.00331791	0.0185073	0.00036418	1.21e-06	0	0	0	0	-0.00056196	0.256086	0	0	0	0	0	0	-0.012207	0
0.842	0	0.0185066	0.00031746	0	0	0	0	0	-0.00060489	0.25589	0	0	0	0	0	0	-0.014648	0
0.844	0.00166885	0.018506	0.00021986	3.7e-07	0	0	0	0	-0.00065358	0.255718	0	0	0	0	0	0	-0.01709	0
0.846	0	0.0185055	6.71e-05	0	0	0	0	0	-0.00070335	0.255578	0	0	0	0	0	0	-0.021973	0
0.848	8.575e-05	0.0185054	-8.962e-05	-1e-08	0	0	0	0	-0.00074942	0.25548	0	0	0	0	0	0	-0.012207	0
0.85	0.00166885	0.0185056	-0.000174	-2.9e-07	0	0	0	0	-0.00078821	0.25544	0	0	0	0	0	0	-0.012207	0
0.852	0.00166885	0.0185059	-0.00015218	-2.5e-07	0	0	0	0	-0.00081731	0.255468	0	0	0	0	0	0	-0.0097656	0
0.854	0	0.0185062	-4.738e-05	0	0	0	0	0	-0.00083463	0.255563	0	0	0	0	0	0	-0.0097656	0
0.856	0.00166885	0.0185063	9.384e-05	1.6e-07	0	0	0	0	-0.00083806	0.255722	0	0	0	0	0	0	-0.014648	0
0.858	0	0.0185061	0.00022177	0	0	0	0	0	-0.0008262	0.255949	0	0	0	0	0	0	-0.024414	0
0.86	8.575e-05	0.0185057	0.00028621	2e-08	0	0	0	0	-0.00079993	0.256256	0	0	0	0	0	0	-0.01709	0
0.862	0	0.0185051	0.00025652	0	0	0	0	0	-0.00076489	0.256662	0	0	0	0	0	0	-0.01709	0
0.864	8.575e-05	0.0185046	0.00015257	1e-08	0	0	0	0	-0.00073303	0.25719	0	0	0	0	0	0	-0.014648	0
0.866	8.575e-05	0.0185043	2.631e-05	0	0	0	0	0	-0.00072146	0.257875	0	0	0	0	0	0	-0.0097656	0
0.868	0.00331791	0.0185042	-9.29e-05	-3.1e-07	0	0	0	0	-0.00074957	0.25875	0	0	0	0	0	0	-0.012207	0
0.87	8.575e-05	0.0185044	-0.00019319	-2e-08	0	0	0	0	-0.0008376	0.259838	0	0	0	0	0	0	-0.0097656	0
0.872	0	0.0185048	-0.00024147	0	0	0	0	0	-0.00100685	0.261165	0	0	0	0	0	0	-0.0048828	0
0.874	0	0.0185053	-0.00020838	0	0	0	0	0	-0.00127945	0.262771	0	0	0	0	0	0	-0.01709	0
0.876	0	0.0185057	-0.00011195	0	0	0	0	0	-0.00167744	0.264708	0	0	0	0	0	0	-0.031738	0
0.878	0	0.0185059	-6.32e-06	0	0	0	0	0	-0.00222216	0.267022	0	0	0	0	0	0	-0.03418	0
0.88	8.575e-05	0.0185059	5.405e-05	0	0	0	0	0	-0.00293355	0.269749	0	0	0	0	0	0	-0.014648	0
0.882	0	0.0185058	5.127e-05	0	0	0	0	0	-0.00382726	0.272924	0	0	0	0	0	0	-0.0097656	0
0.884	8.575e-05	0.0185057	3.575e-05	0	0	0	0	0	-0.00490886	0.276598	0	0	0	0	0	0	-0.014648	0
0.886	0	0.0185057	9.457e-05	0	0	0	0	0	-0.00616628	0.280853	0	0	0	0	0	0	-0.0073242	0
0.888	0	0.0185055	0.00024997	0	0	0	0	0	-0.00756286	0.285796	0	0	0	0	0	0	-0.012207	0
0.89	0.00166885	0.018505	0.00039963	6.7e-07	0	0	0	0	-0.00903251	0.291557	0	0	0	0	0	0	-0.0024414	0
0.892	0.00490101	0.0185042	0.00040625	1.99e-06	0	0	0	0	-0.0104767	0.298291	0	0	0	0	0	0	-0.0073242	0
0.894	0.00331791	0.0185034	0.000259	8.6e-07	0	0	0	0	-0.0117622	0.306181	0	0	0	0	0	0	-0.021973	0
0.896	0.00166885	0.0185028	7.53e-05	1.3e-07	0	0	0	0	-0.0127193	0.315422	0	0	0	0	0	0	-0.021973	0
0.898	0.00166885	0.0185027	-5.414e-05	-9e-08	0	0	0	0	-0.01314	0.3262	0	0	0	0	0	0	-0.019531	0
0.9	0.00166885	0.0185028	-0.00011943	-2e-07	0	0	0	0	-0.0127763	0.338672	0	0	0	0	0	0	-0.0073242	0
0.902	8.575e-05	0.018503	-0.0001334	-1e-08	0	0	0	0	-0.01134	0.35296	0	0	0	0	0	0	-0.0048828	0
0.904	0	0.0185033	-0.00012261	0	0	0	0	0	-0.00850707	0.36915	0	0	0	0	0	0	0	0
0.906	0.00166885	0.0185036	-0.00012134	-2e-07	0	0	0	0	-0.00393031	0.387295	0	0	0	0	0	0	0.021973	0.0861051
0.908	0	0.0185038	-0.00010998	0	-5e-08	1.118e-05	-4.605e-05	0.0111818	0.0027422	0.407391	1.61e-06	2.83e-06	4.44e-06	1.67e-06	-1.19e-06	0.00079469	0.22705	0.285264
0.91	0	0.018504	3.32e-06	0	4.3e-07	4.636e-05	0.00051943	0.0239934	0.0118471	0.429346	7.43e-06	1.173e-05	1.916e-05	1.67e-06	1.34e-05	0.00163142	-0.13184	0.535707
0.912	0	0.018504	0.00031298	0	2.84e-06	0.00010892	0.00189659	0.0385705	0.0236837	0.452938	1.924e-05	2.757e-05	4.681e-05	1.67e-06	4.893e-05	0.00251371	-0.063477	0.847834
0.914	0.00490101	0.0185034	0.00084201	4.13e-06	9.05e-06	0.00020252	0.00430618	0.0550248	0.0384837	0.47778	3.93e-05	5.126e-05	9.055e-05	6.57e-06	0.0001111	0.00344442	-0.065918	1.23258
0.916	0.0161806	0.0185017	0.00155037	2.509e-05	2.134e-05	0.00033097	0.00798275	0.0734338	0.0563721	0.503366	7.039e-05	8.377e-05	0.00015415	2.765e-05	0.00020596	0.00442557	-0.0097656	1.70095
0.918	0.0258771	0.0184986	0.0024028	6.218e-05	4.248e-05	0.00049824	0.0131649	0.0938345	0.0773264	0.52917	0.00011582	0.0001261	0.00024192	6.971e-05	0.00033965	0.00545811	-0.073242	2.26378
0.92	0.0387397	0.0184938	0.00339811	0.00013164	7.573e-05	0.0007083	0.0200825	0.116227	0.101149	0.554745	0.00017946	0.00017927	0.00035873	0.00013433	0.00051813	0.00654202	-0.039063	2.93182
0.922	0.0483703	0.018487	0.00453168	0.0002192	0.00012476	0.00096511	0.0289437	0.140581	0.127468	0.579784	0.00026575	0.00024427	0.00051002	0.00022144	0.00074675	0.00767655	0.28809	3.71581
0.924	0.0612989	0.0184779	0.00575246	0.00035262	0.00019362	0.00127254	0.0399216	0.166848	0.155764	0.60412	0.00037967	0.00032208	0.00070175	0.00033111	0.00102998	0.00886045	-0.1416	4.62646
0.926	0.0741616	0.0184664	0.00697704	0.00051743	0.00028669	0.00163436	0.0531462	0.194973	0.185429	0.627693	0.00052682	0.00041365	0.00094048	0.00046657	0.00137117	0.0100923	0.44189	5.6739
0.928	0.0919055	0.0184525	0.00815301	0.00074931	0.00040853	0.00205423	0.0686985	0.224894	0.21582	0.650464	0.00071333	0.00051992	0.00123325	0.00063263	0.00177242	0.0113704	-0.33447	6.86633
0.93	0.109583	0.0184362	0.00928858	0.00101787	0.00056384	0.00253567	0.0866103	0.256544	0.246304	0.672308	0.00094578	0.00064177	0.00158755	0.00083412	0.00223454	0.0126932	-0.068359	8.20803
0.932	0.130559	0.0184176	0.0103795	0.00135514	0.00075732	0.00308205	0.106865	0.289842	0.276269	0.692961	0.00123103	0.00078006	0.00201109	0.00107426	0.00275712	0.0140585	-0.024414	9.6973
0.934	0.162749	0.0183968	0.0112994	0.00183897	0.00099358	0.00369658	0.1294	0.324679	0.305122	0.712036	0.00157587	0.0009356	0.00251147	0.00136757	0.00333851	0.0154635	-0.11719	11.3252
0.936	0.188474	0.0183742	0.0118177	0.00222734	0.00127709	0.00438217	0.154105	0.360918	0.332283	0.729125	0.00198673	0.00110912	0.00309585	0.0017188	0.00397591	0.0169046	-0.036621	13.0764
0.938	0.225545	0.0183506	0.0117485	0.00264982	0.00161202	0.00514149	0.180829	0.398395	0.357203	0.743985	0.00246929	0.0013013	0.00377059	0.00213282	0.0046654	0.0183777	-0.026855	14.9323
0.94	0.251337	0.0183271	0.0110601	0.0027798	0.00200223	0.00597682	0.20938	0.436941	0.379413	0.756706	0.00302838	0.00151272	0.0045411	0.0026097	0.00540201	0.0198784	-0.097656	16.8757
0.942	0.285109	0.018305	0.00987939	0.00281671	0.00245115	0.00689017	0.239535	0.476407	0.398588	0.767697	0.003668	0.00174389	0.00541188	0.00314614	0.00618001	0.0214028	-0.031738	18.8932
0.944	0.325413	0.0182852	0.00844739	0.00274889	0.00296174	0.00788326	0.271054	0.516681	0.414598	0.777559	0.00439154	0.00199524	0.00638677	0.00375667	0.0069932	0.0229481	-0.026855	20.9775
0.946	0.370465	0.0182683	0.00705225	0.00261261	0.00353649	0.00895764	0.303694	0.5577	0.42752	0.786945	0.00520205	0.00226716	0.00746921	0.00445254	0.00783532	0.0245126	-0.048828	23.1268
0.948	0.420398	0.0182542	0.00595785	0.00250467	0.00417741	0.0101148	0.337226	0.599452	0.437581	0.796446	0.00610252	0.00256003	0.00866255	0.00524341	0.00870042	0.026096	-0.031738	25.3433
0.95	0.465517	0.0182423	0.00535461	0.00249266	0.00488607	0.0113562	0.371437	0.641962	0.44507	0.80651	0.00709604	0.00287423	0.00997027	0.00612932	0.00958307	0.0276989	-0.0097656	27.6313
0.952	0.51545	0.0182316	0.00532618	0.00274538	0.00566364	0.0126835	0.406139	0.685285	0.450249	0.817431	0.00818589	0.00321016	0.011396	0.00711029	0.0104784	0.0293229	0.065918	29.9943
0.954	0.571782	0.0182209	0.00583499	0.00333634	0.00651094	0.0140982	0.441161	0.729494	0.453323	0.829342	0.00937552	0.00356823	0.0129438	0.00819752	0.011382	0.0309696	-0.0048828	32.4335
0.956	0.631346	0.0182093	0.00676579	0.00427156	0.00742845	0.0156024	0.476347	0.774661	0.454481	0.842177	0.0106684	0.00394893	0.0146173	0.00940065	0.0122898	0.0326412	0.40771	34.946
0.958	0.71347	0.0181957	0.00799612	0.00570499	0.00841636	0.0171979	0.511559	0.82085	0.453985	0.855679	0.0120678	0.00435275	0.0164205	0.0107455	0.0131982	0.034339	0.075684	37.5256
0.96	0.808521	0.0181798	0.00942433	0.00761977	0.0094746	0.0188868	0.546684	0.868095	0.452234	0.869447	0.0135766	0.00478022	0.0183569	0.0122675	0.0141044	0.0360642	-0.20752	40.1637
0.962	0.930882	0.0181609	0.0109799	0.010221	0.0106029	0.0206713	0.581644	0.916398	0.449745	0.882963	0.0151974	0.00523187	0.0204293	0.0140069	0.0150064	0.0378166	0.05127	42.8478
0.964	1.07903	0.0181389	0.0126461	0.0136455	0.011801	0.0225534	0.616404	0.965715	0.447038	0.895625	0.016932	0.00570823	0.0226403	0.0160168	0.0159032	0.0395951	-0.12939	45.5587
0.966	1.25779	0.0181136	0.0144415	0.0181645	0.0130683	0.0245351	0.650958	1.01596	0.444479	0.906786	0.0187813	0.00620979	0.0249911	0.0183536	0.0167947	0.0413975	-0.13672	48.2657
0.968	1.4559	0.0180848	0.0163333	0.0237796	0.0144046	0.0266181	0.685324	1.06698	0.442164	0.915749	0.0207446	0.00673698	0.0274816	0.0210673	0.0176814	0.0432201	-0.075684	50.9213
0.97	1.65398	0.0180521	0.0181536	0.0300258	0.0158095	0.0288036	0.719513	1.11858	0.439901	0.921734	0.022819	0.00729014	0.0301091	0.0241772	0.0185634	0.0450576	-0.073242	53.4586
0.972	1.84562	0.0180158	0.0196315	0.0362322	0.0172825	0.0310927	0.753512	1.17049	0.437281	0.923913	0.0249981	0.0078695	0.0328676	0.0276768	0.0194406	0.0469032	-0.090332	55.7935
0.974	2.00827	0.0179765	0.0205349	0.0412397	0.0188233	0.0334856	0.787275	1.2224	0.433786	0.92145	0.0272714	0.00847513	0.0357465	0.0315307	0.0203117	0.0487486	-0.068359	57.8268
0.976	2.13388	0.0179355	0.0207855	0.0443537	0.0204313	0.0359819	0.820711	1.2739	0.428883	0.913493	0.0296235	0.00910694	0.0387304	0.0356728	0.0211744	0.0505835	-0.039063	59.4464
0.978	2.2289	0.0178939	0.0204522	0.0455858	0.0221057	0.0385803	0.853693	1.32454	0.422051	0.899156	0.0320332	0.0097646	0.0417978	0.0400356	0.0220253	0.0523962	-0.0073242	60.5285
0.98	2.29654	0.017853	0.0196721	0.0451777	0.0238454	0.0412786	0.88605	1.37378	0.412759	0.87757	0.0344736	0.0104475	0.0449211	0.044561	0.0228601	0.0541729	-0.053711	60.9443
0.982	2.30459	0.0178136	0.0186069	0.0428811	0.025649	0.0440735	0.917569	1.42105	0.400432	0.84803	0.0369109	0.0111549	0.0480658	0.0491621	0.0236733	0.0558985	-0.029297	60.5733
0.984	2.27882	0.0177764	0.0174486	0.0397622	0.0275146	0.0469602	0.947992	1.4657	0.384464	0.810199	0.0393059	0.0118855	0.0511914	0.0537456	0.0244582	0.0575567	-0.019531	59.3219
0.986	2.21118	0.0177415	0.0163861	0.0362325	0.0294396	0.049933	0.977015	1.50711	0.364329	0.764268	0.0416145	0.012638	0.0542524	0.0582355	0.025207	0.0591312	-0.0048828	57.1435
0.988	2.10651	0.0177087	0.0155506	0.0327574	0.0314209	0.0529848	1.0043	1.54467	0.339754	0.711004	0.0437907	0.0134103	0.057201	0.0625532	0.0259111	0.0606065	-0.019531	54.0548
0.99	1.97284	0.0176776	0.0150117	0.0296157	0.0334547	0.0561073	1.02952	1.57787	0.31091	0.651709	0.0457896	0.0142007	0.0599903	0.0666326	0.0265617	0.0619692	-0.014648	50.1468
0.992	1.80536	0.0176476	0.014754	0.0266362	0.0355366	0.0592915	1.05237	1.6063	0.278502	0.588193	0.0475713	0.0150066	0.0625778	0.0704108	0.0271511	0.0632091	0.0024414	45.5883
0.994	1.61533	0.0176181	0.0146525	0.0236686	0.0376616	0.0625276	1.07261	1.62974	0.243726	0.522727	0.0491046	0.0158256	0.0649302	0.0738315	0.0276734	0.06432	-0.0097656	40.6133
0.996	1.43013	0.0175888	0.0145785	0.0208492	0.0398244	0.0658054	1.09012	1.64813	0.208061	0.457847	0.0503706	0.0166552	0.0670258	0.0768769	0.0281252	0.0653006	-0.0048828	35.4887
0.998	1.24974	0.0175597	0.0145015	0.0181232	0.0420194	0.0691152	1.10489	1.6616	0.172995	0.396001	0.0513641	0.0174929	0.0688571	0.0795568	0.0285062	0.0661544	0.0073242	30.4733
1	1.05331	0.0175307	0.0143988	0.0151663	0.0442413	0.0724473	1.11702	1.67048	0.139794	0.339232	0.0520932	0.0183362	0.0704295	0.0818599	0.028819	0.0668897	0.0048828	25.7834
1.002	0.900275	0.0175019	0.0141438	0.0127334	0.046485	0.0757929	1.12667	1.67521	0.109377	0.288975	0.0525769	0.019183	0.0717599	0.0838134	0.0290682	0.0675179	0.012207	21.5732
1.004	0.784379	0.0174736	0.0135796	0.0106515	0.0487457	0.0791445	1.1341	1.67633	0.0823285	0.245988	0.0528418	0.0200313	0.0728731	0.0854981	0.0292599	0.0680528	0.0048828	17.9318
1.006	0.678048	0.0174464	0.0126821	0.00859903	0.0510194	0.0824952	1.13958	1.6744	0.058957	0.210427	0.052919	0.0208794	0.0737984	0.0869605	0.0294012	0.0685092	-0.0048828	14.8916
1.008	0.584645	0.0174211	0.0116356	0.00680269	0.0533024	0.0858396	1.14339	1.66999	0.0393669	0.181973	0.0528409	0.0217258	0.0745668	0.0882232	0.0294995	0.0689016	-0.012207	12.4407
1.01	0.523498	0.0173978	0.0107596	0.00563264	0.0555916	0.0891732	1.14583	1.66362	0.0234984	0.159988	0.0526392	0.0225696	0.0752087	0.0893314	0.0295624	0.0692436	-0.01709	10.5374
1.012	0.494474	0.0173763	0.0103513	0.00511844	0.0578846	0.0924926	1.14717	1.65577	0.0111492	0.143686	0.0523428	0.0234097	0.0757524	0.0903493	0.029597	0.0695473	-0.0073242	9.12294
1.014	0.473564	0.0173556	0.0105299	0.0049866	0.0601795	0.0957952	1.14768	1.64685	0.00198784	0.132259	0.0519776	0.0242456	0.0762232	0.0913174	0.0296101	0.0698232	-0.021973	0
1.016	0.452588	0.0173345	0.0111514	0.00504699	0.0624748	0.0990693	1.14768	1.62723	-0.00442266	0.124899	0.0511489	0.0250742	0.0762232	0.0922435	0.0296077	0.0700804	-0.021973	0
1.018	0.43491	0.0173122	0.0118579	0.00515712	0.0647702	0.102304	1.14768	1.60761	-0.00858498	0.120823	0.0503302	0.025893	0.0762232	0.093131	0.0295947	0.0703261	-0.024414	0
1.02	0.404304	0.0172885	0.0122566	0.0049554	0.0670655	0.1055	1.14768	1.58799	-0.0110085	0.119301	0.0495214	0.0267018	0.0762232	0.0939702	0.0295751	0.0705662	-0.014648	0
1.022	0.378512	0.017264	0.0121057	0.00458216	0.0693609	0.108656	1.14768	1.56837	-0.012147	0.119673	0.0487226	0.0275006	0.0762232	0.0947531	0.0295519	0.0708052	-0.01709	0
1.024	0.364067	0.0172398	0.0114092	0.0041537	0.0716563	0.111773	1.14768	1.54875	-0.0123564	0.121372	0.0479336	0.0282896	0.0762232	0.0954956	0.0295274	0.0710462	-0.021973	0
1.026	0.347906	0.0172169	0.0103967	0.00361708	0.0739516	0.114851	1.14768	1.52913	-0.0118885	0.123916	0.0471546	0.0290686	0.0762232	0.0962076	0.0295032	0.0712915	-0.021973	0
1.028	0.325413	0.0171961	0.00938531	0.0030541	0.076247	0.11789	1.14768	1.50951	-0.0109158	0.126873	0.0463855	0.0298376	0.0762232	0.0968809	0.0294804	0.0715423	-0.021973	0
1.03	0.318948	0.0171774	0.008594	0.00274104	0.0785423	0.120889	1.14768	1.48989	-0.00957384	0.129877	0.0456264	0.0305968	0.0762232	0.0975253	0.0294599	0.0717991	-0.029297	0
1.032	0.309318	0.0171602	0.00805732	0.00249227	0.0808377	0.123849	1.14768	1.47027	-0.00800042	0.132646	0.0448772	0.031346	0.0762232	0.0981536	0.0294423	0.0720616	-0.0073242	0
1.034	0.301204	0.0171441	0.00766704	0.00230935	0.0831331	0.12677	1.14768	1.45065	-0.00635349	0.134976	0.0441379	0.0320853	0.0762232	0.0987641	0.029428	0.0723292	-0.021973	0
1.036	0.294806	0.0171287	0.00725769	0.00213961	0.0854284	0.129652	1.14768	1.43103	-0.00479729	0.136768	0.0434086	0.0328146	0.0762232	0.0993601	0.0294168	0.072601	-0.0024414	0
1.038	0.286759	0.0171142	0.0067131	0.00192504	0.0877238	0.132494	1.14768	1.41141	-0.00346689	0.138046	0.0426892	0.033534	0.0762232	0.0999416	0.0294086	0.0728758	-0.014648	0
1.04	0.281877	0.0171008	0.00605655	0.0017072	0.0900191	0.135297	1.14768	1.39179	-0.00243306	0.138885	0.0419797	0.0342435	0.0762232	0.10051	0.0294027	0.0731527	-0.021973	0
1.042	0.270664	0.0170887	0.0054073	0.00146356	0.0923145	0.138061	1.14768	1.37217	-0.0016885	0.139368	0.0412801	0.0349431	0.0762232	0.101063	0.0293985	0.073431	-0.014648	0
1.044	0.260967	0.0170779	0.00484283	0.00126382	0.0946098	0.140786	1.14768	1.35255	-0.00116341	0.139593	0.0405905	0.0356327	0.0762232	0.101594	0.0293957	0.0737099	-0.026855	0
1.046	0.254503	0.0170682	0.00434723	0.00110638	0.0969052	0.143472	1.14768	1.33293	-0.00076304	0.139637	0.0399108	0.0363124	0.0762232	0.10211	0.0293938	0.0739892	-0.021973	0
1.048	0.246455	0.0170595	0.00386554	0.00095268	0.0992006	0.146118	1.14768	1.31331	-0.00041135	0.139531	0.0392411	0.0369821	0.0762232	0.102611	0.0293926	0.0742683	-0.014648	0
1.05	0.240057	0.0170518	0.00335105	0.00080444	0.101496	0.148725	1.14768	1.29369	-8.162e-05	0.139267	0.0385812	0.037642	0.0762232	0.103097	0.0293921	0.0745471	-0.024414	0
1.052	0.228778	0.017045	0.00276076	0.0006316	0.103791	0.151293	1.14768	1.27407	0.00020059	0.138793	0.0379313	0.0382918	0.0762232	0.103566	0.0293922	0.0748252	-0.0073242	0
1.054	0.222313	0.0170395	0.00203357	0.00045209	0.106087	0.153821	1.14768	1.25445	0.00038127	0.138044	0.0372914	0.0389318	0.0762232	0.104017	0.0293928	0.075102	-0.021973	0
1.056	0.212683	0.0170355	0.0010969	0.00023329	0.108382	0.15631	1.14768	1.23483	0.00041614	0.137002	0.0366614	0.0395618	0.0762232	0.104452	0.0293936	0.0753771	-0.019531	0
1.058	0.204635	0.0170333	-9.331e-05	-1.909e-05	0.110677	0.15876	1.14768	1.21521	0.00030388	0.135672	0.0360412	0.0401819	0.0762232	0.10487	0.0293943	0.0756497	-0.024414	0
1.06	0.194939	0.0170334	-0.0015193	-0.00029617	0.112973	0.161171	1.14768	1.19559	9.508e-05	0.134077	0.0354311	0.0407921	0.0762232	0.105269	0.0293947	0.0759195	-0.029297	0
1.062	0.196588	0.0170365	-0.00311116	-0.00061162	0.115268	0.163543	1.14768	1.17597	-0.00012879	0.132289	0.0348308	0.0413923	0.0762232	0.105661	0.0293947	0.0761858	-0.014648	0
1.064	0.193356	0.0170427	-0.00476689	-0.0009217	0.117563	0.165875	1.14768	1.15635	-0.00029266	0.130435	0.0342405	0.0419826	0.0762232	0.106051	0.0293943	0.0764486	-0.021973	0
1.066	0.186891	0.0170523	-0.00634412	-0.00118566	0.119859	0.168168	1.14768	1.13673	-0.00036054	0.128643	0.0336602	0.042563	0.0762232	0.106431	0.0293936	0.0767077	-0.019531	0
1.068	0.174029	0.0170649	-0.00768121	-0.00133675	0.122154	0.170422	1.14768	1.11711	-0.00034746	0.127012	0.0330897	0.0431334	0.0762232	0.106792	0.0293929	0.0769633	-0.01709	0
1.07	0.182076	0.0170803	-0.00867362	-0.00157926	0.12445	0.172637	1.14768	1.09749	-0.00030625	0.125576	0.0325292	0.043694	0.0762232	0.107148	0.0293922	0.0772159	-0.012207	0
1.072	0.177261	0.0170976	-0.00931662	-0.00165147	0.126745	0.174812	1.14768	1.07787	-0.00029593	0.124295	0.0319786	0.0442445	0.0762232	0.107507	0.0293916	0.0774658	-0.01709	0
1.074	0.169213	0.0171163	-0.00967844	-0.00163772	0.12904	0.176948	1.14768	1.05825	-0.00034628	0.123077	0.031438	0.0447852	0.0762232	0.107854	0.029391	0.0777131	-0.019531	0
1.076	0.169213	0.0171356	-0.00985695	-0.00166793	0.131336	0.179045	1.14768	1.03863	-0.00043855	0.121779	0.0309073	0.0453159	0.0762232	0.108192	0.0293902	0.077958	-0.024414	0
1.078	0.164332	0.0171553	-0.00995117	-0.0016353	0.133631	0.181102	1.14768	1.01901	-0.00051486	0.120217	0.0303865	0.0458367	0.0762232	0.108526	0.0293893	0.0782	-0.021973	0
1.08	0.159517	0.0171752	-0.0100455	-0.00160242	0.135926	0.183121	1.14768	0.999386	-0.00050856	0.118212	0.0298757	0.0463475	0.0762232	0.10885	0.0293882	0.0784384	-0.019531	0
1.082	0.1611	0.0171953	-0.0102002	-0.00164325	0.138222	0.1851	1.14768	0.979766	-0.0003772	0.115639	0.0293747	0.0468484	0.0762232	0.10917	0.0293873	0.0786723	-0.0073242	0
1.084	0.145005	0.0172157	-0.0104429	-0.00151427	0.140517	0.18704	1.14768	0.960146	-0.00012461	0.112432	0.0288837	0.0473394	0.0762232	0.109476	0.0293868	0.0789003	-0.0097656	0
1.086	0.146654	0.0172366	-0.0107569	-0.00157754	0.142812	0.188941	1.14768	0.940526	0.00019614	0.108602	0.0284027	0.0478205	0.0762232	0.109768	0.0293869	0.0791214	-0.0097656	0
1.088	0.143422	0.0172581	-0.0110741	-0.00158827	0.145108	0.190802	1.14768	0.920906	0.00050333	0.104224	0.0279316	0.0482916	0.0762232	0.110058	0.0293876	0.0793342	-0.014648	0
1.09	0.138607	0.0172803	-0.0113149	-0.00156832	0.147403	0.192624	1.14768	0.901286	0.0007229	0.0993989	0.0274704	0.0487528	0.0762232	0.11034	0.0293888	0.0795378	-0.012207	0
1.092	0.130559	0.0173029	-0.0114787	-0.00149865	0.149698	0.194407	1.14768	0.881666	0.00082155	0.0942318	0.0270191	0.0492041	0.0762232	0.110609	0.0293904	0.0797314	-0.019531	0
1.094	0.130559	0.0173259	-0.0116436	-0.00152019	0.151994	0.196151	1.14768	0.862046	0.00081874	0.0888191	0.0265778	0.0496454	0.0762232	0.11087	0.029392	0.0799145	-0.019531	0
1.096	0.125678	0.0173492	-0.0118261	-0.00148629	0.154289	0.197855	1.14768	0.842426	0.00077175	0.0832386	0.0261464	0.0500768	0.0762232	0.111127	0.0293936	0.0800866	-0.026855	0
1.098	0.11928	0.0173728	-0.0119412	-0.00142434	0.156585	0.199521	1.14768	0.822806	0.00074196	0.077584	0.0257249	0.0504983	0.0762232	0.111372	0.0293951	0.0802474	-0.021973	0
1.1	0.117631	0.0173967	-0.0119332	-0.00140372	0.15888	0.201147	1.14768	0.803186	0.00076185	0.0719816	0.0253134	0.0509098	0.0762232	0.111608	0.0293966	0.0803969	-0.021973	0
1.102	0.112816	0.0174206	-0.0118294	-0.00133454	0.161175	0.202733	1.14768	0.783566	0.00082037	0.0665511	0.0249118	0.0513114	0.0762232	0.111839	0.0293982	0.0805355	-0.0073242	0
1.104	0.111232	0.0174442	-0.0116889	-0.00130019	0.163471	0.204281	1.14768	0.763946	0.00087149	0.0613772	0.0245201	0.0517031	0.0762232	0.112063	0.0293999	0.0806634	-0.01709	0
1.106	0.101536	0.0174676	-0.0115936	-0.00117717	0.165766	0.205789	1.14768	0.744326	0.00086165	0.056501	0.0241384	0.0520848	0.0762232	0.112276	0.0294016	0.0807813	-0.021973	0
1.108	0.106351	0.0174908	-0.0116157	-0.00123535	0.168061	0.207258	1.14768	0.724706	0.00076287	0.0519158	0.0237666	0.0524566	0.0762232	0.112484	0.0294033	0.0808897	-0.026855	0
1.11	0.101536	0.017514	-0.0117427	-0.00119231	0.170357	0.208688	1.14768	0.705086	0.0005925	0.0475918	0.0234047	0.0528185	0.0762232	0.112692	0.0294046	0.0809892	-0.026855	0
1.112	0.103185	0.0175375	-0.0119	-0.0012279	0.172652	0.210079	1.14768	0.685466	0.0004094	0.0435106	0.0230527	0.0531705	0.0762232	0.112896	0.0294056	0.0810803	-0.012207	0
1.114	0.0950717	0.0175613	-0.0120455	-0.00114519	0.174947	0.21143	1.14768	0.665846	0.00028858	0.0396732	0.0227107	0.0535125	0.0762232	0.113094	0.0294063	0.0811635	-0.021973	0
1.116	0.0999529	0.0175854	-0.0121824	-0.00121767	0.177243	0.212742	1.14768	0.646226	0.00028452	0.0361089	0.0223786	0.0538445	0.0762232	0.11329	0.0294069	0.0812393	-0.024414	0
1.118	0.0967207	0.0176098	-0.0122912	-0.00118881	0.179538	0.214015	1.14768	0.626606	0.00040234	0.0328778	0.0220565	0.0541667	0.0762232	0.113486	0.0294076	0.0813083	-0.014648	0
1.12	0.0870242	0.0176344	-0.012308	-0.00107109	0.181834	0.215248	1.14768	0.606986	0.00059395	0.0300407	0.0217443	0.0544789	0.0762232	0.11367	0.0294086	0.0813712	-0.021973	0
1.122	0.082209	0.017659	-0.0122031	-0.0010032	0.184129	0.216443	1.14768	0.587366	0.00078045	0.0276369	0.021442	0.0547812	0.0762232	0.113839	0.02941	0.0814289	-0.0073242	0
1.124	0.0854411	0.0176834	-0.0120333	-0.00102814	0.186424	0.217598	1.14768	0.567746	0.00088988	0.0256773	0.0211496	0.0550736	0.0762232	0.114007	0.0294116	0.0814822	-0.01709	0
1.126	0.0789768	0.0177074	-0.0118771	-0.00093802	0.18872	0.218714	1.14768	0.548126	0.00089264	0.0241242	0.0208672	0.055356	0.0762232	0.114171	0.0294134	0.081532	-0.014648	0
1.128	0.0676973	0.0177312	-0.0117605	-0.00079615	0.191015	0.21979	1.14768	0.528506	0.00081487	0.0228908	0.0205947	0.0556285	0.0762232	0.114318	0.0294151	0.081579	-0.019531	0
1.13	0.0725785	0.0177547	-0.0116482	-0.00084541	0.19331	0.220828	1.14768	0.508886	0.00072183	0.0218741	0.0203321	0.055891	0.0762232	0.114458	0.0294166	0.0816238	-0.01709	0
1.132	0.0693463	0.017778	-0.0114496	-0.00079399	0.195606	0.221826	1.14768	0.489266	0.00068231	0.0209748	0.0200795	0.0561437	0.0762232	0.1146	0.0294181	0.0816666	-0.012207	0
1.134	0.0693463	0.0178009	-0.0110536	-0.00076653	0.197901	0.222785	1.14768	0.469646	0.00073465	0.0201107	0.0198368	0.0563864	0.0762232	0.114739	0.0294195	0.0817077	-0.0097656	0
1.136	0.0661141	0.017823	-0.010419	-0.00068884	0.200196	0.223704	1.14768	0.450026	0.00086923	0.0192347	0.019604	0.0566192	0.0762232	0.114874	0.0294211	0.081747	-0.0073242	0
1.138	0.0709294	0.0178439	-0.00963168	-0.00068317	0.202492	0.224585	1.14768	0.430406	0.0010325	0.0183248	0.0193812	0.056842	0.0762232	0.115011	0.029423	0.0817846	-0.012207	0
1.14	0.0645311	0.0178631	-0.00884601	-0.00057084	0.204787	0.225426	1.14768	0.410786	0.00115278	0.0173646	0.0191683	0.0570549	0.0762232	0.115147	0.0294252	0.0818203	-0.014648	0
1.142	0.0596498	0.0178808	-0.00815551	-0.00048647	0.207082	0.226228	1.14768	0.391166	0.00117723	0.0163495	0.0189653	0.0572579	0.0762232	0.115271	0.0294275	0.081854	-0.0097656	0
1.144	0.0580667	0.0178971	-0.00751559	-0.00043641	0.209378	0.226991	1.14768	0.371546	0.00109939	0.0152848	0.0187723	0.0574509	0.0762232	0.115389	0.0294298	0.0818856	-0.019531	0
1.146	0.0564836	0.0179122	-0.0068002	-0.0003841	0.211673	0.227714	1.14768	0.351926	0.00096277	0.0141757	0.0185892	0.057634	0.0762232	0.115503	0.0294318	0.0819151	-0.014648	0
1.148	0.0500193	0.0179258	-0.00595327	-0.00029778	0.213969	0.228398	1.14768	0.332306	0.00083903	0.0130385	0.018416	0.0578072	0.0762232	0.11561	0.0294336	0.0819423	-0.01709	0
1.15	0.0452041	0.0179377	-0.00509727	-0.00023042	0.216264	0.229043	1.14768	0.312686	0.00079108	0.0118982	0.0182528	0.0579704	0.0762232	0.115705	0.0294353	0.0819673	-0.021973	0
1.152	0.0516024	0.0179479	-0.00448144	-0.00023125	0.218559	0.229649	1.14768	0.293066	0.000841	0.0107739	0.0180994	0.0581238	0.0762232	0.115802	0.0294369	0.0819899	-0.014648	0
1.154	0.0500193	0.0179568	-0.00429372	-0.00021477	0.220855	0.230216	1.14768	0.273446	0.00096021	0.00968753	0.0179561	0.0582671	0.0762232	0.115903	0.0294387	0.0820104	-0.019531	0
1.156	0.0483703	0.0179654	-0.00452249	-0.00021875	0.22315	0.230743	1.14768	0.253826	0.00108573	0.00867009	0.0178226	0.0584006	0.0762232	0.116002	0.0294407	0.0820287	-0.012207	0
1.158	0.0387397	0.0179744	-0.0050302	-0.00019487	0.225445	0.231231	1.14768	0.234206	0.00115263	0.00774536	0.0176991	0.0585241	0.0762232	0.116089	0.029443	0.0820451	-0.012207	0
1.16	0.0452041	0.0179845	-0.00570792	-0.00025802	0.227741	0.23168	1.14768	0.214586	0.00112624	0.00692948	0.0175855	0.0586377	0.0762232	0.116173	0.0294453	0.0820598	-0.012207	0
1.162	0.0419719	0.0179959	-0.00647845	-0.00027191	0.230036	0.232089	1.14768	0.194966	0.00101825	0.00623968	0.0174818	0.0587413	0.0762232	0.11626	0.0294474	0.082073	-0.0097656	0
1.164	0.0403228	0.0180089	-0.00721787	-0.00029105	0.232331	0.23246	1.14768	0.175346	0.00087965	0.00568338	0.0173881	0.0588351	0.0762232	0.116342	0.0294493	0.0820849	-0.01709	0
1.166	0.0419719	0.0180233	-0.00776806	-0.00032604	0.234627	0.232791	1.14768	0.155726	0.00077277	0.00525793	0.0173043	0.0589189	0.0762232	0.116425	0.029451	0.0820959	-0.0048828	0
1.168	0.0419719	0.0180388	-0.00801073	-0.00033623	0.236922	0.233083	1.14768	0.136106	0.00073625	0.00496087	0.0172305	0.0589927	0.0762232	0.116509	0.0294525	0.0821061	0	0
1.17	0.0387397	0.0180549	-0.00791983	-0.00030681	0.239217	0.233335	1.14768	0.116486	0.00076394	0.0047812	0.0171665	0.0590567	0.0762232	0.116589	0.029454	0.0821158	0	0
1.172	0.0322754	0.0180707	-0.00756418	-0.00024414	0.241513	0.233549	1.14768	0.0968664	0.00080854	0.00469693	0.0171125	0.0591107	0.0762232	0.11666	0.0294555	0.0821253	0.0073242	0
1.174	0.0371566	0.0180858	-0.00704474	-0.00026176	0.243808	0.233723	1.14768	0.0772464	0.00080469	0.00468752	0.0170684	0.0591547	0.0762232	0.11673	0.0294572	0.0821347	-0.0097656	0
1.176	0.0339245	0.0180999	-0.00641319	-0.00021756	0.246104	0.233858	1.14768	0.0576264	0.00070224	0.00473248	0.0170343	0.0591889	0.0762232	0.116801	0.0294587	0.0821441	0.0024414	0
1.178	0.0306923	0.0181128	-0.00566591	-0.0001739	0.248399	0.233953	1.14768	0.0380064	0.00049661	0.00480648	0.0170101	0.0592131	0.0762232	0.116865	0.0294598	0.0821536	-0.014648	0
1.18	0.0339245	0.0181241	-0.00481842	-0.00016346	0.250694	0.23401	1.14768	0.0183864	0.00023604	0.0048829	0.0169958	0.0592273	0.0762232	0.11693	0.0294606	0.0821633	-0.024414	0
1.182	0.0274602	0.0181337	-0.00395902	-0.00010872	0.25299	0.234027	1.14768	-0.00123359	-2.08e-06	0.00492932	0.0169915	0.0592317	0.0762232	0.116991	0.0294608	0.0821732	-0.0073242	0
1.184	0.0290433	0.0181416	-0.00319901	-9.291e-05	0.255285	0.234005	1.14768	-0.0208536	-0.00014966	0.00490663	0.0169971	0.0592261	0.0762232	0.117048	0.0294607	0.082183	-0.0097656	0
1.186	0.0339245	0.018148	-0.00258358	-8.765e-05	0.25758	0.233943	1.14768	-0.0404736	-0.00017974	0.00478555	0.0170126	0.0592106	0.0762232	0.117111	0.0294603	0.0821927	0	0
1.188	0.0339245	0.0181532	-0.00209634	-7.112e-05	0.259876	0.233843	1.14768	-0.0600936	-0.00011789	0.00455601	0.0170381	0.0591851	0.0762232	0.117179	0.02946	0.082202	0	0
1.19	0.0371566	0.0181574	-0.00171862	-6.386e-05	0.262171	0.233703	1.14768	-0.0797136	-2.828e-05	0.00422401	0.0170735	0.0591497	0.0762232	0.11725	0.0294599	0.0822108	-0.024414	0
1.192	0.0306923	0.0181608	-0.00143829	-4.414e-05	0.264466	0.233524	1.14768	-0.0993336	1.857e-05	0.00381127	0.0171188	0.0591044	0.0762232	0.117318	0.0294599	0.0822188	-0.0097656	0
1.194	0.0306923	0.0181637	-0.00126427	-3.88e-05	0.266762	0.233306	1.14768	-0.118954	-2.013e-05	0.00334796	0.017174	0.0590492	0.0762232	0.117379	0.0294599	0.082226	-0.014648	0
1.196	0.0339245	0.0181662	-0.00126435	-4.289e-05	0.269057	0.233048	1.14768	-0.138574	-0.00014041	0.00285947	0.0172392	0.058984	0.0762232	0.117444	0.0294597	0.0822322	-0.014648	0
1.198	0.0322754	0.0181688	-0.00152071	-4.908e-05	0.271353	0.232751	1.14768	-0.158194	-0.00029562	0.00236584	0.0173143	0.0589089	0.0762232	0.11751	0.0294593	0.0822374	-0.0097656	0
1.2	0.0322754	0.0181718	-0.00204438	-6.598e-05	0.273648	0.232415	1.14768	-0.177814	-0.00042085	0.00188368	0.0173993	0.0588238	0.0762232	0.117574	0.0294586	0.0822417	-0.0073242	0
1.202	0.0355076	0.0181759	-0.00277333	-9.847e-05	0.275943	0.23204	1.14768	-0.197434	-0.00046765	0.00142262	0.0174943	0.0587289	0.0762232	0.117642	0.0294577	0.082245	-0.01709	0
1.204	0.0290433	0.0181814	-0.0036179	-0.00010508	0.278239	0.231626	1.14768	-0.217054	-0.00043088	0.00098846	0.0175992	0.058624	0.0762232	0.117707	0.0294568	0.0822474	-0.019531	0
1.206	0.0290433	0.0181887	-0.00447664	-0.00013002	0.280534	0.231172	1.14768	-0.236674	-0.00035011	0.00058878	0.0177141	0.0585091	0.0762232	0.117765	0.029456	0.082249	-0.012207	0
1.208	0.0339245	0.0181976	-0.00524438	-0.00017791	0.282829	0.230679	1.14768	-0.256294	-0.00028714	0.00023463	0.0178388	0.0583844	0.0762232	0.117828	0.0294554	0.0822498	-0.012207	0
1.21	0.0339245	0.0182081	-0.00584316	-0.00019823	0.285125	0.230147	1.14768	-0.275914	-0.00029459	-5.903e-05	0.0179735	0.0582497	0.0762232	0.117896	0.0294548	0.08225	-0.021973	0
1.212	0.0322754	0.0182198	-0.00624674	-0.00020162	0.28742	0.229575	1.14768	-0.295534	-0.00038924	-0.00028306	0.0181182	0.058105	0.0762232	0.117962	0.0294541	0.0822496	-0.019531	0
1.214	0.0371566	0.0182323	-0.00645624	-0.00023989	0.289715	0.228964	1.14768	-0.315154	-0.0005424	-0.00044526	0.0182727	0.0579505	0.0762232	0.118031	0.0294532	0.0822489	-0.039063	0
1.216	0.0322754	0.0182452	-0.00645297	-0.00020827	0.292011	0.228315	1.14768	-0.334774	-0.00069432	-0.00056204	0.0184372	0.057786	0.0762232	0.118101	0.0294519	0.0822479	-0.029297	0
1.218	0.0339245	0.0182581	-0.0061969	-0.00021023	0.294306	0.227625	1.14768	-0.354394	-0.00078428	-0.00064357	0.0186117	0.0576115	0.0762232	0.118167	0.0294504	0.0822467	-0.01709	0
1.22	0.0355076	0.0182705	-0.00567192	-0.0002014	0.296601	0.226897	1.14768	-0.374014	-0.00078069	-0.00069205	0.018796	0.0574272	0.0762232	0.118236	0.0294489	0.0822453	-0.026855	0
1.222	0.0339245	0.0182819	-0.00492109	-0.00016695	0.298897	0.226129	1.14768	-0.393634	-0.00069705	-0.00070936	0.0189903	0.0572329	0.0762232	0.118306	0.0294474	0.0822439	-0.01709	0
1.224	0.0322754	0.0182917	-0.00404042	-0.00013041	0.301192	0.225322	1.14768	-0.413254	-0.00058537	-0.00070678	0.0191945	0.0570287	0.0762232	0.118372	0.0294461	0.0822425	-0.014648	0
1.226	0.0339245	0.0182998	-0.00314336	-0.00010664	0.303488	0.224476	1.14768	-0.432874	-0.00050811	-0.00070357	0.0194087	0.0568145	0.0762232	0.118438	0.029445	0.0822411	-0.0097656	0
1.228	0.0355076	0.0183061	-0.0023204	-8.239e-05	0.305783	0.223591	1.14768	-0.452494	-0.0005034	-0.00070731	0.0196328	0.0565904	0.0762232	0.118508	0.029444	0.0822397	-0.021973	0
1.23	0.0355076	0.0183107	-0.00160174	-5.687e-05	0.308078	0.222666	1.14768	-0.472114	-0.00056457	-0.00070462	0.0198668	0.0563564	0.0762232	0.118579	0.029443	0.0822383	-0.019531	0
1.232	0.0371566	0.0183139	-0.00094094	-3.496e-05	0.310374	0.221702	1.14768	-0.491734	-0.0006451	-0.00067905	0.0201107	0.0561125	0.0762232	0.118651	0.0294417	0.0822369	-0.01709	0
1.234	0.043555	0.0183158	-0.00024819	-1.081e-05	0.312669	0.220699	1.14768	-0.511354	-0.00068399	-0.00062217	0.0203646	0.0558586	0.0762232	0.118732	0.0294404	0.0822356	-0.0073242	0
1.236	0.043555	0.0183163	0.00056745	2.472e-05	0.314964	0.219657	1.14768	-0.530974	-0.00063774	-0.00052823	0.0206284	0.0555948	0.0762232	0.118819	0.0294391	0.0822345	-0.0097656	0
1.238	0.0467872	0.0183152	0.00159639	7.469e-05	0.31726	0.218576	1.14768	-0.550594	-0.00050287	-0.0003968	0.0209022	0.055321	0.0762232	0.118909	0.029438	0.0822335	-0.014648	0
1.24	0.0516024	0.018312	0.00289966	0.00014963	0.319555	0.217455	1.14768	-0.570214	-0.00031698	-0.00023563	0.0211858	0.0550373	0.0762232	0.119008	0.0294371	0.0822329	-0.014648	0
1.242	0.0516024	0.0183062	0.00441861	0.00022801	0.32185	0.216295	1.14768	-0.589834	-0.00013928	-5.317e-05	0.0214794	0.0547438	0.0762232	0.119111	0.0294367	0.0822326	-0.021973	0
1.244	0.0564836	0.0182973	0.00594988	0.00033607	0.324146	0.215095	1.14768	-0.609454	-2.104e-05	0.000142	0.021783	0.0544402	0.0762232	0.119219	0.0294365	0.0822327	-0.0048828	0
1.246	0.0580667	0.0182854	0.00724291	0.00042057	0.326441	0.213857	1.14768	-0.629074	2.004e-05	0.00033866	0.0220964	0.0541267	0.0762232	0.119334	0.0294365	0.0822332	-0.0097656	0
1.248	0.0612989	0.0182709	0.00811324	0.00049733	0.328737	0.212579	1.14768	-0.648694	8.72e-06	0.00052888	0.0224198	0.0538033	0.0762232	0.119453	0.0294365	0.0822341	-0.014648	0
1.25	0.0661141	0.0182547	0.00849076	0.00056136	0.331032	0.211262	1.14768	-0.668314	8.7e-07	0.00070789	0.0227532	0.05347	0.0762232	0.11958	0.0294366	0.0822353	-0.041504	0
1.252	0.0661141	0.0182377	0.00841489	0.00055634	0.333327	0.209906	1.14768	-0.687934	5.741e-05	0.00087023	0.0230964	0.0531268	0.0762232	0.119713	0.0294366	0.0822369	-0.026855	0
1.254	0.0741616	0.0182209	0.00801243	0.00059421	0.335623	0.20851	1.14768	-0.707554	0.00021343	0.00101767	0.0234496	0.0527736	0.0762232	0.119853	0.0294369	0.0822388	-0.03418	0
1.256	0.0789768	0.0182049	0.00747191	0.00059011	0.337918	0.207076	1.14768	-0.727174	0.00045877	0.00116036	0.0238128	0.0524104	0.0762232	0.120006	0.0294376	0.0822409	-0.029297	0
1.258	0.0773937	0.0181899	0.00700373	0.00054205	0.340213	0.205602	1.14768	-0.746794	0.00074363	0.00130391	0.0241858	0.0520374	0.0762232	0.120162	0.0294388	0.0822434	-0.019531	0
1.26	0.0789768	0.0181759	0.00677934	0.00053541	0.342509	0.204088	1.14768	-0.766414	0.00100246	0.00144696	0.0245688	0.0516544	0.0762232	0.120319	0.0294405	0.0822462	-0.01709	0
1.262	0.0886733	0.0181624	0.006856	0.00060794	0.344804	0.202536	1.14768	-0.786034	0.00118256	0.00158795	0.0249617	0.0512615	0.0762232	0.120486	0.0294427	0.0822492	-0.026855	0
1.264	0.0870242	0.0181487	0.00712363	0.00061993	0.347099	0.200944	1.14768	-0.805654	0.00126825	0.00172582	0.0253646	0.0508586	0.0762232	0.120662	0.0294451	0.0822525	-0.019531	0
1.266	0.0854411	0.0181344	0.00736813	0.00062954	0.349395	0.199313	1.14768	-0.825274	0.00128644	0.00186003	0.0257774	0.0504458	0.0762232	0.120835	0.0294477	0.0822561	-0.0097656	0
1.268	0.0886733	0.0181197	0.00744204	0.00065991	0.35169	0.197643	1.14768	-0.844894	0.00128653	0.00198875	0.0262001	0.0500231	0.0762232	0.121009	0.0294503	0.0822599	-0.0048828	0
1.27	0.0902564	0.0181048	0.00732022	0.0006607	0.353985	0.195934	1.14768	-0.864514	0.00131056	0.00210034	0.0266327	0.0495905	0.0762232	0.121188	0.0294529	0.082264	-0.01709	0
1.272	0.0919055	0.0180901	0.00700611	0.0006439	0.356281	0.194185	1.14768	-0.884134	0.00137281	0.00217407	0.0270753	0.0491479	0.0762232	0.12137	0.0294556	0.0822683	-0.0073242	0
1.274	0.0919055	0.0180761	0.00654088	0.00060114	0.358576	0.192397	1.14768	-0.903754	0.001455	0.00219509	0.0275278	0.0486954	0.0762232	0.121554	0.0294584	0.0822727	-0.014648	0
1.276	0.0919055	0.0180631	0.0060709	0.00055795	0.360872	0.19057	1.14768	-0.923374	0.00151501	0.0021616	0.0279903	0.0482329	0.0762232	0.121737	0.0294614	0.082277	-0.0048828	0
1.278	0.0950717	0.0180509	0.00573724	0.00054545	0.363167	0.188704	1.14768	-0.942994	0.0015074	0.00207855	0.0284626	0.0477605	0.0762232	0.121924	0.0294644	0.0822813	-0.014648	0
1.28	0.0967207	0.0180394	0.005523	0.00053419	0.365462	0.186798	1.14768	-0.962614	0.00140881	0.00195472	0.0289449	0.0472782	0.0762232	0.122116	0.0294673	0.0822853	-0.0097656	0
1.282	0.0950717	0.0180284	0.00527702	0.0005017	0.367758	0.184853	1.14768	-0.982234	0.00123382	0.0018018	0.0294372	0.046786	0.0762232	0.122308	0.0294699	0.0822891	-0.0097656	0
1.284	0.0934886	0.0180178	0.00484141	0.00045262	0.370053	0.182869	1.14768	-1.00185	0.00103016	0.00162995	0.0299393	0.0462838	0.0762232	0.122497	0.0294722	0.0822925	-0.0097656	0
1.286	0.0902564	0.0180082	0.00415594	0.0003751	0.372348	0.180846	1.14768	-1.02147	0.00085642	0.00145025	0.0304514	0.0457717	0.0762232	0.12268	0.0294741	0.0822956	-0.012207	0
1.288	0.0854411	0.0179999	0.00331499	0.00028324	0.374644	0.178783	1.14768	-1.04109	0.0007546	0.00127906	0.0309735	0.0452497	0.0762232	0.122856	0.0294757	0.0822983	-0.0048828	0
1.29	0.0806259	0.0179932	0.00256631	0.00020691	0.376939	0.176682	1.14768	-1.06071	0.00073037	0.00113071	0.0315054	0.0447177	0.0762232	0.123022	0.0294772	0.0823007	-0.012207	0
1.292	0.0838581	0.0179881	0.00221959	0.00018613	0.379234	0.17454	1.14768	-1.08033	0.00075107	0.00100525	0.0320473	0.0441759	0.0762232	0.123187	0.0294787	0.0823028	-0.012207	0
1.294	0.0806259	0.0179836	0.00246719	0.00019892	0.38153	0.17236	1.14768	-1.09995	0.00076428	0.00088536	0.0325992	0.043624	0.0762232	0.123351	0.0294802	0.0823047	-0.024414	0
1.296	0.0757447	0.0179787	0.00322702	0.00024443	0.383825	0.170141	1.14768	-1.11957	0.00072737	0.00075041	0.0331609	0.0430623	0.0762232	0.123507	0.0294817	0.0823064	-0.031738	0
1.298	0.0757447	0.0179723	0.00416134	0.0003152	0.38612	0.167882	1.14768	-1.13919	0.00063106	0.00059614	0.0337326	0.0424906	0.0762232	0.123659	0.029483	0.0823077	-0.01709	0
1.3	0.082209	0.0179639	0.00490078	0.00040289	0.388416	0.165584	1.14768	-1.15881	0.00050348	0.00043641	0.0343142	0.041909	0.0762232	0.123817	0.0294842	0.0823087	-0.014648	0
1.302	0.0725785	0.0179541	0.00528342	0.00038346	0.390711	0.163247	1.14768	-1.17843	0.00039373	0.00029087	0.0349058	0.0413174	0.0762232	0.123972	0.029485	0.0823095	-0.026855	0
1.304	0.104768	0.0179436	0.00537916	0.00056357	0.393007	0.16087	1.14768	-1.19805	0.00034553	0.0001776	0.0355073	0.0407159	0.0762232	0.124149	0.0294858	0.0823099	-0.029297	0
1.306	0.15147	0.0179328	0.00534765	0.00081001	0.395302	0.158454	1.14768	-1.21767	0.0003746	0.00011238	0.0361187	0.0401045	0.0762232	0.124405	0.0294865	0.0823102	-0.0073242	0
1.308	0.109583	0.0179221	0.0053221	0.00058321	0.397597	0.155999	1.14768	-1.23729	0.00045982	0.00011039	0.03674	0.0394832	0.0762232	0.124666	0.0294873	0.0823104	-0.012207	0
1.31	0.0645311	0.0179115	0.00534797	0.00034511	0.399893	0.153505	1.14768	-1.25691	0.00055271	0.00018519	0.0373713	0.0388519	0.0762232	0.12484	0.0294884	0.0823108	-0.03418	0
1.312	0.0500193	0.0179008	0.00534336	0.00026727	0.402188	0.150972	1.14768	-1.27653	0.00060216	0.00033825	0.0380125	0.0382107	0.0762232	0.124955	0.0294895	0.0823113	-0.026855	0
1.314	0.0483703	0.0178901	0.00512339	0.00024782	0.404483	0.148399	1.14768	-1.29615	0.00058008	0.00055001	0.0386637	0.0375595	0.0762232	0.125053	0.0294907	0.0823122	-0.021973	0
1.316	0.0516024	0.0178798	0.00451498	0.00023298	0.406779	0.145787	1.14768	-1.31577	0.00049332	0.00078544	0.0393247	0.0368984	0.0762232	0.125153	0.0294918	0.0823135	-0.01709	0
1.318	0.0452041	0.0178708	0.00348415	0.0001575	0.409074	0.143136	1.14768	-1.33539	0.00037867	0.00100496	0.0399957	0.0362274	0.0762232	0.12525	0.0294926	0.0823153	0.0024414	0
1.32	0.0516024	0.0178638	0.00214823	0.00011085	0.411369	0.140446	1.14768	-1.35501	0.00028456	0.00117407	0.0406767	0.0355465	0.0762232	0.125347	0.0294933	0.0823175	0.0048828	0
1.322	0.0532515	0.0178595	0.00067542	3.597e-05	0.413665	0.137716	1.14768	-1.37463	0.00024641	0.00127048	0.0413675	0.0348556	0.0762232	0.125452	0.0294938	0.0823199	-0.0024414	0
1.324	0.0548346	0.0178582	-0.00079167	-4.341e-05	0.41596	0.134947	1.14768	-1.39425	0.00026645	0.0012835	0.0420683	0.0341548	0.0762232	0.12556	0.0294943	0.0823225	0.0048828	0
1.326	0.0500193	0.0178598	-0.00212512	-0.0001063	0.418256	0.132139	1.14768	-1.41387	0.00031047	0.00121302	0.0427791	0.0334441	0.0762232	0.125665	0.0294949	0.082325	-0.0048828	0
1.328	0.0467872	0.017864	-0.00318334	-0.00014894	0.420551	0.129292	1.14768	-1.43349	0.00032607	0.00107444	0.0434997	0.0327235	0.0762232	0.125762	0.0294956	0.0823273	-0.01709	0
1.33	0.0387397	0.0178704	-0.0038558	-0.00014937	0.422846	0.126405	1.14768	-1.45311	0.00027157	0.00089763	0.0442303	0.0319929	0.0762232	0.125847	0.0294962	0.0823292	-0.012207	0
1.332	0.0371566	0.0178781	-0.00415074	-0.00015423	0.425142	0.123479	1.14768	-1.47273	0.00013918	0.00071518	0.0449709	0.0312523	0.0762232	0.125923	0.0294966	0.0823308	-0.014648	0
1.334	0.043555	0.0178864	-0.00421371	-0.00018353	0.427437	0.120514	1.14768	-1.49235	-3.941e-05	0.00055066	0.0457213	0.0305019	0.0762232	0.126004	0.0294967	0.0823321	0	0
1.336	0.0483703	0.0178948	-0.00427455	-0.00020676	0.429732	0.11751	1.14768	-1.51197	-0.00020821	0.00041445	0.0464817	0.0297415	0.0762232	0.126096	0.0294964	0.0823331	-0.014648	0
1.338	0.0500193	0.0179034	-0.00457847	-0.00022901	0.432028	0.114466	1.14768	-1.53159	-0.00031568	0.00030312	0.047252	0.0289712	0.0762232	0.126194	0.0294959	0.0823338	-0.0024414	0
1.34	0.0483703	0.0179125	-0.00528901	-0.00025583	0.434323	0.111383	1.14768	-1.55121	-0.00034096	0.00020188	0.0480323	0.0281909	0.0762232	0.126292	0.0294952	0.0823343	-0.01709	0
1.342	0.0500193	0.0179231	-0.00639189	-0.00031972	0.436618	0.108261	1.14768	-1.57083	-0.00030304	9.3e-05	0.0488225	0.0274007	0.0762232	0.126391	0.0294946	0.0823346	-0.024414	0
1.344	0.0483703	0.0179359	-0.00768226	-0.00037159	0.438914	0.1051	1.14768	-1.59045	-0.00025015	-3.687e-05	0.0496226	0.0266006	0.0762232	0.126489	0.0294941	0.0823346	-0.024414	0
1.346	0.0483703	0.0179513	-0.00882636	-0.00042693	0.441209	0.101899	1.14768	-1.61007	-0.00023649	-0.00019325	0.0504326	0.0257906	0.0762232	0.126586	0.0294936	0.0823344	-0.026855	0
1.348	0.0467872	0.0179689	-0.00947276	-0.0004432	0.443504	0.0986597	1.14768	-1.62969	-0.00029713	-0.0003658	0.0512526	0.0249706	0.0762232	0.126681	0.029493	0.0823339	-0.01709	0
1.35	0.0500193	0.0179879	-0.00943461	-0.00047191	0.4458	0.0953807	1.14768	-1.64931	-0.00043153	-0.00052594	0.0520825	0.0241407	0.0762232	0.126778	0.0294923	0.082333	-0.01709	0
1.352	0.0500193	0.0180067	-0.00880628	-0.00044048	0.448095	0.0920625	1.14768	-1.66893	-0.00060362	-0.00064092	0.0529223	0.0233008	0.0762232	0.126878	0.0294913	0.0823318	-0.01709	0
1.354	0.0532515	0.0180244	-0.00785318	-0.00041819	0.450391	0.088705	1.14768	-1.68855	-0.00076041	-0.00068807	0.0537721	0.0224511	0.0762232	0.126981	0.0294899	0.0823305	-0.01709	0
1.356	0.0500193	0.01804	-0.00684611	-0.00034244	0.452686	0.0853083	1.14768	-1.70817	-0.00085828	-0.0006562	0.0546318	0.0215913	0.0762232	0.127084	0.0294883	0.0823291	-0.014648	0
1.358	0.0580667	0.0180537	-0.00603191	-0.00035025	0.454981	0.0818723	1.14768	-1.72779	-0.00088201	-0.00054297	0.0555015	0.0207217	0.0762232	0.127193	0.0294865	0.0823279	-0.01709	0
1.36	0.0452041	0.0180658	-0.00561646	-0.00025389	0.457277	0.0783971	1.14768	-1.74741	-0.00085017	-0.00035381	0.056381	0.0198421	0.0762232	0.127296	0.0294848	0.082327	-0.019531	0
1.362	0.0467872	0.018077	-0.00566917	-0.00026524	0.459572	0.0748826	1.14768	-1.76703	-0.00080502	-0.00010234	0.0572705	0.0189527	0.0762232	0.127388	0.0294831	0.0823266	-0.024414	0
1.364	0.0483703	0.0180884	-0.00607322	-0.00029376	0.461867	0.071329	1.14768	-1.78665	-0.00079017	0.00018701	0.05817	0.0180532	0.0762232	0.127483	0.0294816	0.0823267	-0.01709	0
1.366	0.0419719	0.0181005	-0.00661204	-0.00027752	0.464163	0.067736	1.14768	-1.80627	-0.00082659	0.00048051	0.0590793	0.0171438	0.0762232	0.127573	0.0294799	0.0823273	-0.01709	0
1.368	0.043555	0.0181138	-0.00711089	-0.00030971	0.466458	0.0641039	1.14768	-1.82589	-0.00090074	0.00074448	0.0599986	0.0162246	0.0762232	0.127659	0.0294782	0.0823285	-0.026855	0
1.37	0.0452041	0.018128	-0.00749156	-0.00033865	0.468753	0.0604324	1.14768	-1.84551	-0.00097246	0.00095526	0.0609278	0.0152953	0.0762232	0.127748	0.0294763	0.0823302	-0.024414	0
1.372	0.0419719	0.018143	-0.00772516	-0.00032424	0.471049	0.0567218	1.14768	-1.86513	-0.00099793	0.0011031	0.061867	0.0143562	0.0762232	0.127835	0.0294744	0.0823323	-0.026855	0
1.374	0.0403228	0.0181584	-0.00778544	-0.00031393	0.473344	0.0529719	1.14768	-1.88475	-0.00095299	0.00118824	0.0628161	0.0134071	0.0762232	0.127917	0.0294724	0.0823346	-0.024414	0
1.376	0.0371566	0.018174	-0.00766167	-0.00028468	0.47564	0.0491828	1.14768	-1.90437	-0.00084464	0.00121417	0.0637751	0.0124481	0.0762232	0.127995	0.0294706	0.082337	-0.021973	0
1.378	0.0290433	0.0181893	-0.00739695	-0.00021483	0.477935	0.0453544	1.14768	-1.92399	-0.00070699	0.00118849	0.0647441	0.0114791	0.0762232	0.128061	0.0294691	0.0823394	-0.03418	0
1.38	0.0371566	0.0182041	-0.00708543	-0.00026327	0.48023	0.0414868	1.14768	-1.94361	-0.00058417	0.00113017	0.065723	0.0105002	0.0762232	0.128127	0.0294678	0.0823417	-0.01709	0
1.382	0.0306923	0.0182183	-0.00681434	-0.00020915	0.482526	0.03758	1.14768	-1.96323	-0.00050805	0.00106964	0.0667118	0.00951141	0.0762232	0.128195	0.0294667	0.0823439	-0.019531	0
1.384	0.0306923	0.0182319	-0.00660562	-0.00020274	0.484821	0.0336339	1.14768	-1.98285	-0.00048102	0.00103354	0.0677105	0.00851267	0.0762232	0.128256	0.0294657	0.082346	-0.014648	0
1.386	0.0290433	0.0182451	-0.00641638	-0.00018635	0.487116	0.0296485	1.14768	-2.00247	-0.00047282	0.00102525	0.0687192	0.00750399	0.0762232	0.128316	0.0294647	0.0823481	-0.024414	0
1.388	0.0274602	0.0182579	-0.00619325	-0.00017007	0.489412	0.025624	1.14768	-2.02209	-0.00043445	0.00102063	0.0697378	0.00648538	0.0762232	0.128372	0.0294638	0.0823501	-0.012207	0
1.39	0.024228	0.0182703	-0.0059193	-0.00014341	0.491707	0.0215602	1.14768	-2.04171	-0.00032335	0.00098238	0.0707663	0.00545684	0.0762232	0.128424	0.0294631	0.0823521	-0.031738	0
1.392	0.0226449	0.0182822	-0.00561188	-0.00012708	0.494002	0.0174571	1.14768	-2.06133	-0.00012746	0.00088036	0.0718048	0.00441836	0.0762232	0.128471	0.0294626	0.082354	-0.031738	0
1.394	0.0209958	0.0182934	-0.00528677	-0.000111	0.496298	0.0133148	1.14768	-2.08095	0.00012618	0.00070236	0.0728532	0.00336996	0.0762232	0.128515	0.0294626	0.0823556	-0.03418	0
1.396	0.0194127	0.018304	-0.00492982	-9.57e-05	0.498593	0.00913331	1.14768	-2.10057	0.00038595	0.00044955	0.0739116	0.00231162	0.0762232	0.128555	0.0294631	0.0823567	-0.01709	0
1.398	0.0161806	0.0183138	-0.00449819	-7.278e-05	0.500888	0.00491255	1.14768	-2.12019	0.000603	0.00012863	0.0749798	0.00124336	0.0762232	0.128591	0.0294641	0.0823573	-0.012207	0
1.4	0.0145975	0.0183228	-0.00394275	-5.755e-05	0.503184	0.00065254	1.14768	-2.13981	0.00075403	-0.00025026	0.076058	0.00016516	0.0762232	0.128621	0.0294655	0.0823572	-0.0073242	-1477.19
1.402	0.0145975	0.0183307	-0.00323953	-4.729e-05	0.505479	0	0	0	0.00084991	-0.00067103	0	0	0	0.128651	0.0294671	0.0823563	-0.0048828	0
1.404	0.00813317	0.0183372	-0.00241821	-1.967e-05	0.505479	0	0	0	0.00092817	-0.00111071	0	0	0	0.128673	0.0294689	0.0823545	0.0024414	0
1.406	0.00331791	0.018342	-0.00156052	-5.18e-06	0.505479	0	0	0	0.00103263	-0.00154338	0	0	0	0.128685	0.0294708	0.0823518	-0.0024414	0
1.408	0	0.0183451	-0.00074913	0	0.505479	0	0	0	0.00119022	-0.00194206	0	0	0	0.128688	0.0294731	0.0823483	-0.0024414	0
1.41	0	0.0183466	7.65e-06	0	0.505479	0	0	0	0.00139582	-0.00227708	0	0	0	0.128688	0.0294756	0.0823441	0.0024414	0
1.412	0	0.0183466	0.00080774	0	0.505479	0	0	0	0.00161366	-0.00251874	0	0	0	0.128688	0.0294786	0.0823393	0	0
1.414	0	0.018345	0.00180421	0	0.505479	0	0	0	0.00179545	-0.00264348	0	0	0	0.128688	0.029482	0.0823342	-0.0048828	0
1.416	0	0.0183414	0.00311018	0	0.505479	0	0	0	0.00190475	-0.00263537	0	0	0	0.128688	0.0294858	0.0823289	-0.0073242	0
1.418	0	0.0183352	0.00470625	0	0.505479	0	0	0	0.00193507	-0.00248561	0	0	0	0.128688	0.0294896	0.0823238	-0.0048828	0
1.42	0	0.0183258	0.0063858	0	0.505479	0	0	0	0.00191383	-0.00219634	0	0	0	0.128688	0.0294934	0.0823191	-0.0073242	0
1.422	0	0.018313	0.00781737	0	0.505479	0	0	0	0.00188933	-0.00178734	0	0	0	0.128688	0.0294972	0.0823151	0.012207	0
1.424	0	0.0182974	0.00871109	0	0.505479	0	0	0	0.00190591	-0.00129906	0	0	0	0.128688	0.029501	0.082312	0.0073242	0
1.426	0	0.0182799	0.00892171	0	0.505479	0	0	0	0.00198198	-0.00078433	0	0	0	0.128688	0.0295049	0.0823099	-0.0024414	0
1.428	0	0.0182621	0.00842429	0	0.505479	0	0	0	0.00210194	-0.00029177	0	0	0	0.128688	0.029509	0.0823089	-0.014648	0
1.43	0	0.0182452	0.0072672	0	0.505479	0	0	0	0.00222367	0.00014331	0	0	0	0.128688	0.0295133	0.0823087	-0.0073242	0
1.432	0	0.0182307	0.00555981	0	0.505479	0	0	0	0.00229869	0.00049636	0	0	0	0.128688	0.0295179	0.0823093	-0.014648	0
1.434	0	0.0182196	0.00347742	0	0.505479	0	0	0	0.00229637	0.00075494	0	0	0	0.128688	0.0295225	0.0823106	-0.012207	0
1.436	0	0.0182126	0.00126885	0	0.505479	0	0	0	0.00221855	0.00092654	0	0	0	0.128688	0.029527	0.0823123	-0.0097656	0
1.438	0	0.0182101	-0.00075946	0	0.505479	0	0	0	0.00209645	0.00103876	0	0	0	0.128688	0.0295313	0.0823142	-0.019531	0
1.44	0	0.0182116	-0.00231143	0	0.505479	0	0	0	0.00197274	0.00112684	0	0	0	0.128688	0.0295354	0.0823164	-0.03418	0
1.442	0	0.0182162	-0.00320661	0	0.505479	0	0	0	0.00188007	0.00121466	0	0	0	0.128688	0.0295392	0.0823187	-0.01709	0
1.444	0	0.0182226	-0.00344743	0	0.505479	0	0	0	0.00182681	0.00130324	0	0	0	0.128688	0.0295429	0.0823213	-0.024414	0
1.446	0	0.0182296	-0.00318143	0	0.505479	0	0	0	0.00179523	0.00137714	0	0	0	0.128688	0.0295465	0.0823239	-0.029297	0
1.448	0	0.0182359	-0.0026196	0	0.505479	0	0	0	0.00175296	0.00141772	0	0	0	0.128688	0.0295501	0.0823267	-0.024414	0
1.45	0	0.0182412	-0.00199473	0	0.505479	0	0	0	0.00167262	0.001409	0	0	0	0.128688	0.0295535	0.0823296	-0.041504	0
1.452	0	0.0182451	-0.00148845	0	0.505479	0	0	0	0.00154879	0.00133937	0	0	0	0.128688	0.0295567	0.0823323	-0.031738	0
1.454	0	0.0182481	-0.0011228	0	0.505479	0	0	0	0.0014022	0.0012048	0	0	0	0.128688	0.0295597	0.0823349	-0.021973	0
1.456	0	0.0182504	-0.00079	0	0.505479	0	0	0	0.0012692	0.00101088	0	0	0	0.128688	0.0295624	0.0823371	-0.026855	0
1.458	0	0.0182519	-0.00040039	0	0.505479	0	0	0	0.00118292	0.00077158	0	0	0	0.128688	0.0295648	0.0823389	-0.019531	0
1.46	0	0.0182527	5.018e-05	0	0.505479	0	0	0	0.0011562	0.00050446	0	0	0	0.128688	0.0295672	0.0823401	-0.024414	0
1.462	0	0.0182526	0.00049343	0	0.505479	0	0	0	0.00117413	0.00022479	0	0	0	0.128688	0.0295695	0.0823409	-0.014648	0
1.464	0	0.0182517	0.00081871	0	0.505479	0	0	0	0.00119958	-5.459e-05	0	0	0	0.128688	0.0295719	0.082341	-0.021973	0
1.466	0	0.01825	0.00096671	0	0.505479	0	0	0	0.00118837	-0.00031908	0	0	0	0.128688	0.0295742	0.0823407	-0.019531	0
1.468	0	0.0182481	0.00098751	0	0.505479	0	0	0	0.00110844	-0.00055551	0	0	0	0.128688	0.0295765	0.0823398	-0.014648	0
1.47	0	0.0182461	0.00093891	0	0.505479	0	0	0	0.00095442	-0.00076162	0	0	0	0.128688	0.0295786	0.0823385	-0.01709	0
1.472	0	0.0182442	0.00080806	0	0.505479	0	0	0	0.00074817	-0.00094502	0	0	0	0.128688	0.0295803	0.0823368	-0.021973	0
1.474	0	0.0182426	0.00058118	0	0.505479	0	0	0	0.00052411	-0.00110824	0	0	0	0.128688	0.0295816	0.0823347	-0.014648	0
1.476	0	0.0182414	0.00027685	0	0.505479	0	0	0	0.00030924	-0.0012393	0	0	0	0.128688	0.0295824	0.0823324	-0.021973	0
1.478	0	0.0182409	-9.919e-05	0	0.505479	0	0	0	0.0001093	-0.00132033	0	0	0	0.128688	0.0295828	0.0823298	-0.01709	0
1.48	0	0.0182411	-0.00053294	0	0.505479	0	0	0	-9.239e-05	-0.00134063	0	0	0	0.128688	0.0295828	0.0823271	-0.014648	0
1.482	0	0.0182422	-0.00094516	0	0.505479	0	0	0	-0.00032416	-0.00130128	0	0	0	0.128688	0.0295824	0.0823245	-0.01709	0
1.484	0	0.0182441	-0.00121683	0	0.505479	0	0	0	-0.00060894	-0.001212	0	0	0	0.128688	0.0295815	0.082322	-0.019531	0
1.486	0	0.0182465	-0.00128083	0	0.505479	0	0	0	-0.00094877	-0.00108446	0	0	0	0.128688	0.0295799	0.0823197	-0.012207	0
1.488	0	0.018249	-0.00117147	0	0.505479	0	0	0	-0.0013194	-0.00092899	0	0	0	0.128688	0.0295777	0.0823177	-0.0097656	0
1.49	0	0.0182514	-0.00097632	0	0.505479	0	0	0	-0.00167797	-0.00075625	0	0	0	0.128688	0.0295747	0.082316	-0.0024414	0
1.492	0	0.0182533	-0.00076023	0	0.505479	0	0	0	-0.00197938	-0.00057789	0	0	0	0.128688	0.029571	0.0823147	-0.021973	0
1.494	0	0.0182549	-0.0005523	0	0.505479	0	0	0	-0.00219459	-0.0004035	0	0	0	0.128688	0.0295668	0.0823137	-0.012207	0
1.496	0	0.018256	-0.00038647	0	0.505479	0	0	0	-0.00232233	-0.00023888	0	0	0	0.128688	0.0295623	0.082313	-0.014648	0
1.498	0	0.0182567	-0.00030892	0	0.505479	0	0	0	-0.00238727	-8.98e-05	0	0	0	0.128688	0.0295576	0.0823127	-0.01709	0
1.5	0	0.0182574	-0.00033023	0	0.505479	0	0	0	-0.00242495	3.427e-05	0	0	0	0.128688	0.0295528	0.0823126	-0.026855	0
1.502	0	0.018258	-0.00041966	0	0.505479	0	0	0	-0.00246127	0.00012384	0	0	0	0.128688	0.0295479	0.0823128	-0.024414	0
1.504	0	0.0182589	-0.00056603	0	0.505479	0	0	0	-0.00249901	0.00017451	0	0	0	0.128688	0.0295429	0.0823131	-0.026855	0
1.506	0	0.01826	-0.00079919	0	0.505479	0	0	0	-0.00251953	0.00018658	0	0	0	0.128688	0.0295379	0.0823135	-0.014648	0
1.508	0	0.0182616	-0.00114441	0	0.505479	0	0	0	-0.0024957	0.00016549	0	0	0	0.128688	0.0295329	0.0823138	-0.01709	0
1.51	0	0.0182639	-0.00157455	0	0.505479	0	0	0	-0.00240751	0.00012172	0	0	0	0.128688	0.029528	0.0823141	-0.031738	0
1.512	0	0.018267	-0.00199208	0	0.505479	0	0	0	-0.00225446	6.287e-05	0	0	0	0.128688	0.0295234	0.0823143	-0.019531	0
1.514	0	0.018271	-0.00226912	0	0.505479	0	0	0	-0.00205927	-1.172e-05	0	0	0	0.128688	0.029519	0.0823143	-0.012207	0
1.516	0	0.0182756	-0.00234869	0	0.505479	0	0	0	-0.00185981	-0.00010705	0	0	0	0.128688	0.0295151	0.0823142	-0.0097656	0
1.518	0	0.0182803	-0.00229296	0	0.505479	0	0	0	-0.0016931	-0.00023027	0	0	0	0.128688	0.0295116	0.0823139	-0.0024414	0
1.52	0	0.0182848	-0.00220778	0	0.505479	0	0	0	-0.00157806	-0.00038906	0	0	0	0.128688	0.0295083	0.0823133	-0.0073242	0
1.522	0	0.0182892	-0.00215895	0	0.505479	0	0	0	-0.0015062	-0.00058436	0	0	0	0.128688	0.0295052	0.0823123	-0.01709	0
1.524	0	0.0182936	-0.00215636	0	0.505479	0	0	0	-0.00144729	-0.00080843	0	0	0	0.128688	0.0295023	0.0823109	0.0048828	0
1.526	0	0.0182979	-0.00215352	0	0.505479	0	0	0	-0.00136566	-0.00105153	0	0	0	0.128688	0.0294994	0.082309	-0.012207	0
1.528	0	0.0183022	-0.00207201	0	0.505479	0	0	0	-0.00123743	-0.0013053	0	0	0	0.128688	0.0294968	0.0823067	-0.0097656	0
1.53	0	0.0183063	-0.00187666	0	0.505479	0	0	0	-0.00106155	-0.00156115	0	0	0	0.128688	0.0294945	0.0823038	-0.012207	0
1.532	0	0.0183101	-0.00162132	0	0.505479	0	0	0	-0.00085958	-0.00180809	0	0	0	0.128688	0.0294926	0.0823004	-0.01709	0
1.534	0	0.0183133	-0.00141213	0	0.505479	0	0	0	-0.00066222	-0.00202914	0	0	0	0.128688	0.0294911	0.0822966	-0.0073242	0
1.536	0	0.0183161	-0.00133735	0	0.505479	0	0	0	-0.00049003	-0.00220169	0	0	0	0.128688	0.02949	0.0822924	-0.0073242	0
1.538	0	0.0183188	-0.0014177	0	0.505479	0	0	0	-0.00034192	-0.0023089	0	0	0	0.128688	0.0294891	0.0822879	-0.0024414	0
1.54	0	0.0183217	-0.0015976	0	0.505479	0	0	0	-0.00019751	-0.0023483	0	0	0	0.128688	0.0294886	0.0822832	-0.0097656	0
1.542	0	0.0183249	-0.0017801	0	0.505479	0	0	0	-2.929e-05	-0.00232517	0	0	0	0.128688	0.0294883	0.0822785	-0.014648	0
1.544	0	0.0183284	-0.00187732	0	0.505479	0	0	0	0.00018142	-0.00224996	0	0	0	0.128688	0.0294885	0.082274	-0.01709	0
1.546	0	0.0183322	-0.00183828	0	0.505479	0	0	0	0.00043167	-0.00214322	0	0	0	0.128688	0.0294891	0.0822696	-0.014648	0
1.548	0	0.0183359	-0.001653	0	0.505479	0	0	0	0.0006951	-0.00202732	0	0	0	0.128688	0.0294902	0.0822654	-0.012207	0
1.55	0	0.0183391	-0.00135549	0	0.505479	0	0	0	0.00093253	-0.00191135	0	0	0	0.128688	0.0294919	0.0822614	-0.014648	0
1.552	0	0.0183419	-0.00102482	0	0.505479	0	0	0	0.00110843	-0.00179041	0	0	0	0.128688	0.0294939	0.0822578	-0.019531	0
1.554	0	0.0183439	-0.00075042	0	0.505479	0	0	0	0.00120692	-0.00165654	0	0	0	0.128688	0.0294962	0.0822543	-0.019531	0
1.556	0	0.0183454	-0.00056533	0	0.505479	0	0	0	0.00124027	-0.00150786	0	0	0	0.128688	0.0294987	0.0822511	-0.026855	0
1.558	0	0.0183465	-0.00043255	0	0.505479	0	0	0	0.00124316	-0.00134911	0	0	0	0.128688	0.0295012	0.0822483	-0.01709	0
1.56	0	0.0183474	-0.00030984	0	0.505479	0	0	0	0.00125537	-0.00118485	0	0	0	0.128688	0.0295036	0.0822458	-0.019531	0
1.562	0	0.018348	-0.00019365	0	0.505479	0	0	0	0.00130276	-0.00101335	0	0	0	0.128688	0.0295062	0.0822435	-0.021973	0
1.564	0	0.0183484	-9.943e-05	0	0.505479	0	0	0	0.00138583	-0.00082783	0	0	0	0.128688	0.0295089	0.0822417	-0.031738	0
1.566	0	0.0183486	-3.677e-05	0	0.505479	0	0	0	0.00148167	-0.00062155	0	0	0	0.128688	0.0295118	0.0822403	-0.021973	0
1.568	0	0.0183487	-7.3e-06	0	0.505479	0	0	0	0.00155803	-0.00039036	0	0	0	0.128688	0.0295148	0.0822392	-0.03418	0
1.57	0	0.0183487	-8.94e-06	0	0.505479	0	0	0	0.00159173	-0.0001342	0	0	0	0.128688	0.029518	0.0822387	-0.012207	0
1.572	0	0.0183487	-3.804e-05	0	0.505479	0	0	0	0.00158195	0.00014256	0	0	0	0.128688	0.0295211	0.0822387	-0.014648	0
1.574	0	0.0183488	-8.938e-05	0	0.505479	0	0	0	0.00155073	0.00043689	0	0	0	0.128688	0.0295243	0.0822393	-0.0097656	0
1.576	0	0.018349	-0.00015433	0	0.505479	0	0	0	0.00153019	0.00075275	0	0	0	0.128688	0.0295274	0.0822405	-0.021973	0
1.578	0	0.0183493	-0.0002176	0	0.505479	0	0	0	0.00154429	0.00109186	0	0	0	0.128688	0.0295304	0.0822424	-0.014648	0
1.58	0	0.0183497	-0.00025328	0	0.505479	0	0	0	0.00159617	0.00143764	0	0	0	0.128688	0.0295336	0.0822449	-0.01709	0
1.582	0	0.0183502	-0.00022767	0	0.505479	0	0	0	0.00166865	0.00175508	0	0	0	0.128688	0.0295368	0.0822481	-0.014648	0
1.584	0	0.0183507	-0.00012739	0	0.505479	0	0	0	0.0017343	0.00200668	0	0	0	0.128688	0.0295402	0.0822518	-0.012207	0
1.586	0	0.0183509	4.02e-06	0	0.505479	0	0	0	0.00176847	0.00217089	0	0	0	0.128688	0.0295437	0.082256	-0.01709	0
1.588	0	0.0183509	8.81e-05	0	0.505479	0	0	0	0.00176102	0.00225291	0	0	0	0.128688	0.0295473	0.0822604	-0.014648	0
1.59	0	0.0183507	8.558e-05	0	0.505479	0	0	0	0.00172146	0.002279	0	0	0	0.128688	0.0295507	0.082265	-0.014648	0
1.592	0	0.0183506	2.518e-05	0	0.505479	0	0	0	0.00167408	0.00227953	0	0	0	0.128688	0.0295541	0.0822695	-0.021973	0
1.594	0	0.0183505	-2.969e-05	0	0.505479	0	0	0	0.00164534	0.00227459	0	0	0	0.128688	0.0295575	0.0822741	-0.026855	0
1.596	0	0.0183506	-2.053e-05	0	0.505479	0	0	0	0.00165043	0.00226968	0	0	0	0.128688	0.0295608	0.0822786	-0.019531	0
1.598	0	0.0183506	6.649e-05	0	0.505479	0	0	0	0.00168493	0.0022606	0	0	0	0.128688	0.0295641	0.0822831	-0.014648	0
1.6	0	0.0183505	0.00017876	0	0.505479	0	0	0	0.00172473	0.00224092	0	0	0	0.128688	0.0295675	0.0822877	-0.012207	0
1.602	0	0.0183501	0.00024104	0	0.505479	0	0	0	0.0017365	0.00220446	0	0	0	0.128688	0.029571	0.0822921	-0.019531	0
1.604	0	0.0183497	0.00021902	0	0.505479	0	0	0	0.00169516	0.0021417	0	0	0	0.128688	0.0295744	0.0822964	-0.012207	0
1.606	0	0.0183492	0.00012287	0	0.505479	0	0	0	0.00159657	0.00203503	0	0	0	0.128688	0.0295777	0.0823006	-0.014648	0
1.608	0	0.018349	-2.594e-05	0	0.505479	0	0	0	0.00145683	0.00185962	0	0	0	0.128688	0.0295807	0.0823045	-0.014648	0
1.61	0	0.018349	-0.00020926	0	0.505479	0	0	0	0.00130175	0.00159381	0	0	0	0.128688	0.0295835	0.082308	-0.014648	0
1.612	0	0.0183494	-0.00040596	0	0.505479	0	0	0	0.00115402	0.001234	0	0	0	0.128688	0.0295859	0.0823108	-0.01709	0
1.614	0	0.0183503	-0.00058049	0	0.505479	0	0	0	0.00102382	0.00080005	0	0	0	0.128688	0.0295881	0.0823128	-0.021973	0
1.616	0	0.0183514	-0.00068257	0	0.505479	0	0	0	0.00090686	0.00032567	0	0	0	0.128688	0.0295901	0.082314	-0.01709	0
1.618	0	0.0183528	-0.00067536	0	0.505479	0	0	0	0.00078914	-0.0001535	0	0	0	0.128688	0.0295918	0.0823141	-0.024414	0
1.62	0	0.0183541	-0.00056812	0	0.505479	0	0	0	0.00065628	-0.00060293	0	0	0	0.128688	0.0295932	0.0823134	-0.01709	0
1.622	0	0.0183553	-0.00040653	0	0.505479	0	0	0	0.00050338	-0.00099037	0	0	0	0.128688	0.0295944	0.0823118	-0.014648	0
1.624	0	0.0183561	-0.00023422	0	0.505479	0	0	0	0.00033906	-0.0012946	0	0	0	0.128688	0.0295952	0.0823095	-0.0048828	0
1.626	0	0.0183565	-7.333e-05	0	0.505479	0	0	0	0.00018095	-0.00151128	0	0	0	0.128688	0.0295957	0.0823067	-0.014648	0
1.628	0	0.0183567	7.063e-05	0	0.505479	0	0	0	4.582e-05	-0.00164553	0	0	0	0.128688	0.0295959	0.0823035	-0.0097656	0
1.63	0	0.0183566	0.00019778	0	0.505479	0	0	0	-5.99e-05	-0.00170489	0	0	0	0.128688	0.0295959	0.0823002	-0.012207	0
1.632	0	0.0183562	0.00030396	0	0.505479	0	0	0	-0.00014379	-0.00170002	0	0	0	0.128688	0.0295957	0.0822968	-0.01709	0
1.634	0	0.0183556	0.00037328	0	0.505479	0	0	0	-0.00022392	-0.00164132	0	0	0	0.128688	0.0295954	0.0822934	-0.0073242	0
1.636	0	0.0183548	0.00038542	0	0.505479	0	0	0	-0.00032123	-0.00153214	0	0	0	0.128688	0.0295948	0.0822903	-0.012207	0
1.638	0	0.018354	0.00034595	0	0.505479	0	0	0	-0.00045041	-0.00136909	0	0	0	0.128688	0.0295941	0.0822874	-0.014648	0
1.64	0	0.0183533	0.00029546	0	0.505479	0	0	0	-0.00061121	-0.00114854	0	0	0	0.128688	0.029593	0.0822848	-0.019531	0
1.642	0	0.0183528	0.00026317	0	0.505479	0	0	0	-0.00078473	-0.00087478	0	0	0	0.128688	0.0295916	0.0822828	-0.01709	0
1.644	0	0.0183522	0.0002411	0	0.505479	0	0	0	-0.00093911	-0.00056579	0	0	0	0.128688	0.0295899	0.0822814	-0.0024414	0
1.646	0	0.0183518	0.00021881	0	0.505479	0	0	0	-0.00104502	-0.0002531	0	0	0	0.128688	0.0295879	0.0822806	-0.01709	0
1.648	0	0.0183513	0.00018608	0	0.505479	0	0	0	-0.00109199	2.195e-05	0	0	0	0.128688	0.0295858	0.0822803	-0.01709	0
1.65	0	0.0183509	0.00010099	0	0.505479	0	0	0	-0.00109299	0.00021379	0	0	0	0.128688	0.0295836	0.0822806	-0.019531	0
1.652	0	0.0183507	-8.098e-05	0	0.505479	0	0	0	-0.00107629	0.00028516	0	0	0	0.128688	0.0295814	0.0822811	-0.019531	0
1.654	0	0.0183509	-0.00035164	0	0.505479	0	0	0	-0.00107141	0.00021992	0	0	0	0.128688	0.0295792	0.0822816	-0.019531	0
1.656	0	0.0183516	-0.00066083	0	0.505479	0	0	0	-0.00109579	2.161e-05	0	0	0	0.128688	0.0295771	0.0822818	-0.026855	0
1.658	0	0.0183529	-0.0009682	0	0.505479	0	0	0	-0.00114846	-0.00029497	0	0	0	0.128688	0.0295748	0.0822815	-0.0048828	0
1.66	0	0.0183549	-0.00124325	0	0.505479	0	0	0	-0.00121348	-0.0007017	0	0	0	0.128688	0.0295725	0.0822805	-0.014648	0
1.662	0	0.0183573	-0.0014137	0	0.505479	0	0	0	-0.00126982	-0.00115041	0	0	0	0.128688	0.02957	0.0822787	-0.01709	0
1.664	0	0.0183602	-0.00139627	0	0.505479	0	0	0	-0.00130219	-0.00157866	0	0	0	0.128688	0.0295674	0.082276	-0.0073242	0
1.666	0	0.018363	-0.0012077	0	0.505479	0	0	0	-0.001308	-0.00192842	0	0	0	0.128688	0.0295648	0.0822724	-0.019531	0
1.668	0	0.0183654	-0.00095962	0	0.505479	0	0	0	-0.00129797	-0.00215918	0	0	0	0.128688	0.0295622	0.0822684	-0.01709	0
1.67	0	0.0183673	-0.00074969	0	0.505479	0	0	0	-0.00128909	-0.0022485	0	0	0	0.128688	0.0295596	0.082264	-0.019531	0
1.672	0	0.0183688	-0.00062927	0	0.505479	0	0	0	-0.00129305	-0.00219293	0	0	0	0.128688	0.029557	0.0822595	-0.014648	0
1.674	0	0.0183701	-0.00061288	0	0.505479	0	0	0	-0.00130784	-0.00200891	0	0	0	0.128688	0.0295544	0.0822553	-0.014648	0
1.676	0	0.0183713	-0.00064972	0	0.505479	0	0	0	-0.00131642	-0.00172308	0	0	0	0.128688	0.0295518	0.0822516	-0.0097656	0
1.678	0	0.0183726	-0.00064221	0	0.505479	0	0	0	-0.00129164	-0.0013619	0	0	0	0.128688	0.0295492	0.0822485	-0.01709	0
1.68	0	0.0183739	-0.00053453	0	0.505479	0	0	0	-0.00120734	-0.00094971	0	0	0	0.128688	0.0295467	0.0822462	-0.021973	0
1.682	0	0.0183749	-0.000361	0	0.505479	0	0	0	-0.00105222	-0.00050886	0	0	0	0.128688	0.0295444	0.0822447	-0.019531	0
1.684	0	0.0183757	-0.00019442	0	0.505479	0	0	0	-0.00083684	-6.016e-05	0	0	0	0.128688	0.0295426	0.0822442	-0.01709	0
1.686	0	0.0183761	-7.189e-05	0	0.505479	0	0	0	-0.00058801	0.00037662	0	0	0	0.128688	0.0295411	0.0822445	-0.0097656	0
1.688	0	0.0183762	-1.37e-06	0	0.505479	0	0	0	-0.00033579	0.00078588	0	0	0	0.128688	0.0295402	0.0822456	-0.026855	0
1.69	0	0.0183762	1.81e-06	0	0.505479	0	0	0	-0.00010144	0.00115753	0	0	0	0.128688	0.0295398	0.0822476	-0.01709	0
1.692	0	0.0183762	-6.454e-05	0	0.505479	0	0	0	0.00010914	0.00147981	0	0	0	0.128688	0.0295398	0.0822502	-0.01709	0
1.694	0	0.0183763	-0.0001808	0	0.505479	0	0	0	0.00030411	0.00173405	0	0	0	0.128688	0.0295402	0.0822534	-0.01709	0
1.696	0	0.0183767	-0.00034065	0	0.505479	0	0	0	0.00049691	0.00190273	0	0	0	0.128688	0.029541	0.0822571	-0.0073242	0
1.698	0.00166885	0.0183774	-0.00053727	-9e-07	0.505479	0	0	0	0.00069514	0.00197885	0	0	0	0.12869	0.0295422	0.0822609	-0.029297	0
1.7	0	0.0183784	-0.00072542	0	0.505479	0	0	0	0.00089373	0.00196472	0	0	0	0.128691	0.0295438	0.0822649	-0.0024414	0
1.702	0	0.0183799	-0.00084668	0	0.505479	0	0	0	0.00107573	0.00186974	0	0	0	0.128691	0.0295457	0.0822687	-0.012207	0
1.704	0	0.0183816	-0.00086338	0	0.505479	0	0	0	0.00122063	0.00171295	0	0	0	0.128691	0.029548	0.0822723	-0.0097656	0
1.706	0	0.0183833	-0.0007525	0	0.505479	0	0	0	0.00131552	0.00151964	0	0	0	0.128691	0.0295506	0.0822755	-0.012207	0
1.708	0	0.0183848	-0.00051253	0	0.505479	0	0	0	0.00136247	0.00131272	0	0	0	0.128691	0.0295532	0.0822784	-0.021973	0
1.71	0	0.0183858	-0.00018396	0	0.505479	0	0	0	0.00137773	0.00110917	0	0	0	0.128691	0.029556	0.0822808	-0.026855	0
1.712	0	0.0183862	0.00016099	0	0.505479	0	0	0	0.00138514	0.0009208	0	0	0	0.128691	0.0295588	0.0822828	-0.019531	0
1.714	8.575e-05	0.0183859	0.00044319	4e-08	0.505479	0	0	0	0.00140713	0.00075569	0	0	0	0.128691	0.0295615	0.0822845	-0.0097656	0
1.716	8.575e-05	0.018385	0.00059772	5e-08	0.505479	0	0	0	0.00145534	0.00062144	0	0	0	0.128692	0.0295644	0.0822859	-0.019531	0
1.718	0	0.0183838	0.00060172	0	0.505479	0	0	0	0.00152531	0.00052577	0	0	0	0.128692	0.0295674	0.082287	-0.0048828	0
1.72	8.575e-05	0.0183826	0.00048574	4e-08	0.505479	0	0	0	0.0016002	0.00047216	0	0	0	0.128692	0.0295705	0.082288	-0.0097656	0
1.722	0	0.0183816	0.00030526	0	0.505479	0	0	0	0.00166058	0.00045713	0	0	0	0.128692	0.0295738	0.0822889	-0.01709	0
1.724	0	0.018381	0.00010606	0	0.505479	0	0	0	0.00169362	0.00047051	0	0	0	0.128692	0.0295771	0.0822899	-0.01709	0
1.726	0	0.0183808	-8.375e-05	0	0.505479	0	0	0	0.00169791	0.00049546	0	0	0	0.128692	0.0295805	0.0822908	-0.014648	0
1.728	0	0.018381	-0.00024373	0	0.505479	0	0	0	0.00168397	0.00051156	0	0	0	0.128692	0.0295839	0.0822919	-0.01709	0
1.73	0	0.0183815	-0.00034977	0	0.505479	0	0	0	0.00166864	0.00050093	0	0	0	0.128692	0.0295872	0.0822929	-0.029297	0
1.732	0	0.0183822	-0.00037755	0	0.505479	0	0	0	0.00166504	0.00045186	0	0	0	0.128692	0.0295906	0.0822938	-0.01709	0
1.734	0	0.0183829	-0.00033043	0	0.505479	0	0	0	0.00167449	0.00035952	0	0	0	0.128692	0.0295939	0.0822946	-0.026855	0
1.736	8.575e-05	0.0183836	-0.00024871	-2e-08	0.505479	0	0	0	0.0016847	0.00022554	0	0	0	0.128692	0.0295973	0.0822952	-0.024414	0
1.738	0	0.0183841	-0.0001644	0	0.505479	0	0	0	0.0016751	5.654e-05	0	0	0	0.128692	0.0296006	0.0822955	-0.026855	0
1.74	0	0.0183844	-7.659e-05	0	0.505479	0	0	0	0.00162838	-0.00013841	0	0	0	0.128692	0.029604	0.0822954	-0.01709	0
1.742	0	0.0183845	1.11e-05	0	0.505479	0	0	0	0.0015407	-0.00035208	0	0	0	0.128692	0.0296071	0.0822949	-0.014648	0
1.744	0	0.0183845	8.315e-05	0	0.505479	0	0	0	0.00142221	-0.00058379	0	0	0	0.128692	0.0296101	0.082294	-0.014648	0
1.746	0	0.0183844	0.00014099	0	0.505479	0	0	0	0.0012903	-0.00083797	0	0	0	0.128692	0.0296128	0.0822926	-0.014648	0
1.748	0	0.0183841	0.00018218	0	0.505479	0	0	0	0.00116131	-0.0011152	0	0	0	0.128692	0.0296152	0.0822906	-0.019531	0
1.75	0.00331791	0.0183837	0.00018037	6e-07	0.505479	0	0	0	0.0010436	-0.0014062	0	0	0	0.128695	0.0296175	0.0822881	-0.0073242	0
1.752	0	0.0183834	0.00013215	0	0.505479	0	0	0	0.00093415	-0.00169138	0	0	0	0.128699	0.0296194	0.082285	-0.012207	0
1.754	0	0.0183831	8.629e-05	0	0.505479	0	0	0	0.00082107	-0.00194462	0	0	0	0.128699	0.0296212	0.0822814	-0.012207	0
1.756	0.00166885	0.0183829	9.171e-05	1.5e-07	0.505479	0	0	0	0.00069068	-0.00214447	0	0	0	0.1287	0.0296227	0.0822773	-0.012207	0
1.758	0	0.0183827	0.00013192	0	0.505479	0	0	0	0.00053521	-0.00228053	0	0	0	0.128702	0.0296239	0.0822728	-0.01709	0
1.76	0	0.0183825	0.00013733	0	0.505479	0	0	0	0.00035804	-0.00234778	0	0	0	0.128702	0.0296248	0.0822682	-0.01709	0
1.762	0.00166885	0.0183822	6.151e-05	1e-07	0.505479	0	0	0	0.00017457	-0.00234229	0	0	0	0.128704	0.0296253	0.0822635	-0.014648	0
1.764	0.00166885	0.0183821	-7.951e-05	-1.3e-07	0.505479	0	0	0	5.75e-06	-0.00226285	0	0	0	0.128707	0.0296255	0.0822589	-0.019531	0
1.766	0.00813317	0.0183822	-0.00023118	-1.88e-06	0.505479	0	0	0	-0.00013246	-0.0021128	0	0	0	0.128717	0.0296254	0.0822545	-0.019531	0
1.768	0	0.0183827	-0.00033412	0	0.505479	0	0	0	-0.00023539	-0.00190159	0	0	0	0.128725	0.029625	0.0822505	-0.019531	0
1.77	0	0.0183834	-0.00035721	0	0.505479	0	0	0	-0.00030929	-0.0016454	0	0	0	0.128725	0.0296245	0.082247	-0.014648	0
1.772	0	0.0183841	-0.00031603	0	0.505479	0	0	0	-0.00036686	-0.00136485	0	0	0	0.128725	0.0296238	0.082244	-0.014648	0
1.774	0.00166885	0.0183847	-0.00023361	-3.9e-07	0.505479	0	0	0	-0.00042069	-0.0010774	0	0	0	0.128727	0.029623	0.0822415	-0.01709	0
1.776	0	0.0183852	-9.846e-05	0	0.505479	0	0	0	-0.00047782	-0.00078797	0	0	0	0.128728	0.0296221	0.0822397	-0.01709	0
1.778	0	0.0183854	9.873e-05	0	0.505479	0	0	0	-0.00053826	-0.00049259	0	0	0	0.128728	0.0296211	0.0822384	-0.019531	0
1.78	0	0.0183852	0.00031292	0	0.505479	0	0	0	-0.00059695	-0.00019556	0	0	0	0.128728	0.02962	0.0822377	-0.019531	0
1.782	0.00166885	0.0183845	0.00046549	7.8e-07	0.505479	0	0	0	-0.00064831	8.436e-05	0	0	0	0.12873	0.0296187	0.0822376	-0.014648	0
1.784	0.00490101	0.0183836	0.00050736	2.49e-06	0.505479	0	0	0	-0.00069091	0.00032765	0	0	0	0.128737	0.0296174	0.082238	-0.01709	0
1.786	8.575e-05	0.0183826	0.00044986	4e-08	0.505479	0	0	0	-0.00073032	0.00052454	0	0	0	0.128742	0.029616	0.0822389	-0.014648	0
1.788	0	0.0183817	0.00034094	0	0.505479	0	0	0	-0.0007786	0.00067228	0	0	0	0.128742	0.0296145	0.08224	-0.019531	0
1.79	0.00166885	0.018381	0.00022554	3.8e-07	0.505479	0	0	0	-0.00084893	0.00077119	0	0	0	0.128743	0.0296128	0.0822415	-0.01709	0
1.792	8.575e-05	0.0183806	0.00012923	1e-08	0.505479	0	0	0	-0.00094736	0.00082347	0	0	0	0.128745	0.029611	0.0822431	-0.012207	0
1.794	0.00813317	0.0183803	6.127e-05	5e-07	0.505479	0	0	0	-0.00106893	0.00083159	0	0	0	0.128753	0.029609	0.0822447	0	0
1.796	0	0.0183802	2.102e-05	0	0.505479	0	0	0	-0.00119963	0.00079985	0	0	0	0.128761	0.0296068	0.0822464	-0.019531	0
1.798	0	0.0183802	2.62e-06	0	0.505479	0	0	0	-0.00132217	0.00073689	0	0	0	0.128761	0.0296042	0.0822479	-0.014648	0
1.8	0.00166885	0.0183802	-1.99e-06	0	0.505479	0	0	0	-0.00142413	0.00065387	0	0	0	0.128763	0.0296015	0.0822493	-0.019531	0
1.802	0	0.0183802	-1.54e-06	0	0.505479	0	0	0	-0.00150466	0.00056291	0	0	0	0.128765	0.0295986	0.0822505	-0.0024414	0
1.804	8.575e-05	0.0183802	-4.77e-06	0	0.505479	0	0	0	-0.00157421	0.00047431	0	0	0	0.128765	0.0295955	0.0822516	-0.014648	0
1.806	0	0.0183802	-2.022e-05	0	0.505479	0	0	0	-0.00164726	0.00039134	0	0	0	0.128765	0.0295923	0.0822524	-0.01709	0
1.808	8.575e-05	0.0183802	-5.566e-05	0	0.505479	0	0	0	-0.00173259	0.00031124	0	0	0	0.128765	0.0295889	0.0822531	-0.012207	0
1.81	0	0.0183803	-0.00011677	0	0.505479	0	0	0	-0.00182711	0.0002323	0	0	0	0.128765	0.0295853	0.0822537	-0.012207	0
1.812	8.575e-05	0.0183805	-0.00020449	-2e-08	0.505479	0	0	0	-0.00191752	0.00015854	0	0	0	0.128765	0.0295816	0.0822541	-0.012207	0
1.814	8.575e-05	0.018381	-0.00031076	-3e-08	0.505479	0	0	0	-0.00198734	9.754e-05	0	0	0	0.128765	0.0295777	0.0822543	-0.014648	0
1.816	0.00166885	0.0183816	-0.00041269	-6.9e-07	0.505479	0	0	0	-0.00202294	5.397e-05	0	0	0	0.128767	0.0295736	0.0822545	-0.0097656	0
1.818	0	0.0183824	-0.00046605	0	0.505479	0	0	0	-0.00201721	2.609e-05	0	0	0	0.128769	0.0295696	0.0822545	-0.01709	0
1.82	0.00166885	0.0183833	-0.00040809	-6.8e-07	0.505479	0	0	0	-0.00197158	7.21e-06	0	0	0	0.12877	0.0295656	0.0822546	-0.0024414	0
1.822	0.00813317	0.0183841	-0.00020204	-1.64e-06	0.505479	0	0	0	-0.00189645	-1.36e-05	0	0	0	0.12878	0.0295618	0.0822546	-0.01709	0
1.824	0	0.0183846	8.89e-05	0	0.505479	0	0	0	-0.00180744	-4.955e-05	0	0	0	0.128788	0.029558	0.0822545	-0.0048828	0
1.826	0.00331791	0.0183844	0.00031443	1.04e-06	0.505479	0	0	0	-0.00171656	-0.00010922	0	0	0	0.128792	0.0295545	0.0822544	-0.012207	0
1.828	8.575e-05	0.0183838	0.00036618	3e-08	0.505479	0	0	0	-0.00162475	-0.00019336	0	0	0	0.128795	0.0295512	0.082254	-0.01709	0
1.83	0	0.018383	0.00025365	0	0.505479	0	0	0	-0.00152305	-0.00030018	0	0	0	0.128795	0.029548	0.0822536	-0.029297	0
1.832	8.575e-05	0.0183825	5.24e-05	0	0.505479	0	0	0	-0.0013992	-0.00042989	0	0	0	0.128795	0.0295451	0.0822528	-0.019531	0
1.834	0.00166885	0.0183824	-0.00015767	-2.6e-07	0.505479	0	0	0	-0.00124453	-0.00058063	0	0	0	0.128797	0.0295425	0.0822518	-0.012207	0
1.836	0.00166885	0.0183827	-0.00030127	-5e-07	0.505479	0	0	0	-0.00105903	-0.00074115	0	0	0	0.1288	0.0295402	0.0822505	-0.0097656	0
1.838	0.00331791	0.0183833	-0.00031013	-1.03e-06	0.505479	0	0	0	-0.00085205	-0.00089142	0	0	0	0.128805	0.0295383	0.0822489	-0.021973	0
1.84	0.00166885	0.0183839	-0.00015465	-2.6e-07	0.505479	0	0	0	-0.00063729	-0.00101069	0	0	0	0.12881	0.0295368	0.082247	-0.01709	0
1.842	8.575e-05	0.0183843	0.00012093	1e-08	0.505479	0	0	0	-0.00042609	-0.0010849	0	0	0	0.128812	0.0295357	0.0822449	-0.014648	0
1.844	8.575e-05	0.018384	0.00041153	4e-08	0.505479	0	0	0	-0.00022298	-0.00111052	0	0	0	0.128812	0.0295351	0.0822427	-0.0097656	0
1.846	0.00331791	0.0183832	0.00061335	2.04e-06	0.505479	0	0	0	-2.468e-05	-0.00109306	0	0	0	0.128816	0.0295348	0.0822405	-0.019531	0
1.848	8.575e-05	0.018382	0.00067741	6e-08	0.505479	0	0	0	0.00017725	-0.00104017	0	0	0	0.128819	0.029535	0.0822383	-0.014648	0
1.85	0	0.0183806	0.00060852	0	0.505479	0	0	0	0.00039133	-0.00095612	0	0	0	0.128819	0.0295355	0.0822363	-0.012207	0
1.852	0.00331791	0.0183794	0.00044391	1.47e-06	0.505479	0	0	0	0.00062091	-0.00084266	0	0	0	0.128822	0.0295365	0.0822345	-0.012207	0
1.854	0	0.0183785	0.00025643	0	0.505479	0	0	0	0.00086056	-0.00070365	0	0	0	0.128826	0.029538	0.082233	-0.0097656	0
1.856	8.575e-05	0.018378	0.00013494	1e-08	0.505479	0	0	0	0.00109624	-0.00054674	0	0	0	0.128826	0.02954	0.0822317	-0.021973	0
1.858	8.575e-05	0.0183777	0.00011814	1e-08	0.505479	0	0	0	0.00131022	-0.00037781	0	0	0	0.128826	0.0295424	0.0822308	-0.0097656	0
1.86	8.575e-05	0.0183775	0.00016847	1e-08	0.505479	0	0	0	0.00148842	-0.00019782	0	0	0	0.128826	0.0295452	0.0822302	-0.019531	0
1.862	8.575e-05	0.0183771	0.00022972	2e-08	0.505479	0	0	0	0.00162583	-9.74e-06	0	0	0	0.128826	0.0295483	0.08223	-0.019531	0
1.864	0.00166885	0.0183767	0.00029235	4.9e-07	0.505479	0	0	0	0.00172688	0.00017771	0	0	0	0.128828	0.0295516	0.0822302	-0.019531	0
1.866	0.00166885	0.0183761	0.00037813	6.3e-07	0.505479	0	0	0	0.00180157	0.0003548	0	0	0	0.128831	0.0295552	0.0822307	-0.0097656	0
1.868	8.575e-05	0.0183753	0.00047499	4e-08	0.505479	0	0	0	0.00185973	0.00051442	0	0	0	0.128833	0.0295588	0.0822316	-0.024414	0
1.87	0	0.0183744	0.0005348	0	0.505479	0	0	0	0.00190532	0.00065254	0	0	0	0.128833	0.0295626	0.0822328	-0.021973	0
1.872	0	0.0183733	0.0005273	0	0.505479	0	0	0	0.00193477	0.00076822	0	0	0	0.128833	0.0295665	0.0822342	-0.0073242	0
1.874	0.00166885	0.0183723	0.0004597	7.7e-07	0.505479	0	0	0	0.00194136	0.00086245	0	0	0	0.128835	0.0295703	0.0822358	-0.019531	0
1.876	0	0.0183714	0.00037338	0	0.505479	0	0	0	0.00192247	0.00093825	0	0	0	0.128837	0.0295742	0.0822376	-0.012207	0
1.878	0.00331791	0.0183706	0.00032859	1.09e-06	0.505479	0	0	0	0.00188526	0.00100216	0	0	0	0.12884	0.029578	0.0822396	-0.014648	0
1.88	0.00166885	0.0183699	0.00033144	5.5e-07	0.505479	0	0	0	0.00184636	0.00106142	0	0	0	0.128845	0.0295817	0.0822416	-0.021973	0
1.882	8.575e-05	0.0183693	0.00029568	3e-08	0.505479	0	0	0	0.00182353	0.0011176	0	0	0	0.128847	0.0295854	0.0822438	-0.01709	0
1.884	8.575e-05	0.0183687	0.00014246	1e-08	0.505479	0	0	0	0.00182624	0.00116319	0	0	0	0.128847	0.029589	0.0822461	-0.014648	0
1.886	0.00166885	0.0183684	-0.0001011	-1.7e-07	0.505479	0	0	0	0.00185335	0.00118208	0	0	0	0.128849	0.0295927	0.0822484	-0.0097656	0
1.888	8.575e-05	0.0183686	-0.00034315	-3e-08	0.505479	0	0	0	0.00189604	0.00115366	0	0	0	0.12885	0.0295965	0.0822508	-0.01709	0
1.89	0	0.0183693	-0.00052323	0	0.505479	0	0	0	0.00194087	0.00106391	0	0	0	0.12885	0.0296003	0.082253	-0.012207	0
1.892	8.575e-05	0.0183703	-0.00064774	-6e-08	0.505479	0	0	0	0.00197324	0.00091292	0	0	0	0.128851	0.0296042	0.082255	-0.024414	0
1.894	0	0.0183716	-0.00075609	0	0.505479	0	0	0	0.00198301	0.0007091	0	0	0	0.128851	0.0296082	0.0822566	-0.01709	0
1.896	0	0.0183732	-0.00086891	0	0.505479	0	0	0	0.0019691	0.000463	0	0	0	0.128851	0.0296121	0.0822578	-0.01709	0
1.898	0.00331791	0.0183749	-0.00095814	-3.18e-06	0.505479	0	0	0	0.00193877	0.00018996	0	0	0	0.128854	0.029616	0.0822584	-0.012207	0
1.9	0	0.0183768	-0.00095026	0	0.505479	0	0	0	0.00190172	-8.766e-05	0	0	0	0.128857	0.0296199	0.0822585	-0.01709	0
1.902	8.575e-05	0.0183787	-0.00078473	-7e-08	0.505479	0	0	0	0.00186422	-0.00034624	0	0	0	0.128857	0.0296237	0.0822581	-0.014648	0
1.904	8.575e-05	0.0183803	-0.00049514	-4e-08	0.505479	0	0	0	0.00182548	-0.00056836	0	0	0	0.128858	0.0296273	0.0822572	-0.012207	0
1.906	0.00331791	0.0183813	-0.00019458	-6.5e-07	0.505479	0	0	0	0.00177714	-0.00074004	0	0	0	0.128861	0.0296309	0.0822559	-0.029297	0
1.908	8.575e-05	0.0183816	3.141e-05	0	0.505479	0	0	0	0.00170727	-0.00084051	0	0	0	0.128864	0.0296344	0.0822543	-0.019531	0
1.91	8.575e-05	0.0183816	0.00017459	1e-08	0.505479	0	0	0	0.0016074	-0.00084412	0	0	0	0.128865	0.0296377	0.0822526	-0.019531	0
1.912	8.575e-05	0.0183812	0.00026448	2e-08	0.505479	0	0	0	0.00147722	-0.0007353	0	0	0	0.128865	0.0296408	0.082251	-0.019531	0
1.914	0.00166885	0.0183807	0.00032703	5.5e-07	0.505479	0	0	0	0.00132371	-0.00051542	0	0	0	0.128866	0.0296436	0.0822498	-0.012207	0
1.916	8.575e-05	0.0183801	0.00037083	3e-08	0.505479	0	0	0	0.00115614	-0.00019887	0	0	0	0.128868	0.0296461	0.082249	-0.01709	0
1.918	0.00166885	0.0183793	0.00038249	6.4e-07	0.505479	0	0	0	0.00098171	0.00018791	0	0	0	0.12887	0.0296482	0.082249	-0.021973	0
1.92	0	0.0183786	0.00033168	0	0.505479	0	0	0	0.00080367	0.00060639	0	0	0	0.128872	0.02965	0.0822498	-0.01709	0
1.922	8.575e-05	0.0183779	0.00020303	2e-08	0.505479	0	0	0	0.00061944	0.00100882	0	0	0	0.128872	0.0296514	0.0822514	-0.0048828	0
1.924	0	0.0183775	3.13e-05	0	0.505479	0	0	0	0.00042003	0.00134583	0	0	0	0.128872	0.0296525	0.0822538	-0.01709	0
1.926	0	0.0183774	-0.00012148	0	0.505479	0	0	0	0.00019435	0.00157968	0	0	0	0.128872	0.0296531	0.0822567	-0.019531	0
1.928	8.575e-05	0.0183777	-0.00021179	-2e-08	0.505479	0	0	0	-6.394e-05	0.00169221	0	0	0	0.128872	0.0296532	0.08226	-0.021973	0
1.93	0	0.0183781	-0.00020418	0	0.505479	0	0	0	-0.00035105	0.00168266	0	0	0	0.128872	0.0296528	0.0822634	-0.01709	0
1.932	0	0.0183785	-7.662e-05	0	0.505479	0	0	0	-0.00065189	0.00156297	0	0	0	0.128872	0.0296518	0.0822666	-0.0097656	0
1.934	0	0.0183786	0.00011793	0	0.505479	0	0	0	-0.00094474	0.00135403	0	0	0	0.128872	0.0296502	0.0822695	-0.014648	0
1.936	0	0.0183784	0.00027875	0	0.505479	0	0	0	-0.00120983	0.00108124	0	0	0	0.128872	0.0296481	0.082272	-0.012207	0
1.938	0	0.0183779	0.00036056	0	0.505479	0	0	0	-0.00143631	0.00076913	0	0	0	0.128872	0.0296454	0.0822738	-0.019531	0
1.94	8.575e-05	0.0183771	0.00037247	3e-08	0.505479	0	0	0	-0.00162351	0.00043812	0	0	0	0.128872	0.0296424	0.082275	-0.0073242	0
1.942	0	0.0183764	0.00031954	0	0.505479	0	0	0	-0.00177696	0.00010572	0	0	0	0.128872	0.029639	0.0822756	-0.014648	0
1.944	0	0.0183757	0.00022136	0	0.505479	0	0	0	-0.00190351	-0.00021025	0	0	0	0.128872	0.0296353	0.0822755	-0.014648	0
1.946	0.00166885	0.0183753	0.00013975	2.3e-07	0.505479	0	0	0	-0.0020082	-0.00049102	0	0	0	0.128874	0.0296314	0.0822748	-0.01709	0
1.948	8.575e-05	0.018375	0.00013164	1e-08	0.505479	0	0	0	-0.00209127	-0.00072051	0	0	0	0.128876	0.0296273	0.0822736	-0.029297	0
1.95	8.575e-05	0.0183748	0.00018547	2e-08	0.505479	0	0	0	-0.00214722	-0.00089471	0	0	0	0.128876	0.029623	0.0822719	-0.01709	0
1.952	0	0.0183744	0.00023203	0	0.505479	0	0	0	-0.00216815	-0.00102813	0	0	0	0.128876	0.0296187	0.08227	-0.0073242	0
1.954	8.575e-05	0.0183739	0.00021872	2e-08	0.505479	0	0	0	-0.00215052	-0.00114815	0	0	0	0.128876	0.0296144	0.0822678	-0.014648	0
1.956	8.575e-05	0.0183735	0.00014751	1e-08	0.505479	0	0	0	-0.00210081	-0.00128579	0	0	0	0.128876	0.0296101	0.0822654	-0.014648	0
1.958	0	0.0183732	4.835e-05	0	0.505479	0	0	0	-0.00203311	-0.00146774	0	0	0	0.128876	0.029606	0.0822627	-0.014648	0
1.96	0	0.0183731	-4.957e-05	0	0.505479	0	0	0	-0.00196035	-0.00170532	0	0	0	0.128876	0.029602	0.0822595	-0.01709	0
1.962	0.00166885	0.0183732	-0.00012042	-2e-07	0.505479	0	0	0	-0.00188832	-0.00198754	0	0	0	0.128878	0.0295982	0.0822558	-0.019531	0
1.964	8.575e-05	0.0183734	-0.00013589	-1e-08	0.505479	0	0	0	-0.00181497	-0.00228811	0	0	0	0.12888	0.0295945	0.0822515	-0.021973	0
1.966	0.00166885	0.0183737	-6.701e-05	-1.1e-07	0.505479	0	0	0	-0.00173243	-0.00258046	0	0	0	0.128881	0.0295909	0.0822466	-0.021973	0
1.968	0	0.0183739	8.814e-05	0	0.505479	0	0	0	-0.00163114	-0.00284079	0	0	0	0.128883	0.0295876	0.0822412	-0.0073242	0
1.97	0.00166885	0.0183737	0.00026525	4.4e-07	0.505479	0	0	0	-0.00150534	-0.00303525	0	0	0	0.128885	0.0295844	0.0822353	-0.0073242	0
1.972	8.575e-05	0.0183731	0.00035141	3e-08	0.505479	0	0	0	-0.00135741	-0.00311777	0	0	0	0.128886	0.0295816	0.0822292	-0.014648	0
1.974	0.00166885	0.0183724	0.00027302	4.6e-07	0.505479	0	0	0	-0.00119851	-0.00304714	0	0	0	0.128888	0.029579	0.082223	-0.0097656	0
1.976	0.00166885	0.0183719	6.28e-05	1e-07	0.505479	0	0	0	-0.00104456	-0.00279975	0	0	0	0.128892	0.0295768	0.0822172	-0.0048828	0
1.978	0.00490101	0.0183718	-0.00016646	-8.2e-07	0.505479	0	0	0	-0.00090937	-0.00237238	0	0	0	0.128898	0.0295748	0.082212	-0.012207	0
1.98	0.00331791	0.0183721	-0.00030711	-1.02e-06	0.505479	0	0	0	-0.00079859	-0.00178074	0	0	0	0.128906	0.0295731	0.0822078	-0.014648	0
1.982	0.00813317	0.0183727	-0.00030805	-2.51e-06	0.505479	0	0	0	-0.00070752	-0.00105009	0	0	0	0.128918	0.0295716	0.082205	-0.01709	0
1.984	8.575e-05	0.0183733	-0.00017129	-1e-08	0.505479	0	0	0	-0.00062373	-0.00020284	0	0	0	0.128926	0.0295703	0.0822038	-0.0097656	0
1.986	0.00166885	0.0183737	4.827e-05	8e-08	0.505479	0	0	0	-0.00053378	0.0007521	0	0	0	0.128928	0.0295691	0.0822043	-0.014648	0
1.988	0	0.0183736	0.0002507	0	0.505479	0	0	0	-0.00043028	0.00182143	0	0	0	0.128929	0.0295681	0.0822069	-0.01709	0
1.99	0	0.0183731	0.00034603	0	0.505479	0	0	0	-0.00031661	0.00301183	0	0	0	0.128929	0.0295674	0.0822117	-0.014648	0
1.992	0.00490101	0.0183724	0.00029741	1.46e-06	0.505479	0	0	0	-0.00020759	0.00431204	0	0	0	0.128934	0.0295669	0.0822191	-0.01709	0
1.994	0	0.0183718	0.0001185	0	0.505479	0	0	0	-0.00012452	0.00568991	0	0	0	0.128939	0.0295665	0.082229	-0.01709	0
1.996	0.00331791	0.0183716	-0.00012365	-4.1e-07	0.505479	0	0	0	-8.48e-05	0.00709762	0	0	0	0.128943	0.0295663	0.0822418	-0.012207	0
1.998	8.575e-05	0.0183718	-0.00031568	-3e-08	0.505479	0	0	0	-9.298e-05	0.00847723	0	0	0	0.128946	0.0295661	0.0822574	-0.019531	0
2	0	0.0183724	-0.00031568	0	0.505479	0	0	0	-0.00013846	0.0097625	0	0	0	0.128946	0.0295659	0.0822757	-0.01709	0
