# Supplementary material for: In vivo muscle force and muscle power during near-maximal frog jumps
Source: PLoS One. 2017 Mar 10;12(3):e0173415. doi: 10.1371/journal.pone.0173415 (PMC5345813; doi:10.1371/journal.pone.0173415)
Supplement: S3 File — Full raw data set of the current study. (ZIP) [file pone.0173415.s003.zip › Frog_jumping_full_dataset2/Extracted_data/Frog2/Jump17/Apr30jump17.all]

  0.00000000   0.00008575   0.01850000   0.00000000   0.00000000   0.00000000   0.00000000   0.00000000   0.00000000  -0.00044333   0.26026172   0.00000000   0.00000000   0.00000000   0.00000000   0.00000000   0.00000000  -0.00244140
  0.00200000   0.00000000   0.01850000   0.00000000   0.00000000   0.00000000   0.00000000   0.00000000   0.00000000  -0.00041511   0.25957644   0.00000000   0.00000000   0.00000000   0.00000000   0.00000000   0.00000000  -0.01709000
  0.00400000   0.00000000   0.01850000   0.00000000   0.00000000   0.00000000   0.00000000   0.00000000   0.00000000  -0.00039416   0.25900476   0.00000000   0.00000000   0.00000000   0.00000000   0.00000000   0.00000000  -0.00976560
  0.00600000   0.00166885   0.01850000   0.00000000   0.00000000   0.00000000   0.00000000   0.00000000   0.00000000  -0.00038706   0.25856001   0.00000000   0.00000000   0.00000000   0.00000000   0.00000000   0.00000000  -0.01464800
  0.00800000   0.00166885   0.01850000  -0.00000000  -0.00000000   0.00000000   0.00000000   0.00000000   0.00000000  -0.00039948   0.25824440   0.00000000   0.00000000   0.00000000   0.00000000   0.00000000   0.00000000  -0.01953100
  0.01000000   0.00000000   0.01850000  -0.00000000   0.00000000   0.00000000   0.00000000   0.00000000   0.00000000  -0.00043769   0.25804650   0.00000000   0.00000000   0.00000000   0.00000000   0.00000000   0.00000000  -0.01953100
  0.01200000   0.00813317   0.01850000   0.00000000   0.00000000   0.00000000   0.00000000   0.00000000   0.00000000  -0.00050684   0.25794007   0.00000000   0.00000000   0.00000000   0.00000000   0.00000000   0.00000000  -0.00732420
  0.01400000   0.00000000   0.01850000   0.00000000   0.00000000   0.00000000   0.00000000   0.00000000   0.00000000  -0.00060875   0.25788681   0.00000000   0.00000000   0.00000000   0.00000000   0.00000000   0.00000000  -0.01953100
  0.01600000   0.00008575   0.01850000   0.00000000   0.00000000   0.00000000   0.00000000   0.00000000   0.00000000  -0.00074257   0.25784548   0.00000000   0.00000000   0.00000000   0.00000000   0.00000000   0.00000000  -0.01709000
  0.01800000   0.00000000   0.01850000   0.00000000   0.00000000   0.00000000   0.00000000   0.00000000   0.00000000  -0.00090510   0.25778756   0.00000000   0.00000000   0.00000000   0.00000000   0.00000000   0.00000000  -0.00976560
  0.02000000   0.00655007   0.01850000   0.00000000   0.00000000   0.00000000   0.00000000   0.00000000   0.00000000  -0.00108967   0.25770680   0.00000000   0.00000000   0.00000000   0.00000000   0.00000000   0.00000000  -0.01464800
  0.02200000   0.00000000   0.01850000   0.00000000   0.00000000   0.00000000   0.00000000   0.00000000   0.00000000  -0.00128609   0.25761384   0.00000000   0.00000000   0.00000000   0.00000000   0.00000000   0.00000000  -0.00976560
  0.02400000   0.00000000   0.01850000  -0.00000000   0.00000000   0.00000000   0.00000000   0.00000000   0.00000000  -0.00148189   0.25752428   0.00000000   0.00000000   0.00000000   0.00000000   0.00000000   0.00000000  -0.00244140
  0.02600000   0.00000000   0.01850000  -0.00000000   0.00000000   0.00000000   0.00000000   0.00000000   0.00000000  -0.00166453   0.25744972   0.00000000   0.00000000   0.00000000   0.00000000   0.00000000   0.00000000  -0.01464800
  0.02800000   0.00000000   0.01850000   0.00000000   0.00000000   0.00000000   0.00000000   0.00000000   0.00000000  -0.00182316   0.25739508   0.00000000   0.00000000   0.00000000   0.00000000   0.00000000   0.00000000  -0.01464800
  0.03000000   0.00000000   0.01850000   0.00000000   0.00000000   0.00000000   0.00000000   0.00000000   0.00000000  -0.00194901   0.25735945   0.00000000   0.00000000   0.00000000   0.00000000   0.00000000   0.00000000  -0.01709000
  0.03200000   0.00008575   0.01850000   0.00000000   0.00000000   0.00000000   0.00000000   0.00000000   0.00000000  -0.00203481   0.25733514   0.00000000   0.00000000   0.00000000   0.00000000   0.00000000   0.00000000  -0.01953100
  0.03400000   0.00166885   0.01850000   0.00000000   0.00000000   0.00000000   0.00000000   0.00000000   0.00000000  -0.00207420   0.25730655   0.00000000   0.00000000   0.00000000   0.00000000   0.00000000   0.00000000  -0.00244140
  0.03600000   0.00000000   0.01850000   0.00000000   0.00000000   0.00000000   0.00000000   0.00000000   0.00000000  -0.00206239   0.25725894   0.00000000   0.00000000   0.00000000   0.00000000   0.00000000   0.00000000  -0.00976560
  0.03800000   0.00008575   0.01850000   0.00000000   0.00000000   0.00000000   0.00000000   0.00000000   0.00000000  -0.00199709   0.25719030   0.00000000   0.00000000   0.00000000   0.00000000   0.00000000   0.00000000  -0.01220700
  0.04000000   0.00000000   0.01850000  -0.00000000   0.00000000   0.00000000   0.00000000   0.00000000   0.00000000  -0.00187945   0.25710906   0.00000000   0.00000000   0.00000000   0.00000000   0.00000000   0.00000000  -0.00976560
  0.04200000   0.00008575   0.01850000  -0.00000000  -0.00000000   0.00000000   0.00000000   0.00000000   0.00000000  -0.00171585   0.25702512   0.00000000   0.00000000   0.00000000   0.00000000   0.00000000   0.00000000  -0.01953100
  0.04400000   0.00166885   0.01850000   0.00000000   0.00000000   0.00000000   0.00000000   0.00000000   0.00000000  -0.00151848   0.25694958   0.00000000   0.00000000   0.00000000   0.00000000   0.00000000   0.00000000  -0.01464800
  0.04600000   0.00166885   0.01850000   0.00000000   0.00000000   0.00000000   0.00000000   0.00000000   0.00000000  -0.00130312   0.25689623   0.00000000   0.00000000   0.00000000   0.00000000   0.00000000   0.00000000  -0.01953100
  0.04800000   0.00166885   0.01850000   0.00000000   0.00000000   0.00000000   0.00000000   0.00000000   0.00000000  -0.00108618   0.25687635   0.00000000   0.00000000   0.00000000   0.00000000   0.00000000   0.00000000  -0.01220700
  0.05000000   0.00008575   0.01850000   0.00000000   0.00000000   0.00000000   0.00000000   0.00000000   0.00000000  -0.00088262   0.25689204   0.00000000   0.00000000   0.00000000   0.00000000   0.00000000   0.00000000  -0.01464800
  0.05200000   0.00655007   0.01850000   0.00000000   0.00000000   0.00000000   0.00000000   0.00000000   0.00000000  -0.00070352   0.25693329   0.00000000   0.00000000   0.00000000   0.00000000   0.00000000   0.00000000  -0.01464800
  0.05400000   0.00655007   0.01850000   0.00000000   0.00000000   0.00000000   0.00000000   0.00000000   0.00000000  -0.00055538   0.25698035   0.00000000   0.00000000   0.00000000   0.00000000   0.00000000   0.00000000  -0.01220700
  0.05600000   0.00655007   0.01850000  -0.00000000  -0.00000000   0.00000000   0.00000000   0.00000000   0.00000000  -0.00044270   0.25701354   0.00000000   0.00000000   0.00000000   0.00000000   0.00000000   0.00000000  -0.01464800
  0.05800000   0.00331791   0.01850000  -0.00000000  -0.00000000   0.00000000   0.00000000   0.00000000   0.00000000  -0.00036932   0.25702288   0.00000000   0.00000000   0.00000000   0.00000000   0.00000000   0.00000000  -0.01953100
  0.06000000   0.00166885   0.01850000   0.00000000   0.00000000   0.00000000   0.00000000   0.00000000   0.00000000  -0.00033679   0.25700985   0.00000000   0.00000000   0.00000000   0.00000000   0.00000000   0.00000000  -0.01464800
  0.06200000   0.00008575   0.01850000   0.00000000   0.00000000   0.00000000   0.00000000   0.00000000   0.00000000  -0.00034327   0.25698612   0.00000000   0.00000000   0.00000000   0.00000000   0.00000000   0.00000000  -0.01709000
  0.06400000   0.00008575   0.01850000   0.00000000   0.00000000   0.00000000   0.00000000   0.00000000   0.00000000  -0.00038327   0.25697050   0.00000000   0.00000000   0.00000000   0.00000000   0.00000000   0.00000000  -0.02929700
  0.06600000   0.00008575   0.01850000   0.00000000   0.00000000   0.00000000   0.00000000   0.00000000   0.00000000  -0.00044815   0.25697971   0.00000000   0.00000000   0.00000000   0.00000000   0.00000000   0.00000000  -0.01220700
  0.06800000   0.00166885   0.01850000   0.00000000   0.00000000   0.00000000   0.00000000   0.00000000   0.00000000  -0.00052844   0.25701984   0.00000000   0.00000000   0.00000000   0.00000000   0.00000000   0.00000000  -0.01220700
  0.07000000   0.00008575   0.01850000   0.00000000   0.00000000   0.00000000   0.00000000   0.00000000   0.00000000  -0.00061609   0.25708441   0.00000000   0.00000000   0.00000000   0.00000000   0.00000000   0.00000000  -0.00244140
  0.07200000   0.00008575   0.01850000  -0.00000000  -0.00000000   0.00000000   0.00000000   0.00000000   0.00000000  -0.00070511   0.25715674   0.00000000   0.00000000   0.00000000   0.00000000   0.00000000   0.00000000  -0.01220700
  0.07400000   0.00000000   0.01850000  -0.00000000   0.00000000   0.00000000   0.00000000   0.00000000   0.00000000  -0.00079070   0.25721274   0.00000000   0.00000000   0.00000000   0.00000000   0.00000000   0.00000000  -0.01464800
  0.07600000   0.00000000   0.01850000   0.00000000   0.00000000   0.00000000   0.00000000   0.00000000   0.00000000  -0.00086829   0.25722503   0.00000000   0.00000000   0.00000000   0.00000000   0.00000000   0.00000000  -0.01220700
  0.07800000   0.00000000   0.01850000   0.00000000   0.00000000   0.00000000   0.00000000   0.00000000   0.00000000  -0.00093399   0.25717200   0.00000000   0.00000000   0.00000000   0.00000000   0.00000000   0.00000000  -0.01709000
  0.08000000   0.00331791   0.01850000   0.00000000   0.00000000   0.00000000   0.00000000   0.00000000   0.00000000  -0.00098535   0.25704702   0.00000000   0.00000000   0.00000000   0.00000000   0.00000000   0.00000000  -0.02197300
  0.08200000   0.00000000   0.01850000   0.00000000   0.00000000   0.00000000   0.00000000   0.00000000   0.00000000  -0.00102146   0.25686241   0.00000000   0.00000000   0.00000000   0.00000000   0.00000000   0.00000000  -0.01464800
  0.08400000   0.00000000   0.01850000   0.00000000   0.00000000   0.00000000   0.00000000   0.00000000   0.00000000  -0.00104315   0.25664926   0.00000000   0.00000000   0.00000000   0.00000000   0.00000000   0.00000000  -0.00244140
  0.08600000   0.00000000   0.01850000   0.00000000   0.00000000   0.00000000   0.00000000   0.00000000   0.00000000  -0.00105354   0.25644891   0.00000000   0.00000000   0.00000000   0.00000000   0.00000000   0.00000000  -0.00732420
  0.08800000   0.00000000   0.01850000  -0.00000000   0.00000000   0.00000000   0.00000000   0.00000000   0.00000000  -0.00105721   0.25629647   0.00000000   0.00000000   0.00000000   0.00000000   0.00000000   0.00000000  -0.00976560
  0.09000000   0.00000000   0.01850000  -0.00000000   0.00000000   0.00000000   0.00000000   0.00000000   0.00000000  -0.00105705   0.25621047   0.00000000   0.00000000   0.00000000   0.00000000   0.00000000   0.00000000  -0.00976560
  0.09200000   0.00008575   0.01850000   0.00000000   0.00000000   0.00000000   0.00000000   0.00000000   0.00000000  -0.00105164   0.25619346   0.00000000   0.00000000   0.00000000   0.00000000   0.00000000   0.00000000  -0.01953100
  0.09400000   0.00008575   0.01850000   0.00000000   0.00000000   0.00000000   0.00000000   0.00000000   0.00000000  -0.00103621   0.25623730   0.00000000   0.00000000   0.00000000   0.00000000   0.00000000   0.00000000  -0.01464800
  0.09600000   0.00813317   0.01850000   0.00000000   0.00000000   0.00000000   0.00000000   0.00000000   0.00000000  -0.00100537   0.25633122   0.00000000   0.00000000   0.00000000   0.00000000   0.00000000   0.00000000  -0.02685500
  0.09800000   0.00000000   0.01850000   0.00000000   0.00000000   0.00000000   0.00000000   0.00000000   0.00000000  -0.00095452   0.25646910   0.00000000   0.00000000   0.00000000   0.00000000   0.00000000   0.00000000  -0.01709000
  0.10000000   0.00655007   0.01850000   0.00000000   0.00000000   0.00000000   0.00000000   0.00000000   0.00000000  -0.00088035   0.25665028   0.00000000   0.00000000   0.00000000   0.00000000   0.00000000   0.00000000  -0.01709000
  0.10200000   0.00000000   0.01850000   0.00000000   0.00000000   0.00000000   0.00000000   0.00000000   0.00000000  -0.00078210   0.25687227   0.00000000   0.00000000   0.00000000   0.00000000   0.00000000   0.00000000  -0.01220700
  0.10400000   0.00166885   0.01850000  -0.00000000  -0.00000000   0.00000000   0.00000000   0.00000000   0.00000000  -0.00066250   0.25711952   0.00000000   0.00000000   0.00000000   0.00000000   0.00000000   0.00000000  -0.00488280
  0.10600000   0.00000000   0.01850000  -0.00000000   0.00000000   0.00000000   0.00000000   0.00000000   0.00000000  -0.00052735   0.25736253   0.00000000   0.00000000   0.00000000   0.00000000   0.00000000   0.00000000  -0.01220700
  0.10800000   0.00166885   0.01850000   0.00000000   0.00000000   0.00000000   0.00000000   0.00000000   0.00000000  -0.00038514   0.25756986   0.00000000   0.00000000   0.00000000   0.00000000   0.00000000   0.00000000  -0.01953100
  0.11000000   0.00000000   0.01850000   0.00000000   0.00000000   0.00000000   0.00000000   0.00000000   0.00000000  -0.00024680   0.25771830   0.00000000   0.00000000   0.00000000   0.00000000   0.00000000   0.00000000  -0.01709000
  0.11200000   0.00008575   0.01850000   0.00000000   0.00000000   0.00000000   0.00000000   0.00000000   0.00000000  -0.00012500   0.25779576   0.00000000   0.00000000   0.00000000   0.00000000   0.00000000   0.00000000  -0.01464800
  0.11400000   0.00000000   0.01850000   0.00000000   0.00000000   0.00000000   0.00000000   0.00000000   0.00000000  -0.00003175   0.25780005   0.00000000   0.00000000   0.00000000   0.00000000   0.00000000   0.00000000  -0.02197300
  0.11600000   0.00166885   0.01850000   0.00000000   0.00000000   0.00000000   0.00000000   0.00000000   0.00000000   0.00002463   0.25773675   0.00000000   0.00000000   0.00000000   0.00000000   0.00000000   0.00000000  -0.01953100
  0.11800000   0.00166885   0.01850000   0.00000000   0.00000000   0.00000000   0.00000000   0.00000000   0.00000000   0.00004062   0.25761855   0.00000000   0.00000000   0.00000000   0.00000000   0.00000000   0.00000000  -0.00976560
  0.12000000   0.00000000   0.01850000  -0.00000000   0.00000000   0.00000000   0.00000000   0.00000000   0.00000000   0.00001710   0.25746364   0.00000000   0.00000000   0.00000000   0.00000000   0.00000000   0.00000000  -0.00976560
  0.12200000   0.00008575   0.01850000  -0.00000000  -0.00000000   0.00000000   0.00000000   0.00000000   0.00000000  -0.00004094   0.25729125   0.00000000   0.00000000   0.00000000   0.00000000   0.00000000   0.00000000  -0.01220700
  0.12400000   0.00000000   0.01850000   0.00000000   0.00000000   0.00000000   0.00000000   0.00000000   0.00000000  -0.00012445   0.25711480   0.00000000   0.00000000   0.00000000   0.00000000   0.00000000   0.00000000  -0.01953100
  0.12600000   0.00000000   0.01850000   0.00000000   0.00000000   0.00000000   0.00000000   0.00000000   0.00000000  -0.00022180   0.25693709   0.00000000   0.00000000   0.00000000   0.00000000   0.00000000   0.00000000  -0.02441400
  0.12800000   0.00000000   0.01850000   0.00000000   0.00000000   0.00000000   0.00000000   0.00000000   0.00000000  -0.00032190   0.25675465   0.00000000   0.00000000   0.00000000   0.00000000   0.00000000   0.00000000  -0.01709000
  0.13000000   0.00000000   0.01850000   0.00000000   0.00000000   0.00000000   0.00000000   0.00000000   0.00000000  -0.00041663   0.25656772   0.00000000   0.00000000   0.00000000   0.00000000   0.00000000   0.00000000  -0.01220700
  0.13200000   0.00490101   0.01850000   0.00000000   0.00000000   0.00000000   0.00000000   0.00000000   0.00000000  -0.00050153   0.25638226   0.00000000   0.00000000   0.00000000   0.00000000   0.00000000   0.00000000  -0.01709000
  0.13400000   0.00166885   0.01850000   0.00000000   0.00000000   0.00000000   0.00000000   0.00000000   0.00000000  -0.00057579   0.25620266   0.00000000   0.00000000   0.00000000   0.00000000   0.00000000   0.00000000  -0.00976560
  0.13600000   0.00000000   0.01850000  -0.00000000   0.00000000   0.00000000   0.00000000   0.00000000   0.00000000  -0.00064080   0.25603002   0.00000000   0.00000000   0.00000000   0.00000000   0.00000000   0.00000000  -0.01953100
  0.13800000   0.00000000   0.01850000  -0.00000000   0.00000000   0.00000000   0.00000000   0.00000000   0.00000000  -0.00069804   0.25587029   0.00000000   0.00000000   0.00000000   0.00000000   0.00000000   0.00000000  -0.01464800
  0.14000000   0.00008575   0.01850000   0.00000000   0.00000000   0.00000000   0.00000000   0.00000000   0.00000000  -0.00074820   0.25573680   0.00000000   0.00000000   0.00000000   0.00000000   0.00000000   0.00000000  -0.01953100
  0.14200000   0.00166885   0.01850000   0.00000000   0.00000000   0.00000000   0.00000000   0.00000000   0.00000000  -0.00079155   0.25564104   0.00000000   0.00000000   0.00000000   0.00000000   0.00000000   0.00000000  -0.01953100
  0.14400000   0.00000000   0.01850000   0.00000000   0.00000000   0.00000000   0.00000000   0.00000000   0.00000000  -0.00082808   0.25558576   0.00000000   0.00000000   0.00000000   0.00000000   0.00000000   0.00000000  -0.01220700
  0.14600000   0.00008575   0.01850000   0.00000000   0.00000000   0.00000000   0.00000000   0.00000000   0.00000000  -0.00085733   0.25556724   0.00000000   0.00000000   0.00000000   0.00000000   0.00000000   0.00000000  -0.01953100
  0.14800000   0.00000000   0.01850000   0.00000000   0.00000000   0.00000000   0.00000000   0.00000000   0.00000000  -0.00087916   0.25557917   0.00000000   0.00000000   0.00000000   0.00000000   0.00000000   0.00000000  -0.01464800
  0.15000000   0.00000000   0.01850000   0.00000000   0.00000000   0.00000000   0.00000000   0.00000000   0.00000000  -0.00089491   0.25561648   0.00000000   0.00000000   0.00000000   0.00000000   0.00000000   0.00000000  -0.00244140
  0.15200000   0.00166885   0.01850000  -0.00000000  -0.00000000   0.00000000   0.00000000   0.00000000   0.00000000  -0.00090694   0.25567836   0.00000000   0.00000000   0.00000000   0.00000000   0.00000000   0.00000000  -0.00976560
  0.15400000   0.00008575   0.01850000  -0.00000000  -0.00000000   0.00000000   0.00000000   0.00000000   0.00000000  -0.00091730   0.25576444   0.00000000   0.00000000   0.00000000   0.00000000   0.00000000   0.00000000  -0.00976560
  0.15600000   0.00008575   0.01850000   0.00000000   0.00000000   0.00000000   0.00000000   0.00000000   0.00000000  -0.00092672   0.25586773   0.00000000   0.00000000   0.00000000   0.00000000   0.00000000   0.00000000  -0.02197300
  0.15800000   0.00000000   0.01850000   0.00000000   0.00000000   0.00000000   0.00000000   0.00000000   0.00000000  -0.00093422   0.25597675   0.00000000   0.00000000   0.00000000   0.00000000   0.00000000   0.00000000  -0.01464800
  0.16000000   0.00000000   0.01850000   0.00000000   0.00000000   0.00000000   0.00000000   0.00000000   0.00000000  -0.00093745   0.25608502   0.00000000   0.00000000   0.00000000   0.00000000   0.00000000   0.00000000  -0.01709000
  0.16200000   0.00166885   0.01850000   0.00000000   0.00000000   0.00000000   0.00000000   0.00000000   0.00000000  -0.00093339   0.25619244   0.00000000   0.00000000   0.00000000   0.00000000   0.00000000   0.00000000  -0.01464800
  0.16400000   0.00008575   0.01850000   0.00000000   0.00000000   0.00000000   0.00000000   0.00000000   0.00000000  -0.00091925   0.25629811   0.00000000   0.00000000   0.00000000   0.00000000   0.00000000   0.00000000  -0.01953100
  0.16600000   0.00000000   0.01850000   0.00000000   0.00000000   0.00000000   0.00000000   0.00000000   0.00000000  -0.00089415   0.25639799   0.00000000   0.00000000   0.00000000   0.00000000   0.00000000   0.00000000  -0.00976560
  0.16800000   0.00331791   0.01850000  -0.00000000  -0.00000000   0.00000000   0.00000000   0.00000000   0.00000000  -0.00086068   0.25648698   0.00000000   0.00000000   0.00000000   0.00000000   0.00000000   0.00000000  -0.01709000
  0.17000000   0.00000000   0.01850000  -0.00000000   0.00000000   0.00000000   0.00000000   0.00000000   0.00000000  -0.00082420   0.25655667   0.00000000   0.00000000   0.00000000   0.00000000   0.00000000   0.00000000  -0.01220700
  0.17200000   0.00490101   0.01850000   0.00000000   0.00000000   0.00000000   0.00000000   0.00000000   0.00000000  -0.00079139   0.25659253   0.00000000   0.00000000   0.00000000   0.00000000   0.00000000   0.00000000  -0.01709000
  0.17400000   0.00000000   0.01850000   0.00000000   0.00000000   0.00000000   0.00000000   0.00000000   0.00000000  -0.00076956   0.25657793   0.00000000   0.00000000   0.00000000   0.00000000   0.00000000   0.00000000  -0.01464800
  0.17600000   0.00000000   0.01850000   0.00000000   0.00000000   0.00000000   0.00000000   0.00000000   0.00000000  -0.00076522   0.25650150   0.00000000   0.00000000   0.00000000   0.00000000   0.00000000   0.00000000  -0.02441400
  0.17800000   0.00166885   0.01850000   0.00000000   0.00000000   0.00000000   0.00000000   0.00000000   0.00000000  -0.00078129   0.25635776   0.00000000   0.00000000   0.00000000   0.00000000   0.00000000   0.00000000  -0.02197300
  0.18000000   0.00000000   0.01850000   0.00000000   0.00000000   0.00000000   0.00000000   0.00000000   0.00000000  -0.00081629   0.25614380   0.00000000   0.00000000   0.00000000   0.00000000   0.00000000   0.00000000  -0.01709000
  0.18200000   0.00331791   0.01850000   0.00000000   0.00000000   0.00000000   0.00000000   0.00000000   0.00000000  -0.00086550   0.25586168   0.00000000   0.00000000   0.00000000   0.00000000   0.00000000   0.00000000  -0.01220700
  0.18400000   0.00008575   0.01850000  -0.00000000  -0.00000000   0.00000000   0.00000000   0.00000000   0.00000000  -0.00092251   0.25552305   0.00000000   0.00000000   0.00000000   0.00000000   0.00000000   0.00000000  -0.01464800
  0.18600000   0.00008575   0.01850000  -0.00000000  -0.00000000   0.00000000   0.00000000   0.00000000   0.00000000  -0.00098048   0.25514897   0.00000000   0.00000000   0.00000000   0.00000000   0.00000000   0.00000000  -0.01220700
  0.18800000   0.00813317   0.01850000   0.00000000   0.00000000   0.00000000   0.00000000   0.00000000   0.00000000  -0.00103305   0.25476946   0.00000000   0.00000000   0.00000000   0.00000000   0.00000000   0.00000000  -0.02197300
  0.19000000   0.00000000   0.01850000   0.00000000   0.00000000   0.00000000   0.00000000   0.00000000   0.00000000  -0.00107448   0.25442306   0.00000000   0.00000000   0.00000000   0.00000000   0.00000000   0.00000000  -0.01464800
  0.19200000   0.00000000   0.01850000   0.00000000   0.00000000   0.00000000   0.00000000   0.00000000   0.00000000  -0.00109979   0.25414848   0.00000000   0.00000000   0.00000000   0.00000000   0.00000000   0.00000000  -0.01464800
  0.19400000   0.00000000   0.01850000   0.00000000   0.00000000   0.00000000   0.00000000   0.00000000   0.00000000  -0.00110535   0.25397049   0.00000000   0.00000000   0.00000000   0.00000000   0.00000000   0.00000000  -0.01709000
  0.19600000   0.00655007   0.01850000   0.00000000   0.00000000   0.00000000   0.00000000   0.00000000   0.00000000  -0.00108898   0.25389427   0.00000000   0.00000000   0.00000000   0.00000000   0.00000000   0.00000000  -0.02197300
  0.19800000   0.00008575   0.01850000   0.00000000   0.00000000   0.00000000   0.00000000   0.00000000   0.00000000  -0.00104901   0.25390918   0.00000000   0.00000000   0.00000000   0.00000000   0.00000000   0.00000000  -0.00976560
  0.20000000   0.00008575   0.01850000  -0.00000000  -0.00000000   0.00000000   0.00000000   0.00000000   0.00000000  -0.00098360   0.25399401   0.00000000   0.00000000   0.00000000   0.00000000   0.00000000   0.00000000  -0.01709000
  0.20200000   0.00166885   0.01850000  -0.00000000  -0.00000000   0.00000000   0.00000000   0.00000000   0.00000000  -0.00089293   0.25412808   0.00000000   0.00000000   0.00000000   0.00000000   0.00000000   0.00000000  -0.00732420
  0.20400000   0.00000000   0.01850000   0.00000000   0.00000000   0.00000000   0.00000000   0.00000000   0.00000000  -0.00078242   0.25430320   0.00000000   0.00000000   0.00000000   0.00000000   0.00000000   0.00000000  -0.02685500
  0.20600000   0.00000000   0.01850000   0.00000000   0.00000000   0.00000000   0.00000000   0.00000000   0.00000000  -0.00066217   0.25451951   0.00000000   0.00000000   0.00000000   0.00000000   0.00000000   0.00000000  -0.01464800
  0.20800000   0.00000000   0.01850000   0.00000000   0.00000000   0.00000000   0.00000000   0.00000000   0.00000000  -0.00054368   0.25477736   0.00000000   0.00000000   0.00000000   0.00000000   0.00000000   0.00000000  -0.02197300
  0.21000000   0.00166885   0.01850000   0.00000000   0.00000000   0.00000000   0.00000000   0.00000000   0.00000000  -0.00043763   0.25508256   0.00000000   0.00000000   0.00000000   0.00000000   0.00000000   0.00000000  -0.02441400
  0.21200000   0.00000000   0.01850000   0.00000000   0.00000000   0.00000000   0.00000000   0.00000000   0.00000000  -0.00035279   0.25544842   0.00000000   0.00000000   0.00000000   0.00000000   0.00000000   0.00000000  -0.02197300
  0.21400000   0.00166885   0.01850000   0.00000000   0.00000000   0.00000000   0.00000000   0.00000000   0.00000000  -0.00029595   0.25588585   0.00000000   0.00000000   0.00000000   0.00000000   0.00000000   0.00000000  -0.01709000
  0.21600000   0.00655007   0.01850000  -0.00000000  -0.00000000   0.00000000   0.00000000   0.00000000   0.00000000  -0.00027240   0.25639261   0.00000000   0.00000000   0.00000000   0.00000000   0.00000000   0.00000000  -0.01709000
  0.21800000   0.00166885   0.01850000  -0.00000000  -0.00000000   0.00000000   0.00000000   0.00000000   0.00000000  -0.00028559   0.25694782   0.00000000   0.00000000   0.00000000   0.00000000   0.00000000   0.00000000  -0.00976560
  0.22000000   0.00008575   0.01850000   0.00000000   0.00000000   0.00000000   0.00000000   0.00000000   0.00000000  -0.00033543   0.25751920   0.00000000   0.00000000   0.00000000   0.00000000   0.00000000   0.00000000  -0.01464800
  0.22200000   0.00000000   0.01850000   0.00000000   0.00000000   0.00000000   0.00000000   0.00000000   0.00000000  -0.00041765   0.25807749   0.00000000   0.00000000   0.00000000   0.00000000   0.00000000   0.00000000  -0.01220700
  0.22400000   0.00008575   0.01850000   0.00000000   0.00000000   0.00000000   0.00000000   0.00000000   0.00000000  -0.00052561   0.25859972   0.00000000   0.00000000   0.00000000   0.00000000   0.00000000   0.00000000  -0.01709000
  0.22600000   0.00166885   0.01850000   0.00000000   0.00000000   0.00000000   0.00000000   0.00000000   0.00000000  -0.00065204   0.25906268   0.00000000   0.00000000   0.00000000   0.00000000   0.00000000   0.00000000  -0.02197300
  0.22800000   0.00166885   0.01850000   0.00000000   0.00000000   0.00000000   0.00000000   0.00000000   0.00000000  -0.00078951   0.25943899   0.00000000   0.00000000   0.00000000   0.00000000   0.00000000   0.00000000  -0.01953100
  0.23000000   0.00008575   0.01850000   0.00000000   0.00000000   0.00000000   0.00000000   0.00000000   0.00000000  -0.00093068   0.25969839   0.00000000   0.00000000   0.00000000   0.00000000   0.00000000   0.00000000  -0.02197300
  0.23200000   0.00008575   0.01850000  -0.00000000  -0.00000000   0.00000000   0.00000000   0.00000000   0.00000000  -0.00106845   0.25981482   0.00000000   0.00000000   0.00000000   0.00000000   0.00000000   0.00000000  -0.01953100
  0.23400000   0.00008575   0.01850000  -0.00000000  -0.00000000   0.00000000   0.00000000   0.00000000   0.00000000  -0.00119675   0.25977718   0.00000000   0.00000000   0.00000000   0.00000000   0.00000000   0.00000000  -0.00976560
  0.23600000   0.00166885   0.01850000   0.00000000   0.00000000   0.00000000   0.00000000   0.00000000   0.00000000  -0.00131103   0.25959192   0.00000000   0.00000000   0.00000000   0.00000000   0.00000000   0.00000000  -0.01464800
  0.23800000   0.00000000   0.01850000   0.00000000   0.00000000   0.00000000   0.00000000   0.00000000   0.00000000  -0.00140760   0.25927766   0.00000000   0.00000000   0.00000000   0.00000000   0.00000000   0.00000000  -0.01709000
  0.24000000   0.00166885   0.01850000   0.00000000   0.00000000   0.00000000   0.00000000   0.00000000   0.00000000  -0.00148353   0.25886527   0.00000000   0.00000000   0.00000000   0.00000000   0.00000000   0.00000000  -0.01953100
  0.24200000   0.00000000   0.01850000   0.00000000   0.00000000   0.00000000   0.00000000   0.00000000   0.00000000  -0.00153846   0.25839786   0.00000000   0.00000000   0.00000000   0.00000000   0.00000000   0.00000000  -0.00976560
  0.24400000   0.00166885   0.01850000   0.00000000   0.00000000   0.00000000   0.00000000   0.00000000   0.00000000  -0.00157560   0.25792004   0.00000000   0.00000000   0.00000000   0.00000000   0.00000000   0.00000000  -0.02197300
  0.24600000   0.00008575   0.01850000   0.00000000   0.00000000   0.00000000   0.00000000   0.00000000   0.00000000  -0.00159834   0.25746865   0.00000000   0.00000000   0.00000000   0.00000000   0.00000000   0.00000000  -0.02197300
  0.24800000   0.00000000   0.01850000  -0.00000000   0.00000000   0.00000000   0.00000000   0.00000000   0.00000000  -0.00160571   0.25706971   0.00000000   0.00000000   0.00000000   0.00000000   0.00000000   0.00000000  -0.01709000
  0.25000000   0.00166885   0.01850000  -0.00000000  -0.00000000   0.00000000   0.00000000   0.00000000   0.00000000  -0.00159320   0.25673406   0.00000000   0.00000000   0.00000000   0.00000000   0.00000000   0.00000000  -0.01220700
  0.25200000   0.00331791   0.01850000   0.00000000   0.00000000   0.00000000   0.00000000   0.00000000   0.00000000  -0.00155735   0.25645770   0.00000000   0.00000000   0.00000000   0.00000000   0.00000000   0.00000000  -0.01464800
  0.25400000   0.00000000   0.01850000   0.00000000   0.00000000   0.00000000   0.00000000   0.00000000   0.00000000  -0.00149815   0.25622935   0.00000000   0.00000000   0.00000000   0.00000000   0.00000000   0.00000000  -0.00732420
  0.25600000   0.00008575   0.01850000   0.00000000   0.00000000   0.00000000   0.00000000   0.00000000   0.00000000  -0.00141888   0.25603592   0.00000000   0.00000000   0.00000000   0.00000000   0.00000000   0.00000000  -0.01464800
  0.25800000   0.00000000   0.01850000   0.00000000   0.00000000   0.00000000   0.00000000   0.00000000   0.00000000  -0.00132498   0.25586531   0.00000000   0.00000000   0.00000000   0.00000000   0.00000000   0.00000000  -0.00976560
  0.26000000   0.00000000   0.01850000   0.00000000   0.00000000   0.00000000   0.00000000   0.00000000   0.00000000  -0.00122354   0.25570967   0.00000000   0.00000000   0.00000000   0.00000000   0.00000000   0.00000000  -0.02197300
  0.26200000   0.00655007   0.01850000   0.00000000   0.00000000   0.00000000   0.00000000   0.00000000   0.00000000  -0.00112322   0.25556554   0.00000000   0.00000000   0.00000000   0.00000000   0.00000000   0.00000000  -0.02441400
  0.26400000   0.00655007   0.01850000  -0.00000000  -0.00000000   0.00000000   0.00000000   0.00000000   0.00000000  -0.00103357   0.25543135   0.00000000   0.00000000   0.00000000   0.00000000   0.00000000   0.00000000  -0.01953100
  0.26600000   0.00000000   0.01850000  -0.00000000   0.00000000   0.00000000   0.00000000   0.00000000   0.00000000  -0.00096361   0.25530926   0.00000000   0.00000000   0.00000000   0.00000000   0.00000000   0.00000000  -0.01464800
  0.26800000   0.00008575   0.01850000   0.00000000   0.00000000   0.00000000   0.00000000   0.00000000   0.00000000  -0.00092011   0.25520633   0.00000000   0.00000000   0.00000000   0.00000000   0.00000000   0.00000000  -0.00732420
  0.27000000   0.00000000   0.01850000   0.00000000   0.00000000   0.00000000   0.00000000   0.00000000   0.00000000  -0.00090643   0.25512697   0.00000000   0.00000000   0.00000000   0.00000000   0.00000000   0.00000000  -0.01709000
  0.27200000   0.00008575   0.01850000   0.00000000   0.00000000   0.00000000   0.00000000   0.00000000   0.00000000  -0.00092285   0.25506785   0.00000000   0.00000000   0.00000000   0.00000000   0.00000000   0.00000000  -0.00488280
  0.27400000   0.00813317   0.01850000   0.00000000   0.00000000   0.00000000   0.00000000   0.00000000   0.00000000  -0.00096627   0.25502371   0.00000000   0.00000000   0.00000000   0.00000000   0.00000000   0.00000000  -0.01709000
  0.27600000   0.00000000   0.01850000   0.00000000   0.00000000   0.00000000   0.00000000   0.00000000   0.00000000  -0.00102885   0.25499448   0.00000000   0.00000000   0.00000000   0.00000000   0.00000000   0.00000000  -0.01220700
  0.27800000   0.00008575   0.01850000   0.00000000   0.00000000   0.00000000   0.00000000   0.00000000   0.00000000  -0.00109989   0.25498598   0.00000000   0.00000000   0.00000000   0.00000000   0.00000000   0.00000000  -0.01220700
  0.28000000   0.00331791   0.01850000   0.00000000   0.00000000   0.00000000   0.00000000   0.00000000   0.00000000  -0.00116999   0.25500639   0.00000000   0.00000000   0.00000000   0.00000000   0.00000000   0.00000000  -0.01953100
  0.28200000   0.00000000   0.01850000   0.00000000   0.00000000   0.00000000   0.00000000   0.00000000   0.00000000  -0.00123355   0.25506316   0.00000000   0.00000000   0.00000000   0.00000000   0.00000000   0.00000000  -0.02441400
  0.28400000   0.00000000   0.01850000  -0.00000000   0.00000000   0.00000000   0.00000000   0.00000000   0.00000000  -0.00128920   0.25516289   0.00000000   0.00000000   0.00000000   0.00000000   0.00000000   0.00000000  -0.01464800
  0.28600000   0.00008575   0.01850000  -0.00000000  -0.00000000   0.00000000   0.00000000   0.00000000   0.00000000  -0.00133793   0.25530993   0.00000000   0.00000000   0.00000000   0.00000000   0.00000000   0.00000000  -0.01464800
  0.28800000   0.00166885   0.01850000   0.00000000   0.00000000   0.00000000   0.00000000   0.00000000   0.00000000  -0.00137971   0.25550096   0.00000000   0.00000000   0.00000000   0.00000000   0.00000000   0.00000000  -0.01709000
  0.29000000   0.00655007   0.01850000  -0.00000000  -0.00000000   0.00000000   0.00000000   0.00000000   0.00000000  -0.00141220   0.25572136   0.00000000   0.00000000   0.00000000   0.00000000   0.00000000   0.00000000  -0.01464800
  0.29200000   0.00008575   0.01850000  -0.00000000  -0.00000000   0.00000000   0.00000000   0.00000000   0.00000000  -0.00143169   0.25595000   0.00000000   0.00000000   0.00000000   0.00000000   0.00000000   0.00000000  -0.01220700
  0.29400000   0.00166885   0.01850000  -0.00000000  -0.00000000   0.00000000   0.00000000   0.00000000   0.00000000  -0.00143479   0.25617008   0.00000000   0.00000000   0.00000000   0.00000000   0.00000000   0.00000000  -0.02197300
  0.29600000   0.00166885   0.01850000  -0.00000000  -0.00000000   0.00000000   0.00000000   0.00000000   0.00000000  -0.00142098   0.25637317   0.00000000   0.00000000   0.00000000   0.00000000   0.00000000   0.00000000  -0.01220700
  0.29800000   0.00166885   0.01850000  -0.00000000  -0.00000000   0.00000000   0.00000000   0.00000000   0.00000000  -0.00139401   0.25655280   0.00000000   0.00000000   0.00000000   0.00000000   0.00000000   0.00000000  -0.01953100
  0.30000000   0.00008575   0.01850000  -0.00000000  -0.00000000   0.00000000   0.00000000   0.00000000   0.00000000  -0.00136105   0.25669932   0.00000000   0.00000000   0.00000000   0.00000000   0.00000000   0.00000000  -0.00732420
  0.30200000   0.00000000   0.01850000  -0.00000000   0.00000000   0.00000000   0.00000000   0.00000000   0.00000000  -0.00133007   0.25680225   0.00000000   0.00000000   0.00000000   0.00000000   0.00000000   0.00000000  -0.01464800
  0.30400000   0.00000000   0.01850000  -0.00000000   0.00000000   0.00000000   0.00000000   0.00000000   0.00000000  -0.00130547   0.25685466   0.00000000   0.00000000   0.00000000   0.00000000   0.00000000   0.00000000   0.00000000
  0.30600000   0.00000000   0.01850000  -0.00000000   0.00000000   0.00000000   0.00000000   0.00000000   0.00000000  -0.00128551   0.25685340   0.00000000   0.00000000   0.00000000   0.00000000   0.00000000   0.00000000  -0.01464800
  0.30800000   0.00000000   0.01850000  -0.00000000   0.00000000   0.00000000   0.00000000   0.00000000   0.00000000  -0.00126404   0.25679697   0.00000000   0.00000000   0.00000000   0.00000000   0.00000000   0.00000000  -0.01709000
  0.31000000   0.00008575   0.01850000   0.00000000   0.00000000   0.00000000   0.00000000   0.00000000   0.00000000  -0.00123355   0.25668625   0.00000000   0.00000000   0.00000000   0.00000000   0.00000000   0.00000000  -0.01220700
  0.31200000   0.00000000   0.01850000   0.00000000   0.00000000   0.00000000   0.00000000   0.00000000   0.00000000  -0.00118762   0.25652647   0.00000000   0.00000000   0.00000000   0.00000000   0.00000000   0.00000000  -0.00976560
  0.31400000   0.00000000   0.01850000   0.00000000   0.00000000   0.00000000   0.00000000   0.00000000   0.00000000  -0.00112440   0.25632900   0.00000000   0.00000000   0.00000000   0.00000000   0.00000000   0.00000000  -0.00488280
  0.31600000   0.00166885   0.01850000   0.00000000   0.00000000   0.00000000   0.00000000   0.00000000   0.00000000  -0.00104827   0.25611310   0.00000000   0.00000000   0.00000000   0.00000000   0.00000000   0.00000000  -0.00976560
  0.31800000   0.00008575   0.01850000   0.00000000   0.00000000   0.00000000   0.00000000   0.00000000   0.00000000  -0.00096658   0.25590554   0.00000000   0.00000000   0.00000000   0.00000000   0.00000000   0.00000000  -0.00976560
  0.32000000   0.00000000   0.01850000   0.00000000   0.00000000   0.00000000   0.00000000   0.00000000   0.00000000  -0.00088575   0.25573518   0.00000000   0.00000000   0.00000000   0.00000000   0.00000000   0.00000000  -0.00976560
  0.32200000   0.00000000   0.01850000   0.00000000   0.00000000   0.00000000   0.00000000   0.00000000   0.00000000  -0.00081098   0.25562457   0.00000000   0.00000000   0.00000000   0.00000000   0.00000000   0.00000000  -0.01464800
  0.32400000   0.00000000   0.01850000   0.00000000   0.00000000   0.00000000   0.00000000   0.00000000   0.00000000  -0.00074757   0.25558381   0.00000000   0.00000000   0.00000000   0.00000000   0.00000000   0.00000000  -0.01220700
  0.32600000   0.00008575   0.01850000   0.00000000   0.00000000   0.00000000   0.00000000   0.00000000   0.00000000  -0.00070022   0.25561036   0.00000000   0.00000000   0.00000000   0.00000000   0.00000000   0.00000000  -0.02441400
  0.32800000   0.00008575   0.01850000   0.00000000   0.00000000   0.00000000   0.00000000   0.00000000   0.00000000  -0.00067111   0.25568919   0.00000000   0.00000000   0.00000000   0.00000000   0.00000000   0.00000000  -0.00976560
  0.33000000   0.00000000   0.01850000   0.00000000   0.00000000   0.00000000   0.00000000   0.00000000   0.00000000  -0.00065863   0.25579276   0.00000000   0.00000000   0.00000000   0.00000000   0.00000000   0.00000000  -0.00732420
  0.33200000   0.00166885   0.01850000   0.00000000   0.00000000   0.00000000   0.00000000   0.00000000   0.00000000  -0.00065821   0.25588868   0.00000000   0.00000000   0.00000000   0.00000000   0.00000000   0.00000000  -0.01709000
  0.33400000   0.00490101   0.01850000   0.00000000   0.00000000   0.00000000   0.00000000   0.00000000   0.00000000  -0.00066514   0.25594990   0.00000000   0.00000000   0.00000000   0.00000000   0.00000000   0.00000000  -0.01953100
  0.33600000   0.00331791   0.01850000   0.00000000   0.00000000   0.00000000   0.00000000   0.00000000   0.00000000  -0.00067626   0.25595926   0.00000000   0.00000000   0.00000000   0.00000000   0.00000000   0.00000000  -0.00976560
  0.33800000   0.00000000   0.01850000   0.00000000   0.00000000   0.00000000   0.00000000   0.00000000   0.00000000  -0.00068936   0.25591176   0.00000000   0.00000000   0.00000000   0.00000000   0.00000000   0.00000000  -0.01220700
  0.34000000   0.00008575   0.01850000   0.00000000   0.00000000   0.00000000   0.00000000   0.00000000   0.00000000  -0.00070258   0.25581451   0.00000000   0.00000000   0.00000000   0.00000000   0.00000000   0.00000000  -0.01953100
  0.34200000   0.00000000   0.01850000   0.00000000   0.00000000   0.00000000   0.00000000   0.00000000   0.00000000  -0.00071477   0.25568329   0.00000000   0.00000000   0.00000000   0.00000000   0.00000000   0.00000000  -0.01953100
  0.34400000   0.00000000   0.01850000   0.00000000   0.00000000   0.00000000   0.00000000   0.00000000   0.00000000  -0.00072650   0.25553727   0.00000000   0.00000000   0.00000000   0.00000000   0.00000000   0.00000000  -0.02685500
  0.34600000   0.00000000   0.01850000   0.00000000   0.00000000   0.00000000   0.00000000   0.00000000   0.00000000  -0.00074077   0.25539526   0.00000000   0.00000000   0.00000000   0.00000000   0.00000000   0.00000000  -0.01220700
  0.34800000   0.00166885   0.01850000   0.00000000   0.00000000   0.00000000   0.00000000   0.00000000   0.00000000  -0.00076274   0.25527626   0.00000000   0.00000000   0.00000000   0.00000000   0.00000000   0.00000000  -0.01220700
  0.35000000   0.00008575   0.01850000   0.00000000   0.00000000   0.00000000   0.00000000   0.00000000   0.00000000  -0.00079896   0.25519873   0.00000000   0.00000000   0.00000000   0.00000000   0.00000000   0.00000000  -0.00732420
  0.35200000   0.00000000   0.01850000   0.00000000   0.00000000   0.00000000   0.00000000   0.00000000   0.00000000  -0.00085470   0.25517304   0.00000000   0.00000000   0.00000000   0.00000000   0.00000000   0.00000000  -0.01464800
  0.35400000   0.00000000   0.01850000   0.00000000   0.00000000   0.00000000   0.00000000   0.00000000   0.00000000  -0.00093044   0.25519564   0.00000000   0.00000000   0.00000000   0.00000000   0.00000000   0.00000000  -0.02197300
  0.35600000   0.00166885   0.01850000   0.00000000   0.00000000   0.00000000   0.00000000   0.00000000   0.00000000  -0.00102114   0.25525341   0.00000000   0.00000000   0.00000000   0.00000000   0.00000000   0.00000000  -0.00976560
  0.35800000   0.00000000   0.01850000   0.00000000   0.00000000   0.00000000   0.00000000   0.00000000   0.00000000  -0.00111848   0.25533287   0.00000000   0.00000000   0.00000000   0.00000000   0.00000000   0.00000000  -0.01709000
  0.36000000   0.00000000   0.01850000   0.00000000   0.00000000   0.00000000   0.00000000   0.00000000   0.00000000  -0.00121383   0.25542431   0.00000000   0.00000000   0.00000000   0.00000000   0.00000000   0.00000000  -0.02197300
  0.36200000   0.00000000   0.01850000   0.00000000   0.00000000   0.00000000   0.00000000   0.00000000   0.00000000  -0.00129953   0.25551960   0.00000000   0.00000000   0.00000000   0.00000000   0.00000000   0.00000000  -0.02197300
  0.36400000   0.00000000   0.01850000   0.00000000   0.00000000   0.00000000   0.00000000   0.00000000   0.00000000  -0.00136813   0.25561062   0.00000000   0.00000000   0.00000000   0.00000000   0.00000000   0.00000000  -0.01953100
  0.36600000   0.00166885   0.01850000   0.00000000   0.00000000   0.00000000   0.00000000   0.00000000   0.00000000  -0.00141151   0.25569137   0.00000000   0.00000000   0.00000000   0.00000000   0.00000000   0.00000000  -0.01220700
  0.36800000   0.00166885   0.01850000   0.00000000   0.00000000   0.00000000   0.00000000   0.00000000   0.00000000  -0.00142248   0.25575884   0.00000000   0.00000000   0.00000000   0.00000000   0.00000000   0.00000000  -0.00976560
  0.37000000   0.00490101   0.01850000   0.00000000   0.00000000   0.00000000   0.00000000   0.00000000   0.00000000  -0.00139807   0.25581082   0.00000000   0.00000000   0.00000000   0.00000000   0.00000000   0.00000000  -0.01464800
  0.37200000   0.00166885   0.01850000   0.00000000   0.00000000   0.00000000   0.00000000   0.00000000   0.00000000  -0.00134005   0.25584383   0.00000000   0.00000000   0.00000000   0.00000000   0.00000000   0.00000000  -0.00976560
  0.37400000   0.00000000   0.01850000   0.00000000   0.00000000   0.00000000   0.00000000   0.00000000   0.00000000  -0.00125269   0.25585161   0.00000000   0.00000000   0.00000000   0.00000000   0.00000000   0.00000000  -0.01709000
  0.37600000   0.00000000   0.01850000   0.00000000   0.00000000   0.00000000   0.00000000   0.00000000   0.00000000  -0.00114252   0.25582814   0.00000000   0.00000000   0.00000000   0.00000000   0.00000000   0.00000000  -0.00732420
  0.37800000   0.00000000   0.01850000   0.00000000   0.00000000   0.00000000   0.00000000   0.00000000   0.00000000  -0.00101971   0.25577311   0.00000000   0.00000000   0.00000000   0.00000000   0.00000000   0.00000000  -0.01709000
  0.38000000   0.00008575   0.01850000   0.00000000   0.00000000   0.00000000   0.00000000   0.00000000   0.00000000  -0.00089618   0.25568958   0.00000000   0.00000000   0.00000000   0.00000000   0.00000000   0.00000000  -0.01709000
  0.38200000   0.00000000   0.01850000  -0.00000000   0.00000000   0.00000000   0.00000000   0.00000000   0.00000000  -0.00078231   0.25558233   0.00000000   0.00000000   0.00000000   0.00000000   0.00000000   0.00000000  -0.01953100
  0.38400000   0.00166885   0.01850000  -0.00000000  -0.00000000   0.00000000   0.00000000   0.00000000   0.00000000  -0.00068515   0.25546808   0.00000000   0.00000000   0.00000000   0.00000000   0.00000000   0.00000000  -0.01464800
  0.38600000   0.00008575   0.01850000  -0.00000000  -0.00000000   0.00000000   0.00000000   0.00000000   0.00000000  -0.00060875   0.25538079   0.00000000   0.00000000   0.00000000   0.00000000   0.00000000   0.00000000  -0.01464800
  0.38800000   0.00008575   0.01850000  -0.00000000  -0.00000000   0.00000000   0.00000000   0.00000000   0.00000000  -0.00055557   0.25536160   0.00000000   0.00000000   0.00000000   0.00000000   0.00000000   0.00000000  -0.00488280
  0.39000000   0.00166885   0.01850000  -0.00000000  -0.00000000   0.00000000   0.00000000   0.00000000   0.00000000  -0.00052687   0.25544614   0.00000000   0.00000000   0.00000000   0.00000000   0.00000000   0.00000000  -0.00976560
  0.39200000   0.00490101   0.01850000  -0.00000000  -0.00000000   0.00000000   0.00000000   0.00000000   0.00000000  -0.00052140   0.25565532   0.00000000   0.00000000   0.00000000   0.00000000   0.00000000   0.00000000  -0.02197300
  0.39400000   0.00000000   0.01850000  -0.00000000   0.00000000   0.00000000   0.00000000   0.00000000   0.00000000  -0.00053608   0.25599123   0.00000000   0.00000000   0.00000000   0.00000000   0.00000000   0.00000000  -0.02197300
  0.39600000   0.00813317   0.01850000  -0.00000000  -0.00000000   0.00000000   0.00000000   0.00000000   0.00000000  -0.00056826   0.25644125   0.00000000   0.00000000   0.00000000   0.00000000   0.00000000   0.00000000  -0.02197300
  0.39800000   0.00008575   0.01850000  -0.00000000  -0.00000000   0.00000000   0.00000000   0.00000000   0.00000000  -0.00061562   0.25698037   0.00000000   0.00000000   0.00000000   0.00000000   0.00000000   0.00000000  -0.01464800
  0.40000000   0.00331791   0.01850000  -0.00000000  -0.00000000   0.00000000   0.00000000   0.00000000   0.00000000  -0.00067442   0.25757066   0.00000000   0.00000000   0.00000000   0.00000000   0.00000000   0.00000000  -0.00976560
  0.40200000   0.00000000   0.01850000  -0.00000000   0.00000000   0.00000000   0.00000000   0.00000000   0.00000000  -0.00073970   0.25816779   0.00000000   0.00000000   0.00000000   0.00000000   0.00000000   0.00000000  -0.01709000
  0.40400000   0.00000000   0.01850000  -0.00000000   0.00000000   0.00000000   0.00000000   0.00000000   0.00000000  -0.00080795   0.25872670   0.00000000   0.00000000   0.00000000   0.00000000   0.00000000   0.00000000  -0.01464800
  0.40600000   0.00166885   0.01850000  -0.00000000  -0.00000000   0.00000000   0.00000000   0.00000000   0.00000000  -0.00087851   0.25920109   0.00000000   0.00000000   0.00000000   0.00000000   0.00000000   0.00000000  -0.00244140
  0.40800000   0.00000000   0.01850000  -0.00000000   0.00000000   0.00000000   0.00000000   0.00000000   0.00000000  -0.00095148   0.25954992   0.00000000   0.00000000   0.00000000   0.00000000   0.00000000   0.00000000  -0.00976560
  0.41000000   0.00000000   0.01850000  -0.00000000   0.00000000   0.00000000   0.00000000   0.00000000   0.00000000  -0.00102505   0.25974965   0.00000000   0.00000000   0.00000000   0.00000000   0.00000000   0.00000000  -0.02685500
  0.41200000   0.00000000   0.01850000  -0.00000000   0.00000000   0.00000000   0.00000000   0.00000000   0.00000000  -0.00109478   0.25979723   0.00000000   0.00000000   0.00000000   0.00000000   0.00000000   0.00000000  -0.01709000
  0.41400000   0.00166885   0.01850000  -0.00000000  -0.00000000   0.00000000   0.00000000   0.00000000   0.00000000  -0.00115486   0.25970313   0.00000000   0.00000000   0.00000000   0.00000000   0.00000000   0.00000000  -0.01220700
  0.41600000   0.00166885   0.01850000  -0.00000000  -0.00000000   0.00000000   0.00000000   0.00000000   0.00000000  -0.00120017   0.25948495   0.00000000   0.00000000   0.00000000   0.00000000   0.00000000   0.00000000  -0.01220700
  0.41800000   0.00000000   0.01850000  -0.00000000   0.00000000   0.00000000   0.00000000   0.00000000   0.00000000  -0.00122788   0.25916533   0.00000000   0.00000000   0.00000000   0.00000000   0.00000000   0.00000000  -0.00732420
  0.42000000   0.00166885   0.01850000  -0.00000000  -0.00000000   0.00000000   0.00000000   0.00000000   0.00000000  -0.00123787   0.25876845   0.00000000   0.00000000   0.00000000   0.00000000   0.00000000   0.00000000  -0.00976560
  0.42200000   0.00000000   0.01850000  -0.00000000   0.00000000   0.00000000   0.00000000   0.00000000   0.00000000  -0.00123276   0.25831392   0.00000000   0.00000000   0.00000000   0.00000000   0.00000000   0.00000000  -0.00976560
  0.42400000   0.00166885   0.01850000  -0.00000000  -0.00000000   0.00000000   0.00000000   0.00000000   0.00000000  -0.00121750   0.25781525   0.00000000   0.00000000   0.00000000   0.00000000   0.00000000   0.00000000  -0.01709000
  0.42600000   0.00000000   0.01850000  -0.00000000   0.00000000   0.00000000   0.00000000   0.00000000   0.00000000  -0.00119738   0.25728352   0.00000000   0.00000000   0.00000000   0.00000000   0.00000000   0.00000000  -0.01953100
  0.42800000   0.00000000   0.01850000  -0.00000000   0.00000000   0.00000000   0.00000000   0.00000000   0.00000000  -0.00117622   0.25673064   0.00000000   0.00000000   0.00000000   0.00000000   0.00000000   0.00000000  -0.02685500
  0.43000000   0.00000000   0.01850000  -0.00000000   0.00000000   0.00000000   0.00000000   0.00000000   0.00000000  -0.00115667   0.25617145   0.00000000   0.00000000   0.00000000   0.00000000   0.00000000   0.00000000  -0.02197300
  0.43200000   0.00000000   0.01850000  -0.00000000   0.00000000   0.00000000   0.00000000   0.00000000   0.00000000  -0.00114077   0.25562660   0.00000000   0.00000000   0.00000000   0.00000000   0.00000000   0.00000000  -0.00732420
  0.43400000   0.00008575   0.01850000  -0.00000000  -0.00000000   0.00000000   0.00000000   0.00000000   0.00000000  -0.00112973   0.25512234   0.00000000   0.00000000   0.00000000   0.00000000   0.00000000   0.00000000  -0.00244140
  0.43600000   0.00000000   0.01850000  -0.00000000   0.00000000   0.00000000   0.00000000   0.00000000   0.00000000  -0.00112267   0.25468217   0.00000000   0.00000000   0.00000000   0.00000000   0.00000000   0.00000000  -0.00732420
  0.43800000   0.00000000   0.01850000  -0.00000000   0.00000000   0.00000000   0.00000000   0.00000000   0.00000000  -0.00111502   0.25432024   0.00000000   0.00000000   0.00000000   0.00000000   0.00000000   0.00000000  -0.01220700
  0.44000000   0.00008575   0.01850000  -0.00000000  -0.00000000   0.00000000   0.00000000   0.00000000   0.00000000  -0.00109912   0.25404745   0.00000000   0.00000000   0.00000000   0.00000000   0.00000000   0.00000000  -0.02197300
  0.44200000   0.00166885   0.01850000  -0.00000000  -0.00000000   0.00000000   0.00000000   0.00000000   0.00000000  -0.00106772   0.25388088   0.00000000   0.00000000   0.00000000   0.00000000   0.00000000   0.00000000  -0.01709000
  0.44400000   0.00166885   0.01850000  -0.00000000  -0.00000000   0.00000000   0.00000000   0.00000000   0.00000000  -0.00101724   0.25384241   0.00000000   0.00000000   0.00000000   0.00000000   0.00000000   0.00000000  -0.02197300
  0.44600000   0.00008575   0.01850000  -0.00000000  -0.00000000   0.00000000   0.00000000   0.00000000   0.00000000  -0.00094804   0.25394703   0.00000000   0.00000000   0.00000000   0.00000000   0.00000000   0.00000000  -0.00732420
  0.44800000   0.00000000   0.01850000  -0.00000000   0.00000000   0.00000000   0.00000000   0.00000000   0.00000000  -0.00086261   0.25419249   0.00000000   0.00000000   0.00000000   0.00000000   0.00000000   0.00000000  -0.01464800
  0.45000000   0.00000000   0.01850000  -0.00000000   0.00000000   0.00000000   0.00000000   0.00000000   0.00000000  -0.00076425   0.25455704   0.00000000   0.00000000   0.00000000   0.00000000   0.00000000   0.00000000  -0.02685500
  0.45200000   0.00008575   0.01850000   0.00000000   0.00000000   0.00000000   0.00000000   0.00000000   0.00000000  -0.00065731   0.25500158   0.00000000   0.00000000   0.00000000   0.00000000   0.00000000   0.00000000  -0.00976560
  0.45400000   0.00000000   0.01850000   0.00000000   0.00000000   0.00000000   0.00000000   0.00000000   0.00000000  -0.00054786   0.25547438   0.00000000   0.00000000   0.00000000   0.00000000   0.00000000   0.00000000  -0.01220700
  0.45600000   0.00166885   0.01850000   0.00000000   0.00000000   0.00000000   0.00000000   0.00000000   0.00000000  -0.00044279   0.25592418   0.00000000   0.00000000   0.00000000   0.00000000   0.00000000   0.00000000  -0.00976560
  0.45800000   0.00008575   0.01850000   0.00000000   0.00000000   0.00000000   0.00000000   0.00000000   0.00000000  -0.00034839   0.25631623   0.00000000   0.00000000   0.00000000   0.00000000   0.00000000   0.00000000  -0.01953100
  0.46000000   0.00008575   0.01850000   0.00000000   0.00000000   0.00000000   0.00000000   0.00000000   0.00000000  -0.00027061   0.25663359   0.00000000   0.00000000   0.00000000   0.00000000   0.00000000   0.00000000  -0.01709000
  0.46200000   0.00008575   0.01850000   0.00000000   0.00000000   0.00000000   0.00000000   0.00000000   0.00000000  -0.00021560   0.25686509   0.00000000   0.00000000   0.00000000   0.00000000   0.00000000   0.00000000  -0.01953100
  0.46400000   0.00000000   0.01850000   0.00000000   0.00000000   0.00000000   0.00000000   0.00000000   0.00000000  -0.00018743   0.25699793   0.00000000   0.00000000   0.00000000   0.00000000   0.00000000   0.00000000  -0.01464800
  0.46600000   0.00166885   0.01850000   0.00000000   0.00000000   0.00000000   0.00000000   0.00000000   0.00000000  -0.00018540   0.25702103   0.00000000   0.00000000   0.00000000   0.00000000   0.00000000   0.00000000  -0.00488280
  0.46800000   0.00000000   0.01850000   0.00000000   0.00000000   0.00000000   0.00000000   0.00000000   0.00000000  -0.00020451   0.25693564   0.00000000   0.00000000   0.00000000   0.00000000   0.00000000   0.00000000  -0.00976560
  0.47000000   0.00000000   0.01850000   0.00000000   0.00000000   0.00000000   0.00000000   0.00000000   0.00000000  -0.00023748   0.25676262   0.00000000   0.00000000   0.00000000   0.00000000   0.00000000   0.00000000  -0.00976560
  0.47200000   0.00978223   0.01850000   0.00000000   0.00000000   0.00000000   0.00000000   0.00000000   0.00000000  -0.00027692   0.25653595   0.00000000   0.00000000   0.00000000   0.00000000   0.00000000   0.00000000  -0.01464800
  0.47400000   0.00000000   0.01850000   0.00000000   0.00000000   0.00000000   0.00000000   0.00000000   0.00000000  -0.00031720   0.25629108   0.00000000   0.00000000   0.00000000   0.00000000   0.00000000   0.00000000  -0.01953100
  0.47600000   0.00000000   0.01850000   0.00000000   0.00000000   0.00000000   0.00000000   0.00000000   0.00000000  -0.00035433   0.25605777   0.00000000   0.00000000   0.00000000   0.00000000   0.00000000   0.00000000  -0.02197300
  0.47800000   0.00000000   0.01850000   0.00000000   0.00000000   0.00000000   0.00000000   0.00000000   0.00000000  -0.00038488   0.25585359   0.00000000   0.00000000   0.00000000   0.00000000   0.00000000   0.00000000  -0.01709000
  0.48000000   0.00000000   0.01850000   0.00000000   0.00000000   0.00000000   0.00000000   0.00000000   0.00000000  -0.00040637   0.25568117   0.00000000   0.00000000   0.00000000   0.00000000   0.00000000   0.00000000  -0.01953100
  0.48200000   0.00331791   0.01850000   0.00000000   0.00000000   0.00000000   0.00000000   0.00000000   0.00000000  -0.00041827   0.25553274   0.00000000   0.00000000   0.00000000   0.00000000   0.00000000   0.00000000  -0.01953100
  0.48400000   0.00000000   0.01850000   0.00000000   0.00000000   0.00000000   0.00000000   0.00000000   0.00000000  -0.00042207   0.25539636   0.00000000   0.00000000   0.00000000   0.00000000   0.00000000   0.00000000  -0.00976560
  0.48600000   0.00000000   0.01850000   0.00000000   0.00000000   0.00000000   0.00000000   0.00000000   0.00000000  -0.00042056   0.25526458   0.00000000   0.00000000   0.00000000   0.00000000   0.00000000   0.00000000  -0.01464800
  0.48800000   0.00000000   0.01850000   0.00000000   0.00000000   0.00000000   0.00000000   0.00000000   0.00000000  -0.00041660   0.25514299   0.00000000   0.00000000   0.00000000   0.00000000   0.00000000   0.00000000  -0.00976560
  0.49000000   0.00000000   0.01850000   0.00000000   0.00000000   0.00000000   0.00000000   0.00000000   0.00000000  -0.00041251   0.25504769   0.00000000   0.00000000   0.00000000   0.00000000   0.00000000   0.00000000  -0.02685500
  0.49200000   0.00000000   0.01850000   0.00000000   0.00000000   0.00000000   0.00000000   0.00000000   0.00000000  -0.00040979   0.25499159   0.00000000   0.00000000   0.00000000   0.00000000   0.00000000   0.00000000  -0.01953100
  0.49400000   0.00000000   0.01850000   0.00000000   0.00000000   0.00000000   0.00000000   0.00000000   0.00000000  -0.00040919   0.25497491   0.00000000   0.00000000   0.00000000   0.00000000   0.00000000   0.00000000  -0.01220700
  0.49600000   0.00166885   0.01850000   0.00000000   0.00000000   0.00000000   0.00000000   0.00000000   0.00000000  -0.00041108   0.25499340   0.00000000   0.00000000   0.00000000   0.00000000   0.00000000   0.00000000  -0.02441400
  0.49800000   0.00166885   0.01850000   0.00000000   0.00000000   0.00000000   0.00000000   0.00000000   0.00000000  -0.00041618   0.25505076   0.00000000   0.00000000   0.00000000   0.00000000   0.00000000   0.00000000  -0.01220700
  0.50000000   0.00166885   0.01850000   0.00000000   0.00000000   0.00000000   0.00000000   0.00000000   0.00000000  -0.00042500   0.25515364   0.00000000   0.00000000   0.00000000   0.00000000   0.00000000   0.00000000  -0.02685500
  0.50200000   0.00008575   0.01850000   0.00000000   0.00000000   0.00000000   0.00000000   0.00000000   0.00000000  -0.00043579   0.25529966   0.00000000   0.00000000   0.00000000   0.00000000   0.00000000   0.00000000  -0.00976560
  0.50400000   0.00000000   0.01850000   0.00000000   0.00000000   0.00000000   0.00000000   0.00000000   0.00000000  -0.00044398   0.25547455   0.00000000   0.00000000   0.00000000   0.00000000   0.00000000   0.00000000  -0.01709000
  0.50600000   0.00000000   0.01850000   0.00000000   0.00000000   0.00000000   0.00000000   0.00000000   0.00000000  -0.00044396   0.25565527   0.00000000   0.00000000   0.00000000   0.00000000   0.00000000   0.00000000  -0.01464800
  0.50800000   0.00008575   0.01850000   0.00000000   0.00000000   0.00000000   0.00000000   0.00000000   0.00000000  -0.00043163   0.25581921   0.00000000   0.00000000   0.00000000   0.00000000   0.00000000   0.00000000  -0.01709000
  0.51000000   0.00008575   0.01850000   0.00000000   0.00000000   0.00000000   0.00000000   0.00000000   0.00000000  -0.00040664   0.25595269   0.00000000   0.00000000   0.00000000   0.00000000   0.00000000   0.00000000  -0.02441400
  0.51200000   0.00000000   0.01850000   0.00000000   0.00000000   0.00000000   0.00000000   0.00000000   0.00000000  -0.00037202   0.25604668   0.00000000   0.00000000   0.00000000   0.00000000   0.00000000   0.00000000  -0.02197300
  0.51400000   0.00000000   0.01850000   0.00000000   0.00000000   0.00000000   0.00000000   0.00000000   0.00000000  -0.00033086   0.25609071   0.00000000   0.00000000   0.00000000   0.00000000   0.00000000   0.00000000  -0.01464800
  0.51600000   0.00000000   0.01850000   0.00000000   0.00000000   0.00000000   0.00000000   0.00000000   0.00000000  -0.00028491   0.25607681   0.00000000   0.00000000   0.00000000   0.00000000   0.00000000   0.00000000  -0.01464800
  0.51800000   0.00166885   0.01850000   0.00000000   0.00000000   0.00000000   0.00000000   0.00000000   0.00000000  -0.00023752   0.25600493   0.00000000   0.00000000   0.00000000   0.00000000   0.00000000   0.00000000  -0.01220700
  0.52000000   0.00166885   0.01850000   0.00000000   0.00000000   0.00000000   0.00000000   0.00000000   0.00000000  -0.00019493   0.25588299   0.00000000   0.00000000   0.00000000   0.00000000   0.00000000   0.00000000  -0.00488280
  0.52200000   0.00008575   0.01850000  -0.00000000  -0.00000000   0.00000000   0.00000000   0.00000000   0.00000000  -0.00016371   0.25572712   0.00000000   0.00000000   0.00000000   0.00000000   0.00000000   0.00000000  -0.01220700
  0.52400000   0.00008575   0.01850000  -0.00000000  -0.00000000   0.00000000   0.00000000   0.00000000   0.00000000  -0.00014940   0.25556461   0.00000000   0.00000000   0.00000000   0.00000000   0.00000000   0.00000000  -0.01709000
  0.52600000   0.00000000   0.01850000  -0.00000000   0.00000000   0.00000000   0.00000000   0.00000000   0.00000000  -0.00015723   0.25543143   0.00000000   0.00000000   0.00000000   0.00000000   0.00000000   0.00000000  -0.00732420
  0.52800000   0.00000000   0.01850000  -0.00000000   0.00000000   0.00000000   0.00000000   0.00000000   0.00000000  -0.00019087   0.25536291   0.00000000   0.00000000   0.00000000   0.00000000   0.00000000   0.00000000  -0.01464800
  0.53000000   0.00490101   0.01850000  -0.00000000  -0.00000000   0.00000000   0.00000000   0.00000000   0.00000000  -0.00024996   0.25538499   0.00000000   0.00000000   0.00000000   0.00000000   0.00000000   0.00000000  -0.02441400
  0.53200000   0.00166885   0.01850000  -0.00000000  -0.00000000   0.00000000   0.00000000   0.00000000   0.00000000  -0.00032966   0.25550770   0.00000000   0.00000000   0.00000000   0.00000000   0.00000000   0.00000000  -0.00976560
  0.53400000   0.00008575   0.01850000  -0.00000000  -0.00000000   0.00000000   0.00000000   0.00000000   0.00000000  -0.00042262   0.25572314   0.00000000   0.00000000   0.00000000   0.00000000   0.00000000   0.00000000  -0.01464800
  0.53600000   0.00166885   0.01850000  -0.00000000  -0.00000000   0.00000000   0.00000000   0.00000000   0.00000000  -0.00052210   0.25601124   0.00000000   0.00000000   0.00000000   0.00000000   0.00000000   0.00000000  -0.00976560
  0.53800000   0.00000000   0.01850000  -0.00000000   0.00000000   0.00000000   0.00000000   0.00000000   0.00000000  -0.00062371   0.25634689   0.00000000   0.00000000   0.00000000   0.00000000   0.00000000   0.00000000   0.00000000
  0.54000000   0.00000000   0.01850000  -0.00000000   0.00000000   0.00000000   0.00000000   0.00000000   0.00000000  -0.00072422   0.25670311   0.00000000   0.00000000   0.00000000   0.00000000   0.00000000   0.00000000  -0.01953100
  0.54200000   0.00008575   0.01850000  -0.00000000  -0.00000000   0.00000000   0.00000000   0.00000000   0.00000000  -0.00081988   0.25705408   0.00000000   0.00000000   0.00000000   0.00000000   0.00000000   0.00000000  -0.01464800
  0.54400000   0.00166885   0.01850000  -0.00000000  -0.00000000   0.00000000   0.00000000   0.00000000   0.00000000  -0.00090567   0.25738052   0.00000000   0.00000000   0.00000000   0.00000000   0.00000000   0.00000000  -0.02441400
  0.54600000   0.00166885   0.01850000  -0.00000000  -0.00000000   0.00000000   0.00000000   0.00000000   0.00000000  -0.00097580   0.25767136   0.00000000   0.00000000   0.00000000   0.00000000   0.00000000   0.00000000  -0.02197300
  0.54800000   0.00166885   0.01850000  -0.00000000  -0.00000000   0.00000000   0.00000000   0.00000000   0.00000000  -0.00102582   0.25791998   0.00000000   0.00000000   0.00000000   0.00000000   0.00000000   0.00000000  -0.01220700
  0.55000000   0.00166885   0.01850000  -0.00000000  -0.00000000   0.00000000   0.00000000   0.00000000   0.00000000  -0.00105448   0.25812303   0.00000000   0.00000000   0.00000000   0.00000000   0.00000000   0.00000000  -0.01464800
  0.55200000   0.00166885   0.01850000  -0.00000000  -0.00000000   0.00000000   0.00000000   0.00000000   0.00000000  -0.00106486   0.25828130   0.00000000   0.00000000   0.00000000   0.00000000   0.00000000   0.00000000  -0.01464800
  0.55400000   0.00008575   0.01850000  -0.00000000  -0.00000000   0.00000000   0.00000000   0.00000000   0.00000000  -0.00106405   0.25839513   0.00000000   0.00000000   0.00000000   0.00000000   0.00000000   0.00000000   0.00000000
  0.55600000   0.00000000   0.01850000  -0.00000000   0.00000000   0.00000000   0.00000000   0.00000000   0.00000000  -0.00106017   0.25846014   0.00000000   0.00000000   0.00000000   0.00000000   0.00000000   0.00000000  -0.00732420
  0.55800000   0.00000000   0.01850000  -0.00000000   0.00000000   0.00000000   0.00000000   0.00000000   0.00000000  -0.00105899   0.25847044   0.00000000   0.00000000   0.00000000   0.00000000   0.00000000   0.00000000  -0.01953100
  0.56000000   0.00008575   0.01850000  -0.00000000  -0.00000000   0.00000000   0.00000000   0.00000000   0.00000000  -0.00106257   0.25842330   0.00000000   0.00000000   0.00000000   0.00000000   0.00000000   0.00000000  -0.01953100
  0.56200000   0.00000000   0.01850000  -0.00000000   0.00000000   0.00000000   0.00000000   0.00000000   0.00000000  -0.00106804   0.25831852   0.00000000   0.00000000   0.00000000   0.00000000   0.00000000   0.00000000  -0.01709000
  0.56400000   0.00008575   0.01850000  -0.00000000  -0.00000000   0.00000000   0.00000000   0.00000000   0.00000000  -0.00106769   0.25815737   0.00000000   0.00000000   0.00000000   0.00000000   0.00000000   0.00000000  -0.02197300
  0.56600000   0.00008575   0.01850000  -0.00000000  -0.00000000   0.00000000   0.00000000   0.00000000   0.00000000  -0.00105258   0.25794547   0.00000000   0.00000000   0.00000000   0.00000000   0.00000000   0.00000000  -0.01464800
  0.56800000   0.00008575   0.01850000  -0.00000000  -0.00000000   0.00000000   0.00000000   0.00000000   0.00000000  -0.00101771   0.25769222   0.00000000   0.00000000   0.00000000   0.00000000   0.00000000   0.00000000  -0.02441400
  0.57000000   0.00008575   0.01850000  -0.00000000  -0.00000000   0.00000000   0.00000000   0.00000000   0.00000000  -0.00096396   0.25740608   0.00000000   0.00000000   0.00000000   0.00000000   0.00000000   0.00000000  -0.01220700
  0.57200000   0.00166885   0.01850000  -0.00000000  -0.00000000   0.00000000   0.00000000   0.00000000   0.00000000  -0.00089635   0.25709564   0.00000000   0.00000000   0.00000000   0.00000000   0.00000000   0.00000000  -0.00732420
  0.57400000   0.00008575   0.01850000  -0.00000000  -0.00000000   0.00000000   0.00000000   0.00000000   0.00000000  -0.00082208   0.25677379   0.00000000   0.00000000   0.00000000   0.00000000   0.00000000   0.00000000  -0.01709000
  0.57600000   0.00008575   0.01850000  -0.00000000  -0.00000000   0.00000000   0.00000000   0.00000000   0.00000000  -0.00075039   0.25645653   0.00000000   0.00000000   0.00000000   0.00000000   0.00000000   0.00000000  -0.01953100
  0.57800000   0.00008575   0.01850000  -0.00000000  -0.00000000   0.00000000   0.00000000   0.00000000   0.00000000  -0.00069234   0.25615807   0.00000000   0.00000000   0.00000000   0.00000000   0.00000000   0.00000000  -0.01953100
  0.58000000   0.00008575   0.01850000  -0.00000000  -0.00000000   0.00000000   0.00000000   0.00000000   0.00000000  -0.00065699   0.25588719   0.00000000   0.00000000   0.00000000   0.00000000   0.00000000   0.00000000  -0.02197300
  0.58200000   0.00490101   0.01850000  -0.00000000  -0.00000000   0.00000000   0.00000000   0.00000000   0.00000000  -0.00064685   0.25564712   0.00000000   0.00000000   0.00000000   0.00000000   0.00000000   0.00000000  -0.01953100
  0.58400000   0.00166885   0.01850000  -0.00000000  -0.00000000   0.00000000   0.00000000   0.00000000   0.00000000  -0.00065808   0.25543982   0.00000000   0.00000000   0.00000000   0.00000000   0.00000000   0.00000000  -0.01709000
  0.58600000   0.00000000   0.01850000  -0.00000000   0.00000000   0.00000000   0.00000000   0.00000000   0.00000000  -0.00068429   0.25526933   0.00000000   0.00000000   0.00000000   0.00000000   0.00000000   0.00000000  -0.01464800
  0.58800000   0.00008575   0.01850000  -0.00000000  -0.00000000   0.00000000   0.00000000   0.00000000   0.00000000  -0.00071953   0.25514021   0.00000000   0.00000000   0.00000000   0.00000000   0.00000000   0.00000000  -0.01220700
  0.59000000   0.00008575   0.01850000  -0.00000000  -0.00000000   0.00000000   0.00000000   0.00000000   0.00000000  -0.00075892   0.25505447   0.00000000   0.00000000   0.00000000   0.00000000   0.00000000   0.00000000  -0.01220700
  0.59200000   0.00166885   0.01850000  -0.00000000  -0.00000000   0.00000000   0.00000000   0.00000000   0.00000000  -0.00079793   0.25501337   0.00000000   0.00000000   0.00000000   0.00000000   0.00000000   0.00000000  -0.01220700
  0.59400000   0.00008575   0.01850000   0.00000000   0.00000000   0.00000000   0.00000000   0.00000000   0.00000000  -0.00083114   0.25502266   0.00000000   0.00000000   0.00000000   0.00000000   0.00000000   0.00000000  -0.03173800
  0.59600000   0.00000000   0.01850000   0.00000000   0.00000000   0.00000000   0.00000000   0.00000000   0.00000000  -0.00085286   0.25509030   0.00000000   0.00000000   0.00000000   0.00000000   0.00000000   0.00000000  -0.03173800
  0.59800000   0.00000000   0.01850000   0.00000000   0.00000000   0.00000000   0.00000000   0.00000000   0.00000000  -0.00086006   0.25521653   0.00000000   0.00000000   0.00000000   0.00000000   0.00000000   0.00000000  -0.01953100
  0.60000000   0.00000000   0.01850000   0.00000000   0.00000000   0.00000000   0.00000000   0.00000000   0.00000000  -0.00085403   0.25539117   0.00000000   0.00000000   0.00000000   0.00000000   0.00000000   0.00000000  -0.00976560
  0.60200000   0.00008575   0.01850000   0.00000000   0.00000000   0.00000000   0.00000000   0.00000000   0.00000000  -0.00083861   0.25559922   0.00000000   0.00000000   0.00000000   0.00000000   0.00000000   0.00000000  -0.01220700
  0.60400000   0.00331791   0.01850000   0.00000000   0.00000000   0.00000000   0.00000000   0.00000000   0.00000000  -0.00081769   0.25582640   0.00000000   0.00000000   0.00000000   0.00000000   0.00000000   0.00000000  -0.01464800
  0.60600000   0.00000000   0.01850000   0.00000000   0.00000000   0.00000000   0.00000000   0.00000000   0.00000000  -0.00079397   0.25606199   0.00000000   0.00000000   0.00000000   0.00000000   0.00000000   0.00000000  -0.00976560
  0.60800000   0.00000000   0.01850000   0.00000000   0.00000000   0.00000000   0.00000000   0.00000000   0.00000000  -0.00076974   0.25629858   0.00000000   0.00000000   0.00000000   0.00000000   0.00000000   0.00000000  -0.01953100
  0.61000000   0.00008575   0.01850000   0.00000001   0.00000000   0.00000000   0.00000000   0.00000000   0.00000000  -0.00074850   0.25652862   0.00000000   0.00000000   0.00000000   0.00000000   0.00000000   0.00000000  -0.02929700
  0.61200000   0.00000000   0.01850000   0.00000001   0.00000000   0.00000000   0.00000000   0.00000000   0.00000000  -0.00073463   0.25674229   0.00000000   0.00000000   0.00000000   0.00000000   0.00000000   0.00000000  -0.01953100
  0.61400000   0.00331791   0.01850000   0.00000001   0.00000000   0.00000000   0.00000000   0.00000000   0.00000000  -0.00073183   0.25693087   0.00000000   0.00000000   0.00000000   0.00000000   0.00000000   0.00000000  -0.01709000
  0.61600000   0.00008575   0.01850000   0.00000001   0.00000000   0.00000000   0.00000000   0.00000000   0.00000000  -0.00074210   0.25708957   0.00000000   0.00000000   0.00000000   0.00000000   0.00000000   0.00000000  -0.00732420
  0.61800000   0.00166885   0.01850000   0.00000001   0.00000000   0.00000000   0.00000000   0.00000000   0.00000000  -0.00076460   0.25721373   0.00000000   0.00000000   0.00000000   0.00000000   0.00000000   0.00000000  -0.01709000
  0.62000000   0.00008575   0.01850000   0.00000001   0.00000000   0.00000000   0.00000000   0.00000000   0.00000000  -0.00079526   0.25729506   0.00000000   0.00000000   0.00000000   0.00000000   0.00000000   0.00000000  -0.01220700
  0.62200000   0.00008575   0.01850000   0.00000001   0.00000000   0.00000000   0.00000000   0.00000000   0.00000000  -0.00082854   0.25732425   0.00000000   0.00000000   0.00000000   0.00000000   0.00000000   0.00000000  -0.02685500
  0.62400000   0.00000000   0.01850000   0.00000001   0.00000000   0.00000000   0.00000000   0.00000000   0.00000000  -0.00085971   0.25729621   0.00000000   0.00000000   0.00000000   0.00000000   0.00000000   0.00000000  -0.02441400
  0.62600000   0.00331791   0.01850000   0.00000002   0.00000000   0.00000000   0.00000000   0.00000000   0.00000000  -0.00088560   0.25721427   0.00000000   0.00000000   0.00000000   0.00000000   0.00000000   0.00000000  -0.01953100
  0.62800000   0.00000000   0.01850000   0.00000002   0.00000000   0.00000000   0.00000000   0.00000000   0.00000000  -0.00090454   0.25709275   0.00000000   0.00000000   0.00000000   0.00000000   0.00000000   0.00000000  -0.02441400
  0.63000000   0.00166885   0.01850000   0.00000002   0.00000000   0.00000000   0.00000000   0.00000000   0.00000000  -0.00091604   0.25695419   0.00000000   0.00000000   0.00000000   0.00000000   0.00000000   0.00000000  -0.01953100
  0.63200000   0.00000000   0.01850000   0.00000002   0.00000000   0.00000000   0.00000000   0.00000000   0.00000000  -0.00091924   0.25682115   0.00000000   0.00000000   0.00000000   0.00000000   0.00000000   0.00000000  -0.01953100
  0.63400000   0.00166885   0.01850000   0.00000002   0.00000000   0.00000000   0.00000000   0.00000000   0.00000000  -0.00091103   0.25670937   0.00000000   0.00000000   0.00000000   0.00000000   0.00000000   0.00000000  -0.01709000
  0.63600000   0.00166885   0.01850000   0.00000002   0.00000000   0.00000000   0.00000000   0.00000000   0.00000000  -0.00088645   0.25662516   0.00000000   0.00000000   0.00000000   0.00000000   0.00000000   0.00000000  -0.01464800
  0.63800000   0.00000000   0.01850000   0.00000003   0.00000000   0.00000000   0.00000000   0.00000000   0.00000000  -0.00084124   0.25656467   0.00000000   0.00000000   0.00000000   0.00000000   0.00000000   0.00000000   0.00000000
  0.64000000   0.00008575   0.01850000   0.00000003   0.00000000   0.00000000   0.00000000   0.00000000   0.00000000  -0.00077549   0.25651417   0.00000000   0.00000000   0.00000000   0.00000000   0.00000000   0.00000000  -0.00732420
  0.64200000   0.00331791   0.01850000   0.00000003   0.00000000   0.00000000   0.00000000   0.00000000   0.00000000  -0.00069490   0.25645528   0.00000000   0.00000000   0.00000000   0.00000000   0.00000000   0.00000000  -0.01953100
  0.64400000   0.00000000   0.01850000   0.00000003   0.00000000   0.00000000   0.00000000   0.00000000   0.00000000  -0.00060794   0.25637325   0.00000000   0.00000000   0.00000000   0.00000000   0.00000000   0.00000000  -0.01709000
  0.64600000   0.00008575   0.01850000   0.00000003   0.00000000   0.00000000   0.00000000   0.00000000   0.00000000  -0.00052261   0.25626213   0.00000000   0.00000000   0.00000000   0.00000000   0.00000000   0.00000000  -0.02197300
  0.64800000   0.00008575   0.01850000   0.00000003   0.00000000   0.00000000   0.00000000   0.00000000   0.00000000  -0.00044522   0.25612822   0.00000000   0.00000000   0.00000000   0.00000000   0.00000000   0.00000000  -0.01709000
  0.65000000   0.00000000   0.01850000   0.00000003   0.00000000   0.00000000   0.00000000   0.00000000   0.00000000  -0.00037972   0.25599235   0.00000000   0.00000000   0.00000000   0.00000000   0.00000000   0.00000000  -0.01220700
  0.65200000   0.00000000   0.01850000   0.00000002   0.00000000   0.00000000   0.00000000   0.00000000   0.00000000  -0.00032751   0.25588421   0.00000000   0.00000000   0.00000000   0.00000000   0.00000000   0.00000000  -0.02197300
  0.65400000   0.00490101   0.01850000   0.00000002   0.00000000   0.00000000   0.00000000   0.00000000   0.00000000  -0.00028765   0.25582747   0.00000000   0.00000000   0.00000000   0.00000000   0.00000000   0.00000000  -0.01464800
  0.65600000   0.00008575   0.01850000   0.00000002   0.00000000   0.00000000   0.00000000   0.00000000   0.00000000  -0.00025807   0.25583030   0.00000000   0.00000000   0.00000000   0.00000000   0.00000000   0.00000000  -0.01220700
  0.65800000   0.00166885   0.01850000   0.00000001   0.00000000   0.00000000   0.00000000   0.00000000   0.00000000  -0.00023622   0.25588930   0.00000000   0.00000000   0.00000000   0.00000000   0.00000000   0.00000000  -0.01709000
  0.66000000   0.00008575   0.01850000   0.00000001   0.00000000   0.00000000   0.00000000   0.00000000   0.00000000  -0.00021866   0.25599131   0.00000000   0.00000000   0.00000000   0.00000000   0.00000000   0.00000000  -0.01220700
  0.66200000   0.00008575   0.01850000   0.00000000   0.00000000   0.00000000   0.00000000   0.00000000   0.00000000  -0.00020157   0.25611137   0.00000000   0.00000000   0.00000000   0.00000000   0.00000000   0.00000000  -0.02197300
  0.66400000   0.00166885   0.01850000  -0.00000000  -0.00000000   0.00000000   0.00000000   0.00000000   0.00000000  -0.00018223   0.25621911   0.00000000   0.00000000   0.00000000   0.00000000   0.00000000   0.00000000  -0.02197300
  0.66600000   0.00000000   0.01850000  -0.00000001   0.00000000   0.00000000   0.00000000   0.00000000   0.00000000  -0.00016023   0.25628882   0.00000000   0.00000000   0.00000000   0.00000000   0.00000000   0.00000000  -0.00732420
  0.66800000   0.00166885   0.01850000  -0.00000002  -0.00000000   0.00000000   0.00000000   0.00000000   0.00000000  -0.00013757   0.25630764   0.00000000   0.00000000   0.00000000   0.00000000   0.00000000   0.00000000  -0.00976560
  0.67000000   0.00008575   0.01850000  -0.00000004  -0.00000000   0.00000000   0.00000000   0.00000000   0.00000000  -0.00011705   0.25628028   0.00000000   0.00000000   0.00000000   0.00000000   0.00000000   0.00000000  -0.00976560
  0.67200000   0.00331791   0.01850000  -0.00000005  -0.00000000   0.00000000   0.00000000   0.00000000   0.00000000  -0.00010055   0.25622522   0.00000000   0.00000000   0.00000000   0.00000000   0.00000000   0.00000000  -0.00732420
  0.67400000   0.00000000   0.01850000  -0.00000007   0.00000000   0.00000000   0.00000000   0.00000000   0.00000000  -0.00008911   0.25616742   0.00000000   0.00000000   0.00000000   0.00000000   0.00000000   0.00000000  -0.01464800
  0.67600000   0.00331791   0.01850000  -0.00000008  -0.00000000   0.00000000   0.00000000   0.00000000   0.00000000  -0.00008388   0.25613229   0.00000000   0.00000000   0.00000000   0.00000000   0.00000000   0.00000000  -0.02441400
  0.67800000   0.00000000   0.01850000  -0.00000010   0.00000000   0.00000000   0.00000000   0.00000000   0.00000000  -0.00008675   0.25613790   0.00000000   0.00000000   0.00000000   0.00000000   0.00000000   0.00000000  -0.01709000
  0.68000000   0.00000000   0.01850000  -0.00000013   0.00000000   0.00000000   0.00000000   0.00000000   0.00000000  -0.00010075   0.25619015   0.00000000   0.00000000   0.00000000   0.00000000   0.00000000   0.00000000  -0.01709000
  0.68200000   0.00000000   0.01850000  -0.00000015   0.00000000   0.00000000   0.00000000   0.00000000   0.00000000  -0.00012977   0.25628642   0.00000000   0.00000000   0.00000000   0.00000000   0.00000000   0.00000000  -0.02197300
  0.68400000   0.00813317   0.01850000  -0.00000018  -0.00000000   0.00000000   0.00000000   0.00000000   0.00000000  -0.00017750   0.25641846   0.00000000   0.00000000   0.00000000   0.00000000   0.00000000   0.00000000  -0.01220700
  0.68600000   0.00008575   0.01850000  -0.00000020  -0.00000000   0.00000000   0.00000000   0.00000000   0.00000000  -0.00024647   0.25657073   0.00000000   0.00000000   0.00000000   0.00000000   0.00000000   0.00000000  -0.01464800
  0.68800000   0.00000000   0.01850000  -0.00000023   0.00000000   0.00000000   0.00000000   0.00000000   0.00000000  -0.00033830   0.25672426   0.00000000   0.00000000   0.00000000   0.00000000   0.00000000   0.00000000  -0.01953100
  0.69000000   0.00008575   0.01850000  -0.00000027  -0.00000000   0.00000000   0.00000000   0.00000000   0.00000000  -0.00045317   0.25686650   0.00000000   0.00000000   0.00000000   0.00000000   0.00000000   0.00000000  -0.01220700
  0.69200000   0.00008575   0.01850000  -0.00000030  -0.00000000   0.00000000   0.00000000   0.00000000   0.00000000  -0.00058893   0.25699753   0.00000000   0.00000000   0.00000000   0.00000000   0.00000000   0.00000000  -0.01464800
  0.69400000   0.00166885   0.01850000  -0.00000033  -0.00000000   0.00000000   0.00000000   0.00000000   0.00000000  -0.00074135   0.25712824   0.00000000   0.00000000   0.00000000   0.00000000   0.00000000   0.00000000  -0.02197300
  0.69600000   0.00008575   0.01850000  -0.00000037  -0.00000000   0.00000000   0.00000000   0.00000000   0.00000000  -0.00090398   0.25727237   0.00000000   0.00000000   0.00000000   0.00000000   0.00000000   0.00000000  -0.01953100
  0.69800000   0.00166885   0.01850000  -0.00000040  -0.00000000   0.00000000   0.00000000   0.00000000   0.00000000  -0.00106711   0.25743609   0.00000000   0.00000000   0.00000000   0.00000000   0.00000000   0.00000000  -0.02197300
  0.70000000   0.00000000   0.01850000  -0.00000044   0.00000000   0.00000000   0.00000000   0.00000000   0.00000000  -0.00121922   0.25761248   0.00000000   0.00000000   0.00000000   0.00000000   0.00000000   0.00000000  -0.01220700
  0.70200000   0.00008575   0.01850001  -0.00000048  -0.00000000   0.00000000   0.00000000   0.00000000   0.00000000  -0.00135014   0.25778639   0.00000000   0.00000000   0.00000000   0.00000000   0.00000000   0.00000000  -0.00488280
  0.70400000   0.00008575   0.01850001  -0.00000051  -0.00000000   0.00000000   0.00000000   0.00000000   0.00000000  -0.00145232   0.25794735   0.00000000   0.00000000   0.00000000   0.00000000   0.00000000   0.00000000   0.00000000
  0.70600000   0.00166885   0.01850001  -0.00000054  -0.00000000   0.00000000   0.00000000   0.00000000   0.00000000  -0.00152011   0.25810119   0.00000000   0.00000000   0.00000000   0.00000000   0.00000000   0.00000000  -0.01709000
  0.70800000   0.00000000   0.01850001  -0.00000057   0.00000000   0.00000000   0.00000000   0.00000000   0.00000000  -0.00154956   0.25826751   0.00000000   0.00000000   0.00000000   0.00000000   0.00000000   0.00000000  -0.01709000
  0.71000000   0.00000000   0.01850001  -0.00000059   0.00000000   0.00000000   0.00000000   0.00000000   0.00000000  -0.00153869   0.25846424   0.00000000   0.00000000   0.00000000   0.00000000   0.00000000   0.00000000  -0.01953100
  0.71200000   0.00166885   0.01850001  -0.00000061  -0.00000000   0.00000000   0.00000000   0.00000000   0.00000000  -0.00148828   0.25869580   0.00000000   0.00000000   0.00000000   0.00000000   0.00000000   0.00000000  -0.01464800
  0.71400000   0.00008575   0.01850001  -0.00000062  -0.00000000   0.00000000   0.00000000   0.00000000   0.00000000  -0.00140395   0.25895114   0.00000000   0.00000000   0.00000000   0.00000000   0.00000000   0.00000000  -0.01709000
  0.71600000   0.00008575   0.01850001  -0.00000063  -0.00000000   0.00000000   0.00000000   0.00000000   0.00000000  -0.00129690   0.25921015   0.00000000   0.00000000   0.00000000   0.00000000   0.00000000   0.00000000  -0.02685500
  0.71800000   0.00008575   0.01850001  -0.00000062  -0.00000000   0.00000000   0.00000000   0.00000000   0.00000000  -0.00118094   0.25945313   0.00000000   0.00000000   0.00000000   0.00000000   0.00000000   0.00000000  -0.01464800
  0.72000000   0.00008575   0.01850002  -0.00000060  -0.00000000   0.00000000   0.00000000   0.00000000   0.00000000  -0.00106864   0.25966168   0.00000000   0.00000000   0.00000000   0.00000000   0.00000000   0.00000000  -0.01464800
  0.72200000   0.00008575   0.01850002  -0.00000057  -0.00000000   0.00000000   0.00000000   0.00000000   0.00000000  -0.00096905   0.25981705   0.00000000   0.00000000   0.00000000   0.00000000   0.00000000   0.00000000  -0.01464800
  0.72400000   0.00008575   0.01850002  -0.00000052  -0.00000000   0.00000000   0.00000000   0.00000000   0.00000000  -0.00088629   0.25990555   0.00000000   0.00000000   0.00000000   0.00000000   0.00000000   0.00000000  -0.01220700
  0.72600000   0.00166885   0.01850002  -0.00000045  -0.00000000   0.00000000   0.00000000   0.00000000   0.00000000  -0.00082013   0.25992226   0.00000000   0.00000000   0.00000000   0.00000000   0.00000000   0.00000000  -0.02197300
  0.72800000   0.00008575   0.01850002  -0.00000036  -0.00000000   0.00000000   0.00000000   0.00000000   0.00000000  -0.00076854   0.25987186   0.00000000   0.00000000   0.00000000   0.00000000   0.00000000   0.00000000  -0.02685500
  0.73000000   0.00166885   0.01850002  -0.00000024  -0.00000000   0.00000000   0.00000000   0.00000000   0.00000000  -0.00072962   0.25976924   0.00000000   0.00000000   0.00000000   0.00000000   0.00000000   0.00000000  -0.02685500
  0.73200000   0.00166885   0.01850002  -0.00000011  -0.00000000   0.00000000   0.00000000   0.00000000   0.00000000  -0.00070178   0.25963406   0.00000000   0.00000000   0.00000000   0.00000000   0.00000000   0.00000000  -0.00244140
  0.73400000   0.00331791   0.01850002   0.00000006   0.00000000   0.00000000   0.00000000   0.00000000   0.00000000  -0.00068305   0.25948566   0.00000000   0.00000000   0.00000000   0.00000000   0.00000000   0.00000000  -0.00244140
  0.73600000   0.00166885   0.01850002   0.00000026   0.00000000   0.00000000   0.00000000   0.00000000   0.00000000  -0.00067055   0.25934414   0.00000000   0.00000000   0.00000000   0.00000000   0.00000000   0.00000000  -0.00732420
  0.73800000   0.00000000   0.01850002   0.00000050   0.00000000   0.00000000   0.00000000   0.00000000   0.00000000  -0.00066106   0.25922783   0.00000000   0.00000000   0.00000000   0.00000000   0.00000000   0.00000000  -0.00976560
  0.74000000   0.00166885   0.01850002   0.00000077   0.00000000   0.00000000   0.00000000   0.00000000   0.00000000  -0.00065261   0.25914523   0.00000000   0.00000000   0.00000000   0.00000000   0.00000000   0.00000000  -0.00976560
  0.74200000   0.00008575   0.01850002   0.00000108   0.00000000   0.00000000   0.00000000   0.00000000   0.00000000  -0.00064718   0.25909236   0.00000000   0.00000000   0.00000000   0.00000000   0.00000000   0.00000000  -0.02685500
  0.74400000   0.00008575   0.01850002   0.00000143   0.00000000   0.00000000   0.00000000   0.00000000   0.00000000  -0.00065033   0.25905684   0.00000000   0.00000000   0.00000000   0.00000000   0.00000000   0.00000000  -0.01953100
  0.74600000   0.00008575   0.01850001   0.00000183   0.00000000   0.00000000   0.00000000   0.00000000   0.00000000  -0.00066698   0.25902179   0.00000000   0.00000000   0.00000000   0.00000000   0.00000000   0.00000000  -0.01709000
  0.74800000   0.00008575   0.01850001   0.00000227   0.00000000   0.00000000   0.00000000   0.00000000   0.00000000  -0.00069902   0.25897037   0.00000000   0.00000000   0.00000000   0.00000000   0.00000000   0.00000000  -0.00244140
  0.75000000   0.00008575   0.01850001   0.00000276   0.00000000   0.00000000   0.00000000   0.00000000   0.00000000  -0.00074670   0.25889270   0.00000000   0.00000000   0.00000000   0.00000000   0.00000000   0.00000000  -0.01709000
  0.75200000   0.00166885   0.01850000   0.00000330   0.00000001   0.00000000   0.00000000   0.00000000   0.00000000  -0.00080957   0.25878978   0.00000000   0.00000000   0.00000000   0.00000000   0.00000000   0.00000000  -0.01220700
  0.75400000   0.00000000   0.01849999   0.00000388   0.00000000   0.00000000   0.00000000   0.00000000   0.00000000  -0.00088597   0.25867138   0.00000000   0.00000000   0.00000000   0.00000000   0.00000000   0.00000000  -0.01464800
  0.75600000   0.00000000   0.01849999   0.00000451   0.00000000   0.00000000   0.00000000   0.00000000   0.00000000  -0.00097331   0.25855020   0.00000000   0.00000000   0.00000000   0.00000000   0.00000000   0.00000000  -0.01220700
  0.75800000   0.00166885   0.01849998   0.00000518   0.00000001   0.00000000   0.00000000   0.00000000   0.00000000  -0.00106811   0.25843256   0.00000000   0.00000000   0.00000000   0.00000000   0.00000000   0.00000000  -0.01464800
  0.76000000   0.00008575   0.01849997   0.00000590   0.00000000   0.00000000   0.00000000   0.00000000   0.00000000  -0.00116475   0.25831018   0.00000000   0.00000000   0.00000000   0.00000000   0.00000000   0.00000000  -0.00976560
  0.76200000   0.00166885   0.01849995   0.00000665   0.00000001   0.00000000   0.00000000   0.00000000   0.00000000  -0.00125548   0.25816503   0.00000000   0.00000000   0.00000000   0.00000000   0.00000000   0.00000000  -0.01709000
  0.76400000   0.00000000   0.01849994   0.00000744   0.00000000   0.00000000   0.00000000   0.00000000   0.00000000  -0.00133220   0.25798220   0.00000000   0.00000000   0.00000000   0.00000000   0.00000000   0.00000000  -0.01953100
  0.76600000   0.00000000   0.01849993   0.00000824   0.00000000   0.00000000   0.00000000   0.00000000   0.00000000  -0.00138855   0.25775663   0.00000000   0.00000000   0.00000000   0.00000000   0.00000000   0.00000000  -0.01709000
  0.76800000   0.00000000   0.01849991   0.00000907   0.00000000   0.00000000   0.00000000   0.00000000   0.00000000  -0.00142104   0.25749452   0.00000000   0.00000000   0.00000000   0.00000000   0.00000000   0.00000000  -0.00976560
  0.77000000   0.00490101   0.01849989   0.00000989   0.00000005   0.00000000   0.00000000   0.00000000   0.00000000  -0.00142938   0.25720686   0.00000000   0.00000000   0.00000000   0.00000000   0.00000000   0.00000000   0.00000000
  0.77200000   0.00166885   0.01849987   0.00001070   0.00000002   0.00000000   0.00000000   0.00000000   0.00000000  -0.00141731   0.25689810   0.00000000   0.00000000   0.00000000   0.00000000   0.00000000   0.00000000  -0.01220700
  0.77400000   0.00490101   0.01849985   0.00001149   0.00000006   0.00000000   0.00000000   0.00000000   0.00000000  -0.00139194   0.25656921   0.00000000   0.00000000   0.00000000   0.00000000   0.00000000   0.00000000  -0.01464800
  0.77600000   0.00008575   0.01849983   0.00001223   0.00000000   0.00000000   0.00000000   0.00000000   0.00000000  -0.00135999   0.25622941   0.00000000   0.00000000   0.00000000   0.00000000   0.00000000   0.00000000  -0.01709000
  0.77800000   0.00008575   0.01849980   0.00001291   0.00000000   0.00000000   0.00000000   0.00000000   0.00000000  -0.00132509   0.25589808   0.00000000   0.00000000   0.00000000   0.00000000   0.00000000   0.00000000  -0.02197300
  0.78000000   0.00166885   0.01849978   0.00001349   0.00000002   0.00000000   0.00000000   0.00000000   0.00000000  -0.00128844   0.25559933   0.00000000   0.00000000   0.00000000   0.00000000   0.00000000   0.00000000  -0.01953100
  0.78200000   0.00000000   0.01849975   0.00001395   0.00000000   0.00000000   0.00000000   0.00000000   0.00000000  -0.00124938   0.25535468   0.00000000   0.00000000   0.00000000   0.00000000   0.00000000   0.00000000  -0.01709000
  0.78400000   0.00000000   0.01849972   0.00001426   0.00000000   0.00000000   0.00000000   0.00000000   0.00000000  -0.00120565   0.25517375   0.00000000   0.00000000   0.00000000   0.00000000   0.00000000   0.00000000  -0.01464800
  0.78600000   0.00166885   0.01849969   0.00001438   0.00000002   0.00000000   0.00000000   0.00000000   0.00000000  -0.00115598   0.25504970   0.00000000   0.00000000   0.00000000   0.00000000   0.00000000   0.00000000  -0.00976560
  0.78800000   0.00000000   0.01849966   0.00001428   0.00000000   0.00000000   0.00000000   0.00000000   0.00000000  -0.00110248   0.25496675   0.00000000   0.00000000   0.00000000   0.00000000   0.00000000   0.00000000  -0.00976560
  0.79000000   0.00008575   0.01849964   0.00001391   0.00000000   0.00000000   0.00000000   0.00000000   0.00000000  -0.00104935   0.25491306   0.00000000   0.00000000   0.00000000   0.00000000   0.00000000   0.00000000  -0.01464800
  0.79200000   0.00166885   0.01849961   0.00001323   0.00000002   0.00000000   0.00000000   0.00000000   0.00000000  -0.00099979   0.25488542   0.00000000   0.00000000   0.00000000   0.00000000   0.00000000   0.00000000  -0.02929700
  0.79400000   0.00008575   0.01849958   0.00001219   0.00000000   0.00000000   0.00000000   0.00000000   0.00000000  -0.00095548   0.25488264   0.00000000   0.00000000   0.00000000   0.00000000   0.00000000   0.00000000  -0.01709000
  0.79600000   0.00008575   0.01849956   0.00001073   0.00000000   0.00000000   0.00000000   0.00000000   0.00000000  -0.00091860   0.25489959   0.00000000   0.00000000   0.00000000   0.00000000   0.00000000   0.00000000  -0.01464800
  0.79800000   0.00166885   0.01849954   0.00000881   0.00000001   0.00000000   0.00000000   0.00000000   0.00000000  -0.00089297   0.25492901   0.00000000   0.00000000   0.00000000   0.00000000   0.00000000   0.00000000  -0.01220700
  0.80000000   0.00008575   0.01849952   0.00000635   0.00000000   0.00000000   0.00000000   0.00000000   0.00000000  -0.00088190   0.25496146   0.00000000   0.00000000   0.00000000   0.00000000   0.00000000   0.00000000  -0.01953100
  0.80200000   0.00166885   0.01849951   0.00000332   0.00000001   0.00000000   0.00000000   0.00000000   0.00000000  -0.00088380   0.25498526   0.00000000   0.00000000   0.00000000   0.00000000   0.00000000   0.00000000  -0.00732420
  0.80400000   0.00008575   0.01849950  -0.00000037  -0.00000000   0.00000000   0.00000000   0.00000000   0.00000000  -0.00089104   0.25499616   0.00000000   0.00000000   0.00000000   0.00000000   0.00000000   0.00000000  -0.00976560
  0.80600000   0.00166885   0.01849950  -0.00000477  -0.00000001   0.00000000   0.00000000   0.00000000   0.00000000  -0.00089553   0.25500289   0.00000000   0.00000000   0.00000000   0.00000000   0.00000000   0.00000000  -0.01709000
  0.80800000   0.00490101   0.01849951  -0.00000994  -0.00000005   0.00000000   0.00000000   0.00000000   0.00000000  -0.00089343   0.25502020   0.00000000   0.00000000   0.00000000   0.00000000   0.00000000   0.00000000  -0.02197300
  0.81000000   0.00008575   0.01849953  -0.00001594  -0.00000000   0.00000000   0.00000000   0.00000000   0.00000000  -0.00088427   0.25506521   0.00000000   0.00000000   0.00000000   0.00000000   0.00000000   0.00000000  -0.01220700
  0.81200000   0.00008575   0.01849956  -0.00002284  -0.00000000   0.00000000   0.00000000   0.00000000   0.00000000  -0.00086855   0.25515664   0.00000000   0.00000000   0.00000000   0.00000000   0.00000000   0.00000000  -0.01464800
  0.81400000   0.00166885   0.01849961  -0.00003068  -0.00000005   0.00000000   0.00000000   0.00000000   0.00000000  -0.00084684   0.25530657   0.00000000   0.00000000   0.00000000   0.00000000   0.00000000   0.00000000  -0.01953100
  0.81600000   0.00008575   0.01849967  -0.00003952  -0.00000000   0.00000000   0.00000000   0.00000000   0.00000000  -0.00081951   0.25551391   0.00000000   0.00000000   0.00000000   0.00000000   0.00000000   0.00000000  -0.01220700
  0.81800000   0.00008575   0.01849975  -0.00004939  -0.00000000   0.00000000   0.00000000   0.00000000   0.00000000  -0.00078716   0.25576690   0.00000000   0.00000000   0.00000000   0.00000000   0.00000000   0.00000000  -0.01220700
  0.82000000   0.00331791   0.01849985  -0.00006032  -0.00000020   0.00000000   0.00000000   0.00000000   0.00000000  -0.00075128   0.25604591   0.00000000   0.00000000   0.00000000   0.00000000   0.00000000   0.00000000  -0.00732420
  0.82200000   0.00490101   0.01849997  -0.00007234  -0.00000035   0.00000000   0.00000000   0.00000000   0.00000000  -0.00071294   0.25632372   0.00000000   0.00000000   0.00000000   0.00000000   0.00000000   0.00000000  -0.01464800
  0.82400000   0.00008575   0.01850011  -0.00008545  -0.00000001   0.00000000   0.00000000   0.00000000   0.00000000  -0.00067144   0.25656752   0.00000000   0.00000000   0.00000000   0.00000000   0.00000000   0.00000000  -0.01220700
  0.82600000   0.00166885   0.01850028  -0.00009962  -0.00000017   0.00000000   0.00000000   0.00000000   0.00000000  -0.00062646   0.25674582   0.00000000   0.00000000   0.00000000   0.00000000   0.00000000   0.00000000  -0.00732420
  0.82800000   0.00331791   0.01850048  -0.00011483  -0.00000038   0.00000000   0.00000000   0.00000000   0.00000000  -0.00058106   0.25683928   0.00000000   0.00000000   0.00000000   0.00000000   0.00000000   0.00000000  -0.01464800
  0.83000000   0.00000000   0.01850071  -0.00013100   0.00000000   0.00000000   0.00000000   0.00000000   0.00000000  -0.00054124   0.25684740   0.00000000   0.00000000   0.00000000   0.00000000   0.00000000   0.00000000  -0.02197300
  0.83200000   0.00166885   0.01850097  -0.00014806  -0.00000025   0.00000000   0.00000000   0.00000000   0.00000000  -0.00051337   0.25678317   0.00000000   0.00000000   0.00000000   0.00000000   0.00000000   0.00000000  -0.00976560
  0.83400000   0.00000000   0.01850127  -0.00016587   0.00000000   0.00000000   0.00000000   0.00000000   0.00000000  -0.00050181   0.25666077   0.00000000   0.00000000   0.00000000   0.00000000   0.00000000   0.00000000  -0.00732420
  0.83600000   0.00000000   0.01850160  -0.00018428   0.00000000   0.00000000   0.00000000   0.00000000   0.00000000  -0.00050747   0.25649200   0.00000000   0.00000000   0.00000000   0.00000000   0.00000000   0.00000000   0.00000000
  0.83800000   0.00008575   0.01850197  -0.00020308  -0.00000002   0.00000000   0.00000000   0.00000000   0.00000000  -0.00052848   0.25629303   0.00000000   0.00000000   0.00000000   0.00000000   0.00000000   0.00000000  -0.00732420
  0.84000000   0.00331791   0.01850238  -0.00022201  -0.00000074   0.00000000   0.00000000   0.00000000   0.00000000  -0.00056196   0.25608560   0.00000000   0.00000000   0.00000000   0.00000000   0.00000000   0.00000000  -0.01220700
  0.84200000   0.00000000   0.01850282  -0.00024079   0.00000000   0.00000000   0.00000000   0.00000000   0.00000000  -0.00060489   0.25588977   0.00000000   0.00000000   0.00000000   0.00000000   0.00000000   0.00000000  -0.01464800
  0.84400000   0.00166885   0.01850330  -0.00025906  -0.00000043   0.00000000   0.00000000   0.00000000   0.00000000  -0.00065358   0.25571800   0.00000000   0.00000000   0.00000000   0.00000000   0.00000000   0.00000000  -0.01709000
  0.84600000   0.00000000   0.01850382  -0.00027639   0.00000000   0.00000000   0.00000000   0.00000000   0.00000000  -0.00070335   0.25557772   0.00000000   0.00000000   0.00000000   0.00000000   0.00000000   0.00000000  -0.02197300
  0.84800000   0.00008575   0.01850437  -0.00029232  -0.00000003   0.00000000   0.00000000   0.00000000   0.00000000  -0.00074942   0.25548005   0.00000000   0.00000000   0.00000000   0.00000000   0.00000000   0.00000000  -0.01220700
  0.85000000   0.00166885   0.01850496  -0.00030628  -0.00000051   0.00000000   0.00000000   0.00000000   0.00000000  -0.00078821   0.25544037   0.00000000   0.00000000   0.00000000   0.00000000   0.00000000   0.00000000  -0.01220700
  0.85200000   0.00166885   0.01850557  -0.00031766  -0.00000053   0.00000000   0.00000000   0.00000000   0.00000000  -0.00081731   0.25546816   0.00000000   0.00000000   0.00000000   0.00000000   0.00000000   0.00000000  -0.00976560
  0.85400000   0.00000000   0.01850620  -0.00032575   0.00000000   0.00000000   0.00000000   0.00000000   0.00000000  -0.00083463   0.25556288   0.00000000   0.00000000   0.00000000   0.00000000   0.00000000   0.00000000  -0.00976560
  0.85600000   0.00166885   0.01850686  -0.00032978  -0.00000055   0.00000000   0.00000000   0.00000000   0.00000000  -0.00083806   0.25572182   0.00000000   0.00000000   0.00000000   0.00000000   0.00000000   0.00000000  -0.01464800
  0.85800000   0.00000000   0.01850752  -0.00032889   0.00000000   0.00000000   0.00000000   0.00000000   0.00000000  -0.00082620   0.25594902   0.00000000   0.00000000   0.00000000   0.00000000   0.00000000   0.00000000  -0.02441400
  0.86000000   0.00008575   0.01850817  -0.00032213  -0.00000003   0.00000000   0.00000000   0.00000000   0.00000000  -0.00079993   0.25625642   0.00000000   0.00000000   0.00000000   0.00000000   0.00000000   0.00000000  -0.01709000
  0.86200000   0.00000000   0.01850882  -0.00030849   0.00000000   0.00000000   0.00000000   0.00000000   0.00000000  -0.00076489   0.25666171   0.00000000   0.00000000   0.00000000   0.00000000   0.00000000   0.00000000  -0.01709000
  0.86400000   0.00008575   0.01850944  -0.00028685  -0.00000002   0.00000000   0.00000000   0.00000000   0.00000000  -0.00073303   0.25719012   0.00000000   0.00000000   0.00000000   0.00000000   0.00000000   0.00000000  -0.01464800
  0.86600000   0.00008575   0.01851001  -0.00025604  -0.00000002   0.00000000   0.00000000   0.00000000   0.00000000  -0.00072146   0.25787518   0.00000000   0.00000000   0.00000000   0.00000000   0.00000000   0.00000000  -0.00976560
  0.86800000   0.00331791   0.01851052  -0.00021481  -0.00000071   0.00000000   0.00000000   0.00000000   0.00000000  -0.00074957   0.25874969   0.00000000   0.00000000   0.00000000   0.00000000   0.00000000   0.00000000  -0.01220700
  0.87000000   0.00008575   0.01851095  -0.00016184  -0.00000001   0.00000000   0.00000000   0.00000000   0.00000000  -0.00083760   0.25983797   0.00000000   0.00000000   0.00000000   0.00000000   0.00000000   0.00000000  -0.00976560
  0.87200000   0.00000000   0.01851127  -0.00009577   0.00000000   0.00000000   0.00000000   0.00000000   0.00000000  -0.00100685   0.26116516   0.00000000   0.00000000   0.00000000   0.00000000   0.00000000   0.00000000  -0.00488280
  0.87400000   0.00000000   0.01851147  -0.00001520   0.00000000   0.00000000   0.00000000   0.00000000   0.00000000  -0.00127945   0.26277121   0.00000000   0.00000000   0.00000000   0.00000000   0.00000000   0.00000000  -0.01709000
  0.87600000   0.00000000   0.01851150   0.00008131   0.00000000   0.00000000   0.00000000   0.00000000   0.00000000  -0.00167744   0.26470787   0.00000000   0.00000000   0.00000000   0.00000000   0.00000000   0.00000000  -0.03173800
  0.87800000   0.00000000   0.01851133   0.00019518   0.00000000   0.00000000   0.00000000   0.00000000   0.00000000  -0.00222216   0.26702217   0.00000000   0.00000000   0.00000000   0.00000000   0.00000000   0.00000000  -0.03418000
  0.88000000   0.00008575   0.01851094   0.00032782   0.00000003   0.00000000   0.00000000   0.00000000   0.00000000  -0.00293355   0.26974908   0.00000000   0.00000000   0.00000000   0.00000000   0.00000000   0.00000000  -0.01464800
  0.88200000   0.00000000   0.01851029   0.00048059   0.00000000   0.00000000   0.00000000   0.00000000   0.00000000  -0.00382726   0.27292351   0.00000000   0.00000000   0.00000000   0.00000000   0.00000000   0.00000000  -0.00976560
  0.88400000   0.00008575   0.01850933   0.00065475   0.00000006   0.00000000   0.00000000   0.00000000   0.00000000  -0.00490886   0.27659816   0.00000000   0.00000000   0.00000000   0.00000000   0.00000000   0.00000000  -0.01464800
  0.88600000   0.00000000   0.01850802   0.00085145   0.00000000   0.00000000   0.00000000   0.00000000   0.00000000  -0.00616628   0.28085319   0.00000000   0.00000000   0.00000000   0.00000000   0.00000000   0.00000000  -0.00732420
  0.88800000   0.00000000   0.01850631   0.00107167   0.00000000   0.00000000   0.00000000   0.00000000   0.00000000  -0.00756286   0.28579593   0.00000000   0.00000000   0.00000000   0.00000000   0.00000000   0.00000000  -0.01220700
  0.89000000   0.00166885   0.01850417   0.00131617   0.00000220   0.00000000   0.00000000   0.00000000   0.00000000  -0.00903251   0.29155684   0.00000000   0.00000000   0.00000000   0.00000000   0.00000000   0.00000000  -0.00244140
  0.89200000   0.00490101   0.01850154   0.00158545   0.00000777   0.00000000   0.00000000   0.00000000   0.00000000  -0.01047671   0.29829128   0.00000000   0.00000000   0.00000000   0.00000000   0.00000000   0.00000000  -0.00732420
  0.89400000   0.00331791   0.01849837   0.00187967   0.00000624   0.00000000   0.00000000   0.00000000   0.00000000  -0.01176223   0.30618101   0.00000000   0.00000000   0.00000000   0.00000000   0.00000000   0.00000000  -0.02197300
  0.89600000   0.00166885   0.01849461   0.00219859   0.00000367   0.00000000   0.00000000   0.00000000   0.00000000  -0.01271932   0.31542176   0.00000000   0.00000000   0.00000000   0.00000000   0.00000000   0.00000000  -0.02197300
  0.89800000   0.00166885   0.01849021   0.00254148   0.00000424   0.00000000   0.00000000   0.00000000   0.00000000  -0.01314004   0.32619993   0.00000000   0.00000000   0.00000000   0.00000000   0.00000000   0.00000000  -0.01953100
  0.90000000   0.00166885   0.01848513   0.00290708   0.00000485   0.00000000   0.00000000   0.00000000   0.00000000  -0.01277633   0.33867242   0.00000000   0.00000000   0.00000000   0.00000000   0.00000000   0.00000000  -0.00732420
  0.90200000   0.00008575   0.01847931   0.00329348   0.00000028   0.00000000   0.00000000   0.00000000   0.00000000  -0.01133998   0.35296001   0.00000000   0.00000000   0.00000000   0.00000000   0.00000000   0.00000000  -0.00488280
  0.90400000   0.00000000   0.01847273   0.00369804   0.00000000   0.00000000   0.00000000   0.00000000   0.00000000  -0.00850707   0.36915050   0.00000000   0.00000000   0.00000000   0.00000000   0.00000000   0.00000000   0.00000000
  0.90600000   0.00166885   0.01846533   0.00411728   0.00000687   0.00000000   0.00000000   0.00000000   0.00000000  -0.00393031   0.38729512   0.00000000   0.00000000   0.00000000   0.00000000   0.00000000   0.00000000   0.02197300
  0.90800000   0.00000000   0.01845710   0.00454682   0.00000000  -0.00000005   0.00001118  -0.00004605   0.01118177   0.00274220   0.40739056   0.00000161   0.00000283   0.00000444   0.00000167  -0.00000119   0.00079469   0.22705000
  0.91000000   0.00000000   0.01844800   0.00498142   0.00000000   0.00000043   0.00004636   0.00051943   0.02399343   0.01184712   0.42934628   0.00000743   0.00001173   0.00001916   0.00000167   0.00001340   0.00163142  -0.13184000
  0.91200000   0.00000000   0.01843804   0.00541574   0.00000000   0.00000284   0.00010892   0.00189659   0.03857049   0.02368367   0.45293795   0.00001924   0.00002757   0.00004681   0.00000167   0.00004893   0.00251371  -0.06347700
  0.91400000   0.00490101   0.01842721   0.00584559   0.00002865   0.00000905   0.00020252   0.00430618   0.05502484   0.03848365   0.47778010   0.00003930   0.00005126   0.00009055   0.00000657   0.00011110   0.00344442  -0.06591800
  0.91600000   0.01618059   0.01841552   0.00626868   0.00010143   0.00002134   0.00033097   0.00798275   0.07343377   0.05637208   0.50336626   0.00007039   0.00008377   0.00015415   0.00002765   0.00020596   0.00442557  -0.00976560
  0.91800000   0.02587707   0.01840298   0.00668426   0.00017297   0.00004248   0.00049824   0.01316486   0.09383454   0.07732637   0.52916959   0.00011582   0.00012610   0.00024192   0.00006971   0.00033965   0.00545811  -0.07324200
  0.92000000   0.03873974   0.01838961   0.00709207   0.00027475   0.00007573   0.00070830   0.02008252   0.11622672   0.10114915   0.55474489   0.00017946   0.00017927   0.00035873   0.00013433   0.00051813   0.00654202  -0.03906300
  0.92200000   0.04837026   0.01837543   0.00749191   0.00036239   0.00012476   0.00096511   0.02894365   0.14058071   0.12746788   0.57978389   0.00026575   0.00024427   0.00051002   0.00022144   0.00074675   0.00767655   0.28809000
  0.92400000   0.06129890   0.01836044   0.00788430   0.00048330   0.00019362   0.00127254   0.03992164   0.16684846   0.15576447   0.60412011   0.00037967   0.00032208   0.00070175   0.00033111   0.00102998   0.00886045  -0.14160000
  0.92600000   0.07416157   0.01834467   0.00827118   0.00061340   0.00028669   0.00163436   0.05314620   0.19497316   0.18542918   0.62769311   0.00052682   0.00041365   0.00094048   0.00046657   0.00137117   0.01009227   0.44189000
  0.92800000   0.09190547   0.01832813   0.00865552   0.00079549   0.00040853   0.00205423   0.06869849   0.22489412   0.21581994   0.65046363   0.00071333   0.00051992   0.00123325   0.00063263   0.00177242   0.01137042  -0.33447000
  0.93000000   0.10958340   0.01831082   0.00904022   0.00099066   0.00056384   0.00253567   0.08661026   0.25654433   0.24630357   0.67230777   0.00094578   0.00064177   0.00158755   0.00083412   0.00223454   0.01269320  -0.06835900
  0.93200000   0.13055946   0.01829274   0.00942771   0.00123088   0.00075732   0.00308205   0.10686501   0.28984171   0.27626892   0.69296084   0.00123103   0.00078006   0.00201109   0.00107426   0.00275712   0.01405846  -0.02441400
  0.93400000   0.16274913   0.01827389   0.00982024   0.00159824   0.00099358   0.00369658   0.12939954   0.32467896   0.30512194   0.71203605   0.00157587   0.00093560   0.00251147   0.00136757   0.00333851   0.01546346  -0.11719000
  0.93600000   0.18847448   0.01825424   0.01021977   0.00192617   0.00127709   0.00438217   0.15410513   0.36091791   0.33228252   0.72912478   0.00198673   0.00110912   0.00309585   0.00171880   0.00397591   0.01690462  -0.03662100
  0.93800000   0.22554537   0.01823381   0.01062748   0.00239698   0.00161202   0.00514149   0.18082936   0.39839519   0.35720258   0.74398513   0.00246929   0.00130130   0.00377059   0.00213282   0.00466540   0.01837773  -0.02685500
  0.94000000   0.25133669   0.01821255   0.01104397   0.00277575   0.00200223   0.00597682   0.20938035   0.43694150   0.37941287   0.75670567   0.00302838   0.00151272   0.00454110   0.00260970   0.00540201   0.01987842  -0.09765600
  0.94200000   0.28510945   0.01819046   0.01146917   0.00326997   0.00245115   0.00689017   0.23953541   0.47640688   0.39858773   0.76769706   0.00366800   0.00174389   0.00541188   0.00314614   0.00618001   0.02140283  -0.03173800
  0.94400000   0.32541251   0.01816752   0.01190149   0.00387289   0.00296174   0.00788326   0.27105425   0.51668051   0.41459830   0.77755873   0.00439154   0.00199524   0.00638677   0.00375667   0.00699320   0.02294808  -0.02685500
  0.94600000   0.37046485   0.01814372   0.01233691   0.00457039   0.00353649   0.00895764   0.30369449   0.55770018   0.42751998   0.78694475   0.00520205   0.00226716   0.00746921   0.00445254   0.00783532   0.02451258  -0.04882800
  0.94800000   0.42039842   0.01811905   0.01276924   0.00536817   0.00417741   0.01011479   0.33722553   0.59945192   0.43758076   0.79644597   0.00610252   0.00256003   0.00866255   0.00524341   0.00870042   0.02609598  -0.03173800
  0.95000000   0.46551673   0.01809351   0.01319120   0.00614073   0.00488607   0.01135620   0.37143678   0.64196199   0.44506957   0.80650992   0.00709604   0.00287423   0.00997027   0.00612932   0.00958307   0.02769893  -0.00976560
  0.95200000   0.51545029   0.01806713   0.01359544   0.00700777   0.00566364   0.01268345   0.40613905   0.68528542   0.45024894   0.81743075   0.00818589   0.00321016   0.01139605   0.00711029   0.01047839   0.02932287   0.06591800
  0.95400000   0.57178222   0.01803994   0.01397498   0.00799065   0.00651094   0.01409823   0.44116122   0.72949381   0.45332303   0.82934152   0.00937552   0.00356823   0.01294375   0.00819752   0.01138196   0.03096964  -0.00488280
  0.95600000   0.63134630   0.01801199   0.01432321   0.00904291   0.00742845   0.01560239   0.47634743   0.77466134   0.45448118   0.84217683   0.01066839   0.00394893   0.01461732   0.00940065   0.01228976   0.03264116   0.40771000
  0.95800000   0.71346954   0.01798334   0.01463379   0.01044077   0.00841636   0.01719790   0.51155930   0.82084971   0.45398507   0.85567922   0.01206778   0.00435275   0.01642054   0.01074547   0.01319823   0.03433902   0.07568400
  0.96000000   0.80852142   0.01795407   0.01490080   0.01204761   0.00947460   0.01888684   0.54668406   0.86809508   0.45223378   0.86944721   0.01357664   0.00478022   0.01835686   0.01226746   0.01410445   0.03606415  -0.20752000
  0.96200000   0.93088174   0.01792427   0.01511945   0.01407442   0.01060293   0.02067133   0.58164448   0.91639796   0.44974488   0.88296306   0.01519743   0.00523187   0.02042931   0.01400686   0.01500643   0.03781656   0.05127000
  0.96400000   1.07903338   0.01789403   0.01528704   0.01649523   0.01180098   0.02255345   0.61640351   0.96571546   0.44703828   0.89562454   0.01693202   0.00570823   0.02264025   0.01601678   0.01590321   0.03959514  -0.12939000
  0.96600000   1.25779159   0.01786346   0.01540289   0.01937362   0.01306834   0.02453512   0.65095845   1.01595634   0.44447913   0.90678601   0.01878129   0.00620979   0.02499108   0.01835360   0.01679473   0.04139755  -0.13672000
  0.96800000   1.45589659   0.01783265   0.01546799   0.02251979   0.01440462   0.02661805   0.68532446   1.06697722   0.44216389   0.91574877   0.02074462   0.00673698   0.02748160   0.02106729   0.01768137   0.04322009  -0.07568400
  0.97000000   1.65398180   0.01780172   0.01548524   0.02561230   0.01580946   0.02880361   0.71951302   1.11857749   0.43990102   0.92173428   0.02281900   0.00729014   0.03010913   0.02417717   0.01856344   0.04505757  -0.07324200
  0.97200000   1.84561588   0.01777074   0.01545947   0.02853225   0.01728249   0.03109268   0.75351232   1.17049422   0.43728086   0.92391329   0.02499810   0.00786950   0.03286760   0.02767676   0.01944062   0.04690322  -0.09033200
  0.97400000   2.00827266   0.01773983   0.01539659   0.03092056   0.01882327   0.03348557   0.78727461   1.22239992   0.43378633   0.92144966   0.02727141   0.00847513   0.03574654   0.03153065   0.02031169   0.04874858  -0.06835900
  0.97600000   2.13388230   0.01770903   0.01530253   0.03265379   0.02043126   0.03598188   0.82071142   1.27390171   0.42888332   0.91349262   0.02962347   0.00910694   0.03873041   0.03567281   0.02117435   0.05058352  -0.03906300
  0.97800000   2.22889723   0.01767843   0.01518230   0.03383979   0.02210566   0.03858032   0.85369339   1.32453940   0.42205138   0.89915582   0.03203324   0.00976460   0.04179784   0.04003559   0.02202529   0.05239617  -0.00732420
  0.98000000   2.29653512   0.01764806   0.01503906   0.03453772   0.02384541   0.04127864   0.88605039   1.37378472   0.41275941   0.87756951   0.03447357   0.01044754   0.04492111   0.04456102   0.02286010   0.05417290  -0.05371100
  0.98200000   2.30458913   0.01761798   0.01487385   0.03427811   0.02564903   0.04407347   0.91756943   1.42104842   0.40043160   0.84802991   0.03691093   0.01115491   0.04806584   0.04916214   0.02367329   0.05589850  -0.02929700
  0.98400000   2.27881761   0.01758824   0.01468661   0.03346810   0.02751459   0.04696022   0.94799173   1.46570086   0.38446385   0.81019898   0.03930588   0.01188554   0.05119142   0.05374555   0.02445819   0.05755673  -0.01953100
  0.98600000   2.21117972   0.01755886   0.01447705   0.03201135   0.02943960   0.04993303   0.97701470   1.50710671   0.36432869   0.76426787   0.04161448   0.01263795   0.05425243   0.05823555   0.02520698   0.05913119  -0.00488280
  0.98800000   2.10650590   0.01752991   0.01424496   0.03000710   0.03142092   0.05298481   1.00430474   1.54466779   0.33975438   0.71100411   0.04379068   0.01341035   0.05720103   0.06255323   0.02591106   0.06060647  -0.01953100
  0.99000000   1.97284423   0.01750142   0.01399029   0.02760067   0.03345474   0.05610734   1.02952427   1.57786614   0.31090963   0.65170930   0.04578961   0.01420066   0.05999026   0.06663258   0.02656173   0.06196918  -0.01464800
  0.99200000   1.80535900   0.01747344   0.01371319   0.02475723   0.03553664   0.05929151   1.05236970   1.60630435   0.27850225   0.58819253   0.04757127   0.01500656   0.06257784   0.07041079   0.02715114   0.06320908   0.00244140
  0.99400000   1.61532781   0.01744601   0.01341407   0.02166812   0.03766162   0.06252756   1.07261112   1.62974326   0.24372640   0.52272743   0.04910459   0.01582560   0.06493019   0.07383147   0.02767337   0.06432000  -0.00976560
  0.99600000   1.43013166   0.01741918   0.01309368   0.01872569   0.03982435   0.06580543   1.09012226   1.64813004   0.20806100   0.45784733   0.05037062   0.01665522   0.06702584   0.07687693   0.02812515   0.06530057  -0.00488280
  0.99800000   1.24974418   0.01739300   0.01275319   0.01593823   0.04201937   0.06911517   1.10489189   1.66160492   0.17299548   0.39600070   0.05136415   0.01749291   0.06885706   0.07955681   0.02850621   0.06615442   0.00732420
  1.00000000   1.05330803   0.01736749   0.01239403   0.01305473   0.04424127   0.07244725   1.11701550   1.67048232   0.13979383   0.33923207   0.05209323   0.01833625   0.07042948   0.08185986   0.02881900   0.06688966   0.00488280
  1.00200000   0.90027517   0.01734270   0.01201709   0.01081869   0.04648496   0.07579295   1.12667330   1.67521144   0.10937733   0.28897520   0.05257687   0.01918304   0.07175991   0.08381344   0.02906817   0.06751786   0.01220700
  1.00400000   0.78437916   0.01731867   0.01162191   0.00911599   0.04874574   0.07914448   1.13410376   1.67632645   0.08232850   0.24598826   0.05284178   0.02003131   0.07287309   0.08549810   0.02925988   0.06805283   0.00488280
  1.00600000   0.67804771   0.01729542   0.01120691   0.00759882   0.05101942   0.08249521   1.13957994   1.67439697   0.05895701   0.21042702   0.05291899   0.02087937   0.07379837   0.08696053   0.02940116   0.06850924  -0.00488280
  1.00800000   0.58464489   0.01727301   0.01077050   0.00629692   0.05330239   0.08583959   1.14339094   1.66998629   0.03936685   0.18197347   0.05284094   0.02172583   0.07456677   0.08822322   0.02949949   0.06890164  -0.01220700
  1.01000000   0.52349771   0.01725147   0.01031191   0.00539826   0.05559161   0.08917320   1.14582758   1.66362059   0.02349843   0.15998753   0.05263915   0.02256956   0.07520871   0.08933136   0.02956235   0.06924360  -0.01709000
  1.01200000   0.49447424   0.01723085   0.00983136   0.00486136   0.05788461   0.09249259   1.14717051   1.65577088   0.01114916   0.14368584   0.05234275   0.02340969   0.07575244   0.09034933   0.02959700   0.06954728  -0.00732420
  1.01400000   0.47356415   0.01721118   0.00932970   0.00441821   0.06017946   0.09579521   1.14767970   1.64684641   0.00198784   0.13225885   0.05197761   0.02424558   0.07622318   0.09131737   0.02961014   0.06982322  -0.02197300
  1.01600000   0.45258809   0.01719252   0.00880755   0.00398619   0.06247482   0.09906928   1.14767970   1.62722641  -0.00442266   0.12489877   0.05114894   0.02507424   0.07622318   0.09224352   0.02960770   0.07008038  -0.02197300
  1.01800000   0.43491016   0.01717491   0.00826494   0.00359451   0.06477018   0.10230411   1.14767970   1.60760641  -0.00858498   0.12082259   0.05033022   0.02589297   0.07622318   0.09313102   0.02959469   0.07032610  -0.02441400
  1.02000000   0.40430358   0.01715838   0.00770174   0.00311384   0.06706554   0.10549971   1.14767970   1.58798641  -0.01100851   0.11930052   0.04952142   0.02670176   0.07622318   0.09397024   0.02957510   0.07056622  -0.01464800
  1.02200000   0.37851227   0.01714298   0.00711784   0.00269419   0.06936090   0.10865606   1.14767970   1.56836641  -0.01214699   0.11967288   0.04872255   0.02750063   0.07622318   0.09475305   0.02955194   0.07080520  -0.01709000
  1.02400000   0.36406650   0.01712874   0.00651289   0.00237112   0.07165626   0.11177317   1.14767970   1.54874641  -0.01235643   0.12137242   0.04793362   0.02828957   0.07622318   0.09549563   0.02952744   0.07104624  -0.02197300
  1.02600000   0.34790570   0.01711571   0.00588650   0.00204795   0.07395162   0.11485104   1.14767970   1.52912641  -0.01188852   0.12391594   0.04715461   0.02906857   0.07622318   0.09620760   0.02950320   0.07129153  -0.02197300
  1.02800000   0.32541251   0.01710394   0.00523872   0.00170475   0.07624698   0.11788968   1.14767970   1.50950641  -0.01091583   0.12687252   0.04638554   0.02983764   0.07622318   0.09688092   0.02948039   0.07154232  -0.02197300
  1.03000000   0.31894819   0.01709346   0.00456954   0.00145745   0.07854234   0.12088907   1.14767970   1.48988641  -0.00957384   0.12987674   0.04562640   0.03059678   0.07622318   0.09752528   0.02945990   0.07179907  -0.02929700
  1.03200000   0.30931767   0.01708432   0.00387825   0.00119961   0.08083770   0.12384922   1.14767970   1.47026641  -0.00800042   0.13264644   0.04487719   0.03134599   0.07622318   0.09815355   0.02944233   0.07206159  -0.00732420
  1.03400000   0.30120429   0.01707657   0.00316366   0.00095291   0.08313306   0.12677014   1.14767970   1.45064641  -0.00635349   0.13497589   0.04413791   0.03208527   0.07622318   0.09876407   0.02942797   0.07232921  -0.02197300
  1.03600000   0.29480593   0.01707024   0.00242518   0.00071496   0.08542841   0.12965181   1.14767970   1.43102641  -0.00479729   0.13676811   0.04340857   0.03281461   0.07622318   0.09936008   0.02941682   0.07260096  -0.00244140
  1.03800000   0.28675852   0.01706539   0.00166348   0.00047702   0.08772377   0.13249424   1.14767970   1.41140641  -0.00346689   0.13804647   0.04268915   0.03353403   0.07622318   0.09994164   0.02940856   0.07287577  -0.01464800
  1.04000000   0.28187729   0.01706206   0.00088033   0.00024815   0.09001913   0.13529743   1.14767970   1.39178641  -0.00243306   0.13888518   0.04197967   0.03424351   0.07622318   0.10051028   0.02940266   0.07315270  -0.02197300
  1.04200000   0.27066368   0.01706030   0.00007878   0.00002132   0.09231449   0.13806139   1.14767970   1.37216641  -0.00168850   0.13936814   0.04128012   0.03494306   0.07622318   0.10106282   0.02939854   0.07343096  -0.01464800
  1.04400000   0.26096720   0.01706015  -0.00073625  -0.00019214   0.09460985   0.14078610   1.14767970   1.35254641  -0.00116341   0.13959282   0.04059050   0.03563268   0.07622318   0.10159445   0.02939569   0.07370992  -0.02685500
  1.04600000   0.25450288   0.01706162  -0.00155806  -0.00039653   0.09690521   0.14347157   1.14767970   1.33292641  -0.00076304   0.13963659   0.03991081   0.03631237   0.07622318   0.10210992   0.02939376   0.07398915  -0.02197300
  1.04800000   0.24645546   0.01706473  -0.00237897  -0.00058631   0.09920057   0.14611780   1.14767970   1.31330641  -0.00041135   0.13953109   0.03924106   0.03698212   0.07622318   0.10261088   0.02939259   0.07426832  -0.01464800
  1.05000000   0.24005711   0.01706949  -0.00319075  -0.00076596   0.10149593   0.14872480   1.14767970   1.29368641  -0.00008162   0.13926747   0.03858123   0.03764195   0.07622318   0.10309739   0.02939209   0.07454711  -0.02441400
  1.05200000   0.22877753   0.01707587  -0.00398479  -0.00091163   0.10379129   0.15129255   1.14767970   1.27406641   0.00020059   0.13879255   0.03793134   0.03829184   0.07622318   0.10356623   0.02939221   0.07482517  -0.00732420
  1.05400000   0.22231321   0.01708384  -0.00475295  -0.00105664   0.10608665   0.15382106   1.14767970   1.25444641   0.00038127   0.13804390   0.03729138   0.03893180   0.07622318   0.10401732   0.02939279   0.07510201  -0.02197300
  1.05600000   0.21268270   0.01709335  -0.00548929  -0.00116748   0.10838201   0.15631034   1.14767970   1.23482641   0.00041614   0.13700175   0.03666135   0.03956183   0.07622318   0.10445231   0.02939359   0.07537706  -0.01953100
  1.05800000   0.20463528   0.01710433  -0.00619075  -0.00126685   0.11067737   0.15876037   1.14767970   1.21520641   0.00030388   0.13567243   0.03604125   0.04018193   0.07622318   0.10486963   0.02939431   0.07564973  -0.02441400
  1.06000000   0.19493880   0.01711671  -0.00685566  -0.00133643   0.11297273   0.16117116   1.14767970   1.19558641   0.00009508   0.13407654   0.03543108   0.04079210   0.07622318   0.10526921   0.02939471   0.07591948  -0.02929700
  1.06200000   0.19658786   0.01713042  -0.00748193  -0.00147086   0.11526809   0.16354271   1.14767970   1.17596641  -0.00012879   0.13228882   0.03483085   0.04139233   0.07622318   0.10566073   0.02939468   0.07618584  -0.01464800
  1.06400000   0.19335570   0.01714538  -0.00806719  -0.00155984   0.11756345   0.16587503   1.14767970   1.15634641  -0.00029266   0.13043468   0.03424054   0.04198264   0.07622318   0.10605068   0.02939425   0.07644857  -0.02197300
  1.06600000   0.18689138   0.01716152  -0.00861041  -0.00160921   0.11985881   0.16816810   1.14767970   1.13672641  -0.00036054   0.12864299   0.03366017   0.04256301   0.07622318   0.10643092   0.02939360   0.07670765  -0.01953100
  1.06800000   0.17402871   0.01717874  -0.00911263  -0.00158586   0.12215417   0.17042193   1.14767970   1.11710641  -0.00034746   0.12701211   0.03308973   0.04313345   0.07622318   0.10679184   0.02939289   0.07696330  -0.01709000
  1.07000000   0.18207612   0.01719696  -0.00957544  -0.00174346   0.12444952   0.17263653   1.14767970   1.09748641  -0.00030625   0.12557636   0.03252922   0.04369396   0.07622318   0.10714795   0.02939224   0.07721589  -0.01220700
  1.07200000   0.17726087   0.01721612  -0.00999929  -0.00177248   0.12674488   0.17481188   1.14767970   1.07786641  -0.00029593   0.12429528   0.03197864   0.04424454   0.07622318   0.10750729   0.02939164   0.07746576  -0.01709000
  1.07400000   0.16921345   0.01723611  -0.01038364  -0.00175705   0.12904024   0.17694799   1.14767970   1.05824641  -0.00034628   0.12307688   0.03143800   0.04478518   0.07622318   0.10785376   0.02939099   0.07771313  -0.01953100
  1.07600000   0.16921345   0.01725688  -0.01072873  -0.00181545   0.13133560   0.17904486   1.14767970   1.03862641  -0.00043855   0.12177931   0.03090728   0.04531590   0.07622318   0.10819219   0.02939021   0.07795799  -0.02441400
  1.07800000   0.16433223   0.01727834  -0.01103629  -0.00181362   0.13363096   0.18110250   1.14767970   1.01900641  -0.00051486   0.12021674   0.03038650   0.04583668   0.07622318   0.10852573   0.02938926   0.07819999  -0.02197300
  1.08000000   0.15951697   0.01730041  -0.01130804  -0.00180382   0.13592632   0.18312089   1.14767970   0.99938641  -0.00050856   0.11821246   0.02987565   0.04634753   0.07622318   0.10884958   0.02938823   0.07843841  -0.01953100
  1.08200000   0.16110007   0.01732303  -0.01154401  -0.00185974   0.13822168   0.18510004   1.14767970   0.97976641  -0.00037720   0.11563948   0.02937473   0.04684845   0.07622318   0.10917020   0.02938735   0.07867227  -0.00732420
  1.08400000   0.14500523   0.01734612  -0.01174287  -0.00170278   0.14051704   0.18703996   1.14767970   0.96014641  -0.00012461   0.11243203   0.02888374   0.04733944   0.07622318   0.10947630   0.02938685   0.07890034  -0.00976560
  1.08600000   0.14665429   0.01736960  -0.01190372  -0.00174573   0.14281240   0.18894063   1.14767970   0.94052641   0.00019614   0.10860175   0.02840269   0.04782050   0.07622318   0.10976796   0.02938692   0.07912137  -0.00976560
  1.08800000   0.14342213   0.01739341  -0.01202684  -0.00172492   0.14510776   0.19080206   1.14767970   0.92090641   0.00050333   0.10422418   0.02793156   0.04829162   0.07622318   0.11005804   0.02938762   0.07933420  -0.01464800
  1.09000000   0.13860688   0.01741746  -0.01211297  -0.00167894   0.14740312   0.19262425   1.14767970   0.90128641   0.00072290   0.09939887   0.02747037   0.04875281   0.07622318   0.11034007   0.02938884   0.07953782  -0.01220700
  1.09200000   0.13055946   0.01744169  -0.01216317  -0.00158802   0.14969848   0.19440721   1.14767970   0.88166641   0.00082155   0.09423179   0.02701911   0.04920408   0.07622318   0.11060923   0.02939039   0.07973145  -0.01953100
  1.09400000   0.13055946   0.01746601  -0.01217968  -0.00159017   0.15199384   0.19615092   1.14767970   0.86204641   0.00081874   0.08881913   0.02657778   0.04964541   0.07622318   0.11087035   0.02939203   0.07991450  -0.01953100
  1.09600000   0.12567824   0.01749037  -0.01216526  -0.00152891   0.15428920   0.19785539   1.14767970   0.84242641   0.00077175   0.08323856   0.02614638   0.05007680   0.07622318   0.11112659   0.02939362   0.08008656  -0.02685500
  1.09800000   0.11927988   0.01751470  -0.01212210  -0.00144592   0.15658456   0.19952063   1.14767970   0.82280641   0.00074196   0.07758403   0.02572491   0.05049827   0.07622318   0.11137155   0.02939513   0.08024738  -0.02197300
  1.10000000   0.11763082   0.01753895  -0.01205192  -0.00141768   0.15887992   0.20114662   1.14767970   0.80318641   0.00076185   0.07198157   0.02531337   0.05090981   0.07622318   0.11160846   0.02939664   0.08039695  -0.02197300
  1.10200000   0.11281556   0.01756305  -0.01195666  -0.00134890   0.16117528   0.20273337   1.14767970   0.78356641   0.00082037   0.06655110   0.02491177   0.05131141   0.07622318   0.11183891   0.02939822   0.08053548  -0.00732420
  1.10400000   0.11123246   0.01758697  -0.01183826  -0.00131680   0.16347063   0.20428088   1.14767970   0.76394641   0.00087149   0.06137722   0.02452010   0.05170308   0.07622318   0.11206295   0.02939991   0.08066341  -0.01709000
  1.10600000   0.10153598   0.01761064  -0.01169795  -0.00118776   0.16576599   0.20578916   1.14767970   0.74432641   0.00086165   0.05650101   0.02413836   0.05208482   0.07622318   0.11227572   0.02940164   0.08078129  -0.02197300
  1.10800000   0.10635124   0.01763404  -0.01153668  -0.00122694   0.16806135   0.20725819   1.14767970   0.72470641   0.00076287   0.05191576   0.02376655   0.05245663   0.07622318   0.11248361   0.02940327   0.08088970  -0.02685500
  1.11000000   0.10153598   0.01765711  -0.01135651  -0.00115309   0.17035671   0.20868798   1.14767970   0.70508641   0.00059250   0.04759181   0.02340467   0.05281851   0.07622318   0.11269150   0.02940462   0.08098921  -0.02685500
  1.11200000   0.10318504   0.01767982  -0.01116049  -0.00115160   0.17265207   0.21007854   1.14767970   0.68546641   0.00040940   0.04351062   0.02305272   0.05317046   0.07622318   0.11289622   0.02940562   0.08108031  -0.01220700
  1.11400000   0.09507166   0.01770215  -0.01095081  -0.00104111   0.17494743   0.21142985   1.14767970   0.66584641   0.00028858   0.03967324   0.02271071   0.05351247   0.07622318   0.11309448   0.02940632   0.08116350  -0.02197300
  1.11600000   0.09995289   0.01772405  -0.01072763  -0.00107226   0.17724279   0.21274192   1.14767970   0.64622641   0.00028452   0.03610894   0.02237863   0.05384455   0.07622318   0.11328950   0.02940690   0.08123928  -0.02441400
  1.11800000   0.09672073   0.01774550  -0.01049037  -0.00101464   0.17953815   0.21401475   1.14767970   0.62660641   0.00040234   0.03287778   0.02205648   0.05416671   0.07622318   0.11348617   0.02940758   0.08130827  -0.01464800
  1.12000000   0.08702425   0.01776648  -0.01023970  -0.00089110   0.18183351   0.21524835   1.14767970   0.60698641   0.00059395   0.03004073   0.02174426   0.05447893   0.07622318   0.11366992   0.02940858   0.08137119  -0.02197300
  1.12200000   0.08220899   0.01778696  -0.00997769  -0.00082026   0.18412887   0.21644270   1.14767970   0.58736641   0.00078045   0.02763691   0.02144197   0.05478121   0.07622318   0.11383915   0.02940995   0.08142886  -0.00732420
  1.12400000   0.08544115   0.01780692  -0.00970650  -0.00082933   0.18642423   0.21759781   1.14767970   0.56774641   0.00088988   0.02567730   0.02114961   0.05507357   0.07622318   0.11400680   0.02941162   0.08148218  -0.01709000
  1.12600000   0.07897683   0.01782633  -0.00942811  -0.00074460   0.18871959   0.21871368   1.14767970   0.54812641   0.00089264   0.02412420   0.02086719   0.05535600   0.07622318   0.11417122   0.02941341   0.08153198  -0.01464800
  1.12800000   0.06769725   0.01784519  -0.00914511  -0.00061910   0.19101495   0.21979032   1.14767970   0.52850641   0.00081487   0.02289080   0.02059469   0.05562849   0.07622318   0.11431789   0.02941511   0.08157899  -0.01953100
  1.13000000   0.07257847   0.01786348  -0.00886097  -0.00064312   0.19331031   0.22082771   1.14767970   0.50888641   0.00072183   0.02187407   0.02033213   0.05589105   0.07622318   0.11445817   0.02941665   0.08162376  -0.01709000
  1.13200000   0.06934631   0.01788120  -0.00857926  -0.00059494   0.19560567   0.22182586   1.14767970   0.48926641   0.00068231   0.02097482   0.02007950   0.05614368   0.07622318   0.11460009   0.02941805   0.08166661  -0.01220700
  1.13400000   0.06934631   0.01789836  -0.00830308  -0.00057579   0.19790103   0.22278478   1.14767970   0.46964641   0.00073465   0.02011069   0.01983680   0.05638638   0.07622318   0.11473879   0.02941947   0.08170769  -0.00976560
  1.13600000   0.06611415   0.01791496  -0.00803532  -0.00053125   0.20019638   0.22370445   1.14767970   0.45002641   0.00086923   0.01923472   0.01960403   0.05661915   0.07622318   0.11487425   0.02942108   0.08174704  -0.00732420
  1.13800000   0.07092941   0.01793103  -0.00777881  -0.00055175   0.20249174   0.22458488   1.14767970   0.43040641   0.00103250   0.01832481   0.01938120   0.05684198   0.07622318   0.11501129   0.02942298   0.08178460  -0.01220700
  1.14000000   0.06453106   0.01794659  -0.00753561  -0.00048628   0.20478710   0.22542607   1.14767970   0.41078641   0.00115278   0.01736458   0.01916829   0.05705489   0.07622318   0.11514675   0.02942516   0.08182029  -0.01464800
  1.14200000   0.05964983   0.01796166  -0.00730628  -0.00043582   0.20708246   0.22622803   1.14767970   0.39116641   0.00117723   0.01634952   0.01896532   0.05725786   0.07622318   0.11527093   0.02942749   0.08185400  -0.00976560
  1.14400000   0.05806674   0.01797628  -0.00709029  -0.00041171   0.20937782   0.22699074   1.14767970   0.37154641   0.00109939   0.01528478   0.01877228   0.05745090   0.07622318   0.11538865   0.02942977   0.08188564  -0.01953100
  1.14600000   0.05648364   0.01799046  -0.00688707  -0.00038901   0.21167318   0.22771421   1.14767970   0.35192641   0.00096277   0.01417574   0.01858917   0.05763401   0.07622318   0.11550320   0.02943183   0.08191510  -0.01464800
  1.14800000   0.05001932   0.01800423  -0.00669628  -0.00033494   0.21396854   0.22839845   1.14767970   0.33230641   0.00083903   0.01303851   0.01841599   0.05780719   0.07622318   0.11560970   0.02943363   0.08194231  -0.01709000
  1.15000000   0.04520406   0.01801762  -0.00651709  -0.00029460   0.21626390   0.22904344   1.14767970   0.31268641   0.00079108   0.01189823   0.01825275   0.05797044   0.07622318   0.11570493   0.02943526   0.08196725  -0.02197300
  1.15200000   0.05160242   0.01803066  -0.00634741  -0.00032754   0.21855926   0.22964919   1.14767970   0.29306641   0.00084100   0.01077394   0.01809943   0.05812375   0.07622318   0.11580173   0.02943690   0.08198992  -0.01464800
  1.15400000   0.05001932   0.01804335  -0.00618437  -0.00030934   0.22085462   0.23021570   1.14767970   0.27344641   0.00096021   0.00968753   0.01795605   0.05826713   0.07622318   0.11590335   0.02943870   0.08201038  -0.01953100
  1.15600000   0.04837026   0.01805572  -0.00602548  -0.00029145   0.22314998   0.23074298   1.14767970   0.25382641   0.00108573   0.00867009   0.01782260   0.05840059   0.07622318   0.11600174   0.02944074   0.08202874  -0.01220700
  1.15800000   0.03873974   0.01806777  -0.00586980  -0.00022739   0.22544534   0.23123101   1.14767970   0.23420641   0.00115263   0.00774536   0.01769908   0.05852411   0.07622318   0.11608885   0.02944298   0.08204515  -0.01220700
  1.16000000   0.04520406   0.01807951  -0.00571809  -0.00025848   0.22774070   0.23167980   1.14767970   0.21458641   0.00112624   0.00692948   0.01758549   0.05863769   0.07622318   0.11617280   0.02944526   0.08205983  -0.01220700
  1.16200000   0.04197190   0.01809095  -0.00557182  -0.00023386   0.23003606   0.23208936   1.14767970   0.19496641   0.00101825   0.00623968   0.01748183   0.05874135   0.07622318   0.11625997   0.02944740   0.08207300  -0.00976560
  1.16400000   0.04032284   0.01810209  -0.00543197  -0.00021903   0.23233142   0.23245967   1.14767970   0.17534641   0.00087965   0.00568338   0.01738810   0.05883508   0.07622318   0.11634227   0.02944930   0.08208492  -0.01709000
  1.16600000   0.04197190   0.01811296  -0.00529829  -0.00022238   0.23462678   0.23279074   1.14767970   0.15572641   0.00077277   0.00525793   0.01730431   0.05891887   0.07622318   0.11642456   0.02945095   0.08209586  -0.00488280
  1.16800000   0.04197190   0.01812355  -0.00516919  -0.00021696   0.23692214   0.23308257   1.14767970   0.13610641   0.00073625   0.00496087   0.01723045   0.05899273   0.07622318   0.11650851   0.02945246   0.08210608   0.00000000
  1.17000000   0.03873974   0.01813389  -0.00504172  -0.00019532   0.23921749   0.23333517   1.14767970   0.11648641   0.00076394   0.00478120   0.01716652   0.05905666   0.07622318   0.11658922   0.02945396   0.08211582   0.00000000
  1.17200000   0.03227542   0.01814397  -0.00491195  -0.00015854   0.24151285   0.23354852   1.14767970   0.09686641   0.00080854   0.00469693   0.01711252   0.05911066   0.07622318   0.11666023   0.02945554   0.08212530   0.00732420
  1.17400000   0.03715664   0.01815380  -0.00477632  -0.00017747   0.24380821   0.23372263   1.14767970   0.07724641   0.00080469   0.00468752   0.01706845   0.05915473   0.07622318   0.11672967   0.02945715   0.08213469  -0.00976560
  1.17600000   0.03392448   0.01816335  -0.00463369  -0.00015720   0.24610357   0.23385751   1.14767970   0.05762641   0.00070224   0.00473248   0.01703431   0.05918887   0.07622318   0.11680075   0.02945866   0.08214411   0.00244140
  1.17800000   0.03069232   0.01817262  -0.00448583  -0.00013768   0.24839893   0.23395314   1.14767970   0.03800641   0.00049661   0.00480648   0.01701011   0.05921307   0.07622318   0.11686536   0.02945985   0.08215364  -0.01464800
  1.18000000   0.03392448   0.01818159  -0.00433562  -0.00014708   0.25069429   0.23400953   1.14767970   0.01838641   0.00023604   0.00488290   0.01699584   0.05922734   0.07622318   0.11692998   0.02946059   0.08216333  -0.02441400
  1.18200000   0.02746016   0.01819026  -0.00418537  -0.00011493   0.25298965   0.23402668   1.14767970  -0.00123359  -0.00000208   0.00492932   0.01699150   0.05923169   0.07622318   0.11699136   0.02946082   0.08217315  -0.00732420
  1.18400000   0.02904326   0.01819863  -0.00403631  -0.00011723   0.25528501   0.23400460   1.14767970  -0.02085359  -0.00014966   0.00490663   0.01699709   0.05922610   0.07622318   0.11704787   0.02946067   0.08218298  -0.00976560
  1.18600000   0.03392448   0.01820670  -0.00388864  -0.00013192   0.25758037   0.23394327   1.14767970  -0.04047359  -0.00017974   0.00478555   0.01701261   0.05921057   0.07622318   0.11711084   0.02946034   0.08219267   0.00000000
  1.18800000   0.03392448   0.01821448  -0.00374154  -0.00012693   0.25987573   0.23384270   1.14767970  -0.06009359  -0.00011789   0.00455601   0.01703806   0.05918512   0.07622318   0.11717868   0.02946004   0.08220202   0.00000000
  1.19000000   0.03715664   0.01822196  -0.00359320  -0.00013351   0.26217109   0.23370289   1.14767970  -0.07971359  -0.00002828   0.00422401   0.01707345   0.05914974   0.07622318   0.11724977   0.02945990   0.08221080  -0.02441400
  1.19200000   0.03069232   0.01822915  -0.00344090  -0.00010561   0.26446645   0.23352385   1.14767970  -0.09933359   0.00001857   0.00381127   0.01711876   0.05910442   0.07622318   0.11731762   0.02945989   0.08221883  -0.00976560
  1.19400000   0.03069232   0.01823603  -0.00328100  -0.00010070   0.26676181   0.23330556   1.14767970  -0.11895359  -0.00002013   0.00334796   0.01717401   0.05904917   0.07622318   0.11737900   0.02945989   0.08222599  -0.01464800
  1.19600000   0.03392448   0.01824259  -0.00310900  -0.00010547   0.26905717   0.23304803   1.14767970  -0.13857359  -0.00014041   0.00285947   0.01723919   0.05898399   0.07622318   0.11744362   0.02945972   0.08223220  -0.01464800
  1.19800000   0.03227542   0.01824881  -0.00291966  -0.00009423   0.27135253   0.23275127   1.14767970  -0.15819359  -0.00029562   0.00236584   0.01731430   0.05890888   0.07622318   0.11750982   0.02945929   0.08223742  -0.00976560
  1.20000000   0.03227542   0.01825465  -0.00270753  -0.00008739   0.27364789   0.23241526   1.14767970  -0.17781359  -0.00042085   0.00188368   0.01739934   0.05882384   0.07622318   0.11757437   0.02945857   0.08224167  -0.00732420
  1.20200000   0.03550758   0.01826007  -0.00246804  -0.00008763   0.27594325   0.23204001   1.14767970  -0.19743359  -0.00046765   0.00142262   0.01749432   0.05872886   0.07622318   0.11764215   0.02945768   0.08224498  -0.01709000
  1.20400000   0.02904326   0.01826500  -0.00219888  -0.00006386   0.27823860   0.23162552   1.14767970  -0.21705359  -0.00043088   0.00098846   0.01759922   0.05862396   0.07622318   0.11770670   0.02945679   0.08224739  -0.01953100
  1.20600000   0.02904326   0.01826940  -0.00190050  -0.00005520   0.28053396   0.23117180   1.14767970  -0.23667359  -0.00035011   0.00058878   0.01771406   0.05850912   0.07622318   0.11776479   0.02945600   0.08224897  -0.01220700
  1.20800000   0.03392448   0.01827320  -0.00157535  -0.00005344   0.28282932   0.23067883   1.14767970  -0.25629359  -0.00028714   0.00023463   0.01783883   0.05838435   0.07622318   0.11782776   0.02945537   0.08224979  -0.01220700
  1.21000000   0.03392448   0.01827635  -0.00122661  -0.00004161   0.28512468   0.23014662   1.14767970  -0.27591359  -0.00029459  -0.00005903   0.01797353   0.05824965   0.07622318   0.11789560   0.02945479   0.08224997  -0.02197300
  1.21200000   0.03227542   0.01827881  -0.00085729  -0.00002767   0.28742004   0.22957518   1.14767970  -0.29553359  -0.00038924  -0.00028306   0.01811816   0.05810502   0.07622318   0.11796180   0.02945410   0.08224962  -0.01953100
  1.21400000   0.03715664   0.01828052  -0.00047008  -0.00001747   0.28971540   0.22896449   1.14767970  -0.31515359  -0.00054240  -0.00044526   0.01827273   0.05795045   0.07622318   0.11803124   0.02945317   0.08224890  -0.03906300
  1.21600000   0.03227542   0.01828146  -0.00006748  -0.00000218   0.29201076   0.22831456   1.14767970  -0.33477359  -0.00069432  -0.00056204   0.01843722   0.05778596   0.07622318   0.11810067   0.02945193   0.08224789  -0.02929700
  1.21800000   0.03392448   0.01828160   0.00034814   0.00001181   0.29430612   0.22762539   1.14767970  -0.35439359  -0.00078428  -0.00064357   0.01861165   0.05761153   0.07622318   0.11816687   0.02945045   0.08224668  -0.01709000
  1.22000000   0.03550758   0.01828090   0.00077443   0.00002750   0.29660148   0.22689699   1.14767970  -0.37401359  -0.00078069  -0.00069205   0.01879601   0.05742717   0.07622318   0.11823630   0.02944889   0.08224535  -0.02685500
  1.22200000   0.03392448   0.01827935   0.00120892   0.00004101   0.29889684   0.22612934   1.14767970  -0.39363359  -0.00069705  -0.00070936   0.01899030   0.05723288   0.07622318   0.11830573   0.02944741   0.08224395  -0.01709000
  1.22400000   0.03227542   0.01827693   0.00164898   0.00005322   0.30119220   0.22532245   1.14767970  -0.41325359  -0.00058537  -0.00070678   0.01919452   0.05702866   0.07622318   0.11837193   0.02944613   0.08224253  -0.01464800
  1.22600000   0.03392448   0.01827363   0.00209167   0.00007096   0.30348756   0.22447633   1.14767970  -0.43287359  -0.00050811  -0.00070357   0.01940867   0.05681451   0.07622318   0.11843813   0.02944504   0.08224112  -0.00976560
  1.22800000   0.03550758   0.01826945   0.00253362   0.00008996   0.30578292   0.22359096   1.14767970  -0.45249359  -0.00050340  -0.00070731   0.01963276   0.05659042   0.07622318   0.11850756   0.02944402   0.08223971  -0.02197300
  1.23000000   0.03550758   0.01826438   0.00297095   0.00010549   0.30807828   0.22266635   1.14767970  -0.47211359  -0.00056457  -0.00070462   0.01986677   0.05635641   0.07622318   0.11857858   0.02944296   0.08223830  -0.01953100
  1.23200000   0.03715664   0.01825844   0.00339914   0.00012630   0.31037364   0.22170250   1.14767970  -0.49173359  -0.00064510  -0.00067905   0.02011072   0.05611246   0.07622318   0.11865124   0.02944175   0.08223691  -0.01709000
  1.23400000   0.04355500   0.01825164   0.00381294   0.00016607   0.31266900   0.22069942   1.14767970  -0.51135359  -0.00068399  -0.00062217   0.02036460   0.05585858   0.07622318   0.11873196   0.02944042   0.08223561  -0.00732420
  1.23600000   0.04355500   0.01824402   0.00420654   0.00018322   0.31496435   0.21965709   1.14767970  -0.53097359  -0.00063774  -0.00052823   0.02062841   0.05559477   0.07622318   0.11881907   0.02943910   0.08223446  -0.00976560
  1.23800000   0.04678716   0.01823560   0.00457446   0.00021403   0.31725971   0.21857552   1.14767970  -0.55059359  -0.00050287  -0.00039680   0.02090215   0.05532103   0.07622318   0.11890941   0.02943796   0.08223354  -0.01464800
  1.24000000   0.05160242   0.01822646   0.00491278   0.00025351   0.31955507   0.21745472   1.14767970  -0.57021359  -0.00031698  -0.00023563   0.02118583   0.05503735   0.07622318   0.11900780   0.02943714   0.08223290  -0.01464800
  1.24200000   0.05160242   0.01821663   0.00521985   0.00026936   0.32185043   0.21629467   1.14767970  -0.58983359  -0.00013928  -0.00005317   0.02147943   0.05474375   0.07622318   0.11911100   0.02943668   0.08223262  -0.02197300
  1.24400000   0.05648364   0.01820619   0.00549562   0.00031041   0.32414579   0.21509538   1.14767970  -0.60945359  -0.00002104   0.00014200   0.02178297   0.05444021   0.07622318   0.11921909   0.02943652   0.08223270  -0.00488280
  1.24600000   0.05806674   0.01819520   0.00574029   0.00033332   0.32644115   0.21385685   1.14767970  -0.62907359   0.00002004   0.00033866   0.02209644   0.05412674   0.07622318   0.11933364   0.02943652   0.08223318  -0.00976560
  1.24800000   0.06129890   0.01818372   0.00595316   0.00036492   0.32873651   0.21257909   1.14767970  -0.64869359   0.00000872   0.00052888   0.02241984   0.05380334   0.07622318   0.11945300   0.02943655   0.08223405  -0.01464800
  1.25000000   0.06611415   0.01817181   0.00613215   0.00040542   0.33103187   0.21126208   1.14767970  -0.66831359   0.00000087   0.00070789   0.02275317   0.05347001   0.07622318   0.11958042   0.02943656   0.08223529  -0.04150400
  1.25200000   0.06611415   0.01815955   0.00627409   0.00041481   0.33332723   0.20990583   1.14767970  -0.68793359   0.00005741   0.00087023   0.02309644   0.05312675   0.07622318   0.11971265   0.02943661   0.08223687  -0.02685500
  1.25400000   0.07416157   0.01814700   0.00637607   0.00047286   0.33562259   0.20851034   1.14767970  -0.70755359   0.00021343   0.00101767   0.02344963   0.05277355   0.07622318   0.11985292   0.02943689   0.08223876  -0.03418000
  1.25600000   0.07897683   0.01813425   0.00643750   0.00050841   0.33791795   0.20707562   1.14767970  -0.72717359   0.00045877   0.00116036   0.02381276   0.05241042   0.07622318   0.12000606   0.02943756   0.08224093  -0.02929700
  1.25800000   0.07739373   0.01812137   0.00646026   0.00049998   0.34021331   0.20560165   1.14767970  -0.74679359   0.00074363   0.00130391   0.02418581   0.05203737   0.07622318   0.12016243   0.02943876   0.08224340  -0.01953100
  1.26000000   0.07897683   0.01810845   0.00644736   0.00050919   0.34250867   0.20408844   1.14767970  -0.76641359   0.00100246   0.00144696   0.02456880   0.05165438   0.07622318   0.12031880   0.02944051   0.08224615  -0.01709000
  1.26200000   0.08867331   0.01809556   0.00640221   0.00056770   0.34480403   0.20253600   1.14767970  -0.78603359   0.00118256   0.00158795   0.02496173   0.05126146   0.07622318   0.12048645   0.02944269   0.08224918  -0.02685500
  1.26400000   0.08702425   0.01808275   0.00632864   0.00055074   0.34709939   0.20094431   1.14767970  -0.80565359   0.00126825   0.00172582   0.02536458   0.05085860   0.07622318   0.12066215   0.02944514   0.08225250  -0.01953100
  1.26600000   0.08544115   0.01807010   0.00623026   0.00053232   0.34939475   0.19931338   1.14767970  -0.82527359   0.00128644   0.00186003   0.02577736   0.05044582   0.07622318   0.12083461   0.02944770   0.08225608  -0.00976560
  1.26800000   0.08867331   0.01805764   0.00610967   0.00054176   0.35169011   0.19764321   1.14767970  -0.84489359   0.00128653   0.00198875   0.02620008   0.05002310   0.07622318   0.12100873   0.02945027   0.08225993  -0.00488280
  1.27000000   0.09025641   0.01804542   0.00596858   0.00053870   0.35398546   0.19593381   1.14767970  -0.86451359   0.00131056   0.00210034   0.02663273   0.04959045   0.07622318   0.12118766   0.02945287   0.08226402  -0.01709000
  1.27200000   0.09190547   0.01803348   0.00580885   0.00053387   0.35628082   0.19418516   1.14767970  -0.88413359   0.00137281   0.00217407   0.02707531   0.04914788   0.07622318   0.12136982   0.02945555   0.08226829  -0.00732420
  1.27400000   0.09190547   0.01802186   0.00563288   0.00051769   0.35857618   0.19239727   1.14767970  -0.90375359   0.00145500   0.00219509   0.02752782   0.04869537   0.07622318   0.12155363   0.02945838   0.08227266  -0.01464800
  1.27600000   0.09190547   0.01801060   0.00544333   0.00050027   0.36087154   0.19057015   1.14767970  -0.92337359   0.00151501   0.00216160   0.02799026   0.04823292   0.07622318   0.12173744   0.02946135   0.08227702  -0.00488280
  1.27800000   0.09507166   0.01799971   0.00524302   0.00049846   0.36316690   0.18870378   1.14767970  -0.94299359   0.00150740   0.00207855   0.02846263   0.04776055   0.07622318   0.12192442   0.02946437   0.08228126  -0.01464800
  1.28000000   0.09672073   0.01798922   0.00503483   0.00048697   0.36546226   0.18679817   1.14767970  -0.96261359   0.00140881   0.00195472   0.02894494   0.04727824   0.07622318   0.12211621   0.02946729   0.08228529  -0.00976560
  1.28200000   0.09507166   0.01797915   0.00482041   0.00045828   0.36775762   0.18485332   1.14767970  -0.98223359   0.00123382   0.00180180   0.02943717   0.04678601   0.07622318   0.12230800   0.02946993   0.08228905  -0.00976560
  1.28400000   0.09348857   0.01796951   0.00459887   0.00042994   0.37005298   0.18286924   1.14767970  -1.00185359   0.00103016   0.00162995   0.02993934   0.04628384   0.07622318   0.12249656   0.02947219   0.08229248  -0.00976560
  1.28600000   0.09025641   0.01796031   0.00436729   0.00039418   0.37234834   0.18084591   1.14767970  -1.02147359   0.00085642   0.00145025   0.03045144   0.04577174   0.07622318   0.12268031   0.02947408   0.08229556  -0.01220700
  1.28800000   0.08544115   0.01795158   0.00412244   0.00035223   0.37464370   0.17878334   1.14767970  -1.04109359   0.00075460   0.00127906   0.03097347   0.04524971   0.07622318   0.12285601   0.02947569   0.08229829  -0.00488280
  1.29000000   0.08062589   0.01794333   0.00386200   0.00031138   0.37693906   0.17668154   1.14767970  -1.06071359   0.00073037   0.00113071   0.03150544   0.04471774   0.07622318   0.12302207   0.02947718   0.08230070  -0.01220700
  1.29200000   0.08385805   0.01793561   0.00358431   0.00030057   0.37923442   0.17454049   1.14767970  -1.08033359   0.00075107   0.00100525   0.03204733   0.04417585   0.07622318   0.12318656   0.02947866   0.08230284  -0.01220700
  1.29400000   0.08062589   0.01792844   0.00328749   0.00026506   0.38152978   0.17236020   1.14767970  -1.09995359   0.00076428   0.00088536   0.03259916   0.04362402   0.07622318   0.12335104   0.02948017   0.08230473  -0.02441400
  1.29600000   0.07574467   0.01792187   0.00296887   0.00022488   0.38382514   0.17014067   1.14767970  -1.11957359   0.00072737   0.00075041   0.03316092   0.04306226   0.07622318   0.12350741   0.02948166   0.08230636  -0.03173800
  1.29800000   0.07574467   0.01791593   0.00262508   0.00019884   0.38612050   0.16788191   1.14767970  -1.13919359   0.00063106   0.00059614   0.03373261   0.04249057   0.07622318   0.12365890   0.02948302   0.08230771  -0.01709000
  1.30000000   0.08220899   0.01791068   0.00225271   0.00018519   0.38841586   0.16558390   1.14767970  -1.15881359   0.00050348   0.00043641   0.03431423   0.04190895   0.07622318   0.12381685   0.02948416   0.08230874  -0.01464800
  1.30200000   0.07257847   0.01790617   0.00184960   0.00013424   0.39071122   0.16324665   1.14767970  -1.17843359   0.00039373   0.00029087   0.03490578   0.04131740   0.07622318   0.12397164   0.02948505   0.08230947  -0.02685500
  1.30400000   0.10476814   0.01790247   0.00141602   0.00014835   0.39300657   0.16087017   1.14767970  -1.19805359   0.00034553   0.00017760   0.03550726   0.04071592   0.07622318   0.12414899   0.02948579   0.08230994  -0.02929700
  1.30600000   0.15146955   0.01789964   0.00095507   0.00014466   0.39530193   0.15845444   1.14767970  -1.21767359   0.00037460   0.00011238   0.03611868   0.04010450   0.07622318   0.12440523   0.02948651   0.08231023  -0.00732420
  1.30800000   0.10958340   0.01789773   0.00047181   0.00005170   0.39759729   0.15599947   1.14767970  -1.23729359   0.00045982   0.00011039   0.03674003   0.03948315   0.07622318   0.12466628   0.02948735   0.08231045  -0.01220700
  1.31000000   0.06453106   0.01789679  -0.00002792  -0.00000180   0.39989265   0.15350526   1.14767970  -1.25691359   0.00055271   0.00018519   0.03737131   0.03885188   0.07622318   0.12484039   0.02948836   0.08231075  -0.03418000
  1.31200000   0.05001932   0.01789684  -0.00053817  -0.00002692   0.40218801   0.15097182   1.14767970  -1.27653359   0.00060216   0.00033825   0.03801252   0.03821066   0.07622318   0.12495494   0.02948952   0.08231127  -0.02685500
  1.31400000   0.04837026   0.01789792  -0.00105306  -0.00005094   0.40448337   0.14839913   1.14767970  -1.29615359   0.00058008   0.00055001   0.03866366   0.03755952   0.07622318   0.12505333   0.02949070   0.08231216  -0.02197300
  1.31600000   0.05160242   0.01790003  -0.00156699  -0.00008086   0.40677873   0.14578720   1.14767970  -1.31577359   0.00049332   0.00078544   0.03932473   0.03689845   0.07622318   0.12515331   0.02949177   0.08231349  -0.01709000
  1.31800000   0.04520406   0.01790316  -0.00207541  -0.00009382   0.40907409   0.14313604   1.14767970  -1.33539359   0.00037867   0.00100496   0.03999574   0.03622744   0.07622318   0.12525011   0.02949264   0.08231528   0.00244140
  1.32000000   0.05160242   0.01790731  -0.00257541  -0.00013290   0.41136945   0.14044563   1.14767970  -1.35501359   0.00028456   0.00117407   0.04067667   0.03554651   0.07622318   0.12534692   0.02949331   0.08231746   0.00488280
  1.32200000   0.05325148   0.01791246  -0.00306524  -0.00016323   0.41366481   0.13771598   1.14767970  -1.37463359   0.00024641   0.00127048   0.04136754   0.03485564   0.07622318   0.12545177   0.02949384   0.08231991  -0.00244140
  1.32400000   0.05483458   0.01791859  -0.00354315  -0.00019429   0.41596017   0.13494709   1.14767970  -1.39425359   0.00026645   0.00128350   0.04206834   0.03415484   0.07622318   0.12555986   0.02949435   0.08232246   0.00488280
  1.32600000   0.05001932   0.01792568  -0.00400677  -0.00020042   0.41825553   0.13213897   1.14767970  -1.41387359   0.00031047   0.00121302   0.04277907   0.03344411   0.07622318   0.12566471   0.02949493   0.08232496  -0.00488280
  1.32800000   0.04678716   0.01793369  -0.00445280  -0.00020833   0.42055089   0.12929160   1.14767970  -1.43349359   0.00032607   0.00107444   0.04349974   0.03272345   0.07622318   0.12576152   0.02949556   0.08232725  -0.01709000
  1.33000000   0.03873974   0.01794260  -0.00487697  -0.00018893   0.42284625   0.12640499   1.14767970  -1.45311359   0.00027157   0.00089763   0.04423033   0.03199285   0.07622318   0.12584705   0.02949616   0.08232922  -0.01220700
  1.33200000   0.03715664   0.01795235  -0.00527410  -0.00019597   0.42514161   0.12347914   1.14767970  -1.47273359   0.00013918   0.00071518   0.04497086   0.03125232   0.07622318   0.12592294   0.02949657   0.08233083  -0.01464800
  1.33400000   0.04355500   0.01796290  -0.00563885  -0.00024560   0.42743697   0.12051406   1.14767970  -1.49235359  -0.00003941   0.00055066   0.04572131   0.03050187   0.07622318   0.12600365   0.02949667   0.08233210   0.00000000
  1.33600000   0.04837026   0.01797418  -0.00596703  -0.00028863   0.42973232   0.11750973   1.14767970  -1.51197359  -0.00020821   0.00041445   0.04648170   0.02974148   0.07622318   0.12609558   0.02949642   0.08233306  -0.01464800
  1.33800000   0.05001932   0.01798611  -0.00625628  -0.00031294   0.43202768   0.11446616   1.14767970  -1.53159359  -0.00031568   0.00030312   0.04725202   0.02897116   0.07622318   0.12619397   0.02949590   0.08233378  -0.00244140
  1.34000000   0.04837026   0.01799863  -0.00650579  -0.00031469   0.43432304   0.11138336   1.14767970  -1.55121359  -0.00034096   0.00020188   0.04803228   0.02819090   0.07622318   0.12629236   0.02949524   0.08233428  -0.01709000
  1.34200000   0.05001932   0.01801164  -0.00671515  -0.00033589   0.43661840   0.10826131   1.14767970  -1.57083359  -0.00030304   0.00009300   0.04882246   0.02740072   0.07622318   0.12639075   0.02949460   0.08233458  -0.02441400
  1.34400000   0.04837026   0.01802507  -0.00688402  -0.00033298   0.43891376   0.10510002   1.14767970  -1.59045359  -0.00025015  -0.00003687   0.04962258   0.02660061   0.07622318   0.12648914   0.02949405   0.08233464  -0.02441400
  1.34600000   0.04837026   0.01803884  -0.00701247  -0.00033920   0.44120912   0.10189949   1.14767970  -1.61007359  -0.00023649  -0.00019325   0.05043262   0.02579056   0.07622318   0.12658588   0.02949356   0.08233441  -0.02685500
  1.34800000   0.04678716   0.01805286  -0.00710093  -0.00033223   0.44350448   0.09865973   1.14767970  -1.62969359  -0.00029713  -0.00036580   0.05125260   0.02497058   0.07622318   0.12668104   0.02949303   0.08233385  -0.01709000
  1.35000000   0.05001932   0.01806706  -0.00714975  -0.00035763   0.44579984   0.09538072   1.14767970  -1.64931359  -0.00043153  -0.00052594   0.05208251   0.02414067   0.07622318   0.12677784   0.02949230   0.08233295  -0.01709000
  1.35200000   0.05001932   0.01808136  -0.00715950  -0.00035811   0.44809520   0.09206247   1.14767970  -1.66893359  -0.00060362  -0.00064092   0.05292235   0.02330083   0.07622318   0.12687788   0.02949126   0.08233179  -0.01709000
  1.35400000   0.05325148   0.01809568  -0.00713100  -0.00037974   0.45039056   0.08870499   1.14767970  -1.68855359  -0.00076041  -0.00068807   0.05377213   0.02245105   0.07622318   0.12698115   0.02948990   0.08233046  -0.01709000
  1.35600000   0.05001932   0.01810994  -0.00706446  -0.00035336   0.45268592   0.08530826   1.14767970  -1.70817359  -0.00085828  -0.00065620   0.05463183   0.02159135   0.07622318   0.12708442   0.02948828   0.08232911  -0.01464800
  1.35800000   0.05806674   0.01812407  -0.00695890  -0.00040408   0.45498128   0.08187229   1.14767970  -1.72779359  -0.00088201  -0.00054297   0.05550147   0.02072171   0.07622318   0.12719251   0.02948654   0.08232792  -0.01709000
  1.36000000   0.04520406   0.01813799  -0.00681321  -0.00030798   0.45727664   0.07839708   1.14767970  -1.74741359  -0.00085017  -0.00035381   0.05638104   0.01984215   0.07622318   0.12729578   0.02948481   0.08232702  -0.01953100
  1.36200000   0.04678716   0.01815162  -0.00662812  -0.00031011   0.45957200   0.07488264   1.14767970  -1.76703359  -0.00080502  -0.00010234   0.05727054   0.01895265   0.07622318   0.12738777   0.02948315   0.08232656  -0.02441400
  1.36400000   0.04837026   0.01816487  -0.00640677  -0.00030990   0.46186736   0.07132895   1.14767970  -1.78665359  -0.00079017   0.00018701   0.05816997   0.01805321   0.07622318   0.12748293   0.02948156   0.08232665  -0.01709000
  1.36600000   0.04197190   0.01817769  -0.00615295  -0.00025825   0.46416272   0.06773602   1.14767970  -1.80627359  -0.00082659   0.00048051   0.05907933   0.01714385   0.07622318   0.12757327   0.02947994   0.08232731  -0.01709000
  1.36800000   0.04355500   0.01818999  -0.00586948  -0.00025564   0.46645808   0.06410386   1.14767970  -1.82589359  -0.00090074   0.00074448   0.05999862   0.01622456   0.07622318   0.12765880   0.02947821   0.08232854  -0.02685500
  1.37000000   0.04520406   0.01820173  -0.00555763  -0.00025123   0.46875343   0.06043245   1.14767970  -1.84551359  -0.00097246   0.00095526   0.06092785   0.01529533   0.07622318   0.12774756   0.02947634   0.08233024  -0.02441400
  1.37200000   0.04197190   0.01821285  -0.00521768  -0.00021900   0.47104879   0.05672180   1.14767970  -1.86513359  -0.00099793   0.00110310   0.06186701   0.01435617   0.07622318   0.12783473   0.02947437   0.08233230  -0.02685500
  1.37400000   0.04032284   0.01822328  -0.00485064  -0.00019559   0.47334415   0.05297191   1.14767970  -1.88475359  -0.00095299   0.00118824   0.06281610   0.01340709   0.07622318   0.12791703   0.02947242   0.08233459  -0.02441400
  1.37600000   0.03715664   0.01823298  -0.00446027  -0.00016573   0.47563951   0.04918279   1.14767970  -1.90437359  -0.00084464   0.00121417   0.06377512   0.01244806   0.07622318   0.12799451   0.02947062   0.08233699  -0.02197300
  1.37800000   0.02904326   0.01824190  -0.00405288  -0.00011771   0.47793487   0.04535442   1.14767970  -1.92399359  -0.00070699   0.00118849   0.06474407   0.01147911   0.07622318   0.12806071   0.02946907   0.08233939  -0.03418000
  1.38000000   0.03715664   0.01825001  -0.00363548  -0.00013508   0.48023023   0.04148681   1.14767970  -1.94361359  -0.00058417   0.00113017   0.06572295   0.01050023   0.07622318   0.12812691   0.02946778   0.08234171  -0.01709000
  1.38200000   0.03069232   0.01825728  -0.00321439  -0.00009866   0.48252559   0.03757997   1.14767970  -1.96323359  -0.00050805   0.00106964   0.06671177   0.00951141   0.07622318   0.12819476   0.02946669   0.08234391  -0.01953100
  1.38400000   0.03069232   0.01826371  -0.00279501  -0.00008579   0.48482095   0.03363388   1.14767970  -1.98285359  -0.00048102   0.00103354   0.06771051   0.00851267   0.07622318   0.12825614   0.02946570   0.08234602  -0.01464800
  1.38600000   0.02904326   0.01826930  -0.00238194  -0.00006918   0.48711631   0.02964855   1.14767970  -2.00247359  -0.00047282   0.00102525   0.06871919   0.00750399   0.07622318   0.12831588   0.02946474   0.08234807  -0.02441400
  1.38800000   0.02746016   0.01827406  -0.00197909  -0.00005435   0.48941167   0.02562398   1.14767970  -2.02209359  -0.00043445   0.00102063   0.06973780   0.00648538   0.07622318   0.12837238   0.02946384   0.08235012  -0.01220700
  1.39000000   0.02422800   0.01827802  -0.00158976  -0.00003852   0.49170703   0.02156018   1.14767970  -2.04171359  -0.00032335   0.00098238   0.07076634   0.00545684   0.07622318   0.12842407   0.02946308   0.08235212  -0.03173800
  1.39200000   0.02264491   0.01828120  -0.00121674  -0.00002755   0.49400239   0.01745713   1.14767970  -2.06133359  -0.00012746   0.00088036   0.07180482   0.00441836   0.07622318   0.12847094   0.02946263   0.08235399  -0.03173800
  1.39400000   0.02099584   0.01828363  -0.00086245  -0.00001811   0.49629775   0.01331484   1.14767970  -2.08095359   0.00012618   0.00070236   0.07285322   0.00336996   0.07622318   0.12851458   0.02946263   0.08235557  -0.03418000
  1.39600000   0.01941275   0.01828536  -0.00052898  -0.00001027   0.49859311   0.00913331   1.14767970  -2.10057359   0.00038595   0.00044955   0.07391156   0.00231162   0.07622318   0.12855499   0.02946314   0.08235672  -0.01709000
  1.39800000   0.01618059   0.01828642  -0.00021820  -0.00000353   0.50088847   0.00491255   1.14767970  -2.12019359   0.00060300   0.00012863   0.07497983   0.00124336   0.07622318   0.12859058   0.02946413   0.08235730  -0.01220700
  1.40000000   0.01459749   0.01828685   0.00006814   0.00000099   0.50318383   0.00065254   1.14767970  -2.13981359   0.00075403  -0.00025026   0.07605802   0.00016516   0.07622318   0.12862136   0.02946548   0.08235718  -0.00732420
  1.40200000   0.01459749   0.01828672   0.00032836   0.00000479   0.50547919   0.00000000   0.00000000   0.00000000   0.00084991  -0.00067103   0.00000000   0.00000000   0.00000000   0.12865056   0.02946709   0.08235626  -0.00488280
  1.40400000   0.00813317   0.01828606   0.00056076   0.00000456   0.50547919   0.00000000   0.00000000   0.00000000   0.00092817  -0.00111071   0.00000000   0.00000000   0.00000000   0.12867329   0.02946887   0.08235447   0.00244140
  1.40600000   0.00331791   0.01828494   0.00076356   0.00000253   0.50547919   0.00000000   0.00000000   0.00000000   0.00103263  -0.00154338   0.00000000   0.00000000   0.00000000   0.12868474   0.02947083   0.08235182  -0.00244140
  1.40800000   0.00000000   0.01828341   0.00093486   0.00000000   0.50547919   0.00000000   0.00000000   0.00000000   0.00119022  -0.00194206   0.00000000   0.00000000   0.00000000   0.12868806   0.02947305   0.08234834  -0.00244140
  1.41000000   0.00000000   0.01828154   0.00107254   0.00000000   0.50547919   0.00000000   0.00000000   0.00000000   0.00139582  -0.00227708   0.00000000   0.00000000   0.00000000   0.12868806   0.02947564   0.08234412   0.00244140
  1.41200000   0.00000000   0.01827940   0.00117429   0.00000000   0.50547919   0.00000000   0.00000000   0.00000000   0.00161366  -0.00251874   0.00000000   0.00000000   0.00000000   0.12868806   0.02947864   0.08233932   0.00000000
  1.41400000   0.00000000   0.01827705   0.00123758   0.00000000   0.50547919   0.00000000   0.00000000   0.00000000   0.00179545  -0.00264348   0.00000000   0.00000000   0.00000000   0.12868806   0.02948205   0.08233416  -0.00488280
  1.41600000   0.00000000   0.01827457   0.00126020   0.00000000   0.50547919   0.00000000   0.00000000   0.00000000   0.00190475  -0.00263537   0.00000000   0.00000000   0.00000000   0.12868806   0.02948575   0.08232888  -0.00732420
  1.41800000   0.00000000   0.01827205   0.00124130   0.00000000   0.50547919   0.00000000   0.00000000   0.00000000   0.00193507  -0.00248561   0.00000000   0.00000000   0.00000000   0.12868806   0.02948959   0.08232376  -0.00488280
  1.42000000   0.00000000   0.01826957   0.00118265   0.00000000   0.50547919   0.00000000   0.00000000   0.00000000   0.00191383  -0.00219634   0.00000000   0.00000000   0.00000000   0.12868806   0.02949344   0.08231908  -0.00732420
  1.42200000   0.00000000   0.01826720   0.00108905   0.00000000   0.50547919   0.00000000   0.00000000   0.00000000   0.00188933  -0.00178734   0.00000000   0.00000000   0.00000000   0.12868806   0.02949725   0.08231509   0.01220700
  1.42400000   0.00000000   0.01826503   0.00096758   0.00000000   0.50547919   0.00000000   0.00000000   0.00000000   0.00190591  -0.00129906   0.00000000   0.00000000   0.00000000   0.12868806   0.02950104   0.08231201   0.00732420
  1.42600000   0.00000000   0.01826309   0.00082617   0.00000000   0.50547919   0.00000000   0.00000000   0.00000000   0.00198198  -0.00078433   0.00000000   0.00000000   0.00000000   0.12868806   0.02950493   0.08230992  -0.00244140
  1.42800000   0.00000000   0.01826144   0.00067275   0.00000000   0.50547919   0.00000000   0.00000000   0.00000000   0.00210194  -0.00029177   0.00000000   0.00000000   0.00000000   0.12868806   0.02950901   0.08230885  -0.01464800
  1.43000000   0.00000000   0.01826009   0.00051503   0.00000000   0.50547919   0.00000000   0.00000000   0.00000000   0.00222367   0.00014331   0.00000000   0.00000000   0.00000000   0.12868806   0.02951334   0.08230870  -0.00732420
  1.43200000   0.00000000   0.01825906   0.00036025   0.00000000   0.50547919   0.00000000   0.00000000   0.00000000   0.00229869   0.00049636   0.00000000   0.00000000   0.00000000   0.12868806   0.02951786   0.08230934  -0.01464800
  1.43400000   0.00000000   0.01825834   0.00021439   0.00000000   0.50547919   0.00000000   0.00000000   0.00000000   0.00229637   0.00075494   0.00000000   0.00000000   0.00000000   0.12868806   0.02952246   0.08231059  -0.01220700
  1.43600000   0.00000000   0.01825791   0.00008127   0.00000000   0.50547919   0.00000000   0.00000000   0.00000000   0.00221855   0.00092654   0.00000000   0.00000000   0.00000000   0.12868806   0.02952697   0.08231227  -0.00976560
  1.43800000   0.00000000   0.01825775  -0.00003715   0.00000000   0.50547919   0.00000000   0.00000000   0.00000000   0.00209645   0.00103876   0.00000000   0.00000000   0.00000000   0.12868806   0.02953129   0.08231424  -0.01953100
  1.44000000   0.00000000   0.01825783  -0.00013975   0.00000000   0.50547919   0.00000000   0.00000000   0.00000000   0.00197274   0.00112684   0.00000000   0.00000000   0.00000000   0.12868806   0.02953536   0.08231640  -0.03418000
  1.44200000   0.00000000   0.01825811  -0.00022586   0.00000000   0.50547919   0.00000000   0.00000000   0.00000000   0.00188007   0.00121466   0.00000000   0.00000000   0.00000000   0.12868806   0.02953921   0.08231874  -0.01709000
  1.44400000   0.00000000   0.01825856  -0.00029594   0.00000000   0.50547919   0.00000000   0.00000000   0.00000000   0.00182681   0.00130324   0.00000000   0.00000000   0.00000000   0.12868806   0.02954291   0.08232126  -0.02441400
  1.44600000   0.00000000   0.01825915  -0.00035246   0.00000000   0.50547919   0.00000000   0.00000000   0.00000000   0.00179523   0.00137714   0.00000000   0.00000000   0.00000000   0.12868806   0.02954654   0.08232394  -0.02929700
  1.44800000   0.00000000   0.01825985  -0.00039960   0.00000000   0.50547919   0.00000000   0.00000000   0.00000000   0.00175296   0.00141772   0.00000000   0.00000000   0.00000000   0.12868806   0.02955009   0.08232674  -0.02441400
  1.45000000   0.00000000   0.01826065  -0.00044221   0.00000000   0.50547919   0.00000000   0.00000000   0.00000000   0.00167262   0.00140900   0.00000000   0.00000000   0.00000000   0.12868806   0.02955351   0.08232956  -0.04150400
  1.45200000   0.00000000   0.01826154  -0.00048490   0.00000000   0.50547919   0.00000000   0.00000000   0.00000000   0.00154879   0.00133937   0.00000000   0.00000000   0.00000000   0.12868806   0.02955673   0.08233231  -0.03173800
  1.45400000   0.00000000   0.01826251  -0.00053094   0.00000000   0.50547919   0.00000000   0.00000000   0.00000000   0.00140220   0.00120480   0.00000000   0.00000000   0.00000000   0.12868806   0.02955968   0.08233486  -0.02197300
  1.45600000   0.00000000   0.01826357  -0.00058144   0.00000000   0.50547919   0.00000000   0.00000000   0.00000000   0.00126920   0.00101088   0.00000000   0.00000000   0.00000000   0.12868806   0.02956235   0.08233707  -0.02685500
  1.45800000   0.00000000   0.01826473  -0.00063561   0.00000000   0.50547919   0.00000000   0.00000000   0.00000000   0.00118292   0.00077158   0.00000000   0.00000000   0.00000000   0.12868806   0.02956481   0.08233885  -0.01953100
  1.46000000   0.00000000   0.01826600  -0.00069174   0.00000000   0.50547919   0.00000000   0.00000000   0.00000000   0.00115620   0.00050446   0.00000000   0.00000000   0.00000000   0.12868806   0.02956715   0.08234013  -0.02441400
  1.46200000   0.00000000   0.01826739  -0.00074781   0.00000000   0.50547919   0.00000000   0.00000000   0.00000000   0.00117413   0.00022479   0.00000000   0.00000000   0.00000000   0.12868806   0.02956948   0.08234086  -0.01464800
  1.46400000   0.00000000   0.01826888  -0.00080163   0.00000000   0.50547919   0.00000000   0.00000000   0.00000000   0.00119958  -0.00005459   0.00000000   0.00000000   0.00000000   0.12868806   0.02957185   0.08234103  -0.02197300
  1.46600000   0.00000000   0.01827049  -0.00085083   0.00000000   0.50547919   0.00000000   0.00000000   0.00000000   0.00118837  -0.00031908   0.00000000   0.00000000   0.00000000   0.12868806   0.02957424   0.08234066  -0.01953100
  1.46800000   0.00000000   0.01827219  -0.00089284   0.00000000   0.50547919   0.00000000   0.00000000   0.00000000   0.00110844  -0.00055551   0.00000000   0.00000000   0.00000000   0.12868806   0.02957653   0.08233978  -0.01464800
  1.47000000   0.00000000   0.01827397  -0.00092489   0.00000000   0.50547919   0.00000000   0.00000000   0.00000000   0.00095442  -0.00076162   0.00000000   0.00000000   0.00000000   0.12868806   0.02957860   0.08233846  -0.01709000
  1.47200000   0.00000000   0.01827582  -0.00094437   0.00000000   0.50547919   0.00000000   0.00000000   0.00000000   0.00074817  -0.00094502   0.00000000   0.00000000   0.00000000   0.12868806   0.02958030   0.08233676  -0.02197300
  1.47400000   0.00000000   0.01827771  -0.00094964   0.00000000   0.50547919   0.00000000   0.00000000   0.00000000   0.00052411  -0.00110824   0.00000000   0.00000000   0.00000000   0.12868806   0.02958157   0.08233470  -0.01464800
  1.47600000   0.00000000   0.01827961  -0.00094088   0.00000000   0.50547919   0.00000000   0.00000000   0.00000000   0.00030924  -0.00123930   0.00000000   0.00000000   0.00000000   0.12868806   0.02958241   0.08233236  -0.02197300
  1.47800000   0.00000000   0.01828149  -0.00091978   0.00000000   0.50547919   0.00000000   0.00000000   0.00000000   0.00010930  -0.00132033   0.00000000   0.00000000   0.00000000   0.12868806   0.02958282   0.08232980  -0.01709000
  1.48000000   0.00000000   0.01828333  -0.00088854   0.00000000   0.50547919   0.00000000   0.00000000   0.00000000  -0.00009239  -0.00134063   0.00000000   0.00000000   0.00000000   0.12868806   0.02958284   0.08232714  -0.01464800
  1.48200000   0.00000000   0.01828511  -0.00084924   0.00000000   0.50547919   0.00000000   0.00000000   0.00000000  -0.00032416  -0.00130128   0.00000000   0.00000000   0.00000000   0.12868806   0.02958242   0.08232449  -0.01709000
  1.48400000   0.00000000   0.01828681  -0.00080377   0.00000000   0.50547919   0.00000000   0.00000000   0.00000000  -0.00060894  -0.00121200   0.00000000   0.00000000   0.00000000   0.12868806   0.02958149   0.08232198  -0.01953100
  1.48600000   0.00000000   0.01828841  -0.00075376   0.00000000   0.50547919   0.00000000   0.00000000   0.00000000  -0.00094877  -0.00108446   0.00000000   0.00000000   0.00000000   0.12868806   0.02957993   0.08231968  -0.01220700
  1.48800000   0.00000000   0.01828992  -0.00070070   0.00000000   0.50547919   0.00000000   0.00000000   0.00000000  -0.00131940  -0.00092899   0.00000000   0.00000000   0.00000000   0.12868806   0.02957767   0.08231767  -0.00976560
  1.49000000   0.00000000   0.01829132  -0.00064584   0.00000000   0.50547919   0.00000000   0.00000000   0.00000000  -0.00167797  -0.00075625   0.00000000   0.00000000   0.00000000   0.12868806   0.02957467   0.08231599  -0.00244140
  1.49200000   0.00000000   0.01829262  -0.00059028   0.00000000   0.50547919   0.00000000   0.00000000   0.00000000  -0.00197938  -0.00057789   0.00000000   0.00000000   0.00000000   0.12868806   0.02957101   0.08231465  -0.02197300
  1.49400000   0.00000000   0.01829380  -0.00053495   0.00000000   0.50547919   0.00000000   0.00000000   0.00000000  -0.00219459  -0.00040350   0.00000000   0.00000000   0.00000000   0.12868806   0.02956684   0.08231367  -0.01220700
  1.49600000   0.00000000   0.01829487  -0.00048064   0.00000000   0.50547919   0.00000000   0.00000000   0.00000000  -0.00232233  -0.00023888   0.00000000   0.00000000   0.00000000   0.12868806   0.02956232   0.08231303  -0.01464800
  1.49800000   0.00000000   0.01829583  -0.00042799   0.00000000   0.50547919   0.00000000   0.00000000   0.00000000  -0.00238727  -0.00008980   0.00000000   0.00000000   0.00000000   0.12868806   0.02955761   0.08231270  -0.01709000
  1.50000000   0.00000000   0.01829668  -0.00037754   0.00000000   0.50547919   0.00000000   0.00000000   0.00000000  -0.00242495   0.00003427   0.00000000   0.00000000   0.00000000   0.12868806   0.02955280   0.08231264  -0.02685500
  1.50200000   0.00000000   0.01829744  -0.00032971   0.00000000   0.50547919   0.00000000   0.00000000   0.00000000  -0.00246127   0.00012384   0.00000000   0.00000000   0.00000000   0.12868806   0.02954791   0.08231280  -0.02441400
  1.50400000   0.00000000   0.01829810  -0.00028483   0.00000000   0.50547919   0.00000000   0.00000000   0.00000000  -0.00249901   0.00017451   0.00000000   0.00000000   0.00000000   0.12868806   0.02954295   0.08231310  -0.02685500
  1.50600000   0.00000000   0.01829867  -0.00024314   0.00000000   0.50547919   0.00000000   0.00000000   0.00000000  -0.00251953   0.00018658   0.00000000   0.00000000   0.00000000   0.12868806   0.02953793   0.08231346  -0.01464800
  1.50800000   0.00000000   0.01829915  -0.00020480   0.00000000   0.50547919   0.00000000   0.00000000   0.00000000  -0.00249570   0.00016549   0.00000000   0.00000000   0.00000000   0.12868806   0.02953292   0.08231381  -0.01709000
  1.51000000   0.00000000   0.01829956  -0.00016995   0.00000000   0.50547919   0.00000000   0.00000000   0.00000000  -0.00240751   0.00012172   0.00000000   0.00000000   0.00000000   0.12868806   0.02952801   0.08231410  -0.03173800
  1.51200000   0.00000000   0.01829990  -0.00013862   0.00000000   0.50547919   0.00000000   0.00000000   0.00000000  -0.00225446   0.00006287   0.00000000   0.00000000   0.00000000   0.12868806   0.02952335   0.08231428  -0.01953100
  1.51400000   0.00000000   0.01830018  -0.00011084   0.00000000   0.50547919   0.00000000   0.00000000   0.00000000  -0.00205927  -0.00001172   0.00000000   0.00000000   0.00000000   0.12868806   0.02951904   0.08231434  -0.01220700
  1.51600000   0.00000000   0.01830040  -0.00008659   0.00000000   0.50547919   0.00000000   0.00000000   0.00000000  -0.00185981  -0.00010705   0.00000000   0.00000000   0.00000000   0.12868806   0.02951512   0.08231422  -0.00976560
  1.51800000   0.00000000   0.01830058  -0.00006582   0.00000000   0.50547919   0.00000000   0.00000000   0.00000000  -0.00169310  -0.00023027   0.00000000   0.00000000   0.00000000   0.12868806   0.02951157   0.08231388  -0.00244140
  1.52000000   0.00000000   0.01830071  -0.00004847   0.00000000   0.50547919   0.00000000   0.00000000   0.00000000  -0.00157806  -0.00038906   0.00000000   0.00000000   0.00000000   0.12868806   0.02950830   0.08231326  -0.00732420
  1.52200000   0.00000000   0.01830080  -0.00003444   0.00000000   0.50547919   0.00000000   0.00000000   0.00000000  -0.00150620  -0.00058436   0.00000000   0.00000000   0.00000000   0.12868806   0.02950521   0.08231229  -0.01709000
  1.52400000   0.00000000   0.01830087  -0.00002364   0.00000000   0.50547919   0.00000000   0.00000000   0.00000000  -0.00144729  -0.00080843   0.00000000   0.00000000   0.00000000   0.12868806   0.02950226   0.08231089   0.00488280
  1.52600000   0.00000000   0.01830092  -0.00001595   0.00000000   0.50547919   0.00000000   0.00000000   0.00000000  -0.00136566  -0.00105153   0.00000000   0.00000000   0.00000000   0.12868806   0.02949945   0.08230903  -0.01220700
  1.52800000   0.00000000   0.01830095  -0.00001127   0.00000000   0.50547919   0.00000000   0.00000000   0.00000000  -0.00123743  -0.00130530   0.00000000   0.00000000   0.00000000   0.12868806   0.02949684   0.08230668  -0.00976560
  1.53000000   0.00000000   0.01830097  -0.00000948   0.00000000   0.50547919   0.00000000   0.00000000   0.00000000  -0.00106155  -0.00156115   0.00000000   0.00000000   0.00000000   0.12868806   0.02949454   0.08230381  -0.01220700
  1.53200000   0.00000000   0.01830099  -0.00001045   0.00000000   0.50547919   0.00000000   0.00000000   0.00000000  -0.00085958  -0.00180809   0.00000000   0.00000000   0.00000000   0.12868806   0.02949262   0.08230044  -0.01709000
  1.53400000   0.00000000   0.01830101  -0.00001406   0.00000000   0.50547919   0.00000000   0.00000000   0.00000000  -0.00066222  -0.00202914   0.00000000   0.00000000   0.00000000   0.12868806   0.02949110   0.08229660  -0.00732420
  1.53600000   0.00000000   0.01830104  -0.00002018   0.00000000   0.50547919   0.00000000   0.00000000   0.00000000  -0.00049003  -0.00220169   0.00000000   0.00000000   0.00000000   0.12868806   0.02948995   0.08229237  -0.00732420
  1.53800000   0.00000000   0.01830108  -0.00002868   0.00000000   0.50547919   0.00000000   0.00000000   0.00000000  -0.00034192  -0.00230890   0.00000000   0.00000000   0.00000000   0.12868806   0.02948912   0.08228786  -0.00244140
  1.54000000   0.00000000   0.01830114  -0.00003943   0.00000000   0.50547919   0.00000000   0.00000000   0.00000000  -0.00019751  -0.00234830   0.00000000   0.00000000   0.00000000   0.12868806   0.02948858   0.08228321  -0.00976560
  1.54200000   0.00000000   0.01830122  -0.00005227   0.00000000   0.50547919   0.00000000   0.00000000   0.00000000  -0.00002929  -0.00232517   0.00000000   0.00000000   0.00000000   0.12868806   0.02948835   0.08227853  -0.01464800
  1.54400000   0.00000000   0.01830132  -0.00006706   0.00000000   0.50547919   0.00000000   0.00000000   0.00000000   0.00018142  -0.00224996   0.00000000   0.00000000   0.00000000   0.12868806   0.02948850   0.08227396  -0.01709000
  1.54600000   0.00000000   0.01830146  -0.00008363   0.00000000   0.50547919   0.00000000   0.00000000   0.00000000   0.00043167  -0.00214322   0.00000000   0.00000000   0.00000000   0.12868806   0.02948911   0.08226956  -0.01464800
  1.54800000   0.00000000   0.01830162  -0.00010178   0.00000000   0.50547919   0.00000000   0.00000000   0.00000000   0.00069510  -0.00202732   0.00000000   0.00000000   0.00000000   0.12868806   0.02949024   0.08226539  -0.01220700
  1.55000000   0.00000000   0.01830183  -0.00012133   0.00000000   0.50547919   0.00000000   0.00000000   0.00000000   0.00093253  -0.00191135   0.00000000   0.00000000   0.00000000   0.12868806   0.02949187   0.08226145  -0.01464800
  1.55200000   0.00000000   0.01830207  -0.00014203   0.00000000   0.50547919   0.00000000   0.00000000   0.00000000   0.00110843  -0.00179041   0.00000000   0.00000000   0.00000000   0.12868806   0.02949391   0.08225775  -0.01953100
  1.55400000   0.00000000   0.01830236  -0.00016362   0.00000000   0.50547919   0.00000000   0.00000000   0.00000000   0.00120692  -0.00165654   0.00000000   0.00000000   0.00000000   0.12868806   0.02949623   0.08225431  -0.01953100
  1.55600000   0.00000000   0.01830268  -0.00018581   0.00000000   0.50547919   0.00000000   0.00000000   0.00000000   0.00124027  -0.00150786   0.00000000   0.00000000   0.00000000   0.12868806   0.02949867   0.08225114  -0.02685500
  1.55800000   0.00000000   0.01830305  -0.00020825   0.00000000   0.50547919   0.00000000   0.00000000   0.00000000   0.00124316  -0.00134911   0.00000000   0.00000000   0.00000000   0.12868806   0.02950116   0.08224828  -0.01709000
  1.56000000   0.00000000   0.01830347  -0.00023056   0.00000000   0.50547919   0.00000000   0.00000000   0.00000000   0.00125537  -0.00118485   0.00000000   0.00000000   0.00000000   0.12868806   0.02950365   0.08224575  -0.01953100
  1.56200000   0.00000000   0.01830393  -0.00025231   0.00000000   0.50547919   0.00000000   0.00000000   0.00000000   0.00130276  -0.00101335   0.00000000   0.00000000   0.00000000   0.12868806   0.02950621   0.08224355  -0.02197300
  1.56400000   0.00000000   0.01830444  -0.00027299   0.00000000   0.50547919   0.00000000   0.00000000   0.00000000   0.00138583  -0.00082783   0.00000000   0.00000000   0.00000000   0.12868806   0.02950890   0.08224171  -0.03173800
  1.56600000   0.00000000   0.01830498  -0.00029205   0.00000000   0.50547919   0.00000000   0.00000000   0.00000000   0.00148167  -0.00062155   0.00000000   0.00000000   0.00000000   0.12868806   0.02951177   0.08224026  -0.02197300
  1.56800000   0.00000000   0.01830557  -0.00030886   0.00000000   0.50547919   0.00000000   0.00000000   0.00000000   0.00155803  -0.00039036   0.00000000   0.00000000   0.00000000   0.12868806   0.02951481   0.08223925  -0.03418000
  1.57000000   0.00000000   0.01830618  -0.00032279   0.00000000   0.50547919   0.00000000   0.00000000   0.00000000   0.00159173  -0.00013420   0.00000000   0.00000000   0.00000000   0.12868806   0.02951796   0.08223873  -0.01220700
  1.57200000   0.00000000   0.01830683  -0.00033363   0.00000000   0.50547919   0.00000000   0.00000000   0.00000000   0.00158195   0.00014256   0.00000000   0.00000000   0.00000000   0.12868806   0.02952113   0.08223873  -0.01464800
  1.57400000   0.00000000   0.01830750  -0.00034239   0.00000000   0.50547919   0.00000000   0.00000000   0.00000000   0.00155073   0.00043689   0.00000000   0.00000000   0.00000000   0.12868806   0.02952426   0.08223931  -0.00976560
  1.57600000   0.00000000   0.01830818  -0.00035121   0.00000000   0.50547919   0.00000000   0.00000000   0.00000000   0.00153019   0.00075275   0.00000000   0.00000000   0.00000000   0.12868806   0.02952735   0.08224050  -0.02197300
  1.57800000   0.00000000   0.01830888  -0.00036183   0.00000000   0.50547919   0.00000000   0.00000000   0.00000000   0.00154429   0.00109186   0.00000000   0.00000000   0.00000000   0.12868806   0.02953042   0.08224235  -0.01464800
  1.58000000   0.00000000   0.01830961  -0.00037448   0.00000000   0.50547919   0.00000000   0.00000000   0.00000000   0.00159617   0.00143764   0.00000000   0.00000000   0.00000000   0.12868806   0.02953356   0.08224488  -0.01709000
  1.58200000   0.00000000   0.01831036  -0.00038822   0.00000000   0.50547919   0.00000000   0.00000000   0.00000000   0.00166865   0.00175508   0.00000000   0.00000000   0.00000000   0.12868806   0.02953683   0.08224807  -0.01464800
  1.58400000   0.00000000   0.01831113  -0.00040192   0.00000000   0.50547919   0.00000000   0.00000000   0.00000000   0.00173430   0.00200668   0.00000000   0.00000000   0.00000000   0.12868806   0.02954023   0.08225183  -0.01220700
  1.58600000   0.00000000   0.01831194  -0.00041518   0.00000000   0.50547919   0.00000000   0.00000000   0.00000000   0.00176847   0.00217089   0.00000000   0.00000000   0.00000000   0.12868806   0.02954373   0.08225601  -0.01709000
  1.58800000   0.00000000   0.01831277  -0.00042910   0.00000000   0.50547919   0.00000000   0.00000000   0.00000000   0.00176102   0.00225291   0.00000000   0.00000000   0.00000000   0.12868806   0.02954726   0.08226043  -0.01464800
  1.59000000   0.00000000   0.01831363  -0.00044566   0.00000000   0.50547919   0.00000000   0.00000000   0.00000000   0.00172146   0.00227900   0.00000000   0.00000000   0.00000000   0.12868806   0.02955074   0.08226496  -0.01464800
  1.59200000   0.00000000   0.01831452  -0.00046581   0.00000000   0.50547919   0.00000000   0.00000000   0.00000000   0.00167408   0.00227953   0.00000000   0.00000000   0.00000000   0.12868806   0.02955414   0.08226952  -0.02197300
  1.59400000   0.00000000   0.01831545  -0.00048876   0.00000000   0.50547919   0.00000000   0.00000000   0.00000000   0.00164534   0.00227459   0.00000000   0.00000000   0.00000000   0.12868806   0.02955746   0.08227408  -0.02685500
  1.59600000   0.00000000   0.01831643  -0.00051273   0.00000000   0.50547919   0.00000000   0.00000000   0.00000000   0.00165043   0.00226968   0.00000000   0.00000000   0.00000000   0.12868806   0.02956075   0.08227862  -0.01953100
  1.59800000   0.00000000   0.01831745  -0.00053565   0.00000000   0.50547919   0.00000000   0.00000000   0.00000000   0.00168493   0.00226060   0.00000000   0.00000000   0.00000000   0.12868806   0.02956409   0.08228315  -0.01464800
  1.60000000   0.00000000   0.01831852  -0.00055534   0.00000000   0.50547919   0.00000000   0.00000000   0.00000000   0.00172473   0.00224092   0.00000000   0.00000000   0.00000000   0.12868806   0.02956750   0.08228765  -0.01220700
  1.60200000   0.00000000   0.01831963  -0.00056948   0.00000000   0.50547919   0.00000000   0.00000000   0.00000000   0.00173650   0.00220446   0.00000000   0.00000000   0.00000000   0.12868806   0.02957096   0.08229210  -0.01953100
  1.60400000   0.00000000   0.01832077  -0.00057575   0.00000000   0.50547919   0.00000000   0.00000000   0.00000000   0.00169516   0.00214170   0.00000000   0.00000000   0.00000000   0.12868806   0.02957439   0.08229644  -0.01220700
  1.60600000   0.00000000   0.01832192  -0.00057258   0.00000000   0.50547919   0.00000000   0.00000000   0.00000000   0.00159657   0.00203503   0.00000000   0.00000000   0.00000000   0.12868806   0.02957768   0.08230062  -0.01464800
  1.60800000   0.00000000   0.01832307  -0.00056015   0.00000000   0.50547919   0.00000000   0.00000000   0.00000000   0.00145683   0.00185962   0.00000000   0.00000000   0.00000000   0.12868806   0.02958074   0.08230452  -0.01464800
  1.61000000   0.00000000   0.01832419  -0.00054049   0.00000000   0.50547919   0.00000000   0.00000000   0.00000000   0.00130175   0.00159381   0.00000000   0.00000000   0.00000000   0.12868806   0.02958350   0.08230797  -0.01464800
  1.61200000   0.00000000   0.01832527  -0.00051662   0.00000000   0.50547919   0.00000000   0.00000000   0.00000000   0.00115402   0.00123400   0.00000000   0.00000000   0.00000000   0.12868806   0.02958595   0.08231080  -0.01709000
  1.61400000   0.00000000   0.01832630  -0.00049164   0.00000000   0.50547919   0.00000000   0.00000000   0.00000000   0.00102382   0.00080005   0.00000000   0.00000000   0.00000000   0.12868806   0.02958813   0.08231283  -0.02197300
  1.61600000   0.00000000   0.01832729  -0.00046852   0.00000000   0.50547919   0.00000000   0.00000000   0.00000000   0.00090686   0.00032567   0.00000000   0.00000000   0.00000000   0.12868806   0.02959006   0.08231396  -0.01709000
  1.61800000   0.00000000   0.01832822  -0.00045012   0.00000000   0.50547919   0.00000000   0.00000000   0.00000000   0.00078914  -0.00015350   0.00000000   0.00000000   0.00000000   0.12868806   0.02959176   0.08231413  -0.02441400
  1.62000000   0.00000000   0.01832912  -0.00043916   0.00000000   0.50547919   0.00000000   0.00000000   0.00000000   0.00065628  -0.00060293   0.00000000   0.00000000   0.00000000   0.12868806   0.02959320   0.08231337  -0.01709000
  1.62200000   0.00000000   0.01833000  -0.00043826   0.00000000   0.50547919   0.00000000   0.00000000   0.00000000   0.00050338  -0.00099037   0.00000000   0.00000000   0.00000000   0.12868806   0.02959436   0.08231178  -0.01464800
  1.62400000   0.00000000   0.01833088  -0.00044977   0.00000000   0.50547919   0.00000000   0.00000000   0.00000000   0.00033906  -0.00129460   0.00000000   0.00000000   0.00000000   0.12868806   0.02959520   0.08230949  -0.00488280
  1.62600000   0.00000000   0.01833178  -0.00047502   0.00000000   0.50547919   0.00000000   0.00000000   0.00000000   0.00018095  -0.00151128   0.00000000   0.00000000   0.00000000   0.12868806   0.02959572   0.08230669  -0.01464800
  1.62800000   0.00000000   0.01833273  -0.00051364   0.00000000   0.50547919   0.00000000   0.00000000   0.00000000   0.00004582  -0.00164553   0.00000000   0.00000000   0.00000000   0.12868806   0.02959595   0.08230353  -0.00976560
  1.63000000   0.00000000   0.01833376  -0.00056415   0.00000000   0.50547919   0.00000000   0.00000000   0.00000000  -0.00005990  -0.00170489   0.00000000   0.00000000   0.00000000   0.12868806   0.02959594   0.08230018  -0.01220700
  1.63200000   0.00000000   0.01833488  -0.00062534   0.00000000   0.50547919   0.00000000   0.00000000   0.00000000  -0.00014379  -0.00170002   0.00000000   0.00000000   0.00000000   0.12868806   0.02959573   0.08229678  -0.01709000
  1.63400000   0.00000000   0.01833613  -0.00069606   0.00000000   0.50547919   0.00000000   0.00000000   0.00000000  -0.00022392  -0.00164132   0.00000000   0.00000000   0.00000000   0.12868806   0.02959536   0.08229344  -0.00732420
  1.63600000   0.00000000   0.01833753  -0.00077468   0.00000000   0.50547919   0.00000000   0.00000000   0.00000000  -0.00032123  -0.00153214   0.00000000   0.00000000   0.00000000   0.12868806   0.02959482   0.08229026  -0.01220700
  1.63800000   0.00000000   0.01833908  -0.00085972   0.00000000   0.50547919   0.00000000   0.00000000   0.00000000  -0.00045041  -0.00136909   0.00000000   0.00000000   0.00000000   0.12868806   0.02959405   0.08228736  -0.01464800
  1.64000000   0.00000000   0.01834080  -0.00094983   0.00000000   0.50547919   0.00000000   0.00000000   0.00000000  -0.00061121  -0.00114854   0.00000000   0.00000000   0.00000000   0.12868806   0.02959299   0.08228484  -0.01953100
  1.64200000   0.00000000   0.01834270  -0.00104242   0.00000000   0.50547919   0.00000000   0.00000000   0.00000000  -0.00078473  -0.00087478   0.00000000   0.00000000   0.00000000   0.12868806   0.02959159   0.08228282  -0.01709000
  1.64400000   0.00000000   0.01834478  -0.00113325   0.00000000   0.50547919   0.00000000   0.00000000   0.00000000  -0.00093911  -0.00056579   0.00000000   0.00000000   0.00000000   0.12868806   0.02958987   0.08228138  -0.00244140
  1.64600000   0.00000000   0.01834705  -0.00121789   0.00000000   0.50547919   0.00000000   0.00000000   0.00000000  -0.00104502  -0.00025310   0.00000000   0.00000000   0.00000000   0.12868806   0.02958788   0.08228056  -0.01709000
  1.64800000   0.00000000   0.01834948  -0.00129312   0.00000000   0.50547919   0.00000000   0.00000000   0.00000000  -0.00109199   0.00002195   0.00000000   0.00000000   0.00000000   0.12868806   0.02958575   0.08228033  -0.01709000
  1.65000000   0.00000000   0.01835207  -0.00135641   0.00000000   0.50547919   0.00000000   0.00000000   0.00000000  -0.00109299   0.00021379   0.00000000   0.00000000   0.00000000   0.12868806   0.02958356   0.08228056  -0.01953100
  1.65200000   0.00000000   0.01835478  -0.00140517   0.00000000   0.50547919   0.00000000   0.00000000   0.00000000  -0.00107629   0.00028516   0.00000000   0.00000000   0.00000000   0.12868806   0.02958139   0.08228106  -0.01953100
  1.65400000   0.00000000   0.01835759  -0.00143792   0.00000000   0.50547919   0.00000000   0.00000000   0.00000000  -0.00107141   0.00021992   0.00000000   0.00000000   0.00000000   0.12868806   0.02957924   0.08228157  -0.01953100
  1.65600000   0.00000000   0.01836047  -0.00145521   0.00000000   0.50547919   0.00000000   0.00000000   0.00000000  -0.00109579   0.00002161   0.00000000   0.00000000   0.00000000   0.12868806   0.02957708   0.08228181  -0.02685500
  1.65800000   0.00000000   0.01836338  -0.00145827   0.00000000   0.50547919   0.00000000   0.00000000   0.00000000  -0.00114846  -0.00029497   0.00000000   0.00000000   0.00000000   0.12868806   0.02957483   0.08228154  -0.00488280
  1.66000000   0.00000000   0.01836629  -0.00144800   0.00000000   0.50547919   0.00000000   0.00000000   0.00000000  -0.00121348  -0.00070170   0.00000000   0.00000000   0.00000000   0.12868806   0.02957247   0.08228054  -0.01464800
  1.66200000   0.00000000   0.01836919  -0.00142544   0.00000000   0.50547919   0.00000000   0.00000000   0.00000000  -0.00126982  -0.00115041   0.00000000   0.00000000   0.00000000   0.12868806   0.02956999   0.08227869  -0.01709000
  1.66400000   0.00000000   0.01837204  -0.00139136   0.00000000   0.50547919   0.00000000   0.00000000   0.00000000  -0.00130219  -0.00157866   0.00000000   0.00000000   0.00000000   0.12868806   0.02956741   0.08227596  -0.00732420
  1.66600000   0.00000000   0.01837482  -0.00134587   0.00000000   0.50547919   0.00000000   0.00000000   0.00000000  -0.00130800  -0.00192842   0.00000000   0.00000000   0.00000000   0.12868806   0.02956480   0.08227245  -0.01953100
  1.66800000   0.00000000   0.01837752  -0.00128941   0.00000000   0.50547919   0.00000000   0.00000000   0.00000000  -0.00129797  -0.00215918   0.00000000   0.00000000   0.00000000   0.12868806   0.02956220   0.08226836  -0.01709000
  1.67000000   0.00000000   0.01838009  -0.00122363   0.00000000   0.50547919   0.00000000   0.00000000   0.00000000  -0.00128909  -0.00224850   0.00000000   0.00000000   0.00000000   0.12868806   0.02955961   0.08226396  -0.01953100
  1.67200000   0.00000000   0.01838254  -0.00115083   0.00000000   0.50547919   0.00000000   0.00000000   0.00000000  -0.00129305  -0.00219293   0.00000000   0.00000000   0.00000000   0.12868806   0.02955703   0.08225952  -0.01464800
  1.67400000   0.00000000   0.01838484  -0.00107321   0.00000000   0.50547919   0.00000000   0.00000000   0.00000000  -0.00130784  -0.00200891   0.00000000   0.00000000   0.00000000   0.12868806   0.02955443   0.08225531  -0.01464800
  1.67600000   0.00000000   0.01838699  -0.00099267   0.00000000   0.50547919   0.00000000   0.00000000   0.00000000  -0.00131642  -0.00172308   0.00000000   0.00000000   0.00000000   0.12868806   0.02955180   0.08225158  -0.00976560
  1.67800000   0.00000000   0.01838898  -0.00091086   0.00000000   0.50547919   0.00000000   0.00000000   0.00000000  -0.00129164  -0.00136190   0.00000000   0.00000000   0.00000000   0.12868806   0.02954920   0.08224850  -0.01709000
  1.68000000   0.00000000   0.01839080  -0.00082917   0.00000000   0.50547919   0.00000000   0.00000000   0.00000000  -0.00120734  -0.00094971   0.00000000   0.00000000   0.00000000   0.12868806   0.02954670   0.08224619  -0.02197300
  1.68200000   0.00000000   0.01839246  -0.00074876   0.00000000   0.50547919   0.00000000   0.00000000   0.00000000  -0.00105222  -0.00050886   0.00000000   0.00000000   0.00000000   0.12868806   0.02954444   0.08224473  -0.01953100
  1.68400000   0.00000000   0.01839395  -0.00067058   0.00000000   0.50547919   0.00000000   0.00000000   0.00000000  -0.00083684  -0.00006016   0.00000000   0.00000000   0.00000000   0.12868806   0.02954255   0.08224416  -0.01709000
  1.68600000   0.00000000   0.01839529  -0.00059541   0.00000000   0.50547919   0.00000000   0.00000000   0.00000000  -0.00058801   0.00037662   0.00000000   0.00000000   0.00000000   0.12868806   0.02954112   0.08224447  -0.00976560
  1.68800000   0.00000000   0.01839649  -0.00052385   0.00000000   0.50547919   0.00000000   0.00000000   0.00000000  -0.00033579   0.00078588   0.00000000   0.00000000   0.00000000   0.12868806   0.02954020   0.08224564  -0.02685500
  1.69000000   0.00000000   0.01839753  -0.00045633   0.00000000   0.50547919   0.00000000   0.00000000   0.00000000  -0.00010144   0.00115753   0.00000000   0.00000000   0.00000000   0.12868806   0.02953976   0.08224758  -0.01709000
  1.69200000   0.00000000   0.01839845  -0.00039319   0.00000000   0.50547919   0.00000000   0.00000000   0.00000000   0.00010914   0.00147981   0.00000000   0.00000000   0.00000000   0.12868806   0.02953977   0.08225022  -0.01709000
  1.69400000   0.00000000   0.01839923  -0.00033462   0.00000000   0.50547919   0.00000000   0.00000000   0.00000000   0.00030411   0.00173405   0.00000000   0.00000000   0.00000000   0.12868806   0.02954018   0.08225343  -0.01709000
  1.69600000   0.00000000   0.01839990  -0.00028074   0.00000000   0.50547919   0.00000000   0.00000000   0.00000000   0.00049691   0.00190273   0.00000000   0.00000000   0.00000000   0.12868806   0.02954098   0.08225707  -0.00732420
  1.69800000   0.00166885   0.01840046  -0.00023154  -0.00000039   0.50547919   0.00000000   0.00000000   0.00000000   0.00069514   0.00197885   0.00000000   0.00000000   0.00000000   0.12868972   0.02954218   0.08226095  -0.02929700
  1.70000000   0.00000000   0.01840093  -0.00018699   0.00000000   0.50547919   0.00000000   0.00000000   0.00000000   0.00089373   0.00196472   0.00000000   0.00000000   0.00000000   0.12869139   0.02954377   0.08226489  -0.00244140
  1.70200000   0.00000000   0.01840130  -0.00014698   0.00000000   0.50547919   0.00000000   0.00000000   0.00000000   0.00107573   0.00186974   0.00000000   0.00000000   0.00000000   0.12869139   0.02954573   0.08226873  -0.01220700
  1.70400000   0.00000000   0.01840159  -0.00011134   0.00000000   0.50547919   0.00000000   0.00000000   0.00000000   0.00122063   0.00171295   0.00000000   0.00000000   0.00000000   0.12869139   0.02954803   0.08227231  -0.00976560
  1.70600000   0.00000000   0.01840182  -0.00007989   0.00000000   0.50547919   0.00000000   0.00000000   0.00000000   0.00131552   0.00151964   0.00000000   0.00000000   0.00000000   0.12869139   0.02955057   0.08227554  -0.01220700
  1.70800000   0.00000000   0.01840198  -0.00005239   0.00000000   0.50547919   0.00000000   0.00000000   0.00000000   0.00136247   0.00131272   0.00000000   0.00000000   0.00000000   0.12869139   0.02955325   0.08227838  -0.02197300
  1.71000000   0.00000000   0.01840208  -0.00002861   0.00000000   0.50547919   0.00000000   0.00000000   0.00000000   0.00137773   0.00110917   0.00000000   0.00000000   0.00000000   0.12869139   0.02955599   0.08228080  -0.02685500
  1.71200000   0.00000000   0.01840214  -0.00000828   0.00000000   0.50547919   0.00000000   0.00000000   0.00000000   0.00138514   0.00092080   0.00000000   0.00000000   0.00000000   0.12869139   0.02955875   0.08228283  -0.01953100
  1.71400000   0.00008575   0.01840215   0.00000886   0.00000000   0.50547919   0.00000000   0.00000000   0.00000000   0.00140713   0.00075569   0.00000000   0.00000000   0.00000000   0.12869148   0.02956154   0.08228450  -0.00976560
  1.71600000   0.00008575   0.01840214   0.00002308   0.00000000   0.50547919   0.00000000   0.00000000   0.00000000   0.00145534   0.00062144   0.00000000   0.00000000   0.00000000   0.12869165   0.02956440   0.08228588  -0.01953100
  1.71800000   0.00000000   0.01840209   0.00003464   0.00000000   0.50547919   0.00000000   0.00000000   0.00000000   0.00152531   0.00052577   0.00000000   0.00000000   0.00000000   0.12869174   0.02956738   0.08228703  -0.00488280
  1.72000000   0.00008575   0.01840202   0.00004380   0.00000000   0.50547919   0.00000000   0.00000000   0.00000000   0.00160020   0.00047216   0.00000000   0.00000000   0.00000000   0.12869182   0.02957051   0.08228803  -0.00976560
  1.72200000   0.00000000   0.01840193   0.00005082   0.00000000   0.50547919   0.00000000   0.00000000   0.00000000   0.00166058   0.00045713   0.00000000   0.00000000   0.00000000   0.12869191   0.02957377   0.08228895  -0.01709000
  1.72400000   0.00000000   0.01840183   0.00005594   0.00000000   0.50547919   0.00000000   0.00000000   0.00000000   0.00169362   0.00047051   0.00000000   0.00000000   0.00000000   0.12869191   0.02957712   0.08228988  -0.01709000
  1.72600000   0.00000000   0.01840172   0.00005939   0.00000000   0.50547919   0.00000000   0.00000000   0.00000000   0.00169791   0.00049546   0.00000000   0.00000000   0.00000000   0.12869191   0.02958052   0.08229085  -0.01464800
  1.72800000   0.00000000   0.01840160   0.00006138   0.00000000   0.50547919   0.00000000   0.00000000   0.00000000   0.00168397   0.00051156   0.00000000   0.00000000   0.00000000   0.12869191   0.02958390   0.08229186  -0.01709000
  1.73000000   0.00000000   0.01840148   0.00006211   0.00000000   0.50547919   0.00000000   0.00000000   0.00000000   0.00166864   0.00050093   0.00000000   0.00000000   0.00000000   0.12869191   0.02958725   0.08229287  -0.02929700
  1.73200000   0.00000000   0.01840135   0.00006177   0.00000000   0.50547919   0.00000000   0.00000000   0.00000000   0.00166504   0.00045186   0.00000000   0.00000000   0.00000000   0.12869191   0.02959058   0.08229382  -0.01709000
  1.73400000   0.00000000   0.01840123   0.00006053   0.00000000   0.50547919   0.00000000   0.00000000   0.00000000   0.00167449   0.00035952   0.00000000   0.00000000   0.00000000   0.12869191   0.02959392   0.08229463  -0.02685500
  1.73600000   0.00008575   0.01840111   0.00005854   0.00000001   0.50547919   0.00000000   0.00000000   0.00000000   0.00168470   0.00022554   0.00000000   0.00000000   0.00000000   0.12869199   0.02959728   0.08229522  -0.02441400
  1.73800000   0.00000000   0.01840099   0.00005594   0.00000000   0.50547919   0.00000000   0.00000000   0.00000000   0.00167510   0.00005654   0.00000000   0.00000000   0.00000000   0.12869208   0.02960064   0.08229550  -0.02685500
  1.74000000   0.00000000   0.01840088   0.00005286   0.00000000   0.50547919   0.00000000   0.00000000   0.00000000   0.00162838  -0.00013841   0.00000000   0.00000000   0.00000000   0.12869208   0.02960395   0.08229542  -0.01709000
  1.74200000   0.00000000   0.01840078   0.00004940   0.00000000   0.50547919   0.00000000   0.00000000   0.00000000   0.00154070  -0.00035208   0.00000000   0.00000000   0.00000000   0.12869208   0.02960712   0.08229493  -0.01464800
  1.74400000   0.00000000   0.01840068   0.00004568   0.00000000   0.50547919   0.00000000   0.00000000   0.00000000   0.00142221  -0.00058379   0.00000000   0.00000000   0.00000000   0.12869208   0.02961008   0.08229399  -0.01464800
  1.74600000   0.00000000   0.01840059   0.00004176   0.00000000   0.50547919   0.00000000   0.00000000   0.00000000   0.00129030  -0.00083797   0.00000000   0.00000000   0.00000000   0.12869208   0.02961279   0.08229257  -0.01464800
  1.74800000   0.00000000   0.01840050   0.00003772   0.00000000   0.50547919   0.00000000   0.00000000   0.00000000   0.00116131  -0.00111520   0.00000000   0.00000000   0.00000000   0.12869208   0.02961524   0.08229062  -0.01953100
  1.75000000   0.00331791   0.01840043   0.00003364   0.00000011   0.50547919   0.00000000   0.00000000   0.00000000   0.00104360  -0.00140620   0.00000000   0.00000000   0.00000000   0.12869540   0.02961745   0.08228809  -0.00732420
  1.75200000   0.00000000   0.01840036   0.00002955   0.00000000   0.50547919   0.00000000   0.00000000   0.00000000   0.00093415  -0.00169138   0.00000000   0.00000000   0.00000000   0.12869872   0.02961942   0.08228500  -0.01220700
  1.75400000   0.00000000   0.01840030   0.00002552   0.00000000   0.50547919   0.00000000   0.00000000   0.00000000   0.00082107  -0.00194462   0.00000000   0.00000000   0.00000000   0.12869872   0.02962118   0.08228136  -0.01220700
  1.75600000   0.00166885   0.01840025   0.00002156   0.00000004   0.50547919   0.00000000   0.00000000   0.00000000   0.00069068  -0.00214447   0.00000000   0.00000000   0.00000000   0.12870038   0.02962269   0.08227727  -0.01220700
  1.75800000   0.00000000   0.01840021   0.00001773   0.00000000   0.50547919   0.00000000   0.00000000   0.00000000   0.00053521  -0.00228053   0.00000000   0.00000000   0.00000000   0.12870205   0.02962392   0.08227285  -0.01709000
  1.76000000   0.00000000   0.01840017   0.00001404   0.00000000   0.50547919   0.00000000   0.00000000   0.00000000   0.00035804  -0.00234778   0.00000000   0.00000000   0.00000000   0.12870205   0.02962481   0.08226822  -0.01709000
  1.76200000   0.00166885   0.01840014   0.00001051   0.00000002   0.50547919   0.00000000   0.00000000   0.00000000   0.00017457  -0.00234229   0.00000000   0.00000000   0.00000000   0.12870372   0.02962534   0.08226353  -0.01464800
  1.76400000   0.00166885   0.01840012   0.00000717   0.00000001   0.50547919   0.00000000   0.00000000   0.00000000   0.00000575  -0.00226285   0.00000000   0.00000000   0.00000000   0.12870706   0.02962552   0.08225892  -0.01953100
  1.76600000   0.00813317   0.01840011   0.00000402   0.00000003   0.50547919   0.00000000   0.00000000   0.00000000  -0.00013246  -0.00211280   0.00000000   0.00000000   0.00000000   0.12871686   0.02962540   0.08225455  -0.01953100
  1.76800000   0.00000000   0.01840010   0.00000109   0.00000000   0.50547919   0.00000000   0.00000000   0.00000000  -0.00023539  -0.00190159   0.00000000   0.00000000   0.00000000   0.12872499   0.02962503   0.08225053  -0.01953100
  1.77000000   0.00000000   0.01840010  -0.00000162   0.00000000   0.50547919   0.00000000   0.00000000   0.00000000  -0.00030929  -0.00164540   0.00000000   0.00000000   0.00000000   0.12872499   0.02962448   0.08224699  -0.01464800
  1.77200000   0.00000000   0.01840010  -0.00000409   0.00000000   0.50547919   0.00000000   0.00000000   0.00000000  -0.00036686  -0.00136485   0.00000000   0.00000000   0.00000000   0.12872499   0.02962381   0.08224398  -0.01464800
  1.77400000   0.00166885   0.01840011  -0.00000631  -0.00000001   0.50547919   0.00000000   0.00000000   0.00000000  -0.00042069  -0.00107740   0.00000000   0.00000000   0.00000000   0.12872666   0.02962302   0.08224153  -0.01709000
  1.77600000   0.00000000   0.01840012  -0.00000826   0.00000000   0.50547919   0.00000000   0.00000000   0.00000000  -0.00047782  -0.00078797   0.00000000   0.00000000   0.00000000   0.12872833   0.02962212   0.08223967  -0.01709000
  1.77800000   0.00000000   0.01840014  -0.00000994   0.00000000   0.50547919   0.00000000   0.00000000   0.00000000  -0.00053826  -0.00049259   0.00000000   0.00000000   0.00000000   0.12872833   0.02962111   0.08223839  -0.01953100
  1.78000000   0.00000000   0.01840016  -0.00001132   0.00000000   0.50547919   0.00000000   0.00000000   0.00000000  -0.00059695  -0.00019556   0.00000000   0.00000000   0.00000000   0.12872833   0.02961997   0.08223770  -0.01953100
  1.78200000   0.00166885   0.01840018  -0.00001238  -0.00000002   0.50547919   0.00000000   0.00000000   0.00000000  -0.00064831   0.00008436   0.00000000   0.00000000   0.00000000   0.12873000   0.02961873   0.08223759  -0.01464800
  1.78400000   0.00490101   0.01840020  -0.00001310  -0.00000006   0.50547919   0.00000000   0.00000000   0.00000000  -0.00069091   0.00032765   0.00000000   0.00000000   0.00000000   0.12873657   0.02961739   0.08223800  -0.01709000
  1.78600000   0.00008575   0.01840023  -0.00001345  -0.00000000   0.50547919   0.00000000   0.00000000   0.00000000  -0.00073032   0.00052454   0.00000000   0.00000000   0.00000000   0.12874156   0.02961597   0.08223885  -0.01464800
  1.78800000   0.00000000   0.01840026  -0.00001341   0.00000000   0.50547919   0.00000000   0.00000000   0.00000000  -0.00077860   0.00067228   0.00000000   0.00000000   0.00000000   0.12874164   0.02961446   0.08224005  -0.01953100
  1.79000000   0.00166885   0.01840028  -0.00001295  -0.00000002   0.50547919   0.00000000   0.00000000   0.00000000  -0.00084893   0.00077119   0.00000000   0.00000000   0.00000000   0.12874331   0.02961283   0.08224149  -0.01709000
  1.79200000   0.00008575   0.01840031  -0.00001202  -0.00000000   0.50547919   0.00000000   0.00000000   0.00000000  -0.00094736   0.00082347   0.00000000   0.00000000   0.00000000   0.12874507   0.02961103   0.08224309  -0.01220700
  1.79400000   0.00813317   0.01840033  -0.00001059  -0.00000009   0.50547919   0.00000000   0.00000000   0.00000000  -0.00106893   0.00083159   0.00000000   0.00000000   0.00000000   0.12875329   0.02960902   0.08224474   0.00000000
  1.79600000   0.00000000   0.01840036  -0.00000862   0.00000000   0.50547919   0.00000000   0.00000000   0.00000000  -0.00119963   0.00079985   0.00000000   0.00000000   0.00000000   0.12876142   0.02960675   0.08224637  -0.01953100
  1.79800000   0.00000000   0.01840037  -0.00000606   0.00000000   0.50547919   0.00000000   0.00000000   0.00000000  -0.00132217   0.00073689   0.00000000   0.00000000   0.00000000   0.12876142   0.02960423   0.08224791  -0.01464800
  1.80000000   0.00166885   0.01840038  -0.00000287  -0.00000000   0.50547919   0.00000000   0.00000000   0.00000000  -0.00142413   0.00065387   0.00000000   0.00000000   0.00000000   0.12876309   0.02960148   0.08224930  -0.01953100
  1.80200000   0.00000000   0.01840039   0.00000101   0.00000000   0.50547919   0.00000000   0.00000000   0.00000000  -0.00150466   0.00056291   0.00000000   0.00000000   0.00000000   0.12876476   0.02959855   0.08225052  -0.00244140
  1.80400000   0.00008575   0.01840039   0.00000561   0.00000000   0.50547919   0.00000000   0.00000000   0.00000000  -0.00157421   0.00047431   0.00000000   0.00000000   0.00000000   0.12876484   0.02959547   0.08225156  -0.01464800
  1.80600000   0.00000000   0.01840038   0.00001099   0.00000000   0.50547919   0.00000000   0.00000000   0.00000000  -0.00164726   0.00039134   0.00000000   0.00000000   0.00000000   0.12876493   0.02959225   0.08225242  -0.01709000
  1.80800000   0.00008575   0.01840036   0.00001720   0.00000000   0.50547919   0.00000000   0.00000000   0.00000000  -0.00173259   0.00031124   0.00000000   0.00000000   0.00000000   0.12876501   0.02958887   0.08225312  -0.01220700
  1.81000000   0.00000000   0.01840032   0.00002427   0.00000000   0.50547919   0.00000000   0.00000000   0.00000000  -0.00182711   0.00023230   0.00000000   0.00000000   0.00000000   0.12876510   0.02958531   0.08225367  -0.01220700
  1.81200000   0.00008575   0.01840027   0.00003225   0.00000000   0.50547919   0.00000000   0.00000000   0.00000000  -0.00191752   0.00015854   0.00000000   0.00000000   0.00000000   0.12876519   0.02958157   0.08225406  -0.01220700
  1.81400000   0.00008575   0.01840021   0.00004117   0.00000000   0.50547919   0.00000000   0.00000000   0.00000000  -0.00198734   0.00009754   0.00000000   0.00000000   0.00000000   0.12876536   0.02957766   0.08225431  -0.01464800
  1.81600000   0.00166885   0.01840013   0.00005106   0.00000009   0.50547919   0.00000000   0.00000000   0.00000000  -0.00202294   0.00005397   0.00000000   0.00000000   0.00000000   0.12876711   0.02957365   0.08225447  -0.00976560
  1.81800000   0.00000000   0.01840002   0.00006193   0.00000000   0.50547919   0.00000000   0.00000000   0.00000000  -0.00201721   0.00002609   0.00000000   0.00000000   0.00000000   0.12876878   0.02956961   0.08225455  -0.01709000
  1.82000000   0.00166885   0.01839990   0.00007378   0.00000012   0.50547919   0.00000000   0.00000000   0.00000000  -0.00197158   0.00000721   0.00000000   0.00000000   0.00000000   0.12877045   0.02956562   0.08225458  -0.00244140
  1.82200000   0.00813317   0.01839975   0.00008660   0.00000070   0.50547919   0.00000000   0.00000000   0.00000000  -0.00189645  -0.00001360   0.00000000   0.00000000   0.00000000   0.12878025   0.02956175   0.08225457  -0.01709000
  1.82400000   0.00000000   0.01839958   0.00010035   0.00000000   0.50547919   0.00000000   0.00000000   0.00000000  -0.00180744  -0.00004955   0.00000000   0.00000000   0.00000000   0.12878838   0.02955805   0.08225451  -0.00488280
  1.82600000   0.00331791   0.01839938   0.00011498   0.00000038   0.50547919   0.00000000   0.00000000   0.00000000  -0.00171656  -0.00010922   0.00000000   0.00000000   0.00000000   0.12879170   0.02955453   0.08225435  -0.01220700
  1.82800000   0.00008575   0.01839915   0.00013042   0.00000001   0.50547919   0.00000000   0.00000000   0.00000000  -0.00162475  -0.00019336   0.00000000   0.00000000   0.00000000   0.12879511   0.02955118   0.08225405  -0.01709000
  1.83000000   0.00000000   0.01839889   0.00014655   0.00000000   0.50547919   0.00000000   0.00000000   0.00000000  -0.00152305  -0.00030018   0.00000000   0.00000000   0.00000000   0.12879519   0.02954804   0.08225356  -0.02929700
  1.83200000   0.00008575   0.01839859   0.00016322   0.00000001   0.50547919   0.00000000   0.00000000   0.00000000  -0.00139920  -0.00042989   0.00000000   0.00000000   0.00000000   0.12879528   0.02954511   0.08225283  -0.01953100
  1.83400000   0.00166885   0.01839827   0.00018027   0.00000030   0.50547919   0.00000000   0.00000000   0.00000000  -0.00124453  -0.00058063   0.00000000   0.00000000   0.00000000   0.12879703   0.02954247   0.08225181  -0.01220700
  1.83600000   0.00166885   0.01839791   0.00019747   0.00000033   0.50547919   0.00000000   0.00000000   0.00000000  -0.00105903  -0.00074115   0.00000000   0.00000000   0.00000000   0.12880037   0.02954017   0.08225049  -0.00976560
  1.83800000   0.00331791   0.01839751   0.00021456   0.00000071   0.50547919   0.00000000   0.00000000   0.00000000  -0.00085205  -0.00089142   0.00000000   0.00000000   0.00000000   0.12880536   0.02953826   0.08224886  -0.02197300
  1.84000000   0.00166885   0.01839708   0.00023123   0.00000039   0.50547919   0.00000000   0.00000000   0.00000000  -0.00063729  -0.00101069   0.00000000   0.00000000   0.00000000   0.12881034   0.02953677   0.08224696  -0.01709000
  1.84200000   0.00008575   0.01839662   0.00024710   0.00000002   0.50547919   0.00000000   0.00000000   0.00000000  -0.00042609  -0.00108490   0.00000000   0.00000000   0.00000000   0.12881210   0.02953570   0.08224486  -0.01464800
  1.84400000   0.00008575   0.01839613   0.00026176   0.00000002   0.50547919   0.00000000   0.00000000   0.00000000  -0.00022298  -0.00111052   0.00000000   0.00000000   0.00000000   0.12881227   0.02953505   0.08224267  -0.00976560
  1.84600000   0.00331791   0.01839560   0.00027470   0.00000091   0.50547919   0.00000000   0.00000000   0.00000000  -0.00002468  -0.00109306   0.00000000   0.00000000   0.00000000   0.12881567   0.02953481   0.08224046  -0.01953100
  1.84800000   0.00008575   0.01839505   0.00028539   0.00000002   0.50547919   0.00000000   0.00000000   0.00000000   0.00017725  -0.00104017   0.00000000   0.00000000   0.00000000   0.12881908   0.02953496   0.08223833  -0.01464800
  1.85000000   0.00000000   0.01839448   0.00029320   0.00000000   0.50547919   0.00000000   0.00000000   0.00000000   0.00039133  -0.00095612   0.00000000   0.00000000   0.00000000   0.12881916   0.02953553   0.08223633  -0.01220700
  1.85200000   0.00331791   0.01839390   0.00029744   0.00000099   0.50547919   0.00000000   0.00000000   0.00000000   0.00062091  -0.00084266   0.00000000   0.00000000   0.00000000   0.12882248   0.02953654   0.08223454  -0.01220700
  1.85400000   0.00000000   0.01839330   0.00029734   0.00000000   0.50547919   0.00000000   0.00000000   0.00000000   0.00086056  -0.00070365   0.00000000   0.00000000   0.00000000   0.12882580   0.02953802   0.08223299  -0.00976560
  1.85600000   0.00008575   0.01839271   0.00029206   0.00000003   0.50547919   0.00000000   0.00000000   0.00000000   0.00109624  -0.00054674   0.00000000   0.00000000   0.00000000   0.12882588   0.02953998   0.08223174  -0.02197300
  1.85800000   0.00008575   0.01839212   0.00028069   0.00000002   0.50547919   0.00000000   0.00000000   0.00000000   0.00131022  -0.00037781   0.00000000   0.00000000   0.00000000   0.12882606   0.02954239   0.08223081  -0.00976560
  1.86000000   0.00008575   0.01839156   0.00026224   0.00000002   0.50547919   0.00000000   0.00000000   0.00000000   0.00148842  -0.00019782   0.00000000   0.00000000   0.00000000   0.12882623   0.02954518   0.08223024  -0.01953100
  1.86200000   0.00008575   0.01839104   0.00023569   0.00000002   0.50547919   0.00000000   0.00000000   0.00000000   0.00162583  -0.00000974   0.00000000   0.00000000   0.00000000   0.12882640   0.02954830   0.08223003  -0.01953100
  1.86400000   0.00166885   0.01839057   0.00020026   0.00000033   0.50547919   0.00000000   0.00000000   0.00000000   0.00172688   0.00017771   0.00000000   0.00000000   0.00000000   0.12882815   0.02955165   0.08223020  -0.01953100
  1.86600000   0.00166885   0.01839017   0.00015628   0.00000026   0.50547919   0.00000000   0.00000000   0.00000000   0.00180157   0.00035480   0.00000000   0.00000000   0.00000000   0.12883149   0.02955518   0.08223073  -0.00976560
  1.86800000   0.00008575   0.01838985   0.00010537   0.00000001   0.50547919   0.00000000   0.00000000   0.00000000   0.00185973   0.00051442   0.00000000   0.00000000   0.00000000   0.12883325   0.02955884   0.08223160  -0.02441400
  1.87000000   0.00000000   0.01838964   0.00004944   0.00000000   0.50547919   0.00000000   0.00000000   0.00000000   0.00190532   0.00065254   0.00000000   0.00000000   0.00000000   0.12883333   0.02956261   0.08223277  -0.02197300
  1.87200000   0.00000000   0.01838954  -0.00000995   0.00000000   0.50547919   0.00000000   0.00000000   0.00000000   0.00193477   0.00076822   0.00000000   0.00000000   0.00000000   0.12883333   0.02956645   0.08223419  -0.00732420
  1.87400000   0.00166885   0.01838956  -0.00007055  -0.00000012   0.50547919   0.00000000   0.00000000   0.00000000   0.00194136   0.00086245   0.00000000   0.00000000   0.00000000   0.12883500   0.02957032   0.08223582  -0.01953100
  1.87600000   0.00000000   0.01838970  -0.00012867   0.00000000   0.50547919   0.00000000   0.00000000   0.00000000   0.00192247   0.00093825   0.00000000   0.00000000   0.00000000   0.12883667   0.02957419   0.08223762  -0.01220700
  1.87800000   0.00331791   0.01838996  -0.00018031  -0.00000060   0.50547919   0.00000000   0.00000000   0.00000000   0.00188526   0.00100216   0.00000000   0.00000000   0.00000000   0.12883999   0.02957799   0.08223956  -0.01464800
  1.88000000   0.00166885   0.01839032  -0.00022288  -0.00000037   0.50547919   0.00000000   0.00000000   0.00000000   0.00184636   0.00106142   0.00000000   0.00000000   0.00000000   0.12884497   0.02958173   0.08224162  -0.02197300
  1.88200000   0.00008575   0.01839077  -0.00025578  -0.00000002   0.50547919   0.00000000   0.00000000   0.00000000   0.00182353   0.00111760   0.00000000   0.00000000   0.00000000   0.12884673   0.02958539   0.08224380  -0.01709000
  1.88400000   0.00008575   0.01839128  -0.00027970  -0.00000002   0.50547919   0.00000000   0.00000000   0.00000000   0.00182624   0.00116319   0.00000000   0.00000000   0.00000000   0.12884690   0.02958904   0.08224608  -0.01464800
  1.88600000   0.00166885   0.01839184  -0.00029567  -0.00000049   0.50547919   0.00000000   0.00000000   0.00000000   0.00185335   0.00118208   0.00000000   0.00000000   0.00000000   0.12884865   0.02959272   0.08224843  -0.00976560
  1.88800000   0.00008575   0.01839243  -0.00030473  -0.00000003   0.50547919   0.00000000   0.00000000   0.00000000   0.00189604   0.00115366   0.00000000   0.00000000   0.00000000   0.12885041   0.02959647   0.08225076  -0.01709000
  1.89000000   0.00000000   0.01839304  -0.00030781   0.00000000   0.50547919   0.00000000   0.00000000   0.00000000   0.00194087   0.00106391   0.00000000   0.00000000   0.00000000   0.12885049   0.02960031   0.08225298  -0.01220700
  1.89200000   0.00008575   0.01839365  -0.00030579  -0.00000003   0.50547919   0.00000000   0.00000000   0.00000000   0.00197324   0.00091292   0.00000000   0.00000000   0.00000000   0.12885058   0.02960422   0.08225496  -0.02441400
  1.89400000   0.00000000   0.01839427  -0.00029947   0.00000000   0.50547919   0.00000000   0.00000000   0.00000000   0.00198301   0.00070910   0.00000000   0.00000000   0.00000000   0.12885067   0.02960818   0.08225658  -0.01709000
  1.89600000   0.00000000   0.01839487  -0.00028956   0.00000000   0.50547919   0.00000000   0.00000000   0.00000000   0.00196910   0.00046300   0.00000000   0.00000000   0.00000000   0.12885067   0.02961213   0.08225775  -0.01709000
  1.89800000   0.00331791   0.01839544  -0.00027671  -0.00000092   0.50547919   0.00000000   0.00000000   0.00000000   0.00193877   0.00018996   0.00000000   0.00000000   0.00000000   0.12885398   0.02961604   0.08225841  -0.01220700
  1.90000000   0.00000000   0.01839600  -0.00026149   0.00000000   0.50547919   0.00000000   0.00000000   0.00000000   0.00190172  -0.00008766   0.00000000   0.00000000   0.00000000   0.12885730   0.02961988   0.08225851  -0.01709000
  1.90200000   0.00008575   0.01839652  -0.00024441  -0.00000002   0.50547919   0.00000000   0.00000000   0.00000000   0.00186422  -0.00034624   0.00000000   0.00000000   0.00000000   0.12885739   0.02962365   0.08225807  -0.01464800
  1.90400000   0.00008575   0.01839701  -0.00022590  -0.00000002   0.50547919   0.00000000   0.00000000   0.00000000   0.00182548  -0.00056836   0.00000000   0.00000000   0.00000000   0.12885756   0.02962734   0.08225716  -0.01220700
  1.90600000   0.00331791   0.01839746  -0.00020634  -0.00000068   0.50547919   0.00000000   0.00000000   0.00000000   0.00177714  -0.00074004   0.00000000   0.00000000   0.00000000   0.12886096   0.02963094   0.08225585  -0.02929700
  1.90800000   0.00008575   0.01839787  -0.00018605  -0.00000002   0.50547919   0.00000000   0.00000000   0.00000000   0.00170727  -0.00084051   0.00000000   0.00000000   0.00000000   0.12886437   0.02963442   0.08225427  -0.01953100
  1.91000000   0.00008575   0.01839825  -0.00016530  -0.00000001   0.50547919   0.00000000   0.00000000   0.00000000   0.00160740  -0.00084412   0.00000000   0.00000000   0.00000000   0.12886454   0.02963774   0.08225259  -0.01953100
  1.91200000   0.00008575   0.01839858  -0.00014431  -0.00000001   0.50547919   0.00000000   0.00000000   0.00000000   0.00147722  -0.00073530   0.00000000   0.00000000   0.00000000   0.12886471   0.02964082   0.08225101  -0.01953100
  1.91400000   0.00166885   0.01839887  -0.00012327  -0.00000021   0.50547919   0.00000000   0.00000000   0.00000000   0.00132371  -0.00051542   0.00000000   0.00000000   0.00000000   0.12886646   0.02964362   0.08224976  -0.01220700
  1.91600000   0.00008575   0.01839911  -0.00010231  -0.00000001   0.50547919   0.00000000   0.00000000   0.00000000   0.00115614  -0.00019887   0.00000000   0.00000000   0.00000000   0.12886822   0.02964610   0.08224904  -0.01709000
  1.91800000   0.00166885   0.01839932  -0.00008156  -0.00000014   0.50547919   0.00000000   0.00000000   0.00000000   0.00098171   0.00018791   0.00000000   0.00000000   0.00000000   0.12886997   0.02964824   0.08224903  -0.02197300
  1.92000000   0.00000000   0.01839948  -0.00006110   0.00000000   0.50547919   0.00000000   0.00000000   0.00000000   0.00080367   0.00060639   0.00000000   0.00000000   0.00000000   0.12887164   0.02965003   0.08224982  -0.01709000
  1.92200000   0.00008575   0.01839960  -0.00004099  -0.00000000   0.50547919   0.00000000   0.00000000   0.00000000   0.00061944   0.00100882   0.00000000   0.00000000   0.00000000   0.12887173   0.02965145   0.08225144  -0.00488280
  1.92400000   0.00000000   0.01839968  -0.00002130   0.00000000   0.50547919   0.00000000   0.00000000   0.00000000   0.00042003   0.00134583   0.00000000   0.00000000   0.00000000   0.12887181   0.02965249   0.08225379  -0.01709000
  1.92600000   0.00000000   0.01839973  -0.00000206   0.00000000   0.50547919   0.00000000   0.00000000   0.00000000   0.00019435   0.00157968   0.00000000   0.00000000   0.00000000   0.12887181   0.02965310   0.08225672  -0.01953100
  1.92800000   0.00008575   0.01839973   0.00001669   0.00000000   0.50547919   0.00000000   0.00000000   0.00000000  -0.00006394   0.00169221   0.00000000   0.00000000   0.00000000   0.12887190   0.02965323   0.08225999  -0.02197300
  1.93000000   0.00000000   0.01839970   0.00003492   0.00000000   0.50547919   0.00000000   0.00000000   0.00000000  -0.00035105   0.00168266   0.00000000   0.00000000   0.00000000   0.12887199   0.02965282   0.08226337  -0.01709000
  1.93200000   0.00000000   0.01839963   0.00005258   0.00000000   0.50547919   0.00000000   0.00000000   0.00000000  -0.00065189   0.00156297   0.00000000   0.00000000   0.00000000   0.12887199   0.02965182   0.08226661  -0.00976560
  1.93400000   0.00000000   0.01839952   0.00006963   0.00000000   0.50547919   0.00000000   0.00000000   0.00000000  -0.00094474   0.00135403   0.00000000   0.00000000   0.00000000   0.12887199   0.02965022   0.08226953  -0.01464800
  1.93600000   0.00000000   0.01839938   0.00008600   0.00000000   0.50547919   0.00000000   0.00000000   0.00000000  -0.00120983   0.00108124   0.00000000   0.00000000   0.00000000   0.12887199   0.02964807   0.08227197  -0.01220700
  1.93800000   0.00000000   0.01839921   0.00010161   0.00000000   0.50547919   0.00000000   0.00000000   0.00000000  -0.00143631   0.00076913   0.00000000   0.00000000   0.00000000   0.12887199   0.02964542   0.08227382  -0.01953100
  1.94000000   0.00008575   0.01839901   0.00011637   0.00000001   0.50547919   0.00000000   0.00000000   0.00000000  -0.00162351   0.00043812   0.00000000   0.00000000   0.00000000   0.12887207   0.02964236   0.08227502  -0.00732420
  1.94200000   0.00000000   0.01839878   0.00013014   0.00000000   0.50547919   0.00000000   0.00000000   0.00000000  -0.00177696   0.00010572   0.00000000   0.00000000   0.00000000   0.12887216   0.02963896   0.08227557  -0.01464800
  1.94400000   0.00000000   0.01839851   0.00014278   0.00000000   0.50547919   0.00000000   0.00000000   0.00000000  -0.00190351  -0.00021025   0.00000000   0.00000000   0.00000000   0.12887216   0.02963528   0.08227546  -0.01464800
  1.94600000   0.00166885   0.01839823   0.00015409   0.00000026   0.50547919   0.00000000   0.00000000   0.00000000  -0.00200820  -0.00049102   0.00000000   0.00000000   0.00000000   0.12887383   0.02963137   0.08227476  -0.01709000
  1.94800000   0.00008575   0.01839792   0.00016385   0.00000001   0.50547919   0.00000000   0.00000000   0.00000000  -0.00209127  -0.00072051   0.00000000   0.00000000   0.00000000   0.12887558   0.02962727   0.08227355  -0.02929700
  1.95000000   0.00008575   0.01839759   0.00017180   0.00000001   0.50547919   0.00000000   0.00000000   0.00000000  -0.00214722  -0.00089471   0.00000000   0.00000000   0.00000000   0.12887575   0.02962303   0.08227193  -0.01709000
  1.95200000   0.00000000   0.01839725   0.00017763   0.00000000   0.50547919   0.00000000   0.00000000   0.00000000  -0.00216815  -0.00102813   0.00000000   0.00000000   0.00000000   0.12887584   0.02961871   0.08227001  -0.00732420
  1.95400000   0.00008575   0.01839689   0.00018101   0.00000002   0.50547919   0.00000000   0.00000000   0.00000000  -0.00215052  -0.00114815   0.00000000   0.00000000   0.00000000   0.12887592   0.02961439   0.08226783  -0.01464800
  1.95600000   0.00008575   0.01839653   0.00018154   0.00000002   0.50547919   0.00000000   0.00000000   0.00000000  -0.00210081  -0.00128579   0.00000000   0.00000000   0.00000000   0.12887609   0.02961014   0.08226540  -0.01464800
  1.95800000   0.00000000   0.01839617   0.00017878   0.00000000   0.50547919   0.00000000   0.00000000   0.00000000  -0.00203311  -0.00146774   0.00000000   0.00000000   0.00000000   0.12887618   0.02960601   0.08226265  -0.01464800
  1.96000000   0.00000000   0.01839581   0.00017226   0.00000000   0.50547919   0.00000000   0.00000000   0.00000000  -0.00196035  -0.00170532   0.00000000   0.00000000   0.00000000   0.12887618   0.02960202   0.08225947  -0.01709000
  1.96200000   0.00166885   0.01839547   0.00016152   0.00000027   0.50547919   0.00000000   0.00000000   0.00000000  -0.00188832  -0.00198754   0.00000000   0.00000000   0.00000000   0.12887785   0.02959817   0.08225578  -0.01953100
  1.96400000   0.00008575   0.01839514   0.00014655   0.00000001   0.50547919   0.00000000   0.00000000   0.00000000  -0.00181497  -0.00228811   0.00000000   0.00000000   0.00000000   0.12887960   0.02959446   0.08225151  -0.02197300
  1.96600000   0.00166885   0.01839485   0.00012857   0.00000021   0.50547919   0.00000000   0.00000000   0.00000000  -0.00173243  -0.00258046   0.00000000   0.00000000   0.00000000   0.12888136   0.02959092   0.08224664  -0.02197300
  1.96800000   0.00000000   0.01839459   0.00011000   0.00000000   0.50547919   0.00000000   0.00000000   0.00000000  -0.00163114  -0.00284079   0.00000000   0.00000000   0.00000000   0.12888303   0.02958755   0.08224122  -0.00732420
  1.97000000   0.00166885   0.01839437   0.00009296   0.00000016   0.50547919   0.00000000   0.00000000   0.00000000  -0.00150534  -0.00303525   0.00000000   0.00000000   0.00000000   0.12888470   0.02958442   0.08223534  -0.00732420
  1.97200000   0.00008575   0.01839419   0.00007810   0.00000001   0.50547919   0.00000000   0.00000000   0.00000000  -0.00135741  -0.00311777   0.00000000   0.00000000   0.00000000   0.12888645   0.02958155   0.08222919  -0.01464800
  1.97400000   0.00166885   0.01839403   0.00006501   0.00000011   0.50547919   0.00000000   0.00000000   0.00000000  -0.00119851  -0.00304714   0.00000000   0.00000000   0.00000000   0.12888821   0.02957900   0.08222302  -0.00976560
  1.97600000   0.00166885   0.01839390   0.00005294   0.00000009   0.50547919   0.00000000   0.00000000   0.00000000  -0.00104456  -0.00279975   0.00000000   0.00000000   0.00000000   0.12889154   0.02957676   0.08221718  -0.00488280
  1.97800000   0.00490101   0.01839380   0.00004112   0.00000020   0.50547919   0.00000000   0.00000000   0.00000000  -0.00090937  -0.00237238   0.00000000   0.00000000   0.00000000   0.12889811   0.02957480   0.08221200  -0.01220700
  1.98000000   0.00331791   0.01839371   0.00002879   0.00000010   0.50547919   0.00000000   0.00000000   0.00000000  -0.00079859  -0.00178074   0.00000000   0.00000000   0.00000000   0.12890633   0.02957309   0.08220785  -0.01464800
  1.98200000   0.00813317   0.01839366   0.00001523   0.00000012   0.50547919   0.00000000   0.00000000   0.00000000  -0.00070752  -0.00105009   0.00000000   0.00000000   0.00000000   0.12891778   0.02957159   0.08220502  -0.01709000
  1.98400000   0.00008575   0.01839363   0.00000024   0.00000000   0.50547919   0.00000000   0.00000000   0.00000000  -0.00062373  -0.00020284   0.00000000   0.00000000   0.00000000   0.12892600   0.02957026   0.08220377  -0.00976560
  1.98600000   0.00166885   0.01839363  -0.00001508  -0.00000003   0.50547919   0.00000000   0.00000000   0.00000000  -0.00053378   0.00075210   0.00000000   0.00000000   0.00000000   0.12892776   0.02956910   0.08220432  -0.01464800
  1.98800000   0.00000000   0.01839366  -0.00002841   0.00000000   0.50547919   0.00000000   0.00000000   0.00000000  -0.00043028   0.00182143   0.00000000   0.00000000   0.00000000   0.12892943   0.02956813   0.08220689  -0.01709000
  1.99000000   0.00000000   0.01839371  -0.00003780   0.00000000   0.50547919   0.00000000   0.00000000   0.00000000  -0.00031661   0.00301183   0.00000000   0.00000000   0.00000000   0.12892943   0.02956739   0.08221172  -0.01464800
  1.99200000   0.00490101   0.01839379  -0.00004274  -0.00000021   0.50547919   0.00000000   0.00000000   0.00000000  -0.00020759   0.00431204   0.00000000   0.00000000   0.00000000   0.12893433   0.02956686   0.08221905  -0.01709000
  1.99400000   0.00000000   0.01839387  -0.00004376   0.00000000   0.50547919   0.00000000   0.00000000   0.00000000  -0.00012452   0.00568991   0.00000000   0.00000000   0.00000000   0.12893923   0.02956653   0.08222905  -0.01709000
  1.99600000   0.00331791   0.01839396  -0.00004163  -0.00000014   0.50547919   0.00000000   0.00000000   0.00000000  -0.00008480   0.00709762   0.00000000   0.00000000   0.00000000   0.12894255   0.02956632   0.08224184  -0.01220700
  1.99800000   0.00008575   0.01839404  -0.00003708  -0.00000000   0.50547919   0.00000000   0.00000000   0.00000000  -0.00009298   0.00847723   0.00000000   0.00000000   0.00000000   0.12894595   0.02956614   0.08225741  -0.01953100
  2.00000000   0.00000000   0.01839412  -0.00003708   0.00000000   0.50547919   0.00000000   0.00000000   0.00000000  -0.00013846   0.00976250   0.00000000   0.00000000   0.00000000   0.12894603   0.02956591   0.08227565  -0.01709000
