# Supplementary material for: In vivo muscle force and muscle power during near-maximal frog jumps
Source: PLoS One. 2017 Mar 10;12(3):e0173415. doi: 10.1371/journal.pone.0173415 (PMC5345813; doi:10.1371/journal.pone.0173415)
Supplement: S3 File — Full raw data set of the current study. (ZIP) [file pone.0173415.s003.zip › Frog_jumping_full_dataset2/Extracted_data/Frog2/Jump2/Apr30jump2(new).frm]

514.00000000 566.00000000 550.00000000 1075.00000000 1179.00000000 1147.00000000  56.83271781   0.00223074   1.45754840   0.02112716
