# Supplementary material for: In vivo muscle force and muscle power during near-maximal frog jumps
Source: PLoS One. 2017 Mar 10;12(3):e0173415. doi: 10.1371/journal.pone.0173415 (PMC5345813; doi:10.1371/journal.pone.0173415)
Supplement: S3 File — Full raw data set of the current study. (ZIP) [file pone.0173415.s003.zip › Frog_jumping_full_dataset2/Extracted_data/Frog2/Jump2/Apr30jump2(total).xls]

## Sheet: .rms
1.02	1.14	1.026	1.13	1.098	0.0958863

## Sheet: .frm
514	566	550	1075	1179	1147	56.8327	0.00269784	1.45755	0.0254392	88.2941

## Sheet: Power
Time	Fz	Fx	Vz	Vx	F (total)	V (total)	Power (tot.)	Power/kg	Muscle-mass-specific power	PL power	PL Muscle-mass-specific power
0	0.275946	-0.00015718	0	0	0.275946	0	0	0	0	6.05e-06	0.0121	2	3			3.60555
0.002	0.276331	-0.00043354	0	0	0.276331	0	0	0	0	0	0
0.004	0.276688	-0.00071282	0	0	0.276688	0	0	0	0	5.7e-07	0.00114
0.006	0.277013	-0.00098911	0	0	0.277015	0	0	0	0	0	0
0.008	0.277306	-0.00125824	0	0	0.277309	0	0	0	0	-1e-07	-0.0002
0.01	0.277565	-0.00151561	0	0	0.277569	0	0	0	0	-2.5e-07	-0.0005
0.012	0.277785	-0.00175564	0	0	0.277791	0	0	0	0	-6e-08	-0.00012
0.014	0.277956	-0.00197254	0	0	0.277963	0	0	0	0	0	0
0.016	0.27807	-0.00216124	0	0	0.278078	0	0	0	0	0	0
0.018	0.278118	-0.0023181	0	0	0.278127	0	0	0	0	0	0
0.02	0.278098	-0.00244114	0	0	0.278108	0	0	0	0	-5.8e-07	-0.00116
0.022	0.278018	-0.00252934	0	0	0.278029	0	0	0	0	-1.7e-07	-0.00034
0.024	0.277895	-0.00258125	0	0	0.277907	0	0	0	0	0	0
0.026	0.277751	-0.00259412	0	0	0.277763	0	0	0	0	-6e-08	-0.00012
0.028	0.277605	-0.00256636	0	0	0.277617	0	0	0	0	0	0
0.03	0.27747	-0.00250181	0	0	0.277481	0	0	0	0	0	0
0.032	0.277346	-0.00241016	0	0	0.277356	0	0	0	0	-7e-08	-0.00014
0.034	0.277228	-0.0023037	0	0	0.277238	0	0	0	0	0	0
0.036	0.277107	-0.00219291	0	0	0.277116	0	0	0	0	-8.2e-07	-0.00164
0.038	0.276976	-0.00208376	0	0	0.276983	0	0	0	0	0	0
0.04	0.276831	-0.00198014	0	0	0.276838	0	0	0	0	0	0
0.042	0.276674	-0.00188764	0	0	0.276681	0	0	0	0	0	0
0.044	0.276507	-0.00181281	0	0	0.276513	0	0	0	0	-3.02e-06	-0.00604
0.046	0.276336	-0.00176101	0	0	0.276341	0	0	0	0	0	0
0.048	0.27617	-0.00173553	0	0	0.276176	0	0	0	0	0	0
0.05	0.276021	-0.00173678	0	0	0.276026	0	0	0	0	-4.5e-07	-0.0009
0.052	0.275897	-0.00176231	0	0	0.275902	0	0	0	0	1.7e-07	0.00034
0.054	0.275804	-0.00180871	0	0	0.27581	0	0	0	0	3.3e-07	0.00066
0.056	0.27575	-0.00187239	0	0	0.275756	0	0	0	0	9.1e-07	0.00182
0.058	0.275736	-0.00194868	0	0	0.275743	0	0	0	0	0	0
0.06	0.275761	-0.00203066	0	0	0.275768	0	0	0	0	0	0
0.062	0.275813	-0.00210906	0	0	0.275821	0	0	0	0	0	0
0.064	0.275886	-0.00217412	0	0	0.275894	0	0	0	0	-1.8e-07	-0.00036
0.066	0.275984	-0.00221806	0	0	0.275993	0	0	0	0	0	0
0.068	0.27612	-0.00223612	0	0	0.276129	0	0	0	0	0	0
0.07	0.276303	-0.00222678	0	0	0.276312	0	0	0	0	1.34e-06	0.00268
0.072	0.276541	-0.00219201	0	0	0.27655	0	0	0	0	5.5e-07	0.0011
0.074	0.276836	-0.00213659	0	0	0.276844	0	0	0	0	1.38e-06	0.00276
0.076	0.277186	-0.00206568	0	0	0.277194	0	0	0	0	3e-07	0.0006
0.078	0.277587	-0.00198319	0	0	0.277595	0	0	0	0	0	0
0.08	0.27804	-0.00189317	0	0	0.278046	0	0	0	0	0	0
0.082	0.278535	-0.00180179	0	0	0.278541	0	0	0	0	4e-08	8e-05
0.084	0.279054	-0.00171656	0	0	0.27906	0	0	0	0	0	0
0.086	0.27957	-0.00164381	0	0	0.279575	0	0	0	0	0	0
0.088	0.280049	-0.00158768	0	0	0.280054	0	0	0	0	4.2e-07	0.00084
0.09	0.280461	-0.00155118	0	0	0.280465	0	0	0	0	2.5e-07	0.0005
0.092	0.280782	-0.00153603	0	0	0.280786	0	0	0	0	0	0
0.094	0.281002	-0.00154132	0	0	0.281006	0	0	0	0	-1.49e-06	-0.00298
0.096	0.28112	-0.00156454	0	0	0.281125	0	0	0	0	0	0
0.098	0.281146	-0.00160334	0	0	0.281151	0	0	0	0	-7.65e-06	-0.0153
0.1	0.281097	-0.00165457	0	0	0.281102	0	0	0	0	-2.98e-06	-0.00596
0.102	0.280993	-0.00171336	0	0	0.280998	0	0	0	0	-6e-07	-0.0012
0.104	0.280853	-0.00177535	0	0	0.280858	0	0	0	0	4e-08	8e-05
0.106	0.280694	-0.00183824	0	0	0.2807	0	0	0	0	0	0
0.108	0.280531	-0.00190013	0	0	0.280537	0	0	0	0	2.37e-06	0.00474
0.11	0.280381	-0.00195757	0	0	0.280388	0	0	0	0	0	0
0.112	0.280261	-0.00200681	0	0	0.280268	0	0	0	0	0	0
0.114	0.280181	-0.00204668	0	0	0.280189	0	0	0	0	0	0
0.116	0.280139	-0.00207933	0	0	0.280146	0	0	0	0	0	0
0.118	0.280115	-0.00210821	0	0	0.280123	0	0	0	0	1.1e-07	0.00022
0.12	0.280086	-0.00213684	0	0	0.280094	0	0	0	0	0	0
0.122	0.280031	-0.00216921	0	0	0.280039	0	0	0	0	0	0
0.124	0.279939	-0.00220933	0	0	0.279948	0	0	0	0	0	0
0.126	0.27981	-0.00225977	0	0	0.279819	0	0	0	0	-1.64e-06	-0.00328
0.128	0.279653	-0.00232076	0	0	0.279662	0	0	0	0	0	0
0.13	0.279482	-0.00238963	0	0	0.279492	0	0	0	0	0	0
0.132	0.27931	-0.0024613	0	0	0.27932	0	0	0	0	-3.78e-06	-0.00756
0.134	0.279137	-0.00253022	0	0	0.279148	0	0	0	0	-1.44e-06	-0.00288
0.136	0.278959	-0.00259115	0	0	0.278971	0	0	0	0	0	0
0.138	0.278776	-0.00263859	0	0	0.278789	0	0	0	0	-3.5e-07	-0.0007
0.14	0.278599	-0.00266795	0	0	0.278612	0	0	0	0	-9.7e-07	-0.00194
0.142	0.278447	-0.00267834	0	0	0.27846	0	0	0	0	0	0
0.144	0.278336	-0.00267263	0	0	0.278349	0	0	0	0	1.3e-06	0.0026
0.146	0.27827	-0.00265464	0	0	0.278283	0	0	0	0	0	0
0.148	0.278244	-0.00262696	0	0	0.278256	0	0	0	0	2.31e-06	0.00462
0.15	0.278248	-0.00259083	0	0	0.27826	0	0	0	0	0	0
0.152	0.278274	-0.00254771	0	0	0.278285	0	0	0	0	4.4e-07	0.00088
0.154	0.278312	-0.0025011	0	0	0.278324	0	0	0	0	1.29e-06	0.00258
0.156	0.278357	-0.00245667	0	0	0.278367	0	0	0	0	0	0
0.158	0.278402	-0.00242103	0	0	0.278412	0	0	0	0	-6.1e-07	-0.00122
0.16	0.278444	-0.00239963	0	0	0.278454	0	0	0	0	0	0
0.162	0.278482	-0.00239509	0	0	0.278492	0	0	0	0	0	0
0.164	0.278515	-0.00240692	0	0	0.278525	0	0	0	0	-3.7e-07	-0.00074
0.166	0.27854	-0.00243206	0	0	0.27855	0	0	0	0	0	0
0.168	0.278547	-0.00246617	0	0	0.278558	0	0	0	0	0	0
0.17	0.278522	-0.00250458	0	0	0.278533	0	0	0	0	0	0
0.172	0.278456	-0.00254168	0	0	0.278468	0	0	0	0	0	0
0.174	0.278353	-0.00256977	0	0	0.278365	0	0	0	0	0	0
0.176	0.278224	-0.00258012	0	0	0.278236	0	0	0	0	-7.5e-07	-0.0015
0.178	0.278074	-0.00256648	0	0	0.278086	0	0	0	0	-2.1e-07	-0.00042
0.18	0.2779	-0.0025282	0	0	0.277912	0	0	0	0	-2.4e-07	-0.00048
0.182	0.277703	-0.00246936	0	0	0.277714	0	0	0	0	0	0
0.184	0.277493	-0.00239562	0	0	0.277503	0	0	0	0	-1.8e-07	-0.00036
0.186	0.277281	-0.00231186	0	0	0.27729	0	0	0	0	0	0
0.188	0.27707	-0.00222176	0	0	0.277079	0	0	0	0	0	0
0.19	0.276855	-0.00212921	0	0	0.276864	0	0	0	0	5.3e-07	0.00106
0.192	0.276629	-0.00203944	0	0	0.276637	0	0	0	0	0	0
0.194	0.276393	-0.00195787	0	0	0.2764	0	0	0	0	0	0
0.196	0.276161	-0.00188811	0	0	0.276168	0	0	0	0	4.3e-07	0.00086
0.198	0.275963	-0.00183099	0	0	0.275969	0	0	0	0	0	0
0.2	0.275837	-0.0017852	0	0	0.275842	0	0	0	0	4.5e-07	0.0009
0.202	0.275812	-0.00174883	0	0	0.275817	0	0	0	0	-5e-08	-0.0001
0.204	0.275889	-0.00172048	0	0	0.275894	0	0	0	0	-2.5e-07	-0.0005
0.206	0.276045	-0.00169846	0	0	0.27605	0	0	0	0	-3.4e-07	-0.00068
0.208	0.276247	-0.00167966	0	0	0.276252	0	0	0	0	0	0
0.21	0.276463	-0.00166182	0	0	0.276468	0	0	0	0	0	0
0.212	0.276665	-0.00164659	0	0	0.27667	0	0	0	0	6e-08	0.00012
0.214	0.276826	-0.00163772	0	0	0.276831	0	0	0	0	0	0
0.216	0.276925	-0.00163801	0	0	0.27693	0	0	0	0	0	0
0.218	0.27695	-0.00164917	0	0	0.276955	0	0	0	0	0	0
0.22	0.276907	-0.00167216	0	0	0.276912	0	0	0	0	9e-08	0.00018
0.222	0.276813	-0.00170714	0	0	0.276818	0	0	0	0	1.7e-07	0.00034
0.224	0.27669	-0.00175378	0	0	0.276695	0	0	0	0	2e-07	0.0004
0.226	0.276557	-0.00181071	0	0	0.276563	0	0	0	0	1.03e-06	0.00206
0.228	0.276424	-0.00187443	0	0	0.276431	0	0	0	0	4.4e-07	0.00088
0.23	0.276297	-0.00193891	0	0	0.276304	0	0	0	0	0	0
0.232	0.276176	-0.00199699	0	0	0.276183	0	0	0	0	1.5e-06	0.003
0.234	0.276058	-0.00204398	0	0	0.276066	0	0	0	0	0	0
0.236	0.27594	-0.00208018	0	0	0.275948	0	0	0	0	-1.08e-06	-0.00216
0.238	0.275827	-0.00210891	0	0	0.275835	0	0	0	0	-1.17e-06	-0.00234
0.24	0.275736	-0.00213186	0	0	0.275744	0	0	0	0	-1.49e-06	-0.00298
0.242	0.275697	-0.00214683	0	0	0.275705	0	0	0	0	-5.3e-07	-0.00106
0.244	0.275739	-0.00214909	0	0	0.275747	0	0	0	0	-4.9e-07	-0.00098
0.246	0.275875	-0.00213353	0	0	0.275884	0	0	0	0	0	0
0.248	0.276103	-0.00209539	0	0	0.276111	0	0	0	0	0	0
0.25	0.276404	-0.00203128	0	0	0.276411	0	0	0	0	-8e-08	-0.00016
0.252	0.27675	-0.00194187	0	0	0.276757	0	0	0	0	0	0
0.254	0.277112	-0.00183367	0	0	0.277118	0	0	0	0	0	0
0.256	0.277466	-0.00171712	0	0	0.277471	0	0	0	0	2.94e-06	0.00588
0.258	0.277787	-0.00160321	0	0	0.277791	0	0	0	0	0	0
0.26	0.278053	-0.00150131	0	0	0.278057	0	0	0	0	0	0
0.262	0.278247	-0.00141891	0	0	0.27825	0	0	0	0	0	0
0.264	0.278361	-0.00136129	0	0	0.278365	0	0	0	0	0	0
0.266	0.278399	-0.00133017	0	0	0.278403	0	0	0	0	0	0
0.268	0.27837	-0.0013232	0	0	0.278374	0	0	0	0	0	0
0.27	0.278286	-0.00133506	0	0	0.278289	0	0	0	0	0	0
0.272	0.278156	-0.00135909	0	0	0.27816	0	0	0	0	-7.5e-07	-0.0015
0.274	0.277993	-0.00138931	0	0	0.277997	0	0	0	0	-8.3e-07	-0.00166
0.276	0.277814	-0.00142201	0	0	0.277818	0	0	0	0	0	0
0.278	0.277636	-0.00145593	0	0	0.27764	0	0	0	0	0	0
0.28	0.27747	-0.00149202	0	0	0.277474	0	0	0	0	0	0
0.282	0.277318	-0.00153381	0	0	0.277323	0	0	0	0	-5.6e-07	-0.00112
0.284	0.277183	-0.00158745	0	0	0.277187	0	0	0	0	0	0
0.286	0.277066	-0.00165915	0	0	0.277071	0	0	0	0	0	0
0.288	0.276979	-0.00175179	0	0	0.276984	0	0	0	0	0	0
0.29	0.276935	-0.00186451	0	0	0.276941	0	0	0	0	0	0
0.292	0.276941	-0.00199351	0	0	0.276948	0	0	0	0	0	0
0.294	0.276991	-0.00213154	0	0	0.276999	0	0	0	0	0	0
0.296	0.27707	-0.00226784	0	0	0.277079	0	0	0	0	0	0
0.298	0.277165	-0.00239078	0	0	0.277175	0	0	0	0	7e-07	0.0014
0.3	0.277265	-0.0024906	0	0	0.277276	0	0	0	0	0	0
0.302	0.277364	-0.00256154	0	0	0.277375	0	0	0	0	0	0
0.304	0.277452	-0.00260268	0	0	0.277464	0	0	0	0	5e-07	0.001
0.306	0.277522	-0.00261622	0	0	0.277534	0	0	0	0	0	0
0.308	0.277574	-0.00260494	0	0	0.277586	0	0	0	0	0	0
0.31	0.277606	-0.00257132	0	0	0.277618	0	0	0	0	0	0
0.312	0.277614	-0.00251898	0	0	0.277626	0	0	0	0	0	0
0.314	0.277585	-0.00245454	0	0	0.277596	0	0	0	0	0	0
0.316	0.27751	-0.00238808	0	0	0.277521	0	0	0	0	0	0
0.318	0.277392	-0.00233132	0	0	0.277401	0	0	0	0	-2e-07	-0.0004
0.32	0.27724	-0.00229478	0	0	0.277249	0	0	0	0	4.1e-07	0.00082
0.322	0.277071	-0.00228426	0	0	0.27708	0	0	0	0	0	0
0.324	0.276905	-0.00229736	0	0	0.276915	0	0	0	0	0	0
0.326	0.276759	-0.0023235	0	0	0.276768	0	0	0	0	1.26e-06	0.00252
0.328	0.276637	-0.00234959	0	0	0.276647	0	0	0	0	0	0
0.33	0.27654	-0.00236636	0	0	0.27655	0	0	0	0	1.79e-06	0.00358
0.332	0.276474	-0.00237015	0	0	0.276484	0	0	0	0	4.35e-06	0.0087
0.334	0.276443	-0.00236005	0	0	0.276453	0	0	0	0	0	0
0.336	0.276453	-0.00233425	0	0	0.276463	0	0	0	0	-1.7e-07	-0.00034
0.338	0.276503	-0.00229004	0	0	0.276513	0	0	0	0	-8.97e-06	-0.01794
0.34	0.276584	-0.00222747	0	0	0.276593	0	0	0	0	0	0
0.342	0.276683	-0.00215094	0	0	0.276692	0	0	0	0	0	0
0.344	0.276797	-0.00206766	0	0	0.276805	0	0	0	0	0	0
0.346	0.276924	-0.00198625	0	0	0.276931	0	0	0	0	0	0
0.348	0.277054	-0.00191636	0	0	0.277061	0	0	0	0	0	0
0.35	0.277167	-0.00186695	0	0	0.277173	0	0	0	0	0	0
0.352	0.277238	-0.00184323	0	0	0.277245	0	0	0	0	0	0
0.354	0.277253	-0.00184524	0	0	0.277259	0	0	0	0	0	0
0.356	0.277205	-0.00186901	0	0	0.277212	0	0	0	0	-5.6e-07	-0.00112
0.358	0.277103	-0.00190934	0	0	0.277109	0	0	0	0	0	0
0.36	0.276974	-0.0019619	0	0	0.27698	0	0	0	0	-2.73e-06	-0.00546
0.362	0.276857	-0.00202308	0	0	0.276864	0	0	0	0	-1.4e-07	-0.00028
0.364	0.276781	-0.00208925	0	0	0.276789	0	0	0	0	0	0
0.366	0.276749	-0.0021563	0	0	0.276757	0	0	0	0	0	0
0.368	0.276755	-0.00221942	0	0	0.276764	0	0	0	0	0	0
0.37	0.276796	-0.00227427	0	0	0.276805	0	0	0	0	8.6e-07	0.00172
0.372	0.276868	-0.00231821	0	0	0.276878	0	0	0	0	0	0
0.374	0.276968	-0.0023501	0	0	0.276978	0	0	0	0	2e-07	0.0004
0.376	0.277088	-0.00237048	0	0	0.277098	0	0	0	0	3.7e-07	0.00074
0.378	0.277222	-0.00238032	0	0	0.277232	0	0	0	0	2.3e-07	0.00046
0.38	0.277367	-0.00237729	0	0	0.277377	0	0	0	0	-1e-07	-0.0002
0.382	0.277519	-0.00235552	0	0	0.277529	0	0	0	0	0	0
0.384	0.277668	-0.00231078	0	0	0.277677	0	0	0	0	0	0
0.386	0.277797	-0.0022446	0	0	0.277806	0	0	0	0	-5.1e-07	-0.00102
0.388	0.277897	-0.00216338	0	0	0.277905	0	0	0	0	-5e-07	-0.001
0.39	0.277969	-0.00207457	0	0	0.277976	0	0	0	0	-1.28e-06	-0.00256
0.392	0.278029	-0.00198388	0	0	0.278037	0	0	0	0	-1e-06	-0.002
0.394	0.278099	-0.00189545	0	0	0.278105	0	0	0	0	0	0
0.396	0.278191	-0.00181349	0	0	0.278197	0	0	0	0	1.58e-06	0.00316
0.398	0.278312	-0.00174246	0	0	0.278318	0	0	0	0	0	0
0.4	0.278465	-0.00168591	0	0	0.27847	0	0	0	0	0	0
0.402	0.278647	-0.00164564	0	0	0.278652	0	0	0	0	0	0
0.404	0.278858	-0.00162199	0	0	0.278863	0	0	0	0	6.3e-07	0.00126
0.406	0.279091	-0.00161487	0	0	0.279096	0	0	0	0	5.4e-07	0.00108
0.408	0.279327	-0.00162313	0	0	0.279332	0	0	0	0	0	0
0.41	0.279542	-0.00164185	0	0	0.279547	0	0	0	0	0	0
0.412	0.279716	-0.00166248	0	0	0.279721	0	0	0	0	0	0
0.414	0.279833	-0.0016774	0	0	0.279838	0	0	0	0	0	0
0.416	0.279879	-0.00168313	0	0	0.279885	0	0	0	0	0	0
0.418	0.279841	-0.00167976	0	0	0.279846	0	0	0	0	-2.5e-07	-0.0005
0.42	0.27971	-0.00166976	0	0	0.279715	0	0	0	0	0	0
0.422	0.279488	-0.00165717	0	0	0.279493	0	0	0	0	-1.3e-07	-0.00026
0.424	0.279194	-0.00164587	0	0	0.279199	0	0	0	0	0	0
0.426	0.278859	-0.0016386	0	0	0.278864	0	0	0	0	0	0
0.428	0.278518	-0.00163698	0	0	0.278523	0	0	0	0	0	0
0.43	0.2782	-0.00164242	0	0	0.278205	0	0	0	0	0	0
0.432	0.277924	-0.00165729	0	0	0.277928	0	0	0	0	0	0
0.434	0.277699	-0.00168446	0	0	0.277704	0	0	0	0	0	0
0.436	0.277533	-0.001726	0	0	0.277539	0	0	0	0	1.63e-06	0.00326
0.438	0.277433	-0.00178247	0	0	0.277439	0	0	0	0	0	0
0.44	0.277405	-0.00185225	0	0	0.277412	0	0	0	0	0	0
0.442	0.27745	-0.00193032	0	0	0.277457	0	0	0	0	1.29e-06	0.00258
0.444	0.277554	-0.00200974	0	0	0.277562	0	0	0	0	6.2e-07	0.00124
0.446	0.277695	-0.00208547	0	0	0.277703	0	0	0	0	0	0
0.448	0.277847	-0.00215486	0	0	0.277855	0	0	0	0	0	0
0.45	0.277985	-0.00221439	0	0	0.277994	0	0	0	0	-2.4e-07	-0.00048
0.452	0.278085	-0.00225954	0	0	0.278094	0	0	0	0	0	0
0.454	0.27813	-0.00228757	0	0	0.27814	0	0	0	0	0	0
0.456	0.278115	-0.00229837	0	0	0.278125	0	0	0	0	-1.46e-06	-0.00292
0.458	0.278036	-0.00229348	0	0	0.278046	0	0	0	0	-1.72e-06	-0.00344
0.46	0.277895	-0.00227491	0	0	0.277905	0	0	0	0	-6.2e-07	-0.00124
0.462	0.277708	-0.00224554	0	0	0.277717	0	0	0	0	0	0
0.464	0.277506	-0.0022101	0	0	0.277515	0	0	0	0	0	0
0.466	0.277325	-0.00217435	0	0	0.277334	0	0	0	0	-6.9e-07	-0.00138
0.468	0.277194	-0.00214268	0	0	0.277202	0	0	0	0	0	0
0.47	0.277128	-0.00211581	0	0	0.277136	0	0	0	0	-1.1e-07	-0.00022
0.472	0.277127	-0.00209059	0	0	0.277135	0	0	0	0	-1.6e-07	-0.00032
0.474	0.277175	-0.00206212	0	0	0.277183	0	0	0	0	0	0
0.476	0.277247	-0.00202678	0	0	0.277254	0	0	0	0	-3.6e-07	-0.00072
0.478	0.277314	-0.00198498	0	0	0.277321	0	0	0	0	-4.8e-07	-0.00096
0.48	0.277351	-0.00194142	0	0	0.277357	0	0	0	0	0	0
0.482	0.277339	-0.001902	0	0	0.277346	0	0	0	0	0	0
0.484	0.277279	-0.00187084	0	0	0.277286	0	0	0	0	2e-07	0.0004
0.486	0.277187	-0.00185042	0	0	0.277193	0	0	0	0	1.8e-07	0.00036
0.488	0.277085	-0.00184264	0	0	0.277091	0	0	0	0	1.8e-07	0.00036
0.49	0.276994	-0.00184834	0	0	0.277001	0	0	0	0	0	0
0.492	0.276924	-0.00186605	0	0	0.27693	0	0	0	0	0	0
0.494	0.27687	-0.00189233	0	0	0.276877	0	0	0	0	0	0
0.496	0.276828	-0.00192373	0	0	0.276834	0	0	0	0	0	0
0.498	0.276794	-0.00195742	0	0	0.276801	0	0	0	0	0	0
0.5	0.276768	-0.00199014	0	0	0.276775	0	0	0	0	0	0
0.502	0.276756	-0.00201755	0	0	0.276763	0	0	0	0	2.38e-06	0.00476
0.504	0.276763	-0.00203482	0	0	0.276771	0	0	0	0	1.75e-06	0.0035
0.506	0.276799	-0.00203891	0	0	0.276806	0	0	0	0	2.75e-06	0.0055
0.508	0.276861	-0.00203034	0	0	0.276868	0	0	0	0	0	0
0.51	0.276936	-0.0020121	0	0	0.276943	0	0	0	0	0	0
0.512	0.277003	-0.00198727	0	0	0.27701	0	0	0	0	0	0
0.514	0.277045	-0.00195704	0	0	0.277052	0	0	0	0	0	0
0.516	0.277055	-0.00192032	0	0	0.277061	0	0	0	0	0	0
0.518	0.277035	-0.0018751	0	0	0.277041	0	0	0	0	1.4e-06	0.0028
0.52	0.276987	-0.00182009	0	0	0.276993	0	0	0	0	7.2e-07	0.00144
0.522	0.276913	-0.00175638	0	0	0.276919	0	0	0	0	0	0
0.524	0.27682	-0.00168875	0	0	0.276826	0	0	0	0	0	0
0.526	0.276721	-0.00162486	0	0	0.276726	0	0	0	0	5e-07	0.001
0.528	0.276628	-0.00157158	0	0	0.276632	0	0	0	0	0	0
0.53	0.27655	-0.00153089	0	0	0.276554	0	0	0	0	0	0
0.532	0.276496	-0.00149971	0	0	0.2765	0	0	0	0	0	0
0.534	0.276471	-0.00147336	0	0	0.276474	0	0	0	0	0	0
0.536	0.276472	-0.00144755	0	0	0.276476	0	0	0	0	0	0
0.538	0.276495	-0.00141867	0	0	0.276499	0	0	0	0	0	0
0.54	0.276546	-0.00138466	0	0	0.276549	0	0	0	0	0	0
0.542	0.276636	-0.00134639	0	0	0.276639	0	0	0	0	-3.8e-07	-0.00076
0.544	0.276774	-0.0013089	0	0	0.276777	0	0	0	0	-3.9e-07	-0.00078
0.546	0.276958	-0.00128066	0	0	0.276961	0	0	0	0	-1.61e-06	-0.00322
0.548	0.277178	-0.00127034	0	0	0.277181	0	0	0	0	-1.14e-06	-0.00228
0.55	0.277413	-0.00128314	0	0	0.277416	0	0	0	0	-7e-07	-0.0014
0.552	0.277638	-0.00131814	0	0	0.277642	0	0	0	0	0	0
0.554	0.277836	-0.00136907	0	0	0.277839	0	0	0	0	-7e-08	-0.00014
0.556	0.277994	-0.00142802	0	0	0.277998	0	0	0	0	0	0
0.558	0.278117	-0.00148906	0	0	0.278121	0	0	0	0	-2.1e-07	-0.00042
0.56	0.278217	-0.00154954	0	0	0.278221	0	0	0	0	-3.5e-07	-0.0007
0.562	0.278306	-0.00160944	0	0	0.278311	0	0	0	0	0	0
0.564	0.27839	-0.00167025	0	0	0.278395	0	0	0	0	0	0
0.566	0.278463	-0.00173336	0	0	0.278468	0	0	0	0	-2.24e-06	-0.00448
0.568	0.278501	-0.00179952	0	0	0.278507	0	0	0	0	-2.23e-06	-0.00446
0.57	0.278479	-0.00186928	0	0	0.278486	0	0	0	0	-6.8e-07	-0.00136
0.572	0.278378	-0.00194292	0	0	0.278385	0	0	0	0	0	0
0.574	0.278201	-0.00202012	0	0	0.278208	0	0	0	0	-7.2e-07	-0.00144
0.576	0.277968	-0.00210046	0	0	0.277976	0	0	0	0	0	0
0.578	0.277709	-0.00218436	0	0	0.277717	0	0	0	0	8.1e-07	0.00162
0.58	0.277451	-0.00227328	0	0	0.27746	0	0	0	0	1.57e-06	0.00314
0.582	0.277214	-0.00236833	0	0	0.277224	0	0	0	0	0	0
0.584	0.277016	-0.00246873	0	0	0.277027	0	0	0	0	0	0
0.586	0.276875	-0.00257114	0	0	0.276887	0	0	0	0	2.38e-06	0.00476
0.588	0.276802	-0.00266883	0	0	0.276814	0	0	0	0	0	0
0.59	0.276789	-0.00275292	0	0	0.276803	0	0	0	0	1.05e-06	0.0021
0.592	0.276813	-0.00281668	0	0	0.276827	0	0	0	0	0	0
0.594	0.276849	-0.00285802	0	0	0.276863	0	0	0	0	0	0
0.596	0.276889	-0.00287749	0	0	0.276904	0	0	0	0	0	0
0.598	0.27694	-0.00287531	0	0	0.276955	0	0	0	0	-2.5e-07	-0.0005
0.6	0.277017	-0.00285151	0	0	0.277031	0	0	0	0	0	0
0.602	0.277132	-0.0028068	0	0	0.277147	0	0	0	0	0	0
0.604	0.277303	-0.00274162	0	0	0.277317	0	0	0	0	0	0
0.606	0.277542	-0.00265482	0	0	0.277554	0	0	0	0	-2.9e-07	-0.00058
0.608	0.277845	-0.00254486	0	0	0.277857	0	0	0	0	0	0
0.61	0.278195	-0.00241329	0	0	0.278206	0	0	0	0	8e-08	0.00016
0.612	0.27856	-0.00226683	0	0	0.278569	0	0	0	0	3e-07	0.0006
0.614	0.278903	-0.00211608	0	0	0.278911	0	0	0	0	5.8e-07	0.00116
0.616	0.279194	-0.00197313	0	0	0.279201	0	0	0	0	0	0
0.618	0.279409	-0.00184943	0	0	0.279416	0	0	0	0	3.24e-06	0.00648
0.62	0.279534	-0.00175355	0	0	0.27954	0	0	0	0	0	0
0.622	0.279565	-0.00169042	0	0	0.27957	0	0	0	0	8.8e-07	0.00176
0.624	0.279509	-0.00166188	0	0	0.279514	0	0	0	0	4e-07	0.0008
0.626	0.279379	-0.00166598	0	0	0.279384	0	0	0	0	-9e-08	-0.00018
0.628	0.279189	-0.00169571	0	0	0.279194	0	0	0	0	-3.29e-06	-0.00658
0.63	0.278954	-0.00174075	0	0	0.27896	0	0	0	0	-3.81e-06	-0.00762
0.632	0.278697	-0.00179165	0	0	0.278703	0	0	0	0	0	0
0.634	0.278445	-0.00184166	0	0	0.278451	0	0	0	0	-2.94e-06	-0.00588
0.636	0.27823	-0.00188638	0	0	0.278236	0	0	0	0	-8.2e-07	-0.00164
0.638	0.27808	-0.00192316	0	0	0.278086	0	0	0	0	-1.31e-06	-0.00262
0.64	0.278026	-0.0019502	0	0	0.278033	0	0	0	0	-1.6e-07	-0.00032
0.642	0.27809	-0.00196625	0	0	0.278097	0	0	0	0	0	0
0.644	0.27827	-0.0019712	0	0	0.278277	0	0	0	0	4.7e-07	0.00094
0.646	0.278551	-0.00196621	0	0	0.278558	0	0	0	0	5.2e-07	0.00104
0.648	0.278909	-0.00195426	0	0	0.278916	0	0	0	0	0	0
0.65	0.279315	-0.00194123	0	0	0.279321	0	0	0	0	0	0
0.652	0.279731	-0.00193467	0	0	0.279738	0	0	0	0	-1.5e-07	-0.0003
0.654	0.280113	-0.00194055	0	0	0.280119	0	0	0	0	-1e-06	-0.002
0.656	0.280415	-0.00196157	0	0	0.280422	0	0	0	0	-1.86e-06	-0.00372
0.658	0.280604	-0.00199719	0	0	0.280611	0	0	0	0	0	0
0.66	0.28066	-0.00204277	0	0	0.280667	0	0	0	0	1.2e-07	0.00024
0.662	0.28057	-0.00208963	0	0	0.280578	0	0	0	0	3e-07	0.0006
0.664	0.280336	-0.00212838	0	0	0.280344	0	0	0	0	0	0
0.666	0.279973	-0.00215241	0	0	0.279981	0	0	0	0	0	0
0.668	0.279509	-0.00215812	0	0	0.279517	0	0	0	0	-1.1e-07	-0.00022
0.67	0.278988	-0.00214317	0	0	0.278996	0	0	0	0	-2.69e-06	-0.00538
0.672	0.278459	-0.00210518	0	0	0.278467	0	0	0	0	0	0
0.674	0.27797	-0.00204181	0	0	0.277977	0	0	0	0	0	0
0.676	0.277555	-0.00195199	0	0	0.277562	0	0	0	0	0	0
0.678	0.277233	-0.00183748	0	0	0.277239	0	0	0	0	0	0
0.68	0.27701	-0.00170326	0	0	0.277015	0	0	0	0	0	0
0.682	0.276884	-0.00155611	0	0	0.276889	0	0	0	0	0	0
0.684	0.276854	-0.0014035	0	0	0.276858	0	0	0	0	8.6e-07	0.00172
0.686	0.276916	-0.00125383	0	0	0.276919	0	0	0	0	1.36e-06	0.00272
0.688	0.277054	-0.00111625	0	0	0.277056	0	0	0	0	5.68e-06	0.01136
0.69	0.277231	-0.00099949	0	0	0.277233	0	0	0	0	1.63e-06	0.00326
0.692	0.277411	-0.00091103	0	0	0.277412	0	0	0	0	0	0
0.694	0.277566	-0.00085801	0	0	0.277568	0	0	0	0	2.67e-06	0.00534
0.696	0.277689	-0.00084696	0	0	0.277691	0	0	0	0	2.42e-06	0.00484
0.698	0.27778	-0.0008809	0	0	0.277781	0	0	0	0	4.2e-07	0.00084
0.7	0.277841	-0.00095758	0	0	0.277842	0	0	0	0	8.9e-07	0.00178
0.702	0.277879	-0.00107093	0	0	0.277881	0	0	0	0	1.5e-07	0.0003
0.704	0.27791	-0.00121302	0	0	0.277913	0	0	0	0	-2e-08	-4e-05
0.706	0.277957	-0.00137489	0	0	0.277961	0	0	0	0	-1.4e-06	-0.0028
0.708	0.278049	-0.00154689	0	0	0.278053	0	0	0	0	0	0
0.71	0.278209	-0.00171895	0	0	0.278214	0	0	0	0	0	0
0.712	0.278441	-0.00188198	0	0	0.278447	0	0	0	0	0	0
0.714	0.278726	-0.00203004	0	0	0.278733	0	0	0	0	-3e-07	-0.0006
0.716	0.279029	-0.00216179	0	0	0.279037	0	0	0	0	0	0
0.718	0.27931	-0.00227946	0	0	0.27932	0	0	0	0	-1.25e-06	-0.0025
0.72	0.27954	-0.00238596	0	0	0.27955	0	0	0	0	-1.4e-06	-0.0028
0.722	0.279699	-0.00248273	0	0	0.27971	0	0	0	0	0	0
0.724	0.279777	-0.00256946	0	0	0.279789	0	0	0	0	-4.1e-07	-0.00082
0.726	0.279774	-0.0026443	0	0	0.279786	0	0	0	0	0	0
0.728	0.279691	-0.00270403	0	0	0.279704	0	0	0	0	0	0
0.73	0.27953	-0.00274522	0	0	0.279543	0	0	0	0	2.7e-07	0.00054
0.732	0.279296	-0.00276714	0	0	0.27931	0	0	0	0	0	0
0.734	0.279003	-0.0027736	0	0	0.279017	0	0	0	0	0	0
0.736	0.278684	-0.00277049	0	0	0.278698	0	0	0	0	2.08e-06	0.00416
0.738	0.278371	-0.00276165	0	0	0.278385	0	0	0	0	5.1e-07	0.00102
0.74	0.278083	-0.00274673	0	0	0.278096	0	0	0	0	2.4e-07	0.00048
0.742	0.277825	-0.002721	0	0	0.277838	0	0	0	0	0	0
0.744	0.277601	-0.00267709	0	0	0.277614	0	0	0	0	0	0
0.746	0.277414	-0.00260805	0	0	0.277426	0	0	0	0	0	0
0.748	0.277262	-0.00251139	0	0	0.277274	0	0	0	0	-5.6e-07	-0.00112
0.75	0.277141	-0.00239195	0	0	0.277151	0	0	0	0	-3.88e-06	-0.00776
0.752	0.277039	-0.00225989	0	0	0.277048	0	0	0	0	0	0
0.754	0.276946	-0.0021262	0	0	0.276954	0	0	0	0	2.3e-07	0.00046
0.756	0.276856	-0.0020001	0	0	0.276863	0	0	0	0	5.8e-07	0.00116
0.758	0.276764	-0.00188843	0	0	0.27677	0	0	0	0	0	0
0.76	0.276665	-0.00179675	0	0	0.276671	0	0	0	0	3.71e-06	0.00742
0.762	0.276561	-0.00172956	0	0	0.276566	0	0	0	0	1.76e-06	0.00352
0.764	0.276462	-0.00168867	0	0	0.276467	0	0	0	0	4.3e-07	0.00086
0.766	0.276381	-0.00167327	0	0	0.276386	0	0	0	0	2.9e-07	0.00058
0.768	0.276329	-0.00168065	0	0	0.276334	0	0	0	0	5.7e-07	0.00114
0.77	0.276313	-0.00170425	0	0	0.276318	0	0	0	0	0	0
0.772	0.276332	-0.00173349	0	0	0.276337	0	0	0	0	0	0
0.774	0.276385	-0.00175878	0	0	0.276391	0	0	0	0	-3.17e-06	-0.00634
0.776	0.276475	-0.00177606	0	0	0.276481	0	0	0	0	0	0
0.778	0.2766	-0.00178612	0	0	0.276606	0	0	0	0	0	0
0.78	0.276755	-0.00179199	0	0	0.276761	0	0	0	0	-4e-07	-0.0008
0.782	0.276936	-0.00179686	0	0	0.276942	0	0	0	0	-1e-06	-0.002
0.784	0.277144	-0.00180238	0	0	0.27715	0	0	0	0	-3e-07	-0.0006
0.786	0.277369	-0.0018081	0	0	0.277375	0	0	0	0	-6.6e-07	-0.00132
0.788	0.27759	-0.00181255	0	0	0.277595	0	0	0	0	-7.3e-07	-0.00146
0.79	0.277775	-0.00181452	0	0	0.277781	0	0	0	0	0	0
0.792	0.277904	-0.00181282	0	0	0.27791	0	0	0	0	0	0
0.794	0.277969	-0.00180539	0	0	0.277974	0	0	0	0	0	0
0.796	0.277971	-0.00178912	0	0	0.277976	0	0	0	0	0	0
0.798	0.277923	-0.00176118	0	0	0.277929	0	0	0	0	0	0
0.8	0.277848	-0.00172145	0	0	0.277853	0	0	0	0	0	0
0.802	0.277769	-0.00167341	0	0	0.277774	0	0	0	0	-2.56e-06	-0.00512
0.804	0.277706	-0.00162223	0	0	0.277711	0	0	0	0	-9.6e-07	-0.00192
0.806	0.277676	-0.00157263	0	0	0.27768	0	0	0	0	-7.8e-07	-0.00156
0.808	0.277688	-0.00152753	0	0	0.277692	0	0	0	0	0	0
0.81	0.277742	-0.00148812	0	0	0.277746	0	0	0	0	0	0
0.812	0.277834	-0.0014555	0	0	0.277837	0	0	0	0	1.53e-06	0.00306
0.814	0.277953	-0.0014323	0	0	0.277957	0	0	0	0	0	0
0.816	0.278091	-0.00142261	0	0	0.278095	0	0	0	0	0	0
0.818	0.278242	-0.00143117	0	0	0.278245	0	0	0	0	0	0
0.82	0.278406	-0.0014625	0	0	0.27841	0	0	0	0	0	0
0.822	0.278589	-0.00151859	0	0	0.278594	0	0	0	0	6e-08	0.00012
0.824	0.27879	-0.00159607	0	0	0.278795	0	0	0	0	0	0
0.826	0.278998	-0.00168651	0	0	0.279003	0	0	0	0	-6e-08	-0.00012
0.828	0.279202	-0.00178054	0	0	0.279207	0	0	0	0	0	0
0.83	0.27939	-0.00187136	0	0	0.279396	0	0	0	0	4e-08	8e-05
0.832	0.27956	-0.00195548	0	0	0.279566	0	0	0	0	1.2e-07	0.00024
0.834	0.279706	-0.00203195	0	0	0.279714	0	0	0	0	0	0
0.836	0.279822	-0.00210134	0	0	0.27983	0	0	0	0	0	0
0.838	0.279898	-0.00216521	0	0	0.279906	0	0	0	0	2.41e-06	0.00482
0.84	0.279936	-0.00222565	0	0	0.279945	0	0	0	0	1.8e-07	0.00036
0.842	0.279949	-0.00228335	0	0	0.279958	0	0	0	0	0	0
0.844	0.279943	-0.00233516	0	0	0.279952	0	0	0	0	0	0
0.846	0.279909	-0.00237461	0	0	0.279919	0	0	0	0	0	0
0.848	0.279825	-0.00239664	0	0	0.279835	0	0	0	0	8.8e-07	0.00176
0.85	0.279672	-0.00240114	0	0	0.279682	0	0	0	0	1.23e-06	0.00246
0.852	0.279442	-0.0023916	0	0	0.279453	0	0	0	0	1.54e-06	0.00308
0.854	0.279149	-0.00237317	0	0	0.279159	0	0	0	0	5.8e-07	0.00116
0.856	0.278821	-0.00235188	0	0	0.278831	0	0	0	0	0	0
0.858	0.27849	-0.00233185	0	0	0.2785	0	0	0	0	1.24e-06	0.00248
0.86	0.278183	-0.00231303	0	0	0.278192	0	0	0	0	2.5e-07	0.0005
0.862	0.277919	-0.00229165	0	0	0.277928	0	0	0	0	0	0
0.864	0.27771	-0.00226192	0	0	0.277719	0	0	0	0	-1.4e-07	-0.00028
0.866	0.277566	-0.00221857	0	0	0.277575	0	0	0	0	-3.08e-06	-0.00616
0.868	0.277497	-0.00215842	0	0	0.277505	0	0	0	0	0	0
0.87	0.277509	-0.00207981	0	0	0.277516	0	0	0	0	-6.19e-06	-0.01238
0.872	0.2776	-0.00198308	0	0	0.277607	0	0	0	0	-7.9e-07	-0.00158
0.874	0.277754	-0.00187252	0	0	0.277761	0	0	0	0	-7.7e-07	-0.00154
0.876	0.277944	-0.00175654	0	0	0.277949	0	0	0	0	-4.3e-06	-0.0086
0.878	0.278135	-0.00164613	0	0	0.278139	0	0	0	0	0	0
0.88	0.278296	-0.00155292	0	0	0.278301	0	0	0	0	0	0
0.882	0.278404	-0.00148643	0	0	0.278408	0	0	0	0	1.3e-07	0.00026
0.884	0.278445	-0.00145174	0	0	0.278448	0	0	0	0	1.09e-06	0.00218
0.886	0.278414	-0.00144936	0	0	0.278417	0	0	0	0	0	0
0.888	0.278317	-0.00147644	0	0	0.278321	0	0	0	0	3.03e-06	0.00606
0.89	0.27817	-0.00152739	0	0	0.278175	0	0	0	0	5.7e-07	0.00114
0.892	0.278002	-0.00159485	0	0	0.278006	0	0	0	0	0	0
0.894	0.27784	-0.00167206	0	0	0.277845	0	0	0	0	0	0
0.896	0.277705	-0.00175376	0	0	0.277711	0	0	0	0	0	0
0.898	0.277612	-0.00183469	0	0	0.277618	0	0	0	0	-1.25e-06	-0.0025
0.9	0.277569	-0.00190918	0	0	0.277575	0	0	0	0	0	0
0.902	0.277577	-0.00197205	0	0	0.277584	0	0	0	0	0	0
0.904	0.277627	-0.00201981	0	0	0.277634	0	0	0	0	-6.6e-07	-0.00132
0.906	0.277705	-0.00205209	0	0	0.277713	0	0	0	0	-5.5e-07	-0.0011
0.908	0.2778	-0.00207193	0	0	0.277808	0	0	0	0	0	0
0.91	0.277907	-0.00208424	0	0	0.277915	0	0	0	0	0	0
0.912	0.278022	-0.00209441	0	0	0.27803	0	0	0	0	-9.4e-07	-0.00188
0.914	0.278138	-0.00210784	0	0	0.278146	0	0	0	0	0	0
0.916	0.27825	-0.00212921	0	0	0.278258	0	0	0	0	0	0
0.918	0.27836	-0.00216181	0	0	0.278369	0	0	0	0	-1.2e-06	-0.0024
0.92	0.278474	-0.00220786	0	0	0.278483	0	0	0	0	-1.5e-07	-0.0003
0.922	0.27859	-0.00226889	0	0	0.2786	0	0	0	0	-1e-08	-2e-05
0.924	0.278702	-0.00234558	0	0	0.278712	0	0	0	0	0	0
0.926	0.278802	-0.00243767	0	0	0.278813	0	0	0	0	0	0
0.928	0.278889	-0.00254457	0	0	0.278901	0	0	0	0	0	0
0.93	0.27896	-0.00266536	0	0	0.278973	0	0	0	0	4e-08	8e-05
0.932	0.279014	-0.00279872	0	0	0.279028	0	0	0	0	0	0
0.934	0.279046	-0.00294391	0	0	0.279062	0	0	0	0	-3e-08	-6e-05
0.936	0.279051	-0.00310079	0	0	0.279068	0	0	0	0	-5e-08	-0.0001
0.938	0.27902	-0.00326792	0	0	0.279039	0	0	0	0	-1.1e-07	-0.00022
0.94	0.278944	-0.00344084	0	0	0.278965	0	0	0	0	5e-08	0.0001
0.942	0.278813	-0.00361195	0	0	0.278837	0	0	0	0	0	0
0.944	0.278626	-0.00377219	0	0	0.278652	0	0	0	0	2.3e-07	0.00046
0.946	0.278389	-0.00391332	0	0	0.278417	0	0	0	0	4.5e-07	0.0009
0.948	0.278117	-0.00402802	0	0	0.278147	0	0	0	0	6.7e-07	0.00134
0.95	0.277835	-0.00410894	0	0	0.277865	0	0	0	0	2.34e-06	0.00468
0.952	0.277567	-0.00415066	0	0	0.277598	0	0	0	0	8.5e-07	0.0017
0.954	0.277328	-0.0041523	0	0	0.277359	0	0	0	0	2.32e-06	0.00464
0.956	0.277118	-0.00411698	0	0	0.277149	0	0	0	0	0	0
0.958	0.276942	-0.00405015	0	0	0.276972	0	0	0	0	1.81e-06	0.00362
0.96	0.27681	-0.00395866	0	0	0.276838	0	0	0	0	1.6e-07	0.00032
0.962	0.276724	-0.00384895	0	0	0.276751	0	0	0	0	0	0
0.964	0.276669	-0.00372446	0	0	0.276695	0	0	0	0	0	0
0.966	0.276631	-0.00358505	0	0	0.276654	0	0	0	0	-3.8e-07	-0.00076
0.968	0.276601	-0.00342942	0	0	0.276622	0	0	0	0	0	0
0.97	0.276577	-0.00325798	0	0	0.276596	0	0	0	0	-2.45e-06	-0.0049
0.972	0.276557	-0.0030736	0	0	0.276574	0	0	0	0	-1.46e-06	-0.00292
0.974	0.276539	-0.00288105	0	0	0.276554	0	0	0	0	0	0
0.976	0.276516	-0.0026859	0	0	0.276529	0	0	0	0	0	0
0.978	0.27647	-0.00249455	0	0	0.276481	0	0	0	0	1e-08	2e-05
0.98	0.276373	-0.00231521	0	0	0.276383	0	0	0	0	1.5e-07	0.0003
0.982	0.276201	-0.0021579	0	0	0.276209	0	0	0	0	0	0
0.984	0.275932	-0.00203464	0	0	0.275939	0	0	0	0	2.7e-07	0.00054
0.986	0.275547	-0.00196136	0	0	0.275554	0	0	0	0	0	0
0.988	0.275035	-0.00195941	0	0	0.275042	0	0	0	0	0	0
0.99	0.274398	-0.00205406	0	0	0.274405	0	0	0	0	2.4e-07	0.00048
0.992	0.273654	-0.00227017	0	0	0.273663	0	0	0	0	6.1e-07	0.00122
0.994	0.272837	-0.00262811	0	0	0.272849	0	0	0	0	-9e-08	-0.00018
0.996	0.271995	-0.00314209	0	0	0.272013	0	0	0	0	-3.8e-07	-0.00076
0.998	0.271197	-0.00382071	0	0	0.271224	0	0	0	0	0	0
1	0.270535	-0.00466702	0	0	0.270575	0	0	0	0	-2.63e-06	-0.00526
1.002	0.270138	-0.00567673	0	0	0.270198	0	0	0	0	-1e-06	-0.002
1.004	0.270172	-0.00683523	0	0	0.270259	0	0	0	0	0	0
1.006	0.270829	-0.00811396	0	0	0.27095	0	0	0	0	0	0
1.008	0.272326	-0.00946624	0	0	0.27249	0	0	0	0	0	0
1.01	0.274916	-0.010824	0	0	0.275129	0	0	0	0	0	0
1.012	0.278878	-0.0120946	0	0	0.279141	0	0	0	0	0	0
1.014	0.284508	-0.0131564	0	0	0.284812	0	0	0	0	0	0
1.016	0.292093	-0.0138539	0	0	0.292421	0	0	0	0	0	0
1.018	0.301909	-0.013991	0	0	0.302233	0	0	0	0	4.35e-05	0.087
1.02	0.314235	-0.0133241	0	0	0.314517	0	0	0	0	9.52e-06	0.01904
1.022	0.329351	-0.0115593	0	0	0.329554	0	0	0	0	4.579e-05	0.09158
1.024	0.347516	-0.00835209	0	0	0.347616	0	0	0	0	4.375e-05	0.0875
1.026	0.368916	-0.00331223	0	0	0.368931	0	0	0	0	4.115e-05	0.0823
1.028	0.393639	0.00398174	0.0099364	2.595e-05	0.393659	0.00993643	0.00391157	0.151611	0.891831	5.363e-05	0.10726
1.03	0.421684	0.013955	0.0219181	0.00072117	0.421915	0.0219299	0.00925257	0.358627	2.10957	0.00012217	0.24434
1.032	0.452982	0.0269957	0.0361999	0.00230841	0.453786	0.0362734	0.0164604	0.637999	3.75293	0.00015526	0.31052
1.034	0.487385	0.0434104	0.0530282	0.00503733	0.489314	0.0532669	0.0260643	1.01024	5.94261	0.00033511	0.67022
1.036	0.524624	0.0633876	0.0726334	0.00917678	0.52844	0.0732108	0.0386875	1.49952	8.82068	0.0003585	0.717
1.038	0.564276	0.0869783	0.0952188	0.0150049	0.57094	0.0963938	0.0550351	2.13314	12.5479	0.00045518	0.91036
1.04	0.605744	0.114098	0.120948	0.0227986	0.616396	0.123078	0.0758651	2.94051	17.2971	0.00059165	1.1833
1.042	0.648246	0.144542	0.149933	0.0328234	0.664165	0.153484	0.101938	3.9511	23.2418	0.00069118	1.38236
1.044	0.690813	0.177989	0.182214	0.0453245	0.713374	0.187767	0.133948	5.19178	30.5399	0.00084784	1.69568
1.046	0.732335	0.213997	0.217755	0.0605178	0.762961	0.226008	0.172435	6.68354	39.3149	0.0009903	1.9806
1.048	0.771702	0.251976	0.256431	0.0785788	0.811798	0.2682	0.217725	8.43894	49.6408	0.00118834	2.37668
1.05	0.808002	0.291144	0.29804	0.0996299	0.858855	0.314251	0.269896	10.4611	61.5358	0.00132962	2.65924
1.052	0.840672	0.330517	0.342322	0.123725	0.903311	0.363995	0.328801	12.7442	74.9659	0.00164877	3.29754
1.054	0.869567	0.368942	0.38899	0.150836	0.944598	0.417211	0.394097	15.2751	89.8533	0.00200937	4.01874
1.056	0.894897	0.4052	0.43776	0.180842	0.982358	0.473643	0.465287	18.0344	106.085	0.00242409	4.84818
1.058	0.91712	0.438161	0.488374	0.21353	1.01641	0.533014	0.541762	20.9985	123.521	0.00282383	5.64766
1.06	0.936866	0.466961	0.540613	0.248612	1.04679	0.595039	0.622881	24.1427	142.016	0.00339004	6.78008
1.062	0.954852	0.491129	0.594316	0.285748	1.07376	0.659441	0.708079	27.4449	161.441	0.0038221	7.6442
1.064	0.971757	0.510633	0.649371	0.324576	1.09775	0.725969	0.796934	30.8889	181.699	0.00452373	9.04746
1.066	0.988144	0.525816	0.705716	0.364748	1.11934	0.794403	0.889203	34.4652	202.737	0.00529934	10.5987
1.068	1.00445	0.537243	0.763328	0.405952	1.1391	0.864562	0.984825	38.1715	224.538	0.00619677	12.3935
1.07	1.02097	0.545527	0.822213	0.44792	1.15758	0.936305	1.08384	42.0094	247.114	0.00729338	14.5868
1.072	1.0378	0.551181	0.88239	0.490428	1.17509	1.00952	1.18627	45.9797	270.469	0.00863606	17.2721
1.074	1.05486	0.554566	0.943881	0.533286	1.19175	1.08412	1.29199	50.0772	294.572	0.0103787	20.7575
1.076	1.07188	0.55593	1.00669	0.576329	1.20747	1.15999	1.40065	54.2889	319.346	0.0128567	25.7134
1.078	1.08843	0.5555	1.07081	0.619407	1.22199	1.23705	1.51166	58.5914	344.655	0.0166374	33.2748
1.08	1.10391	0.553541	1.13616	0.662393	1.23492	1.31515	1.62411	62.9499	370.294	0.0220813	44.1626
1.082	1.11757	0.550352	1.20264	0.70518	1.24574	1.39414	1.73673	67.3152	395.972	0.0293103	58.6205
1.084	1.12849	0.546194	1.27008	0.747682	1.25372	1.47382	1.84776	71.6184	421.285	0.0378415	75.683
1.086	1.1356	0.541182	1.33822	0.789828	1.25796	1.55391	1.95476	75.7658	445.681	0.0477266	95.4532
1.088	1.13771	0.535203	1.40671	0.831549	1.25731	1.63411	2.05457	79.6345	468.438	0.0583668	116.734
1.09	1.13356	0.527897	1.47512	0.872754	1.25045	1.71397	2.14324	83.0712	488.654	0.0693871	138.774
1.092	1.12185	0.518709	1.54292	0.91332	1.23596	1.79297	2.21605	85.8935	505.256	0.0800504	160.101
1.094	1.10129	0.506987	1.60947	0.953076	1.21238	1.87049	2.26776	87.8976	517.045	0.0899706	179.941
1.096	1.07073	0.492081	1.67404	0.991799	1.17839	1.94578	2.29289	88.8716	522.774	0.0978421	195.684
1.098	1.02927	0.473417	1.73581	1.02922	1.13292	2.018	2.28624	88.6141	521.26	0.102189	204.378
1.1	0.976439	0.450535	1.79393	1.06503	1.07537	2.08626	2.2435	86.9572	511.513	0.101768	203.536
1.102	0.912325	0.423123	1.84752	1.0989	1.00567	2.14963	2.16181	83.7913	492.89	0.0959104	191.821
1.104	0.837694	0.391069	1.89573	1.13045	0.924482	2.2072	2.04051	79.0897	465.233	0.0854156	170.831
1.106	0.754079	0.354558	1.93781	1.15935	0.833275	2.25814	1.88165	72.9322	429.013	0.072284	144.568
1.108	0.663835	0.314188	1.97314	1.18527	0.734433	2.30178	1.6905	65.5233	385.431	0.0589114	117.823
1.11	0.570059	0.271062	2.00135	1.20796	0.631223	2.33764	1.47557	57.1927	336.428	0.0471454	94.2908
1.112	0.476295	0.226783	2.02229	1.22726	0.52753	2.36554	1.24789	48.368	284.518	0.0379556	75.9113
1.114	0.386067	0.183306	2.03609	1.24315	0.427375	2.3856	1.01955	39.5173	232.454	0.031129	62.258
1.116	0.302407	0.142645	2.04316	1.25578	0.334362	2.39822	0.801875	31.0804	182.826	0.0258739	51.7477
1.118	0.227543	0.106498	2.04408	1.26544	0.251232	2.40408	0.603982	23.4101	137.707	0.0213383	42.6767
1.12	0.162806	0.0759165	2.03959	1.27251	0.179636	2.404	0.431844	16.7381	98.4597	0.0168595	33.719
1.122	0.108694	0.0511473	2.03049	1.27744	0.120127	2.3989	0.288173	11.1695	65.7029	0.0123339	24.6678
1.124	0.0650107	0.0317049	2.0176	1.28065	0.0723297	2.38972	0.172848	6.69953	39.409	0.00793365	15.8673
1.126	0.0310552	0.0166428	2.00171	1.28252	0.0352336	2.37733	0.0837619	3.24659	19.0976	0.00399548	7.99096
1.128	0.00581078	0.00491584	1.98351	1.28336	0.00761122	2.36249	0.0179814	0.696953	4.09972	0.00087947	1.75894
1.13	-0.0119276	-0.00430006	1.96366	1.28338	0.012679	2.34585	0.0297431	1.15283	6.78136	-0.00132241	-2.64482
1.132	-0.0234423	-0.011436	1.94404	1.28338	0.026083	2.32945	0.0607592	2.35501	13.853	-0.00265354	-5.30708
1.134	-0.0299891	-0.0165548	1.92442	1.28338	0.034255	2.3131	0.0792355	3.07114	18.0655	-0.00325427	-6.50854
1.136	-0.0327337	-0.0195405	1.9048	1.28338	0.0381225	2.29681	0.08756	3.3938	19.9635	-0.00324962	-6.49924
1.138	-0.0327148	-0.0203584	1.88518	1.28338	0.0385321	2.28056	0.0878749	3.406	20.0353	-0.00278386	-5.56772
1.14	-0.0308133	-0.0192607	1.86556	1.28338	0.0363377	2.26437	0.0822821	3.18923	18.7602	-0.00195819	-3.91638
1.142	-0.0277498	-0.0168427	1.84594	1.28338	0.0324612	2.24823	0.0729803	2.82869	16.6394	-0.00101662	-2.03324
1.144	-0.0241005	-0.0139233	1.82632	1.28338	0.0278333	2.23215	0.0621281	2.40807	14.1651	-0.00014599	-0.29198
1.146	-0.0202989	-0.0113068	1.8067	1.28338	0.0232355	2.21613	0.0514929	1.99585	11.7403	0.00056522	1.13044
1.148	-0.0166476	-0.00953053	1.78708	1.28338	0.0191826	2.20016	0.0422049	1.63585	9.62265	0.0010994	2.1988
1.15	-0.0133441	-0.00870911	1.76746	1.28338	0.0159347	2.18426	0.0348054	1.34905	7.93556	0.00145997	2.91994
1.152	-0.0104994	-0.0085407	1.74784	1.28338	0.0135344	2.16841	0.0293482	1.13753	6.69134	0.0016265	3.253
1.154	-0.00815189	-0.0084766	1.72822	1.28338	0.0117604	2.15263	0.0253157	0.981227	5.77193	0.00154566	3.09132
1.156	-0.00628413	-0.00798519	1.7086	1.28338	0.0101614	2.13691	0.0217139	0.841625	4.95073	0.00125775	2.5155
1.158	-0.00483574	-0.00679678	1.68898	1.28338	0.0083415	2.12125	0.0176944	0.68583	4.0343	0.00088905	1.7781
1.16	-0.00372215	-0.00502267	1.66936	1.28338	0.00625153	2.10566	0.0131636	0.510218	3.00128	0.00050624	1.01248
1.162	-0.00285791	-0.00310079	1.64974	1.28338	0.00421694	2.09014	0.008814	0.341628	2.00958	0.00021031	0.42062
1.164	-0.00216761	-0.00159647	1.63012	1.28338	0.00269207	2.07469	0.00558522	0.216481	1.27342	-1.604e-05	-0.03208
1.166	-0.00159503	-0.00094848	1.6105	1.28338	0.00185573	2.05931	0.00382153	0.148121	0.871302	-0.00018362	-0.36724
1.168	-0.00111291	-0.0012739	1.59088	1.28338	0.00169156	2.04401	0.00345757	0.134014	0.788319	-0.00031672	-0.63344
1.17	-0.00071665	-0.00231534	1.57126	1.28338	0.00242371	2.02877	0.00491716	0.190588	1.1211	-0.00045051	-0.90102
1.172	-0.00041404	-0.00354915	1.55164	1.28338	0.00357322	2.01362	0.00719509	0.278879	1.64047	-0.00061327	-1.22654
1.174	-0.00021939	-0.00440625	1.53202	1.28338	0.00441171	1.99854	0.00881696	0.341743	2.01025	-0.00075471	-1.50942
1.176	-0.00014245	-0.00451266	1.5124	1.28338	0.00451491	1.98354	0.00895548	0.347112	2.04183	-0.000881	-1.762
1.178	-0.00018181	-0.00384519	1.49278	1.28338	0.00384949	1.96862	0.00757816	0.293727	1.72781	-0.00098329	-1.96658
1.18	-0.00032763	-0.00273319	1.47316	1.28338	0.00275276	1.95378	0.00537828	0.208461	1.22624	-0.00105917	-2.11834
1.182	-0.00056463	-0.00170709	1.45354	1.28338	0.00179804	1.93903	0.00348646	0.135134	0.794907	-0.00109589	-2.19178
1.184	-0.00087827	-0.00126337	1.43392	1.28338	0.00153866	1.92437	0.00296094	0.114765	0.675088	-0.00111911	-2.23822
1.186	-0.0012569	-0.00164665	1.4143	1.28338	0.00207153	1.90979	0.0039562	0.153341	0.902006	-0.00110349	-2.20698
1.188	-0.00168253	-0.0027425	1.39468	1.28338	0.00321749	1.89531	0.00609813	0.236361	1.39036	-0.00106438	-2.12876
1.19	-0.00213111	-0.00412899	1.37506	1.28338	0.00464652	1.88092	0.00873973	0.338749	1.99264	-0.00105064	-2.10128
1.192	-0.00258507	-0.00526338	1.35544	1.28338	0.00586394	1.86662	0.0109458	0.424254	2.49561	-0.00096487	-1.92974
1.194	-0.00303212	-0.00571805	1.33582	1.28338	0.00647224	1.85242	0.0119893	0.464703	2.73354	-0.00092024	-1.84048
1.196	-0.00345234	-0.00536246	1.3162	1.28338	0.00637767	1.83833	0.0117242	0.454428	2.6731	-0.00088067	-1.76134
1.198	-0.0038164	-0.00441496	1.29658	1.28338	0.00583582	1.82433	0.0106465	0.412653	2.42737	-0.00089055	-1.7811
1.2	-0.004095	-0.00334301	1.27696	1.28338	0.00528628	1.81044	0.00957048	0.370949	2.18205	-0.0009739	-1.9478
1.202	-0.00426727	-0.00265612	1.25734	1.28338	0.00502639	1.79665	0.00903068	0.350026	2.05898	-0.00110048	-2.20096
1.204	-0.00432653	-0.00268378	1.23772	1.28338	0.00509132	1.78298	0.00907771	0.351849	2.0697	-0.00116547	-2.33094
1.206	-0.00428075	-0.0034334	1.2181	1.28338	0.00548754	1.76941	0.00970973	0.376346	2.2138	-0.00123887	-2.47774
1.208	-0.00414742	-0.00458707	1.19848	1.28338	0.00618404	1.75597	0.010859	0.42089	2.47582	-0.00122504	-2.45008
1.21	-0.00395059	-0.00563892	1.17886	1.28338	0.0068851	1.74263	0.0119982	0.465047	2.73557	-0.00125662	-2.51324
1.212	-0.00371521	-0.00611463	1.15924	1.28338	0.00715482	1.72942	0.0123737	0.479601	2.82118	-0.00128116	-2.56232
1.214	-0.00345619	-0.00577718	1.13962	1.28338	0.00673209	1.71633	0.0115545	0.447849	2.63441	-0.00125641	-2.51282
1.216	-0.00317933	-0.00472749	1.12	1.28338	0.00569713	1.70337	0.00970431	0.376136	2.21256	-0.00124145	-2.4829
1.218	-0.00288972	-0.00335636	1.10038	1.28338	0.00442895	1.69053	0.00748729	0.290205	1.70709	-0.0012399	-2.4798
1.22	-0.00258921	-0.00217312	1.08076	1.28338	0.0033803	1.67783	0.00567157	0.219828	1.29311	-0.00110043	-2.20086
1.222	-0.00227077	-0.00158877	1.06114	1.28338	0.00277139	1.66526	0.00461507	0.178879	1.05223	-0.00103361	-2.06722
1.224	-0.00192038	-0.00174554	1.04152	1.28338	0.00259514	1.65282	0.00428931	0.166252	0.977956	-0.00095155	-1.9031
1.226	-0.00152386	-0.00246253	1.0219	1.28338	0.00289589	1.64053	0.0047508	0.18414	1.08317	-0.00095866	-1.91732
1.228	-0.00107761	-0.00332049	1.00228	1.28338	0.00349097	1.62838	0.00568464	0.220335	1.29609	-0.00092513	-1.85026
1.23	-0.00059514	-0.00384956	0.982658	1.28338	0.00389529	1.61638	0.00629627	0.244042	1.43554	-0.00091645	-1.8329
1.232	-0.00010022	-0.00373716	0.963038	1.28338	0.0037385	1.60453	0.00599853	0.232501	1.36765	-0.00090636	-1.81272
1.234	0.00038472	-0.00296426	0.943418	1.28338	0.00298912	1.59283	0.00476116	0.184541	1.08554	-0.00089559	-1.79118
1.236	0.00084281	-0.00180997	0.923798	1.28338	0.00199658	1.58129	0.00315716	0.122371	0.719827	-0.00086241	-1.72482
1.238	0.00126386	-0.00072455	0.904178	1.28338	0.00145682	1.56991	0.00228706	0.0886459	0.521447	-0.00082967	-1.65934
1.24	0.00164684	-0.00013116	0.884558	1.28338	0.00165205	1.55869	0.00257504	0.0998077	0.587104	-0.00085286	-1.70572
1.242	0.00199694	-0.00024357	0.864938	1.28338	0.00201174	1.54764	0.00311344	0.120676	0.70986	-0.00087207	-1.74414
1.244	0.00232212	-0.00097513	0.845318	1.28338	0.00251856	1.53676	0.00387041	0.150016	0.882447	-0.00079292	-1.58584
1.246	0.00263909	-0.00197675	0.825698	1.28338	0.00329732	1.52605	0.00503189	0.195035	1.14726	-0.00085102	-1.70204
1.248	0.00297501	-0.00278852	0.806078	1.28338	0.00407756	1.51553	0.00617967	0.239522	1.40895	-0.0006644	-1.3288
1.25	0.00335384	-0.00303994	0.786458	1.28338	0.00452653	1.50519	0.00681327	0.26408	1.55341	-0.00070767	-1.41534
1.252	0.003782	-0.00261102	0.766838	1.28338	0.00459575	1.49503	0.00687078	0.266309	1.56652	-0.00071274	-1.42548
1.254	0.00424551	-0.00168311	0.747218	1.28338	0.00456697	1.48506	0.00678222	0.262877	1.54633	-0.00065921	-1.31842
1.256	0.00471516	-0.00065688	0.727598	1.28338	0.0047607	1.47528	0.00702338	0.272224	1.60132	-0.00066031	-1.32062
1.258	0.00515137	2.398e-05	0.707978	1.28338	0.00515143	1.46571	0.00755048	0.292654	1.7215	-0.00061581	-1.23162
1.26	0.00550977	6.381e-05	0.688358	1.28338	0.00551014	1.45633	0.00802459	0.311031	1.82959	-0.00055067	-1.10134
1.262	0.00575186	-0.00056113	0.668738	1.28338	0.00577917	1.44716	0.00836339	0.324162	1.90684	-0.00048594	-0.97188
1.264	0.00585407	-0.00159733	0.649118	1.28338	0.00606808	1.4382	0.00872712	0.33826	1.98977	-0.00053308	-1.06616
1.266	0.00581176	-0.00262604	0.629498	1.28338	0.00637751	1.42945	0.00911635	0.353347	2.07851	-0.0004607	-0.9214
1.268	0.00564313	-0.00324247	0.609878	1.28338	0.00650834	1.42092	0.00924784	0.358444	2.10849	-0.00047087	-0.94174
1.27	0.00538627	-0.0032275	0.590258	1.28338	0.00627922	1.41261	0.0088701	0.343802	2.02237	-0.00041927	-0.83854
1.272	0.00508436	-0.00263984	0.570638	1.28338	0.00572883	1.40453	0.00804629	0.311872	1.83454	-0.00040587	-0.81174
1.274	0.00477558	-0.00178659	0.551018	1.28338	0.00509883	1.39667	0.00712138	0.276023	1.62366	-0.00032732	-0.65464
1.276	0.00449235	-0.00108337	0.531398	1.28338	0.00462114	1.38905	0.00641897	0.248797	1.46351	-0.00032746	-0.65492
1.278	0.00425642	-0.00086957	0.511778	1.28338	0.00434434	1.38166	0.00600239	0.232651	1.36853	-0.00027609	-0.55218
1.28	0.00407872	-0.00126328	0.492158	1.28338	0.00426988	1.37451	0.005869	0.227481	1.33812	-0.00026393	-0.52786
1.282	0.00397262	-0.00211462	0.472538	1.28338	0.00450037	1.36761	0.00615475	0.238556	1.40327	-0.00017099	-0.34198
1.284	0.00395831	-0.0030732	0.452918	1.28338	0.00501126	1.36096	0.00682011	0.264345	1.55497	-0.00012334	-0.24668
1.286	0.00405524	-0.00374022	0.433298	1.28338	0.00551672	1.35455	0.00747269	0.289639	1.70376	-5.179e-05	-0.10358
1.288	0.00428145	-0.00384056	0.413678	1.28338	0.00575158	1.3484	0.00775546	0.300599	1.76823	-1.409e-05	-0.02818
1.29	0.00465257	-0.00334007	0.394058	1.28338	0.00572734	1.34252	0.00768905	0.298025	1.75309	3.526e-05	0.07052
1.292	0.00517099	-0.00245621	0.374438	1.28338	0.00572469	1.33689	0.00765327	0.296639	1.74493	6.865e-05	0.1373
1.294	0.00581818	-0.00155961	0.354818	1.28338	0.00602359	1.33153	0.00802056	0.310875	1.82867	0.00011307	0.22614
1.296	0.00655573	-0.00101077	0.335198	1.28338	0.00663319	1.32643	0.00879848	0.341027	2.00604	0.00013577	0.27154
1.298	0.00733323	-0.00100322	0.315578	1.28338	0.00740153	1.32161	0.00978195	0.379145	2.23027	0.0001794	0.3588
1.3	0.00810198	-0.00148328	0.295958	1.28338	0.00823664	1.31706	0.0108482	0.420472	2.47336	0.00015165	0.3033
1.302	0.00882494	-0.00218154	0.276338	1.28338	0.00909058	1.31279	0.0119341	0.462561	2.72094	0.00017971	0.35942
1.304	0.0094791	-0.0027377	0.256718	1.28338	0.00986653	1.3088	0.0129134	0.500518	2.94422	0.00018932	0.37864
1.306	0.0100576	-0.00286064	0.237098	1.28338	0.0104565	1.3051	0.0136468	0.528946	3.11144	0.00021706	0.43412
1.308	0.0105702	-0.00245513	0.217478	1.28338	0.0108516	1.30168	0.0141253	0.54749	3.22053	0.00022361	0.44722
1.31	0.0110395	-0.00166105	0.197858	1.28338	0.0111637	1.29854	0.0144966	0.561883	3.30519	0.00019838	0.39676
1.312	0.0115001	-0.00078932	0.178238	1.28338	0.0115272	1.2957	0.0149357	0.578904	3.40532	0.00027504	0.55008
1.314	0.0120018	-0.00018548	0.158618	1.28338	0.0120032	1.29315	0.0155219	0.601623	3.53896	0.0002448	0.4896
1.316	0.0126071	-7.971e-05	0.138998	1.28338	0.0126074	1.29089	0.0162747	0.630802	3.7106	0.00031291	0.62582
1.318	0.0133842	-0.00048667	0.119378	1.28338	0.013393	1.28892	0.0172625	0.669091	3.93583	0.00031657	0.63314
1.32	0.014398	-0.00119859	0.0997578	1.28338	0.0144478	1.28725	0.018598	0.720851	4.2403	0.00032671	0.65342
1.322	0.015702	-0.00187438	0.0801378	1.28338	0.0158135	1.28588	0.0203342	0.788149	4.63617	0.00031532	0.63064
1.324	0.01733	-0.00218733	0.0605178	1.28338	0.0174675	1.28481	0.0224423	0.869857	5.11681	0.00028369	0.56738
1.326	0.0192913	-0.00196831	0.0408978	1.28338	0.0193914	1.28403	0.0248992	0.965087	5.67698	0.00023638	0.47276
1.328	0.0215667	-0.00127996	0.0212778	1.28338	0.0216047	1.28356	0.0277309	1.07484	6.32258	0.00027988	0.55976
1.33	0.0241024	-0.00038716	0.00165784	1.28338	0.0241055	1.28338	0.0309366	1.19909	7.05349	0.00026571	0.53142
1.332	0.0268049	0.00035973	-0.0179622	1.28338	0.0268073	1.28351	0.0344073	1.33362	7.84481	0.00023566	0.47132
1.334	0.029547	0.00067316	-0.0375822	1.28338	0.0295547	1.28393	0.0379462	1.47078	8.65167	0.00021524	0.43048
1.336	0.0321876	0.00044655	-0.0572022	1.28338	0.0321907	1.28465	0.0413539	1.60286	9.42861	0.00020284	0.40568
1.338	0.0345939	-0.00020355	-0.0768222	1.28338	0.0345945	1.28568	0.0444773	1.72393	10.1408	0.00016808	0.33616
1.34	0.0366575	-0.00098949	-0.0964422	1.28338	0.0366709	1.287	0.0471954	1.82928	10.7605	0.00012126	0.24252
1.342	0.0382995	-0.00157743	-0.116062	1.28338	0.038332	1.28862	0.0493953	1.91455	11.262	0.00010121	0.20242
1.344	0.0394711	-0.00173046	-0.135682	1.28338	0.039509	1.29053	0.0509877	1.97627	11.6251	5.086e-05	0.10172
1.346	0.0401541	-0.00140714	-0.155302	1.28338	0.0401787	1.29274	0.0519408	2.01321	11.8424	2.55e-06	0.0051
1.348	0.0403561	-0.00077366	-0.174922	1.28338	0.0403635	1.29525	0.0522807	2.02638	11.9199	-4.039e-05	-0.08078
1.35	0.0401022	-0.00012623	-0.194542	1.28338	0.0401023	1.29804	0.0520545	2.01762	11.8683	-8.159e-05	-0.16318
1.352	0.0394302	0.00024185	-0.214162	1.28338	0.039431	1.30113	0.0513047	1.98855	11.6974	-0.0001129	-0.2258
1.354	0.0383915	0.00016941	-0.233782	1.28338	0.0383919	1.3045	0.0500822	1.94117	11.4187	-0.00014136	-0.28272
1.356	0.0370518	-0.00030394	-0.253402	1.28338	0.037053	1.30816	0.0484712	1.87873	11.0513	-0.00015915	-0.3183
1.358	0.0354869	-0.00095705	-0.273022	1.28338	0.0354998	1.3121	0.0465793	1.8054	10.62	-0.00016296	-0.32592
1.36	0.0337697	-0.00148365	-0.292642	1.28338	0.0338022	1.31632	0.0444947	1.7246	10.1447	-0.00019802	-0.39604
1.362	0.0319576	-0.00162665	-0.312262	1.28338	0.031999	1.32082	0.0422651	1.63818	9.63635	-0.00021646	-0.43292
1.364	0.0300894	-0.00129238	-0.331882	1.28338	0.0301171	1.3256	0.0399232	1.54741	9.10242	-0.00022555	-0.4511
1.366	0.0281912	-0.00059119	-0.351502	1.28338	0.0281974	1.33065	0.0375207	1.45429	8.55465	-0.00024356	-0.48712
1.368	0.026289	0.0002125	-0.371122	1.28338	0.0262898	1.33596	0.0351223	1.36133	8.00781	-0.00025172	-0.50344
1.37	0.0244118	0.00081468	-0.390742	1.28338	0.0244254	1.34155	0.0327678	1.27007	7.47099	-0.00027631	-0.55262
1.372	0.0225851	0.00100174	-0.410362	1.28338	0.0226073	1.34739	0.0304609	1.18065	6.94502	-0.00027572	-0.55144
1.374	0.0208268	0.00074085	-0.429982	1.28338	0.02084	1.3535	0.0282068	1.09329	6.4311	-0.0002993	-0.5986
1.376	0.0191491	0.0001919	-0.449602	1.28338	0.0191501	1.35986	0.0260413	1.00935	5.93737	-0.00029771	-0.59542
1.378	0.01756	-0.00036242	-0.469222	1.28338	0.0175638	1.36647	0.0240003	0.930246	5.47203	-0.00030361	-0.60722
1.38	0.0160636	-0.00063956	-0.488842	1.28338	0.0160763	1.37333	0.0220781	0.855741	5.03377	-0.00030426	-0.60852
1.382	0.0146607	-0.00048157	-0.508462	1.28338	0.0146686	1.38043	0.020249	0.784845	4.61673	-0.00026538	-0.53076
1.384	0.0133494	7.569e-05	-0.528082	1.28338	0.0133496	1.38778	0.0185263	0.718073	4.22396	-0.00021982	-0.43964
1.386	0.0121274	0.00082166	-0.547702	1.28338	0.0121552	1.39537	0.0169609	0.657398	3.86705	-0.00015597	-0.31194
1.388	0.0109958	0.00146729	-0.567322	1.28338	0.0110932	1.40318	0.0155658	0.603327	3.54898	-6.972e-05	-0.13944
1.39	0.0099606	0.00177158	-0.586942	1.28338	0.0101169	1.41123	0.0142773	0.553383	3.2552	1.677e-05	0.03354
1.392	0.0090304	0.00164226	-0.606562	1.28338	0.00917852	1.4195	0.0130289	0.504997	2.97057	7.526e-05	0.15052
1.394	0.00821258	0.00117169	-0.626182	1.28338	0.00829574	1.428	0.0118463	0.459158	2.70093	0.00014002	0.28004
1.396	0.00750791	0.00059587	-0.645802	1.28338	0.00753152	1.43671	0.0108206	0.419403	2.46707	0.00016862	0.33724
1.398	0.00690831	0.00019225	-0.665422	1.28338	0.00691098	1.44563	0.00999074	0.387238	2.27787	0.0001704	0.3408
1.4	0.00640524	0.00015848	-0.685042	1.28338	0.0064072	1.45477	0.00932099	0.361279	2.12517	0.00017714	0.35428
1.402	0.00599963	0.00052617	-0.704662	1.28338	0.00602266	1.46411	0.00881783	0.341776	2.01045	0.00019368	0.38736
1.404	0.00569585	0.00114926	-0.724282	1.28338	0.00581064	1.47365	0.00856286	0.331894	1.95232	0.00018306	0.36612
1.406	0.00548799	0.00177	-0.743902	1.28338	0.00576636	1.48339	0.00855379	0.331542	1.95025	0.00019776	0.39552
1.408	0.005358	0.00213159	-0.763522	1.28338	0.00576644	1.49333	0.00861119	0.333767	1.96334	0.00018422	0.36844
1.41	0.00528216	0.00208952	-0.783142	1.28338	0.00568043	1.50346	0.00854028	0.331018	1.94717	0.00018234	0.36468
1.412	0.00523286	0.00167316	-0.802762	1.28338	0.00549384	1.51377	0.0083164	0.322341	1.89612	0.00018323	0.36646
1.414	0.00517895	0.00107031	-0.822382	1.28338	0.00528839	1.52426	0.0080609	0.312438	1.83787	0.00017826	0.35652
1.416	0.00509161	0.000544	-0.842002	1.28338	0.00512059	1.53494	0.00785978	0.304643	1.79202	0.00017132	0.34264
1.418	0.00495255	0.00031887	-0.861622	1.28338	0.0049628	1.54579	0.00767144	0.297343	1.74907	0.00017938	0.35876
1.42	0.00475818	0.00048457	-0.881242	1.28338	0.00478279	1.55681	0.00744589	0.2886	1.69765	0.00017343	0.34686
1.422	0.0045183	0.00095738	-0.900862	1.28338	0.00461862	1.568	0.00724198	0.280697	1.65116	0.00018334	0.36668
1.424	0.0042513	0.00151758	-0.920482	1.28338	0.00451404	1.57935	0.00712927	0.276328	1.62546	0.00017029	0.34058
1.426	0.0039747	0.00190671	-0.940102	1.28338	0.00440838	1.59087	0.00701314	0.271827	1.59898	0.00015512	0.31024
1.428	0.00369687	0.00194109	-0.959722	1.28338	0.00417549	1.60254	0.00669138	0.259356	1.52562	0.00015964	0.31928
1.43	0.00342071	0.00159023	-0.979342	1.28338	0.00377228	1.61437	0.00608984	0.23604	1.38847	0.00017056	0.34112
1.432	0.00315329	0.00098731	-0.998962	1.28338	0.00330424	1.62634	0.00537383	0.208288	1.22522	0.00016806	0.33612
1.434	0.00290829	0.00036909	-1.01858	1.28338	0.00293162	1.63847	0.00480336	0.186177	1.09516	0.00016889	0.33778
1.436	0.00270083	-2.711e-05	-1.0382	1.28338	0.00270097	1.65074	0.00445858	0.172813	1.01655	0.00017621	0.35242
1.438	0.00254108	-6.56e-05	-1.05782	1.28338	0.00254193	1.66315	0.00422759	0.16386	0.963884	0.00016807	0.33614
1.44	0.00242707	0.0002305	-1.07744	1.28338	0.00243799	1.67569	0.00408532	0.158346	0.931447	0.00013326	0.26652
1.442	0.00234288	0.00069241	-1.09706	1.28338	0.00244306	1.68838	0.00412479	0.159876	0.940446	0.0001068	0.2136
1.444	0.002269	0.00108337	-1.11668	1.28338	0.00251437	1.70119	0.00427742	0.165791	0.975243	7.981e-05	0.15962
1.446	0.00219254	0.00120553	-1.1363	1.28338	0.00250211	1.71413	0.00428894	0.166238	0.977871	5.253e-05	0.10506
1.448	0.00210576	0.0009877	-1.15592	1.28338	0.00232589	1.7272	0.00401728	0.155709	0.915933	2.73e-05	0.0546
1.45	0.00200388	0.00051421	-1.17554	1.28338	0.0020688	1.74039	0.00360053	0.139555	0.820914	1.186e-05	0.02372
1.452	0.00188733	-1.497e-05	-1.19516	1.28338	0.00188739	1.7537	0.00330992	0.128292	0.754656	4e-06	0.008
1.454	0.00175968	-0.00037239	-1.21478	1.28338	0.00179865	1.76713	0.00317846	0.123196	0.724683	2e-06	0.004
1.456	0.00162565	-0.00040109	-1.2344	1.28338	0.0016744	1.78068	0.00298157	0.115565	0.679791	4.37e-06	0.00874
1.458	0.00149347	-8.226e-05	-1.25402	1.28338	0.00149573	1.79433	0.00268385	0.104025	0.611912	7.89e-06	0.01578
1.46	0.0013754	0.00045668	-1.27364	1.28338	0.00144923	1.8081	0.00262036	0.101564	0.597438	1.015e-05	0.0203
1.462	0.00128579	0.00099734	-1.29326	1.28338	0.00162725	1.82198	0.00296481	0.114915	0.675971	1.08e-05	0.0216
1.464	0.00123784	0.00132309	-1.31288	1.28338	0.00181185	1.83595	0.00332648	0.128933	0.758431	8e-06	0.016
1.466	0.00123898	0.0013091	-1.3325	1.28338	0.00180245	1.85003	0.00333459	0.129248	0.76028	5.74e-06	0.01148
1.468	0.00128741	0.00097344	-1.35212	1.28338	0.001614	1.86422	0.00300885	0.116622	0.686013	4.16e-06	0.00832
1.47	0.0013708	0.00046628	-1.37174	1.28338	0.00144793	1.87849	0.00271993	0.105424	0.62014	4.63e-06	0.00926
1.472	0.00146924	1.32e-06	-1.39136	1.28338	0.00146924	1.89287	0.00278108	0.107794	0.634081	1.163e-05	0.02326
1.474	0.00156358	-0.00023972	-1.41098	1.28338	0.00158185	1.90734	0.00301712	0.116943	0.687898	2.247e-05	0.04494
1.476	0.00164424	-0.00018684	-1.4306	1.28338	0.00165482	1.9219	0.0031804	0.123271	0.725125	3.867e-05	0.07734
1.478	0.00171277	9.053e-05	-1.45022	1.28338	0.00171516	1.93655	0.00332149	0.12874	0.757293	5.963e-05	0.11926
1.48	0.00177654	0.00041752	-1.46984	1.28338	0.00182494	1.95128	0.00356098	0.138022	0.811897	8.238e-05	0.16476
1.482	0.00184478	0.00059323	-1.48946	1.28338	0.00193782	1.9661	0.00380995	0.147672	0.868662	9.533e-05	0.19066
1.484	0.00192582	0.00048192	-1.50908	1.28338	0.0019852	1.98101	0.0039327	0.15243	0.896649	9.262e-05	0.18524
1.486	0.00202125	7.547e-05	-1.5287	1.28338	0.00202266	1.996	0.00403722	0.156481	0.920478	6.623e-05	0.13246
1.488	0.00212191	-0.00050233	-1.54832	1.28338	0.00218056	2.01106	0.00438524	0.16997	0.999826	2.002e-05	0.04004
1.49	0.00221181	-0.00104931	-1.56794	1.28338	0.00244809	2.02621	0.00496034	0.192261	1.13095	-5.18e-05	-0.1036
1.492	0.00227454	-0.00137073	-1.58756	1.28338	0.00265564	2.04143	0.0054213	0.210128	1.23605	-0.00015772	-0.31544
1.494	0.0022954	-0.00136144	-1.60718	1.28338	0.00266878	2.05672	0.00548893	0.212749	1.25147	-0.00034218	-0.68436
1.496	0.00226178	-0.00104996	-1.6268	1.28338	0.0024936	2.07209	0.00516697	0.20027	1.17806	-0.00048741	-0.97482
1.498	0.00216498	-0.0005841	-1.64642	1.28338	0.00224239	2.08753	0.00468105	0.181436	1.06727	-0.00064636	-1.29272
1.5	0.00200032	-0.00016366	-1.66604	1.28338	0.002007	2.10304	0.0042208	0.163597	0.962335	-0.00074723	-1.49446
1.502	0.00176389	4.835e-05	-1.68566	1.28338	0.00176455	2.11861	0.0037384	0.144899	0.852349	-0.00066196	-1.32392
1.504	0.00145319	-5.03e-06	-1.70528	1.28338	0.0014532	2.13426	0.0031015	0.120213	0.707136	-0.00068965	-1.3793
1.506	0.00107552	-0.0002532	-1.7249	1.28338	0.00110492	2.14997	0.00237555	0.0920754	0.54162	-0.00060549	-1.21098
1.508	0.00065293	-0.00053114	-1.74452	1.28338	0.000841681	2.16574	0.00182286	0.0706535	0.415609	-0.0009376	-1.8752
1.51	0.00021505	-0.00065373	-1.76414	1.28338	0.000688193	2.18157	0.00150134	0.0581916	0.342304	-0.00160836	-3.21672
1.512	-0.00021215	-0.00050077	-1.78376	1.28338	0.000543855	2.19747	0.0011951	0.0463219	0.272482	-0.00155714	-3.11428
1.514	-0.00061324	-7.436e-05	-1.80338	1.28338	0.000617732	2.21343	0.0013673	0.0529963	0.311743	-0.00105659	-2.11318
1.516	-0.0009866	0.00049895	-1.823	1.28338	0.00110559	2.22944	0.00246485	0.0955367	0.561981	-0.00083879	-1.67758
1.518	-0.0013409	0.00102166	-1.84262	1.28338	0.00168576	2.24551	0.0037854	0.146721	0.863065	-0.00061413	-1.22826
1.52	-0.00168434	0.00130857	-1.86224	1.28338	0.00213292	2.26164	0.0048239	0.186973	1.09984	-0.00037463	-0.74926
1.522	-0.00201517	0.00126422	-1.88186	1.28338	0.0023789	2.27782	0.00541871	0.210027	1.23546	-0.00016909	-0.33818
1.524	-0.00232214	0.00092253	-1.90148	1.28338	0.00249868	2.29406	0.00573211	0.222175	1.30691	0.00031824	0.63648
1.526	-0.00259922	0.00043161	-1.9211	1.28338	0.00263481	2.31035	0.00608733	0.235943	1.3879	0.00063181	1.26362
1.528	-0.00285603	-1.049e-05	-1.94072	1.28338	0.00285605	2.32669	0.00664513	0.257563	1.51508	0.00062197	1.24394
1.53	-0.0031044	-0.00024182	-1.96034	1.28338	0.0031138	2.34308	0.00729588	0.282786	1.66345	0.00044312	0.88624
1.532	-0.00334495	-0.00020525	-1.97996	1.28338	0.00335124	2.35952	0.00790731	0.306485	1.80285	0.00037071	0.74142
1.534	-0.00357043	3.092e-05	-1.99958	1.28338	0.00357056	2.376	0.00848367	0.328825	1.93426	0.00042056	0.84112
1.536	-0.00376653	0.00030669	-2.0192	1.28338	0.003779	2.39254	0.00904139	0.350442	2.06142	0.00040112	0.80224
1.538	-0.00391417	0.00044231	-2.03882	1.28338	0.00393908	2.40912	0.00948972	0.367819	2.16364	0.00033315	0.6663
1.54	-0.0040022	0.00031835	-2.05844	1.28338	0.00401484	2.42575	0.00973899	0.37748	2.22047	0.00024939	0.49878
1.542	-0.00403181	-7.064e-05	-2.07806	1.28338	0.00403243	2.44242	0.00984888	0.381739	2.24553	0.00023964	0.47928
1.544	-0.00400629	-0.00061243	-2.09768	1.28338	0.00405283	2.45913	0.00996645	0.386296	2.27233	9.106e-05	0.18212
1.546	-0.00392288	-0.00112524	-2.1173	1.28338	0.00408107	2.47589	0.0101043	0.391639	2.30376	9.752e-05	0.19504
1.548	-0.00377601	-0.00143703	-2.13692	1.28338	0.00404021	2.49269	0.010071	0.390349	2.29617	3.05e-05	0.061
1.55	-0.0035656	-0.00145983	-2.15654	1.28338	0.00385287	2.50953	0.00966889	0.374763	2.20449	-1.163e-05	-0.02326
1.552	-0.00330138	-0.0012254	-2.17616	1.28338	0.00352146	2.52641	0.00889666	0.344832	2.02842	-5.221e-05	-0.10442
1.554	-0.00300251	-0.00086962	-2.19578	1.28338	0.00312591	2.54333	0.00795022	0.308148	1.81263	-7.064e-05	-0.14128
1.556	-0.00269491	-0.0005731	-2.2154	1.28338	0.00275517	2.56029	0.00705404	0.273412	1.60831	-5.201e-05	-0.10402
1.558	-0.00240438	-0.00048222	-2.23502	1.28338	0.00245226	2.57728	0.00632017	0.244968	1.44099	-1.31e-05	-0.0262
1.56	-0.00214741	-0.0006466	-2.25464	1.28338	0.00224265	2.59432	0.00581813	0.225509	1.32652	-9.86e-06	-0.01972
1.562	-0.00192977	-0.00100088	-2.27426	1.28338	0.00217388	2.61139	0.00567685	0.220033	1.29431	4.34e-06	0.00868
1.564	-0.00175503	-0.00139536	-2.29388	1.28338	0.00224213	2.62849	0.00589342	0.228427	1.34369	6.7e-06	0.0134
1.566	-0.00163028	-0.00166084	-2.3135	1.28338	0.00232727	2.64563	0.00615711	0.238647	1.40381	1.757e-05	0.03514
1.568	-0.00156506	-0.00168082	-2.33312	1.28338	0.00229664	2.6628	0.00611551	0.237035	1.39433	0	0
1.57	-0.00156623	-0.00144172	-2.35274	1.28338	0.00212876	2.68001	0.00570511	0.221128	1.30075	0	0
1.572	-0.0016309	-0.00103888	-2.37236	1.28338	0.00193368	2.69725	0.00521561	0.202156	1.18915	0	0
1.574	-0.00174576	-0.00063363	-2.39198	1.28338	0.00185719	2.71452	0.0050414	0.195403	1.14943	0	0
1.576	-0.00189242	-0.00038133	-2.4116	1.28338	0.00193046	2.73183	0.00527368	0.204406	1.20239	0	0
1.578	-0.00204696	-0.00036453	-2.43122	1.28338	0.00207917	2.74916	0.00571597	0.221549	1.30323	0	0
1.58	-0.00218249	-0.00055966	-2.45084	1.28338	0.0022531	2.76653	0.00623328	0.2416	1.42118	0	0
1.582	-0.00228084	-0.00085115	0	0	0.00243448	0	0	0	0	0	0
1.584	-0.00233397	-0.00108683	0	0	0.00257461	0	0	0	0	0	0
1.586	-0.0023386	-0.0011482	0	0	0.00260527	0	0	0	0	0	0
1.588	-0.00230092	-0.00100238	0	0	0.00250978	0	0	0	0	0	0
1.59	-0.00223293	-0.00071318	0	0	0.00234406	0	0	0	0	0	0
1.592	-0.00213585	-0.0004092	0	0	0.0021747	0	0	0	0	0	0
1.594	-0.0019974	-0.00022632	0	0	0.00201018	0	0	0	0	0	0
1.596	-0.00180078	-0.00024828	0	0	0.00181782	0	0	0	0	0	0
1.598	-0.00153267	-0.00046848	0	0	0.00160267	0	0	0	0	0	0
1.6	-0.00119519	-0.00079151	0	0	0.00143352	0	0	0	0	0	0
1.602	-0.00081186	-0.00107531	0	0	0.00134737	0	0	0	0	0	0
1.604	-0.00041912	-0.0011933	0	0	0.00126476	0	0	0	0	0	0
1.606	-6.038e-05	-0.00108951	0	0	0.00109118	0	0	0	0	0	0
1.608	0.00021428	-0.00080337	0	0	0.000831456	0	0	0	0	0	0
1.61	0.00035786	-0.00045152	0	0	0.000576137	0	0	0	0	0	0
1.612	0.00034327	-0.00017472	0	0	0.000385177	0	0	0	0	0	0
1.614	0.00017204	-7.506e-05	0	0	0.000187701	0	0	0	0	0	0
1.616	-0.000133	-0.00017137	0	0	0.000216926	0	0	0	0	0	0
1.618	-0.00054126	-0.00039201	0	0	0.000668307	0	0	0	0	0	0
1.62	-0.00101811	-0.00060772	0	0	0.00118569	0	0	0	0	0	0
1.622	-0.00152148	-0.00068974	0	0	0.00167052	0	0	0	0	0	0
1.624	-0.00200365	-0.00056835	0	0	0.0020827	0	0	0	0	0	0
1.626	-0.00241673	-0.00026521	0	0	0.00243124	0	0	0	0	0	0
1.628	-0.00271756	0.00011613	0	0	0.00272004	0	0	0	0	0	0
1.63	-0.0028784	0.00043625	0	0	0.00291127	0	0	0	0	0	0
1.632	-0.00289751	0.00058045	0	0	0.00295508	0	0	0	0	0	0
1.634	-0.00279786	0.00050802	0	0	0.00284361	0	0	0	0	0	0
1.636	-0.00261838	0.00026994	0	0	0.00263226	0	0	0	0	0	0
1.638	-0.00240138	-1.26e-05	0	0	0.00240141	0	0	0	0	0	0
1.64	-0.0021802	-0.00020077	0	0	0.00218942	0	0	0	0	0	0
1.642	-0.00197825	-0.00020061	0	0	0.0019884	0	0	0	0	0	0
1.644	-0.00181288	-6.69e-06	0	0	0.00181289	0	0	0	0	0	0
1.646	-0.0016888	0.00029565	0	0	0.00171448	0	0	0	0	0	0
1.648	-0.00159263	0.00056956	0	0	0.00169141	0	0	0	0	0	0
1.65	-0.00150503	0.00068707	0	0	0.00165444	0	0	0	0	0	0
1.652	-0.00141295	0.00058405	0	0	0.0015289	0	0	0	0	0	0
1.654	-0.00130563	0.00028692	0	0	0.00133678	0	0	0	0	0	0
1.656	-0.00117193	-9.97e-05	0	0	0.00117616	0	0	0	0	0	0
1.658	-0.00100882	-0.00043847	0	0	0.00109999	0	0	0	0	0	0
1.66	-0.00082745	-0.00061879	0	0	0.00103324	0	0	0	0	0	0
1.662	-0.00065196	-0.00060347	0	0	0.000888385	0	0	0	0	0	0
1.664	-0.0005103	-0.00044179	0	0	0.00067497	0	0	0	0	0	0
1.666	-0.00041642	-0.00024635	0	0	0.000483833	0	0	0	0	0	0
1.668	-0.00036342	-0.00014259	0	0	0.000390392	0	0	0	0	0	0
1.67	-0.00033504	-0.00021225	0	0	0.000396613	0	0	0	0	0	0
1.672	-0.00031636	-0.0004594	0	0	0.000557792	0	0	0	0	0	0
1.674	-0.00029769	-0.00081223	0	0	0.000865065	0	0	0	0	0	0
1.676	-0.00027275	-0.00115464	0	0	0.00118642	0	0	0	0	0	0
1.678	-0.00023143	-0.0013758	0	0	0.00139513	0	0	0	0	0	0
1.68	-0.00015743	-0.00141835	0	0	0.00142706	0	0	0	0	0	0
1.682	-3.397e-05	-0.00130259	0	0	0.00130303	0	0	0	0	0	0
1.684	0.00014844	-0.00111493	0	0	0.00112477	0	0	0	0	0	0
1.686	0.00038471	-0.00096696	0	0	0.00104068	0	0	0	0	0	0
1.688	0.00065383	-0.00094428	0	0	0.00114855	0	0	0	0	0	0
1.69	0.00092842	-0.0010668	0	0	0.00141422	0	0	0	0	0	0
1.692	0.00118849	-0.00127875	0	0	0.00174577	0	0	0	0	0	0
1.694	0.00142524	-0.00147471	0	0	0.00205087	0	0	0	0	0	0
1.696	0.00163331	-0.00154985	0	0	0.00225161	0	0	0	0	0	0
1.698	0.00180483	-0.0014484	0	0	0.00231415	0	0	0	0	0	0
1.7	0.00193051	-0.00118807	0	0	0.0022668	0	0	0	0	0	0
1.702	0.00200258	-0.00085252	0	0	0.00217649	0	0	0	0	0	0
1.704	0.00201681	-0.00055662	0	0	0.00209221	0	0	0	0	0	0
1.706	0.00197098	-0.00039798	0	0	0.00201076	0	0	0	0	0	0
1.708	0.00186357	-0.0004148	0	0	0.00190918	0	0	0	0	0	0
1.71	0.00169771	-0.00056992	0	0	0.00179082	0	0	0	0	0	0
1.712	0.001484	-0.00076933	0	0	0.00167156	0	0	0	0	0	0
1.714	0.00123811	-0.00090587	0	0	0.00153412	0	0	0	0	0	0
1.716	0.00097858	-0.00090747	0	0	0.00133459	0	0	0	0	0	0
1.718	0.00072465	-0.00077054	0	0	0.00105776	0	0	0	0	0	0
1.72	0.00049113	-0.00056384	0	0	0.000747746	0	0	0	0	0	0
1.722	0.00028511	-0.0003971	0	0	0.000488852	0	0	0	0	0	0
1.724	0.00010627	-0.00036783	0	0	0.000382874	0	0	0	0	0	0
1.726	-5.289e-05	-0.00051496	0	0	0.000517669	0	0	0	0	0	0
1.728	-0.00020633	-0.00080145	0	0	0.000827583	0	0	0	0	0	0
1.73	-0.00036883	-0.00112785	0	0	0.00118663	0	0	0	0	0	0
1.732	-0.00054305	-0.00136924	0	0	0.001473	0	0	0	0	0	0
1.734	-0.00071328	-0.00142594	0	0	0.00159439	0	0	0	0	0	0
1.736	-0.00086203	-0.00126714	0	0	0.00153256	0	0	0	0	0	0
1.738	-0.00098849	-0.00094255	0	0	0.00136584	0	0	0	0	0	0
1.74	-0.00110296	-0.00055736	0	0	0.00123579	0	0	0	0	0	0
1.742	-0.00121155	-0.00022618	0	0	0.00123248	0	0	0	0	0	0
1.744	-0.00131139	-2.658e-05	0	0	0.00131166	0	0	0	0	0	0
1.746	-0.00139327	2.834e-05	0	0	0.00139356	0	0	0	0	0	0
1.748	-0.00144677	-1.137e-05	0	0	0.00144681	0	0	0	0	0	0
1.75	-0.00146987	-5.929e-05	0	0	0.00147107	0	0	0	0	0	0
1.752	-0.00147667	-3.378e-05	0	0	0.00147706	0	0	0	0	0	0
1.754	-0.00149301	0.00010234	0	0	0.00149651	0	0	0	0	0	0
1.756	-0.00154095	0.00032347	0	0	0.00157453	0	0	0	0	0	0
1.758	-0.00162698	0.00055521	0	0	0.00171911	0	0	0	0	0	0
1.76	-0.0017455	0.00071036	0	0	0.00188451	0	0	0	0	0	0
1.762	-0.0018877	0.00072653	0	0	0.00202269	0	0	0	0	0	0
1.764	-0.00203992	0.00059265	0	0	0.00212427	0	0	0	0	0	0
1.766	-0.00217994	0.00035646	0	0	0.00220889	0	0	0	0	0	0
1.768	-0.00228694	0.00010711	0	0	0.00228945	0	0	0	0	0	0
1.77	-0.00235144	-6.22e-05	0	0	0.00235226	0	0	0	0	0	0
1.772	-0.00236989	-9.462e-05	0	0	0.00237178	0	0	0	0	0	0
1.774	-0.0023359	6.38e-06	0	0	0.00233591	0	0	0	0	0	0
1.776	-0.00223698	0.00017965	0	0	0.00224418	0	0	0	0	0	0
1.778	-0.0020585	0.00033463	0	0	0.00208552	0	0	0	0	0	0
1.78	-0.00179761	0.00039245	0	0	0.00183995	0	0	0	0	0	0
1.782	-0.00147323	0.00032112	0	0	0.00150782	0	0	0	0	0	0
1.784	-0.00111539	0.00014916	0	0	0.00112532	0	0	0	0	0	0
1.786	-0.00074428	-4.816e-05	0	0	0.000745837	0	0	0	0	0	0
1.788	-0.00035939	-0.00018352	0	0	0.000403535	0	0	0	0	0	0
1.79	5.409e-05	-0.00019662	0	0	0.000203924	0	0	0	0	0	0
1.792	0.00050641	-8.074e-05	0	0	0.000512806	0	0	0	0	0	0
1.794	0.00098921	0.00011327	0	0	0.000995674	0	0	0	0	0	0
1.796	0.00147992	0.00029974	0	0	0.00150997	0	0	0	0	0	0
1.798	0.00195453	0.00039927	0	0	0.00199489	0	0	0	0	0	0
1.8	0.00239434	0.00037635	0	0	0.00242374	0	0	0	0	0	0
1.802	0.00278589	0.00025536	0	0	0.00279757	0	0	0	0	0	0
1.804	0.00311919	0.0001087	0	0	0.00312108	0	0	0	0	0	0
1.806	0.00338366	2.237e-05	0	0	0.00338373	0	0	0	0	0	0
1.808	0.00356069	5.659e-05	0	0	0.00356114	0	0	0	0	0	0
1.81	0.0036213	0.0002201	0	0	0.00362798	0	0	0	0	0	0
1.812	0.00353726	0.00046686	0	0	0.00356794	0	0	0	0	0	0
1.814	0.00329497	0.00071407	0	0	0.00337146	0	0	0	0	0	0
1.816	0.00289717	0.0008753	0	0	0.00302651	0	0	0	0	0	0
1.818	0.00235951	0.0008973	0	0	0.00252437	0	0	0	0	0	0
1.82	0.00171469	0.00078389	0	0	0.00188538	0	0	0	0	0	0
1.822	0.00101389	0.00059386	0	0	0.00117501	0	0	0	0	0	0
1.824	0.00031705	0.00041374	0	0	0.00052125	0	0	0	0	0	0
1.826	-0.00031926	0.00031982	0	0	0.000451898	0	0	0	0	0	0
1.828	-0.00085015	0.00034625	0	0	0.000917956	0	0	0	0	0	0
1.83	-0.00125162	0.00047169	0	0	0.00133755	0	0	0	0	0	0
1.832	-0.00152462	0.00063128	0	0	0.00165015	0	0	0	0	0	0
1.834	-0.00168111	0.00074813	0	0	0.00184006	0	0	0	0	0	0
1.836	-0.00172561	0.00076909	0	0	0.00188924	0	0	0	0	0	0
1.838	-0.00165709	0.00068858	0	0	0.00179446	0	0	0	0	0	0
1.84	-0.00148168	0.0005498	0	0	0.0015804	0	0	0	0	0	0
1.842	-0.00121358	0.00042408	0	0	0.00128554	0	0	0	0	0	0
1.844	-0.00086834	0.00037964	0	0	0.000947703	0	0	0	0	0	0
1.846	-0.00046083	0.00045188	0	0	0.000645414	0	0	0	0	0	0
1.848	-6.65e-06	0.00062587	0	0	0.000625905	0	0	0	0	0	0
1.85	0.0004775	0.0008397	0	0	0.000965972	0	0	0	0	0	0
1.852	0.00097633	0.00100929	0	0	0.00140424	0	0	0	0	0	0
1.854	0.00147828	0.00106425	0	0	0.00182152	0	0	0	0	0	0
1.856	0.00197172	0.00097817	0	0	0.00220102	0	0	0	0	0	0
1.858	0.00243671	0.00077965	0	0	0.0025584	0	0	0	0	0	0
1.86	0.00284309	0.00053867	0	0	0.00289367	0	0	0	0	0	0
1.862	0.00315846	0.00033321	0	0	0.00317599	0	0	0	0	0	0
1.864	0.00335647	0.00021231	0	0	0.00336318	0	0	0	0	0	0
1.866	0.00341928	0.00017361	0	0	0.00342368	0	0	0	0	0	0
1.868	0.00333738	0.00016605	0	0	0.00334151	0	0	0	0	0	0
1.87	0.0031088	0.0001157	0	0	0.00311095	0	0	0	0	0	0
1.872	0.00273998	-3.936e-05	0	0	0.00274026	0	0	0	0	0	0
1.874	0.0022486	-0.0003208	0	0	0.00227137	0	0	0	0	0	0
1.876	0.00166382	-0.0006987	0	0	0.00180457	0	0	0	0	0	0
1.878	0.00102261	-0.00110259	0	0	0.00150381	0	0	0	0	0	0
1.88	0.0003635	-0.00144944	0	0	0.00149433	0	0	0	0	0	0
1.882	-0.00028014	-0.00167487	0	0	0.00169814	0	0	0	0	0	0
1.884	-0.00088492	-0.00175779	0	0	0.00196797	0	0	0	0	0	0
1.886	-0.00143786	-0.00172907	0	0	0.00224881	0	0	0	0	0	0
1.888	-0.00193155	-0.00165681	0	0	0.00254478	0	0	0	0	0	0
1.89	-0.00235759	-0.00161507	0	0	0.00285774	0	0	0	0	0	0
1.892	-0.00270518	-0.00165118	0	0	0.00316929	0	0	0	0	0	0
1.894	-0.00296867	-0.00176501	0	0	0.00345373	0	0	0	0	0	0
1.896	-0.00315294	-0.00191087	0	0	0.00368679	0	0	0	0	0	0
1.898	-0.00326737	-0.00202101	0	0	0.0038419	0	0	0	0	0	0
1.9	-0.003322	-0.00203731	0	0	0.00389696	0	0	0	0	0	0
1.902	-0.00332887	-0.00193612	0	0	0.00385097	0	0	0	0	0	0
1.904	-0.00329567	-0.0017367	0	0	0.00372526	0	0	0	0	0	0
1.906	-0.0032213	-0.00149126	0	0	0.00354974	0	0	0	0	0	0
1.908	-0.00310595	-0.0012613	0	0	0.00335228	0	0	0	0	0	0
1.91	-0.00295811	-0.00108906	0	0	0.00315222	0	0	0	0	0	0
1.912	-0.0027889	-0.00097778	0	0	0.00295534	0	0	0	0	0	0
1.914	-0.00260895	-0.00089263	0	0	0.00275743	0	0	0	0	0	0
1.916	-0.00243027	-0.00078048	0	0	0.00255252	0	0	0	0	0	0
1.918	-0.00226332	-0.00059589	0	0	0.00234045	0	0	0	0	0	0
1.92	-0.00211087	-0.00032318	0	0	0.00213547	0	0	0	0	0	0
1.922	-0.00196568	1.161e-05	0	0	0.00196571	0	0	0	0	0	0
1.924	-0.00181412	0.00034645	0	0	0.00184691	0	0	0	0	0	0
1.926	-0.00164117	0.00060834	0	0	0.00175029	0	0	0	0	0	0
1.928	-0.00143044	0.00074499	0	0	0.00161281	0	0	0	0	0	0
1.93	-0.00116489	0.00074663	0	0	0.00138363	0	0	0	0	0	0
1.932	-0.00083696	0.00064933	0	0	0.00105931	0	0	0	0	0	0
1.934	-0.00045772	0.00051894	0	0	0.000691958	0	0	0	0	0	0
1.936	-5.012e-05	0.00042269	0	0	0.000425651	0	0	0	0	0	0
1.938	0.00036427	0.00040167	0	0	0.000542247	0	0	0	0	0	0
1.94	0.00077166	0.00045535	0	0	0.000895993	0	0	0	0	0	0
1.942	0.00116435	0.00054386	0	0	0.0012851	0	0	0	0	0	0
1.944	0.00153237	0.00060787	0	0	0.00164853	0	0	0	0	0	0
1.946	0.00185814	0.00059721	0	0	0.00195175	0	0	0	0	0	0
1.948	0.00212367	0.00049492	0	0	0.00218058	0	0	0	0	0	0
1.95	0.00231789	0.00032676	0	0	0.00234081	0	0	0	0	0	0
1.952	0.0024331	0.00015175	0	0	0.00243783	0	0	0	0	0	0
1.954	0.00246054	3.746e-05	0	0	0.00246083	0	0	0	0	0	0
1.956	0.00239114	2.99e-05	0	0	0.00239133	0	0	0	0	0	0
1.958	0.00221789	0.00013199	0	0	0.00222181	0	0	0	0	0	0
1.96	0.00194109	0.00030123	0	0	0.00196432	0	0	0	0	0	0
1.962	0.00157642	0.00046646	0	0	0.00164398	0	0	0	0	0	0
1.964	0.00115545	0.00055669	0	0	0.00128256	0	0	0	0	0	0
1.966	0.00071162	0.00053124	0	0	0.000888042	0	0	0	0	0	0
1.968	0.00026899	0.00039711	0	0	0.000479637	0	0	0	0	0	0
1.97	-0.0001511	0.00020483	0	0	0.000254532	0	0	0	0	0	0
1.972	-0.00052025	2.67e-05	0	0	0.000520935	0	0	0	0	0	0
1.974	-0.00080565	-7.073e-05	0	0	0.000808749	0	0	0	0	0	0
1.976	-0.00097853	-4.805e-05	0	0	0.000979709	0	0	0	0	0	0
1.978	-0.00101424	9.866e-05	0	0	0.00101903	0	0	0	0	0	0
1.98	-0.0008855	0.00034561	0	0	0.000950556	0	0	0	0	0	0
1.982	-0.00056285	0.00066157	0	0	0.000868605	0	0	0	0	0	0
1.984	-2.208e-05	0.00102963	0	0	0.00102987	0	0	0	0	0	0
1.986	0.00075137	0.00146179	0	0	0.00164359	0	0	0	0	0	0
1.988	0.00175955	0.00200112	0	0	0.00266468	0	0	0	0	0	0
1.99	0.00298945	0.00270755	0	0	0.00403332	0	0	0	0	0	0
1.992	0.00441509	0.00363118	0	0	0.00571651	0	0	0	0	0	0
1.994	0.00600056	0.00478575	0	0	0.00767529	0	0	0	0	0	0
1.996	0.00769615	0.00613514	0	0	0.00984229	0	0	0	0	0	0
1.998	0.00942889	0.00759769	0	0	0.012109	0	0	0	0	0	0
2	0.0110958	0.00906392	0	0	0.0143273	0	0	0	0	0	0

## Sheet: Apr30jump2(.all)
0	0.00723839	0.0172834	0.00083576	6.05e-06	0	0	0	0	-0.00015718	0.275946	0	0	0	0	0	0	-0.014648	0
0.002	0	0.0172817	0.00058436	0	0	0	0	0	-0.00043354	0.276331	0	0	0	0	0	0	-0.014648	0
0.004	0.00242313	0.0172806	0.00023534	5.7e-07	0	0	0	0	-0.00071282	0.276688	0	0	0	0	0	0	-0.019531	0
0.006	0	0.0172801	-2.04e-05	0	0	0	0	0	-0.00098911	0.277013	0	0	0	0	0	0	-0.0048828	0
0.008	0.00084003	0.0172801	-0.00011508	-1e-07	0	0	0	0	-0.00125824	0.277306	0	0	0	0	0	0	-0.019531	0
0.01	0.00242313	0.0172804	-0.00010125	-2.5e-07	0	0	0	0	-0.00151561	0.277565	0	0	0	0	0	0	-0.021973	0
0.012	0.00084003	0.0172806	-7.1e-05	-6e-08	0	0	0	0	-0.00175564	0.277785	0	0	0	0	0	0	-0.01709	0
0.014	0	0.0172807	-9.155e-05	0	0	0	0	0	-0.00197254	0.277956	0	0	0	0	0	0	-0.014648	0
0.016	0	0.0172809	-0.00016396	0	0	0	0	0	-0.00216124	0.27807	0	0	0	0	0	0	-0.012207	0
0.018	0	0.0172812	-0.00023043	0	0	0	0	0	-0.0023181	0.278118	0	0	0	0	0	0	-0.014648	0
0.02	0.00242313	0.0172817	-0.00024109	-5.8e-07	0	0	0	0	-0.00244114	0.278098	0	0	0	0	0	0	-0.019531	0
0.022	0.00084003	0.0172821	-0.00019787	-1.7e-07	0	0	0	0	-0.00252934	0.278018	0	0	0	0	0	0	-0.019531	0
0.024	0	0.0172826	-0.00013195	0	0	0	0	0	-0.00258125	0.277895	0	0	0	0	0	0	-0.012207	0
0.026	0.00084003	0.0172828	-7.16e-05	-6e-08	0	0	0	0	-0.00259412	0.277751	0	0	0	0	0	0	-0.01709	0
0.028	0	0.017283	-3.576e-05	0	0	0	0	0	-0.00256636	0.277605	0	0	0	0	0	0	-0.0048828	0
0.03	0	0.017283	-3.757e-05	0	0	0	0	0	-0.00250181	0.27747	0	0	0	0	0	0	-0.012207	0
0.032	0.00084003	0.0172831	-8.641e-05	-7e-08	0	0	0	0	-0.00241016	0.277346	0	0	0	0	0	0	-0.01709	0
0.034	0	0.0172833	-0.0001874	0	0	0	0	0	-0.0023037	0.277228	0	0	0	0	0	0	-0.0097656	0
0.036	0.00242313	0.0172837	-0.00033788	-8.2e-07	0	0	0	0	-0.00219291	0.277107	0	0	0	0	0	0	-0.014648	0
0.038	0	0.0172843	-0.00052051	0	0	0	0	0	-0.00208376	0.276976	0	0	0	0	0	0	-0.019531	0
0.04	0	0.0172854	-0.00069344	0	0	0	0	0	-0.00198014	0.276831	0	0	0	0	0	0	-0.021973	0
0.042	0	0.0172868	-0.00078752	0	0	0	0	0	-0.00188764	0.276674	0	0	0	0	0	0	-0.01709	0
0.044	0.00407219	0.0172883	-0.0007426	-3.02e-06	0	0	0	0	-0.00181281	0.276507	0	0	0	0	0	0	-0.012207	0
0.046	0	0.0172898	-0.0005719	0	0	0	0	0	-0.00176101	0.276336	0	0	0	0	0	0	-0.01709	0
0.048	0	0.017291	-0.00034257	0	0	0	0	0	-0.00173553	0.27617	0	0	0	0	0	0	-0.01709	0
0.05	0.00565529	0.0172916	-8.015e-05	-4.5e-07	0	0	0	0	-0.00173678	0.276021	0	0	0	0	0	0	-0.01709	0
0.052	0.00084003	0.0172918	0.00020148	1.7e-07	0	0	0	0	-0.00176231	0.275897	0	0	0	0	0	0	-0.014648	0
0.054	0.00084003	0.0172914	0.00039434	3.3e-07	0	0	0	0	-0.00180871	0.275804	0	0	0	0	0	0	-0.014648	0
0.056	0.00242313	0.0172906	0.00037434	9.1e-07	0	0	0	0	-0.00187239	0.27575	0	0	0	0	0	0	-0.01709	0
0.058	0	0.0172899	0.00016203	0	0	0	0	0	-0.00194868	0.275736	0	0	0	0	0	0	-0.026855	0
0.06	0	0.0172895	-9.175e-05	0	0	0	0	0	-0.00203066	0.275761	0	0	0	0	0	0	-0.019531	0
0.062	0	0.0172897	-0.00023862	0	0	0	0	0	-0.00210906	0.275813	0	0	0	0	0	0	-0.014648	0
0.064	0.00084003	0.0172902	-0.00020958	-1.8e-07	0	0	0	0	-0.00217412	0.275886	0	0	0	0	0	0	-0.01709	0
0.066	0	0.0172906	-1.061e-05	0	0	0	0	0	-0.00221806	0.275984	0	0	0	0	0	0	-0.014648	0
0.068	0	0.0172906	0.00028839	0	0	0	0	0	-0.00223612	0.27612	0	0	0	0	0	0	-0.01709	0
0.07	0.00242313	0.0172901	0.0005544	1.34e-06	0	0	0	0	-0.00222678	0.276303	0	0	0	0	0	0	-0.0048828	0
0.072	0.00084003	0.017289	0.00065706	5.5e-07	0	0	0	0	-0.00219201	0.276541	0	0	0	0	0	0	-0.019531	0
0.074	0.00242313	0.0172876	0.00056762	1.38e-06	0	0	0	0	-0.00213659	0.276836	0	0	0	0	0	0	-0.01709	0
0.076	0.00084003	0.0172865	0.00036232	3e-07	0	0	0	0	-0.00206568	0.277186	0	0	0	0	0	0	-0.012207	0
0.078	0	0.0172858	0.00014794	0	0	0	0	0	-0.00198319	0.277587	0	0	0	0	0	0	-0.01709	0
0.08	0	0.0172855	1.779e-05	0	0	0	0	0	-0.00189317	0.27804	0	0	0	0	0	0	-0.026855	0
0.082	0.00084003	0.0172855	4.222e-05	4e-08	0	0	0	0	-0.00180179	0.278535	0	0	0	0	0	0	-0.012207	0
0.084	0	0.0172854	0.00022523	0	0	0	0	0	-0.00171656	0.279054	0	0	0	0	0	0	-0.01709	0
0.086	0	0.0172849	0.00044222	0	0	0	0	0	-0.00164381	0.27957	0	0	0	0	0	0	-0.019531	0
0.088	0.00084003	0.017284	0.00049836	4.2e-07	0	0	0	0	-0.00158768	0.280049	0	0	0	0	0	0	-0.019531	0
0.09	0.00084003	0.017283	0.00029787	2.5e-07	0	0	0	0	-0.00155118	0.280461	0	0	0	0	0	0	-0.01709	0
0.092	0	0.0172824	-0.00010872	0	0	0	0	0	-0.00153603	0.280782	0	0	0	0	0	0	-0.0073242	0
0.094	0.00242313	0.0172827	-0.0006164	-1.49e-06	0	0	0	0	-0.00154132	0.281002	0	0	0	0	0	0	-0.01709	0
0.096	0	0.0172839	-0.00109243	0	0	0	0	0	-0.00156454	0.28112	0	0	0	0	0	0	-0.0024414	0
0.098	0.00565529	0.0172861	-0.00135259	-7.65e-06	0	0	0	0	-0.00160334	0.281146	0	0	0	0	0	0	-0.012207	0
0.1	0.00242313	0.0172888	-0.00123025	-2.98e-06	0	0	0	0	-0.00165457	0.281097	0	0	0	0	0	0	-0.01709	0
0.102	0.00084003	0.0172912	-0.00071229	-6e-07	0	0	0	0	-0.00171336	0.280993	0	0	0	0	0	0	-0.0024414	0
0.104	0.00565529	0.0172927	7.31e-06	4e-08	0	0	0	0	-0.00177535	0.280853	0	0	0	0	0	0	-0.019531	0
0.106	0	0.0172926	0.00063845	0	0	0	0	0	-0.00183824	0.280694	0	0	0	0	0	0	-0.019531	0
0.108	0.00242313	0.0172914	0.00097739	2.37e-06	0	0	0	0	-0.00190013	0.280531	0	0	0	0	0	0	-0.0048828	0
0.11	0	0.0172894	0.00099982	0	0	0	0	0	-0.00195757	0.280381	0	0	0	0	0	0	-0.0097656	0
0.112	0	0.0172874	0.00081296	0	0	0	0	0	-0.00200681	0.280261	0	0	0	0	0	0	-0.019531	0
0.114	0	0.0172858	0.0005489	0	0	0	0	0	-0.00204668	0.280181	0	0	0	0	0	0	-0.01709	0
0.116	0	0.0172847	0.000303	0	0	0	0	0	-0.00207933	0.280139	0	0	0	0	0	0	-0.01709	0
0.118	0.00084003	0.0172841	0.00012993	1.1e-07	0	0	0	0	-0.00210821	0.280115	0	0	0	0	0	0	-0.012207	0
0.12	0	0.0172838	4.227e-05	0	0	0	0	0	-0.00213684	0.280086	0	0	0	0	0	0	-0.0097656	0
0.122	0	0.0172837	-6.8e-06	0	0	0	0	0	-0.00216921	0.280031	0	0	0	0	0	0	-0.012207	0
0.124	0	0.0172838	-9.259e-05	0	0	0	0	0	-0.00220933	0.279939	0	0	0	0	0	0	-0.019531	0
0.126	0.00723839	0.0172839	-0.0002267	-1.64e-06	0	0	0	0	-0.00225977	0.27981	0	0	0	0	0	0	-0.014648	0
0.128	0	0.0172844	-0.00034978	0	0	0	0	0	-0.00232076	0.279653	0	0	0	0	0	0	-0.014648	0
0.13	0	0.0172851	-0.00043733	0	0	0	0	0	-0.00238963	0.279482	0	0	0	0	0	0	-0.0097656	0
0.132	0.00723839	0.017286	-0.0005216	-3.78e-06	0	0	0	0	-0.0024613	0.27931	0	0	0	0	0	0	-0.012207	0
0.134	0.00242313	0.017287	-0.00059576	-1.44e-06	0	0	0	0	-0.00253022	0.279137	0	0	0	0	0	0	-0.014648	0
0.136	0	0.0172882	-0.00058062	0	0	0	0	0	-0.00259115	0.278959	0	0	0	0	0	0	-0.0073242	0
0.138	0.00084003	0.0172894	-0.00041518	-3.5e-07	0	0	0	0	-0.00263859	0.278776	0	0	0	0	0	0	-0.019531	0
0.14	0.00723839	0.0172902	-0.00013348	-9.7e-07	0	0	0	0	-0.00266795	0.278599	0	0	0	0	0	0	-0.014648	0
0.142	0	0.0172905	0.00019455	0	0	0	0	0	-0.00267834	0.278447	0	0	0	0	0	0	-0.019531	0
0.144	0.00242313	0.0172901	0.00053551	1.3e-06	0	0	0	0	-0.00267263	0.278336	0	0	0	0	0	0	-0.01709	0
0.146	0	0.017289	0.00083026	0	0	0	0	0	-0.00265464	0.27827	0	0	0	0	0	0	-0.012207	0
0.148	0.00242313	0.0172873	0.00095489	2.31e-06	0	0	0	0	-0.00262696	0.278244	0	0	0	0	0	0	-0.014648	0
0.15	0	0.0172854	0.00083296	0	0	0	0	0	-0.00259083	0.278248	0	0	0	0	0	0	-0.0097656	0
0.152	0.00084003	0.0172838	0.00052607	4.4e-07	0	0	0	0	-0.00254771	0.278274	0	0	0	0	0	0	-0.014648	0
0.154	0.00723839	0.0172827	0.00017858	1.29e-06	0	0	0	0	-0.0025011	0.278312	0	0	0	0	0	0	-0.01709	0
0.156	0	0.0172824	-9.376e-05	0	0	0	0	0	-0.00245667	0.278357	0	0	0	0	0	0	-0.012207	0
0.158	0.00242313	0.0172826	-0.00025225	-6.1e-07	0	0	0	0	-0.00242103	0.278402	0	0	0	0	0	0	-0.01709	0
0.16	0	0.0172831	-0.00030342	0	0	0	0	0	-0.00239963	0.278444	0	0	0	0	0	0	-0.014648	0
0.162	0	0.0172837	-0.00025971	0	0	0	0	0	-0.00239509	0.278482	0	0	0	0	0	0	-0.01709	0
0.164	0.00242313	0.0172842	-0.00015195	-3.7e-07	0	0	0	0	-0.00240692	0.278515	0	0	0	0	0	0	-0.01709	0
0.166	0	0.0172845	-5.528e-05	0	0	0	0	0	-0.00243206	0.27854	0	0	0	0	0	0	-0.0097656	0
0.168	0	0.0172846	-3.624e-05	0	0	0	0	0	-0.00246617	0.278547	0	0	0	0	0	0	-0.012207	0
0.17	0	0.0172847	-7.345e-05	0	0	0	0	0	-0.00250458	0.278522	0	0	0	0	0	0	-0.019531	0
0.172	0	0.0172848	-0.00010579	0	0	0	0	0	-0.00254168	0.278456	0	0	0	0	0	0	-0.024414	0
0.174	0	0.017285	-0.00013176	0	0	0	0	0	-0.00256977	0.278353	0	0	0	0	0	0	-0.019531	0
0.176	0.00407219	0.0172853	-0.00018323	-7.5e-07	0	0	0	0	-0.00258012	0.278224	0	0	0	0	0	0	-0.026855	0
0.178	0.00084003	0.0172856	-0.00024772	-2.1e-07	0	0	0	0	-0.00256648	0.278074	0	0	0	0	0	0	-0.01709	0
0.18	0.00084003	0.0172862	-0.00027988	-2.4e-07	0	0	0	0	-0.0025282	0.2779	0	0	0	0	0	0	-0.01709	0
0.182	0	0.0172867	-0.00026347	0	0	0	0	0	-0.00246936	0.277703	0	0	0	0	0	0	-0.0097656	0
0.184	0.00084003	0.0172872	-0.00021687	-1.8e-07	0	0	0	0	-0.00239562	0.277493	0	0	0	0	0	0	-0.0073242	0
0.186	0	0.0172877	-0.00013711	0	0	0	0	0	-0.00231186	0.277281	0	0	0	0	0	0	-0.01709	0
0.188	0	0.0172879	9.28e-06	0	0	0	0	0	-0.00222176	0.27707	0	0	0	0	0	0	-0.01709	0
0.19	0.00242313	0.0172879	0.00021964	5.3e-07	0	0	0	0	-0.00212921	0.276855	0	0	0	0	0	0	-0.021973	0
0.192	0	0.0172875	0.00042358	0	0	0	0	0	-0.00203944	0.276629	0	0	0	0	0	0	-0.01709	0
0.194	0	0.0172866	0.00053498	0	0	0	0	0	-0.00195787	0.276393	0	0	0	0	0	0	-0.019531	0
0.196	0.00084003	0.0172856	0.00051667	4.3e-07	0	0	0	0	-0.00188811	0.276161	0	0	0	0	0	0	-0.01709	0
0.198	0	0.0172845	0.00038843	0	0	0	0	0	-0.00183099	0.275963	0	0	0	0	0	0	-0.01709	0
0.2	0.00242313	0.0172838	0.00018669	4.5e-07	0	0	0	0	-0.0017852	0.275837	0	0	0	0	0	0	-0.014648	0
0.202	0.00084003	0.0172834	-5.891e-05	-5e-08	0	0	0	0	-0.00174883	0.275812	0	0	0	0	0	0	-0.014648	0
0.204	0.00084003	0.0172835	-0.00029235	-2.5e-07	0	0	0	0	-0.00172048	0.275889	0	0	0	0	0	0	-0.01709	0
0.206	0.00084003	0.0172841	-0.00040351	-3.4e-07	0	0	0	0	-0.00169846	0.276045	0	0	0	0	0	0	-0.012207	0
0.208	0	0.0172849	-0.00031609	0	0	0	0	0	-0.00167966	0.276247	0	0	0	0	0	0	-0.0097656	0
0.21	0	0.0172855	-0.00010371	0	0	0	0	0	-0.00166182	0.276463	0	0	0	0	0	0	-0.019531	0
0.212	0.00084003	0.0172857	7.454e-05	6e-08	0	0	0	0	-0.00164659	0.276665	0	0	0	0	0	0	-0.0097656	0
0.214	0	0.0172856	0.00013499	0	0	0	0	0	-0.00163772	0.276826	0	0	0	0	0	0	-0.0097656	0
0.216	0	0.0172853	0.00010149	0	0	0	0	0	-0.00163801	0.276925	0	0	0	0	0	0	-0.014648	0
0.218	0	0.0172851	3.839e-05	0	0	0	0	0	-0.00164917	0.27695	0	0	0	0	0	0	-0.019531	0
0.22	0.00888745	0.017285	1.05e-05	9e-08	0	0	0	0	-0.00167216	0.276907	0	0	0	0	0	0	-0.014648	0
0.222	0.00242313	0.017285	7.146e-05	1.7e-07	0	0	0	0	-0.00170714	0.276813	0	0	0	0	0	0	-0.01709	0
0.224	0.00084003	0.0172849	0.00023249	2e-07	0	0	0	0	-0.00175378	0.27669	0	0	0	0	0	0	-0.014648	0
0.226	0.00242313	0.0172844	0.00042513	1.03e-06	0	0	0	0	-0.00181071	0.276557	0	0	0	0	0	0	-0.021973	0
0.228	0.00084003	0.0172836	0.00052961	4.4e-07	0	0	0	0	-0.00187443	0.276424	0	0	0	0	0	0	-0.019531	0
0.23	0	0.0172825	0.00046851	0	0	0	0	0	-0.00193891	0.276297	0	0	0	0	0	0	-0.014648	0
0.232	0.00565529	0.0172816	0.00026444	1.5e-06	0	0	0	0	-0.00199699	0.276176	0	0	0	0	0	0	-0.01709	0
0.234	0	0.017281	-1.01e-06	0	0	0	0	0	-0.00204398	0.276058	0	0	0	0	0	0	-0.012207	0
0.236	0.00407219	0.017281	-0.00026423	-1.08e-06	0	0	0	0	-0.00208018	0.27594	0	0	0	0	0	0	-0.019531	0
0.238	0.00242313	0.0172816	-0.00048485	-1.17e-06	0	0	0	0	-0.00210891	0.275827	0	0	0	0	0	0	-0.026855	0
0.24	0.00242313	0.0172825	-0.00061344	-1.49e-06	0	0	0	0	-0.00213186	0.275736	0	0	0	0	0	0	-0.01709	0
0.242	0.00084003	0.0172838	-0.00063068	-5.3e-07	0	0	0	0	-0.00214683	0.275697	0	0	0	0	0	0	-0.029297	0
0.244	0.00084003	0.017285	-0.0005823	-4.9e-07	0	0	0	0	-0.00214909	0.275739	0	0	0	0	0	0	-0.014648	0
0.246	0	0.0172862	-0.00050602	0	0	0	0	0	-0.00213353	0.275875	0	0	0	0	0	0	-0.012207	0
0.248	0	0.0172872	-0.00036338	0	0	0	0	0	-0.00209539	0.276103	0	0	0	0	0	0	-0.01709	0
0.25	0.00084003	0.0172879	-9.781e-05	-8e-08	0	0	0	0	-0.00203128	0.276404	0	0	0	0	0	0	-0.01709	0
0.252	0	0.0172881	0.00025381	0	0	0	0	0	-0.00194187	0.27675	0	0	0	0	0	0	-0.0097656	0
0.254	0	0.0172876	0.00056063	0	0	0	0	0	-0.00183367	0.277112	0	0	0	0	0	0	-0.012207	0
0.256	0.00407219	0.0172865	0.00072262	2.94e-06	0	0	0	0	-0.00171712	0.277466	0	0	0	0	0	0	-0.021973	0
0.258	0	0.017285	0.00074007	0	0	0	0	0	-0.00160321	0.277787	0	0	0	0	0	0	-0.01709	0
0.26	0	0.0172836	0.00065386	0	0	0	0	0	-0.00150131	0.278053	0	0	0	0	0	0	-0.014648	0
0.262	0	0.0172823	0.000484	0	0	0	0	0	-0.00141891	0.278247	0	0	0	0	0	0	-0.0073242	0
0.264	0	0.0172813	0.00024815	0	0	0	0	0	-0.00136129	0.278361	0	0	0	0	0	0	-0.014648	0
0.266	0	0.0172808	2.61e-06	0	0	0	0	0	-0.00133017	0.278399	0	0	0	0	0	0	-0.014648	0
0.268	0	0.0172808	-0.00017986	0	0	0	0	0	-0.0013232	0.27837	0	0	0	0	0	0	-0.01709	0
0.27	0	0.0172811	-0.00027351	0	0	0	0	0	-0.00133506	0.278286	0	0	0	0	0	0	-0.014648	0
0.272	0.00242313	0.0172817	-0.00031084	-7.5e-07	0	0	0	0	-0.00135909	0.278156	0	0	0	0	0	0	-0.01709	0
0.274	0.00242313	0.0172823	-0.00034053	-8.3e-07	0	0	0	0	-0.00138931	0.277993	0	0	0	0	0	0	-0.014648	0
0.276	0	0.017283	-0.00039572	0	0	0	0	0	-0.00142201	0.277814	0	0	0	0	0	0	-0.014648	0
0.278	0	0.0172838	-0.00048507	0	0	0	0	0	-0.00145593	0.277636	0	0	0	0	0	0	-0.012207	0
0.28	0	0.0172848	-0.00058869	0	0	0	0	0	-0.00149202	0.27747	0	0	0	0	0	0	-0.014648	0
0.282	0.00084003	0.0172859	-0.00066094	-5.6e-07	0	0	0	0	-0.00153381	0.277318	0	0	0	0	0	0	-0.012207	0
0.284	0	0.0172873	-0.00065867	0	0	0	0	0	-0.00158745	0.277183	0	0	0	0	0	0	-0.0097656	0
0.286	0	0.0172886	-0.00058104	0	0	0	0	0	-0.00165915	0.277066	0	0	0	0	0	0	-0.021973	0
0.288	0	0.0172897	-0.00046574	0	0	0	0	0	-0.00175179	0.276979	0	0	0	0	0	0	-0.01709	0
0.29	0	0.0172907	-0.00032508	0	0	0	0	0	-0.00186451	0.276935	0	0	0	0	0	0	-0.019531	0
0.292	0	0.0172913	-0.00010115	0	0	0	0	0	-0.00199351	0.276941	0	0	0	0	0	0	-0.012207	0
0.294	0	0.0172915	0.00024997	0	0	0	0	0	-0.00213154	0.276991	0	0	0	0	0	0	-0.01709	0
0.296	0	0.017291	0.00062582	0	0	0	0	0	-0.00226784	0.27707	0	0	0	0	0	0	-0.0097656	0
0.298	0.00084003	0.0172898	0.00083452	7e-07	0	0	0	0	-0.00239078	0.277165	0	0	0	0	0	0	-0.012207	0
0.3	0	0.0172881	0.0007871	0	0	0	0	0	-0.0024906	0.277265	0	0	0	0	0	0	-0.014648	0
0.302	0	0.0172865	0.00054227	0	0	0	0	0	-0.00256154	0.277364	0	0	0	0	0	0	-0.019531	0
0.304	0.00242313	0.0172854	0.0002045	5e-07	0	0	0	0	-0.00260268	0.277452	0	0	0	0	0	0	-0.0097656	0
0.306	0	0.017285	-0.00014049	0	0	0	0	0	-0.00261622	0.277522	0	0	0	0	0	0	-0.014648	0
0.308	0	0.0172853	-0.00042623	0	0	0	0	0	-0.00260494	0.277574	0	0	0	0	0	0	-0.01709	0
0.31	0	0.0172862	-0.00061025	0	0	0	0	0	-0.00257132	0.277606	0	0	0	0	0	0	-0.01709	0
0.312	0	0.0172874	-0.00069016	0	0	0	0	0	-0.00251898	0.277614	0	0	0	0	0	0	-0.014648	0
0.314	0	0.0172888	-0.00067471	0	0	0	0	0	-0.00245454	0.277585	0	0	0	0	0	0	-0.0073242	0
0.316	0	0.0172901	-0.00053419	0	0	0	0	0	-0.00238808	0.27751	0	0	0	0	0	0	-0.019531	0
0.318	0.00084003	0.0172912	-0.00023838	-2e-07	0	0	0	0	-0.00233132	0.277392	0	0	0	0	0	0	-0.012207	0
0.32	0.00242313	0.0172917	0.00016867	4.1e-07	0	0	0	0	-0.00229478	0.27724	0	0	0	0	0	0	-0.01709	0
0.322	0	0.0172913	0.00060367	0	0	0	0	0	-0.00228426	0.277071	0	0	0	0	0	0	-0.014648	0
0.324	0	0.0172901	0.0010406	0	0	0	0	0	-0.00229736	0.276905	0	0	0	0	0	0	-0.019531	0
0.326	0.00084003	0.017288	0.00150566	1.26e-06	0	0	0	0	-0.0023235	0.276759	0	0	0	0	0	0	-0.012207	0
0.328	0	0.017285	0.00194605	0	0	0	0	0	-0.00234959	0.276637	0	0	0	0	0	0	-0.019531	0
0.33	0.00084003	0.0172811	0.00213577	1.79e-06	0	0	0	0	-0.00236636	0.27654	0	0	0	0	0	0	-0.014648	0
0.332	0.00242313	0.0172769	0.00179609	4.35e-06	0	0	0	0	-0.00237015	0.276474	0	0	0	0	0	0	-0.0073242	0
0.334	0	0.0172733	0.00089406	0	0	0	0	0	-0.00236005	0.276443	0	0	0	0	0	0	-0.012207	0
0.336	0.00084003	0.0172715	-0.00020451	-1.7e-07	0	0	0	0	-0.00233425	0.276453	0	0	0	0	0	0	-0.0097656	0
0.338	0.00888745	0.0172719	-0.00100959	-8.97e-06	0	0	0	0	-0.00229004	0.276503	0	0	0	0	0	0	-0.014648	0
0.34	0	0.0172739	-0.00131442	0	0	0	0	0	-0.00222747	0.276584	0	0	0	0	0	0	-0.014648	0
0.342	0	0.0172765	-0.00123634	0	0	0	0	0	-0.00215094	0.276683	0	0	0	0	0	0	-0.012207	0
0.344	0	0.017279	-0.00098524	0	0	0	0	0	-0.00206766	0.276797	0	0	0	0	0	0	-0.014648	0
0.346	0	0.017281	-0.00071841	0	0	0	0	0	-0.00198625	0.276924	0	0	0	0	0	0	-0.012207	0
0.348	0	0.0172824	-0.00052551	0	0	0	0	0	-0.00191636	0.277054	0	0	0	0	0	0	-0.024414	0
0.35	0	0.0172835	-0.00044387	0	0	0	0	0	-0.00186695	0.277167	0	0	0	0	0	0	-0.0097656	0
0.352	0	0.0172844	-0.00047057	0	0	0	0	0	-0.00184323	0.277238	0	0	0	0	0	0	-0.01709	0
0.354	0	0.0172853	-0.00056822	0	0	0	0	0	-0.00184524	0.277253	0	0	0	0	0	0	-0.01709	0
0.356	0.00084003	0.0172864	-0.00066439	-5.6e-07	0	0	0	0	-0.00186901	0.277205	0	0	0	0	0	0	-0.021973	0
0.358	0	0.0172878	-0.00065975	0	0	0	0	0	-0.00190934	0.277103	0	0	0	0	0	0	-0.0073242	0
0.36	0.00565529	0.0172891	-0.00048273	-2.73e-06	0	0	0	0	-0.0019619	0.276974	0	0	0	0	0	0	-0.01709	0
0.362	0.00084003	0.0172901	-0.00017077	-1.4e-07	0	0	0	0	-0.00202308	0.276857	0	0	0	0	0	0	-0.019531	0
0.364	0	0.0172904	0.00013755	0	0	0	0	0	-0.00208925	0.276781	0	0	0	0	0	0	-0.0073242	0
0.366	0	0.0172901	0.00032254	0	0	0	0	0	-0.0021563	0.276749	0	0	0	0	0	0	-0.012207	0
0.368	0	0.0172895	0.00037329	0	0	0	0	0	-0.00221942	0.276755	0	0	0	0	0	0	-0.01709	0
0.37	0.00242313	0.0172887	0.00035328	8.6e-07	0	0	0	0	-0.00227427	0.276796	0	0	0	0	0	0	-0.019531	0
0.372	0	0.017288	0.00030812	0	0	0	0	0	-0.00231821	0.276868	0	0	0	0	0	0	-0.014648	0
0.374	0.00084003	0.0172874	0.0002404	2e-07	0	0	0	0	-0.0023501	0.276968	0	0	0	0	0	0	-0.019531	0
0.376	0.00242313	0.0172869	0.00015159	3.7e-07	0	0	0	0	-0.00237048	0.277088	0	0	0	0	0	0	-0.019531	0
0.378	0.00565529	0.0172866	4.154e-05	2.3e-07	0	0	0	0	-0.00238032	0.277222	0	0	0	0	0	0	-0.0048828	0
0.38	0.00084003	0.0172865	-0.00011396	-1e-07	0	0	0	0	-0.00237729	0.277367	0	0	0	0	0	0	-0.012207	0
0.382	0	0.0172868	-0.00031953	0	0	0	0	0	-0.00235552	0.277519	0	0	0	0	0	0	-0.021973	0
0.384	0	0.0172874	-0.00051264	0	0	0	0	0	-0.00231078	0.277668	0	0	0	0	0	0	-0.026855	0
0.386	0.00084003	0.0172884	-0.00060945	-5.1e-07	0	0	0	0	-0.0022446	0.277797	0	0	0	0	0	0	-0.01709	0
0.388	0.00084003	0.0172896	-0.00059741	-5e-07	0	0	0	0	-0.00216338	0.277897	0	0	0	0	0	0	-0.019531	0
0.39	0.00242313	0.0172908	-0.00052994	-1.28e-06	0	0	0	0	-0.00207457	0.277969	0	0	0	0	0	0	-0.01709	0
0.392	0.00242313	0.0172919	-0.00041079	-1e-06	0	0	0	0	-0.00198388	0.278029	0	0	0	0	0	0	-0.0048828	0
0.394	0	0.0172927	-0.00017541	0	0	0	0	0	-0.00189545	0.278099	0	0	0	0	0	0	-0.014648	0
0.396	0.00888745	0.0172931	0.00017735	1.58e-06	0	0	0	0	-0.00181349	0.278191	0	0	0	0	0	0	-0.012207	0
0.398	0	0.0172927	0.00052671	0	0	0	0	0	-0.00174246	0.278312	0	0	0	0	0	0	-0.01709	0
0.4	0	0.0172917	0.00073941	0	0	0	0	0	-0.00168591	0.278465	0	0	0	0	0	0	-0.024414	0
0.402	0	0.0172902	0.00079107	0	0	0	0	0	-0.00164564	0.278647	0	0	0	0	0	0	-0.014648	0
0.404	0.00084003	0.0172886	0.00074572	6.3e-07	0	0	0	0	-0.00162199	0.278858	0	0	0	0	0	0	-0.0048828	0
0.406	0.00084003	0.0172871	0.00064731	5.4e-07	0	0	0	0	-0.00161487	0.279091	0	0	0	0	0	0	-0.014648	0
0.408	0	0.0172858	0.0004943	0	0	0	0	0	-0.00162313	0.279327	0	0	0	0	0	0	-0.019531	0
0.41	0	0.0172848	0.00029411	0	0	0	0	0	-0.00164185	0.279542	0	0	0	0	0	0	-0.012207	0
0.412	0	0.0172842	7.956e-05	0	0	0	0	0	-0.00166248	0.279716	0	0	0	0	0	0	-0.014648	0
0.414	0	0.0172841	-0.00011283	0	0	0	0	0	-0.0016774	0.279833	0	0	0	0	0	0	-0.0097656	0
0.416	0	0.0172843	-0.00024954	0	0	0	0	0	-0.00168313	0.279879	0	0	0	0	0	0	-0.014648	0
0.418	0.00084003	0.0172848	-0.00029835	-2.5e-07	0	0	0	0	-0.00167976	0.279841	0	0	0	0	0	0	-0.012207	0
0.42	0	0.0172854	-0.00025129	0	0	0	0	0	-0.00166976	0.27971	0	0	0	0	0	0	-0.0048828	0
0.422	0.00084003	0.0172859	-0.00015445	-1.3e-07	0	0	0	0	-0.00165717	0.279488	0	0	0	0	0	0	-0.012207	0
0.424	0	0.0172862	-7.684e-05	0	0	0	0	0	-0.00164587	0.279194	0	0	0	0	0	0	-0.0097656	0
0.426	0	0.0172864	-3.374e-05	0	0	0	0	0	-0.0016386	0.278859	0	0	0	0	0	0	-0.021973	0
0.428	0	0.0172864	2.93e-05	0	0	0	0	0	-0.00163698	0.278518	0	0	0	0	0	0	-0.014648	0
0.43	0	0.0172864	0.00016576	0	0	0	0	0	-0.00164242	0.2782	0	0	0	0	0	0	-0.012207	0
0.432	0	0.017286	0.00035999	0	0	0	0	0	-0.00165729	0.277924	0	0	0	0	0	0	-0.014648	0
0.434	0	0.0172853	0.00054546	0	0	0	0	0	-0.00168446	0.277699	0	0	0	0	0	0	-0.014648	0
0.436	0.00242313	0.0172842	0.00067392	1.63e-06	0	0	0	0	-0.001726	0.277533	0	0	0	0	0	0	-0.026855	0
0.438	0	0.0172829	0.00073126	0	0	0	0	0	-0.00178247	0.277433	0	0	0	0	0	0	-0.012207	0
0.44	0	0.0172814	0.00069616	0	0	0	0	0	-0.00185225	0.277405	0	0	0	0	0	0	-0.029297	0
0.442	0.00242313	0.01728	0.00053267	1.29e-06	0	0	0	0	-0.00193032	0.27745	0	0	0	0	0	0	-0.01709	0
0.444	0.00242313	0.017279	0.00025636	6.2e-07	0	0	0	0	-0.00200974	0.277554	0	0	0	0	0	0	-0.019531	0
0.446	0	0.0172785	-2.569e-05	0	0	0	0	0	-0.00208547	0.277695	0	0	0	0	0	0	-0.012207	0
0.448	0	0.0172785	-0.00020503	0	0	0	0	0	-0.00215486	0.277847	0	0	0	0	0	0	-0.021973	0
0.45	0.00084003	0.0172789	-0.00028343	-2.4e-07	0	0	0	0	-0.00221439	0.277985	0	0	0	0	0	0	-0.012207	0
0.452	0	0.0172795	-0.00034845	0	0	0	0	0	-0.00225954	0.278085	0	0	0	0	0	0	-0.0073242	0
0.454	0	0.0172802	-0.00046179	0	0	0	0	0	-0.00228757	0.27813	0	0	0	0	0	0	-0.01709	0
0.456	0.00242313	0.0172811	-0.00060302	-1.46e-06	0	0	0	0	-0.00229837	0.278115	0	0	0	0	0	0	-0.019531	0
0.458	0.00242313	0.0172823	-0.00071104	-1.72e-06	0	0	0	0	-0.00229348	0.278036	0	0	0	0	0	0	-0.021973	0
0.46	0.00084003	0.0172837	-0.00074058	-6.2e-07	0	0	0	0	-0.00227491	0.277895	0	0	0	0	0	0	-0.012207	0
0.462	0	0.0172852	-0.00066898	0	0	0	0	0	-0.00224554	0.277708	0	0	0	0	0	0	-0.01709	0
0.464	0	0.0172866	-0.00049958	0	0	0	0	0	-0.0022101	0.277506	0	0	0	0	0	0	-0.01709	0
0.466	0.00242313	0.0172875	-0.0002847	-6.9e-07	0	0	0	0	-0.00217435	0.277325	0	0	0	0	0	0	-0.021973	0
0.468	0	0.0172881	-0.00011274	0	0	0	0	0	-0.00214268	0.277194	0	0	0	0	0	0	-0.019531	0
0.47	0.00242313	0.0172883	-4.416e-05	-1.1e-07	0	0	0	0	-0.00211581	0.277128	0	0	0	0	0	0	-0.019531	0
0.472	0.00242313	0.0172884	-6.416e-05	-1.6e-07	0	0	0	0	-0.00209059	0.277127	0	0	0	0	0	0	-0.019531	0
0.474	0	0.0172886	-0.00011447	0	0	0	0	0	-0.00206212	0.277175	0	0	0	0	0	0	-0.021973	0
0.476	0.00242313	0.0172888	-0.00014697	-3.6e-07	0	0	0	0	-0.00202678	0.277247	0	0	0	0	0	0	-0.012207	0
0.478	0.00407219	0.0172891	-0.0001179	-4.8e-07	0	0	0	0	-0.00198498	0.277314	0	0	0	0	0	0	-0.029297	0
0.48	0.00084003	0.0172893	1.3e-07	0	0	0	0	0	-0.00194142	0.277351	0	0	0	0	0	0	-0.0097656	0
0.482	0	0.0172893	0.00015411	0	0	0	0	0	-0.001902	0.277339	0	0	0	0	0	0	-0.0024414	0
0.484	0.00084003	0.017289	0.00024084	2e-07	0	0	0	0	-0.00187084	0.277279	0	0	0	0	0	0	-0.014648	0
0.486	0.00084003	0.0172885	0.00021183	1.8e-07	0	0	0	0	-0.00185042	0.277187	0	0	0	0	0	0	-0.01709	0
0.488	0.00242313	0.0172881	7.446e-05	1.8e-07	0	0	0	0	-0.00184264	0.277085	0	0	0	0	0	0	-0.019531	0
0.49	0	0.0172879	-0.0001576	0	0	0	0	0	-0.00184834	0.276994	0	0	0	0	0	0	-0.019531	0
0.492	0	0.0172883	-0.00043395	0	0	0	0	0	-0.00186605	0.276924	0	0	0	0	0	0	-0.012207	0
0.494	0	0.0172891	-0.00063364	0	0	0	0	0	-0.00189233	0.27687	0	0	0	0	0	0	-0.029297	0
0.496	0	0.0172904	-0.00062819	0	0	0	0	0	-0.00192373	0.276828	0	0	0	0	0	0	-0.019531	0
0.498	0	0.0172917	-0.000391	0	0	0	0	0	-0.00195742	0.276794	0	0	0	0	0	0	-0.012207	0
0.5	0	0.0172924	-3.555e-05	0	0	0	0	0	-0.00199014	0.276768	0	0	0	0	0	0	-0.01709	0
0.502	0.00888745	0.0172925	0.00026835	2.38e-06	0	0	0	0	-0.00201755	0.276756	0	0	0	0	0	0	-0.019531	0
0.504	0.00407219	0.017292	0.00042923	1.75e-06	0	0	0	0	-0.00203482	0.276763	0	0	0	0	0	0	-0.029297	0
0.506	0.00565529	0.0172911	0.00048607	2.75e-06	0	0	0	0	-0.00203891	0.276799	0	0	0	0	0	0	-0.012207	0
0.508	0	0.0172902	0.0005246	0	0	0	0	0	-0.00203034	0.276861	0	0	0	0	0	0	-0.01709	0
0.51	0	0.0172891	0.0005714	0	0	0	0	0	-0.0020121	0.276936	0	0	0	0	0	0	-0.014648	0
0.512	0	0.0172879	0.00058851	0	0	0	0	0	-0.00198727	0.277003	0	0	0	0	0	0	-0.019531	0
0.514	0	0.0172868	0.00054063	0	0	0	0	0	-0.00195704	0.277045	0	0	0	0	0	0	-0.0097656	0
0.516	0	0.0172857	0.00044191	0	0	0	0	0	-0.00192032	0.277055	0	0	0	0	0	0	-0.014648	0
0.518	0.00407219	0.0172848	0.00034369	1.4e-06	0	0	0	0	-0.0018751	0.277035	0	0	0	0	0	0	-0.014648	0
0.52	0.00242313	0.0172841	0.0002967	7.2e-07	0	0	0	0	-0.00182009	0.276987	0	0	0	0	0	0	-0.014648	0
0.522	0	0.0172835	0.00033104	0	0	0	0	0	-0.00175638	0.276913	0	0	0	0	0	0	-0.01709	0
0.524	0	0.0172829	0.00044786	0	0	0	0	0	-0.00168875	0.27682	0	0	0	0	0	0	-0.019531	0
0.526	0.00084003	0.017282	0.00058976	5e-07	0	0	0	0	-0.00162486	0.276721	0	0	0	0	0	0	-0.012207	0
0.528	0	0.0172808	0.00062762	0	0	0	0	0	-0.00157158	0.276628	0	0	0	0	0	0	-0.019531	0
0.53	0	0.0172795	0.00047473	0	0	0	0	0	-0.00153089	0.27655	0	0	0	0	0	0	-0.012207	0
0.532	0	0.0172786	0.00022341	0	0	0	0	0	-0.00149971	0.276496	0	0	0	0	0	0	-0.019531	0
0.534	0	0.0172781	3.422e-05	0	0	0	0	0	-0.00147336	0.276471	0	0	0	0	0	0	-0.0097656	0
0.536	0	0.0172781	-7.643e-05	0	0	0	0	0	-0.00144755	0.276472	0	0	0	0	0	0	-0.0048828	0
0.538	0	0.0172782	-0.00019517	0	0	0	0	0	-0.00141867	0.276495	0	0	0	0	0	0	-0.019531	0
0.54	0	0.0172786	-0.00034105	0	0	0	0	0	-0.00138466	0.276546	0	0	0	0	0	0	-0.019531	0
0.542	0.00084003	0.0172793	-0.00044994	-3.8e-07	0	0	0	0	-0.00134639	0.276636	0	0	0	0	0	0	-0.024414	0
0.544	0.00084003	0.0172802	-0.00046658	-3.9e-07	0	0	0	0	-0.0013089	0.276774	0	0	0	0	0	0	-0.01709	0
0.546	0.00407219	0.0172811	-0.00039516	-1.61e-06	0	0	0	0	-0.00128066	0.276958	0	0	0	0	0	0	-0.014648	0
0.548	0.00407219	0.0172819	-0.00028089	-1.14e-06	0	0	0	0	-0.00127034	0.277178	0	0	0	0	0	0	-0.014648	0
0.55	0.00407219	0.0172825	-0.00017108	-7e-07	0	0	0	0	-0.00128314	0.277413	0	0	0	0	0	0	-0.014648	0
0.552	0	0.0172828	-9.785e-05	0	0	0	0	0	-0.00131814	0.277638	0	0	0	0	0	0	-0.01709	0
0.554	0.00084003	0.017283	-8.02e-05	-7e-08	0	0	0	0	-0.00136907	0.277836	0	0	0	0	0	0	-0.0097656	0
0.556	0	0.0172832	-0.00012843	0	0	0	0	0	-0.00142802	0.277994	0	0	0	0	0	0	-0.021973	0
0.558	0.00084003	0.0172834	-0.00024497	-2.1e-07	0	0	0	0	-0.00148906	0.278117	0	0	0	0	0	0	-0.01709	0
0.56	0.00084003	0.0172839	-0.00042102	-3.5e-07	0	0	0	0	-0.00154954	0.278217	0	0	0	0	0	0	-0.026855	0
0.562	0	0.0172848	-0.00062876	0	0	0	0	0	-0.00160944	0.278306	0	0	0	0	0	0	-0.01709	0
0.564	0	0.017286	-0.0008164	0	0	0	0	0	-0.00167025	0.27839	0	0	0	0	0	0	-0.019531	0
0.566	0.00242313	0.0172877	-0.0009249	-2.24e-06	0	0	0	0	-0.00173336	0.278463	0	0	0	0	0	0	-0.019531	0
0.568	0.00242313	0.0172895	-0.00092114	-2.23e-06	0	0	0	0	-0.00179952	0.278501	0	0	0	0	0	0	-0.012207	0
0.57	0.00084003	0.0172914	-0.00080434	-6.8e-07	0	0	0	0	-0.00186928	0.278479	0	0	0	0	0	0	-0.0048828	0
0.572	0	0.017293	-0.00058705	0	0	0	0	0	-0.00194292	0.278378	0	0	0	0	0	0	-0.012207	0
0.574	0.00242313	0.0172941	-0.00029878	-7.2e-07	0	0	0	0	-0.00202012	0.278201	0	0	0	0	0	0	-0.012207	0
0.576	0	0.0172947	1.531e-05	0	0	0	0	0	-0.00210046	0.277968	0	0	0	0	0	0	-0.026855	0
0.578	0.00242313	0.0172947	0.00033278	8.1e-07	0	0	0	0	-0.00218436	0.277709	0	0	0	0	0	0	-0.024414	0
0.58	0.00242313	0.017294	0.00064963	1.57e-06	0	0	0	0	-0.00227328	0.277451	0	0	0	0	0	0	-0.01709	0
0.582	0	0.0172927	0.00091921	0	0	0	0	0	-0.00236833	0.277214	0	0	0	0	0	0	-0.014648	0
0.584	0	0.0172909	0.00105072	0	0	0	0	0	-0.00246873	0.277016	0	0	0	0	0	0	-0.01709	0
0.586	0.00242313	0.0172888	0.00098245	2.38e-06	0	0	0	0	-0.00257114	0.276875	0	0	0	0	0	0	-0.021973	0
0.588	0	0.0172868	0.00073806	0	0	0	0	0	-0.00266883	0.276802	0	0	0	0	0	0	-0.012207	0
0.59	0.00242313	0.0172854	0.00043178	1.05e-06	0	0	0	0	-0.00275292	0.276789	0	0	0	0	0	0	-0.0097656	0
0.592	0	0.0172845	0.00020028	0	0	0	0	0	-0.00281668	0.276813	0	0	0	0	0	0	-0.01709	0
0.594	0	0.0172841	6.796e-05	0	0	0	0	0	-0.00285802	0.276849	0	0	0	0	0	0	-0.012207	0
0.596	0	0.017284	-7.528e-05	0	0	0	0	0	-0.00287749	0.276889	0	0	0	0	0	0	-0.01709	0
0.598	0.00084003	0.0172841	-0.00029807	-2.5e-07	0	0	0	0	-0.00287531	0.27694	0	0	0	0	0	0	-0.012207	0
0.6	0	0.0172847	-0.00051779	0	0	0	0	0	-0.00285151	0.277017	0	0	0	0	0	0	-0.0024414	0
0.602	0	0.0172857	-0.00061026	0	0	0	0	0	-0.0028068	0.277132	0	0	0	0	0	0	-0.014648	0
0.604	0	0.017287	-0.00053661	0	0	0	0	0	-0.00274162	0.277303	0	0	0	0	0	0	-0.01709	0
0.606	0.00084003	0.017288	-0.00034856	-2.9e-07	0	0	0	0	-0.00265482	0.277542	0	0	0	0	0	0	-0.021973	0
0.608	0	0.0172887	-0.00012576	0	0	0	0	0	-0.00254486	0.277845	0	0	0	0	0	0	-0.0073242	0
0.61	0.00084003	0.017289	9.651e-05	8e-08	0	0	0	0	-0.00241329	0.278195	0	0	0	0	0	0	-0.019531	0
0.612	0.00084003	0.0172888	0.00035291	3e-07	0	0	0	0	-0.00226683	0.27856	0	0	0	0	0	0	-0.01709	0
0.614	0.00084003	0.0172881	0.00068556	5.8e-07	0	0	0	0	-0.00211608	0.278903	0	0	0	0	0	0	-0.014648	0
0.616	0	0.0172867	0.00105747	0	0	0	0	0	-0.00197313	0.279194	0	0	0	0	0	0	-0.0073242	0
0.618	0.00242313	0.0172846	0.00133688	3.24e-06	0	0	0	0	-0.00184943	0.279409	0	0	0	0	0	0	-0.021973	0
0.62	0	0.0172819	0.00136016	0	0	0	0	0	-0.00175355	0.279534	0	0	0	0	0	0	-0.014648	0
0.622	0.00084003	0.0172792	0.00104314	8.8e-07	0	0	0	0	-0.00169042	0.279565	0	0	0	0	0	0	-0.01709	0
0.624	0.00084003	0.0172771	0.0004803	4e-07	0	0	0	0	-0.00166188	0.279509	0	0	0	0	0	0	-0.03418	0
0.626	0.00084003	0.0172762	-0.00010961	-9e-08	0	0	0	0	-0.00166598	0.279379	0	0	0	0	0	0	-0.019531	0
0.628	0.00565529	0.0172764	-0.00058155	-3.29e-06	0	0	0	0	-0.00169571	0.279189	0	0	0	0	0	0	-0.019531	0
0.63	0.00407219	0.0172775	-0.0009345	-3.81e-06	0	0	0	0	-0.00174075	0.278954	0	0	0	0	0	0	-0.01709	0
0.632	0	0.0172794	-0.0011732	0	0	0	0	0	-0.00179165	0.278697	0	0	0	0	0	0	-0.0097656	0
0.634	0.00242313	0.0172817	-0.00121363	-2.94e-06	0	0	0	0	-0.00184166	0.278445	0	0	0	0	0	0	-0.014648	0
0.636	0.00084003	0.0172842	-0.00097941	-8.2e-07	0	0	0	0	-0.00188638	0.27823	0	0	0	0	0	0	-0.012207	0
0.638	0.00242313	0.0172861	-0.00053872	-1.31e-06	0	0	0	0	-0.00192316	0.27808	0	0	0	0	0	0	-0.019531	0
0.64	0.00242313	0.0172872	-6.48e-05	-1.6e-07	0	0	0	0	-0.0019502	0.278026	0	0	0	0	0	0	-0.026855	0
0.642	0	0.0172873	0.00031836	0	0	0	0	0	-0.00196625	0.27809	0	0	0	0	0	0	-0.019531	0
0.644	0.00084003	0.0172867	0.00056233	4.7e-07	0	0	0	0	-0.0019712	0.27827	0	0	0	0	0	0	-0.014648	0
0.646	0.00084003	0.0172856	0.00062323	5.2e-07	0	0	0	0	-0.00196621	0.278551	0	0	0	0	0	0	-0.0097656	0
0.648	0	0.0172843	0.0004731	0	0	0	0	0	-0.00195426	0.278909	0	0	0	0	0	0	-0.0073242	0
0.65	0	0.0172834	0.00016297	0	0	0	0	0	-0.00194123	0.279315	0	0	0	0	0	0	-0.012207	0
0.652	0.00084003	0.0172831	-0.00017842	-1.5e-07	0	0	0	0	-0.00193467	0.279731	0	0	0	0	0	0	-0.01709	0
0.654	0.00242313	0.0172834	-0.00041458	-1e-06	0	0	0	0	-0.00194055	0.280113	0	0	0	0	0	0	-0.0048828	0
0.656	0.00407219	0.0172843	-0.00045738	-1.86e-06	0	0	0	0	-0.00196157	0.280415	0	0	0	0	0	0	-0.0073242	0
0.658	0	0.0172852	-0.00028016	0	0	0	0	0	-0.00199719	0.280604	0	0	0	0	0	0	-0.01709	0
0.66	0.00242313	0.0172857	4.985e-05	1.2e-07	0	0	0	0	-0.00204277	0.28066	0	0	0	0	0	0	-0.01709	0
0.662	0.00084003	0.0172856	0.00035479	3e-07	0	0	0	0	-0.00208963	0.28057	0	0	0	0	0	0	-0.019531	0
0.664	0	0.0172849	0.0004488	0	0	0	0	0	-0.00212838	0.280336	0	0	0	0	0	0	-0.014648	0
0.666	0	0.017284	0.00028037	0	0	0	0	0	-0.00215241	0.279973	0	0	0	0	0	0	0	0
0.668	0.00242313	0.0172835	-4.595e-05	-1.1e-07	0	0	0	0	-0.00215812	0.279509	0	0	0	0	0	0	-0.01709	0
0.67	0.00723839	0.0172836	-0.00037176	-2.69e-06	0	0	0	0	-0.00214317	0.278988	0	0	0	0	0	0	-0.019531	0
0.672	0	0.0172843	-0.00060465	0	0	0	0	0	-0.00210518	0.278459	0	0	0	0	0	0	-0.01709	0
0.674	0	0.0172855	-0.00075241	0	0	0	0	0	-0.00204181	0.27797	0	0	0	0	0	0	-0.021973	0
0.676	0	0.017287	-0.00082836	0	0	0	0	0	-0.00195199	0.277555	0	0	0	0	0	0	-0.01709	0
0.678	0	0.0172887	-0.00075349	0	0	0	0	0	-0.00183748	0.277233	0	0	0	0	0	0	-0.014648	0
0.68	0	0.0172902	-0.00045222	0	0	0	0	0	-0.00170326	0.27701	0	0	0	0	0	0	-0.019531	0
0.682	0	0.0172911	-1.689e-05	0	0	0	0	0	-0.00155611	0.276884	0	0	0	0	0	0	-0.014648	0
0.684	0.00242313	0.0172911	0.00035514	8.6e-07	0	0	0	0	-0.0014035	0.276854	0	0	0	0	0	0	-0.026855	0
0.686	0.00242313	0.0172904	0.00056016	1.36e-06	0	0	0	0	-0.00125383	0.276916	0	0	0	0	0	0	-0.014648	0
0.688	0.00888745	0.0172893	0.0006392	5.68e-06	0	0	0	0	-0.00111625	0.277054	0	0	0	0	0	0	-0.029297	0
0.69	0.00242313	0.017288	0.00067127	1.63e-06	0	0	0	0	-0.00099949	0.277231	0	0	0	0	0	0	-0.014648	0
0.692	0	0.0172867	0.00068136	0	0	0	0	0	-0.00091103	0.277411	0	0	0	0	0	0	-0.01709	0
0.694	0.00407219	0.0172853	0.00065606	2.67e-06	0	0	0	0	-0.00085801	0.277566	0	0	0	0	0	0	-0.012207	0
0.696	0.00407219	0.017284	0.00059381	2.42e-06	0	0	0	0	-0.00084696	0.277689	0	0	0	0	0	0	-0.01709	0
0.698	0.00084003	0.0172828	0.00050098	4.2e-07	0	0	0	0	-0.0008809	0.27778	0	0	0	0	0	0	-0.01709	0
0.7	0.00242313	0.0172818	0.00036671	8.9e-07	0	0	0	0	-0.00095758	0.277841	0	0	0	0	0	0	-0.019531	0
0.702	0.00084003	0.0172811	0.00017986	1.5e-07	0	0	0	0	-0.00107093	0.277879	0	0	0	0	0	0	-0.01709	0
0.704	0.00084003	0.0172807	-2.874e-05	-2e-08	0	0	0	0	-0.00121302	0.27791	0	0	0	0	0	0	-0.019531	0
0.706	0.00723839	0.0172808	-0.00019375	-1.4e-06	0	0	0	0	-0.00137489	0.277957	0	0	0	0	0	0	-0.014648	0
0.708	0	0.0172811	-0.00027901	0	0	0	0	0	-0.00154689	0.278049	0	0	0	0	0	0	-0.019531	0
0.71	0	0.0172817	-0.00030658	0	0	0	0	0	-0.00171895	0.278209	0	0	0	0	0	0	-0.014648	0
0.712	0	0.0172823	-0.00032222	0	0	0	0	0	-0.00188198	0.278441	0	0	0	0	0	0	-0.012207	0
0.714	0.00084003	0.017283	-0.0003594	-3e-07	0	0	0	0	-0.00203004	0.278726	0	0	0	0	0	0	-0.0073242	0
0.716	0	0.0172837	-0.00042854	0	0	0	0	0	-0.00216179	0.279029	0	0	0	0	0	0	-0.019531	0
0.718	0.00242313	0.0172845	-0.00051409	-1.25e-06	0	0	0	0	-0.00227946	0.27931	0	0	0	0	0	0	-0.0097656	0
0.72	0.00242313	0.0172856	-0.00057577	-1.4e-06	0	0	0	0	-0.00238596	0.27954	0	0	0	0	0	0	-0.024414	0
0.722	0	0.0172867	-0.00057105	0	0	0	0	0	-0.00248273	0.279699	0	0	0	0	0	0	-0.01709	0
0.724	0.00084003	0.0172879	-0.00048675	-4.1e-07	0	0	0	0	-0.00256946	0.279777	0	0	0	0	0	0	-0.01709	0
0.726	0	0.0172888	-0.00032249	0	0	0	0	0	-0.0026443	0.279774	0	0	0	0	0	0	-0.019531	0
0.728	0	0.0172895	-5.314e-05	0	0	0	0	0	-0.00270403	0.279691	0	0	0	0	0	0	-0.01709	0
0.73	0.00084003	0.0172896	0.00032174	2.7e-07	0	0	0	0	-0.00274522	0.27953	0	0	0	0	0	0	-0.0073242	0
0.732	0	0.0172889	0.00069719	0	0	0	0	0	-0.00276714	0.279296	0	0	0	0	0	0	-0.0097656	0
0.734	0	0.0172875	0.00090638	0	0	0	0	0	-0.0027736	0.279003	0	0	0	0	0	0	-0.01709	0
0.736	0.00242313	0.0172857	0.00085895	2.08e-06	0	0	0	0	-0.00277049	0.278684	0	0	0	0	0	0	-0.0097656	0
0.738	0.00084003	0.017284	0.00061	5.1e-07	0	0	0	0	-0.00276165	0.278371	0	0	0	0	0	0	-0.014648	0
0.74	0.00084003	0.0172828	0.00028641	2.4e-07	0	0	0	0	-0.00274673	0.278083	0	0	0	0	0	0	-0.01709	0
0.742	0	0.0172822	-3.069e-05	0	0	0	0	0	-0.002721	0.277825	0	0	0	0	0	0	-0.019531	0
0.744	0	0.0172823	-0.00032551	0	0	0	0	0	-0.00267709	0.277601	0	0	0	0	0	0	-0.01709	0
0.746	0	0.0172829	-0.00056884	0	0	0	0	0	-0.00260805	0.277414	0	0	0	0	0	0	-0.014648	0
0.748	0.00084003	0.0172841	-0.00066868	-5.6e-07	0	0	0	0	-0.00251139	0.277262	0	0	0	0	0	0	-0.014648	0
0.75	0.00723839	0.0172854	-0.00053619	-3.88e-06	0	0	0	0	-0.00239195	0.277141	0	0	0	0	0	0	-0.01709	0
0.752	0	0.0172865	-0.00018267	0	0	0	0	0	-0.00225989	0.277039	0	0	0	0	0	0	-0.01709	0
0.754	0.00084003	0.0172868	0.00027835	2.3e-07	0	0	0	0	-0.0021262	0.276946	0	0	0	0	0	0	-0.012207	0
0.756	0.00084003	0.0172863	0.00069256	5.8e-07	0	0	0	0	-0.0020001	0.276856	0	0	0	0	0	0	-0.021973	0
0.758	0	0.0172849	0.00092187	0	0	0	0	0	-0.00188843	0.276764	0	0	0	0	0	0	-0.01709	0
0.76	0.00407219	0.0172831	0.00091034	3.71e-06	0	0	0	0	-0.00179675	0.276665	0	0	0	0	0	0	-0.024414	0
0.762	0.00242313	0.0172812	0.00072557	1.76e-06	0	0	0	0	-0.00172956	0.276561	0	0	0	0	0	0	-0.019531	0
0.764	0.00084003	0.0172798	0.0005062	4.3e-07	0	0	0	0	-0.00168867	0.276462	0	0	0	0	0	0	-0.014648	0
0.766	0.00084003	0.0172788	0.00034917	2.9e-07	0	0	0	0	-0.00167327	0.276381	0	0	0	0	0	0	-0.01709	0
0.768	0.00242313	0.0172781	0.00023419	5.7e-07	0	0	0	0	-0.00168065	0.276329	0	0	0	0	0	0	-0.014648	0
0.77	0	0.0172776	5.079e-05	0	0	0	0	0	-0.00170425	0.276313	0	0	0	0	0	0	-0.01709	0
0.772	0	0.0172775	-0.00025707	0	0	0	0	0	-0.00173349	0.276332	0	0	0	0	0	0	-0.0048828	0
0.774	0.00565529	0.017278	-0.00056088	-3.17e-06	0	0	0	0	-0.00175878	0.276385	0	0	0	0	0	0	-0.019531	0
0.776	0	0.0172792	-0.00067136	0	0	0	0	0	-0.00177606	0.276475	0	0	0	0	0	0	-0.019531	0
0.778	0	0.0172805	-0.00059087	0	0	0	0	0	-0.00178612	0.2766	0	0	0	0	0	0	-0.014648	0
0.78	0.00084003	0.0172817	-0.00047826	-4e-07	0	0	0	0	-0.00179199	0.276755	0	0	0	0	0	0	-0.0048828	0
0.782	0.00242313	0.0172826	-0.00041474	-1e-06	0	0	0	0	-0.00179686	0.276936	0	0	0	0	0	0	-0.012207	0
0.784	0.00084003	0.0172835	-0.00036278	-3e-07	0	0	0	0	-0.00180238	0.277144	0	0	0	0	0	0	-0.0024414	0
0.786	0.00242313	0.0172842	-0.00027195	-6.6e-07	0	0	0	0	-0.0018081	0.277369	0	0	0	0	0	0	-0.0097656	0
0.788	0.00565529	0.0172847	-0.00012968	-7.3e-07	0	0	0	0	-0.00181255	0.27759	0	0	0	0	0	0	-0.029297	0
0.79	0	0.017285	2.454e-05	0	0	0	0	0	-0.00181452	0.277775	0	0	0	0	0	0	-0.01709	0
0.792	0	0.0172849	0.00010731	0	0	0	0	0	-0.00181282	0.277904	0	0	0	0	0	0	-0.019531	0
0.794	0	0.0172847	5.166e-05	0	0	0	0	0	-0.00180539	0.277969	0	0	0	0	0	0	-0.0097656	0
0.796	0	0.0172846	-0.00014731	0	0	0	0	0	-0.00178912	0.277971	0	0	0	0	0	0	-0.01709	0
0.798	0	0.0172849	-0.00044796	0	0	0	0	0	-0.00176118	0.277923	0	0	0	0	0	0	-0.0097656	0
0.8	0	0.0172858	-0.00078414	0	0	0	0	0	-0.00172145	0.277848	0	0	0	0	0	0	-0.0073242	0
0.802	0.00242313	0.0172874	-0.00105751	-2.56e-06	0	0	0	0	-0.00167341	0.277769	0	0	0	0	0	0	-0.019531	0
0.804	0.00084003	0.0172895	-0.00113888	-9.6e-07	0	0	0	0	-0.00162223	0.277706	0	0	0	0	0	0	-0.01709	0
0.806	0.00084003	0.0172918	-0.00093328	-7.8e-07	0	0	0	0	-0.00157263	0.277676	0	0	0	0	0	0	-0.021973	0
0.808	0	0.0172936	-0.00048052	0	0	0	0	0	-0.00152753	0.277688	0	0	0	0	0	0	-0.019531	0
0.81	0	0.0172946	2.647e-05	0	0	0	0	0	-0.00148812	0.277742	0	0	0	0	0	0	-0.0048828	0
0.812	0.00407219	0.0172945	0.00037659	1.53e-06	0	0	0	0	-0.0014555	0.277834	0	0	0	0	0	0	-0.014648	0
0.814	0	0.0172938	0.00051048	0	0	0	0	0	-0.0014323	0.277953	0	0	0	0	0	0	-0.01709	0
0.816	0	0.0172928	0.00050243	0	0	0	0	0	-0.00142261	0.278091	0	0	0	0	0	0	-0.01709	0
0.818	0	0.0172918	0.00040732	0	0	0	0	0	-0.00143117	0.278242	0	0	0	0	0	0	-0.014648	0
0.82	0	0.0172909	0.00024282	0	0	0	0	0	-0.0014625	0.278406	0	0	0	0	0	0	-0.014648	0
0.822	0.00084003	0.0172905	6.728e-05	6e-08	0	0	0	0	-0.00151859	0.278589	0	0	0	0	0	0	-0.019531	0
0.824	0	0.0172903	-4.641e-05	0	0	0	0	0	-0.00159607	0.27879	0	0	0	0	0	0	-0.019531	0
0.826	0.00084003	0.0172904	-7.534e-05	-6e-08	0	0	0	0	-0.00168651	0.278998	0	0	0	0	0	0	-0.01709	0
0.828	0	0.0172906	-3.718e-05	0	0	0	0	0	-0.00178054	0.279202	0	0	0	0	0	0	-0.014648	0
0.83	0.00084003	0.0172907	4.338e-05	4e-08	0	0	0	0	-0.00187136	0.27939	0	0	0	0	0	0	-0.0073242	0
0.832	0.00084003	0.0172906	0.00014275	1.2e-07	0	0	0	0	-0.00195548	0.27956	0	0	0	0	0	0	-0.014648	0
0.834	0	0.0172903	0.00023366	0	0	0	0	0	-0.00203195	0.279706	0	0	0	0	0	0	-0.0097656	0
0.836	0	0.0172898	0.00028338	0	0	0	0	0	-0.00210134	0.279822	0	0	0	0	0	0	-0.01709	0
0.838	0.00888745	0.0172892	0.00027114	2.41e-06	0	0	0	0	-0.00216521	0.279898	0	0	0	0	0	0	-0.024414	0
0.84	0.00084003	0.0172887	0.00021981	1.8e-07	0	0	0	0	-0.00222565	0.279936	0	0	0	0	0	0	-0.01709	0
0.842	0	0.0172883	0.0001851	0	0	0	0	0	-0.00228335	0.279949	0	0	0	0	0	0	-0.012207	0
0.844	0	0.0172879	0.00019836	0	0	0	0	0	-0.00233516	0.279943	0	0	0	0	0	0	-0.01709	0
0.846	0	0.0172875	0.00025757	0	0	0	0	0	-0.00237461	0.279909	0	0	0	0	0	0	-0.014648	0
0.848	0.00242313	0.017287	0.00036425	8.8e-07	0	0	0	0	-0.00239664	0.279825	0	0	0	0	0	0	-0.01709	0
0.85	0.00242313	0.0172862	0.00050775	1.23e-06	0	0	0	0	-0.00240114	0.279672	0	0	0	0	0	0	-0.0073242	0
0.852	0.00242313	0.0172852	0.00063663	1.54e-06	0	0	0	0	-0.0023916	0.279442	0	0	0	0	0	0	-0.01709	0
0.854	0.00084003	0.017284	0.00069406	5.8e-07	0	0	0	0	-0.00237317	0.279149	0	0	0	0	0	0	-0.014648	0
0.856	0	0.0172826	0.00065307	0	0	0	0	0	-0.00235188	0.278821	0	0	0	0	0	0	-0.021973	0
0.858	0.00242313	0.0172813	0.00051301	1.24e-06	0	0	0	0	-0.00233185	0.27849	0	0	0	0	0	0	-0.01709	0
0.86	0.00084003	0.0172802	0.00030338	2.5e-07	0	0	0	0	-0.00231303	0.278183	0	0	0	0	0	0	-0.014648	0
0.862	0	0.0172796	7.016e-05	0	0	0	0	0	-0.00229165	0.277919	0	0	0	0	0	0	-0.012207	0
0.864	0.00084003	0.0172795	-0.0001705	-1.4e-07	0	0	0	0	-0.00226192	0.27771	0	0	0	0	0	0	-0.0073242	0
0.866	0.00723839	0.0172798	-0.00042521	-3.08e-06	0	0	0	0	-0.00221857	0.277566	0	0	0	0	0	0	-0.0073242	0
0.868	0	0.0172807	-0.00067011	0	0	0	0	0	-0.00215842	0.277497	0	0	0	0	0	0	-0.014648	0
0.87	0.00723839	0.017282	-0.00085583	-6.19e-06	0	0	0	0	-0.00207981	0.277509	0	0	0	0	0	0	-0.019531	0
0.872	0.00084003	0.0172837	-0.00094608	-7.9e-07	0	0	0	0	-0.00198308	0.2776	0	0	0	0	0	0	-0.014648	0
0.874	0.00084003	0.0172856	-0.00091782	-7.7e-07	0	0	0	0	-0.00187252	0.277754	0	0	0	0	0	0	-0.012207	0
0.876	0.00565529	0.0172875	-0.00076049	-4.3e-06	0	0	0	0	-0.00175654	0.277944	0	0	0	0	0	0	-0.026855	0
0.878	0	0.017289	-0.00049624	0	0	0	0	0	-0.00164613	0.278135	0	0	0	0	0	0	-0.01709	0
0.88	0	0.01729	-0.00017436	0	0	0	0	0	-0.00155292	0.278296	0	0	0	0	0	0	-0.012207	0
0.882	0.00084003	0.0172903	0.00015555	1.3e-07	0	0	0	0	-0.00148643	0.278404	0	0	0	0	0	0	-0.0073242	0
0.884	0.00242313	0.01729	0.0004501	1.09e-06	0	0	0	0	-0.00145174	0.278445	0	0	0	0	0	0	-0.0097656	0
0.886	0	0.0172891	0.00066135	0	0	0	0	0	-0.00144936	0.278414	0	0	0	0	0	0	-0.021973	0
0.888	0.00407219	0.0172878	0.00074321	3.03e-06	0	0	0	0	-0.00147644	0.278317	0	0	0	0	0	0	-0.014648	0
0.89	0.00084003	0.0172863	0.00068134	5.7e-07	0	0	0	0	-0.00152739	0.27817	0	0	0	0	0	0	-0.019531	0
0.892	0	0.017285	0.00050442	0	0	0	0	0	-0.00159485	0.278002	0	0	0	0	0	0	-0.019531	0
0.894	0	0.0172839	0.00025565	0	0	0	0	0	-0.00167206	0.27784	0	0	0	0	0	0	-0.019531	0
0.896	0	0.0172834	-3.113e-05	0	0	0	0	0	-0.00175376	0.277705	0	0	0	0	0	0	-0.012207	0
0.898	0.00407219	0.0172835	-0.00030574	-1.25e-06	0	0	0	0	-0.00183469	0.277612	0	0	0	0	0	0	-0.026855	0
0.9	0	0.0172841	-0.00046825	0	0	0	0	0	-0.00190918	0.277569	0	0	0	0	0	0	-0.012207	0
0.902	0	0.017285	-0.00043767	0	0	0	0	0	-0.00197205	0.277577	0	0	0	0	0	0	-0.014648	0
0.904	0.00242313	0.0172859	-0.00027361	-6.6e-07	0	0	0	0	-0.00201981	0.277627	0	0	0	0	0	0	-0.019531	0
0.906	0.00407219	0.0172865	-0.00013616	-5.5e-07	0	0	0	0	-0.00205209	0.277705	0	0	0	0	0	0	-0.021973	0
0.908	0	0.0172867	-0.00011349	0	0	0	0	0	-0.00207193	0.2778	0	0	0	0	0	0	-0.014648	0
0.91	0	0.017287	-0.00016779	0	0	0	0	0	-0.00208424	0.277907	0	0	0	0	0	0	-0.012207	0
0.912	0.00407219	0.0172873	-0.00023122	-9.4e-07	0	0	0	0	-0.00209441	0.278022	0	0	0	0	0	0	-0.019531	0
0.914	0	0.0172878	-0.00028208	0	0	0	0	0	-0.00210784	0.278138	0	0	0	0	0	0	-0.01709	0
0.916	0	0.0172883	-0.00031612	0	0	0	0	0	-0.00212921	0.27825	0	0	0	0	0	0	-0.014648	0
0.918	0.00407219	0.017289	-0.00029523	-1.2e-06	0	0	0	0	-0.00216181	0.27836	0	0	0	0	0	0	-0.0073242	0
0.92	0.00084003	0.0172895	-0.00018161	-1.5e-07	0	0	0	0	-0.00220786	0.278474	0	0	0	0	0	0	-0.01709	0
0.922	0.00084003	0.0172899	-1.76e-05	-1e-08	0	0	0	0	-0.00226889	0.27859	0	0	0	0	0	0	-0.019531	0
0.924	0	0.0172899	8.496e-05	0	0	0	0	0	-0.00234558	0.278702	0	0	0	0	0	0	-0.01709	0
0.926	0	0.0172898	7.631e-05	0	0	0	0	0	-0.00243767	0.278802	0	0	0	0	0	0	-0.019531	0
0.928	0	0.0172896	3.118e-05	0	0	0	0	0	-0.00254457	0.278889	0	0	0	0	0	0	-0.0097656	0
0.93	0.00242313	0.0172896	1.645e-05	4e-08	0	0	0	0	-0.00266536	0.27896	0	0	0	0	0	0	-0.01709	0
0.932	0	0.0172895	1.84e-06	0	0	0	0	0	-0.00279872	0.279014	0	0	0	0	0	0	-0.014648	0
0.934	0.00084003	0.0172895	-3.813e-05	-3e-08	0	0	0	0	-0.00294391	0.279046	0	0	0	0	0	0	-0.01709	0
0.936	0.00084003	0.0172896	-6.371e-05	-5e-08	0	0	0	0	-0.00310079	0.279051	0	0	0	0	0	0	-0.019531	0
0.938	0.00242313	0.0172897	-4.34e-05	-1.1e-07	0	0	0	0	-0.00326792	0.27902	0	0	0	0	0	0	-0.012207	0
0.94	0.00407219	0.0172898	1.157e-05	5e-08	0	0	0	0	-0.00344084	0.278944	0	0	0	0	0	0	-0.021973	0
0.942	0	0.0172898	0.00010345	0	0	0	0	0	-0.00361195	0.278813	0	0	0	0	0	0	-0.012207	0
0.944	0.00084003	0.0172896	0.00027483	2.3e-07	0	0	0	0	-0.00377219	0.278626	0	0	0	0	0	0	-0.0048828	0
0.946	0.00084003	0.017289	0.00053359	4.5e-07	0	0	0	0	-0.00391332	0.278389	0	0	0	0	0	0	-0.024414	0
0.948	0.00084003	0.017288	0.00079596	6.7e-07	0	0	0	0	-0.00402802	0.278117	0	0	0	0	0	0	-0.0024414	0
0.95	0.00242313	0.0172864	0.00096516	2.34e-06	0	0	0	0	-0.00410894	0.277835	0	0	0	0	0	0	-0.014648	0
0.952	0.00084003	0.0172844	0.00101588	8.5e-07	0	0	0	0	-0.00415066	0.277567	0	0	0	0	0	0	-0.0024414	0
0.954	0.00242313	0.0172824	0.00095648	2.32e-06	0	0	0	0	-0.0041523	0.277328	0	0	0	0	0	0	-0.0097656	0
0.956	0	0.0172805	0.0007687	0	0	0	0	0	-0.00411698	0.277118	0	0	0	0	0	0	-0.0097656	0
0.958	0.00407219	0.017279	0.0004442	1.81e-06	0	0	0	0	-0.00405015	0.276942	0	0	0	0	0	0	-0.014648	0
0.96	0.00242313	0.0172781	6.491e-05	1.6e-07	0	0	0	0	-0.00395866	0.27681	0	0	0	0	0	0	-0.01709	0
0.962	0	0.0172779	-0.00022946	0	0	0	0	0	-0.00384895	0.276724	0	0	0	0	0	0	-0.0024414	0
0.964	0	0.0172784	-0.0003795	0	0	0	0	0	-0.00372446	0.276669	0	0	0	0	0	0	-0.01709	0
0.966	0.00084003	0.0172792	-0.00045011	-3.8e-07	0	0	0	0	-0.00358505	0.276631	0	0	0	0	0	0	-0.0048828	0
0.968	0	0.0172801	-0.0005252	0	0	0	0	0	-0.00342942	0.276601	0	0	0	0	0	0	-0.014648	0
0.97	0.00407219	0.0172811	-0.00060236	-2.45e-06	0	0	0	0	-0.00325798	0.276577	0	0	0	0	0	0	-0.026855	0
0.972	0.00242313	0.0172823	-0.00060293	-1.46e-06	0	0	0	0	-0.0030736	0.276557	0	0	0	0	0	0	-0.019531	0
0.974	0	0.0172835	-0.00046918	0	0	0	0	0	-0.00288105	0.276539	0	0	0	0	0	0	-0.014648	0
0.976	0	0.0172845	-0.00023411	0	0	0	0	0	-0.0026859	0.276516	0	0	0	0	0	0	-0.019531	0
0.978	0.00084003	0.0172849	6.32e-06	1e-08	0	0	0	0	-0.00249455	0.27647	0	0	0	0	0	0	-0.0073242	0
0.98	0.00084003	0.0172849	0.00017807	1.5e-07	0	0	0	0	-0.00231521	0.276373	0	0	0	0	0	0	-0.012207	0
0.982	0	0.0172846	0.00027277	0	0	0	0	0	-0.0021579	0.276201	0	0	0	0	0	0	-0.0097656	0
0.984	0.00084003	0.017284	0.00031853	2.7e-07	0	0	0	0	-0.00203464	0.275932	0	0	0	0	0	0	-0.014648	0
0.986	0	0.0172834	0.00033798	0	0	0	0	0	-0.00196136	0.275547	0	0	0	0	0	0	-0.0024414	0
0.988	0	0.0172827	0.00033298	0	0	0	0	0	-0.00195941	0.275035	0	0	0	0	0	0	-0.01709	0
0.99	0.00084003	0.017282	0.00028281	2.4e-07	0	0	0	0	-0.00205406	0.274398	0	0	0	0	0	0	-0.019531	0
0.992	0.00407219	0.0172815	0.00014862	6.1e-07	0	0	0	0	-0.00227017	0.273654	0	0	0	0	0	0	-0.01709	0
0.994	0.00084003	0.0172812	-0.00010142	-9e-08	0	0	0	0	-0.00262811	0.272837	0	0	0	0	0	0	-0.012207	0
0.996	0.00084003	0.0172814	-0.0004473	-3.8e-07	0	0	0	0	-0.00314209	0.271995	0	0	0	0	0	0	-0.012207	0
0.998	0	0.0172823	-0.0008069	0	0	0	0	0	-0.00382071	0.271197	0	0	0	0	0	0	-0.0048828	0
1	0.00242313	0.0172839	-0.00108334	-2.63e-06	0	0	0	0	-0.00466702	0.270535	0	0	0	0	0	0	-0.012207	0
1.002	0.00084003	0.0172861	-0.00119189	-1e-06	0	0	0	0	-0.00567673	0.270138	0	0	0	0	0	0	-0.014648	0
1.004	0	0.0172884	-0.00102336	0	0	0	0	0	-0.00683523	0.270172	0	0	0	0	0	0	-0.019531	0
1.006	0	0.0172905	-0.00042004	0	0	0	0	0	-0.00811396	0.270829	0	0	0	0	0	0	-0.019531	0
1.008	0	0.0172913	0.00075545	0	0	0	0	0	-0.00946624	0.272326	0	0	0	0	0	0	-0.024414	0
1.01	0	0.0172898	0.00250614	0	0	0	0	0	-0.010824	0.274916	0	0	0	0	0	0	0	0
1.012	0	0.0172848	0.00468276	0	0	0	0	0	-0.0120946	0.278878	0	0	0	0	0	0	-0.012207	0
1.014	0	0.0172754	0.00703131	0	0	0	0	0	-0.0131564	0.284508	0	0	0	0	0	0	-0.019531	0
1.016	0	0.0172614	0.00917523	0	0	0	0	0	-0.0138539	0.292093	0	0	0	0	0	0	-0.0073242	0
1.018	0.00407219	0.017243	0.010683	4.35e-05	0	0	0	0	-0.013991	0.301909	0	0	0	0	0	0	-0.0073242	0
1.02	0.00084003	0.0172217	0.0113305	9.52e-06	0	0	0	0	-0.0133241	0.314235	0	0	0	0	0	0	0.11719	0
1.022	0.00407219	0.017199	0.0112447	4.579e-05	0	0	0	0	-0.0115593	0.329351	0	0	0	0	0	0	0.14404	0
1.024	0.00407219	0.0171765	0.0107433	4.375e-05	0	0	0	0	-0.00835209	0.347516	0	0	0	0	0	0	-0.083008	0
1.026	0.00407219	0.017155	0.0101061	4.115e-05	0	0	0	0	-0.00331223	0.368916	0	0	0	0	0	0	-0.048828	0.0734212
1.028	0.00565529	0.0171348	0.00948267	5.363e-05	3e-08	9.94e-06	2.595e-05	0.0099364	0.00398174	0.393639	1.27e-06	2.51e-06	3.79e-06	9.73e-06	6.7e-07	0.00076256	-0.078125	0.251794
1.03	0.0137027	0.0171158	0.00891596	0.00012217	7.7e-07	4.179e-05	0.00072117	0.0219181	0.013955	0.421684	6.2e-06	1.058e-05	1.678e-05	2.909e-05	1.861e-05	0.00157788	0.085449	0.493778
1.032	0.018518	0.017098	0.00838404	0.00015526	3.8e-06	9.991e-05	0.00230841	0.0361999	0.0269957	0.452982	1.697e-05	2.529e-05	4.226e-05	6.131e-05	5.956e-05	0.00245254	-0.053711	0.818066
1.034	0.0427262	0.0170812	0.00784312	0.00033511	1.115e-05	0.00018914	0.00503733	0.0530282	0.0434104	0.487385	3.66e-05	4.787e-05	8.447e-05	0.00012255	0.00012996	0.00339291	-0.097656	1.24698
1.036	0.0491245	0.0170655	0.00729783	0.0003585	2.536e-05	0.0003148	0.00917678	0.0726334	0.0633876	0.524624	6.914e-05	7.967e-05	0.00014882	0.0002144	0.00023676	0.00440492	0.014648	1.8063
1.038	0.0668684	0.0170509	0.00680706	0.00045518	4.954e-05	0.00048265	0.0150049	0.0952188	0.0869783	0.564276	0.00011986	0.00012216	0.00024202	0.00033039	0.00038713	0.00549382	-0.039063	2.52443
1.04	0.0925938	0.0170373	0.00638969	0.00059165	8.735e-05	0.00069882	0.0227986	0.120948	0.114098	0.605744	0.00019541	0.00017687	0.00037228	0.00048986	0.0005882	0.00666384	0.031738	3.4309
1.042	0.115153	0.0170246	0.00600231	0.00069118	0.00014297	0.0009697	0.0328234	0.149933	0.144542	0.648246	0.00030389	0.00024543	0.00054932	0.0006976	0.00084684	0.00791783	0.16113	4.55397
1.044	0.150575	0.0170126	0.00563069	0.00084784	0.00022112	0.00130185	0.0453245	0.182214	0.177989	0.690813	0.00045481	0.00032949	0.0007843	0.00096333	0.00116937	0.00925689	-0.16113	5.91767
1.046	0.185997	0.0170013	0.00532428	0.0009903	0.00032696	0.00170182	0.0605178	0.217755	0.213997	0.732335	0.00065893	0.00043073	0.00108965	0.0012999	0.00156136	0.01068	-0.18555	7.53884
1.048	0.231115	0.0169906	0.00514175	0.00118834	0.00046606	0.002176	0.0785788	0.256431	0.251976	0.771702	0.00092792	0.00055074	0.00147866	0.00171701	0.00202733	0.0121841	-0.083008	9.42528
1.05	0.260072	0.0169804	0.00511252	0.00132962	0.00064427	0.00273047	0.0996299	0.29804	0.291144	0.808002	0.00127393	0.00069108	0.001965	0.0022082	0.00257045	0.0137638	-0.046387	11.5756
1.052	0.314887	0.0169701	0.00523607	0.00164877	0.00086762	0.00337083	0.123725	0.342322	0.330517	0.840672	0.00170915	0.00085315	0.0025623	0.00278316	0.00319211	0.0154124	0.097656	13.9803
1.054	0.366404	0.0169597	0.00548402	0.00200937	0.00114218	0.00410215	0.150836	0.38899	0.368942	0.869567	0.00224544	0.00103825	0.00328368	0.00346445	0.00389157	0.0171227	0.17822	16.6234
1.056	0.417921	0.0169487	0.00580036	0.00242409	0.00147386	0.0049289	0.180842	0.43776	0.4052	0.894897	0.00289396	0.00124749	0.00414145	0.00424878	0.00466572	0.0188872	-0.19043	19.4842
1.058	0.46139	0.0169371	0.00612027	0.00282383	0.00186823	0.00585503	0.21353	0.488374	0.438161	0.91712	0.00366494	0.0014819	0.00514684	0.00512809	0.00550908	0.0206992	0.048828	22.539
1.06	0.529067	0.0169249	0.00640757	0.00339004	0.00233037	0.00688402	0.248612	0.540613	0.466961	0.936866	0.00456752	0.00174233	0.00630985	0.00611854	0.0064142	0.0225532	0.053711	25.7648
1.062	0.572537	0.016912	0.00667572	0.0038221	0.00286473	0.00801895	0.285748	0.594316	0.491129	0.954852	0.00560973	0.00202958	0.00763931	0.00722015	0.00737229	0.0244449	0.0024414	29.1424
1.064	0.649844	0.0168987	0.00696124	0.00452373	0.00347506	0.00926263	0.324576	0.649371	0.510633	0.971757	0.00679871	0.00234435	0.00914306	0.00844253	0.00837405	0.0263715	0.12695	32.6578
1.066	0.728736	0.0168848	0.00727197	0.00529934	0.00416438	0.0106177	0.364748	0.705716	0.525816	0.988144	0.00814088	0.00268732	0.0108282	0.00982111	0.0094105	0.0283314	-0.092773	36.3034
1.068	0.817323	0.0168702	0.00758179	0.00619677	0.00493508	0.0120868	0.405952	0.763328	0.537243	1.00445	0.00964232	0.00305914	0.0127015	0.0113672	0.0104736	0.030324	0.16846	40.0769
1.07	0.925172	0.0168551	0.00788327	0.00729338	0.00578895	0.0136723	0.44792	0.822213	0.545527	1.02097	0.011309	0.00346043	0.0147694	0.0131097	0.0115563	0.0323494	0.11475	43.9775
1.072	1.05083	0.0168393	0.00821832	0.00863606	0.0067273	0.0153769	0.490428	0.88239	0.551181	1.0378	0.0131468	0.00389186	0.0170387	0.0150857	0.012653	0.0344082	-0.092773	48.0012
1.074	1.19575	0.0168229	0.00867969	0.0103787	0.00775101	0.0172032	0.533286	0.943881	0.554566	1.05486	0.0151614	0.00435409	0.0195155	0.0173322	0.0137588	0.0365008	-0.036621	52.1373
1.076	1.36481	0.0168055	0.00942013	0.0128567	0.00886063	0.0191538	0.576329	1.00669	0.55593	1.07188	0.017358	0.00484778	0.0222058	0.0198928	0.0148693	0.0386276	0.03418	56.3663
1.078	1.57259	0.0167867	0.0105796	0.0166374	0.0100564	0.0212313	0.619407	1.07081	0.5555	1.08843	0.0197407	0.00537359	0.0251143	0.0228302	0.0159807	0.0407879	0.073242	60.6588
1.08	1.81898	0.0167655	0.0121394	0.0220813	0.0113382	0.0234382	0.662393	1.13616	0.553541	1.10391	0.0223121	0.00593217	0.0282443	0.0262218	0.0170898	0.0429802	-0.21973	64.9736
1.082	2.10402	0.0167412	0.0139306	0.0293103	0.0127057	0.025777	0.70518	1.20264	0.550352	1.11757	0.0250728	0.00652411	0.0315969	0.0301448	0.0181936	0.0452017	-0.087891	69.2542
1.084	2.39551	0.0167134	0.0157969	0.0378415	0.0141586	0.0282497	0.747682	1.27008	0.546194	1.12849	0.0280205	0.00714995	0.0351705	0.0346443	0.0192902	0.0474478	-0.063477	73.4231
1.086	2.7031	0.0166818	0.0176563	0.0477266	0.0156961	0.030858	0.789828	1.33822	0.541182	1.1356	0.031149	0.00781011	0.0389591	0.0397429	0.0203776	0.0497119	-0.12939	77.3766
1.088	3.00101	0.0166465	0.0194491	0.0583668	0.0173175	0.033603	0.831549	1.40671	0.535203	1.13771	0.0344469	0.00850484	0.0429517	0.045447	0.0214539	0.0519852	-0.2124	80.9811
1.09	3.28603	0.0166075	0.0211158	0.0693871	0.0190218	0.0364848	0.872754	1.47512	0.527897	1.13356	0.0378961	0.00923423	0.0471304	0.0517341	0.0225171	0.0542564	-0.080566	84.0721
1.092	3.54052	0.0165653	0.0226098	0.0800504	0.0208079	0.0395028	0.91332	1.54292	0.518709	1.12185	0.0414704	0.00999809	0.0514685	0.0585606	0.0235637	0.0565118	-0.18311	86.4589
1.094	3.76433	0.0165201	0.0239009	0.0899706	0.0226743	0.0426552	0.953076	1.60947	0.506987	1.10129	0.0451338	0.010796	0.0559298	0.0658655	0.0245893	0.058735	-0.11475	87.935
1.096	3.92059	0.0164723	0.024956	0.0978421	0.0246191	0.0459387	0.991799	1.67404	0.492081	1.07073	0.0488402	0.011627	0.0604672	0.0735504	0.0255884	0.060907	-0.090332	88.2941
1.098	3.97857	0.0164224	0.0256848	0.102189	0.0266402	0.0493486	1.02922	1.73581	0.473417	1.02927	0.0525332	0.01249	0.0650232	0.0814495	0.0265539	0.063007	-0.068359	87.351
1.1	3.92699	0.016371	0.0259151	0.101768	0.0287344	0.0528783	1.06503	1.79393	0.450535	0.976439	0.0561471	0.0133834	0.0695305	0.0893551	0.0274779	0.0650127	-0.058594	84.9649
1.102	3.75951	0.0163192	0.0255114	0.0959104	0.0308983	0.0565198	1.0989	1.84752	0.423123	0.912325	0.0596096	0.014305	0.0739147	0.0970416	0.0283515	0.0669015	-0.026855	81.0647
1.104	3.48095	0.0162682	0.024538	0.0854156	0.0331277	0.060263	1.13045	1.89573	0.391069	0.837694	0.0628452	0.0152525	0.0780976	0.104282	0.0291657	0.0686515	-0.0097656	75.6731
1.106	3.11051	0.0162191	0.0232387	0.072284	0.0354175	0.0640966	1.15935	1.93781	0.354558	0.754079	0.0657796	0.0162227	0.0820023	0.110874	0.0299113	0.0702432	0.0073242	68.9279
1.108	2.69504	0.0161726	0.0218592	0.0589114	0.0377621	0.0680075	1.18527	1.97314	0.314188	0.663835	0.0683465	0.0172126	0.085559	0.116679	0.0305801	0.0716612	0.031738	61.0925
1.11	2.29889	0.0161289	0.0205079	0.0471454	0.0401554	0.071982	1.20796	2.00135	0.271062	0.570059	0.0704929	0.0182185	0.0887114	0.121673	0.0311653	0.0728951	0.029297	52.5437
1.112	1.98324	0.0160879	0.0191382	0.0379556	0.0425906	0.0760056	1.22726	2.02229	0.226783	0.476295	0.0721858	0.0192369	0.0914226	0.125955	0.0316632	0.0739414	0.039063	43.7294
1.114	1.76745	0.0160496	0.0176124	0.031129	0.045061	0.080064	1.24315	2.03609	0.183306	0.386067	0.073415	0.020264	0.0936791	0.129706	0.0320733	0.0748038	0.065918	35.1065
1.116	1.63861	0.0160144	0.0157901	0.0258739	0.0475599	0.0841433	1.25578	2.04316	0.142645	0.302407	0.0741941	0.0212965	0.0954906	0.133112	0.0323992	0.0754922	0.065918	27.0754
1.118	1.56937	0.0159828	0.0135968	0.0213383	0.0500811	0.0882305	1.26544	2.04408	0.106498	0.227543	0.0745567	0.022331	0.0968877	0.13632	0.0326484	0.0760222	0.083008	19.9323
1.12	1.52428	0.0159556	0.0110607	0.0168595	0.0526191	0.0923142	1.27251	2.03959	0.0759165	0.162806	0.0745516	0.0233645	0.0979162	0.139414	0.0328308	0.0764125	0.073242	13.8472
1.122	1.48401	0.0159335	0.0083112	0.0123339	0.055169	0.0963842	1.27744	2.03049	0.0511473	0.108694	0.074236	0.0243947	0.0986307	0.142422	0.0329578	0.076684	0.05127	8.86741
1.124	1.43248	0.0159169	0.00553839	0.00793365	0.0577271	0.100432	1.28065	2.0176	0.0317049	0.0650107	0.073669	0.0254192	0.0990883	0.145338	0.0330407	0.0768578	0.039063	4.94226
1.126	1.36	0.0159058	0.00293786	0.00399548	0.0602903	0.104452	1.28252	2.00171	0.0166428	0.0310552	0.0729068	0.0264365	0.0993433	0.148131	0.0330891	0.0769538	0.043945	1.95965
1.128	1.28915	0.0158999	0.00068221	0.00087947	0.0628562	0.108437	1.28336	1.98351	0.00491584	0.00581078	0.0719992	0.0274452	0.0994444	0.15078	0.0331106	0.0769907	0.03418	-0.218638
1.13	1.21349	0.0158985	-0.00108975	-0.00132241	0.0654229	0.112384	1.28338	1.96366	-0.00430006	-0.0119276	0.0709889	0.0284442	0.0994331	0.153283	0.0331112	0.0769846	0.021973	0
1.132	1.15063	0.0159007	-0.00230616	-0.00265354	0.0679897	0.116292	1.28338	1.94404	-0.011436	-0.0234423	0.0699999	0.0294332	0.0994331	0.155647	0.0330955	0.0769492	0.01709	0
1.134	1.0943	0.0159053	-0.00297384	-0.00325427	0.0705564	0.12016	1.28338	1.92442	-0.0165548	-0.0299891	0.0690208	0.0304123	0.0994331	0.157892	0.0330675	0.0768958	0.014648	0
1.136	1.04113	0.0159113	-0.00312124	-0.00324962	0.0731232	0.123989	1.28338	1.9048	-0.0195405	-0.0327337	0.0680516	0.0313815	0.0994331	0.160027	0.0330314	0.076833	0.019531	0
1.138	1.0009	0.0159175	-0.00278136	-0.00278386	0.07569	0.127779	1.28338	1.88518	-0.0203584	-0.0327148	0.0670924	0.0323407	0.0994331	0.162069	0.0329915	0.0767676	0	0
1.14	0.950963	0.0159231	-0.00205917	-0.00195819	0.0782567	0.13153	1.28338	1.86556	-0.0192607	-0.0308133	0.0661431	0.03329	0.0994331	0.164021	0.0329519	0.0767041	-0.0073242	0
1.142	0.896214	0.0159272	-0.00113435	-0.00101662	0.0808235	0.135242	1.28338	1.84594	-0.0168427	-0.0277498	0.0652037	0.0342294	0.0994331	0.165868	0.0329158	0.0766455	-0.0048828	0
1.144	0.838233	0.0159295	-0.00017416	-0.00014599	0.0833902	0.138914	1.28338	1.82632	-0.0139233	-0.0241005	0.0642743	0.0351588	0.0994331	0.167603	0.032885	0.0765936	-0.021973	0
1.146	0.7883	0.0159298	0.00071702	0.00056522	0.085957	0.142547	1.28338	1.8067	-0.0113068	-0.0202989	0.0633548	0.0360783	0.0994331	0.169229	0.0328598	0.0765492	-0.021973	0
1.148	0.736783	0.0159284	0.00149216	0.0010994	0.0885238	0.146141	1.28338	1.78708	-0.00953053	-0.0166476	0.0624452	0.0369879	0.0994331	0.170754	0.0328389	0.0765123	-0.021973	0
1.15	0.686849	0.0159254	0.00212561	0.00145997	0.0910905	0.149695	1.28338	1.76746	-0.00870911	-0.0133441	0.0615456	0.0378875	0.0994331	0.172178	0.0328207	0.0764823	-0.024414	0
1.152	0.640148	0.0159211	0.00254082	0.0016265	0.0936573	0.15321	1.28338	1.74784	-0.0085407	-0.0104994	0.0606558	0.0387773	0.0994331	0.173505	0.0328035	0.0764585	-0.026855	0
1.154	0.591863	0.0159161	0.00261152	0.00154566	0.0962241	0.156687	1.28338	1.72822	-0.0084766	-0.00815189	0.0597761	0.039657	0.0994331	0.174737	0.0327864	0.0764398	-0.03418	0
1.156	0.546745	0.0159109	0.00230043	0.00125775	0.0987908	0.160123	1.28338	1.7086	-0.00798519	-0.00628413	0.0589062	0.0405269	0.0994331	0.175875	0.03277	0.0764254	-0.03418	0
1.158	0.512906	0.0159063	0.00173335	0.00088905	0.101358	0.163521	1.28338	1.68898	-0.00679678	-0.00483574	0.0580463	0.0413868	0.0994331	0.176935	0.0327552	0.0764143	-0.03418	0
1.16	0.464622	0.0159028	0.00108958	0.00050624	0.103924	0.166879	1.28338	1.66936	-0.00502267	-0.00372215	0.0571963	0.0422368	0.0994331	0.177913	0.0327434	0.0764057	-0.031738	0
1.162	0.434015	0.0159006	0.00048458	0.00021031	0.106491	0.170198	1.28338	1.64974	-0.00310079	-0.00285791	0.0563562	0.0430769	0.0994331	0.178811	0.0327353	0.0763991	-0.03418	0
1.164	0.401826	0.0158996	-3.992e-05	-1.604e-05	0.109058	0.173478	1.28338	1.63012	-0.00159647	-0.00216761	0.0555261	0.043907	0.0994331	0.179647	0.0327306	0.0763941	-0.026855	0
1.166	0.376034	0.0158997	-0.00048829	-0.00018362	0.111625	0.176719	1.28338	1.6105	-0.00094848	-0.00159503	0.0547059	0.0447272	0.0994331	0.180425	0.032728	0.0763903	-0.026855	0
1.168	0.34866	0.0159007	-0.00090839	-0.00031672	0.114191	0.17992	1.28338	1.59088	-0.0012739	-0.00111291	0.0538957	0.0455374	0.0994331	0.18115	0.0327258	0.0763876	-0.029297	0
1.17	0.326101	0.0159025	-0.0013815	-0.00045051	0.116758	0.183082	1.28338	1.57126	-0.00231534	-0.00071665	0.0530953	0.0463378	0.0994331	0.181824	0.0327222	0.0763858	-0.031738	0
1.172	0.313238	0.0159053	-0.00195785	-0.00061327	0.119325	0.186205	1.28338	1.55164	-0.00354915	-0.00041404	0.0523049	0.0471282	0.0994331	0.182464	0.0327163	0.0763847	-0.031738	0
1.174	0.289096	0.0159092	-0.00261059	-0.00075471	0.121892	0.189289	1.28338	1.53202	-0.00440625	-0.00021939	0.0515245	0.0479086	0.0994331	0.183066	0.0327084	0.076384	-0.024414	0
1.176	0.268186	0.0159144	-0.00328504	-0.000881	0.124458	0.192333	1.28338	1.5124	-0.00451266	-0.00014245	0.0507539	0.0486792	0.0994331	0.183623	0.0326995	0.0763837	-0.029297	0
1.178	0.248859	0.015921	-0.00395121	-0.00098329	0.127025	0.195338	1.28338	1.49278	-0.00384519	-0.00018181	0.0499933	0.0494398	0.0994331	0.18414	0.0326911	0.0763834	-0.029297	0
1.18	0.231115	0.0159289	-0.00458287	-0.00105917	0.129592	0.198304	1.28338	1.47316	-0.00273319	-0.00032763	0.0492427	0.0501904	0.0994331	0.18462	0.0326845	0.0763828	-0.021973	0
1.182	0.213371	0.015938	-0.00513606	-0.00109589	0.132159	0.201231	1.28338	1.45354	-0.00170709	-0.00056463	0.0485019	0.0509312	0.0994331	0.185065	0.0326801	0.076382	-0.019531	0
1.184	0.200508	0.0159483	-0.00558138	-0.00111911	0.134725	0.204119	1.28338	1.43392	-0.00126337	-0.00087827	0.0477711	0.051662	0.0994331	0.185479	0.0326771	0.0763805	-0.029297	0
1.186	0.185997	0.0159595	-0.00593286	-0.00110349	0.137292	0.206967	1.28338	1.4143	-0.00164665	-0.0012569	0.0470502	0.0523829	0.0994331	0.185865	0.0326742	0.0763784	-0.026855	0
1.188	0.171551	0.0159713	-0.00620444	-0.00106438	0.139859	0.209776	1.28338	1.39468	-0.0027425	-0.00168253	0.0463393	0.0530938	0.0994331	0.186223	0.0326698	0.0763754	-0.036621	0
1.19	0.165087	0.0159838	-0.00636418	-0.00105064	0.142426	0.212545	1.28338	1.37506	-0.00412899	-0.00213111	0.0456383	0.0537948	0.0994331	0.186559	0.0326629	0.0763716	-0.036621	0
1.192	0.150575	0.0159965	-0.00640793	-0.00096487	0.144993	0.215276	1.28338	1.35544	-0.00526338	-0.00258507	0.0449472	0.0544859	0.0994331	0.186875	0.0326536	0.0763669	-0.024414	0
1.194	0.142527	0.0160093	-0.00645659	-0.00092024	0.147559	0.217967	1.28338	1.33582	-0.00571805	-0.00303212	0.044266	0.0551671	0.0994331	0.187168	0.0326426	0.0763613	-0.024414	0
1.196	0.131248	0.0160222	-0.00670999	-0.00088067	0.150126	0.220619	1.28338	1.3162	-0.00536246	-0.00345234	0.0435948	0.0558383	0.0994331	0.187442	0.0326315	0.0763548	-0.019531	0
1.198	0.121617	0.0160356	-0.00732259	-0.00089055	0.152693	0.223232	1.28338	1.29658	-0.00441496	-0.0038164	0.0429335	0.0564996	0.0994331	0.187695	0.0326217	0.0763475	-0.029297	0
1.2	0.116802	0.0160503	-0.00833807	-0.0009739	0.15526	0.225806	1.28338	1.27696	-0.00334301	-0.004095	0.0422822	0.0571509	0.0994331	0.187933	0.032614	0.0763396	-0.01709	0
1.202	0.11357	0.0160669	-0.00968991	-0.00110048	0.157826	0.22834	1.28338	1.25734	-0.00265612	-0.00426727	0.0416407	0.0577924	0.0994331	0.188164	0.0326079	0.0763313	-0.026855	0
1.204	0.103873	0.0160863	-0.0112201	-0.00116547	0.160393	0.230835	1.28338	1.23772	-0.00268378	-0.00432653	0.0410092	0.0584239	0.0994331	0.188381	0.0326026	0.0763227	-0.01709	0
1.206	0.097475	0.0161088	-0.0127096	-0.00123887	0.16296	0.233291	1.28338	1.2181	-0.0034334	-0.00428075	0.0403877	0.0590454	0.0994331	0.188582	0.0325965	0.076314	-0.0073242	0
1.208	0.0877785	0.0161342	-0.013956	-0.00122504	0.165527	0.235707	1.28338	1.19848	-0.00458707	-0.00414742	0.0397761	0.0596571	0.0994331	0.188768	0.0325885	0.0763056	0	0
1.21	0.0845464	0.0161621	-0.014863	-0.00125662	0.168093	0.238085	1.28338	1.17886	-0.00563892	-0.00395059	0.0391744	0.0602587	0.0994331	0.18894	0.0325783	0.0762975	-0.012207	0
1.212	0.0829633	0.0161918	-0.0154425	-0.00128116	0.17066	0.240423	1.28338	1.15924	-0.00611463	-0.00371521	0.0385826	0.0608505	0.0994331	0.189108	0.0325665	0.0762899	-0.0048828	0
1.214	0.0797311	0.0162227	-0.015758	-0.00125641	0.173227	0.242722	1.28338	1.13962	-0.00577718	-0.00345619	0.0380008	0.0614323	0.0994331	0.18927	0.0325546	0.0762827	-0.01709	0
1.216	0.078148	0.0162542	-0.0158859	-0.00124145	0.175794	0.244981	1.28338	1.12	-0.00472749	-0.00317933	0.0374288	0.0620043	0.0994331	0.189428	0.0325441	0.076276	-0.014648	0
1.218	0.078148	0.016286	-0.015866	-0.0012399	0.17836	0.247202	1.28338	1.10038	-0.00335636	-0.00288972	0.0368669	0.0625662	0.0994331	0.189584	0.032536	0.07627	-0.0073242	0
1.22	0.0701006	0.0163177	-0.0156979	-0.00110043	0.180927	0.249383	1.28338	1.08076	-0.00217312	-0.00258921	0.0363148	0.0631183	0.0994331	0.189733	0.0325305	0.0762645	-0.014648	0
1.222	0.0668684	0.0163491	-0.0154573	-0.00103361	0.183494	0.251525	1.28338	1.06114	-0.00158877	-0.00227077	0.0357727	0.0636604	0.0994331	0.18987	0.0325267	0.0762596	-0.01709	0
1.224	0.0620532	0.01638	-0.0153345	-0.00095155	0.186061	0.253627	1.28338	1.04152	-0.00174554	-0.00192038	0.0352406	0.0641926	0.0994331	0.189999	0.0325234	0.0762555	-0.021973	0
1.226	0.0620532	0.0164107	-0.0154491	-0.00095866	0.188627	0.255691	1.28338	1.0219	-0.00246253	-0.00152386	0.0347183	0.0647148	0.0994331	0.190123	0.0325192	0.076252	-0.014648	0
1.228	0.058821	0.0164416	-0.0157278	-0.00092513	0.191194	0.257715	1.28338	1.00228	-0.00332049	-0.00107761	0.034206	0.0652271	0.0994331	0.190244	0.0325134	0.0762494	-0.024414	0
1.23	0.057172	0.0164731	-0.0160298	-0.00091645	0.193761	0.2597	1.28338	0.982658	-0.00384956	-0.00059514	0.0337036	0.0657295	0.0994331	0.190359	0.0325062	0.0762477	-0.024414	0
1.232	0.0555889	0.0165051	-0.0163048	-0.00090636	0.196328	0.261646	1.28338	0.963038	-0.00373716	-0.00010022	0.0332112	0.066222	0.0994331	0.190472	0.0324986	0.076247	-0.03418	0
1.234	0.0539398	0.0165377	-0.0166034	-0.00089559	0.198895	0.263552	1.28338	0.943418	-0.00296426	0.00038472	0.0327286	0.0667045	0.0994331	0.190582	0.0324919	0.0762473	-0.029297	0
1.236	0.0507736	0.0165709	-0.0169855	-0.00086241	0.201461	0.265419	1.28338	0.923798	-0.00180997	0.00084281	0.0322561	0.0671771	0.0994331	0.190686	0.0324872	0.0762485	-0.019531	0
1.238	0.0475414	0.0166049	-0.0174515	-0.00082967	0.204028	0.267247	1.28338	0.904178	-0.00072455	0.00126386	0.0317934	0.0676397	0.0994331	0.190785	0.0324846	0.0762507	-0.014648	0
1.24	0.0475414	0.0166398	-0.0179393	-0.00085286	0.206595	0.269036	1.28338	0.884558	-0.00013116	0.00164684	0.0313407	0.0680924	0.0994331	0.19088	0.0324838	0.0762536	-0.019531	0
1.242	0.0475414	0.0166757	-0.0183433	-0.00087207	0.209162	0.270785	1.28338	0.864938	-0.00024357	0.00199694	0.0308979	0.0685352	0.0994331	0.190975	0.0324834	0.0762572	-0.029297	0
1.244	0.0427262	0.0167124	-0.0185583	-0.00079292	0.211728	0.272496	1.28338	0.845318	-0.00097513	0.00232212	0.030465	0.0689681	0.0994331	0.191065	0.0324822	0.0762615	-0.029297	0
1.246	0.0458924	0.0167495	-0.0185439	-0.00085102	0.214295	0.274167	1.28338	0.825698	-0.00197675	0.00263909	0.0300421	0.069391	0.0994331	0.191154	0.0324792	0.0762665	-0.036621	0
1.248	0.0362619	0.0167866	-0.0183223	-0.0006644	0.216862	0.275798	1.28338	0.806078	-0.00278852	0.00297501	0.0296291	0.069804	0.0994331	0.191236	0.0324745	0.0762721	-0.048828	0
1.25	0.039494	0.0168232	-0.0179185	-0.00070767	0.219429	0.277391	1.28338	0.786458	-0.00303994	0.00335384	0.029226	0.0702071	0.0994331	0.191312	0.0324686	0.0762784	-0.039063	0
1.252	0.0410771	0.0168591	-0.0173512	-0.00071274	0.221995	0.278944	1.28338	0.766838	-0.00261102	0.003782	0.0288329	0.0706002	0.0994331	0.191392	0.032463	0.0762856	-0.03418	0
1.254	0.039494	0.0168938	-0.0166915	-0.00065921	0.224562	0.280458	1.28338	0.747218	-0.00168311	0.00424551	0.0284497	0.0709834	0.0994331	0.191473	0.0324587	0.0762936	-0.029297	0
1.256	0.0410771	0.0169271	-0.0160748	-0.00066031	0.227129	0.281933	1.28338	0.727598	-0.00065688	0.00471516	0.0280764	0.0713567	0.0994331	0.191553	0.0324564	0.0763026	-0.026855	0
1.258	0.039494	0.0169593	-0.0155926	-0.00061581	0.229696	0.283369	1.28338	0.707978	2.398e-05	0.00515137	0.0277131	0.07172	0.0994331	0.191634	0.0324557	0.0763124	-0.029297	0
1.26	0.0362619	0.0169905	-0.0151858	-0.00055067	0.232262	0.284765	1.28338	0.688358	6.381e-05	0.00550977	0.0273596	0.0720735	0.0994331	0.19171	0.0324558	0.0763231	-0.026855	0
1.262	0.0330297	0.0170209	-0.0147123	-0.00048594	0.234829	0.286122	1.28338	0.668738	-0.00056113	0.00575186	0.0270162	0.0724169	0.0994331	0.191779	0.0324553	0.0763343	-0.014648	0
1.264	0.037845	0.0170503	-0.014086	-0.00053308	0.237396	0.28744	1.28338	0.649118	-0.00159733	0.00585407	0.0266826	0.0727505	0.0994331	0.19185	0.0324532	0.076346	-0.021973	0
1.266	0.0346128	0.0170785	-0.0133101	-0.0004607	0.239963	0.288719	1.28338	0.629498	-0.00262604	0.00581176	0.026359	0.0730741	0.0994331	0.191922	0.0324489	0.0763576	-0.036621	0
1.268	0.037845	0.0171051	-0.0124421	-0.00047087	0.242529	0.289958	1.28338	0.609878	-0.00324247	0.00564313	0.0260453	0.0733878	0.0994331	0.191995	0.0324431	0.0763691	-0.043945	0
1.27	0.0362619	0.01713	-0.0115623	-0.00041927	0.245096	0.291158	1.28338	0.590258	-0.0032275	0.00538627	0.0257416	0.0736915	0.0994331	0.192069	0.0324366	0.0763801	-0.036621	0
1.272	0.037845	0.0171531	-0.0107245	-0.00040587	0.247663	0.292319	1.28338	0.570638	-0.00263984	0.00508436	0.0254478	0.0739854	0.0994331	0.192143	0.0324307	0.0763906	-0.029297	0
1.274	0.0330297	0.0171745	-0.00990992	-0.00032732	0.25023	0.293441	1.28338	0.551018	-0.00178659	0.00477558	0.0251639	0.0742692	0.0994331	0.192214	0.0324263	0.0764004	-0.024414	0
1.276	0.0362619	0.0171944	-0.00903036	-0.00032746	0.252797	0.294523	1.28338	0.531398	-0.00108337	0.00449235	0.0248899	0.0745432	0.0994331	0.192283	0.0324234	0.0764097	-0.019531	0
1.278	0.0346128	0.0172124	-0.00797655	-0.00027609	0.255363	0.295566	1.28338	0.511778	-0.00086957	0.00425642	0.0246259	0.0748072	0.0994331	0.192354	0.0324215	0.0764184	-0.019531	0
1.28	0.039494	0.0172284	-0.00668271	-0.00026393	0.25793	0.29657	1.28338	0.492158	-0.00126328	0.00407872	0.0243718	0.0750613	0.0994331	0.192428	0.0324193	0.0764268	-0.0097656	0
1.282	0.0330297	0.0172417	-0.00517685	-0.00017099	0.260497	0.297535	1.28338	0.472538	-0.00211462	0.00397262	0.0241276	0.0753055	0.0994331	0.192501	0.032416	0.0764348	-0.01709	0
1.284	0.0346128	0.0172521	-0.00356337	-0.00012334	0.263064	0.29846	1.28338	0.452918	-0.0030732	0.00395831	0.0238934	0.0755397	0.0994331	0.192568	0.0324108	0.0764428	-0.0073242	0
1.286	0.0265654	0.0172592	-0.00194953	-5.179e-05	0.26563	0.299347	1.28338	0.433298	-0.00374022	0.00405524	0.0236691	0.075764	0.0994331	0.19263	0.032404	0.0764508	-0.012207	0
1.288	0.0346128	0.0172631	-0.000407	-1.409e-05	0.268197	0.300194	1.28338	0.413678	-0.00384056	0.00428145	0.0234547	0.0759784	0.0994331	0.192691	0.0323964	0.0764591	-0.0048828	0
1.29	0.0346128	0.0172639	0.00101883	3.526e-05	0.270764	0.301001	1.28338	0.394058	-0.00334007	0.00465257	0.0232503	0.0761828	0.0994331	0.19276	0.0323892	0.0764681	0.0073242	0
1.292	0.0297975	0.0172619	0.00230401	6.865e-05	0.273331	0.30177	1.28338	0.374438	-0.00245621	0.00517099	0.0230558	0.0763773	0.0994331	0.192824	0.0323834	0.0764779	0.0024414	0
1.294	0.0330297	0.0172573	0.00342321	0.00011307	0.275897	0.302499	1.28338	0.354818	-0.00155961	0.00581818	0.0228712	0.0765619	0.0994331	0.192887	0.0323794	0.0764889	0.0024414	0
1.296	0.0314466	0.0172504	0.00431738	0.00013577	0.278464	0.303189	1.28338	0.335198	-0.00101077	0.00655573	0.0226966	0.0767365	0.0994331	0.192952	0.0323768	0.0765012	0.0024414	0
1.298	0.0362619	0.0172418	0.00494728	0.0001794	0.281031	0.30384	1.28338	0.315578	-0.00100322	0.00733323	0.0225319	0.0769013	0.0994331	0.193019	0.0323748	0.0765151	0.0024414	0
1.3	0.0282144	0.0172319	0.00537482	0.00015165	0.283598	0.304451	1.28338	0.295958	-0.00148328	0.00810198	0.0223771	0.077056	0.0994331	0.193084	0.0323723	0.0765306	0.0048828	0
1.302	0.0314466	0.0172212	0.00571473	0.00017971	0.286164	0.305024	1.28338	0.276338	-0.00218154	0.00882494	0.0222322	0.0772009	0.0994331	0.193144	0.0323686	0.0765475	0.0073242	0
1.304	0.0314466	0.0172097	0.00602042	0.00018932	0.288731	0.305557	1.28338	0.256718	-0.0027377	0.0094791	0.0220973	0.0773358	0.0994331	0.193206	0.0323637	0.0765658	0.019531	0
1.306	0.0346128	0.0171977	0.00627114	0.00021706	0.291298	0.306051	1.28338	0.237098	-0.00286064	0.0100576	0.0219723	0.0774608	0.0994331	0.193273	0.0323581	0.0765853	0.0024414	0
1.308	0.0346128	0.0171851	0.00646025	0.00022361	0.293865	0.306505	1.28338	0.217478	-0.00245513	0.0105702	0.0218573	0.0775758	0.0994331	0.193342	0.0323528	0.076606	0.01709	0
1.31	0.0297975	0.0171722	0.00665774	0.00019838	0.296431	0.30692	1.28338	0.197858	-0.00166105	0.0110395	0.0217522	0.0776809	0.0994331	0.193406	0.0323487	0.0766276	0.01709	0
1.312	0.039494	0.0171589	0.00696414	0.00027504	0.298998	0.307297	1.28338	0.178238	-0.00078932	0.0115001	0.021657	0.0777761	0.0994331	0.193475	0.0323463	0.0766501	0.0024414	0
1.314	0.0330297	0.017145	0.00741149	0.0002448	0.301565	0.307633	1.28338	0.158618	-0.00018548	0.0120018	0.0215717	0.0778614	0.0994331	0.193548	0.0323453	0.0766736	-0.0048828	0
1.316	0.039494	0.0171302	0.00792287	0.00031291	0.304132	0.307931	1.28338	0.138998	-7.971e-05	0.0126071	0.0214964	0.0779367	0.0994331	0.19362	0.032345	0.0766982	0.0024414	0
1.318	0.037845	0.0171143	0.00836484	0.00031657	0.306698	0.308189	1.28338	0.119378	-0.00048667	0.0133842	0.021431	0.0780021	0.0994331	0.193698	0.0323444	0.0767242	0.0097656	0
1.32	0.037845	0.0170976	0.00863297	0.00032671	0.309265	0.308409	1.28338	0.0997578	-0.00119859	0.014398	0.0213755	0.0780576	0.0994331	0.193774	0.0323428	0.076752	0	0
1.322	0.0362619	0.0170803	0.00869566	0.00031532	0.311832	0.308588	1.28338	0.0801378	-0.00187438	0.015702	0.02133	0.0781031	0.0994331	0.193848	0.0323397	0.0767821	0.0024414	0
1.324	0.0330297	0.0170629	0.00858908	0.00028369	0.314399	0.308729	1.28338	0.0605178	-0.00218733	0.01733	0.0212944	0.0781387	0.0994331	0.193917	0.0323356	0.0768151	0.0073242	0
1.326	0.0282144	0.0170457	0.00837793	0.00023638	0.316966	0.30883	1.28338	0.0408978	-0.00196831	0.0192913	0.0212687	0.0781644	0.0994331	0.193978	0.0323315	0.0768517	0.0024414	0
1.328	0.0346128	0.017029	0.00808598	0.00027988	0.319532	0.308893	1.28338	0.0212778	-0.00127996	0.0215667	0.021253	0.0781801	0.0994331	0.194041	0.0323282	0.0768926	-0.014648	0
1.33	0.0346128	0.0170128	0.00767654	0.00026571	0.322099	0.308916	1.28338	0.00165784	-0.00038716	0.0241024	0.0212472	0.0781859	0.0994331	0.19411	0.0323266	0.0769383	-0.014648	0
1.332	0.0330297	0.0169975	0.0071348	0.00023566	0.324666	0.308899	1.28338	-0.0179622	0.00035973	0.0268049	0.0212513	0.0781818	0.0994331	0.194178	0.0323265	0.0769892	-0.021973	0
1.334	0.0330297	0.0169832	0.00651658	0.00021524	0.327233	0.308844	1.28338	-0.0375822	0.00067316	0.029547	0.0212654	0.0781677	0.0994331	0.194244	0.0323276	0.0770455	-0.021973	0
1.336	0.0346128	0.0169702	0.00586036	0.00020284	0.329799	0.308749	1.28338	-0.0572022	0.00044655	0.0321876	0.0212894	0.0781437	0.0994331	0.194312	0.0323287	0.0771073	-0.019531	0
1.338	0.0330297	0.0169584	0.00508882	0.00016808	0.332366	0.308615	1.28338	-0.0768222	-0.00020355	0.0345939	0.0213233	0.0781098	0.0994331	0.194379	0.0323289	0.077174	-0.01709	0
1.34	0.0297975	0.0169483	0.00406945	0.00012126	0.334933	0.308442	1.28338	-0.0964422	-0.00098949	0.0366575	0.0213671	0.078066	0.0994331	0.194442	0.0323277	0.0772453	-0.024414	0
1.342	0.0362619	0.0169401	0.00279098	0.00010121	0.3375	0.308229	1.28338	-0.116062	-0.00157743	0.0382995	0.0214209	0.0780122	0.0994331	0.194508	0.0323252	0.0773203	-0.019531	0
1.344	0.0362619	0.0169345	0.00140253	5.086e-05	0.340066	0.307977	1.28338	-0.135682	-0.00173046	0.0394711	0.0214846	0.0779485	0.0994331	0.194581	0.0323219	0.077398	-0.0097656	0
1.346	0.037845	0.0169317	6.746e-05	2.55e-06	0.342633	0.307686	1.28338	-0.155302	-0.00140714	0.0401541	0.0215583	0.0778748	0.0994331	0.194655	0.0323187	0.0774777	-0.0024414	0
1.348	0.0362619	0.0169316	-0.00111381	-4.039e-05	0.3452	0.307356	1.28338	-0.174922	-0.00077366	0.0403561	0.0216419	0.0777912	0.0994331	0.194729	0.0323165	0.0775582	-0.0048828	0
1.35	0.039494	0.0169338	-0.00206594	-8.159e-05	0.347767	0.306987	1.28338	-0.194542	-0.00012623	0.0401022	0.0217354	0.0776977	0.0994331	0.194805	0.0323156	0.0776386	-0.0048828	0
1.352	0.0410771	0.016938	-0.00274861	-0.0001129	0.350333	0.306578	1.28338	-0.214162	0.00024185	0.0394302	0.0218388	0.0775943	0.0994331	0.194885	0.0323157	0.0777182	0	0
1.354	0.0443093	0.0169435	-0.00319024	-0.00014136	0.3529	0.30613	1.28338	-0.233782	0.00016941	0.0383915	0.0219522	0.0774809	0.0994331	0.194971	0.0323162	0.077796	0.012207	0
1.356	0.0458924	0.0169498	-0.00346779	-0.00015915	0.355467	0.305643	1.28338	-0.253402	-0.00030394	0.0370518	0.0220755	0.0773576	0.0994331	0.195061	0.032316	0.0778714	-0.0048828	0
1.358	0.0443093	0.0169568	-0.00367785	-0.00016296	0.358034	0.305116	1.28338	-0.273022	-0.00095705	0.0354869	0.0222087	0.0772244	0.0994331	0.195151	0.0323148	0.077944	-0.021973	0
1.36	0.0507736	0.0169641	-0.00390014	-0.00019802	0.3606	0.304551	1.28338	-0.292642	-0.00148365	0.0337697	0.0223519	0.0770812	0.0994331	0.195246	0.0323123	0.0780132	-0.0097656	0
1.362	0.0523567	0.0169719	-0.00413425	-0.00021646	0.363167	0.303946	1.28338	-0.312262	-0.00162665	0.0319576	0.022505	0.0769281	0.0994331	0.195349	0.0323092	0.0780789	-0.0073242	0
1.364	0.0523567	0.0169802	-0.00430798	-0.00022555	0.365734	0.303302	1.28338	-0.331882	-0.00129238	0.0300894	0.022668	0.0767651	0.0994331	0.195454	0.0323063	0.078141	0	0
1.366	0.0555889	0.0169888	-0.00438146	-0.00024356	0.368301	0.302618	1.28338	-0.351502	-0.00059119	0.0281912	0.022841	0.0765921	0.0994331	0.195562	0.0323044	0.0781993	-0.014648	0
1.368	0.057172	0.0169976	-0.00440286	-0.00025172	0.370868	0.301896	1.28338	-0.371122	0.0002125	0.026289	0.0230239	0.0764092	0.0994331	0.195675	0.032304	0.0782537	-0.024414	0
1.37	0.0620532	0.0170064	-0.00445274	-0.00027631	0.373434	0.301134	1.28338	-0.390742	0.00081468	0.0244118	0.0232167	0.0762164	0.0994331	0.195794	0.0323051	0.0783044	-0.019531	0
1.372	0.0604041	0.0170153	-0.00456461	-0.00027572	0.376001	0.300333	1.28338	-0.410362	0.00100174	0.0225851	0.0234195	0.0760136	0.0994331	0.195916	0.0323069	0.0783515	-0.026855	0
1.374	0.0636363	0.0170244	-0.00470336	-0.0002993	0.378568	0.299492	1.28338	-0.429982	0.00074085	0.0208268	0.0236322	0.0758009	0.0994331	0.19604	0.0323086	0.0783949	-0.031738	0
1.376	0.0620532	0.0170338	-0.00479763	-0.00029771	0.381135	0.298613	1.28338	-0.449602	0.0001919	0.0191491	0.0238548	0.0755783	0.0994331	0.196166	0.0323096	0.0784348	-0.026855	0
1.378	0.0636363	0.0170434	-0.00477103	-0.00030361	0.383701	0.297694	1.28338	-0.469222	-0.00036242	0.01756	0.0240873	0.0753458	0.0994331	0.196292	0.0323094	0.0784716	-0.024414	0
1.38	0.0668684	0.017053	-0.00455005	-0.00030426	0.386268	0.296736	1.28338	-0.488842	-0.00063956	0.0160636	0.0243298	0.0751033	0.0994331	0.196422	0.0323084	0.0785052	-0.014648	0
1.382	0.0652194	0.0170621	-0.00406897	-0.00026538	0.388835	0.295739	1.28338	-0.508462	-0.00048157	0.0146607	0.0245822	0.0748509	0.0994331	0.196554	0.0323073	0.0785359	-0.019531	0
1.384	0.0668684	0.0170702	-0.00328736	-0.00021982	0.391402	0.294702	1.28338	-0.528082	7.569e-05	0.0133494	0.0248446	0.0745885	0.0994331	0.196686	0.0323069	0.0785639	-0.021973	0
1.386	0.0701006	0.0170768	-0.00222489	-0.00015597	0.393968	0.293626	1.28338	-0.547702	0.00082166	0.0121274	0.0251169	0.0743162	0.0994331	0.196823	0.0323078	0.0785894	-0.0097656	0
1.388	0.0701006	0.0170812	-0.00099453	-6.972e-05	0.396535	0.292511	1.28338	-0.567322	0.00146729	0.0109958	0.0253991	0.074034	0.0994331	0.196964	0.03231	0.0786125	-0.021973	0
1.39	0.0764989	0.0170832	0.0002192	1.677e-05	0.399102	0.291357	1.28338	-0.586942	0.00177158	0.0099606	0.0256912	0.0737419	0.0994331	0.19711	0.0323133	0.0786335	-0.019531	0
1.392	0.0604041	0.0170828	0.0012459	7.526e-05	0.401669	0.290164	1.28338	-0.606562	0.00164226	0.0090304	0.0259933	0.0734398	0.0994331	0.197247	0.0323167	0.0786524	-0.014648	0
1.394	0.0701006	0.0170803	0.00199735	0.00014002	0.404235	0.288931	1.28338	-0.626182	0.00117169	0.00821258	0.0263053	0.0731278	0.0994331	0.197378	0.0323195	0.0786697	-0.0097656	0
1.396	0.0684515	0.0170763	0.00246332	0.00016862	0.406802	0.287659	1.28338	-0.645802	0.00059587	0.00750791	0.0266272	0.0728059	0.0994331	0.197516	0.0323213	0.0786854	0	0
1.398	0.0636363	0.0170714	0.00267771	0.0001704	0.409369	0.286348	1.28338	-0.665422	0.00019225	0.00690831	0.0269591	0.072474	0.0994331	0.197648	0.0323221	0.0786998	-0.0073242	0
1.4	0.0652194	0.017066	0.00271605	0.00017714	0.411936	0.284997	1.28338	-0.685042	0.00015848	0.00640524	0.0273009	0.0721322	0.0994331	0.197777	0.0323224	0.0787131	-0.012207	0
1.402	0.0716837	0.0170606	0.00270181	0.00019368	0.414502	0.283607	1.28338	-0.704662	0.00052617	0.00599963	0.0276526	0.0717805	0.0994331	0.197914	0.0323231	0.0787256	-0.0097656	0
1.404	0.0668684	0.0170552	0.00273759	0.00018306	0.417069	0.282178	1.28338	-0.724282	0.00114926	0.00569585	0.0280143	0.0714188	0.0994331	0.198052	0.0323248	0.0787372	-0.012207	0
1.406	0.0701006	0.0170497	0.00282104	0.00019776	0.419636	0.28071	1.28338	-0.743902	0.00177	0.00548799	0.0283859	0.0710472	0.0994331	0.198189	0.0323277	0.0787484	-0.01709	0
1.408	0.0636363	0.0170441	0.00289489	0.00018422	0.422203	0.279203	1.28338	-0.763522	0.00213159	0.005358	0.0287674	0.0706657	0.0994331	0.198323	0.0323316	0.0787593	-0.01709	0
1.41	0.0620532	0.0170383	0.00293847	0.00018234	0.42477	0.277656	1.28338	-0.783142	0.00208952	0.00528216	0.0291589	0.0702742	0.0994331	0.198449	0.0323358	0.0787699	-0.041504	0
1.412	0.0620532	0.0170324	0.00295275	0.00018323	0.427336	0.27607	1.28338	-0.802762	0.00167316	0.00523286	0.0295603	0.0698729	0.0994331	0.198573	0.0323396	0.0787804	-0.026855	0
1.414	0.0604041	0.0170265	0.00295118	0.00017826	0.429903	0.274445	1.28338	-0.822382	0.00107031	0.00517895	0.0299716	0.0694615	0.0994331	0.198695	0.0323423	0.0787908	-0.021973	0
1.416	0.057172	0.0170206	0.0029965	0.00017132	0.43247	0.272781	1.28338	-0.842002	0.000544	0.00509161	0.0303928	0.0690403	0.0994331	0.198813	0.0323439	0.0788011	-0.0097656	0
1.418	0.057172	0.0170146	0.00313754	0.00017938	0.435037	0.271077	1.28338	-0.861622	0.00031887	0.00495255	0.030824	0.0686091	0.0994331	0.198927	0.0323448	0.0788112	-0.021973	0
1.42	0.0523567	0.0170083	0.00331244	0.00017343	0.437603	0.269334	1.28338	-0.881242	0.00048457	0.00475818	0.0312651	0.068168	0.0994331	0.199037	0.0323456	0.0788209	-0.01709	0
1.422	0.0539398	0.0170017	0.00339903	0.00018334	0.44017	0.267552	1.28338	-0.900862	0.00095738	0.0045183	0.0317162	0.0677169	0.0994331	0.199143	0.0323471	0.0788301	-0.021973	0
1.424	0.0507736	0.0169949	0.00335397	0.00017029	0.442737	0.265731	1.28338	-0.920482	0.00151758	0.0042513	0.0321772	0.0672559	0.0994331	0.199248	0.0323495	0.0788389	-0.01709	0
1.426	0.0475414	0.0169882	0.00326284	0.00015512	0.445304	0.26387	1.28338	-0.940102	0.00190671	0.0039747	0.0326481	0.066785	0.0994331	0.199346	0.0323529	0.0788471	-0.014648	0
1.428	0.0491245	0.0169817	0.00324972	0.00015964	0.44787	0.26197	1.28338	-0.959722	0.00194109	0.00369687	0.0331289	0.0663042	0.0994331	0.199443	0.0323568	0.0788548	-0.014648	0
1.43	0.0507736	0.0169752	0.00335928	0.00017056	0.450437	0.260031	1.28338	-0.979342	0.00159023	0.00342071	0.0336197	0.0658134	0.0994331	0.199543	0.0323603	0.0788619	-0.0097656	0
1.432	0.0475414	0.0169684	0.00353505	0.00016806	0.453004	0.258053	1.28338	-0.998962	0.00098731	0.00315329	0.0341204	0.0653127	0.0994331	0.199641	0.0323629	0.0788685	-0.0048828	0
1.434	0.0458924	0.0169614	0.0036802	0.00016889	0.455571	0.256036	1.28338	-1.01858	0.00036909	0.00290829	0.034631	0.0648021	0.0994331	0.199735	0.0323643	0.0788746	-0.019531	0
1.436	0.0475414	0.016954	0.00370643	0.00017621	0.458137	0.253979	1.28338	-1.0382	-2.711e-05	0.00270083	0.0351516	0.0642815	0.0994331	0.199828	0.0323646	0.0788802	-0.014648	0
1.438	0.0475414	0.0169466	0.00353531	0.00016807	0.460704	0.251883	1.28338	-1.05782	-6.56e-05	0.00254108	0.0356821	0.063751	0.0994331	0.199923	0.0323645	0.0788854	-0.01709	0
1.44	0.0427262	0.0169395	0.00311894	0.00013326	0.463271	0.249747	1.28338	-1.07744	0.0002305	0.00242707	0.0362225	0.0632106	0.0994331	0.200013	0.0323647	0.0788904	-0.0048828	0
1.442	0.0427262	0.0169333	0.00249975	0.0001068	0.465838	0.247573	1.28338	-1.09706	0.00069241	0.00234288	0.0367729	0.0626602	0.0994331	0.200099	0.0323656	0.0788951	-0.014648	0
1.444	0.0443093	0.0169283	0.00180116	7.981e-05	0.468404	0.245359	1.28338	-1.11668	0.00108337	0.002269	0.0373332	0.0620999	0.0994331	0.200186	0.0323674	0.0788998	-0.01709	0
1.446	0.0458924	0.0169247	0.00114462	5.253e-05	0.470971	0.243106	1.28338	-1.1363	0.00120553	0.00219254	0.0379034	0.0615297	0.0994331	0.200276	0.0323697	0.0789042	-0.024414	0
1.448	0.0443093	0.0169224	0.00061603	2.73e-05	0.473538	0.240814	1.28338	-1.15592	0.0009877	0.00210576	0.0384836	0.0609495	0.0994331	0.200366	0.0323719	0.0789085	-0.0097656	0
1.45	0.0443093	0.0169212	0.00026756	1.186e-05	0.476105	0.238483	1.28338	-1.17554	0.00051421	0.00200388	0.0390737	0.0603595	0.0994331	0.200455	0.0323734	0.0789126	-0.0097656	0
1.452	0.0427262	0.0169206	9.351e-05	4e-06	0.478672	0.236112	1.28338	-1.19516	-1.497e-05	0.00188733	0.0396737	0.0597594	0.0994331	0.200542	0.0323739	0.0789165	-0.01709	0
1.454	0.0443093	0.0169204	4.503e-05	2e-06	0.481238	0.233702	1.28338	-1.21478	-0.00037239	0.00175968	0.0402836	0.0591495	0.0994331	0.200629	0.0323735	0.0789202	-0.019531	0
1.456	0.0539398	0.0169204	8.102e-05	4.37e-06	0.483805	0.231253	1.28338	-1.2344	-0.00040109	0.00162565	0.0409035	0.0585296	0.0994331	0.200727	0.0323727	0.0789236	-0.029297	0
1.458	0.0491245	0.0169202	0.00016055	7.89e-06	0.486372	0.228764	1.28338	-1.25402	-8.226e-05	0.00149347	0.0415333	0.0578998	0.0994331	0.20083	0.0323722	0.0789267	-0.012207	0
1.46	0.0458924	0.0169199	0.00022112	1.015e-05	0.488939	0.226237	1.28338	-1.27364	0.00045668	0.0013754	0.0421731	0.05726	0.0994331	0.200925	0.0323726	0.0789296	-0.01709	0
1.462	0.0491245	0.0169194	0.00021992	1.08e-05	0.491505	0.22367	1.28338	-1.29326	0.00099734	0.00128579	0.0428227	0.0566104	0.0994331	0.20102	0.032374	0.0789322	-0.019531	0
1.464	0.0475414	0.016919	0.00016819	8e-06	0.494072	0.221064	1.28338	-1.31288	0.00132309	0.00123784	0.0434824	0.0559508	0.0994331	0.201117	0.0323764	0.0789347	-0.014648	0
1.466	0.0539398	0.0169187	0.00010633	5.74e-06	0.496639	0.218418	1.28338	-1.3325	0.0013091	0.00123898	0.0441519	0.0552812	0.0994331	0.201218	0.032379	0.0789372	-0.021973	0
1.468	0.057172	0.0169184	7.273e-05	4.16e-06	0.499206	0.215734	1.28338	-1.35212	0.00097344	0.00128741	0.0448314	0.0546017	0.0994331	0.201329	0.0323813	0.0789397	-0.021973	0
1.47	0.0475414	0.0169183	9.743e-05	4.63e-06	0.501772	0.21301	1.28338	-1.37174	0.00046628	0.0013708	0.0455208	0.0539123	0.0994331	0.201434	0.0323827	0.0789424	-0.021973	0
1.472	0.057172	0.0169181	0.00020343	1.163e-05	0.504339	0.210247	1.28338	-1.39136	1.32e-06	0.00146924	0.0462201	0.053213	0.0994331	0.201539	0.0323832	0.0789452	-0.0097656	0
1.474	0.0555889	0.0169177	0.00040417	2.247e-05	0.506906	0.207444	1.28338	-1.41098	-0.00023972	0.00156358	0.0469294	0.0525037	0.0994331	0.201652	0.0323829	0.0789483	-0.0024414	0
1.476	0.0555889	0.0169169	0.00069571	3.867e-05	0.509473	0.204603	1.28338	-1.4306	-0.00018684	0.00164424	0.0476486	0.0517845	0.0994331	0.201763	0.0323825	0.0789515	0	0
1.478	0.057172	0.0169155	0.00104302	5.963e-05	0.512039	0.201722	1.28338	-1.45022	9.053e-05	0.00171277	0.0483777	0.0510554	0.0994331	0.201876	0.0323824	0.0789548	0	0
1.48	0.0604041	0.0169134	0.00136374	8.238e-05	0.514606	0.198802	1.28338	-1.46984	0.00041752	0.00177654	0.0491168	0.0503163	0.0994331	0.201993	0.0323829	0.0789583	-0.0048828	0
1.482	0.0620532	0.0169107	0.00153627	9.533e-05	0.517173	0.195842	1.28338	-1.48946	0.00059323	0.00184478	0.0498658	0.0495673	0.0994331	0.202116	0.0323839	0.0789619	-0.0073242	0
1.484	0.0636363	0.0169076	0.00145539	9.262e-05	0.51974	0.192844	1.28338	-1.50908	0.00048192	0.00192582	0.0506247	0.0488084	0.0994331	0.202241	0.032385	0.0789657	-0.0073242	0
1.486	0.0620532	0.0169047	0.00106731	6.623e-05	0.522306	0.189806	1.28338	-1.5287	7.547e-05	0.00202125	0.0513936	0.0480396	0.0994331	0.202367	0.0323856	0.0789697	-0.0048828	0
1.488	0.0636363	0.0169026	0.00031454	2.002e-05	0.524873	0.186729	1.28338	-1.54832	-0.00050233	0.00212191	0.0521723	0.0472608	0.0994331	0.202493	0.0323852	0.0789738	-0.014648	0
1.49	0.057172	0.0169019	-0.00090608	-5.18e-05	0.52744	0.183613	1.28338	-1.56794	-0.00104931	0.00221181	0.0529611	0.046472	0.0994331	0.202614	0.0323836	0.0789781	-0.024414	0
1.492	0.058821	0.0169037	-0.00268135	-0.00015772	0.530007	0.180457	1.28338	-1.58756	-0.00137073	0.00227454	0.0537597	0.0456734	0.0994331	0.20273	0.0323812	0.0789826	-0.01709	0
1.494	0.0684515	0.0169091	-0.00499893	-0.00034218	0.532574	0.177263	1.28338	-1.60718	-0.00136144	0.0022954	0.0545683	0.0448648	0.0994331	0.202857	0.0323784	0.0789872	-0.014648	0
1.496	0.0636363	0.0169191	-0.00765926	-0.00048741	0.53514	0.174029	1.28338	-1.6268	-0.00104996	0.00226178	0.0553868	0.0440463	0.0994331	0.202989	0.032376	0.0789917	-0.012207	0
1.498	0.0636363	0.0169344	-0.0101571	-0.00064636	0.537707	0.170755	1.28338	-1.64642	-0.0005841	0.00216498	0.0562153	0.0432179	0.0994331	0.203116	0.0323744	0.0789962	-0.0097656	0
1.5	0.0636363	0.0169547	-0.0117423	-0.00074723	0.540274	0.167443	1.28338	-1.66604	-0.00016366	0.00200032	0.0570536	0.0423795	0.0994331	0.203243	0.0323736	0.0790003	-0.0024414	0
1.502	0.0555889	0.0169782	-0.0119081	-0.00066196	0.542841	0.164091	1.28338	-1.68566	4.835e-05	0.00176389	0.057902	0.0415312	0.0994331	0.203363	0.0323735	0.0790041	-0.01709	0
1.504	0.0620532	0.017002	-0.0111138	-0.00068965	0.545407	0.1607	1.28338	-1.70528	-5.03e-06	0.00145319	0.0587602	0.0406729	0.0994331	0.20348	0.0323736	0.0790073	-0.021973	0
1.506	0.0555889	0.0170243	-0.0108923	-0.00060549	0.547974	0.15727	1.28338	-1.7249	-0.0002532	0.00107552	0.0596284	0.0398047	0.0994331	0.203598	0.0323733	0.0790099	-0.012207	0
1.508	0.0732668	0.0170461	-0.0127971	-0.0009376	0.550541	0.153801	1.28338	-1.74452	-0.00053114	0.00065293	0.0605065	0.0389266	0.0994331	0.203727	0.0323725	0.0790116	-0.029297	0
1.51	0.0942429	0.0170716	-0.0170661	-0.00160836	0.553108	0.150292	1.28338	-1.76414	-0.00065373	0.00021505	0.0613945	0.0380386	0.0994331	0.203894	0.0323714	0.0790124	-0.061035	0
1.512	0.0701006	0.0171058	-0.022213	-0.00155714	0.555674	0.146744	1.28338	-1.78376	-0.00050077	-0.00021215	0.0622925	0.0371406	0.0994331	0.204059	0.0323702	0.0790124	-0.014648	0
1.514	0.0410771	0.0171502	-0.0257221	-0.00105659	0.558241	0.143157	1.28338	-1.80338	-7.436e-05	-0.00061324	0.0632004	0.0362327	0.0994331	0.20417	0.0323696	0.0790116	-0.021973	0
1.516	0.0330297	0.0172016	-0.025395	-0.00083879	0.560808	0.139531	1.28338	-1.823	0.00049895	-0.0009866	0.0641182	0.0353149	0.0994331	0.204244	0.03237	0.07901	-0.031738	0
1.518	0.0297975	0.0172524	-0.02061	-0.00061413	0.563375	0.135865	1.28338	-1.84262	0.00102166	-0.0013409	0.065046	0.0343871	0.0994331	0.204307	0.0323716	0.0790077	-0.031738	0
1.52	0.0297975	0.0172937	-0.0125726	-0.00037463	0.565941	0.13216	1.28338	-1.86224	0.00130857	-0.00168434	0.0659837	0.0334494	0.0994331	0.204366	0.0323739	0.0790047	-0.087891	0
1.522	0.0491245	0.0173188	-0.00344205	-0.00016909	0.568508	0.128416	1.28338	-1.88186	0.00126422	-0.00201517	0.0669313	0.0325018	0.0994331	0.204445	0.0323765	0.079001	-0.0048828	0
1.524	0.0668684	0.0173257	0.00475925	0.00031824	0.571075	0.124633	1.28338	-1.90148	0.00092253	-0.00232214	0.0678888	0.0315443	0.0994331	0.204561	0.0323787	0.0789966	-0.0073242	0
1.526	0.058821	0.0173162	0.0107413	0.00063181	0.573642	0.12081	1.28338	-1.9211	0.00043161	-0.00259922	0.0688563	0.0305768	0.0994331	0.204687	0.03238	0.0789917	0.0048828	0
1.528	0.0443093	0.0172947	0.014037	0.00062197	0.576208	0.116948	1.28338	-1.94072	-1.049e-05	-0.00285603	0.0698337	0.0295994	0.0994331	0.20479	0.0323804	0.0789863	-0.03418	0
1.53	0.0297975	0.0172666	0.0148711	0.00044312	0.578775	0.113047	1.28338	-1.96034	-0.00024182	-0.0031044	0.0708211	0.028612	0.0994331	0.204864	0.0323802	0.0789803	-0.039063	0
1.532	0.0265654	0.0172369	0.0139547	0.00037071	0.581342	0.109107	1.28338	-1.97996	-0.00020525	-0.00334495	0.0718184	0.0276147	0.0994331	0.204921	0.0323797	0.0789738	-0.083008	0
1.534	0.0346128	0.017209	0.0121505	0.00042056	0.583909	0.105127	1.28338	-1.99958	3.092e-05	-0.00357043	0.0728256	0.0266075	0.0994331	0.204982	0.0323796	0.0789669	-0.036621	0
1.536	0.039494	0.0171847	0.0101564	0.00040112	0.586476	0.101109	1.28338	-2.0192	0.00030669	-0.00376653	0.0738427	0.0255904	0.0994331	0.205056	0.0323799	0.0789596	0.03418	0
1.538	0.039494	0.0171643	0.00843555	0.00033315	0.589042	0.0970505	1.28338	-2.03882	0.00044231	-0.00391417	0.0748698	0.0245633	0.0994331	0.205135	0.0323806	0.0789519	-0.014648	0
1.54	0.0346128	0.0171475	0.00720527	0.00024939	0.591609	0.0929532	1.28338	-2.05844	0.00031835	-0.0040022	0.0759068	0.0235263	0.0994331	0.205209	0.0323814	0.078944	-0.0048828	0
1.542	0.037845	0.0171331	0.00633217	0.00023964	0.594176	0.0888167	1.28338	-2.07806	-7.064e-05	-0.00403181	0.0769538	0.0224793	0.0994331	0.205281	0.0323816	0.078936	-0.065918	0
1.544	0.0169349	0.0171204	0.00537724	9.106e-05	0.596743	0.084641	1.28338	-2.09768	-0.00061243	-0.00400629	0.0780106	0.0214225	0.0994331	0.205336	0.032381	0.0789279	-0.026855	0
1.546	0.0249823	0.0171096	0.00390376	9.752e-05	0.599309	0.080426	1.28338	-2.1173	-0.00112524	-0.00392288	0.0790774	0.0203557	0.0994331	0.205378	0.0323792	0.07892	-0.03418	0
1.548	0.0169349	0.0171018	0.0018012	3.05e-05	0.601876	0.0761718	1.28338	-2.13692	-0.00143703	-0.00377601	0.0801542	0.0192789	0.0994331	0.20542	0.0323767	0.0789123	0.0048828	0
1.55	0.018518	0.0170982	-0.00062816	-1.163e-05	0.604443	0.0718783	1.28338	-2.15654	-0.00145983	-0.0035656	0.0812409	0.0181923	0.0994331	0.205455	0.0323738	0.078905	0.021973	0
1.552	0.018518	0.0170995	-0.00281969	-5.221e-05	0.60701	0.0675456	1.28338	-2.17616	-0.0012254	-0.00330138	0.0823375	0.0170957	0.0994331	0.205493	0.0323711	0.0788981	0.0073242	0
1.554	0.0169349	0.0171051	-0.00417115	-7.064e-05	0.609576	0.0631737	1.28338	-2.19578	-0.00086962	-0.00300251	0.083444	0.0159891	0.0994331	0.205528	0.032369	0.0788918	0.026855	0
1.556	0.0121196	0.0171135	-0.00429134	-5.201e-05	0.612143	0.0587625	1.28338	-2.2154	-0.0005731	-0.00269491	0.0845604	0.0148727	0.0994331	0.205557	0.0323676	0.0788861	-0.024414	0
1.558	0.00407219	0.017122	-0.00321651	-1.31e-05	0.61471	0.0543121	1.28338	-2.23502	-0.00048222	-0.00240438	0.0856868	0.0137463	0.0994331	0.205573	0.0323665	0.078881	-0.019531	0
1.56	0.00723839	0.0171285	-0.00136225	-9.86e-06	0.617277	0.0498224	1.28338	-2.25464	-0.0006466	-0.00214741	0.0868232	0.0126099	0.0994331	0.205585	0.0323654	0.0788764	-0.03418	0
1.562	0.00565529	0.0171312	0.00076806	4.34e-06	0.619843	0.0452935	1.28338	-2.27426	-0.00100088	-0.00192977	0.0879694	0.0114637	0.0994331	0.205597	0.0323637	0.0788724	0	0
1.564	0.00242313	0.0171297	0.00276592	6.7e-06	0.62241	0.0407254	1.28338	-2.29388	-0.00139536	-0.00175503	0.0891256	0.0103075	0.0994331	0.205605	0.0323613	0.0788687	0.0024414	0
1.566	0.00407219	0.0171241	0.00431569	1.757e-05	0.624977	0.036118	1.28338	-2.3135	-0.00166084	-0.00163028	0.0902917	0.00914138	0.0994331	0.205612	0.0323583	0.0788653	0.012207	0
1.568	0	0.0171155	0.00520193	0	0.627544	0.0314713	1.28338	-2.33312	-0.00168082	-0.00156506	0.0914678	0.00796533	0.0994331	0.205616	0.0323549	0.0788621	-0.0073242	0
1.57	0	0.0171051	0.00534768	0	0.63011	0.0267855	1.28338	-2.35274	-0.00144172	-0.00156623	0.0926538	0.00677935	0.0994331	0.205616	0.0323518	0.078859	-0.012207	0
1.572	0	0.0170944	0.00480409	0	0.632677	0.0220604	1.28338	-2.37236	-0.00103888	-0.0016309	0.0938497	0.00558344	0.0994331	0.205616	0.0323493	0.0788558	-0.012207	0
1.574	0	0.0170848	0.00370344	0	0.635244	0.017296	1.28338	-2.39198	-0.00063363	-0.00174576	0.0950555	0.00437759	0.0994331	0.205616	0.0323476	0.0788524	0	0
1.576	0	0.0170774	0.00223597	0	0.637811	0.0124924	1.28338	-2.4116	-0.00038133	-0.00189242	0.0962713	0.00316181	0.0994331	0.205616	0.0323466	0.0788487	-0.03418	0
1.578	0	0.0170729	0.00066701	0	0.640378	0.00764962	1.28338	-2.43122	-0.00036453	-0.00204696	0.097497	0.0019361	0.0994331	0.205616	0.0323459	0.0788448	-0.031738	0
1.58	0	0.0170716	-0.00066796	0	0.642944	0.00276755	1.28338	-2.45084	-0.00055966	-0.00218249	0.0987327	0.00070046	0.0994331	0.205616	0.032345	0.0788406	0.0024414	-1927
1.582	0	0.0170729	-0.0014483	0	0.645511	0	0	0	-0.00085115	-0.00228084	0	0	0	0.205616	0.0323435	0.0788361	-0.0073242	0
1.584	0	0.0170758	-0.00150096	0	0.645511	0	0	0	-0.00108683	-0.00233397	0	0	0	0.205616	0.0323416	0.0788315	-0.012207	0
1.586	0	0.0170788	-0.0008825	0	0.645511	0	0	0	-0.0011482	-0.0023386	0	0	0	0.205616	0.0323394	0.0788268	-0.0097656	0
1.588	0	0.0170806	0.00014925	0	0.645511	0	0	0	-0.00100238	-0.00230092	0	0	0	0.205616	0.0323372	0.0788222	-0.024414	0
1.59	0	0.0170803	0.00122799	0	0.645511	0	0	0	-0.00071318	-0.00223293	0	0	0	0.205616	0.0323355	0.0788177	-0.014648	0
1.592	0	0.0170778	0.00198573	0	0.645511	0	0	0	-0.0004092	-0.00213585	0	0	0	0.205616	0.0323344	0.0788133	-0.056152	0
1.594	0	0.0170739	0.00216371	0	0.645511	0	0	0	-0.00022632	-0.0019974	0	0	0	0.205616	0.0323338	0.0788092	-0.053711	0
1.596	0	0.0170695	0.0016541	0	0.645511	0	0	0	-0.00024828	-0.00180078	0	0	0	0.205616	0.0323333	0.0788054	-0.065918	0
1.598	0	0.0170662	0.00044165	0	0.645511	0	0	0	-0.00046848	-0.00153267	0	0	0	0.205616	0.0323326	0.078802	-0.029297	0
1.6	0	0.0170653	-0.00141962	0	0.645511	0	0	0	-0.00079151	-0.00119519	0	0	0	0.205616	0.0323313	0.0787993	0.0024414	0
1.602	0	0.0170682	-0.00376704	0	0.645511	0	0	0	-0.00107531	-0.00081186	0	0	0	0.205616	0.0323294	0.0787973	0	0
1.604	0	0.0170757	-0.00637557	0	0.645511	0	0	0	-0.0011933	-0.00041912	0	0	0	0.205616	0.0323272	0.0787961	-0.012207	0
1.606	0	0.0170885	-0.00905832	0	0.645511	0	0	0	-0.00108951	-6.038e-05	0	0	0	0.205616	0.0323249	0.0787956	-0.0097656	0
1.608	0	0.0171066	-0.0116688	0	0.645511	0	0	0	-0.00080337	0.00021428	0	0	0	0.205616	0.032323	0.0787957	0.0048828	0
1.61	0	0.0171299	-0.0140346	0	0.645511	0	0	0	-0.00045152	0.00035786	0	0	0	0.205616	0.0323217	0.0787963	0.014648	0
1.612	0	0.017158	-0.0158848	0	0.645511	0	0	0	-0.00017472	0.00034327	0	0	0	0.205616	0.0323211	0.078797	-0.0073242	0
1.614	0	0.0171898	-0.0167862	0	0.645511	0	0	0	-7.506e-05	0.00017204	0	0	0	0.205616	0.0323209	0.0787975	-0.019531	0
1.616	0	0.0172233	-0.0162483	0	0.645511	0	0	0	-0.00017137	-0.000133	0	0	0	0.205616	0.0323206	0.0787976	-0.024414	0
1.618	0	0.0172558	-0.0140261	0	0.645511	0	0	0	-0.00039201	-0.00054126	0	0	0	0.205616	0.0323201	0.0787969	-0.046387	0
1.62	0	0.0172839	-0.0102811	0	0.645511	0	0	0	-0.00060772	-0.00101811	0	0	0	0.205616	0.0323191	0.0787953	-0.058594	0
1.622	0	0.0173044	-0.0054771	0	0.645511	0	0	0	-0.00068974	-0.00152148	0	0	0	0.205616	0.0323177	0.0787928	-0.039063	0
1.624	0	0.0173154	-0.00026343	0	0.645511	0	0	0	-0.00056835	-0.00200365	0	0	0	0.205616	0.0323165	0.0787893	-0.048828	0
1.626	0	0.0173159	0.00458055	0	0.645511	0	0	0	-0.00026521	-0.00241673	0	0	0	0.205616	0.0323157	0.0787848	-0.01709	0
1.628	0	0.0173068	0.00827893	0	0.645511	0	0	0	0.00011613	-0.00271756	0	0	0	0.205616	0.0323155	0.0787797	-0.01709	0
1.63	0	0.0172902	0.0102949	0	0.645511	0	0	0	0.00043625	-0.0028784	0	0	0	0.205616	0.0323161	0.0787741	-0.021973	0
1.632	0	0.0172696	0.0105322	0	0.645511	0	0	0	0.00058045	-0.00289751	0	0	0	0.205616	0.0323171	0.0787683	-0.0097656	0
1.634	0	0.0172486	0.00932805	0	0.645511	0	0	0	0.00050802	-0.00279786	0	0	0	0.205616	0.0323182	0.0787626	-0.014648	0
1.636	0	0.0172299	0.00724417	0	0.645511	0	0	0	0.00026994	-0.00261838	0	0	0	0.205616	0.0323189	0.0787572	-0.0024414	0
1.638	0	0.0172154	0.00483352	0	0.645511	0	0	0	-1.26e-05	-0.00240138	0	0	0	0.205616	0.0323192	0.0787522	-0.0048828	0
1.64	0	0.0172057	0.00251329	0	0.645511	0	0	0	-0.00020077	-0.0021802	0	0	0	0.205616	0.032319	0.0787476	0.0024414	0
1.642	0	0.0172007	0.00053514	0	0.645511	0	0	0	-0.00020061	-0.00197825	0	0	0	0.205616	0.0323186	0.0787435	0.0024414	0
1.644	0	0.0171997	-0.00100555	0	0.645511	0	0	0	-6.69e-06	-0.00181288	0	0	0	0.205616	0.0323184	0.0787397	0.0073242	0
1.646	0	0.0172017	-0.00212164	0	0.645511	0	0	0	0.00029565	-0.0016888	0	0	0	0.205616	0.0323187	0.0787362	0.012207	0
1.648	0	0.0172059	-0.00285388	0	0.645511	0	0	0	0.00056956	-0.00159263	0	0	0	0.205616	0.0323195	0.0787329	0.0097656	0
1.65	0	0.0172116	-0.00323961	0	0.645511	0	0	0	0.00068707	-0.00150503	0	0	0	0.205616	0.0323208	0.0787298	-0.0073242	0
1.652	0	0.0172181	-0.00334	0	0.645511	0	0	0	0.00058405	-0.00141295	0	0	0	0.205616	0.0323221	0.0787269	-0.012207	0
1.654	0	0.0172248	-0.00323632	0	0.645511	0	0	0	0.00028692	-0.00130563	0	0	0	0.205616	0.0323229	0.0787242	-0.0073242	0
1.656	0	0.0172312	-0.00298678	0	0.645511	0	0	0	-9.97e-05	-0.00117193	0	0	0	0.205616	0.0323231	0.0787217	-0.0073242	0
1.658	0	0.0172372	-0.00261661	0	0.645511	0	0	0	-0.00043847	-0.00100882	0	0	0	0.205616	0.0323226	0.0787195	0.014648	0
1.66	0	0.0172424	-0.00216284	0	0.645511	0	0	0	-0.00061879	-0.00082745	0	0	0	0.205616	0.0323215	0.0787177	0.01709	0
1.662	0	0.0172468	-0.00171105	0	0.645511	0	0	0	-0.00060347	-0.00065196	0	0	0	0.205616	0.0323203	0.0787162	0.019531	0
1.664	0	0.0172502	-0.00136138	0	0.645511	0	0	0	-0.00044179	-0.0005103	0	0	0	0.205616	0.0323193	0.078715	-0.0024414	0
1.666	0	0.0172529	-0.00116061	0	0.645511	0	0	0	-0.00024635	-0.00041642	0	0	0	0.205616	0.0323186	0.0787141	-0.012207	0
1.668	0	0.0172552	-0.00108288	0	0.645511	0	0	0	-0.00014259	-0.00036342	0	0	0	0.205616	0.0323182	0.0787133	-0.012207	0
1.67	0	0.0172574	-0.0010718	0	0.645511	0	0	0	-0.00021225	-0.00033504	0	0	0	0.205616	0.0323178	0.0787126	-0.029297	0
1.672	0	0.0172595	-0.00108322	0	0.645511	0	0	0	-0.0004594	-0.00031636	0	0	0	0.205616	0.0323172	0.078712	-0.021973	0
1.674	0	0.0172617	-0.00109105	0	0.645511	0	0	0	-0.00081223	-0.00029769	0	0	0	0.205616	0.0323159	0.0787113	0	0
1.676	0	0.0172639	-0.00110683	0	0.645511	0	0	0	-0.00115464	-0.00027275	0	0	0	0.205616	0.0323139	0.0787108	-0.014648	0
1.678	0	0.0172661	-0.00119521	0	0.645511	0	0	0	-0.0013758	-0.00023143	0	0	0	0.205616	0.0323114	0.0787103	-0.01709	0
1.68	0	0.0172685	-0.00136979	0	0.645511	0	0	0	-0.00141835	-0.00015743	0	0	0	0.205616	0.0323086	0.0787099	-0.0097656	0
1.682	0	0.0172712	-0.00149743	0	0.645511	0	0	0	-0.00130259	-3.397e-05	0	0	0	0.205616	0.0323059	0.0787097	-0.014648	0
1.684	0	0.0172742	-0.00143253	0	0.645511	0	0	0	-0.00111493	0.00014844	0	0	0	0.205616	0.0323035	0.0787098	-0.0048828	0
1.686	0	0.0172771	-0.00119341	0	0.645511	0	0	0	-0.00096696	0.00038471	0	0	0	0.205616	0.0323014	0.0787103	-0.0097656	0
1.688	0	0.0172795	-0.0009217	0	0.645511	0	0	0	-0.00094428	0.00065383	0	0	0	0.205616	0.0322995	0.0787114	-0.0024414	0
1.69	0	0.0172813	-0.00075087	0	0.645511	0	0	0	-0.0010668	0.00092842	0	0	0	0.205616	0.0322974	0.078713	-0.0097656	0
1.692	0	0.0172828	-0.00075507	0	0.645511	0	0	0	-0.00127875	0.00118849	0	0	0	0.205616	0.0322951	0.0787151	-0.014648	0
1.694	0	0.0172843	-0.00095042	0	0.645511	0	0	0	-0.00147471	0.00142524	0	0	0	0.205616	0.0322923	0.0787177	-0.01709	0
1.696	0	0.0172862	-0.00129581	0	0.645511	0	0	0	-0.00154985	0.00163331	0	0	0	0.205616	0.0322893	0.0787208	-0.024414	0
1.698	0	0.0172888	-0.00169624	0	0.645511	0	0	0	-0.0014484	0.00180483	0	0	0	0.205616	0.0322863	0.0787242	-0.0048828	0
1.7	0	0.0172922	-0.00203218	0	0.645511	0	0	0	-0.00118807	0.00193051	0	0	0	0.205616	0.0322837	0.0787279	-0.01709	0
1.702	0	0.0172963	-0.00222064	0	0.645511	0	0	0	-0.00085252	0.00200258	0	0	0	0.205616	0.0322817	0.0787319	-0.01709	0
1.704	0	0.0173007	-0.00227434	0	0.645511	0	0	0	-0.00055662	0.00201681	0	0	0	0.205616	0.0322802	0.0787359	-0.0073242	0
1.706	0	0.0173053	-0.00230834	0	0.645511	0	0	0	-0.00039798	0.00197098	0	0	0	0.205616	0.0322793	0.0787399	-0.0024414	0
1.708	0	0.0173099	-0.00246758	0	0.645511	0	0	0	-0.0004148	0.00186357	0	0	0	0.205616	0.0322785	0.0787437	0.0048828	0
1.71	0	0.0173148	-0.00280571	0	0.645511	0	0	0	-0.00056992	0.00169771	0	0	0	0.205616	0.0322775	0.0787473	-0.014648	0
1.712	0	0.0173204	-0.00321951	0	0.645511	0	0	0	-0.00076933	0.001484	0	0	0	0.205616	0.0322762	0.0787504	-0.0073242	0
1.714	0	0.0173269	-0.00352097	0	0.645511	0	0	0	-0.00090587	0.00123811	0	0	0	0.205616	0.0322745	0.0787532	-0.031738	0
1.716	0	0.0173339	-0.0035853	0	0.645511	0	0	0	-0.00090747	0.00097858	0	0	0	0.205616	0.0322727	0.0787554	-0.012207	0
1.718	0	0.0173411	-0.00343659	0	0.645511	0	0	0	-0.00077054	0.00072465	0	0	0	0.205616	0.032271	0.0787571	0.0024414	0
1.72	0	0.017348	-0.00320539	0	0.645511	0	0	0	-0.00056384	0.00049113	0	0	0	0.205616	0.0322696	0.0787583	-0.031738	0
1.722	0	0.0173544	-0.00300615	0	0.645511	0	0	0	-0.0003971	0.00028511	0	0	0	0.205616	0.0322687	0.0787591	-0.014648	0
1.724	0	0.0173604	-0.00284572	0	0.645511	0	0	0	-0.00036783	0.00010627	0	0	0	0.205616	0.0322679	0.0787595	-0.021973	0
1.726	0	0.0173661	-0.00264416	0	0.645511	0	0	0	-0.00051496	-5.289e-05	0	0	0	0.205616	0.032267	0.0787595	-0.019531	0
1.728	0	0.0173714	-0.00234287	0	0.645511	0	0	0	-0.00080145	-0.00020633	0	0	0	0.205616	0.0322657	0.0787593	-0.01709	0
1.73	0	0.0173761	-0.00198671	0	0.645511	0	0	0	-0.00112785	-0.00036883	0	0	0	0.205616	0.0322638	0.0787587	-0.01709	0
1.732	0	0.01738	-0.00168937	0	0.645511	0	0	0	-0.00136924	-0.00054305	0	0	0	0.205616	0.0322613	0.0787578	-0.014648	0
1.734	0	0.0173834	-0.00152585	0	0.645511	0	0	0	-0.00142594	-0.00071328	0	0	0	0.205616	0.0322585	0.0787565	-0.019531	0
1.736	0	0.0173865	-0.00150291	0	0.645511	0	0	0	-0.00126714	-0.00086203	0	0	0	0.205616	0.0322558	0.078755	-0.031738	0
1.738	0	0.0173895	-0.00160692	0	0.645511	0	0	0	-0.00094255	-0.00098849	0	0	0	0.205616	0.0322536	0.0787531	-0.026855	0
1.74	0	0.0173927	-0.00177371	0	0.645511	0	0	0	-0.00055736	-0.00110296	0	0	0	0.205616	0.0322521	0.078751	-0.036621	0
1.742	0	0.0173962	-0.00186336	0	0.645511	0	0	0	-0.00022618	-0.00121155	0	0	0	0.205616	0.0322513	0.0787487	-0.019531	0
1.744	0	0.0174	-0.00179183	0	0.645511	0	0	0	-2.658e-05	-0.00131139	0	0	0	0.205616	0.0322511	0.0787462	-0.021973	0
1.746	0	0.0174035	-0.00161038	0	0.645511	0	0	0	2.834e-05	-0.00139327	0	0	0	0.205616	0.0322511	0.0787435	-0.036621	0
1.748	0	0.0174068	-0.00138634	0	0.645511	0	0	0	-1.137e-05	-0.00144677	0	0	0	0.205616	0.0322511	0.0787406	-0.043945	0
1.75	0	0.0174095	-0.00111651	0	0.645511	0	0	0	-5.929e-05	-0.00146987	0	0	0	0.205616	0.032251	0.0787377	-0.031738	0
1.752	0	0.0174118	-0.00079057	0	0.645511	0	0	0	-3.378e-05	-0.00147667	0	0	0	0.205616	0.0322509	0.0787348	-0.012207	0
1.754	0	0.0174134	-0.00045376	0	0.645511	0	0	0	0.00010234	-0.00149301	0	0	0	0.205616	0.032251	0.0787318	0.014648	0
1.756	0	0.0174142	-0.00017089	0	0.645511	0	0	0	0.00032347	-0.00154095	0	0	0	0.205616	0.0322514	0.0787288	0.0024414	0
1.758	0	0.0174146	3.673e-05	0	0.645511	0	0	0	0.00055521	-0.00162698	0	0	0	0.205616	0.0322523	0.0787256	-0.014648	0
1.76	0	0.0174145	0.00017714	0	0.645511	0	0	0	0.00071036	-0.0017455	0	0	0	0.205616	0.0322536	0.0787222	-0.014648	0
1.762	0	0.0174142	0.00024324	0	0.645511	0	0	0	0.00072653	-0.0018877	0	0	0	0.205616	0.032255	0.0787186	-0.012207	0
1.764	0	0.0174137	0.00023636	0	0.645511	0	0	0	0.00059265	-0.00203992	0	0	0	0.205616	0.0322563	0.0787146	-0.0073242	0
1.766	0	0.0174132	0.00020328	0	0.645511	0	0	0	0.00035646	-0.00217994	0	0	0	0.205616	0.0322573	0.0787104	-0.0097656	0
1.768	0	0.0174128	0.00020062	0	0.645511	0	0	0	0.00010711	-0.00228694	0	0	0	0.205616	0.0322577	0.078706	0.0024414	0
1.77	0	0.0174124	0.0002264	0	0.645511	0	0	0	-6.22e-05	-0.00235144	0	0	0	0.205616	0.0322578	0.0787013	0.0073242	0
1.772	0	0.0174119	0.00021084	0	0.645511	0	0	0	-9.462e-05	-0.00236989	0	0	0	0.205616	0.0322576	0.0786966	0	0
1.774	0	0.0174115	8.211e-05	0	0.645511	0	0	0	6.38e-06	-0.0023359	0	0	0	0.205616	0.0322575	0.0786919	-0.0024414	0
1.776	0	0.0174114	-0.00017896	0	0.645511	0	0	0	0.00017965	-0.00223698	0	0	0	0.205616	0.0322577	0.0786873	-0.014648	0
1.778	0	0.0174117	-0.0005461	0	0.645511	0	0	0	0.00033463	-0.0020585	0	0	0	0.205616	0.0322582	0.078683	-0.0024414	0
1.78	0	0.0174128	-0.00096486	0	0.645511	0	0	0	0.00039245	-0.00179761	0	0	0	0.205616	0.032259	0.0786792	-0.01709	0
1.782	0	0.0174147	-0.00134072	0	0.645511	0	0	0	0.00032112	-0.00147323	0	0	0	0.205616	0.0322597	0.0786759	-0.012207	0
1.784	0	0.0174174	-0.00154408	0	0.645511	0	0	0	0.00014916	-0.00111539	0	0	0	0.205616	0.0322601	0.0786733	-0.01709	0
1.786	0	0.0174205	-0.00149759	0	0.645511	0	0	0	-4.816e-05	-0.00074428	0	0	0	0.205616	0.0322602	0.0786715	-0.012207	0
1.788	0	0.0174235	-0.0012692	0	0.645511	0	0	0	-0.00018352	-0.00035939	0	0	0	0.205616	0.03226	0.0786704	-0.012207	0
1.79	0	0.017426	-0.00101419	0	0.645511	0	0	0	-0.00019662	5.409e-05	0	0	0	0.205616	0.0322596	0.0786701	-0.01709	0
1.792	0	0.0174281	-0.00082703	0	0.645511	0	0	0	-8.074e-05	0.00050641	0	0	0	0.205616	0.0322593	0.0786706	-0.0097656	0
1.794	0	0.0174297	-0.00069183	0	0.645511	0	0	0	0.00011327	0.00098921	0	0	0	0.205616	0.0322594	0.0786721	-0.01709	0
1.796	0	0.0174311	-0.00054319	0	0.645511	0	0	0	0.00029974	0.00147992	0	0	0	0.205616	0.0322598	0.0786746	-0.01709	0
1.798	0	0.0174322	-0.00033403	0	0.645511	0	0	0	0.00039927	0.00195453	0	0	0	0.205616	0.0322605	0.078678	-0.0048828	0
1.8	0	0.0174329	-5.915e-05	0	0.645511	0	0	0	0.00037635	0.00239434	0	0	0	0.205616	0.0322613	0.0786824	0	0
1.802	0	0.017433	0.00025378	0	0.645511	0	0	0	0.00025536	0.00278589	0	0	0	0.205616	0.0322619	0.0786875	-0.014648	0
1.804	0	0.0174325	0.00055502	0	0.645511	0	0	0	0.0001087	0.00311919	0	0	0	0.205616	0.0322623	0.0786934	-0.01709	0
1.806	0	0.0174314	0.00077395	0	0.645511	0	0	0	2.237e-05	0.00338366	0	0	0	0.205616	0.0322624	0.0787	-0.012207	0
1.808	0	0.0174298	0.00082793	0	0.645511	0	0	0	5.659e-05	0.00356069	0	0	0	0.205616	0.0322625	0.0787069	-0.01709	0
1.81	0	0.0174282	0.00065972	0	0.645511	0	0	0	0.0002201	0.0036213	0	0	0	0.205616	0.0322627	0.0787141	-0.019531	0
1.812	0	0.0174268	0.00029016	0	0.645511	0	0	0	0.00046686	0.00353726	0	0	0	0.205616	0.0322634	0.0787212	-0.024414	0
1.814	0	0.0174263	-0.00016235	0	0.645511	0	0	0	0.00071407	0.00329497	0	0	0	0.205616	0.0322646	0.0787281	-0.03418	0
1.816	0	0.0174266	-0.00053741	0	0.645511	0	0	0	0.0008753	0.00289717	0	0	0	0.205616	0.0322662	0.0787343	-0.026855	0
1.818	0	0.0174277	-0.00073009	0	0.645511	0	0	0	0.0008973	0.00235951	0	0	0	0.205616	0.032268	0.0787395	-0.024414	0
1.82	0	0.0174291	-0.00074277	0	0.645511	0	0	0	0.00078389	0.00171469	0	0	0	0.205616	0.0322697	0.0787436	-0.024414	0
1.822	0	0.0174306	-0.00065936	0	0.645511	0	0	0	0.00059386	0.00101389	0	0	0	0.205616	0.032271	0.0787463	-0.024414	0
1.824	0	0.0174319	-0.00057404	0	0.645511	0	0	0	0.00041374	0.00031705	0	0	0	0.205616	0.032272	0.0787477	-0.024414	0
1.826	0	0.0174331	-0.00051562	0	0.645511	0	0	0	0.00031982	-0.00031926	0	0	0	0.205616	0.0322728	0.0787476	-0.029297	0
1.828	0	0.0174341	-0.00043795	0	0.645511	0	0	0	0.00034625	-0.00085015	0	0	0	0.205616	0.0322735	0.0787465	-0.021973	0
1.83	0	0.017435	-0.0003077	0	0.645511	0	0	0	0.00047169	-0.00125162	0	0	0	0.205616	0.0322743	0.0787444	-0.014648	0
1.832	0	0.0174356	-0.00016651	0	0.645511	0	0	0	0.00063128	-0.00152462	0	0	0	0.205616	0.0322754	0.0787416	-0.021973	0
1.834	0	0.0174359	-7.075e-05	0	0.645511	0	0	0	0.00074813	-0.00168111	0	0	0	0.205616	0.0322767	0.0787384	-0.01709	0
1.836	0	0.0174361	-2.353e-05	0	0.645511	0	0	0	0.00076909	-0.00172561	0	0	0	0.205616	0.0322783	0.078735	-0.0073242	0
1.838	0	0.0174361	-7.47e-06	0	0.645511	0	0	0	0.00068858	-0.00165709	0	0	0	0.205616	0.0322797	0.0787316	-0.0097656	0
1.84	0	0.0174361	-4.622e-05	0	0.645511	0	0	0	0.0005498	-0.00148168	0	0	0	0.205616	0.032281	0.0787285	-0.012207	0
1.842	0	0.0174362	-0.00017206	0	0.645511	0	0	0	0.00042408	-0.00121358	0	0	0	0.205616	0.0322819	0.0787258	-0.014648	0
1.844	0	0.0174366	-0.00033179	0	0.645511	0	0	0	0.00037964	-0.00086834	0	0	0	0.205616	0.0322827	0.0787237	0.0073242	0
1.846	0	0.0174372	-0.00040862	0	0.645511	0	0	0	0.00045188	-0.00046083	0	0	0	0.205616	0.0322836	0.0787224	-0.0048828	0
1.848	0	0.0174381	-0.00035545	0	0.645511	0	0	0	0.00062587	-6.65e-06	0	0	0	0.205616	0.0322846	0.0787219	-0.012207	0
1.85	0	0.0174388	-0.0002318	0	0.645511	0	0	0	0.0008397	0.0004775	0	0	0	0.205616	0.0322861	0.0787224	-0.014648	0
1.852	0	0.0174392	-0.00010488	0	0.645511	0	0	0	0.00100929	0.00097633	0	0	0	0.205616	0.032288	0.0787238	-0.026855	0
1.854	0	0.0174394	3.216e-05	0	0.645511	0	0	0	0.00106425	0.00147828	0	0	0	0.205616	0.03229	0.0787263	-0.0097656	0
1.856	0	0.0174394	0.00022783	0	0.645511	0	0	0	0.00097817	0.00197172	0	0	0	0.205616	0.0322921	0.0787297	-0.0097656	0
1.858	0	0.0174389	0.00048234	0	0.645511	0	0	0	0.00077965	0.00243671	0	0	0	0.205616	0.0322938	0.0787341	-0.019531	0
1.86	0	0.017438	0.00071569	0	0.645511	0	0	0	0.00053867	0.00284309	0	0	0	0.205616	0.0322952	0.0787394	-0.01709	0
1.862	0	0.0174365	0.00081375	0	0.645511	0	0	0	0.00033321	0.00315846	0	0	0	0.205616	0.032296	0.0787454	-0.0048828	0
1.864	0	0.0174349	0.0006942	0	0.645511	0	0	0	0.00021231	0.00335647	0	0	0	0.205616	0.0322966	0.0787519	-0.014648	0
1.866	0	0.0174335	0.00035893	0	0.645511	0	0	0	0.00017361	0.00341928	0	0	0	0.205616	0.032297	0.0787587	-0.019531	0
1.868	0	0.0174328	-8.557e-05	0	0.645511	0	0	0	0.00016605	0.00333738	0	0	0	0.205616	0.0322973	0.0787655	-0.012207	0
1.87	0	0.017433	-0.00046761	0	0.645511	0	0	0	0.0001157	0.0031088	0	0	0	0.205616	0.0322976	0.0787719	-0.01709	0
1.872	0	0.0174339	-0.00065217	0	0.645511	0	0	0	-3.936e-05	0.00273998	0	0	0	0.205616	0.0322977	0.0787777	-0.012207	0
1.874	0	0.0174352	-0.00062622	0	0.645511	0	0	0	-0.0003208	0.0022486	0	0	0	0.205616	0.0322973	0.0787827	-0.012207	0
1.876	0	0.0174364	-0.00046295	0	0.645511	0	0	0	-0.0006987	0.00166382	0	0	0	0.205616	0.0322963	0.0787866	-0.014648	0
1.878	0	0.0174374	-0.00022577	0	0.645511	0	0	0	-0.00110259	0.00102261	0	0	0	0.205616	0.0322945	0.0787893	-0.0073242	0
1.88	0	0.0174378	3.715e-05	0	0.645511	0	0	0	-0.00144944	0.0003635	0	0	0	0.205616	0.0322919	0.0787907	-0.026855	0
1.882	0	0.0174377	0.00023844	0	0.645511	0	0	0	-0.00167487	-0.00028014	0	0	0	0.205616	0.0322888	0.0787908	-0.014648	0
1.884	0	0.0174373	0.00026953	0	0.645511	0	0	0	-0.00175779	-0.00088492	0	0	0	0.205616	0.0322854	0.0787896	-0.021973	0
1.886	0	0.0174367	9.865e-05	0	0.645511	0	0	0	-0.00172907	-0.00143786	0	0	0	0.205616	0.0322819	0.0787873	-0.012207	0
1.888	0	0.0174365	-0.00017087	0	0.645511	0	0	0	-0.00165681	-0.00193155	0	0	0	0.205616	0.0322785	0.078784	-0.014648	0
1.89	0	0.0174369	-0.00037004	0	0.645511	0	0	0	-0.00161507	-0.00235759	0	0	0	0.205616	0.0322752	0.0787797	-0.012207	0
1.892	0	0.0174376	-0.00038869	0	0.645511	0	0	0	-0.00165118	-0.00270518	0	0	0	0.205616	0.032272	0.0787746	-0.031738	0
1.894	0	0.0174384	-0.00022991	0	0.645511	0	0	0	-0.00176501	-0.00296867	0	0	0	0.205616	0.0322685	0.0787689	-0.01709	0
1.896	0	0.0174389	1.979e-05	0	0.645511	0	0	0	-0.00191087	-0.00315294	0	0	0	0.205616	0.0322649	0.0787628	-0.019531	0
1.898	0	0.0174388	0.00024134	0	0.645511	0	0	0	-0.00202101	-0.00326737	0	0	0	0.205616	0.0322609	0.0787564	-0.01709	0
1.9	0	0.0174383	0.00032383	0	0.645511	0	0	0	-0.00203731	-0.003322	0	0	0	0.205616	0.0322569	0.0787498	-0.01709	0
1.902	0	0.0174377	0.00022706	0	0.645511	0	0	0	-0.00193612	-0.00332887	0	0	0	0.205616	0.0322529	0.0787431	-0.019531	0
1.904	0	0.0174372	3.176e-05	0	0.645511	0	0	0	-0.0017367	-0.00329567	0	0	0	0.205616	0.0322492	0.0787365	-0.014648	0
1.906	0	0.0174372	-0.00013093	0	0.645511	0	0	0	-0.00149126	-0.0032213	0	0	0	0.205616	0.032246	0.07873	-0.0048828	0
1.908	0	0.0174374	-0.00019487	0	0.645511	0	0	0	-0.0012613	-0.00310595	0	0	0	0.205616	0.0322433	0.0787237	-0.0097656	0
1.91	0	0.0174378	-0.00015228	0	0.645511	0	0	0	-0.00108906	-0.00295811	0	0	0	0.205616	0.0322409	0.0787176	-0.01709	0
1.912	0	0.0174381	-8.5e-07	0	0.645511	0	0	0	-0.00097778	-0.0027889	0	0	0	0.205616	0.0322388	0.0787119	-0.0048828	0
1.914	0	0.0174381	0.00022798	0	0.645511	0	0	0	-0.00089263	-0.00260895	0	0	0	0.205616	0.032237	0.0787065	-0.012207	0
1.916	0	0.0174377	0.00044204	0	0.645511	0	0	0	-0.00078048	-0.00243027	0	0	0	0.205616	0.0322353	0.0787014	-0.024414	0
1.918	0	0.0174368	0.00055752	0	0.645511	0	0	0	-0.00059589	-0.00226332	0	0	0	0.205616	0.0322339	0.0786967	-0.019531	0
1.92	0	0.0174357	0.0005883	0	0.645511	0	0	0	-0.00032318	-0.00211087	0	0	0	0.205616	0.032233	0.0786924	-0.0073242	0
1.922	0	0.0174345	0.00060759	0	0.645511	0	0	0	1.161e-05	-0.00196568	0	0	0	0.205616	0.0322327	0.0786883	-0.014648	0
1.924	0	0.0174333	0.00062283	0	0.645511	0	0	0	0.00034645	-0.00181412	0	0	0	0.205616	0.032233	0.0786845	-0.012207	0
1.926	0	0.017432	0.00057859	0	0.645511	0	0	0	0.00060834	-0.00164117	0	0	0	0.205616	0.032234	0.078681	-0.0097656	0
1.928	0	0.0174309	0.00047644	0	0.645511	0	0	0	0.00074499	-0.00143044	0	0	0	0.205616	0.0322354	0.078678	-0.0073242	0
1.93	0	0.0174299	0.00039795	0	0.645511	0	0	0	0.00074663	-0.00116489	0	0	0	0.205616	0.0322368	0.0786754	-0.01709	0
1.932	0	0.0174291	0.00040696	0	0.645511	0	0	0	0.00064933	-0.00083696	0	0	0	0.205616	0.0322382	0.0786734	-0.0097656	0
1.934	0	0.0174283	0.00047861	0	0.645511	0	0	0	0.00051894	-0.00045772	0	0	0	0.205616	0.0322394	0.0786721	-0.0048828	0
1.936	0	0.0174274	0.0005326	0	0.645511	0	0	0	0.00042269	-5.012e-05	0	0	0	0.205616	0.0322403	0.0786716	-0.012207	0
1.938	0	0.0174263	0.00050427	0	0.645511	0	0	0	0.00040167	0.00036427	0	0	0	0.205616	0.0322412	0.0786719	-0.0097656	0
1.94	0	0.0174253	0.00036715	0	0.645511	0	0	0	0.00045535	0.00077166	0	0	0	0.205616	0.032242	0.078673	-0.012207	0
1.942	0	0.0174246	0.00013486	0	0.645511	0	0	0	0.00054386	0.00116435	0	0	0	0.205616	0.032243	0.078675	-0.0097656	0
1.944	0	0.0174243	-0.00012938	0	0.645511	0	0	0	0.00060787	0.00153237	0	0	0	0.205616	0.0322442	0.0786777	-0.012207	0
1.946	0	0.0174245	-0.00034667	0	0.645511	0	0	0	0.00059721	0.00185814	0	0	0	0.205616	0.0322454	0.0786811	-0.014648	0
1.948	0	0.0174252	-0.00047946	0	0.645511	0	0	0	0.00049492	0.00212367	0	0	0	0.205616	0.0322465	0.078685	-0.01709	0
1.95	0	0.0174262	-0.00053136	0	0.645511	0	0	0	0.00032676	0.00231789	0	0	0	0.205616	0.0322473	0.0786895	-0.019531	0
1.952	0	0.0174273	-0.00050607	0	0.645511	0	0	0	0.00015175	0.0024331	0	0	0	0.205616	0.0322478	0.0786942	-0.0097656	0
1.954	0	0.0174283	-0.00039849	0	0.645511	0	0	0	3.746e-05	0.00246054	0	0	0	0.205616	0.032248	0.0786991	-0.029297	0
1.956	0	0.0174291	-0.00022669	0	0.645511	0	0	0	2.99e-05	0.00239114	0	0	0	0.205616	0.032248	0.078704	-0.0097656	0
1.958	0	0.0174295	-3.787e-05	0	0.645511	0	0	0	0.00013199	0.00221789	0	0	0	0.205616	0.0322482	0.0787086	-0.01709	0
1.96	0	0.0174296	0.00014564	0	0.645511	0	0	0	0.00030123	0.00194109	0	0	0	0.205616	0.0322486	0.0787127	-0.019531	0
1.962	0	0.0174293	0.0003639	0	0.645511	0	0	0	0.00046646	0.00157642	0	0	0	0.205616	0.0322494	0.0787163	-0.019531	0
1.964	0	0.0174286	0.00067153	0	0.645511	0	0	0	0.00055669	0.00115545	0	0	0	0.205616	0.0322504	0.078719	-0.0048828	0
1.966	0	0.0174272	0.00105193	0	0.645511	0	0	0	0.00053124	0.00071162	0	0	0	0.205616	0.0322515	0.0787208	-0.012207	0
1.968	0	0.0174251	0.00138635	0	0.645511	0	0	0	0.00039711	0.00026899	0	0	0	0.205616	0.0322524	0.0787218	-0.012207	0
1.97	0	0.0174223	0.001516	0	0.645511	0	0	0	0.00020483	-0.0001511	0	0	0	0.205616	0.032253	0.0787219	-0.01709	0
1.972	0	0.0174193	0.00134968	0	0.645511	0	0	0	2.67e-05	-0.00052025	0	0	0	0.205616	0.0322533	0.0787213	-0.031738	0
1.974	0	0.0174166	0.00092524	0	0.645511	0	0	0	-7.073e-05	-0.00080565	0	0	0	0.205616	0.0322532	0.0787199	-0.021973	0
1.976	0	0.0174148	0.0003755	0	0.645511	0	0	0	-4.805e-05	-0.00097853	0	0	0	0.205616	0.0322531	0.0787182	-0.01709	0
1.978	0	0.017414	-0.00014738	0	0.645511	0	0	0	9.866e-05	-0.00101424	0	0	0	0.205616	0.0322532	0.0787162	-0.012207	0
1.98	0	0.0174143	-0.00051344	0	0.645511	0	0	0	0.00034561	-0.0008855	0	0	0	0.205616	0.0322536	0.0787143	-0.01709	0
1.982	0	0.0174153	-0.00063835	0	0.645511	0	0	0	0.00066157	-0.00056285	0	0	0	0.205616	0.0322546	0.0787128	-0.01709	0
1.984	0	0.0174166	-0.0005224	0	0.645511	0	0	0	0.00102963	-2.208e-05	0	0	0	0.205616	0.0322563	0.0787122	-0.014648	0
1.986	0	0.0174177	-0.00026395	0	0.645511	0	0	0	0.00146179	0.00075137	0	0	0	0.205616	0.0322588	0.078713	-0.014648	0
1.988	0	0.0174182	1.567e-05	0	0.645511	0	0	0	0.00200112	0.00175955	0	0	0	0.205616	0.0322622	0.0787155	-0.01709	0
1.99	0	0.0174182	0.00028177	0	0.645511	0	0	0	0.00270755	0.00298945	0	0	0	0.205616	0.032267	0.0787202	-0.012207	0
1.992	0	0.0174176	0.00056411	0	0.645511	0	0	0	0.00363118	0.00441509	0	0	0	0.205616	0.0322733	0.0787276	-0.0073242	0
1.994	0	0.0174165	0.00083605	0	0.645511	0	0	0	0.00478575	0.00600056	0	0	0	0.205616	0.0322817	0.0787381	-0.01709	0
1.996	0	0.0174148	0.00101854	0	0.645511	0	0	0	0.00613514	0.00769615	0	0	0	0.205616	0.0322926	0.0787517	-0.0097656	0
1.998	0	0.0174128	0.00108064	0	0.645511	0	0	0	0.00759769	0.00942889	0	0	0	0.205616	0.0323064	0.0787689	-0.01709	0
2	0	0.0174106	0.00108064	0	0.645511	0	0	0	0.00906392	0.0110958	0	0	0	0.205616	0.032323	0.0787894	-0.0097656	0
