# Supplementary material for: In vivo muscle force and muscle power during near-maximal frog jumps
Source: PLoS One. 2017 Mar 10;12(3):e0173415. doi: 10.1371/journal.pone.0173415 (PMC5345813; doi:10.1371/journal.pone.0173415)
Supplement: S3 File — Full raw data set of the current study. (ZIP) [file pone.0173415.s003.zip › Frog_jumping_full_dataset2/Extracted_data/Frog2/Jump2/newapr30jump2.all]

  0.00000000   0.00723839   0.01728340   0.00083576   0.00000605   0.00000000   0.00000000   0.00000000   0.00000000  -0.00015718   0.27594620   0.00000000   0.00000000   0.00000000   0.00000000   0.00000000   0.00000000  -0.01464800   0.00000000
  0.00200000   0.00000000   0.01728172   0.00058436   0.00000000   0.00000000   0.00000000   0.00000000   0.00000000  -0.00043354   0.27633095   0.00000000   0.00000000   0.00000000   0.00000000   0.00000000   0.00000000  -0.01464800   0.00000000
  0.00400000   0.00242313   0.01728056   0.00023534   0.00000057   0.00000000   0.00000000   0.00000000   0.00000000  -0.00071282   0.27668755   0.00000000   0.00000000   0.00000000   0.00000000   0.00000000   0.00000000  -0.01953100   0.00000000
  0.00600000   0.00000000   0.01728009  -0.00002040   0.00000000   0.00000000   0.00000000   0.00000000   0.00000000  -0.00098911   0.27701286   0.00000000   0.00000000   0.00000000   0.00000000   0.00000000   0.00000000  -0.00488280   0.00000000
  0.00800000   0.00084003   0.01728013  -0.00011508  -0.00000010   0.00000000   0.00000000   0.00000000   0.00000000  -0.00125824   0.27730584   0.00000000   0.00000000   0.00000000   0.00000000   0.00000000   0.00000000  -0.01953100   0.00000000
  0.01000000   0.00242313   0.01728036  -0.00010125  -0.00000025   0.00000000   0.00000000   0.00000000   0.00000000  -0.00151561   0.27756506   0.00000000   0.00000000   0.00000000   0.00000000   0.00000000   0.00000000  -0.02197300   0.00000000
  0.01200000   0.00084003   0.01728056  -0.00007100  -0.00000006   0.00000000   0.00000000   0.00000000   0.00000000  -0.00175564   0.27778500   0.00000000   0.00000000   0.00000000   0.00000000   0.00000000   0.00000000  -0.01709000   0.00000000
  0.01400000   0.00000000   0.01728070  -0.00009155   0.00000000   0.00000000   0.00000000   0.00000000   0.00000000  -0.00197254   0.27795623   0.00000000   0.00000000   0.00000000   0.00000000   0.00000000   0.00000000  -0.01464800   0.00000000
  0.01600000   0.00000000   0.01728088  -0.00016396   0.00000000   0.00000000   0.00000000   0.00000000   0.00000000  -0.00216124   0.27806952   0.00000000   0.00000000   0.00000000   0.00000000   0.00000000   0.00000000  -0.01220700   0.00000000
  0.01800000   0.00000000   0.01728121  -0.00023043   0.00000000   0.00000000   0.00000000   0.00000000   0.00000000  -0.00231810   0.27811755   0.00000000   0.00000000   0.00000000   0.00000000   0.00000000   0.00000000  -0.01464800   0.00000000
  0.02000000   0.00242313   0.01728167  -0.00024109  -0.00000058   0.00000000   0.00000000   0.00000000   0.00000000  -0.00244114   0.27809760   0.00000000   0.00000000   0.00000000   0.00000000   0.00000000   0.00000000  -0.01953100   0.00000000
  0.02200000   0.00084003   0.01728215  -0.00019787  -0.00000017   0.00000000   0.00000000   0.00000000   0.00000000  -0.00252934   0.27801753   0.00000000   0.00000000   0.00000000   0.00000000   0.00000000   0.00000000  -0.01953100   0.00000000
  0.02400000   0.00000000   0.01728255  -0.00013195   0.00000000   0.00000000   0.00000000   0.00000000   0.00000000  -0.00258125   0.27789520   0.00000000   0.00000000   0.00000000   0.00000000   0.00000000   0.00000000  -0.01220700   0.00000000
  0.02600000   0.00084003   0.01728281  -0.00007160  -0.00000006   0.00000000   0.00000000   0.00000000   0.00000000  -0.00259412   0.27775138   0.00000000   0.00000000   0.00000000   0.00000000   0.00000000   0.00000000  -0.01709000   0.00000000
  0.02800000   0.00000000   0.01728296  -0.00003576   0.00000000   0.00000000   0.00000000   0.00000000   0.00000000  -0.00256636   0.27760526   0.00000000   0.00000000   0.00000000   0.00000000   0.00000000   0.00000000  -0.00488280   0.00000000
  0.03000000   0.00000000   0.01728303  -0.00003757   0.00000000   0.00000000   0.00000000   0.00000000   0.00000000  -0.00250181   0.27746952   0.00000000   0.00000000   0.00000000   0.00000000   0.00000000   0.00000000  -0.01220700   0.00000000
  0.03200000   0.00084003   0.01728310  -0.00008641  -0.00000007   0.00000000   0.00000000   0.00000000   0.00000000  -0.00241016   0.27734589   0.00000000   0.00000000   0.00000000   0.00000000   0.00000000   0.00000000  -0.01709000   0.00000000
  0.03400000   0.00000000   0.01728328  -0.00018740   0.00000000   0.00000000   0.00000000   0.00000000   0.00000000  -0.00230370   0.27722823   0.00000000   0.00000000   0.00000000   0.00000000   0.00000000   0.00000000  -0.00976560   0.00000000
  0.03600000   0.00242313   0.01728365  -0.00033788  -0.00000082   0.00000000   0.00000000   0.00000000   0.00000000  -0.00219291   0.27710731   0.00000000   0.00000000   0.00000000   0.00000000   0.00000000   0.00000000  -0.01464800   0.00000000
  0.03800000   0.00000000   0.01728433  -0.00052051   0.00000000   0.00000000   0.00000000   0.00000000   0.00000000  -0.00208376   0.27697563   0.00000000   0.00000000   0.00000000   0.00000000   0.00000000   0.00000000  -0.01953100   0.00000000
  0.04000000   0.00000000   0.01728537  -0.00069344   0.00000000   0.00000000   0.00000000   0.00000000   0.00000000  -0.00198014   0.27683104   0.00000000   0.00000000   0.00000000   0.00000000   0.00000000   0.00000000  -0.02197300   0.00000000
  0.04200000   0.00000000   0.01728676  -0.00078752   0.00000000   0.00000000   0.00000000   0.00000000   0.00000000  -0.00188764   0.27667413   0.00000000   0.00000000   0.00000000   0.00000000   0.00000000   0.00000000  -0.01709000   0.00000000
  0.04400000   0.00407219   0.01728833  -0.00074260  -0.00000302   0.00000000   0.00000000   0.00000000   0.00000000  -0.00181281   0.27650703   0.00000000   0.00000000   0.00000000   0.00000000   0.00000000   0.00000000  -0.01220700   0.00000000
  0.04600000   0.00000000   0.01728982  -0.00057190   0.00000000   0.00000000   0.00000000   0.00000000   0.00000000  -0.00176101   0.27633588   0.00000000   0.00000000   0.00000000   0.00000000   0.00000000   0.00000000  -0.01709000   0.00000000
  0.04800000   0.00000000   0.01729096  -0.00034257   0.00000000   0.00000000   0.00000000   0.00000000   0.00000000  -0.00173553   0.27617026   0.00000000   0.00000000   0.00000000   0.00000000   0.00000000   0.00000000  -0.01709000   0.00000000
  0.05000000   0.00565529   0.01729164  -0.00008015  -0.00000045   0.00000000   0.00000000   0.00000000   0.00000000  -0.00173678   0.27602076   0.00000000   0.00000000   0.00000000   0.00000000   0.00000000   0.00000000  -0.01709000   0.00000000
  0.05200000   0.00084003   0.01729181   0.00020148   0.00000017   0.00000000   0.00000000   0.00000000   0.00000000  -0.00176231   0.27589660   0.00000000   0.00000000   0.00000000   0.00000000   0.00000000   0.00000000  -0.01464800   0.00000000
  0.05400000   0.00084003   0.01729140   0.00039434   0.00000033   0.00000000   0.00000000   0.00000000   0.00000000  -0.00180871   0.27580432   0.00000000   0.00000000   0.00000000   0.00000000   0.00000000   0.00000000  -0.01464800   0.00000000
  0.05600000   0.00242313   0.01729061   0.00037434   0.00000091   0.00000000   0.00000000   0.00000000   0.00000000  -0.00187239   0.27574954   0.00000000   0.00000000   0.00000000   0.00000000   0.00000000   0.00000000  -0.01709000   0.00000000
  0.05800000   0.00000000   0.01728986   0.00016203   0.00000000   0.00000000   0.00000000   0.00000000   0.00000000  -0.00194868   0.27573608   0.00000000   0.00000000   0.00000000   0.00000000   0.00000000   0.00000000  -0.02685500   0.00000000
  0.06000000   0.00000000   0.01728954  -0.00009175   0.00000000   0.00000000   0.00000000   0.00000000   0.00000000  -0.00203066   0.27576065   0.00000000   0.00000000   0.00000000   0.00000000   0.00000000   0.00000000  -0.01953100   0.00000000
  0.06200000   0.00000000   0.01728972  -0.00023862   0.00000000   0.00000000   0.00000000   0.00000000   0.00000000  -0.00210906   0.27581289   0.00000000   0.00000000   0.00000000   0.00000000   0.00000000   0.00000000  -0.01464800   0.00000000
  0.06400000   0.00084003   0.01729020  -0.00020958  -0.00000018   0.00000000   0.00000000   0.00000000   0.00000000  -0.00217412   0.27588577   0.00000000   0.00000000   0.00000000   0.00000000   0.00000000   0.00000000  -0.01709000   0.00000000
  0.06600000   0.00000000   0.01729062  -0.00001061   0.00000000   0.00000000   0.00000000   0.00000000   0.00000000  -0.00221806   0.27598404   0.00000000   0.00000000   0.00000000   0.00000000   0.00000000   0.00000000  -0.01464800   0.00000000
  0.06800000   0.00000000   0.01729064   0.00028839   0.00000000   0.00000000   0.00000000   0.00000000   0.00000000  -0.00223612   0.27611956   0.00000000   0.00000000   0.00000000   0.00000000   0.00000000   0.00000000  -0.01709000   0.00000000
  0.07000000   0.00242313   0.01729007   0.00055440   0.00000134   0.00000000   0.00000000   0.00000000   0.00000000  -0.00222678   0.27630293   0.00000000   0.00000000   0.00000000   0.00000000   0.00000000   0.00000000  -0.00488280   0.00000000
  0.07200000   0.00084003   0.01728896   0.00065706   0.00000055   0.00000000   0.00000000   0.00000000   0.00000000  -0.00219201   0.27654101   0.00000000   0.00000000   0.00000000   0.00000000   0.00000000   0.00000000  -0.01953100   0.00000000
  0.07400000   0.00242313   0.01728764   0.00056762   0.00000138   0.00000000   0.00000000   0.00000000   0.00000000  -0.00213659   0.27683618   0.00000000   0.00000000   0.00000000   0.00000000   0.00000000   0.00000000  -0.01709000   0.00000000
  0.07600000   0.00084003   0.01728651   0.00036232   0.00000030   0.00000000   0.00000000   0.00000000   0.00000000  -0.00206568   0.27718600   0.00000000   0.00000000   0.00000000   0.00000000   0.00000000   0.00000000  -0.01220700   0.00000000
  0.07800000   0.00000000   0.01728578   0.00014794   0.00000000   0.00000000   0.00000000   0.00000000   0.00000000  -0.00198319   0.27758750   0.00000000   0.00000000   0.00000000   0.00000000   0.00000000   0.00000000  -0.01709000   0.00000000
  0.08000000   0.00000000   0.01728549   0.00001779   0.00000000   0.00000000   0.00000000   0.00000000   0.00000000  -0.00189317   0.27803952   0.00000000   0.00000000   0.00000000   0.00000000   0.00000000   0.00000000  -0.02685500   0.00000000
  0.08200000   0.00084003   0.01728545   0.00004222   0.00000004   0.00000000   0.00000000   0.00000000   0.00000000  -0.00180179   0.27853489   0.00000000   0.00000000   0.00000000   0.00000000   0.00000000   0.00000000  -0.01220700   0.00000000
  0.08400000   0.00000000   0.01728537   0.00022523   0.00000000   0.00000000   0.00000000   0.00000000   0.00000000  -0.00171656   0.27905429   0.00000000   0.00000000   0.00000000   0.00000000   0.00000000   0.00000000  -0.01709000   0.00000000
  0.08600000   0.00000000   0.01728492   0.00044222   0.00000000   0.00000000   0.00000000   0.00000000   0.00000000  -0.00164381   0.27956984   0.00000000   0.00000000   0.00000000   0.00000000   0.00000000   0.00000000  -0.01953100   0.00000000
  0.08800000   0.00084003   0.01728403   0.00049836   0.00000042   0.00000000   0.00000000   0.00000000   0.00000000  -0.00158768   0.28004917   0.00000000   0.00000000   0.00000000   0.00000000   0.00000000   0.00000000  -0.01953100   0.00000000
  0.09000000   0.00084003   0.01728303   0.00029787   0.00000025   0.00000000   0.00000000   0.00000000   0.00000000  -0.00155118   0.28046081   0.00000000   0.00000000   0.00000000   0.00000000   0.00000000   0.00000000  -0.01709000   0.00000000
  0.09200000   0.00000000   0.01728244  -0.00010872   0.00000000   0.00000000   0.00000000   0.00000000   0.00000000  -0.00153603   0.28078211   0.00000000   0.00000000   0.00000000   0.00000000   0.00000000   0.00000000  -0.00732420   0.00000000
  0.09400000   0.00242313   0.01728266  -0.00061640  -0.00000149   0.00000000   0.00000000   0.00000000   0.00000000  -0.00154132   0.28100198   0.00000000   0.00000000   0.00000000   0.00000000   0.00000000   0.00000000  -0.01709000   0.00000000
  0.09600000   0.00000000   0.01728389  -0.00109243   0.00000000   0.00000000   0.00000000   0.00000000   0.00000000  -0.00156454   0.28112016   0.00000000   0.00000000   0.00000000   0.00000000   0.00000000   0.00000000  -0.00244140   0.00000000
  0.09800000   0.00565529   0.01728607  -0.00135259  -0.00000765   0.00000000   0.00000000   0.00000000   0.00000000  -0.00160334   0.28114638   0.00000000   0.00000000   0.00000000   0.00000000   0.00000000   0.00000000  -0.01220700   0.00000000
  0.10000000   0.00242313   0.01728878  -0.00123025  -0.00000298   0.00000000   0.00000000   0.00000000   0.00000000  -0.00165457   0.28109736   0.00000000   0.00000000   0.00000000   0.00000000   0.00000000   0.00000000  -0.01709000   0.00000000
  0.10200000   0.00084003   0.01729124  -0.00071229  -0.00000060   0.00000000   0.00000000   0.00000000   0.00000000  -0.00171336   0.28099298   0.00000000   0.00000000   0.00000000   0.00000000   0.00000000   0.00000000  -0.00244140   0.00000000
  0.10400000   0.00565529   0.01729266   0.00000731   0.00000004   0.00000000   0.00000000   0.00000000   0.00000000  -0.00177535   0.28085273   0.00000000   0.00000000   0.00000000   0.00000000   0.00000000   0.00000000  -0.01953100   0.00000000
  0.10600000   0.00000000   0.01729265   0.00063845   0.00000000   0.00000000   0.00000000   0.00000000   0.00000000  -0.00183824   0.28069367   0.00000000   0.00000000   0.00000000   0.00000000   0.00000000   0.00000000  -0.01953100   0.00000000
  0.10800000   0.00242313   0.01729137   0.00097739   0.00000237   0.00000000   0.00000000   0.00000000   0.00000000  -0.00190013   0.28053090   0.00000000   0.00000000   0.00000000   0.00000000   0.00000000   0.00000000  -0.00488280   0.00000000
  0.11000000   0.00000000   0.01728942   0.00099982   0.00000000   0.00000000   0.00000000   0.00000000   0.00000000  -0.00195757   0.28038073   0.00000000   0.00000000   0.00000000   0.00000000   0.00000000   0.00000000  -0.00976560   0.00000000
  0.11200000   0.00000000   0.01728742   0.00081296   0.00000000   0.00000000   0.00000000   0.00000000   0.00000000  -0.00200681   0.28026061   0.00000000   0.00000000   0.00000000   0.00000000   0.00000000   0.00000000  -0.01953100   0.00000000
  0.11400000   0.00000000   0.01728579   0.00054890   0.00000000   0.00000000   0.00000000   0.00000000   0.00000000  -0.00204668   0.28018116   0.00000000   0.00000000   0.00000000   0.00000000   0.00000000   0.00000000  -0.01709000   0.00000000
  0.11600000   0.00000000   0.01728469   0.00030300   0.00000000   0.00000000   0.00000000   0.00000000   0.00000000  -0.00207933   0.28013854   0.00000000   0.00000000   0.00000000   0.00000000   0.00000000   0.00000000  -0.01709000   0.00000000
  0.11800000   0.00084003   0.01728409   0.00012993   0.00000011   0.00000000   0.00000000   0.00000000   0.00000000  -0.00210821   0.28011486   0.00000000   0.00000000   0.00000000   0.00000000   0.00000000   0.00000000  -0.01220700   0.00000000
  0.12000000   0.00000000   0.01728383   0.00004227   0.00000000   0.00000000   0.00000000   0.00000000   0.00000000  -0.00213684   0.28008572   0.00000000   0.00000000   0.00000000   0.00000000   0.00000000   0.00000000  -0.00976560   0.00000000
  0.12200000   0.00000000   0.01728374  -0.00000680   0.00000000   0.00000000   0.00000000   0.00000000   0.00000000  -0.00216921   0.28003089   0.00000000   0.00000000   0.00000000   0.00000000   0.00000000   0.00000000  -0.01220700   0.00000000
  0.12400000   0.00000000   0.01728376  -0.00009259   0.00000000   0.00000000   0.00000000   0.00000000   0.00000000  -0.00220933   0.27993935   0.00000000   0.00000000   0.00000000   0.00000000   0.00000000   0.00000000  -0.01953100   0.00000000
  0.12600000   0.00723839   0.01728394  -0.00022670  -0.00000164   0.00000000   0.00000000   0.00000000   0.00000000  -0.00225977   0.27981014   0.00000000   0.00000000   0.00000000   0.00000000   0.00000000   0.00000000  -0.01464800   0.00000000
  0.12800000   0.00000000   0.01728440  -0.00034978   0.00000000   0.00000000   0.00000000   0.00000000   0.00000000  -0.00232076   0.27965280   0.00000000   0.00000000   0.00000000   0.00000000   0.00000000   0.00000000  -0.01464800   0.00000000
  0.13000000   0.00000000   0.01728510  -0.00043733   0.00000000   0.00000000   0.00000000   0.00000000   0.00000000  -0.00238963   0.27948225   0.00000000   0.00000000   0.00000000   0.00000000   0.00000000   0.00000000  -0.00976560   0.00000000
  0.13200000   0.00723839   0.01728597  -0.00052160  -0.00000378   0.00000000   0.00000000   0.00000000   0.00000000  -0.00246130   0.27930962   0.00000000   0.00000000   0.00000000   0.00000000   0.00000000   0.00000000  -0.01220700   0.00000000
  0.13400000   0.00242313   0.01728701  -0.00059576  -0.00000144   0.00000000   0.00000000   0.00000000   0.00000000  -0.00253022   0.27913670   0.00000000   0.00000000   0.00000000   0.00000000   0.00000000   0.00000000  -0.01464800   0.00000000
  0.13600000   0.00000000   0.01728821  -0.00058062   0.00000000   0.00000000   0.00000000   0.00000000   0.00000000  -0.00259115   0.27895914   0.00000000   0.00000000   0.00000000   0.00000000   0.00000000   0.00000000  -0.00732420   0.00000000
  0.13800000   0.00084003   0.01728937  -0.00041518  -0.00000035   0.00000000   0.00000000   0.00000000   0.00000000  -0.00263859   0.27877641   0.00000000   0.00000000   0.00000000   0.00000000   0.00000000   0.00000000  -0.01953100   0.00000000
  0.14000000   0.00723839   0.01729020  -0.00013348  -0.00000097   0.00000000   0.00000000   0.00000000   0.00000000  -0.00266795   0.27859929   0.00000000   0.00000000   0.00000000   0.00000000   0.00000000   0.00000000  -0.01464800   0.00000000
  0.14200000   0.00000000   0.01729046   0.00019455   0.00000000   0.00000000   0.00000000   0.00000000   0.00000000  -0.00267834   0.27844690   0.00000000   0.00000000   0.00000000   0.00000000   0.00000000   0.00000000  -0.01953100   0.00000000
  0.14400000   0.00242313   0.01729007   0.00053551   0.00000130   0.00000000   0.00000000   0.00000000   0.00000000  -0.00267263   0.27833570   0.00000000   0.00000000   0.00000000   0.00000000   0.00000000   0.00000000  -0.01709000   0.00000000
  0.14600000   0.00000000   0.01728900   0.00083026   0.00000000   0.00000000   0.00000000   0.00000000   0.00000000  -0.00265464   0.27827017   0.00000000   0.00000000   0.00000000   0.00000000   0.00000000   0.00000000  -0.01220700   0.00000000
  0.14800000   0.00242313   0.01728734   0.00095489   0.00000231   0.00000000   0.00000000   0.00000000   0.00000000  -0.00262696   0.27824392   0.00000000   0.00000000   0.00000000   0.00000000   0.00000000   0.00000000  -0.01464800   0.00000000
  0.15000000   0.00000000   0.01728543   0.00083296   0.00000000   0.00000000   0.00000000   0.00000000   0.00000000  -0.00259083   0.27824794   0.00000000   0.00000000   0.00000000   0.00000000   0.00000000   0.00000000  -0.00976560   0.00000000
  0.15200000   0.00084003   0.01728377   0.00052607   0.00000044   0.00000000   0.00000000   0.00000000   0.00000000  -0.00254771   0.27827380   0.00000000   0.00000000   0.00000000   0.00000000   0.00000000   0.00000000  -0.01464800   0.00000000
  0.15400000   0.00723839   0.01728272   0.00017858   0.00000129   0.00000000   0.00000000   0.00000000   0.00000000  -0.00250110   0.27831244   0.00000000   0.00000000   0.00000000   0.00000000   0.00000000   0.00000000  -0.01709000   0.00000000
  0.15600000   0.00000000   0.01728236  -0.00009376   0.00000000   0.00000000   0.00000000   0.00000000   0.00000000  -0.00245667   0.27835655   0.00000000   0.00000000   0.00000000   0.00000000   0.00000000   0.00000000  -0.01220700   0.00000000
  0.15800000   0.00242313   0.01728255  -0.00025225  -0.00000061   0.00000000   0.00000000   0.00000000   0.00000000  -0.00242103   0.27840161   0.00000000   0.00000000   0.00000000   0.00000000   0.00000000   0.00000000  -0.01709000   0.00000000
  0.16000000   0.00000000   0.01728305  -0.00030342   0.00000000   0.00000000   0.00000000   0.00000000   0.00000000  -0.00239963   0.27844393   0.00000000   0.00000000   0.00000000   0.00000000   0.00000000   0.00000000  -0.01464800   0.00000000
  0.16200000   0.00000000   0.01728366  -0.00025971   0.00000000   0.00000000   0.00000000   0.00000000   0.00000000  -0.00239509   0.27848172   0.00000000   0.00000000   0.00000000   0.00000000   0.00000000   0.00000000  -0.01709000   0.00000000
  0.16400000   0.00242313   0.01728418  -0.00015195  -0.00000037   0.00000000   0.00000000   0.00000000   0.00000000  -0.00240692   0.27851484   0.00000000   0.00000000   0.00000000   0.00000000   0.00000000   0.00000000  -0.01709000   0.00000000
  0.16600000   0.00000000   0.01728448  -0.00005528   0.00000000   0.00000000   0.00000000   0.00000000   0.00000000  -0.00243206   0.27853984   0.00000000   0.00000000   0.00000000   0.00000000   0.00000000   0.00000000  -0.00976560   0.00000000
  0.16800000   0.00000000   0.01728459  -0.00003624   0.00000000   0.00000000   0.00000000   0.00000000   0.00000000  -0.00246617   0.27854662   0.00000000   0.00000000   0.00000000   0.00000000   0.00000000   0.00000000  -0.01220700   0.00000000
  0.17000000   0.00000000   0.01728466  -0.00007345   0.00000000   0.00000000   0.00000000   0.00000000   0.00000000  -0.00250458   0.27852154   0.00000000   0.00000000   0.00000000   0.00000000   0.00000000   0.00000000  -0.01953100   0.00000000
  0.17200000   0.00000000   0.01728481  -0.00010579   0.00000000   0.00000000   0.00000000   0.00000000   0.00000000  -0.00254168   0.27845596   0.00000000   0.00000000   0.00000000   0.00000000   0.00000000   0.00000000  -0.02441400   0.00000000
  0.17400000   0.00000000   0.01728502  -0.00013176   0.00000000   0.00000000   0.00000000   0.00000000   0.00000000  -0.00256977   0.27835320   0.00000000   0.00000000   0.00000000   0.00000000   0.00000000   0.00000000  -0.01953100   0.00000000
  0.17600000   0.00407219   0.01728529  -0.00018323  -0.00000075   0.00000000   0.00000000   0.00000000   0.00000000  -0.00258012   0.27822382   0.00000000   0.00000000   0.00000000   0.00000000   0.00000000   0.00000000  -0.02685500   0.00000000
  0.17800000   0.00084003   0.01728565  -0.00024772  -0.00000021   0.00000000   0.00000000   0.00000000   0.00000000  -0.00256648   0.27807373   0.00000000   0.00000000   0.00000000   0.00000000   0.00000000   0.00000000  -0.01709000   0.00000000
  0.18000000   0.00084003   0.01728615  -0.00027988  -0.00000024   0.00000000   0.00000000   0.00000000   0.00000000  -0.00252820   0.27790038   0.00000000   0.00000000   0.00000000   0.00000000   0.00000000   0.00000000  -0.01709000   0.00000000
  0.18200000   0.00000000   0.01728671  -0.00026347   0.00000000   0.00000000   0.00000000   0.00000000   0.00000000  -0.00246936   0.27770324   0.00000000   0.00000000   0.00000000   0.00000000   0.00000000   0.00000000  -0.00976560   0.00000000
  0.18400000   0.00084003   0.01728723  -0.00021687  -0.00000018   0.00000000   0.00000000   0.00000000   0.00000000  -0.00239562   0.27749253   0.00000000   0.00000000   0.00000000   0.00000000   0.00000000   0.00000000  -0.00732420   0.00000000
  0.18600000   0.00000000   0.01728767  -0.00013711   0.00000000   0.00000000   0.00000000   0.00000000   0.00000000  -0.00231186   0.27728072   0.00000000   0.00000000   0.00000000   0.00000000   0.00000000   0.00000000  -0.01709000   0.00000000
  0.18800000   0.00000000   0.01728794   0.00000928   0.00000000   0.00000000   0.00000000   0.00000000   0.00000000  -0.00222176   0.27707048   0.00000000   0.00000000   0.00000000   0.00000000   0.00000000   0.00000000  -0.01709000   0.00000000
  0.19000000   0.00242313   0.01728792   0.00021964   0.00000053   0.00000000   0.00000000   0.00000000   0.00000000  -0.00212921   0.27685549   0.00000000   0.00000000   0.00000000   0.00000000   0.00000000   0.00000000  -0.02197300   0.00000000
  0.19200000   0.00000000   0.01728748   0.00042358   0.00000000   0.00000000   0.00000000   0.00000000   0.00000000  -0.00203944   0.27662936   0.00000000   0.00000000   0.00000000   0.00000000   0.00000000   0.00000000  -0.01709000   0.00000000
  0.19400000   0.00000000   0.01728664   0.00053498   0.00000000   0.00000000   0.00000000   0.00000000   0.00000000  -0.00195787   0.27639328   0.00000000   0.00000000   0.00000000   0.00000000   0.00000000   0.00000000  -0.01953100   0.00000000
  0.19600000   0.00084003   0.01728557   0.00051667   0.00000043   0.00000000   0.00000000   0.00000000   0.00000000  -0.00188811   0.27616124   0.00000000   0.00000000   0.00000000   0.00000000   0.00000000   0.00000000  -0.01709000   0.00000000
  0.19800000   0.00000000   0.01728453   0.00038843   0.00000000   0.00000000   0.00000000   0.00000000   0.00000000  -0.00183099   0.27596282   0.00000000   0.00000000   0.00000000   0.00000000   0.00000000   0.00000000  -0.01709000   0.00000000
  0.20000000   0.00242313   0.01728376   0.00018669   0.00000045   0.00000000   0.00000000   0.00000000   0.00000000  -0.00178520   0.27583670   0.00000000   0.00000000   0.00000000   0.00000000   0.00000000   0.00000000  -0.01464800   0.00000000
  0.20200000   0.00084003   0.01728338  -0.00005891  -0.00000005   0.00000000   0.00000000   0.00000000   0.00000000  -0.00174883   0.27581164   0.00000000   0.00000000   0.00000000   0.00000000   0.00000000   0.00000000  -0.01464800   0.00000000
  0.20400000   0.00084003   0.01728350  -0.00029235  -0.00000025   0.00000000   0.00000000   0.00000000   0.00000000  -0.00172048   0.27588910   0.00000000   0.00000000   0.00000000   0.00000000   0.00000000   0.00000000  -0.01709000   0.00000000
  0.20600000   0.00084003   0.01728409  -0.00040351  -0.00000034   0.00000000   0.00000000   0.00000000   0.00000000  -0.00169846   0.27604519   0.00000000   0.00000000   0.00000000   0.00000000   0.00000000   0.00000000  -0.01220700   0.00000000
  0.20800000   0.00000000   0.01728489  -0.00031609   0.00000000   0.00000000   0.00000000   0.00000000   0.00000000  -0.00167966   0.27624704   0.00000000   0.00000000   0.00000000   0.00000000   0.00000000   0.00000000  -0.00976560   0.00000000
  0.21000000   0.00000000   0.01728553  -0.00010371   0.00000000   0.00000000   0.00000000   0.00000000   0.00000000  -0.00166182   0.27646326   0.00000000   0.00000000   0.00000000   0.00000000   0.00000000   0.00000000  -0.01953100   0.00000000
  0.21200000   0.00084003   0.01728573   0.00007454   0.00000006   0.00000000   0.00000000   0.00000000   0.00000000  -0.00164659   0.27666509   0.00000000   0.00000000   0.00000000   0.00000000   0.00000000   0.00000000  -0.00976560   0.00000000
  0.21400000   0.00000000   0.01728558   0.00013499   0.00000000   0.00000000   0.00000000   0.00000000   0.00000000  -0.00163772   0.27682616   0.00000000   0.00000000   0.00000000   0.00000000   0.00000000   0.00000000  -0.00976560   0.00000000
  0.21600000   0.00000000   0.01728531   0.00010149   0.00000000   0.00000000   0.00000000   0.00000000   0.00000000  -0.00163801   0.27692478   0.00000000   0.00000000   0.00000000   0.00000000   0.00000000   0.00000000  -0.01464800   0.00000000
  0.21800000   0.00000000   0.01728511   0.00003839   0.00000000   0.00000000   0.00000000   0.00000000   0.00000000  -0.00164917   0.27695018   0.00000000   0.00000000   0.00000000   0.00000000   0.00000000   0.00000000  -0.01953100   0.00000000
  0.22000000   0.00888745   0.01728503   0.00001050   0.00000009   0.00000000   0.00000000   0.00000000   0.00000000  -0.00167216   0.27690699   0.00000000   0.00000000   0.00000000   0.00000000   0.00000000   0.00000000  -0.01464800   0.00000000
  0.22200000   0.00242313   0.01728501   0.00007146   0.00000017   0.00000000   0.00000000   0.00000000   0.00000000  -0.00170714   0.27681269   0.00000000   0.00000000   0.00000000   0.00000000   0.00000000   0.00000000  -0.01709000   0.00000000
  0.22400000   0.00084003   0.01728487   0.00023249   0.00000020   0.00000000   0.00000000   0.00000000   0.00000000  -0.00175378   0.27668973   0.00000000   0.00000000   0.00000000   0.00000000   0.00000000   0.00000000  -0.01464800   0.00000000
  0.22600000   0.00242313   0.01728440   0.00042513   0.00000103   0.00000000   0.00000000   0.00000000   0.00000000  -0.00181071   0.27655665   0.00000000   0.00000000   0.00000000   0.00000000   0.00000000   0.00000000  -0.02197300   0.00000000
  0.22800000   0.00084003   0.01728355   0.00052961   0.00000044   0.00000000   0.00000000   0.00000000   0.00000000  -0.00187443   0.27642420   0.00000000   0.00000000   0.00000000   0.00000000   0.00000000   0.00000000  -0.01953100   0.00000000
  0.23000000   0.00000000   0.01728250   0.00046851   0.00000000   0.00000000   0.00000000   0.00000000   0.00000000  -0.00193891   0.27629713   0.00000000   0.00000000   0.00000000   0.00000000   0.00000000   0.00000000  -0.01464800   0.00000000
  0.23200000   0.00565529   0.01728156   0.00026444   0.00000150   0.00000000   0.00000000   0.00000000   0.00000000  -0.00199699   0.27617593   0.00000000   0.00000000   0.00000000   0.00000000   0.00000000   0.00000000  -0.01709000   0.00000000
  0.23400000   0.00000000   0.01728103  -0.00000101   0.00000000   0.00000000   0.00000000   0.00000000   0.00000000  -0.00204398   0.27605796   0.00000000   0.00000000   0.00000000   0.00000000   0.00000000   0.00000000  -0.01220700   0.00000000
  0.23600000   0.00407219   0.01728103  -0.00026423  -0.00000108   0.00000000   0.00000000   0.00000000   0.00000000  -0.00208018   0.27594040   0.00000000   0.00000000   0.00000000   0.00000000   0.00000000   0.00000000  -0.01953100   0.00000000
  0.23800000   0.00242313   0.01728156  -0.00048485  -0.00000117   0.00000000   0.00000000   0.00000000   0.00000000  -0.00210891   0.27582697   0.00000000   0.00000000   0.00000000   0.00000000   0.00000000   0.00000000  -0.02685500   0.00000000
  0.24000000   0.00242313   0.01728253  -0.00061344  -0.00000149   0.00000000   0.00000000   0.00000000   0.00000000  -0.00213186   0.27573568   0.00000000   0.00000000   0.00000000   0.00000000   0.00000000   0.00000000  -0.01709000   0.00000000
  0.24200000   0.00084003   0.01728376  -0.00063068  -0.00000053   0.00000000   0.00000000   0.00000000   0.00000000  -0.00214683   0.27569691   0.00000000   0.00000000   0.00000000   0.00000000   0.00000000   0.00000000  -0.02929700   0.00000000
  0.24400000   0.00084003   0.01728502  -0.00058230  -0.00000049   0.00000000   0.00000000   0.00000000   0.00000000  -0.00214909   0.27573884   0.00000000   0.00000000   0.00000000   0.00000000   0.00000000   0.00000000  -0.01464800   0.00000000
  0.24600000   0.00000000   0.01728618  -0.00050602   0.00000000   0.00000000   0.00000000   0.00000000   0.00000000  -0.00213353   0.27587528   0.00000000   0.00000000   0.00000000   0.00000000   0.00000000   0.00000000  -0.01220700   0.00000000
  0.24800000   0.00000000   0.01728719  -0.00036338   0.00000000   0.00000000   0.00000000   0.00000000   0.00000000  -0.00209539   0.27610303   0.00000000   0.00000000   0.00000000   0.00000000   0.00000000   0.00000000  -0.01709000   0.00000000
  0.25000000   0.00084003   0.01728792  -0.00009781  -0.00000008   0.00000000   0.00000000   0.00000000   0.00000000  -0.00203128   0.27640372   0.00000000   0.00000000   0.00000000   0.00000000   0.00000000   0.00000000  -0.01709000   0.00000000
  0.25200000   0.00000000   0.01728812   0.00025381   0.00000000   0.00000000   0.00000000   0.00000000   0.00000000  -0.00194187   0.27674978   0.00000000   0.00000000   0.00000000   0.00000000   0.00000000   0.00000000  -0.00976560   0.00000000
  0.25400000   0.00000000   0.01728761   0.00056063   0.00000000   0.00000000   0.00000000   0.00000000   0.00000000  -0.00183367   0.27711243   0.00000000   0.00000000   0.00000000   0.00000000   0.00000000   0.00000000  -0.01220700   0.00000000
  0.25600000   0.00407219   0.01728649   0.00072262   0.00000294   0.00000000   0.00000000   0.00000000   0.00000000  -0.00171712   0.27746592   0.00000000   0.00000000   0.00000000   0.00000000   0.00000000   0.00000000  -0.02197300   0.00000000
  0.25800000   0.00000000   0.01728504   0.00074007   0.00000000   0.00000000   0.00000000   0.00000000   0.00000000  -0.00160321   0.27778669   0.00000000   0.00000000   0.00000000   0.00000000   0.00000000   0.00000000  -0.01709000   0.00000000
  0.26000000   0.00000000   0.01728356   0.00065386   0.00000000   0.00000000   0.00000000   0.00000000   0.00000000  -0.00150131   0.27805263   0.00000000   0.00000000   0.00000000   0.00000000   0.00000000   0.00000000  -0.01464800   0.00000000
  0.26200000   0.00000000   0.01728226   0.00048400   0.00000000   0.00000000   0.00000000   0.00000000   0.00000000  -0.00141891   0.27824670   0.00000000   0.00000000   0.00000000   0.00000000   0.00000000   0.00000000  -0.00732420   0.00000000
  0.26400000   0.00000000   0.01728129   0.00024815   0.00000000   0.00000000   0.00000000   0.00000000   0.00000000  -0.00136129   0.27836145   0.00000000   0.00000000   0.00000000   0.00000000   0.00000000   0.00000000  -0.01464800   0.00000000
  0.26600000   0.00000000   0.01728079   0.00000261   0.00000000   0.00000000   0.00000000   0.00000000   0.00000000  -0.00133017   0.27839946   0.00000000   0.00000000   0.00000000   0.00000000   0.00000000   0.00000000  -0.01464800   0.00000000
  0.26800000   0.00000000   0.01728079  -0.00017986   0.00000000   0.00000000   0.00000000   0.00000000   0.00000000  -0.00132320   0.27837041   0.00000000   0.00000000   0.00000000   0.00000000   0.00000000   0.00000000  -0.01709000   0.00000000
  0.27000000   0.00000000   0.01728115  -0.00027351   0.00000000   0.00000000   0.00000000   0.00000000   0.00000000  -0.00133506   0.27828600   0.00000000   0.00000000   0.00000000   0.00000000   0.00000000   0.00000000  -0.01464800   0.00000000
  0.27200000   0.00242313   0.01728169  -0.00031084  -0.00000075   0.00000000   0.00000000   0.00000000   0.00000000  -0.00135909   0.27815632   0.00000000   0.00000000   0.00000000   0.00000000   0.00000000   0.00000000  -0.01709000   0.00000000
  0.27400000   0.00242313   0.01728231  -0.00034053  -0.00000083   0.00000000   0.00000000   0.00000000   0.00000000  -0.00138931   0.27799329   0.00000000   0.00000000   0.00000000   0.00000000   0.00000000   0.00000000  -0.01464800   0.00000000
  0.27600000   0.00000000   0.01728300  -0.00039572   0.00000000   0.00000000   0.00000000   0.00000000   0.00000000  -0.00142201   0.27781421   0.00000000   0.00000000   0.00000000   0.00000000   0.00000000   0.00000000  -0.01464800   0.00000000
  0.27800000   0.00000000   0.01728379  -0.00048507   0.00000000   0.00000000   0.00000000   0.00000000   0.00000000  -0.00145593   0.27763628   0.00000000   0.00000000   0.00000000   0.00000000   0.00000000   0.00000000  -0.01220700   0.00000000
  0.28000000   0.00000000   0.01728476  -0.00058869   0.00000000   0.00000000   0.00000000   0.00000000   0.00000000  -0.00149202   0.27746983   0.00000000   0.00000000   0.00000000   0.00000000   0.00000000   0.00000000  -0.01464800   0.00000000
  0.28200000   0.00084003   0.01728593  -0.00066094  -0.00000056   0.00000000   0.00000000   0.00000000   0.00000000  -0.00153381   0.27731848   0.00000000   0.00000000   0.00000000   0.00000000   0.00000000   0.00000000  -0.01220700   0.00000000
  0.28400000   0.00000000   0.01728726  -0.00065867   0.00000000   0.00000000   0.00000000   0.00000000   0.00000000  -0.00158745   0.27718283   0.00000000   0.00000000   0.00000000   0.00000000   0.00000000   0.00000000  -0.00976560   0.00000000
  0.28600000   0.00000000   0.01728857  -0.00058104   0.00000000   0.00000000   0.00000000   0.00000000   0.00000000  -0.00165915   0.27706605   0.00000000   0.00000000   0.00000000   0.00000000   0.00000000   0.00000000  -0.02197300   0.00000000
  0.28800000   0.00000000   0.01728974  -0.00046574   0.00000000   0.00000000   0.00000000   0.00000000   0.00000000  -0.00175179   0.27697870   0.00000000   0.00000000   0.00000000   0.00000000   0.00000000   0.00000000  -0.01709000   0.00000000
  0.29000000   0.00000000   0.01729067  -0.00032508   0.00000000   0.00000000   0.00000000   0.00000000   0.00000000  -0.00186451   0.27693490   0.00000000   0.00000000   0.00000000   0.00000000   0.00000000   0.00000000  -0.01953100   0.00000000
  0.29200000   0.00000000   0.01729132  -0.00010115   0.00000000   0.00000000   0.00000000   0.00000000   0.00000000  -0.00199351   0.27694097   0.00000000   0.00000000   0.00000000   0.00000000   0.00000000   0.00000000  -0.01220700   0.00000000
  0.29400000   0.00000000   0.01729152   0.00024997   0.00000000   0.00000000   0.00000000   0.00000000   0.00000000  -0.00213154   0.27699064   0.00000000   0.00000000   0.00000000   0.00000000   0.00000000   0.00000000  -0.01709000   0.00000000
  0.29600000   0.00000000   0.01729102   0.00062582   0.00000000   0.00000000   0.00000000   0.00000000   0.00000000  -0.00226784   0.27706996   0.00000000   0.00000000   0.00000000   0.00000000   0.00000000   0.00000000  -0.00976560   0.00000000
  0.29800000   0.00084003   0.01728977   0.00083452   0.00000070   0.00000000   0.00000000   0.00000000   0.00000000  -0.00239078   0.27716452   0.00000000   0.00000000   0.00000000   0.00000000   0.00000000   0.00000000  -0.01220700   0.00000000
  0.30000000   0.00000000   0.01728810   0.00078710   0.00000000   0.00000000   0.00000000   0.00000000   0.00000000  -0.00249060   0.27726472   0.00000000   0.00000000   0.00000000   0.00000000   0.00000000   0.00000000  -0.01464800   0.00000000
  0.30200000   0.00000000   0.01728652   0.00054227   0.00000000   0.00000000   0.00000000   0.00000000   0.00000000  -0.00256154   0.27736353   0.00000000   0.00000000   0.00000000   0.00000000   0.00000000   0.00000000  -0.01953100   0.00000000
  0.30400000   0.00242313   0.01728544   0.00020450   0.00000050   0.00000000   0.00000000   0.00000000   0.00000000  -0.00260268   0.27745177   0.00000000   0.00000000   0.00000000   0.00000000   0.00000000   0.00000000  -0.00976560   0.00000000
  0.30600000   0.00000000   0.01728503  -0.00014049   0.00000000   0.00000000   0.00000000   0.00000000   0.00000000  -0.00261622   0.27752209   0.00000000   0.00000000   0.00000000   0.00000000   0.00000000   0.00000000  -0.01464800   0.00000000
  0.30800000   0.00000000   0.01728531  -0.00042623   0.00000000   0.00000000   0.00000000   0.00000000   0.00000000  -0.00260494   0.27757355   0.00000000   0.00000000   0.00000000   0.00000000   0.00000000   0.00000000  -0.01709000   0.00000000
  0.31000000   0.00000000   0.01728616  -0.00061025   0.00000000   0.00000000   0.00000000   0.00000000   0.00000000  -0.00257132   0.27760635   0.00000000   0.00000000   0.00000000   0.00000000   0.00000000   0.00000000  -0.01709000   0.00000000
  0.31200000   0.00000000   0.01728738  -0.00069016   0.00000000   0.00000000   0.00000000   0.00000000   0.00000000  -0.00251898   0.27761430   0.00000000   0.00000000   0.00000000   0.00000000   0.00000000   0.00000000  -0.01464800   0.00000000
  0.31400000   0.00000000   0.01728877  -0.00067471   0.00000000   0.00000000   0.00000000   0.00000000   0.00000000  -0.00245454   0.27758525   0.00000000   0.00000000   0.00000000   0.00000000   0.00000000   0.00000000  -0.00732420   0.00000000
  0.31600000   0.00000000   0.01729011  -0.00053419   0.00000000   0.00000000   0.00000000   0.00000000   0.00000000  -0.00238808   0.27751038   0.00000000   0.00000000   0.00000000   0.00000000   0.00000000   0.00000000  -0.01953100   0.00000000
  0.31800000   0.00084003   0.01729118  -0.00023838  -0.00000020   0.00000000   0.00000000   0.00000000   0.00000000  -0.00233132   0.27739169   0.00000000   0.00000000   0.00000000   0.00000000   0.00000000   0.00000000  -0.01220700   0.00000000
  0.32000000   0.00242313   0.01729166   0.00016867   0.00000041   0.00000000   0.00000000   0.00000000   0.00000000  -0.00229478   0.27723984   0.00000000   0.00000000   0.00000000   0.00000000   0.00000000   0.00000000  -0.01709000   0.00000000
  0.32200000   0.00000000   0.01729132   0.00060367   0.00000000   0.00000000   0.00000000   0.00000000   0.00000000  -0.00228426   0.27707094   0.00000000   0.00000000   0.00000000   0.00000000   0.00000000   0.00000000  -0.01464800   0.00000000
  0.32400000   0.00000000   0.01729012   0.00104060   0.00000000   0.00000000   0.00000000   0.00000000   0.00000000  -0.00229736   0.27690527   0.00000000   0.00000000   0.00000000   0.00000000   0.00000000   0.00000000  -0.01953100   0.00000000
  0.32600000   0.00084003   0.01728803   0.00150566   0.00000126   0.00000000   0.00000000   0.00000000   0.00000000  -0.00232350   0.27675870   0.00000000   0.00000000   0.00000000   0.00000000   0.00000000   0.00000000  -0.01220700   0.00000000
  0.32800000   0.00000000   0.01728502   0.00194605   0.00000000   0.00000000   0.00000000   0.00000000   0.00000000  -0.00234959   0.27663655   0.00000000   0.00000000   0.00000000   0.00000000   0.00000000   0.00000000  -0.01953100   0.00000000
  0.33000000   0.00084003   0.01728113   0.00213577   0.00000179   0.00000000   0.00000000   0.00000000   0.00000000  -0.00236636   0.27654037   0.00000000   0.00000000   0.00000000   0.00000000   0.00000000   0.00000000  -0.01464800   0.00000000
  0.33200000   0.00242313   0.01727686   0.00179609   0.00000435   0.00000000   0.00000000   0.00000000   0.00000000  -0.00237015   0.27647391   0.00000000   0.00000000   0.00000000   0.00000000   0.00000000   0.00000000  -0.00732420   0.00000000
  0.33400000   0.00000000   0.01727327   0.00089406   0.00000000   0.00000000   0.00000000   0.00000000   0.00000000  -0.00236005   0.27644293   0.00000000   0.00000000   0.00000000   0.00000000   0.00000000   0.00000000  -0.01220700   0.00000000
  0.33600000   0.00084003   0.01727148  -0.00020451  -0.00000017   0.00000000   0.00000000   0.00000000   0.00000000  -0.00233425   0.27645297   0.00000000   0.00000000   0.00000000   0.00000000   0.00000000   0.00000000  -0.00976560   0.00000000
  0.33800000   0.00888745   0.01727189  -0.00100959  -0.00000897   0.00000000   0.00000000   0.00000000   0.00000000  -0.00229004   0.27650334   0.00000000   0.00000000   0.00000000   0.00000000   0.00000000   0.00000000  -0.01464800   0.00000000
  0.34000000   0.00000000   0.01727391  -0.00131442   0.00000000   0.00000000   0.00000000   0.00000000   0.00000000  -0.00222747   0.27658395   0.00000000   0.00000000   0.00000000   0.00000000   0.00000000   0.00000000  -0.01464800   0.00000000
  0.34200000   0.00000000   0.01727654  -0.00123634   0.00000000   0.00000000   0.00000000   0.00000000   0.00000000  -0.00215094   0.27668318   0.00000000   0.00000000   0.00000000   0.00000000   0.00000000   0.00000000  -0.01220700   0.00000000
  0.34400000   0.00000000   0.01727901  -0.00098524   0.00000000   0.00000000   0.00000000   0.00000000   0.00000000  -0.00206766   0.27679678   0.00000000   0.00000000   0.00000000   0.00000000   0.00000000   0.00000000  -0.01464800   0.00000000
  0.34600000   0.00000000   0.01728098  -0.00071841   0.00000000   0.00000000   0.00000000   0.00000000   0.00000000  -0.00198625   0.27692382   0.00000000   0.00000000   0.00000000   0.00000000   0.00000000   0.00000000  -0.01220700   0.00000000
  0.34800000   0.00000000   0.01728242  -0.00052551   0.00000000   0.00000000   0.00000000   0.00000000   0.00000000  -0.00191636   0.27705450   0.00000000   0.00000000   0.00000000   0.00000000   0.00000000   0.00000000  -0.02441400   0.00000000
  0.35000000   0.00000000   0.01728347  -0.00044387   0.00000000   0.00000000   0.00000000   0.00000000   0.00000000  -0.00186695   0.27716720   0.00000000   0.00000000   0.00000000   0.00000000   0.00000000   0.00000000  -0.00976560   0.00000000
  0.35200000   0.00000000   0.01728435  -0.00047057   0.00000000   0.00000000   0.00000000   0.00000000   0.00000000  -0.00184323   0.27723845   0.00000000   0.00000000   0.00000000   0.00000000   0.00000000   0.00000000  -0.01709000   0.00000000
  0.35400000   0.00000000   0.01728530  -0.00056822   0.00000000   0.00000000   0.00000000   0.00000000   0.00000000  -0.00184524   0.27725298   0.00000000   0.00000000   0.00000000   0.00000000   0.00000000   0.00000000  -0.01709000   0.00000000
  0.35600000   0.00084003   0.01728643  -0.00066439  -0.00000056   0.00000000   0.00000000   0.00000000   0.00000000  -0.00186901   0.27720534   0.00000000   0.00000000   0.00000000   0.00000000   0.00000000   0.00000000  -0.02197300   0.00000000
  0.35800000   0.00000000   0.01728776  -0.00065975   0.00000000   0.00000000   0.00000000   0.00000000   0.00000000  -0.00190934   0.27710292   0.00000000   0.00000000   0.00000000   0.00000000   0.00000000   0.00000000  -0.00732420   0.00000000
  0.36000000   0.00565529   0.01728908  -0.00048273  -0.00000273   0.00000000   0.00000000   0.00000000   0.00000000  -0.00196190   0.27697352   0.00000000   0.00000000   0.00000000   0.00000000   0.00000000   0.00000000  -0.01709000   0.00000000
  0.36200000   0.00084003   0.01729005  -0.00017077  -0.00000014   0.00000000   0.00000000   0.00000000   0.00000000  -0.00202308   0.27685710   0.00000000   0.00000000   0.00000000   0.00000000   0.00000000   0.00000000  -0.01953100   0.00000000
  0.36400000   0.00000000   0.01729039   0.00013755   0.00000000   0.00000000   0.00000000   0.00000000   0.00000000  -0.00208925   0.27678095   0.00000000   0.00000000   0.00000000   0.00000000   0.00000000   0.00000000  -0.00732420   0.00000000
  0.36600000   0.00000000   0.01729011   0.00032254   0.00000000   0.00000000   0.00000000   0.00000000   0.00000000  -0.00215630   0.27674906   0.00000000   0.00000000   0.00000000   0.00000000   0.00000000   0.00000000  -0.01220700   0.00000000
  0.36800000   0.00000000   0.01728947   0.00037329   0.00000000   0.00000000   0.00000000   0.00000000   0.00000000  -0.00221942   0.27675532   0.00000000   0.00000000   0.00000000   0.00000000   0.00000000   0.00000000  -0.01709000   0.00000000
  0.37000000   0.00242313   0.01728872   0.00035328   0.00000086   0.00000000   0.00000000   0.00000000   0.00000000  -0.00227427   0.27679597   0.00000000   0.00000000   0.00000000   0.00000000   0.00000000   0.00000000  -0.01953100   0.00000000
  0.37200000   0.00000000   0.01728801   0.00030812   0.00000000   0.00000000   0.00000000   0.00000000   0.00000000  -0.00231821   0.27686840   0.00000000   0.00000000   0.00000000   0.00000000   0.00000000   0.00000000  -0.01464800   0.00000000
  0.37400000   0.00084003   0.01728740   0.00024040   0.00000020   0.00000000   0.00000000   0.00000000   0.00000000  -0.00235010   0.27696785   0.00000000   0.00000000   0.00000000   0.00000000   0.00000000   0.00000000  -0.01953100   0.00000000
  0.37600000   0.00242313   0.01728692   0.00015159   0.00000037   0.00000000   0.00000000   0.00000000   0.00000000  -0.00237048   0.27708777   0.00000000   0.00000000   0.00000000   0.00000000   0.00000000   0.00000000  -0.01953100   0.00000000
  0.37800000   0.00565529   0.01728661   0.00004154   0.00000023   0.00000000   0.00000000   0.00000000   0.00000000  -0.00238032   0.27722187   0.00000000   0.00000000   0.00000000   0.00000000   0.00000000   0.00000000  -0.00488280   0.00000000
  0.38000000   0.00084003   0.01728653  -0.00011396  -0.00000010   0.00000000   0.00000000   0.00000000   0.00000000  -0.00237729   0.27736672   0.00000000   0.00000000   0.00000000   0.00000000   0.00000000   0.00000000  -0.01220700   0.00000000
  0.38200000   0.00000000   0.01728676  -0.00031953   0.00000000   0.00000000   0.00000000   0.00000000   0.00000000  -0.00235552   0.27751880   0.00000000   0.00000000   0.00000000   0.00000000   0.00000000   0.00000000  -0.02197300   0.00000000
  0.38400000   0.00000000   0.01728740  -0.00051264   0.00000000   0.00000000   0.00000000   0.00000000   0.00000000  -0.00231078   0.27766767   0.00000000   0.00000000   0.00000000   0.00000000   0.00000000   0.00000000  -0.02685500   0.00000000
  0.38600000   0.00084003   0.01728842  -0.00060945  -0.00000051   0.00000000   0.00000000   0.00000000   0.00000000  -0.00224460   0.27779730   0.00000000   0.00000000   0.00000000   0.00000000   0.00000000   0.00000000  -0.01709000   0.00000000
  0.38800000   0.00084003   0.01728964  -0.00059741  -0.00000050   0.00000000   0.00000000   0.00000000   0.00000000  -0.00216338   0.27789656   0.00000000   0.00000000   0.00000000   0.00000000   0.00000000   0.00000000  -0.01953100   0.00000000
  0.39000000   0.00242313   0.01729084  -0.00052994  -0.00000128   0.00000000   0.00000000   0.00000000   0.00000000  -0.00207457   0.27796851   0.00000000   0.00000000   0.00000000   0.00000000   0.00000000   0.00000000  -0.01709000   0.00000000
  0.39200000   0.00242313   0.01729190  -0.00041079  -0.00000100   0.00000000   0.00000000   0.00000000   0.00000000  -0.00198388   0.27802950   0.00000000   0.00000000   0.00000000   0.00000000   0.00000000   0.00000000  -0.00488280   0.00000000
  0.39400000   0.00000000   0.01729272  -0.00017541   0.00000000   0.00000000   0.00000000   0.00000000   0.00000000  -0.00189545   0.27809886   0.00000000   0.00000000   0.00000000   0.00000000   0.00000000   0.00000000  -0.01464800   0.00000000
  0.39600000   0.00888745   0.01729307   0.00017735   0.00000158   0.00000000   0.00000000   0.00000000   0.00000000  -0.00181349   0.27819068   0.00000000   0.00000000   0.00000000   0.00000000   0.00000000   0.00000000  -0.01220700   0.00000000
  0.39800000   0.00000000   0.01729271   0.00052671   0.00000000   0.00000000   0.00000000   0.00000000   0.00000000  -0.00174246   0.27831226   0.00000000   0.00000000   0.00000000   0.00000000   0.00000000   0.00000000  -0.01709000   0.00000000
  0.40000000   0.00000000   0.01729166   0.00073941   0.00000000   0.00000000   0.00000000   0.00000000   0.00000000  -0.00168591   0.27846492   0.00000000   0.00000000   0.00000000   0.00000000   0.00000000   0.00000000  -0.02441400   0.00000000
  0.40200000   0.00000000   0.01729018   0.00079107   0.00000000   0.00000000   0.00000000   0.00000000   0.00000000  -0.00164564   0.27864724   0.00000000   0.00000000   0.00000000   0.00000000   0.00000000   0.00000000  -0.01464800   0.00000000
  0.40400000   0.00084003   0.01728860   0.00074572   0.00000063   0.00000000   0.00000000   0.00000000   0.00000000  -0.00162199   0.27885809   0.00000000   0.00000000   0.00000000   0.00000000   0.00000000   0.00000000  -0.00488280   0.00000000
  0.40600000   0.00084003   0.01728711   0.00064731   0.00000054   0.00000000   0.00000000   0.00000000   0.00000000  -0.00161487   0.27909103   0.00000000   0.00000000   0.00000000   0.00000000   0.00000000   0.00000000  -0.01464800   0.00000000
  0.40800000   0.00000000   0.01728581   0.00049430   0.00000000   0.00000000   0.00000000   0.00000000   0.00000000  -0.00162313   0.27932725   0.00000000   0.00000000   0.00000000   0.00000000   0.00000000   0.00000000  -0.01953100   0.00000000
  0.41000000   0.00000000   0.01728483   0.00029411   0.00000000   0.00000000   0.00000000   0.00000000   0.00000000  -0.00164185   0.27954206   0.00000000   0.00000000   0.00000000   0.00000000   0.00000000   0.00000000  -0.01220700   0.00000000
  0.41200000   0.00000000   0.01728424   0.00007956   0.00000000   0.00000000   0.00000000   0.00000000   0.00000000  -0.00166248   0.27971570   0.00000000   0.00000000   0.00000000   0.00000000   0.00000000   0.00000000  -0.01464800   0.00000000
  0.41400000   0.00000000   0.01728408  -0.00011283   0.00000000   0.00000000   0.00000000   0.00000000   0.00000000  -0.00167740   0.27983309   0.00000000   0.00000000   0.00000000   0.00000000   0.00000000   0.00000000  -0.00976560   0.00000000
  0.41600000   0.00000000   0.01728430  -0.00024954   0.00000000   0.00000000   0.00000000   0.00000000   0.00000000  -0.00168313   0.27987949   0.00000000   0.00000000   0.00000000   0.00000000   0.00000000   0.00000000  -0.01464800   0.00000000
  0.41800000   0.00084003   0.01728480  -0.00029835  -0.00000025   0.00000000   0.00000000   0.00000000   0.00000000  -0.00167976   0.27984126   0.00000000   0.00000000   0.00000000   0.00000000   0.00000000   0.00000000  -0.01220700   0.00000000
  0.42000000   0.00000000   0.01728540  -0.00025129   0.00000000   0.00000000   0.00000000   0.00000000   0.00000000  -0.00166976   0.27971003   0.00000000   0.00000000   0.00000000   0.00000000   0.00000000   0.00000000  -0.00488280   0.00000000
  0.42200000   0.00084003   0.01728590  -0.00015445  -0.00000013   0.00000000   0.00000000   0.00000000   0.00000000  -0.00165717   0.27948842   0.00000000   0.00000000   0.00000000   0.00000000   0.00000000   0.00000000  -0.01220700   0.00000000
  0.42400000   0.00000000   0.01728621  -0.00007684   0.00000000   0.00000000   0.00000000   0.00000000   0.00000000  -0.00164587   0.27919426   0.00000000   0.00000000   0.00000000   0.00000000   0.00000000   0.00000000  -0.00976560   0.00000000
  0.42600000   0.00000000   0.01728636  -0.00003374   0.00000000   0.00000000   0.00000000   0.00000000   0.00000000  -0.00163860   0.27885897   0.00000000   0.00000000   0.00000000   0.00000000   0.00000000   0.00000000  -0.02197300   0.00000000
  0.42800000   0.00000000   0.01728643   0.00002930   0.00000000   0.00000000   0.00000000   0.00000000   0.00000000  -0.00163698   0.27851826   0.00000000   0.00000000   0.00000000   0.00000000   0.00000000   0.00000000  -0.01464800   0.00000000
  0.43000000   0.00000000   0.01728637   0.00016576   0.00000000   0.00000000   0.00000000   0.00000000   0.00000000  -0.00164242   0.27820046   0.00000000   0.00000000   0.00000000   0.00000000   0.00000000   0.00000000  -0.01220700   0.00000000
  0.43200000   0.00000000   0.01728604   0.00035999   0.00000000   0.00000000   0.00000000   0.00000000   0.00000000  -0.00165729   0.27792354   0.00000000   0.00000000   0.00000000   0.00000000   0.00000000   0.00000000  -0.01464800   0.00000000
  0.43400000   0.00000000   0.01728532   0.00054546   0.00000000   0.00000000   0.00000000   0.00000000   0.00000000  -0.00168446   0.27769882   0.00000000   0.00000000   0.00000000   0.00000000   0.00000000   0.00000000  -0.01464800   0.00000000
  0.43600000   0.00242313   0.01728423   0.00067392   0.00000163   0.00000000   0.00000000   0.00000000   0.00000000  -0.00172600   0.27753333   0.00000000   0.00000000   0.00000000   0.00000000   0.00000000   0.00000000  -0.02685500   0.00000000
  0.43800000   0.00000000   0.01728288   0.00073126   0.00000000   0.00000000   0.00000000   0.00000000   0.00000000  -0.00178247   0.27743315   0.00000000   0.00000000   0.00000000   0.00000000   0.00000000   0.00000000  -0.01220700   0.00000000
  0.44000000   0.00000000   0.01728142   0.00069616   0.00000000   0.00000000   0.00000000   0.00000000   0.00000000  -0.00185225   0.27740532   0.00000000   0.00000000   0.00000000   0.00000000   0.00000000   0.00000000  -0.02929700   0.00000000
  0.44200000   0.00242313   0.01728003   0.00053267   0.00000129   0.00000000   0.00000000   0.00000000   0.00000000  -0.00193032   0.27745022   0.00000000   0.00000000   0.00000000   0.00000000   0.00000000   0.00000000  -0.01709000   0.00000000
  0.44400000   0.00242313   0.01727896   0.00025636   0.00000062   0.00000000   0.00000000   0.00000000   0.00000000  -0.00200974   0.27755428   0.00000000   0.00000000   0.00000000   0.00000000   0.00000000   0.00000000  -0.01953100   0.00000000
  0.44600000   0.00000000   0.01727845  -0.00002569   0.00000000   0.00000000   0.00000000   0.00000000   0.00000000  -0.00208547   0.27769480   0.00000000   0.00000000   0.00000000   0.00000000   0.00000000   0.00000000  -0.01220700   0.00000000
  0.44800000   0.00000000   0.01727850  -0.00020503   0.00000000   0.00000000   0.00000000   0.00000000   0.00000000  -0.00215486   0.27784689   0.00000000   0.00000000   0.00000000   0.00000000   0.00000000   0.00000000  -0.02197300   0.00000000
  0.45000000   0.00084003   0.01727891  -0.00028343  -0.00000024   0.00000000   0.00000000   0.00000000   0.00000000  -0.00221439   0.27798488   0.00000000   0.00000000   0.00000000   0.00000000   0.00000000   0.00000000  -0.01220700   0.00000000
  0.45200000   0.00000000   0.01727948  -0.00034845   0.00000000   0.00000000   0.00000000   0.00000000   0.00000000  -0.00225954   0.27808473   0.00000000   0.00000000   0.00000000   0.00000000   0.00000000   0.00000000  -0.00732420   0.00000000
  0.45400000   0.00000000   0.01728018  -0.00046179   0.00000000   0.00000000   0.00000000   0.00000000   0.00000000  -0.00228757   0.27813040   0.00000000   0.00000000   0.00000000   0.00000000   0.00000000   0.00000000  -0.01709000   0.00000000
  0.45600000   0.00242313   0.01728110  -0.00060302  -0.00000146   0.00000000   0.00000000   0.00000000   0.00000000  -0.00229837   0.27811525   0.00000000   0.00000000   0.00000000   0.00000000   0.00000000   0.00000000  -0.01953100   0.00000000
  0.45800000   0.00242313   0.01728230  -0.00071104  -0.00000172   0.00000000   0.00000000   0.00000000   0.00000000  -0.00229348   0.27803637   0.00000000   0.00000000   0.00000000   0.00000000   0.00000000   0.00000000  -0.02197300   0.00000000
  0.46000000   0.00084003   0.01728373  -0.00074058  -0.00000062   0.00000000   0.00000000   0.00000000   0.00000000  -0.00227491   0.27789524   0.00000000   0.00000000   0.00000000   0.00000000   0.00000000   0.00000000  -0.01220700   0.00000000
  0.46200000   0.00000000   0.01728521  -0.00066898   0.00000000   0.00000000   0.00000000   0.00000000   0.00000000  -0.00224554   0.27770793   0.00000000   0.00000000   0.00000000   0.00000000   0.00000000   0.00000000  -0.01709000   0.00000000
  0.46400000   0.00000000   0.01728655  -0.00049958   0.00000000   0.00000000   0.00000000   0.00000000   0.00000000  -0.00221010   0.27750625   0.00000000   0.00000000   0.00000000   0.00000000   0.00000000   0.00000000  -0.01709000   0.00000000
  0.46600000   0.00242313   0.01728755  -0.00028470  -0.00000069   0.00000000   0.00000000   0.00000000   0.00000000  -0.00217435   0.27732547   0.00000000   0.00000000   0.00000000   0.00000000   0.00000000   0.00000000  -0.02197300   0.00000000
  0.46800000   0.00000000   0.01728811  -0.00011274   0.00000000   0.00000000   0.00000000   0.00000000   0.00000000  -0.00214268   0.27719406   0.00000000   0.00000000   0.00000000   0.00000000   0.00000000   0.00000000  -0.01953100   0.00000000
  0.47000000   0.00242313   0.01728834  -0.00004416  -0.00000011   0.00000000   0.00000000   0.00000000   0.00000000  -0.00211581   0.27712813   0.00000000   0.00000000   0.00000000   0.00000000   0.00000000   0.00000000  -0.01953100   0.00000000
  0.47200000   0.00242313   0.01728843  -0.00006416  -0.00000016   0.00000000   0.00000000   0.00000000   0.00000000  -0.00209059   0.27712705   0.00000000   0.00000000   0.00000000   0.00000000   0.00000000   0.00000000  -0.01953100   0.00000000
  0.47400000   0.00000000   0.01728856  -0.00011447   0.00000000   0.00000000   0.00000000   0.00000000   0.00000000  -0.00206212   0.27717494   0.00000000   0.00000000   0.00000000   0.00000000   0.00000000   0.00000000  -0.02197300   0.00000000
  0.47600000   0.00242313   0.01728879  -0.00014697  -0.00000036   0.00000000   0.00000000   0.00000000   0.00000000  -0.00202678   0.27724686   0.00000000   0.00000000   0.00000000   0.00000000   0.00000000   0.00000000  -0.01220700   0.00000000
  0.47800000   0.00407219   0.01728908  -0.00011790  -0.00000048   0.00000000   0.00000000   0.00000000   0.00000000  -0.00198498   0.27731420   0.00000000   0.00000000   0.00000000   0.00000000   0.00000000   0.00000000  -0.02929700   0.00000000
  0.48000000   0.00084003   0.01728932   0.00000013   0.00000000   0.00000000   0.00000000   0.00000000   0.00000000  -0.00194142   0.27735064   0.00000000   0.00000000   0.00000000   0.00000000   0.00000000   0.00000000  -0.00976560   0.00000000
  0.48200000   0.00000000   0.01728932   0.00015411   0.00000000   0.00000000   0.00000000   0.00000000   0.00000000  -0.00190200   0.27733926   0.00000000   0.00000000   0.00000000   0.00000000   0.00000000   0.00000000  -0.00244140   0.00000000
  0.48400000   0.00084003   0.01728901   0.00024084   0.00000020   0.00000000   0.00000000   0.00000000   0.00000000  -0.00187084   0.27727927   0.00000000   0.00000000   0.00000000   0.00000000   0.00000000   0.00000000  -0.01464800   0.00000000
  0.48600000   0.00084003   0.01728853   0.00021183   0.00000018   0.00000000   0.00000000   0.00000000   0.00000000  -0.00185042   0.27718661   0.00000000   0.00000000   0.00000000   0.00000000   0.00000000   0.00000000  -0.01709000   0.00000000
  0.48800000   0.00242313   0.01728810   0.00007446   0.00000018   0.00000000   0.00000000   0.00000000   0.00000000  -0.00184264   0.27708497   0.00000000   0.00000000   0.00000000   0.00000000   0.00000000   0.00000000  -0.01953100   0.00000000
  0.49000000   0.00000000   0.01728795  -0.00015760   0.00000000   0.00000000   0.00000000   0.00000000   0.00000000  -0.00184834   0.27699443   0.00000000   0.00000000   0.00000000   0.00000000   0.00000000   0.00000000  -0.01953100   0.00000000
  0.49200000   0.00000000   0.01728827  -0.00043395   0.00000000   0.00000000   0.00000000   0.00000000   0.00000000  -0.00186605   0.27692375   0.00000000   0.00000000   0.00000000   0.00000000   0.00000000   0.00000000  -0.01220700   0.00000000
  0.49400000   0.00000000   0.01728914  -0.00063364   0.00000000   0.00000000   0.00000000   0.00000000   0.00000000  -0.00189233   0.27687019   0.00000000   0.00000000   0.00000000   0.00000000   0.00000000   0.00000000  -0.02929700   0.00000000
  0.49600000   0.00000000   0.01729040  -0.00062819   0.00000000   0.00000000   0.00000000   0.00000000   0.00000000  -0.00192373   0.27682777   0.00000000   0.00000000   0.00000000   0.00000000   0.00000000   0.00000000  -0.01953100   0.00000000
  0.49800000   0.00000000   0.01729166  -0.00039100   0.00000000   0.00000000   0.00000000   0.00000000   0.00000000  -0.00195742   0.27679364   0.00000000   0.00000000   0.00000000   0.00000000   0.00000000   0.00000000  -0.01220700   0.00000000
  0.50000000   0.00000000   0.01729244  -0.00003555   0.00000000   0.00000000   0.00000000   0.00000000   0.00000000  -0.00199014   0.27676830   0.00000000   0.00000000   0.00000000   0.00000000   0.00000000   0.00000000  -0.01709000   0.00000000
  0.50200000   0.00888745   0.01729251   0.00026835   0.00000238   0.00000000   0.00000000   0.00000000   0.00000000  -0.00201755   0.27675569   0.00000000   0.00000000   0.00000000   0.00000000   0.00000000   0.00000000  -0.01953100   0.00000000
  0.50400000   0.00407219   0.01729198   0.00042923   0.00000175   0.00000000   0.00000000   0.00000000   0.00000000  -0.00203482   0.27676333   0.00000000   0.00000000   0.00000000   0.00000000   0.00000000   0.00000000  -0.02929700   0.00000000
  0.50600000   0.00565529   0.01729112   0.00048607   0.00000275   0.00000000   0.00000000   0.00000000   0.00000000  -0.00203891   0.27679864   0.00000000   0.00000000   0.00000000   0.00000000   0.00000000   0.00000000  -0.01220700   0.00000000
  0.50800000   0.00000000   0.01729015   0.00052460   0.00000000   0.00000000   0.00000000   0.00000000   0.00000000  -0.00203034   0.27686088   0.00000000   0.00000000   0.00000000   0.00000000   0.00000000   0.00000000  -0.01709000   0.00000000
  0.51000000   0.00000000   0.01728910   0.00057140   0.00000000   0.00000000   0.00000000   0.00000000   0.00000000  -0.00201210   0.27693611   0.00000000   0.00000000   0.00000000   0.00000000   0.00000000   0.00000000  -0.01464800   0.00000000
  0.51200000   0.00000000   0.01728795   0.00058851   0.00000000   0.00000000   0.00000000   0.00000000   0.00000000  -0.00198727   0.27700310   0.00000000   0.00000000   0.00000000   0.00000000   0.00000000   0.00000000  -0.01953100   0.00000000
  0.51400000   0.00000000   0.01728678   0.00054063   0.00000000   0.00000000   0.00000000   0.00000000   0.00000000  -0.00195704   0.27704477   0.00000000   0.00000000   0.00000000   0.00000000   0.00000000   0.00000000  -0.00976560   0.00000000
  0.51600000   0.00000000   0.01728570   0.00044191   0.00000000   0.00000000   0.00000000   0.00000000   0.00000000  -0.00192032   0.27705473   0.00000000   0.00000000   0.00000000   0.00000000   0.00000000   0.00000000  -0.01464800   0.00000000
  0.51800000   0.00407219   0.01728481   0.00034369   0.00000140   0.00000000   0.00000000   0.00000000   0.00000000  -0.00187510   0.27703465   0.00000000   0.00000000   0.00000000   0.00000000   0.00000000   0.00000000  -0.01464800   0.00000000
  0.52000000   0.00242313   0.01728412   0.00029670   0.00000072   0.00000000   0.00000000   0.00000000   0.00000000  -0.00182009   0.27698683   0.00000000   0.00000000   0.00000000   0.00000000   0.00000000   0.00000000  -0.01464800   0.00000000
  0.52200000   0.00000000   0.01728353   0.00033104   0.00000000   0.00000000   0.00000000   0.00000000   0.00000000  -0.00175638   0.27691307   0.00000000   0.00000000   0.00000000   0.00000000   0.00000000   0.00000000  -0.01709000   0.00000000
  0.52400000   0.00000000   0.01728287   0.00044786   0.00000000   0.00000000   0.00000000   0.00000000   0.00000000  -0.00168875   0.27682036   0.00000000   0.00000000   0.00000000   0.00000000   0.00000000   0.00000000  -0.01953100   0.00000000
  0.52600000   0.00084003   0.01728197   0.00058976   0.00000050   0.00000000   0.00000000   0.00000000   0.00000000  -0.00162486   0.27672119   0.00000000   0.00000000   0.00000000   0.00000000   0.00000000   0.00000000  -0.01220700   0.00000000
  0.52800000   0.00000000   0.01728079   0.00062762   0.00000000   0.00000000   0.00000000   0.00000000   0.00000000  -0.00157158   0.27662775   0.00000000   0.00000000   0.00000000   0.00000000   0.00000000   0.00000000  -0.01953100   0.00000000
  0.53000000   0.00000000   0.01727954   0.00047473   0.00000000   0.00000000   0.00000000   0.00000000   0.00000000  -0.00153089   0.27654984   0.00000000   0.00000000   0.00000000   0.00000000   0.00000000   0.00000000  -0.01220700   0.00000000
  0.53200000   0.00000000   0.01727859   0.00022341   0.00000000   0.00000000   0.00000000   0.00000000   0.00000000  -0.00149971   0.27649585   0.00000000   0.00000000   0.00000000   0.00000000   0.00000000   0.00000000  -0.01953100   0.00000000
  0.53400000   0.00000000   0.01727814   0.00003422   0.00000000   0.00000000   0.00000000   0.00000000   0.00000000  -0.00147336   0.27647057   0.00000000   0.00000000   0.00000000   0.00000000   0.00000000   0.00000000  -0.00976560   0.00000000
  0.53600000   0.00000000   0.01727807  -0.00007643   0.00000000   0.00000000   0.00000000   0.00000000   0.00000000  -0.00144755   0.27647178   0.00000000   0.00000000   0.00000000   0.00000000   0.00000000   0.00000000  -0.00488280   0.00000000
  0.53800000   0.00000000   0.01727823  -0.00019517   0.00000000   0.00000000   0.00000000   0.00000000   0.00000000  -0.00141867   0.27649519   0.00000000   0.00000000   0.00000000   0.00000000   0.00000000   0.00000000  -0.01953100   0.00000000
  0.54000000   0.00000000   0.01727862  -0.00034105   0.00000000   0.00000000   0.00000000   0.00000000   0.00000000  -0.00138466   0.27654562   0.00000000   0.00000000   0.00000000   0.00000000   0.00000000   0.00000000  -0.01953100   0.00000000
  0.54200000   0.00084003   0.01727930  -0.00044994  -0.00000038   0.00000000   0.00000000   0.00000000   0.00000000  -0.00134639   0.27663561   0.00000000   0.00000000   0.00000000   0.00000000   0.00000000   0.00000000  -0.02441400   0.00000000
  0.54400000   0.00084003   0.01728020  -0.00046658  -0.00000039   0.00000000   0.00000000   0.00000000   0.00000000  -0.00130890   0.27677350   0.00000000   0.00000000   0.00000000   0.00000000   0.00000000   0.00000000  -0.01709000   0.00000000
  0.54600000   0.00407219   0.01728113  -0.00039516  -0.00000161   0.00000000   0.00000000   0.00000000   0.00000000  -0.00128066   0.27695811   0.00000000   0.00000000   0.00000000   0.00000000   0.00000000   0.00000000  -0.01464800   0.00000000
  0.54800000   0.00407219   0.01728192  -0.00028089  -0.00000114   0.00000000   0.00000000   0.00000000   0.00000000  -0.00127034   0.27717819   0.00000000   0.00000000   0.00000000   0.00000000   0.00000000   0.00000000  -0.01464800   0.00000000
  0.55000000   0.00407219   0.01728248  -0.00017108  -0.00000070   0.00000000   0.00000000   0.00000000   0.00000000  -0.00128314   0.27741292   0.00000000   0.00000000   0.00000000   0.00000000   0.00000000   0.00000000  -0.01464800   0.00000000
  0.55200000   0.00000000   0.01728283  -0.00009785   0.00000000   0.00000000   0.00000000   0.00000000   0.00000000  -0.00131814   0.27763843   0.00000000   0.00000000   0.00000000   0.00000000   0.00000000   0.00000000  -0.01709000   0.00000000
  0.55400000   0.00084003   0.01728302  -0.00008020  -0.00000007   0.00000000   0.00000000   0.00000000   0.00000000  -0.00136907   0.27783554   0.00000000   0.00000000   0.00000000   0.00000000   0.00000000   0.00000000  -0.00976560   0.00000000
  0.55600000   0.00000000   0.01728318  -0.00012843   0.00000000   0.00000000   0.00000000   0.00000000   0.00000000  -0.00142802   0.27799441   0.00000000   0.00000000   0.00000000   0.00000000   0.00000000   0.00000000  -0.02197300   0.00000000
  0.55800000   0.00084003   0.01728344  -0.00024497  -0.00000021   0.00000000   0.00000000   0.00000000   0.00000000  -0.00148906   0.27811744   0.00000000   0.00000000   0.00000000   0.00000000   0.00000000   0.00000000  -0.01709000   0.00000000
  0.56000000   0.00084003   0.01728393  -0.00042102  -0.00000035   0.00000000   0.00000000   0.00000000   0.00000000  -0.00154954   0.27821683   0.00000000   0.00000000   0.00000000   0.00000000   0.00000000   0.00000000  -0.02685500   0.00000000
  0.56200000   0.00000000   0.01728477  -0.00062876   0.00000000   0.00000000   0.00000000   0.00000000   0.00000000  -0.00160944   0.27830596   0.00000000   0.00000000   0.00000000   0.00000000   0.00000000   0.00000000  -0.01709000   0.00000000
  0.56400000   0.00000000   0.01728603  -0.00081640   0.00000000   0.00000000   0.00000000   0.00000000   0.00000000  -0.00167025   0.27839037   0.00000000   0.00000000   0.00000000   0.00000000   0.00000000   0.00000000  -0.01953100   0.00000000
  0.56600000   0.00242313   0.01728766  -0.00092490  -0.00000224   0.00000000   0.00000000   0.00000000   0.00000000  -0.00173336   0.27846251   0.00000000   0.00000000   0.00000000   0.00000000   0.00000000   0.00000000  -0.01953100   0.00000000
  0.56800000   0.00242313   0.01728951  -0.00092114  -0.00000223   0.00000000   0.00000000   0.00000000   0.00000000  -0.00179952   0.27850133   0.00000000   0.00000000   0.00000000   0.00000000   0.00000000   0.00000000  -0.01220700   0.00000000
  0.57000000   0.00084003   0.01729135  -0.00080434  -0.00000068   0.00000000   0.00000000   0.00000000   0.00000000  -0.00186928   0.27847945   0.00000000   0.00000000   0.00000000   0.00000000   0.00000000   0.00000000  -0.00488280   0.00000000
  0.57200000   0.00000000   0.01729296  -0.00058705   0.00000000   0.00000000   0.00000000   0.00000000   0.00000000  -0.00194292   0.27837850   0.00000000   0.00000000   0.00000000   0.00000000   0.00000000   0.00000000  -0.01220700   0.00000000
  0.57400000   0.00242313   0.01729414  -0.00029878  -0.00000072   0.00000000   0.00000000   0.00000000   0.00000000  -0.00202012   0.27820090   0.00000000   0.00000000   0.00000000   0.00000000   0.00000000   0.00000000  -0.01220700   0.00000000
  0.57600000   0.00000000   0.01729473   0.00001531   0.00000000   0.00000000   0.00000000   0.00000000   0.00000000  -0.00210046   0.27796782   0.00000000   0.00000000   0.00000000   0.00000000   0.00000000   0.00000000  -0.02685500   0.00000000
  0.57800000   0.00242313   0.01729470   0.00033278   0.00000081   0.00000000   0.00000000   0.00000000   0.00000000  -0.00218436   0.27770878   0.00000000   0.00000000   0.00000000   0.00000000   0.00000000   0.00000000  -0.02441400   0.00000000
  0.58000000   0.00242313   0.01729404   0.00064963   0.00000157   0.00000000   0.00000000   0.00000000   0.00000000  -0.00227328   0.27745083   0.00000000   0.00000000   0.00000000   0.00000000   0.00000000   0.00000000  -0.01709000   0.00000000
  0.58200000   0.00000000   0.01729274   0.00091921   0.00000000   0.00000000   0.00000000   0.00000000   0.00000000  -0.00236833   0.27721398   0.00000000   0.00000000   0.00000000   0.00000000   0.00000000   0.00000000  -0.01464800   0.00000000
  0.58400000   0.00000000   0.01729090   0.00105072   0.00000000   0.00000000   0.00000000   0.00000000   0.00000000  -0.00246873   0.27701595   0.00000000   0.00000000   0.00000000   0.00000000   0.00000000   0.00000000  -0.01709000   0.00000000
  0.58600000   0.00242313   0.01728880   0.00098245   0.00000238   0.00000000   0.00000000   0.00000000   0.00000000  -0.00257114   0.27687489   0.00000000   0.00000000   0.00000000   0.00000000   0.00000000   0.00000000  -0.02197300   0.00000000
  0.58800000   0.00000000   0.01728683   0.00073806   0.00000000   0.00000000   0.00000000   0.00000000   0.00000000  -0.00266883   0.27680160   0.00000000   0.00000000   0.00000000   0.00000000   0.00000000   0.00000000  -0.01220700   0.00000000
  0.59000000   0.00242313   0.01728536   0.00043178   0.00000105   0.00000000   0.00000000   0.00000000   0.00000000  -0.00275292   0.27678893   0.00000000   0.00000000   0.00000000   0.00000000   0.00000000   0.00000000  -0.00976560   0.00000000
  0.59200000   0.00000000   0.01728449   0.00020028   0.00000000   0.00000000   0.00000000   0.00000000   0.00000000  -0.00281668   0.27681275   0.00000000   0.00000000   0.00000000   0.00000000   0.00000000   0.00000000  -0.01709000   0.00000000
  0.59400000   0.00000000   0.01728409   0.00006796   0.00000000   0.00000000   0.00000000   0.00000000   0.00000000  -0.00285802   0.27684869   0.00000000   0.00000000   0.00000000   0.00000000   0.00000000   0.00000000  -0.01220700   0.00000000
  0.59600000   0.00000000   0.01728396  -0.00007528   0.00000000   0.00000000   0.00000000   0.00000000   0.00000000  -0.00287749   0.27688870   0.00000000   0.00000000   0.00000000   0.00000000   0.00000000   0.00000000  -0.01709000   0.00000000
  0.59800000   0.00084003   0.01728411  -0.00029807  -0.00000025   0.00000000   0.00000000   0.00000000   0.00000000  -0.00287531   0.27694033   0.00000000   0.00000000   0.00000000   0.00000000   0.00000000   0.00000000  -0.01220700   0.00000000
  0.60000000   0.00000000   0.01728470  -0.00051779   0.00000000   0.00000000   0.00000000   0.00000000   0.00000000  -0.00285151   0.27701666   0.00000000   0.00000000   0.00000000   0.00000000   0.00000000   0.00000000  -0.00244140   0.00000000
  0.60200000   0.00000000   0.01728574  -0.00061026   0.00000000   0.00000000   0.00000000   0.00000000   0.00000000  -0.00280680   0.27713239   0.00000000   0.00000000   0.00000000   0.00000000   0.00000000   0.00000000  -0.01464800   0.00000000
  0.60400000   0.00000000   0.01728696  -0.00053661   0.00000000   0.00000000   0.00000000   0.00000000   0.00000000  -0.00274162   0.27730348   0.00000000   0.00000000   0.00000000   0.00000000   0.00000000   0.00000000  -0.01709000   0.00000000
  0.60600000   0.00084003   0.01728803  -0.00034856  -0.00000029   0.00000000   0.00000000   0.00000000   0.00000000  -0.00265482   0.27754173   0.00000000   0.00000000   0.00000000   0.00000000   0.00000000   0.00000000  -0.02197300   0.00000000
  0.60800000   0.00000000   0.01728873  -0.00012576   0.00000000   0.00000000   0.00000000   0.00000000   0.00000000  -0.00254486   0.27784543   0.00000000   0.00000000   0.00000000   0.00000000   0.00000000   0.00000000  -0.00732420   0.00000000
  0.61000000   0.00084003   0.01728898   0.00009651   0.00000008   0.00000000   0.00000000   0.00000000   0.00000000  -0.00241329   0.27819531   0.00000000   0.00000000   0.00000000   0.00000000   0.00000000   0.00000000  -0.01953100   0.00000000
  0.61200000   0.00084003   0.01728879   0.00035291   0.00000030   0.00000000   0.00000000   0.00000000   0.00000000  -0.00226683   0.27855951   0.00000000   0.00000000   0.00000000   0.00000000   0.00000000   0.00000000  -0.01709000   0.00000000
  0.61400000   0.00084003   0.01728808   0.00068556   0.00000058   0.00000000   0.00000000   0.00000000   0.00000000  -0.00211608   0.27890271   0.00000000   0.00000000   0.00000000   0.00000000   0.00000000   0.00000000  -0.01464800   0.00000000
  0.61600000   0.00000000   0.01728671   0.00105747   0.00000000   0.00000000   0.00000000   0.00000000   0.00000000  -0.00197313   0.27919393   0.00000000   0.00000000   0.00000000   0.00000000   0.00000000   0.00000000  -0.00732420   0.00000000
  0.61800000   0.00242313   0.01728460   0.00133688   0.00000324   0.00000000   0.00000000   0.00000000   0.00000000  -0.00184943   0.27940949   0.00000000   0.00000000   0.00000000   0.00000000   0.00000000   0.00000000  -0.02197300   0.00000000
  0.62000000   0.00000000   0.01728192   0.00136016   0.00000000   0.00000000   0.00000000   0.00000000   0.00000000  -0.00175355   0.27953439   0.00000000   0.00000000   0.00000000   0.00000000   0.00000000   0.00000000  -0.01464800   0.00000000
  0.62200000   0.00084003   0.01727920   0.00104314   0.00000088   0.00000000   0.00000000   0.00000000   0.00000000  -0.00169042   0.27956513   0.00000000   0.00000000   0.00000000   0.00000000   0.00000000   0.00000000  -0.01709000   0.00000000
  0.62400000   0.00084003   0.01727712   0.00048030   0.00000040   0.00000000   0.00000000   0.00000000   0.00000000  -0.00166188   0.27950921   0.00000000   0.00000000   0.00000000   0.00000000   0.00000000   0.00000000  -0.03418000   0.00000000
  0.62600000   0.00084003   0.01727616  -0.00010961  -0.00000009   0.00000000   0.00000000   0.00000000   0.00000000  -0.00166598   0.27937942   0.00000000   0.00000000   0.00000000   0.00000000   0.00000000   0.00000000  -0.01953100   0.00000000
  0.62800000   0.00565529   0.01727638  -0.00058155  -0.00000329   0.00000000   0.00000000   0.00000000   0.00000000  -0.00169571   0.27918915   0.00000000   0.00000000   0.00000000   0.00000000   0.00000000   0.00000000  -0.01953100   0.00000000
  0.63000000   0.00407219   0.01727754  -0.00093450  -0.00000381   0.00000000   0.00000000   0.00000000   0.00000000  -0.00174075   0.27895412   0.00000000   0.00000000   0.00000000   0.00000000   0.00000000   0.00000000  -0.01709000   0.00000000
  0.63200000   0.00000000   0.01727941  -0.00117320   0.00000000   0.00000000   0.00000000   0.00000000   0.00000000  -0.00179165   0.27869677   0.00000000   0.00000000   0.00000000   0.00000000   0.00000000   0.00000000  -0.00976560   0.00000000
  0.63400000   0.00242313   0.01728175  -0.00121363  -0.00000294   0.00000000   0.00000000   0.00000000   0.00000000  -0.00184166   0.27844539   0.00000000   0.00000000   0.00000000   0.00000000   0.00000000   0.00000000  -0.01464800   0.00000000
  0.63600000   0.00084003   0.01728418  -0.00097941  -0.00000082   0.00000000   0.00000000   0.00000000   0.00000000  -0.00188638   0.27822952   0.00000000   0.00000000   0.00000000   0.00000000   0.00000000   0.00000000  -0.01220700   0.00000000
  0.63800000   0.00242313   0.01728614  -0.00053872  -0.00000131   0.00000000   0.00000000   0.00000000   0.00000000  -0.00192316   0.27807971   0.00000000   0.00000000   0.00000000   0.00000000   0.00000000   0.00000000  -0.01953100   0.00000000
  0.64000000   0.00242313   0.01728722  -0.00006480  -0.00000016   0.00000000   0.00000000   0.00000000   0.00000000  -0.00195020   0.27802646   0.00000000   0.00000000   0.00000000   0.00000000   0.00000000   0.00000000  -0.02685500   0.00000000
  0.64200000   0.00000000   0.01728735   0.00031836   0.00000000   0.00000000   0.00000000   0.00000000   0.00000000  -0.00196625   0.27808975   0.00000000   0.00000000   0.00000000   0.00000000   0.00000000   0.00000000  -0.01953100   0.00000000
  0.64400000   0.00084003   0.01728671   0.00056233   0.00000047   0.00000000   0.00000000   0.00000000   0.00000000  -0.00197120   0.27826990   0.00000000   0.00000000   0.00000000   0.00000000   0.00000000   0.00000000  -0.01464800   0.00000000
  0.64600000   0.00084003   0.01728559   0.00062323   0.00000052   0.00000000   0.00000000   0.00000000   0.00000000  -0.00196621   0.27855105   0.00000000   0.00000000   0.00000000   0.00000000   0.00000000   0.00000000  -0.00976560   0.00000000
  0.64800000   0.00000000   0.01728434   0.00047310   0.00000000   0.00000000   0.00000000   0.00000000   0.00000000  -0.00195426   0.27890904   0.00000000   0.00000000   0.00000000   0.00000000   0.00000000   0.00000000  -0.00732420   0.00000000
  0.65000000   0.00000000   0.01728339   0.00016297   0.00000000   0.00000000   0.00000000   0.00000000   0.00000000  -0.00194123   0.27931468   0.00000000   0.00000000   0.00000000   0.00000000   0.00000000   0.00000000  -0.01220700   0.00000000
  0.65200000   0.00084003   0.01728307  -0.00017842  -0.00000015   0.00000000   0.00000000   0.00000000   0.00000000  -0.00193467   0.27973107   0.00000000   0.00000000   0.00000000   0.00000000   0.00000000   0.00000000  -0.01709000   0.00000000
  0.65400000   0.00242313   0.01728342  -0.00041458  -0.00000100   0.00000000   0.00000000   0.00000000   0.00000000  -0.00194055   0.28011264   0.00000000   0.00000000   0.00000000   0.00000000   0.00000000   0.00000000  -0.00488280   0.00000000
  0.65600000   0.00407219   0.01728425  -0.00045738  -0.00000186   0.00000000   0.00000000   0.00000000   0.00000000  -0.00196157   0.28041467   0.00000000   0.00000000   0.00000000   0.00000000   0.00000000   0.00000000  -0.00732420   0.00000000
  0.65800000   0.00000000   0.01728517  -0.00028016   0.00000000   0.00000000   0.00000000   0.00000000   0.00000000  -0.00199719   0.28060412   0.00000000   0.00000000   0.00000000   0.00000000   0.00000000   0.00000000  -0.01709000   0.00000000
  0.66000000   0.00242313   0.01728573   0.00004985   0.00000012   0.00000000   0.00000000   0.00000000   0.00000000  -0.00204277   0.28065970   0.00000000   0.00000000   0.00000000   0.00000000   0.00000000   0.00000000  -0.01709000   0.00000000
  0.66200000   0.00084003   0.01728563   0.00035479   0.00000030   0.00000000   0.00000000   0.00000000   0.00000000  -0.00208963   0.28056993   0.00000000   0.00000000   0.00000000   0.00000000   0.00000000   0.00000000  -0.01953100   0.00000000
  0.66400000   0.00000000   0.01728492   0.00044880   0.00000000   0.00000000   0.00000000   0.00000000   0.00000000  -0.00212838   0.28033598   0.00000000   0.00000000   0.00000000   0.00000000   0.00000000   0.00000000  -0.01464800   0.00000000
  0.66600000   0.00000000   0.01728402   0.00028037   0.00000000   0.00000000   0.00000000   0.00000000   0.00000000  -0.00215241   0.27997271   0.00000000   0.00000000   0.00000000   0.00000000   0.00000000   0.00000000   0.00000000   0.00000000
  0.66800000   0.00242313   0.01728346  -0.00004595  -0.00000011   0.00000000   0.00000000   0.00000000   0.00000000  -0.00215812   0.27950893   0.00000000   0.00000000   0.00000000   0.00000000   0.00000000   0.00000000  -0.01709000   0.00000000
  0.67000000   0.00723839   0.01728355  -0.00037176  -0.00000269   0.00000000   0.00000000   0.00000000   0.00000000  -0.00214317   0.27898759   0.00000000   0.00000000   0.00000000   0.00000000   0.00000000   0.00000000  -0.01953100   0.00000000
  0.67200000   0.00000000   0.01728430  -0.00060465   0.00000000   0.00000000   0.00000000   0.00000000   0.00000000  -0.00210518   0.27845899   0.00000000   0.00000000   0.00000000   0.00000000   0.00000000   0.00000000  -0.01709000   0.00000000
  0.67400000   0.00000000   0.01728551  -0.00075241   0.00000000   0.00000000   0.00000000   0.00000000   0.00000000  -0.00204181   0.27796980   0.00000000   0.00000000   0.00000000   0.00000000   0.00000000   0.00000000  -0.02197300   0.00000000
  0.67600000   0.00000000   0.01728701  -0.00082836   0.00000000   0.00000000   0.00000000   0.00000000   0.00000000  -0.00195199   0.27755473   0.00000000   0.00000000   0.00000000   0.00000000   0.00000000   0.00000000  -0.01709000   0.00000000
  0.67800000   0.00000000   0.01728867  -0.00075349   0.00000000   0.00000000   0.00000000   0.00000000   0.00000000  -0.00183748   0.27723284   0.00000000   0.00000000   0.00000000   0.00000000   0.00000000   0.00000000  -0.01464800   0.00000000
  0.68000000   0.00000000   0.01729017  -0.00045222   0.00000000   0.00000000   0.00000000   0.00000000   0.00000000  -0.00170326   0.27700986   0.00000000   0.00000000   0.00000000   0.00000000   0.00000000   0.00000000  -0.01953100   0.00000000
  0.68200000   0.00000000   0.01729108  -0.00001689   0.00000000   0.00000000   0.00000000   0.00000000   0.00000000  -0.00155611   0.27688438   0.00000000   0.00000000   0.00000000   0.00000000   0.00000000   0.00000000  -0.01464800   0.00000000
  0.68400000   0.00242313   0.01729111   0.00035514   0.00000086   0.00000000   0.00000000   0.00000000   0.00000000  -0.00140350   0.27685431   0.00000000   0.00000000   0.00000000   0.00000000   0.00000000   0.00000000  -0.02685500   0.00000000
  0.68600000   0.00242313   0.01729040   0.00056016   0.00000136   0.00000000   0.00000000   0.00000000   0.00000000  -0.00125383   0.27691620   0.00000000   0.00000000   0.00000000   0.00000000   0.00000000   0.00000000  -0.01464800   0.00000000
  0.68800000   0.00888745   0.01728928   0.00063920   0.00000568   0.00000000   0.00000000   0.00000000   0.00000000  -0.00111625   0.27705359   0.00000000   0.00000000   0.00000000   0.00000000   0.00000000   0.00000000  -0.02929700   0.00000000
  0.69000000   0.00242313   0.01728800   0.00067127   0.00000163   0.00000000   0.00000000   0.00000000   0.00000000  -0.00099949   0.27723136   0.00000000   0.00000000   0.00000000   0.00000000   0.00000000   0.00000000  -0.01464800   0.00000000
  0.69200000   0.00000000   0.01728666   0.00068136   0.00000000   0.00000000   0.00000000   0.00000000   0.00000000  -0.00091103   0.27741055   0.00000000   0.00000000   0.00000000   0.00000000   0.00000000   0.00000000  -0.01709000   0.00000000
  0.69400000   0.00407219   0.01728530   0.00065606   0.00000267   0.00000000   0.00000000   0.00000000   0.00000000  -0.00085801   0.27756624   0.00000000   0.00000000   0.00000000   0.00000000   0.00000000   0.00000000  -0.01220700   0.00000000
  0.69600000   0.00407219   0.01728399   0.00059381   0.00000242   0.00000000   0.00000000   0.00000000   0.00000000  -0.00084696   0.27768931   0.00000000   0.00000000   0.00000000   0.00000000   0.00000000   0.00000000  -0.01709000   0.00000000
  0.69800000   0.00084003   0.01728280   0.00050098   0.00000042   0.00000000   0.00000000   0.00000000   0.00000000  -0.00088090   0.27777965   0.00000000   0.00000000   0.00000000   0.00000000   0.00000000   0.00000000  -0.01709000   0.00000000
  0.70000000   0.00242313   0.01728180   0.00036671   0.00000089   0.00000000   0.00000000   0.00000000   0.00000000  -0.00095758   0.27784077   0.00000000   0.00000000   0.00000000   0.00000000   0.00000000   0.00000000  -0.01953100   0.00000000
  0.70200000   0.00084003   0.01728106   0.00017986   0.00000015   0.00000000   0.00000000   0.00000000   0.00000000  -0.00107093   0.27787939   0.00000000   0.00000000   0.00000000   0.00000000   0.00000000   0.00000000  -0.01709000   0.00000000
  0.70400000   0.00084003   0.01728070  -0.00002874  -0.00000002   0.00000000   0.00000000   0.00000000   0.00000000  -0.00121302   0.27791010   0.00000000   0.00000000   0.00000000   0.00000000   0.00000000   0.00000000  -0.01953100   0.00000000
  0.70600000   0.00723839   0.01728076  -0.00019375  -0.00000140   0.00000000   0.00000000   0.00000000   0.00000000  -0.00137489   0.27795710   0.00000000   0.00000000   0.00000000   0.00000000   0.00000000   0.00000000  -0.01464800   0.00000000
  0.70800000   0.00000000   0.01728115  -0.00027901   0.00000000   0.00000000   0.00000000   0.00000000   0.00000000  -0.00154689   0.27804898   0.00000000   0.00000000   0.00000000   0.00000000   0.00000000   0.00000000  -0.01953100   0.00000000
  0.71000000   0.00000000   0.01728171  -0.00030658   0.00000000   0.00000000   0.00000000   0.00000000   0.00000000  -0.00171895   0.27820872   0.00000000   0.00000000   0.00000000   0.00000000   0.00000000   0.00000000  -0.01464800   0.00000000
  0.71200000   0.00000000   0.01728232  -0.00032222   0.00000000   0.00000000   0.00000000   0.00000000   0.00000000  -0.00188198   0.27844089   0.00000000   0.00000000   0.00000000   0.00000000   0.00000000   0.00000000  -0.01220700   0.00000000
  0.71400000   0.00084003   0.01728296  -0.00035940  -0.00000030   0.00000000   0.00000000   0.00000000   0.00000000  -0.00203004   0.27872609   0.00000000   0.00000000   0.00000000   0.00000000   0.00000000   0.00000000  -0.00732420   0.00000000
  0.71600000   0.00000000   0.01728368  -0.00042854   0.00000000   0.00000000   0.00000000   0.00000000   0.00000000  -0.00216179   0.27902865   0.00000000   0.00000000   0.00000000   0.00000000   0.00000000   0.00000000  -0.01953100   0.00000000
  0.71800000   0.00242313   0.01728454  -0.00051409  -0.00000125   0.00000000   0.00000000   0.00000000   0.00000000  -0.00227946   0.27931033   0.00000000   0.00000000   0.00000000   0.00000000   0.00000000   0.00000000  -0.00976560   0.00000000
  0.72000000   0.00242313   0.01728557  -0.00057577  -0.00000140   0.00000000   0.00000000   0.00000000   0.00000000  -0.00238596   0.27954027   0.00000000   0.00000000   0.00000000   0.00000000   0.00000000   0.00000000  -0.02441400   0.00000000
  0.72200000   0.00000000   0.01728672  -0.00057105   0.00000000   0.00000000   0.00000000   0.00000000   0.00000000  -0.00248273   0.27969881   0.00000000   0.00000000   0.00000000   0.00000000   0.00000000   0.00000000  -0.01709000   0.00000000
  0.72400000   0.00084003   0.01728786  -0.00048675  -0.00000041   0.00000000   0.00000000   0.00000000   0.00000000  -0.00256946   0.27977721   0.00000000   0.00000000   0.00000000   0.00000000   0.00000000   0.00000000  -0.01709000   0.00000000
  0.72600000   0.00000000   0.01728883  -0.00032249   0.00000000   0.00000000   0.00000000   0.00000000   0.00000000  -0.00264430   0.27977396   0.00000000   0.00000000   0.00000000   0.00000000   0.00000000   0.00000000  -0.01953100   0.00000000
  0.72800000   0.00000000   0.01728948  -0.00005314   0.00000000   0.00000000   0.00000000   0.00000000   0.00000000  -0.00270403   0.27969074   0.00000000   0.00000000   0.00000000   0.00000000   0.00000000   0.00000000  -0.01709000   0.00000000
  0.73000000   0.00084003   0.01728959   0.00032174   0.00000027   0.00000000   0.00000000   0.00000000   0.00000000  -0.00274522   0.27952999   0.00000000   0.00000000   0.00000000   0.00000000   0.00000000   0.00000000  -0.00732420   0.00000000
  0.73200000   0.00000000   0.01728894   0.00069719   0.00000000   0.00000000   0.00000000   0.00000000   0.00000000  -0.00276714   0.27929585   0.00000000   0.00000000   0.00000000   0.00000000   0.00000000   0.00000000  -0.00976560   0.00000000
  0.73400000   0.00000000   0.01728755   0.00090638   0.00000000   0.00000000   0.00000000   0.00000000   0.00000000  -0.00277360   0.27900342   0.00000000   0.00000000   0.00000000   0.00000000   0.00000000   0.00000000  -0.01709000   0.00000000
  0.73600000   0.00242313   0.01728574   0.00085895   0.00000208   0.00000000   0.00000000   0.00000000   0.00000000  -0.00277049   0.27868402   0.00000000   0.00000000   0.00000000   0.00000000   0.00000000   0.00000000  -0.00976560   0.00000000
  0.73800000   0.00084003   0.01728402   0.00061000   0.00000051   0.00000000   0.00000000   0.00000000   0.00000000  -0.00276165   0.27837088   0.00000000   0.00000000   0.00000000   0.00000000   0.00000000   0.00000000  -0.01464800   0.00000000
  0.74000000   0.00084003   0.01728280   0.00028641   0.00000024   0.00000000   0.00000000   0.00000000   0.00000000  -0.00274673   0.27808256   0.00000000   0.00000000   0.00000000   0.00000000   0.00000000   0.00000000  -0.01709000   0.00000000
  0.74200000   0.00000000   0.01728222  -0.00003069   0.00000000   0.00000000   0.00000000   0.00000000   0.00000000  -0.00272100   0.27782475   0.00000000   0.00000000   0.00000000   0.00000000   0.00000000   0.00000000  -0.01953100   0.00000000
  0.74400000   0.00000000   0.01728229  -0.00032551   0.00000000   0.00000000   0.00000000   0.00000000   0.00000000  -0.00267709   0.27760073   0.00000000   0.00000000   0.00000000   0.00000000   0.00000000   0.00000000  -0.01709000   0.00000000
  0.74600000   0.00000000   0.01728294  -0.00056884   0.00000000   0.00000000   0.00000000   0.00000000   0.00000000  -0.00260805   0.27741362   0.00000000   0.00000000   0.00000000   0.00000000   0.00000000   0.00000000  -0.01464800   0.00000000
  0.74800000   0.00084003   0.01728407  -0.00066868  -0.00000056   0.00000000   0.00000000   0.00000000   0.00000000  -0.00251139   0.27726234   0.00000000   0.00000000   0.00000000   0.00000000   0.00000000   0.00000000  -0.01464800   0.00000000
  0.75000000   0.00723839   0.01728541  -0.00053619  -0.00000388   0.00000000   0.00000000   0.00000000   0.00000000  -0.00239195   0.27714056   0.00000000   0.00000000   0.00000000   0.00000000   0.00000000   0.00000000  -0.01709000   0.00000000
  0.75200000   0.00000000   0.01728648  -0.00018267   0.00000000   0.00000000   0.00000000   0.00000000   0.00000000  -0.00225989   0.27703853   0.00000000   0.00000000   0.00000000   0.00000000   0.00000000   0.00000000  -0.01709000   0.00000000
  0.75400000   0.00084003   0.01728685   0.00027835   0.00000023   0.00000000   0.00000000   0.00000000   0.00000000  -0.00212620   0.27694608   0.00000000   0.00000000   0.00000000   0.00000000   0.00000000   0.00000000  -0.01220700   0.00000000
  0.75600000   0.00084003   0.01728629   0.00069256   0.00000058   0.00000000   0.00000000   0.00000000   0.00000000  -0.00200010   0.27685611   0.00000000   0.00000000   0.00000000   0.00000000   0.00000000   0.00000000  -0.02197300   0.00000000
  0.75800000   0.00000000   0.01728491   0.00092187   0.00000000   0.00000000   0.00000000   0.00000000   0.00000000  -0.00188843   0.27676376   0.00000000   0.00000000   0.00000000   0.00000000   0.00000000   0.00000000  -0.01709000   0.00000000
  0.76000000   0.00407219   0.01728306   0.00091034   0.00000371   0.00000000   0.00000000   0.00000000   0.00000000  -0.00179675   0.27666494   0.00000000   0.00000000   0.00000000   0.00000000   0.00000000   0.00000000  -0.02441400   0.00000000
  0.76200000   0.00242313   0.01728124   0.00072557   0.00000176   0.00000000   0.00000000   0.00000000   0.00000000  -0.00172956   0.27656103   0.00000000   0.00000000   0.00000000   0.00000000   0.00000000   0.00000000  -0.01953100   0.00000000
  0.76400000   0.00084003   0.01727979   0.00050620   0.00000043   0.00000000   0.00000000   0.00000000   0.00000000  -0.00168867   0.27646174   0.00000000   0.00000000   0.00000000   0.00000000   0.00000000   0.00000000  -0.01464800   0.00000000
  0.76600000   0.00084003   0.01727878   0.00034917   0.00000029   0.00000000   0.00000000   0.00000000   0.00000000  -0.00167327   0.27638058   0.00000000   0.00000000   0.00000000   0.00000000   0.00000000   0.00000000  -0.01709000   0.00000000
  0.76800000   0.00242313   0.01727808   0.00023419   0.00000057   0.00000000   0.00000000   0.00000000   0.00000000  -0.00168065   0.27632909   0.00000000   0.00000000   0.00000000   0.00000000   0.00000000   0.00000000  -0.01464800   0.00000000
  0.77000000   0.00000000   0.01727761   0.00005079   0.00000000   0.00000000   0.00000000   0.00000000   0.00000000  -0.00170425   0.27631282   0.00000000   0.00000000   0.00000000   0.00000000   0.00000000   0.00000000  -0.01709000   0.00000000
  0.77200000   0.00000000   0.01727751  -0.00025707   0.00000000   0.00000000   0.00000000   0.00000000   0.00000000  -0.00173349   0.27633158   0.00000000   0.00000000   0.00000000   0.00000000   0.00000000   0.00000000  -0.00488280   0.00000000
  0.77400000   0.00565529   0.01727803  -0.00056088  -0.00000317   0.00000000   0.00000000   0.00000000   0.00000000  -0.00175878   0.27638496   0.00000000   0.00000000   0.00000000   0.00000000   0.00000000   0.00000000  -0.01953100   0.00000000
  0.77600000   0.00000000   0.01727915  -0.00067136   0.00000000   0.00000000   0.00000000   0.00000000   0.00000000  -0.00177606   0.27647480   0.00000000   0.00000000   0.00000000   0.00000000   0.00000000   0.00000000  -0.01953100   0.00000000
  0.77800000   0.00000000   0.01728049  -0.00059087   0.00000000   0.00000000   0.00000000   0.00000000   0.00000000  -0.00178612   0.27660000   0.00000000   0.00000000   0.00000000   0.00000000   0.00000000   0.00000000  -0.01464800   0.00000000
  0.78000000   0.00084003   0.01728167  -0.00047826  -0.00000040   0.00000000   0.00000000   0.00000000   0.00000000  -0.00179199   0.27675494   0.00000000   0.00000000   0.00000000   0.00000000   0.00000000   0.00000000  -0.00488280   0.00000000
  0.78200000   0.00242313   0.01728263  -0.00041474  -0.00000100   0.00000000   0.00000000   0.00000000   0.00000000  -0.00179686   0.27693638   0.00000000   0.00000000   0.00000000   0.00000000   0.00000000   0.00000000  -0.01220700   0.00000000
  0.78400000   0.00084003   0.01728346  -0.00036278  -0.00000030   0.00000000   0.00000000   0.00000000   0.00000000  -0.00180238   0.27714405   0.00000000   0.00000000   0.00000000   0.00000000   0.00000000   0.00000000  -0.00244140   0.00000000
  0.78600000   0.00242313   0.01728418  -0.00027195  -0.00000066   0.00000000   0.00000000   0.00000000   0.00000000  -0.00180810   0.27736947   0.00000000   0.00000000   0.00000000   0.00000000   0.00000000   0.00000000  -0.00976560   0.00000000
  0.78800000   0.00565529   0.01728473  -0.00012968  -0.00000073   0.00000000   0.00000000   0.00000000   0.00000000  -0.00181255   0.27758956   0.00000000   0.00000000   0.00000000   0.00000000   0.00000000   0.00000000  -0.02929700   0.00000000
  0.79000000   0.00000000   0.01728499   0.00002454   0.00000000   0.00000000   0.00000000   0.00000000   0.00000000  -0.00181452   0.27777500   0.00000000   0.00000000   0.00000000   0.00000000   0.00000000   0.00000000  -0.01709000   0.00000000
  0.79200000   0.00000000   0.01728494   0.00010731   0.00000000   0.00000000   0.00000000   0.00000000   0.00000000  -0.00181282   0.27790417   0.00000000   0.00000000   0.00000000   0.00000000   0.00000000   0.00000000  -0.01953100   0.00000000
  0.79400000   0.00000000   0.01728472   0.00005166   0.00000000   0.00000000   0.00000000   0.00000000   0.00000000  -0.00180539   0.27796862   0.00000000   0.00000000   0.00000000   0.00000000   0.00000000   0.00000000  -0.00976560   0.00000000
  0.79600000   0.00000000   0.01728462  -0.00014731   0.00000000   0.00000000   0.00000000   0.00000000   0.00000000  -0.00178912   0.27797072   0.00000000   0.00000000   0.00000000   0.00000000   0.00000000   0.00000000  -0.01709000   0.00000000
  0.79800000   0.00000000   0.01728491  -0.00044796   0.00000000   0.00000000   0.00000000   0.00000000   0.00000000  -0.00176118   0.27792336   0.00000000   0.00000000   0.00000000   0.00000000   0.00000000   0.00000000  -0.00976560   0.00000000
  0.80000000   0.00000000   0.01728581  -0.00078414   0.00000000   0.00000000   0.00000000   0.00000000   0.00000000  -0.00172145   0.27784813   0.00000000   0.00000000   0.00000000   0.00000000   0.00000000   0.00000000  -0.00732420   0.00000000
  0.80200000   0.00242313   0.01728738  -0.00105751  -0.00000256   0.00000000   0.00000000   0.00000000   0.00000000  -0.00167341   0.27776863   0.00000000   0.00000000   0.00000000   0.00000000   0.00000000   0.00000000  -0.01953100   0.00000000
  0.80400000   0.00084003   0.01728949  -0.00113888  -0.00000096   0.00000000   0.00000000   0.00000000   0.00000000  -0.00162223   0.27770580   0.00000000   0.00000000   0.00000000   0.00000000   0.00000000   0.00000000  -0.01709000   0.00000000
  0.80600000   0.00084003   0.01729177  -0.00093328  -0.00000078   0.00000000   0.00000000   0.00000000   0.00000000  -0.00157263   0.27767576   0.00000000   0.00000000   0.00000000   0.00000000   0.00000000   0.00000000  -0.02197300   0.00000000
  0.80800000   0.00000000   0.01729364  -0.00048052   0.00000000   0.00000000   0.00000000   0.00000000   0.00000000  -0.00152753   0.27768757   0.00000000   0.00000000   0.00000000   0.00000000   0.00000000   0.00000000  -0.01953100   0.00000000
  0.81000000   0.00000000   0.01729460   0.00002647   0.00000000   0.00000000   0.00000000   0.00000000   0.00000000  -0.00148812   0.27774206   0.00000000   0.00000000   0.00000000   0.00000000   0.00000000   0.00000000  -0.00488280   0.00000000
  0.81200000   0.00407219   0.01729455   0.00037659   0.00000153   0.00000000   0.00000000   0.00000000   0.00000000  -0.00145550   0.27783368   0.00000000   0.00000000   0.00000000   0.00000000   0.00000000   0.00000000  -0.01464800   0.00000000
  0.81400000   0.00000000   0.01729379   0.00051048   0.00000000   0.00000000   0.00000000   0.00000000   0.00000000  -0.00143230   0.27795336   0.00000000   0.00000000   0.00000000   0.00000000   0.00000000   0.00000000  -0.01709000   0.00000000
  0.81600000   0.00000000   0.01729277   0.00050243   0.00000000   0.00000000   0.00000000   0.00000000   0.00000000  -0.00142261   0.27809117   0.00000000   0.00000000   0.00000000   0.00000000   0.00000000   0.00000000  -0.01709000   0.00000000
  0.81800000   0.00000000   0.01729177   0.00040732   0.00000000   0.00000000   0.00000000   0.00000000   0.00000000  -0.00143117   0.27824151   0.00000000   0.00000000   0.00000000   0.00000000   0.00000000   0.00000000  -0.01464800   0.00000000
  0.82000000   0.00000000   0.01729095   0.00024282   0.00000000   0.00000000   0.00000000   0.00000000   0.00000000  -0.00146250   0.27840617   0.00000000   0.00000000   0.00000000   0.00000000   0.00000000   0.00000000  -0.01464800   0.00000000
  0.82200000   0.00084003   0.01729047   0.00006728   0.00000006   0.00000000   0.00000000   0.00000000   0.00000000  -0.00151859   0.27858943   0.00000000   0.00000000   0.00000000   0.00000000   0.00000000   0.00000000  -0.01953100   0.00000000
  0.82400000   0.00000000   0.01729033  -0.00004641   0.00000000   0.00000000   0.00000000   0.00000000   0.00000000  -0.00159607   0.27878999   0.00000000   0.00000000   0.00000000   0.00000000   0.00000000   0.00000000  -0.01953100   0.00000000
  0.82600000   0.00084003   0.01729042  -0.00007534  -0.00000006   0.00000000   0.00000000   0.00000000   0.00000000  -0.00168651   0.27899838   0.00000000   0.00000000   0.00000000   0.00000000   0.00000000   0.00000000  -0.01709000   0.00000000
  0.82800000   0.00000000   0.01729058  -0.00003718   0.00000000   0.00000000   0.00000000   0.00000000   0.00000000  -0.00178054   0.27920171   0.00000000   0.00000000   0.00000000   0.00000000   0.00000000   0.00000000  -0.01464800   0.00000000
  0.83000000   0.00084003   0.01729065   0.00004338   0.00000004   0.00000000   0.00000000   0.00000000   0.00000000  -0.00187136   0.27939021   0.00000000   0.00000000   0.00000000   0.00000000   0.00000000   0.00000000  -0.00732420   0.00000000
  0.83200000   0.00084003   0.01729056   0.00014275   0.00000012   0.00000000   0.00000000   0.00000000   0.00000000  -0.00195548   0.27955957   0.00000000   0.00000000   0.00000000   0.00000000   0.00000000   0.00000000  -0.01464800   0.00000000
  0.83400000   0.00000000   0.01729028   0.00023366   0.00000000   0.00000000   0.00000000   0.00000000   0.00000000  -0.00203195   0.27970641   0.00000000   0.00000000   0.00000000   0.00000000   0.00000000   0.00000000  -0.00976560   0.00000000
  0.83600000   0.00000000   0.01728981   0.00028338   0.00000000   0.00000000   0.00000000   0.00000000   0.00000000  -0.00210134   0.27982211   0.00000000   0.00000000   0.00000000   0.00000000   0.00000000   0.00000000  -0.01709000   0.00000000
  0.83800000   0.00888745   0.01728924   0.00027114   0.00000241   0.00000000   0.00000000   0.00000000   0.00000000  -0.00216521   0.27989774   0.00000000   0.00000000   0.00000000   0.00000000   0.00000000   0.00000000  -0.02441400   0.00000000
  0.84000000   0.00084003   0.01728870   0.00021981   0.00000018   0.00000000   0.00000000   0.00000000   0.00000000  -0.00222565   0.27993592   0.00000000   0.00000000   0.00000000   0.00000000   0.00000000   0.00000000  -0.01709000   0.00000000
  0.84200000   0.00000000   0.01728826   0.00018510   0.00000000   0.00000000   0.00000000   0.00000000   0.00000000  -0.00228335   0.27994870   0.00000000   0.00000000   0.00000000   0.00000000   0.00000000   0.00000000  -0.01220700   0.00000000
  0.84400000   0.00000000   0.01728789   0.00019836   0.00000000   0.00000000   0.00000000   0.00000000   0.00000000  -0.00233516   0.27994257   0.00000000   0.00000000   0.00000000   0.00000000   0.00000000   0.00000000  -0.01709000   0.00000000
  0.84600000   0.00000000   0.01728749   0.00025757   0.00000000   0.00000000   0.00000000   0.00000000   0.00000000  -0.00237461   0.27990853   0.00000000   0.00000000   0.00000000   0.00000000   0.00000000   0.00000000  -0.01464800   0.00000000
  0.84800000   0.00242313   0.01728698   0.00036425   0.00000088   0.00000000   0.00000000   0.00000000   0.00000000  -0.00239664   0.27982520   0.00000000   0.00000000   0.00000000   0.00000000   0.00000000   0.00000000  -0.01709000   0.00000000
  0.85000000   0.00242313   0.01728625   0.00050775   0.00000123   0.00000000   0.00000000   0.00000000   0.00000000  -0.00240114   0.27967198   0.00000000   0.00000000   0.00000000   0.00000000   0.00000000   0.00000000  -0.00732420   0.00000000
  0.85200000   0.00242313   0.01728524   0.00063663   0.00000154   0.00000000   0.00000000   0.00000000   0.00000000  -0.00239160   0.27944233   0.00000000   0.00000000   0.00000000   0.00000000   0.00000000   0.00000000  -0.01709000   0.00000000
  0.85400000   0.00084003   0.01728396   0.00069406   0.00000058   0.00000000   0.00000000   0.00000000   0.00000000  -0.00237317   0.27914938   0.00000000   0.00000000   0.00000000   0.00000000   0.00000000   0.00000000  -0.01464800   0.00000000
  0.85600000   0.00000000   0.01728257   0.00065307   0.00000000   0.00000000   0.00000000   0.00000000   0.00000000  -0.00235188   0.27882126   0.00000000   0.00000000   0.00000000   0.00000000   0.00000000   0.00000000  -0.02197300   0.00000000
  0.85800000   0.00242313   0.01728127   0.00051301   0.00000124   0.00000000   0.00000000   0.00000000   0.00000000  -0.00233185   0.27848992   0.00000000   0.00000000   0.00000000   0.00000000   0.00000000   0.00000000  -0.01709000   0.00000000
  0.86000000   0.00084003   0.01728024   0.00030338   0.00000025   0.00000000   0.00000000   0.00000000   0.00000000  -0.00231303   0.27818256   0.00000000   0.00000000   0.00000000   0.00000000   0.00000000   0.00000000  -0.01464800   0.00000000
  0.86200000   0.00000000   0.01727964   0.00007016   0.00000000   0.00000000   0.00000000   0.00000000   0.00000000  -0.00229165   0.27791856   0.00000000   0.00000000   0.00000000   0.00000000   0.00000000   0.00000000  -0.01220700   0.00000000
  0.86400000   0.00084003   0.01727950  -0.00017050  -0.00000014   0.00000000   0.00000000   0.00000000   0.00000000  -0.00226192   0.27771015   0.00000000   0.00000000   0.00000000   0.00000000   0.00000000   0.00000000  -0.00732420   0.00000000
  0.86600000   0.00723839   0.01727984  -0.00042521  -0.00000308   0.00000000   0.00000000   0.00000000   0.00000000  -0.00221857   0.27756647   0.00000000   0.00000000   0.00000000   0.00000000   0.00000000   0.00000000  -0.00732420   0.00000000
  0.86800000   0.00000000   0.01728069  -0.00067011   0.00000000   0.00000000   0.00000000   0.00000000   0.00000000  -0.00215842   0.27749690   0.00000000   0.00000000   0.00000000   0.00000000   0.00000000   0.00000000  -0.01464800   0.00000000
  0.87000000   0.00723839   0.01728203  -0.00085583  -0.00000619   0.00000000   0.00000000   0.00000000   0.00000000  -0.00207981   0.27750855   0.00000000   0.00000000   0.00000000   0.00000000   0.00000000   0.00000000  -0.01953100   0.00000000
  0.87200000   0.00084003   0.01728374  -0.00094608  -0.00000079   0.00000000   0.00000000   0.00000000   0.00000000  -0.00198308   0.27759975   0.00000000   0.00000000   0.00000000   0.00000000   0.00000000   0.00000000  -0.01464800   0.00000000
  0.87400000   0.00084003   0.01728563  -0.00091782  -0.00000077   0.00000000   0.00000000   0.00000000   0.00000000  -0.00187252   0.27775444   0.00000000   0.00000000   0.00000000   0.00000000   0.00000000   0.00000000  -0.01220700   0.00000000
  0.87600000   0.00565529   0.01728747  -0.00076049  -0.00000430   0.00000000   0.00000000   0.00000000   0.00000000  -0.00175654   0.27794373   0.00000000   0.00000000   0.00000000   0.00000000   0.00000000   0.00000000  -0.02685500   0.00000000
  0.87800000   0.00000000   0.01728899  -0.00049624   0.00000000   0.00000000   0.00000000   0.00000000   0.00000000  -0.00164613   0.27813451   0.00000000   0.00000000   0.00000000   0.00000000   0.00000000   0.00000000  -0.01709000   0.00000000
  0.88000000   0.00000000   0.01728998  -0.00017436   0.00000000   0.00000000   0.00000000   0.00000000   0.00000000  -0.00155292   0.27829618   0.00000000   0.00000000   0.00000000   0.00000000   0.00000000   0.00000000  -0.01220700   0.00000000
  0.88200000   0.00084003   0.01729033   0.00015555   0.00000013   0.00000000   0.00000000   0.00000000   0.00000000  -0.00148643   0.27840422   0.00000000   0.00000000   0.00000000   0.00000000   0.00000000   0.00000000  -0.00732420   0.00000000
  0.88400000   0.00242313   0.01729002   0.00045010   0.00000109   0.00000000   0.00000000   0.00000000   0.00000000  -0.00145174   0.27844456   0.00000000   0.00000000   0.00000000   0.00000000   0.00000000   0.00000000  -0.00976560   0.00000000
  0.88600000   0.00000000   0.01728912   0.00066135   0.00000000   0.00000000   0.00000000   0.00000000   0.00000000  -0.00144936   0.27841372   0.00000000   0.00000000   0.00000000   0.00000000   0.00000000   0.00000000  -0.02197300   0.00000000
  0.88800000   0.00407219   0.01728779   0.00074321   0.00000303   0.00000000   0.00000000   0.00000000   0.00000000  -0.00147644   0.27831688   0.00000000   0.00000000   0.00000000   0.00000000   0.00000000   0.00000000  -0.01464800   0.00000000
  0.89000000   0.00084003   0.01728631   0.00068134   0.00000057   0.00000000   0.00000000   0.00000000   0.00000000  -0.00152739   0.27817041   0.00000000   0.00000000   0.00000000   0.00000000   0.00000000   0.00000000  -0.01953100   0.00000000
  0.89200000   0.00000000   0.01728495   0.00050442   0.00000000   0.00000000   0.00000000   0.00000000   0.00000000  -0.00159485   0.27800164   0.00000000   0.00000000   0.00000000   0.00000000   0.00000000   0.00000000  -0.01953100   0.00000000
  0.89400000   0.00000000   0.01728394   0.00025565   0.00000000   0.00000000   0.00000000   0.00000000   0.00000000  -0.00167206   0.27783951   0.00000000   0.00000000   0.00000000   0.00000000   0.00000000   0.00000000  -0.01953100   0.00000000
  0.89600000   0.00000000   0.01728343  -0.00003113   0.00000000   0.00000000   0.00000000   0.00000000   0.00000000  -0.00175376   0.27770536   0.00000000   0.00000000   0.00000000   0.00000000   0.00000000   0.00000000  -0.01220700   0.00000000
  0.89800000   0.00407219   0.01728349  -0.00030574  -0.00000125   0.00000000   0.00000000   0.00000000   0.00000000  -0.00183469   0.27761231   0.00000000   0.00000000   0.00000000   0.00000000   0.00000000   0.00000000  -0.02685500   0.00000000
  0.90000000   0.00000000   0.01728410  -0.00046825   0.00000000   0.00000000   0.00000000   0.00000000   0.00000000  -0.00190918   0.27756885   0.00000000   0.00000000   0.00000000   0.00000000   0.00000000   0.00000000  -0.01220700   0.00000000
  0.90200000   0.00000000   0.01728504  -0.00043767   0.00000000   0.00000000   0.00000000   0.00000000   0.00000000  -0.00197205   0.27757676   0.00000000   0.00000000   0.00000000   0.00000000   0.00000000   0.00000000  -0.01464800   0.00000000
  0.90400000   0.00242313   0.01728591  -0.00027361  -0.00000066   0.00000000   0.00000000   0.00000000   0.00000000  -0.00201981   0.27762694   0.00000000   0.00000000   0.00000000   0.00000000   0.00000000   0.00000000  -0.01953100   0.00000000
  0.90600000   0.00407219   0.01728646  -0.00013616  -0.00000055   0.00000000   0.00000000   0.00000000   0.00000000  -0.00205209   0.27770497   0.00000000   0.00000000   0.00000000   0.00000000   0.00000000   0.00000000  -0.02197300   0.00000000
  0.90800000   0.00000000   0.01728673  -0.00011349   0.00000000   0.00000000   0.00000000   0.00000000   0.00000000  -0.00207193   0.27780019   0.00000000   0.00000000   0.00000000   0.00000000   0.00000000   0.00000000  -0.01464800   0.00000000
  0.91000000   0.00000000   0.01728696  -0.00016779   0.00000000   0.00000000   0.00000000   0.00000000   0.00000000  -0.00208424   0.27790721   0.00000000   0.00000000   0.00000000   0.00000000   0.00000000   0.00000000  -0.01220700   0.00000000
  0.91200000   0.00407219   0.01728729  -0.00023122  -0.00000094   0.00000000   0.00000000   0.00000000   0.00000000  -0.00209441   0.27802184   0.00000000   0.00000000   0.00000000   0.00000000   0.00000000   0.00000000  -0.01953100   0.00000000
  0.91400000   0.00000000   0.01728776  -0.00028208   0.00000000   0.00000000   0.00000000   0.00000000   0.00000000  -0.00210784   0.27813762   0.00000000   0.00000000   0.00000000   0.00000000   0.00000000   0.00000000  -0.01709000   0.00000000
  0.91600000   0.00000000   0.01728832  -0.00031612   0.00000000   0.00000000   0.00000000   0.00000000   0.00000000  -0.00212921   0.27824961   0.00000000   0.00000000   0.00000000   0.00000000   0.00000000   0.00000000  -0.01464800   0.00000000
  0.91800000   0.00407219   0.01728895  -0.00029523  -0.00000120   0.00000000   0.00000000   0.00000000   0.00000000  -0.00216181   0.27836019   0.00000000   0.00000000   0.00000000   0.00000000   0.00000000   0.00000000  -0.00732420   0.00000000
  0.92000000   0.00084003   0.01728954  -0.00018161  -0.00000015   0.00000000   0.00000000   0.00000000   0.00000000  -0.00220786   0.27847419   0.00000000   0.00000000   0.00000000   0.00000000   0.00000000   0.00000000  -0.01709000   0.00000000
  0.92200000   0.00084003   0.01728991  -0.00001760  -0.00000001   0.00000000   0.00000000   0.00000000   0.00000000  -0.00226889   0.27859047   0.00000000   0.00000000   0.00000000   0.00000000   0.00000000   0.00000000  -0.01953100   0.00000000
  0.92400000   0.00000000   0.01728994   0.00008496   0.00000000   0.00000000   0.00000000   0.00000000   0.00000000  -0.00234558   0.27870206   0.00000000   0.00000000   0.00000000   0.00000000   0.00000000   0.00000000  -0.01709000   0.00000000
  0.92600000   0.00000000   0.01728977   0.00007631   0.00000000   0.00000000   0.00000000   0.00000000   0.00000000  -0.00243767   0.27880249   0.00000000   0.00000000   0.00000000   0.00000000   0.00000000   0.00000000  -0.01953100   0.00000000
  0.92800000   0.00000000   0.01728962   0.00003118   0.00000000   0.00000000   0.00000000   0.00000000   0.00000000  -0.00254457   0.27888902   0.00000000   0.00000000   0.00000000   0.00000000   0.00000000   0.00000000  -0.00976560   0.00000000
  0.93000000   0.00242313   0.01728956   0.00001645   0.00000004   0.00000000   0.00000000   0.00000000   0.00000000  -0.00266536   0.27896044   0.00000000   0.00000000   0.00000000   0.00000000   0.00000000   0.00000000  -0.01709000   0.00000000
  0.93200000   0.00000000   0.01728952   0.00000184   0.00000000   0.00000000   0.00000000   0.00000000   0.00000000  -0.00279872   0.27901418   0.00000000   0.00000000   0.00000000   0.00000000   0.00000000   0.00000000  -0.01464800   0.00000000
  0.93400000   0.00084003   0.01728952  -0.00003813  -0.00000003   0.00000000   0.00000000   0.00000000   0.00000000  -0.00294391   0.27904606   0.00000000   0.00000000   0.00000000   0.00000000   0.00000000   0.00000000  -0.01709000   0.00000000
  0.93600000   0.00084003   0.01728960  -0.00006371  -0.00000005   0.00000000   0.00000000   0.00000000   0.00000000  -0.00310079   0.27905070   0.00000000   0.00000000   0.00000000   0.00000000   0.00000000   0.00000000  -0.01953100   0.00000000
  0.93800000   0.00242313   0.01728972  -0.00004340  -0.00000011   0.00000000   0.00000000   0.00000000   0.00000000  -0.00326792   0.27902015   0.00000000   0.00000000   0.00000000   0.00000000   0.00000000   0.00000000  -0.01220700   0.00000000
  0.94000000   0.00407219   0.01728981   0.00001157   0.00000005   0.00000000   0.00000000   0.00000000   0.00000000  -0.00344084   0.27894392   0.00000000   0.00000000   0.00000000   0.00000000   0.00000000   0.00000000  -0.02197300   0.00000000
  0.94200000   0.00000000   0.01728979   0.00010345   0.00000000   0.00000000   0.00000000   0.00000000   0.00000000  -0.00361195   0.27881340   0.00000000   0.00000000   0.00000000   0.00000000   0.00000000   0.00000000  -0.01220700   0.00000000
  0.94400000   0.00084003   0.01728958   0.00027483   0.00000023   0.00000000   0.00000000   0.00000000   0.00000000  -0.00377219   0.27862648   0.00000000   0.00000000   0.00000000   0.00000000   0.00000000   0.00000000  -0.00488280   0.00000000
  0.94600000   0.00084003   0.01728903   0.00053359   0.00000045   0.00000000   0.00000000   0.00000000   0.00000000  -0.00391332   0.27838941   0.00000000   0.00000000   0.00000000   0.00000000   0.00000000   0.00000000  -0.02441400   0.00000000
  0.94800000   0.00084003   0.01728796   0.00079596   0.00000067   0.00000000   0.00000000   0.00000000   0.00000000  -0.00402802   0.27811743   0.00000000   0.00000000   0.00000000   0.00000000   0.00000000   0.00000000  -0.00244140   0.00000000
  0.95000000   0.00242313   0.01728637   0.00096516   0.00000234   0.00000000   0.00000000   0.00000000   0.00000000  -0.00410894   0.27783456   0.00000000   0.00000000   0.00000000   0.00000000   0.00000000   0.00000000  -0.01464800   0.00000000
  0.95200000   0.00084003   0.01728444   0.00101588   0.00000085   0.00000000   0.00000000   0.00000000   0.00000000  -0.00415066   0.27756662   0.00000000   0.00000000   0.00000000   0.00000000   0.00000000   0.00000000  -0.00244140   0.00000000
  0.95400000   0.00242313   0.01728241   0.00095648   0.00000232   0.00000000   0.00000000   0.00000000   0.00000000  -0.00415230   0.27732756   0.00000000   0.00000000   0.00000000   0.00000000   0.00000000   0.00000000  -0.00976560   0.00000000
  0.95600000   0.00000000   0.01728050   0.00076870   0.00000000   0.00000000   0.00000000   0.00000000   0.00000000  -0.00411698   0.27711807   0.00000000   0.00000000   0.00000000   0.00000000   0.00000000   0.00000000  -0.00976560   0.00000000
  0.95800000   0.00407219   0.01727896   0.00044420   0.00000181   0.00000000   0.00000000   0.00000000   0.00000000  -0.00405015   0.27694198   0.00000000   0.00000000   0.00000000   0.00000000   0.00000000   0.00000000  -0.01464800   0.00000000
  0.96000000   0.00242313   0.01727807   0.00006491   0.00000016   0.00000000   0.00000000   0.00000000   0.00000000  -0.00395866   0.27681014   0.00000000   0.00000000   0.00000000   0.00000000   0.00000000   0.00000000  -0.01709000   0.00000000
  0.96200000   0.00000000   0.01727794  -0.00022946   0.00000000   0.00000000   0.00000000   0.00000000   0.00000000  -0.00384895   0.27672389   0.00000000   0.00000000   0.00000000   0.00000000   0.00000000   0.00000000  -0.00244140   0.00000000
  0.96400000   0.00000000   0.01727840  -0.00037950   0.00000000   0.00000000   0.00000000   0.00000000   0.00000000  -0.00372446   0.27666945   0.00000000   0.00000000   0.00000000   0.00000000   0.00000000   0.00000000  -0.01709000   0.00000000
  0.96600000   0.00084003   0.01727916  -0.00045011  -0.00000038   0.00000000   0.00000000   0.00000000   0.00000000  -0.00358505   0.27663119   0.00000000   0.00000000   0.00000000   0.00000000   0.00000000   0.00000000  -0.00488280   0.00000000
  0.96800000   0.00000000   0.01728006  -0.00052520   0.00000000   0.00000000   0.00000000   0.00000000   0.00000000  -0.00342942   0.27660115   0.00000000   0.00000000   0.00000000   0.00000000   0.00000000   0.00000000  -0.01464800   0.00000000
  0.97000000   0.00407219   0.01728111  -0.00060236  -0.00000245   0.00000000   0.00000000   0.00000000   0.00000000  -0.00325798   0.27657677   0.00000000   0.00000000   0.00000000   0.00000000   0.00000000   0.00000000  -0.02685500   0.00000000
  0.97200000   0.00242313   0.01728231  -0.00060293  -0.00000146   0.00000000   0.00000000   0.00000000   0.00000000  -0.00307360   0.27655666   0.00000000   0.00000000   0.00000000   0.00000000   0.00000000   0.00000000  -0.01953100   0.00000000
  0.97400000   0.00000000   0.01728352  -0.00046918   0.00000000   0.00000000   0.00000000   0.00000000   0.00000000  -0.00288105   0.27653890   0.00000000   0.00000000   0.00000000   0.00000000   0.00000000   0.00000000  -0.01464800   0.00000000
  0.97600000   0.00000000   0.01728446  -0.00023411   0.00000000   0.00000000   0.00000000   0.00000000   0.00000000  -0.00268590   0.27651617   0.00000000   0.00000000   0.00000000   0.00000000   0.00000000   0.00000000  -0.01953100   0.00000000
  0.97800000   0.00084003   0.01728493   0.00000632   0.00000001   0.00000000   0.00000000   0.00000000   0.00000000  -0.00249455   0.27646970   0.00000000   0.00000000   0.00000000   0.00000000   0.00000000   0.00000000  -0.00732420   0.00000000
  0.98000000   0.00084003   0.01728491   0.00017807   0.00000015   0.00000000   0.00000000   0.00000000   0.00000000  -0.00231521   0.27637306   0.00000000   0.00000000   0.00000000   0.00000000   0.00000000   0.00000000  -0.01220700   0.00000000
  0.98200000   0.00000000   0.01728456   0.00027277   0.00000000   0.00000000   0.00000000   0.00000000   0.00000000  -0.00215790   0.27620103   0.00000000   0.00000000   0.00000000   0.00000000   0.00000000   0.00000000  -0.00976560   0.00000000
  0.98400000   0.00084003   0.01728401   0.00031853   0.00000027   0.00000000   0.00000000   0.00000000   0.00000000  -0.00203464   0.27593191   0.00000000   0.00000000   0.00000000   0.00000000   0.00000000   0.00000000  -0.01464800   0.00000000
  0.98600000   0.00000000   0.01728337   0.00033798   0.00000000   0.00000000   0.00000000   0.00000000   0.00000000  -0.00196136   0.27554699   0.00000000   0.00000000   0.00000000   0.00000000   0.00000000   0.00000000  -0.00244140   0.00000000
  0.98800000   0.00000000   0.01728270   0.00033298   0.00000000   0.00000000   0.00000000   0.00000000   0.00000000  -0.00195941   0.27503482   0.00000000   0.00000000   0.00000000   0.00000000   0.00000000   0.00000000  -0.01709000   0.00000000
  0.99000000   0.00084003   0.01728203   0.00028281   0.00000024   0.00000000   0.00000000   0.00000000   0.00000000  -0.00205406   0.27439772   0.00000000   0.00000000   0.00000000   0.00000000   0.00000000   0.00000000  -0.01953100   0.00000000
  0.99200000   0.00407219   0.01728147   0.00014862   0.00000061   0.00000000   0.00000000   0.00000000   0.00000000  -0.00227017   0.27365382   0.00000000   0.00000000   0.00000000   0.00000000   0.00000000   0.00000000  -0.01709000   0.00000000
  0.99400000   0.00084003   0.01728117  -0.00010142  -0.00000009   0.00000000   0.00000000   0.00000000   0.00000000  -0.00262811   0.27283658   0.00000000   0.00000000   0.00000000   0.00000000   0.00000000   0.00000000  -0.01220700   0.00000000
  0.99600000   0.00084003   0.01728137  -0.00044730  -0.00000038   0.00000000   0.00000000   0.00000000   0.00000000  -0.00314209   0.27199528   0.00000000   0.00000000   0.00000000   0.00000000   0.00000000   0.00000000  -0.01220700   0.00000000
  0.99800000   0.00000000   0.01728227  -0.00080690   0.00000000   0.00000000   0.00000000   0.00000000   0.00000000  -0.00382071   0.27119698   0.00000000   0.00000000   0.00000000   0.00000000   0.00000000   0.00000000  -0.00488280   0.00000000
  1.00000000   0.00242313   0.01728388  -0.00108334  -0.00000263   0.00000000   0.00000000   0.00000000   0.00000000  -0.00466702   0.27053479   0.00000000   0.00000000   0.00000000   0.00000000   0.00000000   0.00000000  -0.01220700   0.00000000
  1.00200000   0.00084003   0.01728605  -0.00119189  -0.00000100   0.00000000   0.00000000   0.00000000   0.00000000  -0.00567673   0.27013833   0.00000000   0.00000000   0.00000000   0.00000000   0.00000000   0.00000000  -0.01464800   0.00000000
  1.00400000   0.00000000   0.01728843  -0.00102336   0.00000000   0.00000000   0.00000000   0.00000000   0.00000000  -0.00683523   0.27017244   0.00000000   0.00000000   0.00000000   0.00000000   0.00000000   0.00000000  -0.01953100   0.00000000
  1.00600000   0.00000000   0.01729048  -0.00042004   0.00000000   0.00000000   0.00000000   0.00000000   0.00000000  -0.00811396   0.27082863   0.00000000   0.00000000   0.00000000   0.00000000   0.00000000   0.00000000  -0.01953100   0.00000000
  1.00800000   0.00000000   0.01729132   0.00075545   0.00000000   0.00000000   0.00000000   0.00000000   0.00000000  -0.00946624   0.27232574   0.00000000   0.00000000   0.00000000   0.00000000   0.00000000   0.00000000  -0.02441400   0.00000000
  1.01000000   0.00000000   0.01728981   0.00250614   0.00000000   0.00000000   0.00000000   0.00000000   0.00000000  -0.01082405   0.27491551   0.00000000   0.00000000   0.00000000   0.00000000   0.00000000   0.00000000   0.00000000   0.00000000
  1.01200000   0.00000000   0.01728479   0.00468276   0.00000000   0.00000000   0.00000000   0.00000000   0.00000000  -0.01209461   0.27887836   0.00000000   0.00000000   0.00000000   0.00000000   0.00000000   0.00000000  -0.01220700   0.00000000
  1.01400000   0.00000000   0.01727543   0.00703131   0.00000000   0.00000000   0.00000000   0.00000000   0.00000000  -0.01315639   0.28450797   0.00000000   0.00000000   0.00000000   0.00000000   0.00000000   0.00000000  -0.01953100   0.00000000
  1.01600000   0.00000000   0.01726137   0.00917523   0.00000000   0.00000000   0.00000000   0.00000000   0.00000000  -0.01385393   0.29209271   0.00000000   0.00000000   0.00000000   0.00000000   0.00000000   0.00000000  -0.00732420   0.00000000
  1.01800000   0.00407219   0.01724302   0.01068300   0.00004350   0.00000000   0.00000000   0.00000000   0.00000000  -0.01399096   0.30190935   0.00000000   0.00000000   0.00000000   0.00000000   0.00000000   0.00000000  -0.00732420   0.00000000
  1.02000000   0.00084003   0.01722165   0.01133050   0.00000952   0.00000000   0.00000000   0.00000000   0.00000000  -0.01332407   0.31423472   0.00000000   0.00000000   0.00000000   0.00000000   0.00000000   0.00000000   0.11719000   0.00000000
  1.02200000   0.00407219   0.01719899   0.01124467   0.00004579   0.00000000   0.00000000   0.00000000   0.00000000  -0.01155931   0.32935072   0.00000000   0.00000000   0.00000000   0.00000000   0.00000000   0.00000000   0.14404000   0.00000000
  1.02400000   0.00407219   0.01717650   0.01074332   0.00004375   0.00000000   0.00000000   0.00000000   0.00000000  -0.00835209   0.34751574   0.00000000   0.00000000   0.00000000   0.00000000   0.00000000   0.00000000  -0.08300800   0.00000000
  1.02600000   0.00407219   0.01715501   0.01010612   0.00004115   0.00000000   0.00000000   0.00000000   0.00000000  -0.00331223   0.36891610   0.00000000   0.00000000   0.00000000   0.00000000   0.00000000   0.00000000  -0.04882800   0.07342124
  1.02800000   0.00565529   0.01713480   0.00948267   0.00005363   0.00000003   0.00000994   0.00002595   0.00993640   0.00398174   0.39363908   0.00000127   0.00000251   0.00000379   0.00000973   0.00000067   0.00076256  -0.07812500   0.25179358
  1.03000000   0.01370271   0.01711584   0.00891596   0.00012217   0.00000077   0.00004179   0.00072117   0.02191808   0.01395499   0.42168414   0.00000620   0.00001058   0.00001678   0.00002909   0.00001861   0.00157788   0.08544900   0.49377800
  1.03200000   0.01851797   0.01709800   0.00838404   0.00015526   0.00000380   0.00009991   0.00230841   0.03619988   0.02699568   0.45298232   0.00001697   0.00002529   0.00004226   0.00006131   0.00005956   0.00245254  -0.05371100   0.81806564
  1.03400000   0.04272618   0.01708124   0.00784312   0.00033511   0.00001115   0.00018914   0.00503733   0.05302822   0.04341042   0.48738499   0.00003660   0.00004787   0.00008447   0.00012255   0.00012996   0.00339291  -0.09765600   1.24698377
  1.03600000   0.04912454   0.01706555   0.00729783   0.00035850   0.00002536   0.00031480   0.00917678   0.07263338   0.06338760   0.52462410   0.00006914   0.00007967   0.00014882   0.00021440   0.00023676   0.00440492   0.01464800   1.80630222
  1.03800000   0.06686843   0.01705095   0.00680706   0.00045518   0.00004954   0.00048265   0.01500492   0.09521881   0.08697829   0.56427607   0.00011986   0.00012216   0.00024202   0.00033039   0.00038713   0.00549382  -0.03906300   2.52443232
  1.04000000   0.09259379   0.01703734   0.00638969   0.00059165   0.00008735   0.00069882   0.02279858   0.12094843   0.11409824   0.60574401   0.00019541   0.00017687   0.00037228   0.00048986   0.00058820   0.00666384   0.03173800   3.43089546
  1.04200000   0.11515294   0.01702456   0.00600231   0.00069118   0.00014297   0.00096970   0.03282338   0.14993271   0.14454154   0.64824642   0.00030389   0.00024543   0.00054932   0.00069760   0.00084684   0.00791783   0.16113000   4.55396903
  1.04400000   0.15057477   0.01701256   0.00563069   0.00084784   0.00022112   0.00130185   0.04532455   0.18221424   0.17798854   0.69081312   0.00045481   0.00032949   0.00078430   0.00096333   0.00116937   0.00925689  -0.16113000   5.91767459
  1.04600000   0.18599660   0.01700129   0.00532428   0.00099030   0.00032696   0.00170182   0.06051780   0.21775501   0.21399737   0.73233456   0.00065893   0.00043073   0.00108965   0.00129990   0.00156136   0.01068004  -0.18555000   7.53884274
  1.04800000   0.23111491   0.01699065   0.00514175   0.00118834   0.00046606   0.00217600   0.07857877   0.25643101   0.25197580   0.77170240   0.00092792   0.00055074   0.00147866   0.00171701   0.00202733   0.01218408  -0.08300800   9.42527665
  1.05000000   0.26007242   0.01698036   0.00511252   0.00132962   0.00064427   0.00273047   0.09962993   0.29803985   0.29114394   0.80800168   0.00127393   0.00069108   0.00196500   0.00220820   0.00257045   0.01376378  -0.04638700  11.57557109
  1.05200000   0.31488721   0.01697014   0.00523607   0.00164877   0.00086762   0.00337083   0.12372532   0.34232193   0.33051724   0.84067204   0.00170915   0.00085315   0.00256230   0.00278316   0.00319211   0.01541245   0.09765600  13.98026793
  1.05400000   0.36640387   0.01695967   0.00548402   0.00200937   0.00114218   0.00410215   0.15083616   0.38899028   0.36894248   0.86956734   0.00224544   0.00103825   0.00328368   0.00346445   0.00389157   0.01712269   0.17822000  16.62342826
  1.05600000   0.41792054   0.01694870   0.00580036   0.00242409   0.00147386   0.00492890   0.18084169   0.43776036   0.40520019   0.89489674   0.00289396   0.00124749   0.00414145   0.00424878   0.00466572   0.01888716  -0.19043000  19.48418382
  1.05800000   0.46138979   0.01693710   0.00612027   0.00282383   0.00186823   0.00585503   0.21353013   0.48837355   0.43816141   0.91711953   0.00366494   0.00148190   0.00514684   0.00512809   0.00550908   0.02069917   0.04882800  22.53897963
  1.06000000   0.52906725   0.01692486   0.00640757   0.00339004   0.00233037   0.00688402   0.24861238   0.54061346   0.46696075   0.93686623   0.00456752   0.00174233   0.00630985   0.00611854   0.00641420   0.02255316   0.05371100  25.76484052
  1.06200000   0.57253650   0.01691204   0.00667572   0.00382210   0.00286473   0.00801895   0.28574763   0.59431589   0.49112858   0.95485233   0.00560973   0.00202958   0.00763931   0.00722015   0.00737229   0.02444488   0.00244140  29.14240693
  1.06400000   0.64984448   0.01689869   0.00696124   0.00452373   0.00347506   0.00926263   0.32457559   0.64937067   0.51063300   0.97175693   0.00679871   0.00234435   0.00914306   0.00844253   0.00837405   0.02637149   0.12695000  32.65779429
  1.06600000   0.72873556   0.01688477   0.00727197   0.00529934   0.00416438   0.01061772   0.36474802   0.70571584   0.52581562   0.98814441   0.00814088   0.00268732   0.01082820   0.00982111   0.00941050   0.02833139  -0.09277300  36.30341605
  1.06800000   0.81732311   0.01687022   0.00758179   0.00619677   0.00493508   0.01208676   0.40595185   0.76332829   0.53724303   1.00445290   0.00964232   0.00305914   0.01270146   0.01136717   0.01047356   0.03032399   0.16846000  40.07693759
  1.07000000   0.92517170   0.01685506   0.00788327   0.00729338   0.00578895   0.01367231   0.44791968   0.82221309   0.54552706   1.02097100   0.01130900   0.00346043   0.01476943   0.01310966   0.01155633   0.03234941   0.11475000  43.97753881
  1.07200000   1.05083015   0.01683929   0.00821832   0.00863606   0.00672730   0.01537691   0.49042774   0.88239043   0.55118099   1.03780031   0.01314681   0.00389186   0.01703867   0.01508566   0.01265304   0.03440818  -0.09277300  48.00121150
  1.07400000   1.19574963   0.01682286   0.00867969   0.01037874   0.00775101   0.01720318   0.53328613   0.94388110   0.55456553   1.05485508   0.01516144   0.00435409   0.01951553   0.01733224   0.01375878   0.03650084  -0.03662100  52.13726916
  1.07600000   1.36481137   0.01680550   0.00942013   0.01285671   0.00886063   0.01915375   0.57632860   1.00669251   0.55593019   1.07187510   0.01735804   0.00484778   0.02220582   0.01989280   0.01486928   0.03862757   0.03418000  56.36628095
  1.07800000   1.57258646   0.01678666   0.01057965   0.01663741   0.01005636   0.02123125   0.61940731   1.07080515   0.55550048   1.08842703   0.01974073   0.00537359   0.02511432   0.02283020   0.01598071   0.04078787   0.07324200  60.65877985
  1.08000000   1.81898255   0.01676550   0.01213937   0.02208129   0.01133817   0.02343822   0.66239343   1.13615954   0.55354129   1.10391231   0.02231214   0.00593217   0.02824431   0.02622177   0.01708975   0.04298021  -0.21973000  64.97358469
  1.08200000   2.10402275   0.01674122   0.01393058   0.02931026   0.01270574   0.02577702   0.70518000   1.20264365   0.55035237   1.11757359   0.02507283   0.00652411   0.03159695   0.03014478   0.01819364   0.04520169  -0.08789100  69.25415867
  1.08400000   2.39550747   0.01671336   0.01579687   0.03784152   0.01415860   0.02824974   0.74768182   1.27008042   0.54619437   1.12849113   0.02802051   0.00714995   0.03517046   0.03464431   0.01929019   0.04744776  -0.06347700  73.42308760
  1.08600000   2.70309693   0.01668176   0.01765627   0.04772661   0.01569611   0.03085804   0.78982820   1.33821574   0.54118239   1.13559609   0.03114898   0.00781011   0.03895909   0.03974291   0.02037757   0.04971185  -0.12939000  77.37663842
  1.08800000   3.00100969   0.01664645   0.01944907   0.05836684   0.01731749   0.03360296   0.83154857   1.40670824   0.53520311   1.13770645   0.03444688   0.00850484   0.04295173   0.04544702   0.02145395   0.05198515  -0.21240000  80.98108867
  1.09000000   3.28603339   0.01660755   0.02111577   0.06938711   0.01902179   0.03648479   0.87275399   1.47512183   0.52789674   1.13356021   0.03789612   0.00923423   0.04713035   0.05173406   0.02251705   0.05425642  -0.08056600  84.07208818
  1.09200000   3.54051649   0.01656532   0.02260982   0.08005043   0.02080786   0.03950284   0.91332010   1.54292083   0.51870889   1.12185002   0.04147038   0.00999809   0.05146847   0.05856061   0.02356366   0.05651183  -0.18311000  86.45892553
  1.09400000   3.76432705   0.01652010   0.02390085   0.08997062   0.02267426   0.04265523   0.95307575   1.60946908   0.50698690   1.10129081   0.04513380   0.01079595   0.05592975   0.06586545   0.02458935   0.05873497  -0.11475000  87.93502234
  1.09600000   3.92059207   0.01647230   0.02495596   0.09784214   0.02461913   0.04593873   0.99179931   1.67403583   0.49208087   1.07072735   0.04884020   0.01162700   0.06046720   0.07355037   0.02558842   0.06090698  -0.09033200  88.29413580
  1.09800000   3.97857305   0.01642239   0.02568483   0.10218896   0.02664016   0.04934858   1.02922169   1.73581102   0.47341661   1.02926847   0.05253315   0.01249003   0.06502318   0.08144954   0.02655392   0.06300698  -0.06835900  87.35097482
  1.10000000   3.92699042   0.01637102   0.02591506   0.10176820   0.02873441   0.05287832   1.06503377   1.79393160   0.45053501   0.97643865   0.05614709   0.01338340   0.06953049   0.08935510   0.02747787   0.06501269  -0.05859400  84.96488272
  1.10200000   3.75951179   0.01631919   0.02551141   0.09591043   0.03089834   0.05651977   1.09889648   1.84751950   0.42312285   0.91232521   0.05960963   0.01430504   0.07391467   0.09704160   0.02835153   0.06690145  -0.02685500  81.06470367
  1.10400000   3.48095240   0.01626817   0.02453800   0.08541562   0.03312769   0.06026302   1.13045429   1.89572971   0.39106871   0.83769421   0.06284516   0.01525245   0.07809761   0.10428207   0.02916572   0.06865147  -0.00976560  75.67309824
  1.10600000   3.11050734   0.01621909   0.02323866   0.07228403   0.03541750   0.06409656   1.15935454   1.93780637   0.35455768   0.75407947   0.06577963   0.01622271   0.08200234   0.11087353   0.02991135   0.07024324   0.00732420  68.92786427
  1.10800000   2.69504291   0.01617261   0.02185915   0.05891135   0.03776213   0.06800751   1.18527492   1.97314430   0.31418819   0.66383520   0.06834646   0.01721256   0.08555902   0.11667908   0.03058009   0.07166116   0.03173800  61.09250637
  1.11000000   2.29888569   0.01612889   0.02050794   0.04714541   0.04015536   0.07198200   1.20795904   2.00134966   0.27106222   0.57005911   0.07049290   0.01821850   0.08871140   0.12167301   0.03116534   0.07289505   0.02929700  52.54368294
  1.11200000   1.98324222   0.01608788   0.01913817   0.03795563   0.04259058   0.07600564   1.22725536   2.02228603   0.22678276   0.47629526   0.07218578   0.01923687   0.09142265   0.12595513   0.03166319   0.07394141   0.03906300  43.72943945
  1.11400000   1.76744610   0.01604960   0.01761241   0.03112898   0.04506098   0.08006401   1.24315027   2.03609094   0.18330593   0.38606739   0.07341505   0.02026404   0.09367909   0.12970582   0.03207328   0.07480377   0.06591800  35.10648755
  1.11600000   1.63861486   0.01601438   0.01579008   0.02587386   0.04755992   0.08414326   1.25578404   2.04315601   0.14264532   0.30240741   0.07419409   0.02129649   0.09549058   0.13311188   0.03239923   0.07549225   0.06591800  27.07535782
  1.11800000   1.56936749   0.01598280   0.01359678   0.02133834   0.05008114   0.08823049   1.26544076   2.04407672   0.10649815   0.22754289   0.07455671   0.02233096   0.09688767   0.13631987   0.03264837   0.07602220   0.08300800  19.93229114
  1.12000000   1.52427556   0.01595560   0.01106066   0.01685949   0.05261910   0.09231416   1.27251110   2.03958652   0.07591651   0.16280585   0.07455165   0.02336453   0.09791618   0.13941351   0.03283079   0.07641254   0.07324200  13.84720960
  1.12200000   1.48401209   0.01593348   0.00831120   0.01233392   0.05516904   0.09638423   1.27743606   2.03048978   0.05114734   0.10869420   0.07423604   0.02439466   0.09863069   0.14242180   0.03295785   0.07668404   0.05127000   8.86740523
  1.12400000   1.43248223   0.01591686   0.00553839   0.00793365   0.05772713   0.10043233   1.28064738   2.01760252   0.03170491   0.06501065   0.07366903   0.02541922   0.09908825   0.14533829   0.03304070   0.07685775   0.03906300   4.94226469
  1.12600000   1.35999611   0.01590578   0.00293786   0.00399548   0.06029029   0.10445163   1.28252133   2.00170601   0.01664283   0.03105521   0.07290677   0.02643650   0.09934327   0.14813077   0.03308905   0.07695381   0.04394500   1.95965132
  1.12800000   1.28915245   0.01589991   0.00068221   0.00087947   0.06285617   0.10843686   1.28335693   1.98351492   0.00491584   0.00581078   0.07199924   0.02744515   0.09944439   0.15077992   0.03311061   0.07699068   0.03418000  -0.21863830
  1.13000000   1.21349353   0.01589854  -0.00108975  -0.00132241   0.06542291   0.11238403   1.28338080   1.96365784  -0.00430006  -0.01192756   0.07098894   0.02844417   0.09943311   0.15328256   0.03311122   0.07698456   0.02197300   0.00000000
  1.13200000   1.15063132   0.01590072  -0.00230616  -0.00265354   0.06798967   0.11629172   1.28338080   1.94403784  -0.01143604  -0.02344231   0.06999991   0.02943320   0.09943311   0.15564669   0.03309549   0.07694919   0.01709000   0.00000000
  1.13400000   1.09429940   0.01590533  -0.00297384  -0.00325427   0.07055643   0.12016018   1.28338080   1.92441784  -0.01655480  -0.02998911   0.06902081   0.03041230   0.09943311   0.15789162   0.03306750   0.07689576   0.01464800   0.00000000
  1.13600000   1.04113367   0.01591128  -0.00312124  -0.00324962   0.07312320   0.12398940   1.28338080   1.90479784  -0.01954053  -0.03273368   0.06805164   0.03138147   0.09943311   0.16002705   0.03303140   0.07683304   0.01953100  -0.00000000
  1.13800000   1.00089658   0.01591752  -0.00278136  -0.00278386   0.07568996   0.12777937   1.28338080   1.88517784  -0.02035840  -0.03271483   0.06709241   0.03234070   0.09943311   0.16206908   0.03299150   0.07676759   0.00000000   0.00000000
  1.14000000   0.95096302   0.01592309  -0.00205917  -0.00195819   0.07825672   0.13153011   1.28338080   1.86555784  -0.01926070  -0.03081325   0.06614310   0.03329001   0.09943311   0.16402094   0.03295188   0.07670406  -0.00732420   0.00000000
  1.14200000   0.89621419   0.01592721  -0.00113435  -0.00101662   0.08082348   0.13524160   1.28338080   1.84593784  -0.01684269  -0.02774982   0.06520373   0.03422938   0.09943311   0.16586812   0.03291578   0.07664550  -0.00488280   0.00000000
  1.14400000   0.83823321   0.01592947  -0.00017416  -0.00014599   0.08339024   0.13891386   1.28338080   1.82631784  -0.01392333  -0.02410048   0.06427429   0.03515882   0.09943311   0.16760257   0.03288501   0.07659365  -0.02197300   0.00000000
  1.14600000   0.78829964   0.01592982   0.00071702   0.00056522   0.08595700   0.14254687   1.28338080   1.80669784  -0.01130678  -0.02029895   0.06335478   0.03607833   0.09943311   0.16922910   0.03285978   0.07654925  -0.02197300   0.00000000
  1.14800000   0.73678297   0.01592839   0.00149216   0.00109940   0.08852377   0.14614065   1.28338080   1.78707784  -0.00953053  -0.01664761   0.06244520   0.03698791   0.09943311   0.17075418   0.03283895   0.07651230  -0.02197300   0.00000000
  1.15000000   0.68684941   0.01592540   0.00212561   0.00145997   0.09109053   0.14969519   1.28338080   1.76745784  -0.00870911  -0.01334409   0.06154556   0.03788755   0.09943311   0.17217782   0.03282071   0.07648231  -0.02441400  -0.00000000
  1.15200000   0.64014800   0.01592115   0.00254082   0.00162650   0.09365729   0.15321048   1.28338080   1.74783784  -0.00854070  -0.01049941   0.06065584   0.03877727   0.09943311   0.17350481   0.03280346   0.07645847  -0.02685500   0.00000000
  1.15400000   0.59186349   0.01591607   0.00261152   0.00154566   0.09622405   0.15668654   1.28338080   1.72821784  -0.00847660  -0.00815189   0.05977606   0.03965705   0.09943311   0.17473682   0.03278644   0.07643982  -0.03418000   0.00000000
  1.15600000   0.54674519   0.01591085   0.00230043   0.00125775   0.09879081   0.16012335   1.28338080   1.70859784  -0.00798519  -0.00628413   0.05890621   0.04052690   0.09943311   0.17587543   0.03276998   0.07642538  -0.03418000  -0.00000000
  1.15800000   0.51290645   0.01590625   0.00173335   0.00088905   0.10135757   0.16352093   1.28338080   1.68897784  -0.00679678  -0.00483574   0.05804629   0.04138682   0.09943311   0.17693508   0.03275520   0.07641426  -0.03418000   0.00000000
  1.16000000   0.46462195   0.01590278   0.00108958   0.00050624   0.10392433   0.16687926   1.28338080   1.66935784  -0.00502267  -0.00372215   0.05719630   0.04223681   0.09943311   0.17791261   0.03274338   0.07640570  -0.03173800   0.00000000
  1.16200000   0.43401538   0.01590060   0.00048458   0.00021031   0.10649110   0.17019836   1.28338080   1.64973784  -0.00310079  -0.00285791   0.05635625   0.04307686   0.09943311   0.17881125   0.03273525   0.07639912  -0.03418000   0.00000000
  1.16400000   0.40182570   0.01589963  -0.00003992  -0.00001604   0.10905786   0.17347821   1.28338080   1.63011784  -0.00159647  -0.00216761   0.05552612   0.04390699   0.09943311   0.17964709   0.03273056   0.07639410  -0.02685500   0.00000000
  1.16600000   0.37603439   0.01589971  -0.00048829  -0.00018362   0.11162462   0.17671883   1.28338080   1.61049784  -0.00094848  -0.00159503   0.05470593   0.04472718   0.09943311   0.18042495   0.03272801   0.07639034  -0.02685500  -0.00000000
  1.16800000   0.34865998   0.01590069  -0.00090839  -0.00031672   0.11419138   0.17992021   1.28338080   1.59087784  -0.00127390  -0.00111291   0.05389567   0.04553744   0.09943311   0.18114965   0.03272579   0.07638763  -0.02929700   0.00000000
  1.17000000   0.32610082   0.01590251  -0.00138150  -0.00045051   0.11675814   0.18308234   1.28338080   1.57125784  -0.00231534  -0.00071665   0.05309534   0.04633777   0.09943311   0.18182441   0.03272220   0.07638580  -0.03173800   0.00000000
  1.17200000   0.31323815   0.01590527  -0.00195785  -0.00061327   0.11932490   0.18620524   1.28338080   1.55163784  -0.00354915  -0.00041404   0.05230494   0.04712817   0.09943311   0.18246375   0.03271634   0.07638467  -0.03173800   0.00000000
  1.17400000   0.28909589   0.01590918  -0.00261059  -0.00075471   0.12189167   0.18928889   1.28338080   1.53201784  -0.00440625  -0.00021939   0.05152447   0.04790864   0.09943311   0.18306608   0.03270838   0.07638403  -0.02441400  -0.00000000
  1.17600000   0.26818580   0.01591441  -0.00328504  -0.00088100   0.12445843   0.19233331   1.28338080   1.51239784  -0.00451266  -0.00014245   0.05075393   0.04867918   0.09943311   0.18362336   0.03269946   0.07638367  -0.02929700   0.00000000
  1.17800000   0.24885881   0.01592098  -0.00395121  -0.00098329   0.12702519   0.19533848   1.28338080   1.49277784  -0.00384519  -0.00018181   0.04999333   0.04943978   0.09943311   0.18414041   0.03269110   0.07638335  -0.02929700   0.00000000
  1.18000000   0.23111491   0.01592888  -0.00458287  -0.00105917   0.12959195   0.19830442   1.28338080   1.47315784  -0.00273319  -0.00032763   0.04924266   0.05019045   0.09943311   0.18462038   0.03268453   0.07638284  -0.02197300   0.00000000
  1.18200000   0.21337101   0.01593804  -0.00513606  -0.00109589   0.13215871   0.20123112   1.28338080   1.45353784  -0.00170709  -0.00056463   0.04850192   0.05093119   0.09943311   0.18506487   0.03268008   0.07638195  -0.01953100   0.00000000
  1.18400000   0.20050834   0.01594832  -0.00558138  -0.00111911   0.13472547   0.20411857   1.28338080   1.43391784  -0.00126337  -0.00087827   0.04777111   0.05166200   0.09943311   0.18547874   0.03267711   0.07638050  -0.02929700   0.00000000
  1.18600000   0.18599660   0.01595948  -0.00593286  -0.00110349   0.13729224   0.20696679   1.28338080   1.41429784  -0.00164665  -0.00125690   0.04705023   0.05238288   0.09943311   0.18586525   0.03267420   0.07637837  -0.02685500   0.00000000
  1.18800000   0.17155083   0.01597134  -0.00620444  -0.00106438   0.13985900   0.20977576   1.28338080   1.39467784  -0.00274250  -0.00168253   0.04633928   0.05309383   0.09943311   0.18622280   0.03266982   0.07637543  -0.03662100  -0.00000000
  1.19000000   0.16508651   0.01598375  -0.00636418  -0.00105064   0.14242576   0.21254550   1.28338080   1.37505784  -0.00412899  -0.00213111   0.04563827   0.05379484   0.09943311   0.18655943   0.03266294   0.07637162  -0.03662100   0.00000000
  1.19200000   0.15057477   0.01599648  -0.00640793  -0.00096487   0.14499252   0.21527599   1.28338080   1.35543784  -0.00526338  -0.00258507   0.04494719   0.05448592   0.09943311   0.18687510   0.03265355   0.07636690  -0.02441400  -0.00000000
  1.19400000   0.14252735   0.01600930  -0.00645659  -0.00092024   0.14755928   0.21796725   1.28338080   1.33581784  -0.00571805  -0.00303212   0.04426603   0.05516708   0.09943311   0.18716820   0.03264257   0.07636128  -0.02441400   0.00000000
  1.19600000   0.13124778   0.01602221  -0.00670999  -0.00088067   0.15012604   0.22061927   1.28338080   1.31619784  -0.00536246  -0.00345234   0.04359481   0.05583829   0.09943311   0.18744197   0.03263149   0.07635480  -0.01953100  -0.00000000
  1.19800000   0.12161726   0.01603563  -0.00732259  -0.00089055   0.15269281   0.22323204   1.28338080   1.29657784  -0.00441496  -0.00381640   0.04293353   0.05649958   0.09943311   0.18769484   0.03262171   0.07634753  -0.02929700   0.00000000
  1.20000000   0.11680200   0.01605028  -0.00833807  -0.00097390   0.15525957   0.22580558   1.28338080   1.27695784  -0.00334301  -0.00409500   0.04228217   0.05715094   0.09943311   0.18793326   0.03261395   0.07633962  -0.01709000   0.00000000
  1.20200000   0.11356984   0.01606695  -0.00968991  -0.00110048   0.15782633   0.22833987   1.28338080   1.25733784  -0.00265612  -0.00426727   0.04164074   0.05779237   0.09943311   0.18816363   0.03260795   0.07633125  -0.02685500  -0.00000000
  1.20400000   0.10387336   0.01608633  -0.01122013  -0.00116547   0.16039309   0.23083493   1.28338080   1.23771784  -0.00268378  -0.00432653   0.04100925   0.05842386   0.09943311   0.18838107   0.03260262   0.07632266  -0.01709000   0.00000000
  1.20600000   0.09747501   0.01610877  -0.01270958  -0.00123887   0.16295985   0.23329074   1.28338080   1.21809784  -0.00343340  -0.00428075   0.04038769   0.05904542   0.09943311   0.18858242   0.03259650   0.07631405  -0.00732420  -0.00000000
  1.20800000   0.08777853   0.01613419  -0.01395600  -0.00122504   0.16552661   0.23570732   1.28338080   1.19847784  -0.00458707  -0.00414742   0.03977606   0.05965705   0.09943311   0.18876767   0.03258848   0.07630563   0.00000000   0.00000000
  1.21000000   0.08454637   0.01616210  -0.01486303  -0.00125662   0.16809337   0.23808466   1.28338080   1.17885784  -0.00563892  -0.00395059   0.03917436   0.06025875   0.09943311   0.18894000   0.03257825   0.07629753  -0.01220700   0.00000000
  1.21200000   0.08296327   0.01619183  -0.01544246  -0.00128116   0.17066014   0.24042275   1.28338080   1.15923784  -0.00611463  -0.00371521   0.03858259   0.06085052   0.09943311   0.18910751   0.03256650   0.07628986  -0.00488280   0.00000000
  1.21400000   0.07973111   0.01622271  -0.01575803  -0.00125641   0.17322690   0.24272161   1.28338080   1.13961784  -0.00577718  -0.00345619   0.03800076   0.06143235   0.09943311   0.18927020   0.03255461   0.07628269  -0.01709000   0.00000000
  1.21600000   0.07814801   0.01625423  -0.01588586  -0.00124145   0.17579366   0.24498122   1.28338080   1.11999784  -0.00472749  -0.00317933   0.03742885   0.06200426   0.09943311   0.18942808   0.03254410   0.07627605  -0.01464800  -0.00000000
  1.21800000   0.07814801   0.01628600  -0.01586605  -0.00123990   0.17836042   0.24720160   1.28338080   1.10037784  -0.00335636  -0.00288972   0.03686688   0.06256623   0.09943311   0.18958438   0.03253602   0.07626999  -0.00732420   0.00000000
  1.22000000   0.07010059   0.01631773  -0.01569793  -0.00110043   0.18092718   0.24938273   1.28338080   1.08075784  -0.00217312  -0.00258921   0.03631484   0.06311827   0.09943311   0.18973263   0.03253049   0.07626451  -0.01464800   0.00000000
  1.22200000   0.06686843   0.01634913  -0.01545735  -0.00103361   0.18349394   0.25152463   1.28338080   1.06113784  -0.00158877  -0.00227077   0.03577273   0.06366038   0.09943311   0.18986960   0.03252673   0.07625965  -0.01709000   0.00000000
  1.22400000   0.06205318   0.01638004  -0.01533449  -0.00095155   0.18606071   0.25362729   1.28338080   1.04151784  -0.00174554  -0.00192038   0.03524055   0.06419256   0.09943311   0.18999852   0.03252339   0.07625546  -0.02197300   0.00000000
  1.22600000   0.06205318   0.01641071  -0.01544905  -0.00095866   0.18862747   0.25569070   1.28338080   1.02189784  -0.00246253  -0.00152386   0.03471830   0.06471480   0.09943311   0.19012262   0.03251918   0.07625201  -0.01464800  -0.00000000
  1.22800000   0.05882102   0.01644161  -0.01572784  -0.00092513   0.19119423   0.25771488   1.28338080   1.00227784  -0.00332049  -0.00107761   0.03420599   0.06522712   0.09943311   0.19024350   0.03251340   0.07624941  -0.02441400   0.00000000
  1.23000000   0.05717196   0.01647307  -0.01602979  -0.00091645   0.19376099   0.25969981   1.28338080   0.98265784  -0.00384956  -0.00059514   0.03370361   0.06572950   0.09943311   0.19035949   0.03250623   0.07624774  -0.02441400  -0.00000000
  1.23200000   0.05558886   0.01650513  -0.01630478  -0.00090636   0.19632775   0.26164551   1.28338080   0.96303784  -0.00373716  -0.00010022   0.03321116   0.06622195   0.09943311   0.19047225   0.03249864   0.07624704  -0.03418000   0.00000000
  1.23400000   0.05393980   0.01653774  -0.01660345  -0.00089559   0.19889451   0.26355196   1.28338080   0.94341784  -0.00296426   0.00038472   0.03272864   0.06670447   0.09943311   0.19058178   0.03249194   0.07624733  -0.02929700   0.00000000
  1.23600000   0.05077360   0.01657094  -0.01698547  -0.00086241   0.20146128   0.26541918   1.28338080   0.92379784  -0.00180997   0.00084281   0.03225605   0.06717706   0.09943311   0.19068649   0.03248717   0.07624855  -0.01953100   0.00000000
  1.23800000   0.04754144   0.01660491  -0.01745145  -0.00082967   0.20402804   0.26724715   1.28338080   0.90417784  -0.00072455   0.00126386   0.03179339   0.06763972   0.09943311   0.19078481   0.03248463   0.07625066  -0.01464800   0.00000000
  1.24000000   0.04754144   0.01663982  -0.01793932  -0.00085286   0.20659480   0.26903589   1.28338080   0.88455784  -0.00013116   0.00164684   0.03134066   0.06809245   0.09943311   0.19087989   0.03248378   0.07625357  -0.01953100   0.00000000
  1.24200000   0.04754144   0.01667570  -0.01834326  -0.00087207   0.20916156   0.27078539   1.28338080   0.86493784  -0.00024357   0.00199694   0.03089787   0.06853524   0.09943311   0.19097497   0.03248340   0.07625722  -0.02929700  -0.00000000
  1.24400000   0.04272618   0.01671238  -0.01855829  -0.00079292   0.21172832   0.27249564   1.28338080   0.84531784  -0.00097513   0.00232212   0.03046501   0.06896810   0.09943311   0.19106524   0.03248218   0.07626153  -0.02929700   0.00000000
  1.24600000   0.04589238   0.01674950  -0.01854385  -0.00085102   0.21429508   0.27416666   1.28338080   0.82569784  -0.00197675   0.00263909   0.03004208   0.06939103   0.09943311   0.19115386   0.03247923   0.07626650  -0.03662100   0.00000000
  1.24800000   0.03626186   0.01678659  -0.01832233  -0.00066440   0.21686185   0.27579843   1.28338080   0.80607784  -0.00278852   0.00297501   0.02962908   0.06980403   0.09943311   0.19123602   0.03247447   0.07627211  -0.04882800  -0.00000000
  1.25000000   0.03949402   0.01682323  -0.01791846  -0.00070767   0.21942861   0.27739097   1.28338080   0.78645784  -0.00303994   0.00335384   0.02922601   0.07020710   0.09943311   0.19131177   0.03246864   0.07627844  -0.03906300   0.00000000
  1.25200000   0.04107712   0.01685907  -0.01735119  -0.00071274   0.22199537   0.27894426   1.28338080   0.76683784  -0.00261102   0.00378200   0.02883287   0.07060024   0.09943311   0.19139234   0.03246299   0.07628557  -0.03418000   0.00000000
  1.25400000   0.03949402   0.01689377  -0.01669151  -0.00065921   0.22456213   0.28045832   1.28338080   0.74721784  -0.00168311   0.00424551   0.02844967   0.07098344   0.09943311   0.19147291   0.03245869   0.07629360  -0.02929700   0.00000000
  1.25600000   0.04107712   0.01692715  -0.01607484  -0.00066031   0.22712889   0.28193314   1.28338080   0.72759784  -0.00065688   0.00471516   0.02807640   0.07135671   0.09943311   0.19155348   0.03245635   0.07630256  -0.02685500  -0.00000000
  1.25800000   0.03949402   0.01695930  -0.01559255  -0.00061581   0.22969565   0.28336871   1.28338080   0.70797784   0.00002398   0.00515137   0.02771306   0.07172005   0.09943311   0.19163406   0.03245572   0.07631243  -0.02929700   0.00000000
  1.26000000   0.03626186   0.01699049  -0.01518580  -0.00055067   0.23226241   0.28476505   1.28338080   0.68835784   0.00006381   0.00550977   0.02735965   0.07207346   0.09943311   0.19170981   0.03245581   0.07632309  -0.02685500   0.00000000
  1.26200000   0.03302970   0.01702086  -0.01471230  -0.00048594   0.23482918   0.28612214   1.28338080   0.66873784  -0.00056113   0.00575186   0.02701617   0.07241694   0.09943311   0.19177910   0.03245531   0.07633435  -0.01464800   0.00000000
  1.26400000   0.03784496   0.01705028  -0.01408600  -0.00053308   0.23739594   0.28744000   1.28338080   0.64911784  -0.00159733   0.00585407   0.02668262   0.07275049   0.09943311   0.19184998   0.03245315   0.07634596  -0.02197300  -0.00000000
  1.26600000   0.03461280   0.01707846  -0.01331007  -0.00046070   0.23996270   0.28871861   1.28338080   0.62949784  -0.00262604   0.00581176   0.02635901   0.07307410   0.09943311   0.19192244   0.03244893   0.07635762  -0.03662100   0.00000000
  1.26800000   0.03784496   0.01710508  -0.01244210  -0.00047087   0.24252946   0.28995799   1.28338080   0.60987784  -0.00324247   0.00564313   0.02604532   0.07338779   0.09943311   0.19199489   0.03244306   0.07636908  -0.04394500   0.00000000
  1.27000000   0.03626186   0.01712996  -0.01156227  -0.00041927   0.24509622   0.29115813   1.28338080   0.59025784  -0.00322750   0.00538627   0.02574157   0.07369154   0.09943311   0.19206900   0.03243659   0.07638011  -0.03662100  -0.00000000
  1.27200000   0.03784496   0.01715309  -0.01072452  -0.00040587   0.24766298   0.29231902   1.28338080   0.57063784  -0.00263984   0.00508436   0.02544775   0.07398536   0.09943311   0.19214311   0.03243072   0.07639058  -0.02929700   0.00000000
  1.27400000   0.03302970   0.01717453  -0.00990992  -0.00032732   0.25022975   0.29344068   1.28338080   0.55101784  -0.00178659   0.00477558   0.02516386   0.07426925   0.09943311   0.19221398   0.03242630   0.07640044  -0.02441400   0.00000000
  1.27600000   0.03626186   0.01719435  -0.00903036  -0.00032746   0.25279651   0.29452309   1.28338080   0.53139784  -0.00108337   0.00449235   0.02488990   0.07454321   0.09943311   0.19228327   0.03242343   0.07640971  -0.01953100   0.00000000
  1.27800000   0.03461280   0.01721241  -0.00797655  -0.00027609   0.25536327   0.29556627   1.28338080   0.51177784  -0.00086957   0.00425642   0.02462588   0.07480723   0.09943311   0.19235415   0.03242147   0.07641845  -0.01953100   0.00000000
  1.28000000   0.03949402   0.01722837  -0.00668271  -0.00026393   0.25793003   0.29657020   1.28338080   0.49215784  -0.00126328   0.00407872   0.02437178   0.07506133   0.09943311   0.19242825   0.03241934   0.07642679  -0.00976560   0.00000000
  1.28200000   0.03302970   0.01724173  -0.00517685  -0.00017099   0.26049679   0.29753490   1.28338080   0.47253784  -0.00211462   0.00397262   0.02412762   0.07530549   0.09943311   0.19250078   0.03241596   0.07643484  -0.01709000   0.00000000
  1.28400000   0.03461280   0.01725209  -0.00356337  -0.00012334   0.26306355   0.29846036   1.28338080   0.45291784  -0.00307320   0.00395831   0.02389339   0.07553972   0.09943311   0.19256842   0.03241078   0.07644277  -0.00732420  -0.00000000
  1.28600000   0.02656538   0.01725921  -0.00194953  -0.00005179   0.26563032   0.29934657   1.28338080   0.43329784  -0.00374022   0.00405524   0.02366909   0.07576402   0.09943311   0.19262960   0.03240396   0.07645079  -0.01220700   0.00000000
  1.28800000   0.03461280   0.01726311  -0.00040700  -0.00001409   0.26819708   0.30019355   1.28338080   0.41367784  -0.00384056   0.00428145   0.02345472   0.07597839   0.09943311   0.19269078   0.03239638   0.07645912  -0.00488280   0.00000000
  1.29000000   0.03461280   0.01726393   0.00101883   0.00003526   0.27076384   0.30100128   1.28338080   0.39405784  -0.00334007   0.00465257   0.02325029   0.07618282   0.09943311   0.19276000   0.03238920   0.07646806   0.00732420  -0.00000000
  1.29200000   0.02979754   0.01726189   0.00230401   0.00006865   0.27333060   0.30176978   1.28338080   0.37443784  -0.00245621   0.00517099   0.02305578   0.07637733   0.09943311   0.19282441   0.03238340   0.07647788   0.00244140  -0.00000000
  1.29400000   0.03302970   0.01725728   0.00342321   0.00011307   0.27589736   0.30249903   1.28338080   0.35481784  -0.00155961   0.00581818   0.02287121   0.07656190   0.09943311   0.19288724   0.03237939   0.07648887   0.00244140   0.00000000
  1.29600000   0.03144660   0.01725043   0.00431738   0.00013577   0.27846412   0.30318905   1.28338080   0.33519784  -0.00101077   0.00655573   0.02269657   0.07673654   0.09943311   0.19295172   0.03237682   0.07650124   0.00244140   0.00000000
  1.29800000   0.03626186   0.01724180   0.00494728   0.00017940   0.28103089   0.30383982   1.28338080   0.31557784  -0.00100322   0.00733323   0.02253186   0.07690125   0.09943311   0.19301943   0.03237480   0.07651513   0.00244140  -0.00000000
  1.30000000   0.02821444   0.01723191   0.00537482   0.00015165   0.28359765   0.30445136   1.28338080   0.29595784  -0.00148328   0.00810198   0.02237708   0.07705603   0.09943311   0.19308390   0.03237232   0.07653057   0.00488280   0.00000000
  1.30200000   0.03144660   0.01722116   0.00571473   0.00017971   0.28616441   0.30502366   1.28338080   0.27633784  -0.00218154   0.00882494   0.02223223   0.07720088   0.09943311   0.19314356   0.03236865   0.07654749   0.00732420   0.00000000
  1.30400000   0.03144660   0.01720973   0.00602042   0.00018932   0.28873117   0.30555671   1.28338080   0.25671784  -0.00273770   0.00947910   0.02209732   0.07733579   0.09943311   0.19320646   0.03236373   0.07656580   0.01953100   0.00000000
  1.30600000   0.03461280   0.01719769   0.00627114   0.00021706   0.29129793   0.30605053   1.28338080   0.23709784  -0.00286064   0.01005762   0.02197233   0.07746078   0.09943311   0.19327252   0.03235814   0.07658534   0.00244140   0.00000000
  1.30800000   0.03461280   0.01718514   0.00646025   0.00022361   0.29386469   0.30650510   1.28338080   0.21747784  -0.00245513   0.01057020   0.02185728   0.07757583   0.09943311   0.19334174   0.03235282   0.07660596   0.01709000  -0.00000000
  1.31000000   0.02979754   0.01717222   0.00665774   0.00019838   0.29643145   0.30692044   1.28338080   0.19785784  -0.00166105   0.01103946   0.02175216   0.07768095   0.09943311   0.19340615   0.03234870   0.07662757   0.01709000   0.00000000
  1.31200000   0.03949402   0.01715891   0.00696414   0.00027504   0.29899822   0.30729653   1.28338080   0.17823784  -0.00078932   0.01150010   0.02165697   0.07777614   0.09943311   0.19347544   0.03234625   0.07665011   0.00244140   0.00000000
  1.31400000   0.03302970   0.01714498   0.00741149   0.00024480   0.30156498   0.30763339   1.28338080   0.15861784  -0.00018548   0.01200176   0.02157171   0.07786140   0.09943311   0.19354797   0.03234528   0.07667361  -0.00488280  -0.00000000
  1.31600000   0.03949402   0.01713016   0.00792287   0.00031291   0.30413174   0.30793101   1.28338080   0.13899784  -0.00007971   0.01260713   0.02149639   0.07793672   0.09943311   0.19362049   0.03234501   0.07669822   0.00244140   0.00000000
  1.31800000   0.03784496   0.01711431   0.00836484   0.00031657   0.30669850   0.30818938   1.28338080   0.11937784  -0.00048667   0.01338417   0.02143099   0.07800212   0.09943311   0.19369783   0.03234445   0.07672421   0.00976560   0.00000000
  1.32000000   0.03784496   0.01709758   0.00863297   0.00032671   0.30926526   0.30840852   1.28338080   0.09975784  -0.00119859   0.01439799   0.02137553   0.07805758   0.09943311   0.19377352   0.03234276   0.07675200   0.00000000  -0.00000000
  1.32200000   0.03626186   0.01708031   0.00869566   0.00031532   0.31183202   0.30858841   1.28338080   0.08013784  -0.00187438   0.01570200   0.02133000   0.07810311   0.09943311   0.19384763   0.03233969   0.07678210   0.00244140  -0.00000000
  1.32400000   0.03302970   0.01706292   0.00858908   0.00028369   0.31439879   0.30872907   1.28338080   0.06051784  -0.00218733   0.01732997   0.02129440   0.07813871   0.09943311   0.19391692   0.03233563   0.07681513   0.00732420   0.00000000
  1.32600000   0.02821444   0.01704575   0.00837793   0.00023638   0.31696555   0.30883048   1.28338080   0.04089784  -0.00196831   0.01929129   0.02126873   0.07816438   0.09943311   0.19397816   0.03233147   0.07685175   0.00244140   0.00000000
  1.32800000   0.03461280   0.01702899   0.00808598   0.00027988   0.31953231   0.30889266   1.28338080   0.02127784  -0.00127996   0.02156674   0.02125300   0.07818011   0.09943311   0.19404099   0.03232822   0.07689261  -0.01464800   0.00000000
  1.33000000   0.03461280   0.01701282   0.00767654   0.00026571   0.32209907   0.30891560   1.28338080   0.00165784  -0.00038716   0.02410242   0.02124719   0.07818592   0.09943311   0.19411021   0.03232656   0.07693828  -0.01464800  -0.00000000
  1.33200000   0.03302970   0.01699746   0.00713480   0.00023566   0.32466583   0.30889929   1.28338080  -0.01796216   0.00035973   0.02680489   0.02125132   0.07818179   0.09943311   0.19417786   0.03232653   0.07698918  -0.02197300   0.00000000
  1.33400000   0.03302970   0.01698319   0.00651658   0.00021524   0.32723259   0.30884375   1.28338080  -0.03758216   0.00067316   0.02954705   0.02126538   0.07816773   0.09943311   0.19424392   0.03232756   0.07704554  -0.02197300  -0.00000000
  1.33600000   0.03461280   0.01697016   0.00586036   0.00020284   0.32979936   0.30874896   1.28338080  -0.05720216   0.00044655   0.03218757   0.02128936   0.07814374   0.09943311   0.19431156   0.03232868   0.07710727  -0.01953100   0.00000000
  1.33800000   0.03302970   0.01695844   0.00508882   0.00016808   0.33236612   0.30861494   1.28338080  -0.07682216  -0.00020355   0.03459387   0.02132329   0.07810982   0.09943311   0.19437920   0.03232892   0.07717405  -0.01709000  -0.00000000
  1.34000000   0.02979754   0.01694826   0.00406945   0.00012126   0.33493288   0.30844167   1.28338080  -0.09644216  -0.00098949   0.03665755   0.02136714   0.07806597   0.09943311   0.19444203   0.03232773   0.07724530  -0.02441400   0.00000000
  1.34200000   0.03626186   0.01694012   0.00279098   0.00010121   0.33749964   0.30822917   1.28338080  -0.11606216  -0.00157743   0.03829954   0.02142092   0.07801219   0.09943311   0.19450809   0.03232516   0.07732026  -0.01953100   0.00000000
  1.34400000   0.03626186   0.01693454   0.00140253   0.00005086   0.34006640   0.30797743   1.28338080  -0.13568216  -0.00173046   0.03947111   0.02148464   0.07794847   0.09943311   0.19458061   0.03232186   0.07739803  -0.00976560   0.00000000
  1.34600000   0.03784496   0.01693174   0.00006746   0.00000255   0.34263316   0.30768644   1.28338080  -0.15530216  -0.00140714   0.04015409   0.02155829   0.07787482   0.09943311   0.19465472   0.03231872   0.07747766  -0.00244140   0.00000000
  1.34800000   0.03626186   0.01693160  -0.00111381  -0.00004039   0.34519993   0.30735622   1.28338080  -0.17492216  -0.00077366   0.04035609   0.02164187   0.07779124   0.09943311   0.19472883   0.03231654   0.07755817  -0.00488280  -0.00000000
  1.35000000   0.03949402   0.01693383  -0.00206594  -0.00008159   0.34776669   0.30698675   1.28338080  -0.19454216  -0.00012623   0.04010215   0.02173538   0.07769773   0.09943311   0.19480458   0.03231564   0.07763862  -0.00488280   0.00000000
  1.35200000   0.04107712   0.01693796  -0.00274861  -0.00011290   0.35033345   0.30657805   1.28338080  -0.21416216   0.00024185   0.03943023   0.02183882   0.07759429   0.09943311   0.19488515   0.03231575   0.07771816   0.00000000   0.00000000
  1.35400000   0.04430928   0.01694346  -0.00319024  -0.00014136   0.35290021   0.30613010   1.28338080  -0.23378216   0.00016941   0.03839150   0.02195219   0.07748092   0.09943311   0.19497054   0.03231617   0.07779598   0.01220700   0.00000000
  1.35600000   0.04589238   0.01694984  -0.00346779  -0.00015915   0.35546697   0.30564292   1.28338080  -0.25340216  -0.00030394   0.03705175   0.02207550   0.07735761   0.09943311   0.19506074   0.03231603   0.07787142  -0.00488280   0.00000000
  1.35800000   0.04430928   0.01695678  -0.00367785  -0.00016296   0.35803373   0.30511649   1.28338080  -0.27302216  -0.00095705   0.03548686   0.02220874   0.07722437   0.09943311   0.19515094   0.03231477   0.07794396  -0.02197300  -0.00000000
  1.36000000   0.05077360   0.01696413  -0.00390014  -0.00019802   0.36060049   0.30455083   1.28338080  -0.29264216  -0.00148365   0.03376967   0.02235190   0.07708121   0.09943311   0.19524602   0.03231233   0.07801322  -0.00976560   0.00000000
  1.36200000   0.05235670   0.01697193  -0.00413425  -0.00021646   0.36316726   0.30394593   1.28338080  -0.31226216  -0.00162665   0.03195765   0.02250500   0.07692811   0.09943311   0.19534916   0.03230922   0.07807894  -0.00732420   0.00000000
  1.36400000   0.05235670   0.01698020  -0.00430798  -0.00022555   0.36573402   0.30330178   1.28338080  -0.33188216  -0.00129238   0.03008937   0.02266804   0.07676507   0.09943311   0.19545387   0.03230630   0.07814099   0.00000000   0.00000000
  1.36600000   0.05558886   0.01698882  -0.00438146  -0.00024356   0.36830078   0.30261840   1.28338080  -0.35150216  -0.00059119   0.02819116   0.02284100   0.07659211   0.09943311   0.19556181   0.03230442   0.07819927  -0.01464800   0.00000000
  1.36800000   0.05717196   0.01699758  -0.00440286  -0.00025172   0.37086754   0.30189577   1.28338080  -0.37112216   0.00021250   0.02628898   0.02302389   0.07640922   0.09943311   0.19567457   0.03230404   0.07825375  -0.02441400   0.00000000
  1.37000000   0.06205318   0.01700638  -0.00445274  -0.00027631   0.37343430   0.30113391   1.28338080  -0.39074216   0.00081468   0.02441179   0.02321672   0.07621639   0.09943311   0.19579380   0.03230506   0.07830445  -0.01953100   0.00000000
  1.37200000   0.06040411   0.01701529  -0.00456461  -0.00027572   0.37600106   0.30033280   1.28338080  -0.41036216   0.00100174   0.02258509   0.02341948   0.07601363   0.09943311   0.19591626   0.03230688   0.07835145  -0.02685500  -0.00000000
  1.37400000   0.06363627   0.01702442  -0.00470336  -0.00029930   0.37856783   0.29949246   1.28338080  -0.42998216   0.00074085   0.02082679   0.02363217   0.07580094   0.09943311   0.19604030   0.03230862   0.07839486  -0.03173800   0.00000000
  1.37600000   0.06205318   0.01703383  -0.00479763  -0.00029771   0.38113459   0.29861288   1.28338080  -0.44960216   0.00019190   0.01914909   0.02385479   0.07557832   0.09943311   0.19616599   0.03230956   0.07843484  -0.02685500   0.00000000
  1.37800000   0.06363627   0.01704342  -0.00477103  -0.00030361   0.38370135   0.29769405   1.28338080  -0.46922216  -0.00036242   0.01756003   0.02408734   0.07534577   0.09943311   0.19629168   0.03230939   0.07847155  -0.02441400   0.00000000
  1.38000000   0.06686843   0.01705296  -0.00455005  -0.00030426   0.38626811   0.29673599   1.28338080  -0.48884216  -0.00063956   0.01606362   0.02432982   0.07510328   0.09943311   0.19642218   0.03230838   0.07850517  -0.01464800   0.00000000
  1.38200000   0.06521937   0.01706206  -0.00406897  -0.00026538   0.38883487   0.29573868   1.28338080  -0.50846216  -0.00048157   0.01466066   0.02458224   0.07485087   0.09943311   0.19655427   0.03230726   0.07853589  -0.01953100  -0.00000000
  1.38400000   0.06686843   0.01707020  -0.00328736  -0.00021982   0.39140163   0.29470214   1.28338080  -0.52808216   0.00007569   0.01334936   0.02484459   0.07458852   0.09943311   0.19668636   0.03230686   0.07856390  -0.02197300  -0.00000000
  1.38600000   0.07010059   0.01707678  -0.00222489  -0.00015597   0.39396840   0.29362635   1.28338080  -0.54770216   0.00082166   0.01212735   0.02511687   0.07431624   0.09943311   0.19682333   0.03230775   0.07858938  -0.00976560   0.00000000
  1.38800000   0.07010059   0.01708123  -0.00099453  -0.00006972   0.39653516   0.29251133   1.28338080  -0.56732216   0.00146729   0.01099578   0.02539908   0.07403403   0.09943311   0.19696353   0.03231004   0.07861250  -0.02197300   0.00000000
  1.39000000   0.07649895   0.01708321   0.00021920   0.00001677   0.39910192   0.29135707   1.28338080  -0.58694216   0.00177158   0.00996060   0.02569122   0.07374189   0.09943311   0.19711013   0.03231328   0.07863346  -0.01953100  -0.00000000
  1.39200000   0.06040411   0.01708278   0.00124590   0.00007526   0.40166868   0.29016356   1.28338080  -0.60656216   0.00164226   0.00903040   0.02599329   0.07343982   0.09943311   0.19724703   0.03231670   0.07865245  -0.01464800   0.00000000
  1.39400000   0.07010059   0.01708028   0.00199735   0.00014002   0.40423544   0.28893082   1.28338080  -0.62618216   0.00117169   0.00821258   0.02630530   0.07312781   0.09943311   0.19737753   0.03231951   0.07866969  -0.00976560  -0.00000000
  1.39600000   0.06845153   0.01707629   0.00246332   0.00016862   0.40680220   0.28765883   1.28338080  -0.64580216   0.00059587   0.00750791   0.02662723   0.07280588   0.09943311   0.19751609   0.03232128   0.07868542   0.00000000   0.00000000
  1.39800000   0.06363627   0.01707136   0.00267771   0.00017040   0.40936897   0.28634761   1.28338080  -0.66542216   0.00019225   0.00690831   0.02695910   0.07247401   0.09943311   0.19764817   0.03232207   0.07869983  -0.00732420  -0.00000000
  1.40000000   0.06521937   0.01706601   0.00271605   0.00017714   0.41193573   0.28499714   1.28338080  -0.68504216   0.00015848   0.00640524   0.02730090   0.07213221   0.09943311   0.19777703   0.03232242   0.07871315  -0.01220700  -0.00000000
  1.40200000   0.07168369   0.01706058   0.00270181   0.00019368   0.41450249   0.28360744   1.28338080  -0.70466216   0.00052617   0.00599963   0.02765263   0.07178048   0.09943311   0.19791393   0.03232310   0.07872555  -0.00976560   0.00000000
  1.40400000   0.06686843   0.01705517   0.00273759   0.00018306   0.41706925   0.28217850   1.28338080  -0.72428216   0.00114926   0.00569585   0.02801430   0.07141881   0.09943311   0.19805249   0.03232478   0.07873725  -0.01220700  -0.00000000
  1.40600000   0.07010059   0.01704970   0.00282104   0.00019776   0.41963601   0.28071031   1.28338080  -0.74390216   0.00177000   0.00548799   0.02838589   0.07104722   0.09943311   0.19818945   0.03232770   0.07874843  -0.01709000   0.00000000
  1.40800000   0.06363627   0.01704405   0.00289489   0.00018422   0.42220277   0.27920289   1.28338080  -0.76352216   0.00213159   0.00535800   0.02876742   0.07066569   0.09943311   0.19832319   0.03233160   0.07875928  -0.01709000   0.00000000
  1.41000000   0.06205318   0.01703826   0.00293847   0.00018234   0.42476953   0.27765622   1.28338080  -0.78314216   0.00208952   0.00528216   0.02915888   0.07027423   0.09943311   0.19844888   0.03233582   0.07876992  -0.04150400  -0.00000000
  1.41200000   0.06205318   0.01703239   0.00295275   0.00018323   0.42733630   0.27607032   1.28338080  -0.80276216   0.00167316   0.00523286   0.02956026   0.06987285   0.09943311   0.19857299   0.03233958   0.07878043  -0.02685500   0.00000000
  1.41400000   0.06040411   0.01702648   0.00295118   0.00017826   0.42990306   0.27444517   1.28338080  -0.82238216   0.00107031   0.00517895   0.02997159   0.06946152   0.09943311   0.19869544   0.03234232   0.07879084  -0.02197300  -0.00000000
  1.41600000   0.05717196   0.01702058   0.00299650   0.00017132   0.43246982   0.27278079   1.28338080  -0.84200216   0.00054400   0.00509161   0.03039284   0.06904027   0.09943311   0.19881302   0.03234394   0.07880111  -0.00976560   0.00000000
  1.41800000   0.05717196   0.01701459   0.00313754   0.00017938   0.43503658   0.27107717   1.28338080  -0.86162216   0.00031887   0.00495255   0.03082402   0.06860909   0.09943311   0.19892736   0.03234480   0.07881116  -0.02197300  -0.00000000
  1.42000000   0.05235670   0.01700831   0.00331244   0.00017343   0.43760334   0.26933430   1.28338080  -0.88124216   0.00048457   0.00475818   0.03126514   0.06816797   0.09943311   0.19903689   0.03234560   0.07882087  -0.01709000   0.00000000
  1.42200000   0.05393980   0.01700169   0.00339903   0.00018334   0.44017010   0.26755220   1.28338080  -0.90086216   0.00095738   0.00451830   0.03171618   0.06771693   0.09943311   0.19914319   0.03234705   0.07883014  -0.02197300   0.00000000
  1.42400000   0.05077360   0.01699489   0.00335397   0.00017029   0.44273687   0.26573085   1.28338080  -0.92048216   0.00151758   0.00425130   0.03217716   0.06725595   0.09943311   0.19924790   0.03234952   0.07883891  -0.01709000   0.00000000
  1.42600000   0.04754144   0.01698818   0.00326284   0.00015512   0.44530363   0.26387027   1.28338080  -0.94010216   0.00190671   0.00397470   0.03264807   0.06678504   0.09943311   0.19934622   0.03235295   0.07884714  -0.01464800  -0.00000000
  1.42800000   0.04912454   0.01698166   0.00324972   0.00015964   0.44787039   0.26197044   1.28338080  -0.95972216   0.00194109   0.00369687   0.03312891   0.06630420   0.09943311   0.19944288   0.03235679   0.07885481  -0.01464800   0.00000000
  1.43000000   0.05077360   0.01697516   0.00335928   0.00017056   0.45043715   0.26003138   1.28338080  -0.97934216   0.00159023   0.00342071   0.03361969   0.06581342   0.09943311   0.19954278   0.03236033   0.07886193  -0.00976560   0.00000000
  1.43200000   0.04754144   0.01696844   0.00353505   0.00016806   0.45300391   0.25805307   1.28338080  -0.99896216   0.00098731   0.00315329   0.03412039   0.06531272   0.09943311   0.19964110   0.03236290   0.07886850  -0.00488280   0.00000000
  1.43400000   0.04589238   0.01696137   0.00368020   0.00016889   0.45557067   0.25603553   1.28338080  -1.01858216   0.00036909   0.00290829   0.03463103   0.06480208   0.09943311   0.19973453   0.03236426   0.07887456  -0.01953100   0.00000000
  1.43600000   0.04754144   0.01695401   0.00370643   0.00017621   0.45813744   0.25397875   1.28338080  -1.03820216  -0.00002711   0.00270083   0.03515160   0.06428151   0.09943311   0.19982796   0.03236460   0.07888017  -0.01464800   0.00000000
  1.43800000   0.04754144   0.01694659   0.00353531   0.00016807   0.46070420   0.25188272   1.28338080  -1.05782216  -0.00006560   0.00254108   0.03568210   0.06375101   0.09943311   0.19992305   0.03236451   0.07888542  -0.01709000   0.00000000
  1.44000000   0.04272618   0.01693952   0.00311894   0.00013326   0.46327096   0.24974746   1.28338080  -1.07744216   0.00023050   0.00242707   0.03622253   0.06321058   0.09943311   0.20001332   0.03236467   0.07889038  -0.00488280   0.00000000
  1.44200000   0.04272618   0.01693329   0.00249975   0.00010680   0.46583772   0.24757295   1.28338080  -1.09706216   0.00069241   0.00234288   0.03677289   0.06266022   0.09943311   0.20009877   0.03236560   0.07889515  -0.01464800   0.00000000
  1.44400000   0.04430928   0.01692829   0.00180116   0.00007981   0.46840448   0.24535921   1.28338080  -1.11668216   0.00108337   0.00226900   0.03733318   0.06209993   0.09943311   0.20018580   0.03236737   0.07889977  -0.01709000   0.00000000
  1.44600000   0.04589238   0.01692468   0.00114462   0.00005253   0.47097124   0.24310622   1.28338080  -1.13630216   0.00120553   0.00219254   0.03790341   0.06152970   0.09943311   0.20027600   0.03236966   0.07890423  -0.02441400  -0.00000000
  1.44800000   0.04430928   0.01692239   0.00061603   0.00002730   0.47353801   0.24081400   1.28338080  -1.15592216   0.00098770   0.00210576   0.03848357   0.06094954   0.09943311   0.20036621   0.03237185   0.07890853  -0.00976560   0.00000000
  1.45000000   0.04430928   0.01692116   0.00026756   0.00001186   0.47610477   0.23848254   1.28338080  -1.17554216   0.00051421   0.00200388   0.03907366   0.06035945   0.09943311   0.20045482   0.03237336   0.07891264  -0.00976560   0.00000000
  1.45200000   0.04272618   0.01692063   0.00009351   0.00000400   0.47867153   0.23611183   1.28338080  -1.19516216  -0.00001497   0.00188733   0.03967368   0.05975943   0.09943311   0.20054186   0.03237386   0.07891653  -0.01709000   0.00000000
  1.45400000   0.04430928   0.01692044   0.00004503   0.00000200   0.48123829   0.23370189   1.28338080  -1.21478216  -0.00037239   0.00175968   0.04028363   0.05914948   0.09943311   0.20062890   0.03237347   0.07892017  -0.01953100   0.00000000
  1.45600000   0.05393980   0.01692035   0.00008102   0.00000437   0.48380505   0.23125270   1.28338080  -1.23440216  -0.00040109   0.00162565   0.04090351   0.05852960   0.09943311   0.20072714   0.03237269   0.07892356  -0.02929700  -0.00000000
  1.45800000   0.04912454   0.01692019   0.00016055   0.00000789   0.48637181   0.22876428   1.28338080  -1.25402216  -0.00008226   0.00149347   0.04153333   0.05789978   0.09943311   0.20083021   0.03237221   0.07892668  -0.01220700   0.00000000
  1.46000000   0.04589238   0.01691987   0.00022112   0.00001015   0.48893857   0.22623661   1.28338080  -1.27364216   0.00045668   0.00137540   0.04217308   0.05726003   0.09943311   0.20092523   0.03237259   0.07892955  -0.01709000   0.00000000
  1.46200000   0.04912454   0.01691942   0.00021992   0.00001080   0.49150534   0.22366971   1.28338080  -1.29326216   0.00099734   0.00128579   0.04282275   0.05661036   0.09943311   0.20102024   0.03237404   0.07893221  -0.01953100  -0.00000000
  1.46400000   0.04754144   0.01691898   0.00016819   0.00000800   0.49407210   0.22106357   1.28338080  -1.31288216   0.00132309   0.00123784   0.04348236   0.05595075   0.09943311   0.20111691   0.03237636   0.07893473  -0.01464800   0.00000000
  1.46600000   0.05393980   0.01691865   0.00010633   0.00000574   0.49663886   0.21841818   1.28338080  -1.33250216   0.00130910   0.00123898   0.04415191   0.05528120   0.09943311   0.20121839   0.03237899   0.07893721  -0.02197300  -0.00000000
  1.46800000   0.05717196   0.01691844   0.00007273   0.00000416   0.49920562   0.21573356   1.28338080  -1.35212216   0.00097344   0.00128741   0.04483138   0.05460173   0.09943311   0.20132950   0.03238127   0.07893973  -0.02197300   0.00000000
  1.47000000   0.04754144   0.01691829   0.00009743   0.00000463   0.50177238   0.21300969   1.28338080  -1.37174216   0.00046628   0.00137080   0.04552078   0.05391233   0.09943311   0.20143422   0.03238271   0.07894239  -0.02197300   0.00000000
  1.47200000   0.05717196   0.01691810   0.00020343   0.00001163   0.50433914   0.21024659   1.28338080  -1.39136216   0.00000132   0.00146924   0.04622012   0.05321299   0.09943311   0.20153893   0.03238318   0.07894523  -0.00976560  -0.00000000
  1.47400000   0.05558886   0.01691769   0.00040417   0.00002247   0.50690591   0.20744424   1.28338080  -1.41098216  -0.00023972   0.00156358   0.04692939   0.05250372   0.09943311   0.20165169   0.03238294   0.07894827  -0.00244140   0.00000000
  1.47600000   0.05558886   0.01691688   0.00069571   0.00003867   0.50947267   0.20460266   1.28338080  -1.43060216  -0.00018684   0.00164424   0.04764859   0.05178452   0.09943311   0.20176287   0.03238252   0.07895147   0.00000000   0.00000000
  1.47800000   0.05717196   0.01691549   0.00104302   0.00005963   0.51203943   0.20172184   1.28338080  -1.45022216   0.00009053   0.00171277   0.04837772   0.05105539   0.09943311   0.20187563   0.03238242   0.07895483   0.00000000   0.00000000
  1.48000000   0.06040411   0.01691340   0.00136374   0.00008238   0.51460619   0.19880177   1.28338080  -1.46984216   0.00041752   0.00177654   0.04911678   0.05031633   0.09943311   0.20199320   0.03238293   0.07895832  -0.00488280   0.00000000
  1.48200000   0.06205318   0.01691068   0.00153627   0.00009533   0.51717295   0.19584247   1.28338080  -1.48946216   0.00059323   0.00184478   0.04986577   0.04956734   0.09943311   0.20211566   0.03238394   0.07896194  -0.00732420   0.00000000
  1.48400000   0.06363627   0.01690760   0.00145539   0.00009262   0.51973971   0.19284392   1.28338080  -1.50908216   0.00048192   0.00192582   0.05062470   0.04880841   0.09943311   0.20224135   0.03238501   0.07896571  -0.00732420  -0.00000000
  1.48600000   0.06205318   0.01690469   0.00106731   0.00006623   0.52230648   0.18980614   1.28338080  -1.52870216   0.00007547   0.00202125   0.05139356   0.04803955   0.09943311   0.20236704   0.03238557   0.07896966  -0.00488280   0.00000000
  1.48800000   0.06363627   0.01690256   0.00031454   0.00002002   0.52487324   0.18672911   1.28338080  -1.54832216  -0.00050233   0.00212191   0.05217234   0.04726077   0.09943311   0.20249273   0.03238515   0.07897380  -0.01464800  -0.00000000
  1.49000000   0.05717196   0.01690193  -0.00090608  -0.00005180   0.52744000   0.18361285   1.28338080  -1.56794216  -0.00104931   0.00221181   0.05296106   0.04647204   0.09943311   0.20261354   0.03238359   0.07897814  -0.02441400   0.00000000
  1.49200000   0.05882102   0.01690374  -0.00268135  -0.00015772   0.53000676   0.18045734   1.28338080  -1.58756216  -0.00137073   0.00227454   0.05375972   0.04567339   0.09943311   0.20272953   0.03238117   0.07898262  -0.01709000  -0.00000000
  1.49400000   0.06845153   0.01690910  -0.00499893  -0.00034218   0.53257352   0.17726260   1.28338080  -1.60718216  -0.00136144   0.00229540   0.05456830   0.04486481   0.09943311   0.20285680   0.03237844   0.07898719  -0.01464800  -0.00000000
  1.49600000   0.06363627   0.01691910  -0.00765926  -0.00048741   0.53514028   0.17402862   1.28338080  -1.62680216  -0.00104996   0.00226178   0.05538682   0.04404629   0.09943311   0.20298889   0.03237603   0.07899175  -0.01220700  -0.00000000
  1.49800000   0.06363627   0.01693442  -0.01015708  -0.00064636   0.53770705   0.17075539   1.28338080  -1.64642216  -0.00058410   0.00216498   0.05621526   0.04321785   0.09943311   0.20311616   0.03237440   0.07899618  -0.00976560   0.00000000
  1.50000000   0.06363627   0.01695473  -0.01174226  -0.00074723   0.54027381   0.16744293   1.28338080  -1.66604216  -0.00016366   0.00200032   0.05705364   0.04237947   0.09943311   0.20324344   0.03237365   0.07900034  -0.00244140  -0.00000000
  1.50200000   0.05558886   0.01697822  -0.01190808  -0.00066196   0.54284057   0.16409122   1.28338080  -1.68566216   0.00004835   0.00176389   0.05790195   0.04153116   0.09943311   0.20336266   0.03237353   0.07900411  -0.01709000   0.00000000
  1.50400000   0.06205318   0.01700203  -0.01111378  -0.00068965   0.54540733   0.16070028   1.28338080  -1.70528216  -0.00000503   0.00145319   0.05876019   0.04067292   0.09943311   0.20348030   0.03237358   0.07900732  -0.02197300  -0.00000000
  1.50600000   0.05558886   0.01702426  -0.01089227  -0.00060549   0.54797409   0.15727009   1.28338080  -1.72490216  -0.00025320   0.00107552   0.05962836   0.03980475   0.09943311   0.20359795   0.03237332   0.07900985  -0.01220700   0.00000000
  1.50800000   0.07326679   0.01704605  -0.01279709  -0.00093760   0.55054085   0.15380067   1.28338080  -1.74452216  -0.00053114   0.00065293   0.06050647   0.03892664   0.09943311   0.20372680   0.03237253   0.07901158  -0.02929700  -0.00000000
  1.51000000   0.09424285   0.01707164  -0.01706607  -0.00160836   0.55310761   0.15029201   1.28338080  -1.76414216  -0.00065373   0.00021505   0.06139450   0.03803861   0.09943311   0.20389431   0.03237135   0.07901245  -0.06103500   0.00000000
  1.51200000   0.07010059   0.01710577  -0.02221299  -0.00155714   0.55567438   0.14674410   1.28338080  -1.78376216  -0.00050077  -0.00021215   0.06229247   0.03714064   0.09943311   0.20405865   0.03237019   0.07901245  -0.01464800   0.00000000
  1.51400000   0.04107712   0.01715020  -0.02572215  -0.00105659   0.55824114   0.14315696   1.28338080  -1.80338216  -0.00007436  -0.00061324   0.06320037   0.03623274   0.09943311   0.20416983   0.03236962   0.07901163  -0.02197300   0.00000000
  1.51600000   0.03302970   0.01720164  -0.02539500  -0.00083879   0.56080790   0.13953057   1.28338080  -1.82300216   0.00049895  -0.00098660   0.06411820   0.03531491   0.09943311   0.20424394   0.03237004   0.07901003  -0.03173800  -0.00000000
  1.51800000   0.02979754   0.01725243  -0.02061000  -0.00061413   0.56337466   0.13586495   1.28338080  -1.84262216   0.00102166  -0.00134090   0.06504596   0.03438715   0.09943311   0.20430677   0.03237156   0.07900770  -0.03173800  -0.00000000
  1.52000000   0.02979754   0.01729365  -0.01257258  -0.00037463   0.56594142   0.13216008   1.28338080  -1.86224216   0.00130857  -0.00168434   0.06598366   0.03344945   0.09943311   0.20436636   0.03237389   0.07900467  -0.08789100   0.00000000
  1.52200000   0.04912454   0.01731880  -0.00344205  -0.00016909   0.56850818   0.12841598   1.28338080  -1.88186216   0.00126422  -0.00201517   0.06693128   0.03250183   0.09943311   0.20444528   0.03237647   0.07900097  -0.00488280  -0.00000000
  1.52400000   0.06686843   0.01732568   0.00475925   0.00031824   0.57107495   0.12463264   1.28338080  -1.90148216   0.00092253  -0.00232214   0.06788884   0.03154427   0.09943311   0.20456128   0.03237865   0.07899664  -0.00732420   0.00000000
  1.52600000   0.05882102   0.01731616   0.01074125   0.00063181   0.57364171   0.12081005   1.28338080  -1.92110216   0.00043161  -0.00259922   0.06885633   0.03057678   0.09943311   0.20468697   0.03238001   0.07899171   0.00488280   0.00000000
  1.52800000   0.04430928   0.01729468   0.01403700   0.00062197   0.57620847   0.11694823   1.28338080  -1.94072216  -0.00001049  -0.00285603   0.06983375   0.02959936   0.09943311   0.20479010   0.03238043   0.07898626  -0.03418000   0.00000000
  1.53000000   0.02979754   0.01726661   0.01487105   0.00044312   0.57877523   0.11304716   1.28338080  -1.96034216  -0.00024182  -0.00310440   0.07082110   0.02861201   0.09943311   0.20486420   0.03238018   0.07898030  -0.03906300  -0.00000000
  1.53200000   0.02656538   0.01723687   0.01395467   0.00037071   0.58134199   0.10910686   1.28338080  -1.97996216  -0.00020525  -0.00334495   0.07181838   0.02761473   0.09943311   0.20492057   0.03237973   0.07897385  -0.08300800   0.00000000
  1.53400000   0.03461280   0.01720896   0.01215047   0.00042056   0.58390875   0.10512731   1.28338080  -1.99958216   0.00003092  -0.00357043   0.07282560   0.02660751   0.09943311   0.20498174   0.03237956   0.07896693  -0.03662100   0.00000000
  1.53600000   0.03949402   0.01718466   0.01015644   0.00040112   0.58647552   0.10110853   1.28338080  -2.01920216   0.00030669  -0.00376653   0.07384274   0.02559037   0.09943311   0.20505585   0.03237989   0.07895960   0.03418000   0.00000000
  1.53800000   0.03949402   0.01716434   0.00843555   0.00033315   0.58904228   0.09705051   1.28338080  -2.03882216   0.00044231  -0.00391417   0.07486982   0.02456329   0.09943311   0.20513484   0.03238064   0.07895192  -0.01464800   0.00000000
  1.54000000   0.03461280   0.01714747   0.00720527   0.00024939   0.59160904   0.09295324   1.28338080  -2.05844216   0.00031835  -0.00400220   0.07590683   0.02352628   0.09943311   0.20520895   0.03238140   0.07894400  -0.00488280  -0.00000000
  1.54200000   0.03784496   0.01713306   0.00633217   0.00023964   0.59417580   0.08881674   1.28338080  -2.07806216  -0.00007064  -0.00403181   0.07695377   0.02247934   0.09943311   0.20528140   0.03238165   0.07893597  -0.06591800   0.00000000
  1.54400000   0.01693487   0.01712040   0.00537724   0.00009106   0.59674256   0.08464099   1.28338080  -2.09768216  -0.00061243  -0.00400629   0.07801064   0.02142247   0.09943311   0.20533618   0.03238097   0.07892793  -0.02685500  -0.00000000
  1.54600000   0.02498228   0.01710964   0.00390376   0.00009752   0.59930932   0.08042601   1.28338080  -2.11730216  -0.00112524  -0.00392288   0.07907745   0.02035566   0.09943311   0.20537810   0.03237923   0.07892000  -0.03418000   0.00000000
  1.54800000   0.01693487   0.01710183   0.00180120   0.00003050   0.60187609   0.07617178   1.28338080  -2.13692216  -0.00143703  -0.00377601   0.08015418   0.01927893   0.09943311   0.20542002   0.03237667   0.07891230   0.00488280  -0.00000000
  1.55000000   0.01851797   0.01709823  -0.00062816  -0.00001163   0.60444285   0.07187832   1.28338080  -2.15654216  -0.00145983  -0.00356560   0.08124085   0.01819226   0.09943311   0.20545547   0.03237377   0.07890496   0.02197300   0.00000000
  1.55200000   0.01851797   0.01709949  -0.00281969  -0.00005221   0.60700961   0.06754561   1.28338080  -2.17616216  -0.00122540  -0.00330138   0.08233745   0.01709566   0.09943311   0.20549251   0.03237109   0.07889809   0.00732420  -0.00000000
  1.55400000   0.01693487   0.01710513  -0.00417115  -0.00007064   0.60957637   0.06317367   1.28338080  -2.19578216  -0.00086962  -0.00300251   0.08344398   0.01598913   0.09943311   0.20552796   0.03236899   0.07889179   0.02685500   0.00000000
  1.55600000   0.01211961   0.01711347  -0.00429134  -0.00005201   0.61214313   0.05876249   1.28338080  -2.21540216  -0.00057310  -0.00269491   0.08456044   0.01487267   0.09943311   0.20555701   0.03236755   0.07888609  -0.02441400   0.00000000
  1.55800000   0.00407219   0.01712205  -0.00321651  -0.00001310   0.61470989   0.05431206   1.28338080  -2.23502216  -0.00048222  -0.00240438   0.08568684   0.01374627   0.09943311   0.20557321   0.03236649   0.07888099  -0.01953100  -0.00000000
  1.56000000   0.00723839   0.01712849  -0.00136225  -0.00000986   0.61727665   0.04982240   1.28338080  -2.25464216  -0.00064660  -0.00214741   0.08682316   0.01260995   0.09943311   0.20558452   0.03236536   0.07887644  -0.03418000   0.00000000
  1.56200000   0.00565529   0.01713121   0.00076806   0.00000434   0.61984342   0.04529349   1.28338080  -2.27426216  -0.00100088  -0.00192977   0.08796942   0.01146369   0.09943311   0.20559741   0.03236372   0.07887236   0.00000000   0.00000000
  1.56400000   0.00242313   0.01712967   0.00276592   0.00000670   0.62241018   0.04072535   1.28338080  -2.29388216  -0.00139536  -0.00175503   0.08912561   0.01030750   0.09943311   0.20560549   0.03236132   0.07886868   0.00244140   0.00000000
  1.56600000   0.00407219   0.01712414   0.00431569   0.00001757   0.62497694   0.03611796   1.28338080  -2.31350216  -0.00166084  -0.00163028   0.09029173   0.00914138   0.09943311   0.20561198   0.03235826   0.07886529   0.01220700   0.00000000
  1.56800000   0.00000000   0.01711551   0.00520193   0.00000000   0.62754370   0.03147134   1.28338080  -2.33312216  -0.00168082  -0.00156506   0.09146778   0.00796533   0.09943311   0.20561606   0.03235492   0.07886210  -0.00732420  -0.00000000
  1.57000000   0.00000000   0.01710511   0.00534768   0.00000000   0.63011046   0.02678548   1.28338080  -2.35274216  -0.00144172  -0.00156623   0.09265376   0.00677935   0.09943311   0.20561606   0.03235180   0.07885896  -0.01220700   0.00000000
  1.57200000   0.00000000   0.01709441   0.00480409   0.00000000   0.63267722   0.02206037   1.28338080  -2.37236216  -0.00103888  -0.00163090   0.09384967   0.00558344   0.09943311   0.20561606   0.03234932   0.07885577  -0.01220700   0.00000000
  1.57400000   0.00000000   0.01708480   0.00370344   0.00000000   0.63524399   0.01729603   1.28338080  -2.39198216  -0.00063363  -0.00174576   0.09505552   0.00437759   0.09943311   0.20561606   0.03234765   0.07885239   0.00000000   0.00000000
  1.57600000   0.00000000   0.01707740   0.00223597   0.00000000   0.63781075   0.01249244   1.28338080  -2.41160216  -0.00038133  -0.00189242   0.09627130   0.00316181   0.09943311   0.20561606   0.03234663   0.07884875  -0.03418000  -0.00000000
  1.57800000   0.00000000   0.01707292   0.00066701   0.00000000   0.64037751   0.00764962   1.28338080  -2.43122216  -0.00036453  -0.00204696   0.09749701   0.00193610   0.09943311   0.20561606   0.03234589   0.07884481  -0.03173800  -0.00000000
  1.58000000   0.00000000   0.01707159  -0.00066796   0.00000000   0.64294427   0.00276755   1.28338080  -2.45084216  -0.00055966  -0.00218249   0.09873265   0.00070046   0.09943311   0.20561606   0.03234496   0.07884058   0.00244140 -1926.99825308
  1.58200000   0.00000000   0.01707293  -0.00144830   0.00000000   0.64551103   0.00000000   0.00000000   0.00000000  -0.00085115  -0.00228084   0.00000000   0.00000000   0.00000000   0.20561606   0.03234355   0.07883612  -0.00732420   0.00000000
  1.58400000   0.00000000   0.01707582  -0.00150096   0.00000000   0.64551103   0.00000000   0.00000000   0.00000000  -0.00108683  -0.00233397   0.00000000   0.00000000   0.00000000   0.20561606   0.03234161   0.07883151  -0.01220700   0.00000000
  1.58600000   0.00000000   0.01707882  -0.00088250   0.00000000   0.64551103   0.00000000   0.00000000   0.00000000  -0.00114820  -0.00233860   0.00000000   0.00000000   0.00000000   0.20561606   0.03233938   0.07882683  -0.00976560   0.00000000
  1.58800000   0.00000000   0.01708059   0.00014925   0.00000000   0.64551103   0.00000000   0.00000000   0.00000000  -0.00100238  -0.00230092   0.00000000   0.00000000   0.00000000   0.20561606   0.03233723   0.07882219  -0.02441400   0.00000000
  1.59000000   0.00000000   0.01708029   0.00122799   0.00000000   0.64551103   0.00000000   0.00000000   0.00000000  -0.00071318  -0.00223293   0.00000000   0.00000000   0.00000000   0.20561606   0.03233551   0.07881766  -0.01464800   0.00000000
  1.59200000   0.00000000   0.01707784   0.00198573   0.00000000   0.64551103   0.00000000   0.00000000   0.00000000  -0.00040920  -0.00213585   0.00000000   0.00000000   0.00000000   0.20561606   0.03233439   0.07881329  -0.05615200   0.00000000
  1.59400000   0.00000000   0.01707386   0.00216371   0.00000000   0.64551103   0.00000000   0.00000000   0.00000000  -0.00022632  -0.00199740   0.00000000   0.00000000   0.00000000   0.20561606   0.03233375   0.07880916  -0.05371100   0.00000000
  1.59600000   0.00000000   0.01706954   0.00165410   0.00000000   0.64551103   0.00000000   0.00000000   0.00000000  -0.00024828  -0.00180078   0.00000000   0.00000000   0.00000000   0.20561606   0.03233328   0.07880536  -0.06591800   0.00000000
  1.59800000   0.00000000   0.01706623   0.00044165   0.00000000   0.64551103   0.00000000   0.00000000   0.00000000  -0.00046848  -0.00153267   0.00000000   0.00000000   0.00000000   0.20561606   0.03233256   0.07880203  -0.02929700   0.00000000
  1.60000000   0.00000000   0.01706535  -0.00141962   0.00000000   0.64551103   0.00000000   0.00000000   0.00000000  -0.00079151  -0.00119519   0.00000000   0.00000000   0.00000000   0.20561606   0.03233130   0.07879930   0.00244140   0.00000000
  1.60200000   0.00000000   0.01706818  -0.00376704   0.00000000   0.64551103   0.00000000   0.00000000   0.00000000  -0.00107531  -0.00081186   0.00000000   0.00000000   0.00000000   0.20561606   0.03232944   0.07879729   0.00000000   0.00000000
  1.60400000   0.00000000   0.01707572  -0.00637557   0.00000000   0.64551103   0.00000000   0.00000000   0.00000000  -0.00119330  -0.00041912   0.00000000   0.00000000   0.00000000   0.20561606   0.03232717   0.07879606  -0.01220700   0.00000000
  1.60600000   0.00000000   0.01708847  -0.00905832   0.00000000   0.64551103   0.00000000   0.00000000   0.00000000  -0.00108951  -0.00006038   0.00000000   0.00000000   0.00000000   0.20561606   0.03232488   0.07879558  -0.00976560   0.00000000
  1.60800000   0.00000000   0.01710659  -0.01166884   0.00000000   0.64551103   0.00000000   0.00000000   0.00000000  -0.00080337   0.00021428   0.00000000   0.00000000   0.00000000   0.20561606   0.03232299   0.07879573   0.00488280   0.00000000
  1.61000000   0.00000000   0.01712992  -0.01403465   0.00000000   0.64551103   0.00000000   0.00000000   0.00000000  -0.00045152   0.00035786   0.00000000   0.00000000   0.00000000   0.20561606   0.03232174   0.07879631   0.01464800   0.00000000
  1.61200000   0.00000000   0.01715799  -0.01588484   0.00000000   0.64551103   0.00000000   0.00000000   0.00000000  -0.00017472   0.00034327   0.00000000   0.00000000   0.00000000   0.20561606   0.03232111   0.07879701  -0.00732420   0.00000000
  1.61400000   0.00000000   0.01718976  -0.01678617   0.00000000   0.64551103   0.00000000   0.00000000   0.00000000  -0.00007506   0.00017204   0.00000000   0.00000000   0.00000000   0.20561606   0.03232086   0.07879752  -0.01953100   0.00000000
  1.61600000   0.00000000   0.01722334  -0.01624833   0.00000000   0.64551103   0.00000000   0.00000000   0.00000000  -0.00017137  -0.00013300   0.00000000   0.00000000   0.00000000   0.20561606   0.03232061   0.07879756  -0.02441400   0.00000000
  1.61800000   0.00000000   0.01725583  -0.01402612   0.00000000   0.64551103   0.00000000   0.00000000   0.00000000  -0.00039201  -0.00054126   0.00000000   0.00000000   0.00000000   0.20561606   0.03232005   0.07879689  -0.04638700   0.00000000
  1.62000000   0.00000000   0.01728388  -0.01028115   0.00000000   0.64551103   0.00000000   0.00000000   0.00000000  -0.00060772  -0.00101811   0.00000000   0.00000000   0.00000000   0.20561606   0.03231905   0.07879533  -0.05859400   0.00000000
  1.62200000   0.00000000   0.01730445  -0.00547710   0.00000000   0.64551103   0.00000000   0.00000000   0.00000000  -0.00068974  -0.00152148   0.00000000   0.00000000   0.00000000   0.20561606   0.03231775   0.07879279  -0.03906300   0.00000000
  1.62400000   0.00000000   0.01731540  -0.00026343   0.00000000   0.64551103   0.00000000   0.00000000   0.00000000  -0.00056835  -0.00200365   0.00000000   0.00000000   0.00000000   0.20561606   0.03231650   0.07878926  -0.04882800   0.00000000
  1.62600000   0.00000000   0.01731593   0.00458055   0.00000000   0.64551103   0.00000000   0.00000000   0.00000000  -0.00026521  -0.00241673   0.00000000   0.00000000   0.00000000   0.20561606   0.03231566   0.07878484  -0.01709000   0.00000000
  1.62800000   0.00000000   0.01730677   0.00827893   0.00000000   0.64551103   0.00000000   0.00000000   0.00000000   0.00011613  -0.00271756   0.00000000   0.00000000   0.00000000   0.20561606   0.03231551   0.07877971  -0.01709000   0.00000000
  1.63000000   0.00000000   0.01729021   0.01029489   0.00000000   0.64551103   0.00000000   0.00000000   0.00000000   0.00043625  -0.00287840   0.00000000   0.00000000   0.00000000   0.20561606   0.03231606   0.07877411  -0.02197300   0.00000000
  1.63200000   0.00000000   0.01726962   0.01053217   0.00000000   0.64551103   0.00000000   0.00000000   0.00000000   0.00058045  -0.00289751   0.00000000   0.00000000   0.00000000   0.20561606   0.03231708   0.07876834  -0.00976560   0.00000000
  1.63400000   0.00000000   0.01724855   0.00932805   0.00000000   0.64551103   0.00000000   0.00000000   0.00000000   0.00050802  -0.00279786   0.00000000   0.00000000   0.00000000   0.20561606   0.03231817   0.07876264  -0.01464800   0.00000000
  1.63600000   0.00000000   0.01722990   0.00724417   0.00000000   0.64551103   0.00000000   0.00000000   0.00000000   0.00026994  -0.00261838   0.00000000   0.00000000   0.00000000   0.20561606   0.03231895   0.07875723  -0.00244140   0.00000000
  1.63800000   0.00000000   0.01721541   0.00483352   0.00000000   0.64551103   0.00000000   0.00000000   0.00000000  -0.00001260  -0.00240138   0.00000000   0.00000000   0.00000000   0.20561606   0.03231921   0.07875221  -0.00488280   0.00000000
  1.64000000   0.00000000   0.01720574   0.00251329   0.00000000   0.64551103   0.00000000   0.00000000   0.00000000  -0.00020077  -0.00218020   0.00000000   0.00000000   0.00000000   0.20561606   0.03231899   0.07874762   0.00244140   0.00000000
  1.64200000   0.00000000   0.01720072   0.00053514   0.00000000   0.64551103   0.00000000   0.00000000   0.00000000  -0.00020061  -0.00197825   0.00000000   0.00000000   0.00000000   0.20561606   0.03231859   0.07874347   0.00244140   0.00000000
  1.64400000   0.00000000   0.01719965  -0.00100555   0.00000000   0.64551103   0.00000000   0.00000000   0.00000000  -0.00000669  -0.00181288   0.00000000   0.00000000   0.00000000   0.20561606   0.03231838   0.07873968   0.00732420   0.00000000
  1.64600000   0.00000000   0.01720166  -0.00212164   0.00000000   0.64551103   0.00000000   0.00000000   0.00000000   0.00029565  -0.00168880   0.00000000   0.00000000   0.00000000   0.20561606   0.03231867   0.07873617   0.01220700   0.00000000
  1.64800000   0.00000000   0.01720590  -0.00285388   0.00000000   0.64551103   0.00000000   0.00000000   0.00000000   0.00056956  -0.00159263   0.00000000   0.00000000   0.00000000   0.20561606   0.03231954   0.07873289   0.00976560   0.00000000
  1.65000000   0.00000000   0.01721161  -0.00323961   0.00000000   0.64551103   0.00000000   0.00000000   0.00000000   0.00068707  -0.00150503   0.00000000   0.00000000   0.00000000   0.20561606   0.03232079   0.07872979  -0.00732420   0.00000000
  1.65200000   0.00000000   0.01721809  -0.00334000   0.00000000   0.64551103   0.00000000   0.00000000   0.00000000   0.00058405  -0.00141295   0.00000000   0.00000000   0.00000000   0.20561606   0.03232207   0.07872688  -0.01220700   0.00000000
  1.65400000   0.00000000   0.01722477  -0.00323632   0.00000000   0.64551103   0.00000000   0.00000000   0.00000000   0.00028692  -0.00130563   0.00000000   0.00000000   0.00000000   0.20561606   0.03232294   0.07872416  -0.00732420   0.00000000
  1.65600000   0.00000000   0.01723124  -0.00298678   0.00000000   0.64551103   0.00000000   0.00000000   0.00000000  -0.00009970  -0.00117193   0.00000000   0.00000000   0.00000000   0.20561606   0.03232312   0.07872168  -0.00732420   0.00000000
  1.65800000   0.00000000   0.01723721  -0.00261661   0.00000000   0.64551103   0.00000000   0.00000000   0.00000000  -0.00043847  -0.00100882   0.00000000   0.00000000   0.00000000   0.20561606   0.03232259   0.07871950   0.01464800   0.00000000
  1.66000000   0.00000000   0.01724245  -0.00216284   0.00000000   0.64551103   0.00000000   0.00000000   0.00000000  -0.00061879  -0.00082745   0.00000000   0.00000000   0.00000000   0.20561606   0.03232153   0.07871766   0.01709000   0.00000000
  1.66200000   0.00000000   0.01724677  -0.00171105   0.00000000   0.64551103   0.00000000   0.00000000   0.00000000  -0.00060347  -0.00065196   0.00000000   0.00000000   0.00000000   0.20561606   0.03232031   0.07871618   0.01953100   0.00000000
  1.66400000   0.00000000   0.01725019  -0.00136138   0.00000000   0.64551103   0.00000000   0.00000000   0.00000000  -0.00044179  -0.00051030   0.00000000   0.00000000   0.00000000   0.20561606   0.03231926   0.07871502  -0.00244140   0.00000000
  1.66600000   0.00000000   0.01725292  -0.00116061   0.00000000   0.64551103   0.00000000   0.00000000   0.00000000  -0.00024635  -0.00041642   0.00000000   0.00000000   0.00000000   0.20561606   0.03231857   0.07871409  -0.01220700   0.00000000
  1.66800000   0.00000000   0.01725524  -0.00108288   0.00000000   0.64551103   0.00000000   0.00000000   0.00000000  -0.00014259  -0.00036342   0.00000000   0.00000000   0.00000000   0.20561606   0.03231818   0.07871332  -0.01220700   0.00000000
  1.67000000   0.00000000   0.01725740  -0.00107180   0.00000000   0.64551103   0.00000000   0.00000000   0.00000000  -0.00021225  -0.00033504   0.00000000   0.00000000   0.00000000   0.20561606   0.03231783   0.07871262  -0.02929700   0.00000000
  1.67200000   0.00000000   0.01725955  -0.00108322   0.00000000   0.64551103   0.00000000   0.00000000   0.00000000  -0.00045940  -0.00031636   0.00000000   0.00000000   0.00000000   0.20561606   0.03231716   0.07871197  -0.02197300   0.00000000
  1.67400000   0.00000000   0.01726171  -0.00109105   0.00000000   0.64551103   0.00000000   0.00000000   0.00000000  -0.00081223  -0.00029769   0.00000000   0.00000000   0.00000000   0.20561606   0.03231589   0.07871135   0.00000000   0.00000000
  1.67600000   0.00000000   0.01726390  -0.00110683   0.00000000   0.64551103   0.00000000   0.00000000   0.00000000  -0.00115464  -0.00027275   0.00000000   0.00000000   0.00000000   0.20561606   0.03231392   0.07871078  -0.01464800   0.00000000
  1.67800000   0.00000000   0.01726611  -0.00119521   0.00000000   0.64551103   0.00000000   0.00000000   0.00000000  -0.00137580  -0.00023143   0.00000000   0.00000000   0.00000000   0.20561606   0.03231139   0.07871028  -0.01709000   0.00000000
  1.68000000   0.00000000   0.01726850  -0.00136979   0.00000000   0.64551103   0.00000000   0.00000000   0.00000000  -0.00141835  -0.00015743   0.00000000   0.00000000   0.00000000   0.20561606   0.03230859   0.07870989  -0.00976560   0.00000000
  1.68200000   0.00000000   0.01727124  -0.00149743   0.00000000   0.64551103   0.00000000   0.00000000   0.00000000  -0.00130259  -0.00003397   0.00000000   0.00000000   0.00000000   0.20561606   0.03230587   0.07870970  -0.01464800   0.00000000
  1.68400000   0.00000000   0.01727424  -0.00143253   0.00000000   0.64551103   0.00000000   0.00000000   0.00000000  -0.00111493   0.00014844   0.00000000   0.00000000   0.00000000   0.20561606   0.03230346   0.07870981  -0.00488280   0.00000000
  1.68600000   0.00000000   0.01727710  -0.00119341   0.00000000   0.64551103   0.00000000   0.00000000   0.00000000  -0.00096696   0.00038471   0.00000000   0.00000000   0.00000000   0.20561606   0.03230137   0.07871034  -0.00976560   0.00000000
  1.68800000   0.00000000   0.01727949  -0.00092170   0.00000000   0.64551103   0.00000000   0.00000000   0.00000000  -0.00094428   0.00065383   0.00000000   0.00000000   0.00000000   0.20561606   0.03229946   0.07871138  -0.00244140   0.00000000
  1.69000000   0.00000000   0.01728133  -0.00075087   0.00000000   0.64551103   0.00000000   0.00000000   0.00000000  -0.00106680   0.00092842   0.00000000   0.00000000   0.00000000   0.20561606   0.03229745   0.07871296  -0.00976560   0.00000000
  1.69200000   0.00000000   0.01728283  -0.00075507   0.00000000   0.64551103   0.00000000   0.00000000   0.00000000  -0.00127875   0.00118849   0.00000000   0.00000000   0.00000000   0.20561606   0.03229511   0.07871508  -0.01464800   0.00000000
  1.69400000   0.00000000   0.01728434  -0.00095042   0.00000000   0.64551103   0.00000000   0.00000000   0.00000000  -0.00147471   0.00142524   0.00000000   0.00000000   0.00000000   0.20561606   0.03229235   0.07871770  -0.01709000   0.00000000
  1.69600000   0.00000000   0.01728624  -0.00129581   0.00000000   0.64551103   0.00000000   0.00000000   0.00000000  -0.00154985   0.00163331   0.00000000   0.00000000   0.00000000   0.20561606   0.03228933   0.07872075  -0.02441400   0.00000000
  1.69800000   0.00000000   0.01728883  -0.00169624   0.00000000   0.64551103   0.00000000   0.00000000   0.00000000  -0.00144840   0.00180483   0.00000000   0.00000000   0.00000000   0.20561606   0.03228633   0.07872419  -0.00488280   0.00000000
  1.70000000   0.00000000   0.01729223  -0.00203218   0.00000000   0.64551103   0.00000000   0.00000000   0.00000000  -0.00118807   0.00193051   0.00000000   0.00000000   0.00000000   0.20561606   0.03228369   0.07872793  -0.01709000   0.00000000
  1.70200000   0.00000000   0.01729629  -0.00222064   0.00000000   0.64551103   0.00000000   0.00000000   0.00000000  -0.00085252   0.00200258   0.00000000   0.00000000   0.00000000   0.20561606   0.03228165   0.07873186  -0.01709000   0.00000000
  1.70400000   0.00000000   0.01730073  -0.00227434   0.00000000   0.64551103   0.00000000   0.00000000   0.00000000  -0.00055662   0.00201681   0.00000000   0.00000000   0.00000000   0.20561606   0.03228024   0.07873588  -0.00732420   0.00000000
  1.70600000   0.00000000   0.01730528  -0.00230834   0.00000000   0.64551103   0.00000000   0.00000000   0.00000000  -0.00039798   0.00197098   0.00000000   0.00000000   0.00000000   0.20561606   0.03227929   0.07873987  -0.00244140   0.00000000
  1.70800000   0.00000000   0.01730990  -0.00246758   0.00000000   0.64551103   0.00000000   0.00000000   0.00000000  -0.00041480   0.00186357   0.00000000   0.00000000   0.00000000   0.20561606   0.03227848   0.07874370   0.00488280   0.00000000
  1.71000000   0.00000000   0.01731483  -0.00280571   0.00000000   0.64551103   0.00000000   0.00000000   0.00000000  -0.00056992   0.00169771   0.00000000   0.00000000   0.00000000   0.20561606   0.03227749   0.07874726  -0.01464800   0.00000000
  1.71200000   0.00000000   0.01732044  -0.00321951   0.00000000   0.64551103   0.00000000   0.00000000   0.00000000  -0.00076933   0.00148400   0.00000000   0.00000000   0.00000000   0.20561606   0.03227615   0.07875045  -0.00732420   0.00000000
  1.71400000   0.00000000   0.01732688  -0.00352097   0.00000000   0.64551103   0.00000000   0.00000000   0.00000000  -0.00090587   0.00123811   0.00000000   0.00000000   0.00000000   0.20561606   0.03227448   0.07875317  -0.03173800   0.00000000
  1.71600000   0.00000000   0.01733393  -0.00358530   0.00000000   0.64551103   0.00000000   0.00000000   0.00000000  -0.00090747   0.00097858   0.00000000   0.00000000   0.00000000   0.20561606   0.03227266   0.07875538  -0.01220700   0.00000000
  1.71800000   0.00000000   0.01734110  -0.00343659   0.00000000   0.64551103   0.00000000   0.00000000   0.00000000  -0.00077054   0.00072465   0.00000000   0.00000000   0.00000000   0.20561606   0.03227099   0.07875709   0.00244140   0.00000000
  1.72000000   0.00000000   0.01734797  -0.00320539   0.00000000   0.64551103   0.00000000   0.00000000   0.00000000  -0.00056384   0.00049113   0.00000000   0.00000000   0.00000000   0.20561606   0.03226965   0.07875830  -0.03173800   0.00000000
  1.72200000   0.00000000   0.01735438  -0.00300615   0.00000000   0.64551103   0.00000000   0.00000000   0.00000000  -0.00039710   0.00028511   0.00000000   0.00000000   0.00000000   0.20561606   0.03226869   0.07875908  -0.01464800   0.00000000
  1.72400000   0.00000000   0.01736039  -0.00284572   0.00000000   0.64551103   0.00000000   0.00000000   0.00000000  -0.00036783   0.00010627   0.00000000   0.00000000   0.00000000   0.20561606   0.03226792   0.07875947  -0.02197300   0.00000000
  1.72600000   0.00000000   0.01736608  -0.00264416   0.00000000   0.64551103   0.00000000   0.00000000   0.00000000  -0.00051496  -0.00005289   0.00000000   0.00000000   0.00000000   0.20561606   0.03226704   0.07875952  -0.01953100   0.00000000
  1.72800000   0.00000000   0.01737137  -0.00234287   0.00000000   0.64551103   0.00000000   0.00000000   0.00000000  -0.00080145  -0.00020633   0.00000000   0.00000000   0.00000000   0.20561606   0.03226573   0.07875926  -0.01709000   0.00000000
  1.73000000   0.00000000   0.01737606  -0.00198671   0.00000000   0.64551103   0.00000000   0.00000000   0.00000000  -0.00112785  -0.00036883   0.00000000   0.00000000   0.00000000   0.20561606   0.03226380   0.07875869  -0.01709000   0.00000000
  1.73200000   0.00000000   0.01738003  -0.00168937   0.00000000   0.64551103   0.00000000   0.00000000   0.00000000  -0.00136924  -0.00054305   0.00000000   0.00000000   0.00000000   0.20561606   0.03226130   0.07875778  -0.01464800   0.00000000
  1.73400000   0.00000000   0.01738341  -0.00152585   0.00000000   0.64551103   0.00000000   0.00000000   0.00000000  -0.00142594  -0.00071328   0.00000000   0.00000000   0.00000000   0.20561606   0.03225850   0.07875652  -0.01953100   0.00000000
  1.73600000   0.00000000   0.01738646  -0.00150291   0.00000000   0.64551103   0.00000000   0.00000000   0.00000000  -0.00126714  -0.00086203   0.00000000   0.00000000   0.00000000   0.20561606   0.03225581   0.07875495  -0.03173800   0.00000000
  1.73800000   0.00000000   0.01738947  -0.00160692   0.00000000   0.64551103   0.00000000   0.00000000   0.00000000  -0.00094255  -0.00098849   0.00000000   0.00000000   0.00000000   0.20561606   0.03225360   0.07875310  -0.02685500   0.00000000
  1.74000000   0.00000000   0.01739268  -0.00177371   0.00000000   0.64551103   0.00000000   0.00000000   0.00000000  -0.00055736  -0.00110296   0.00000000   0.00000000   0.00000000   0.20561606   0.03225210   0.07875100  -0.03662100   0.00000000
  1.74200000   0.00000000   0.01739623  -0.00186336   0.00000000   0.64551103   0.00000000   0.00000000   0.00000000  -0.00022618  -0.00121155   0.00000000   0.00000000   0.00000000   0.20561606   0.03225132   0.07874869  -0.01953100   0.00000000
  1.74400000   0.00000000   0.01739996  -0.00179183   0.00000000   0.64551103   0.00000000   0.00000000   0.00000000  -0.00002658  -0.00131139   0.00000000   0.00000000   0.00000000   0.20561606   0.03225107   0.07874617  -0.02197300   0.00000000
  1.74600000   0.00000000   0.01740354  -0.00161038   0.00000000   0.64551103   0.00000000   0.00000000   0.00000000   0.00002834  -0.00139327   0.00000000   0.00000000   0.00000000   0.20561606   0.03225107   0.07874346  -0.03662100   0.00000000
  1.74800000   0.00000000   0.01740676  -0.00138634   0.00000000   0.64551103   0.00000000   0.00000000   0.00000000  -0.00001137  -0.00144677   0.00000000   0.00000000   0.00000000   0.20561606   0.03225108   0.07874062  -0.04394500   0.00000000
  1.75000000   0.00000000   0.01740953  -0.00111651   0.00000000   0.64551103   0.00000000   0.00000000   0.00000000  -0.00005929  -0.00146987   0.00000000   0.00000000   0.00000000   0.20561606   0.03225101   0.07873771  -0.03173800   0.00000000
  1.75200000   0.00000000   0.01741177  -0.00079057   0.00000000   0.64551103   0.00000000   0.00000000   0.00000000  -0.00003378  -0.00147667   0.00000000   0.00000000   0.00000000   0.20561606   0.03225092   0.07873476  -0.01220700   0.00000000
  1.75400000   0.00000000   0.01741335  -0.00045376   0.00000000   0.64551103   0.00000000   0.00000000   0.00000000   0.00010234  -0.00149301   0.00000000   0.00000000   0.00000000   0.20561606   0.03225099   0.07873179   0.01464800   0.00000000
  1.75600000   0.00000000   0.01741425  -0.00017089   0.00000000   0.64551103   0.00000000   0.00000000   0.00000000   0.00032347  -0.00154095   0.00000000   0.00000000   0.00000000   0.20561606   0.03225141   0.07872876   0.00244140   0.00000000
  1.75800000   0.00000000   0.01741460   0.00003673   0.00000000   0.64551103   0.00000000   0.00000000   0.00000000   0.00055521  -0.00162698   0.00000000   0.00000000   0.00000000   0.20561606   0.03225229   0.07872559  -0.01464800   0.00000000
  1.76000000   0.00000000   0.01741452   0.00017714   0.00000000   0.64551103   0.00000000   0.00000000   0.00000000   0.00071036  -0.00174550   0.00000000   0.00000000   0.00000000   0.20561606   0.03225356   0.07872221  -0.01464800   0.00000000
  1.76200000   0.00000000   0.01741417   0.00024324   0.00000000   0.64551103   0.00000000   0.00000000   0.00000000   0.00072653  -0.00188770   0.00000000   0.00000000   0.00000000   0.20561606   0.03225500   0.07871858  -0.01220700   0.00000000
  1.76400000   0.00000000   0.01741368   0.00023636   0.00000000   0.64551103   0.00000000   0.00000000   0.00000000   0.00059265  -0.00203992   0.00000000   0.00000000   0.00000000   0.20561606   0.03225631   0.07871465  -0.00732420   0.00000000
  1.76600000   0.00000000   0.01741321   0.00020328   0.00000000   0.64551103   0.00000000   0.00000000   0.00000000   0.00035646  -0.00217994   0.00000000   0.00000000   0.00000000   0.20561606   0.03225726   0.07871043  -0.00976560   0.00000000
  1.76800000   0.00000000   0.01741280   0.00020062   0.00000000   0.64551103   0.00000000   0.00000000   0.00000000   0.00010711  -0.00228694   0.00000000   0.00000000   0.00000000   0.20561606   0.03225773   0.07870597   0.00244140   0.00000000
  1.77000000   0.00000000   0.01741240   0.00022640   0.00000000   0.64551103   0.00000000   0.00000000   0.00000000  -0.00006220  -0.00235144   0.00000000   0.00000000   0.00000000   0.20561606   0.03225777   0.07870133   0.00732420   0.00000000
  1.77200000   0.00000000   0.01741195   0.00021084   0.00000000   0.64551103   0.00000000   0.00000000   0.00000000  -0.00009462  -0.00236989   0.00000000   0.00000000   0.00000000   0.20561606   0.03225762   0.07869661   0.00000000   0.00000000
  1.77400000   0.00000000   0.01741153   0.00008211   0.00000000   0.64551103   0.00000000   0.00000000   0.00000000   0.00000638  -0.00233590   0.00000000   0.00000000   0.00000000   0.20561606   0.03225753   0.07869190  -0.00244140   0.00000000
  1.77600000   0.00000000   0.01741136  -0.00017896   0.00000000   0.64551103   0.00000000   0.00000000   0.00000000   0.00017965  -0.00223698   0.00000000   0.00000000   0.00000000   0.20561606   0.03225771   0.07868733  -0.01464800   0.00000000
  1.77800000   0.00000000   0.01741172  -0.00054610   0.00000000   0.64551103   0.00000000   0.00000000   0.00000000   0.00033463  -0.00205850   0.00000000   0.00000000   0.00000000   0.20561606   0.03225823   0.07868303  -0.00244140   0.00000000
  1.78000000   0.00000000   0.01741281  -0.00096486   0.00000000   0.64551103   0.00000000   0.00000000   0.00000000   0.00039245  -0.00179761   0.00000000   0.00000000   0.00000000   0.20561606   0.03225895   0.07867918  -0.01709000   0.00000000
  1.78200000   0.00000000   0.01741474  -0.00134072   0.00000000   0.64551103   0.00000000   0.00000000   0.00000000   0.00032112  -0.00147323   0.00000000   0.00000000   0.00000000   0.20561606   0.03225967   0.07867591  -0.01220700   0.00000000
  1.78400000   0.00000000   0.01741742  -0.00154408   0.00000000   0.64551103   0.00000000   0.00000000   0.00000000   0.00014916  -0.00111539   0.00000000   0.00000000   0.00000000   0.20561606   0.03226014   0.07867332  -0.01709000   0.00000000
  1.78600000   0.00000000   0.01742051  -0.00149759   0.00000000   0.64551103   0.00000000   0.00000000   0.00000000  -0.00004816  -0.00074428   0.00000000   0.00000000   0.00000000   0.20561606   0.03226024   0.07867146  -0.01220700   0.00000000
  1.78800000   0.00000000   0.01742351  -0.00126920   0.00000000   0.64551103   0.00000000   0.00000000   0.00000000  -0.00018352  -0.00035939   0.00000000   0.00000000   0.00000000   0.20561606   0.03226001   0.07867035  -0.01220700   0.00000000
  1.79000000   0.00000000   0.01742605  -0.00101419   0.00000000   0.64551103   0.00000000   0.00000000   0.00000000  -0.00019662   0.00005409   0.00000000   0.00000000   0.00000000   0.20561606   0.03225963   0.07867005  -0.01709000   0.00000000
  1.79200000   0.00000000   0.01742807  -0.00082703   0.00000000   0.64551103   0.00000000   0.00000000   0.00000000  -0.00008074   0.00050641   0.00000000   0.00000000   0.00000000   0.20561606   0.03225935   0.07867061  -0.00976560   0.00000000
  1.79400000   0.00000000   0.01742973  -0.00069183   0.00000000   0.64551103   0.00000000   0.00000000   0.00000000   0.00011327   0.00098921   0.00000000   0.00000000   0.00000000   0.20561606   0.03225938   0.07867211  -0.01709000   0.00000000
  1.79600000   0.00000000   0.01743111  -0.00054319   0.00000000   0.64551103   0.00000000   0.00000000   0.00000000   0.00029974   0.00147992   0.00000000   0.00000000   0.00000000   0.20561606   0.03225980   0.07867457  -0.01709000   0.00000000
  1.79800000   0.00000000   0.01743220  -0.00033403   0.00000000   0.64551103   0.00000000   0.00000000   0.00000000   0.00039927   0.00195453   0.00000000   0.00000000   0.00000000   0.20561606   0.03226049   0.07867801  -0.00488280   0.00000000
  1.80000000   0.00000000   0.01743287  -0.00005915   0.00000000   0.64551103   0.00000000   0.00000000   0.00000000   0.00037635   0.00239434   0.00000000   0.00000000   0.00000000   0.20561606   0.03226127   0.07868236   0.00000000   0.00000000
  1.80200000   0.00000000   0.01743298   0.00025378   0.00000000   0.64551103   0.00000000   0.00000000   0.00000000   0.00025536   0.00278589   0.00000000   0.00000000   0.00000000   0.20561606   0.03226190   0.07868754  -0.01464800   0.00000000
  1.80400000   0.00000000   0.01743248   0.00055502   0.00000000   0.64551103   0.00000000   0.00000000   0.00000000   0.00010870   0.00311919   0.00000000   0.00000000   0.00000000   0.20561606   0.03226227   0.07869344  -0.01709000   0.00000000
  1.80600000   0.00000000   0.01743137   0.00077395   0.00000000   0.64551103   0.00000000   0.00000000   0.00000000   0.00002237   0.00338366   0.00000000   0.00000000   0.00000000   0.20561606   0.03226240   0.07869995  -0.01220700   0.00000000
  1.80800000   0.00000000   0.01742982   0.00082793   0.00000000   0.64551103   0.00000000   0.00000000   0.00000000   0.00005659   0.00356069   0.00000000   0.00000000   0.00000000   0.20561606   0.03226248   0.07870689  -0.01709000   0.00000000
  1.81000000   0.00000000   0.01742816   0.00065972   0.00000000   0.64551103   0.00000000   0.00000000   0.00000000   0.00022010   0.00362130   0.00000000   0.00000000   0.00000000   0.20561606   0.03226275   0.07871407  -0.01953100   0.00000000
  1.81200000   0.00000000   0.01742684   0.00029016   0.00000000   0.64551103   0.00000000   0.00000000   0.00000000   0.00046686   0.00353726   0.00000000   0.00000000   0.00000000   0.20561606   0.03226344   0.07872123  -0.02441400   0.00000000
  1.81400000   0.00000000   0.01742626  -0.00016235   0.00000000   0.64551103   0.00000000   0.00000000   0.00000000   0.00071407   0.00329497   0.00000000   0.00000000   0.00000000   0.20561606   0.03226462   0.07872806  -0.03418000   0.00000000
  1.81600000   0.00000000   0.01742659  -0.00053741   0.00000000   0.64551103   0.00000000   0.00000000   0.00000000   0.00087530   0.00289717   0.00000000   0.00000000   0.00000000   0.20561606   0.03226621   0.07873425  -0.02685500   0.00000000
  1.81800000   0.00000000   0.01742766  -0.00073009   0.00000000   0.64551103   0.00000000   0.00000000   0.00000000   0.00089730   0.00235951   0.00000000   0.00000000   0.00000000   0.20561606   0.03226798   0.07873951  -0.02441400   0.00000000
  1.82000000   0.00000000   0.01742912  -0.00074277   0.00000000   0.64551103   0.00000000   0.00000000   0.00000000   0.00078389   0.00171469   0.00000000   0.00000000   0.00000000   0.20561606   0.03226966   0.07874359  -0.02441400   0.00000000
  1.82200000   0.00000000   0.01743061  -0.00065936   0.00000000   0.64551103   0.00000000   0.00000000   0.00000000   0.00059386   0.00101389   0.00000000   0.00000000   0.00000000   0.20561606   0.03227104   0.07874631  -0.02441400   0.00000000
  1.82400000   0.00000000   0.01743193  -0.00057404   0.00000000   0.64551103   0.00000000   0.00000000   0.00000000   0.00041374   0.00031705   0.00000000   0.00000000   0.00000000   0.20561606   0.03227205   0.07874765  -0.02441400   0.00000000
  1.82600000   0.00000000   0.01743308  -0.00051562   0.00000000   0.64551103   0.00000000   0.00000000   0.00000000   0.00031982  -0.00031926   0.00000000   0.00000000   0.00000000   0.20561606   0.03227278   0.07874764  -0.02929700   0.00000000
  1.82800000   0.00000000   0.01743411  -0.00043795   0.00000000   0.64551103   0.00000000   0.00000000   0.00000000   0.00034625  -0.00085015   0.00000000   0.00000000   0.00000000   0.20561606   0.03227345   0.07874647  -0.02197300   0.00000000
  1.83000000   0.00000000   0.01743498  -0.00030770   0.00000000   0.64551103   0.00000000   0.00000000   0.00000000   0.00047169  -0.00125162   0.00000000   0.00000000   0.00000000   0.20561606   0.03227427   0.07874437  -0.01464800   0.00000000
  1.83200000   0.00000000   0.01743560  -0.00016651   0.00000000   0.64551103   0.00000000   0.00000000   0.00000000   0.00063128  -0.00152462   0.00000000   0.00000000   0.00000000   0.20561606   0.03227537   0.07874160  -0.02197300   0.00000000
  1.83400000   0.00000000   0.01743593  -0.00007075   0.00000000   0.64551103   0.00000000   0.00000000   0.00000000   0.00074813  -0.00168111   0.00000000   0.00000000   0.00000000   0.20561606   0.03227675   0.07873839  -0.01709000   0.00000000
  1.83600000   0.00000000   0.01743607  -0.00002353   0.00000000   0.64551103   0.00000000   0.00000000   0.00000000   0.00076909  -0.00172561   0.00000000   0.00000000   0.00000000   0.20561606   0.03227827   0.07873498  -0.00732420   0.00000000
  1.83800000   0.00000000   0.01743612  -0.00000747   0.00000000   0.64551103   0.00000000   0.00000000   0.00000000   0.00068858  -0.00165709   0.00000000   0.00000000   0.00000000   0.20561606   0.03227972   0.07873160  -0.00976560   0.00000000
  1.84000000   0.00000000   0.01743613  -0.00004622   0.00000000   0.64551103   0.00000000   0.00000000   0.00000000   0.00054980  -0.00148168   0.00000000   0.00000000   0.00000000   0.20561606   0.03228096   0.07872846  -0.01220700   0.00000000
  1.84200000   0.00000000   0.01743623  -0.00017206   0.00000000   0.64551103   0.00000000   0.00000000   0.00000000   0.00042408  -0.00121358   0.00000000   0.00000000   0.00000000   0.20561606   0.03228194   0.07872577  -0.01464800   0.00000000
  1.84400000   0.00000000   0.01743657  -0.00033179   0.00000000   0.64551103   0.00000000   0.00000000   0.00000000   0.00037964  -0.00086834   0.00000000   0.00000000   0.00000000   0.20561606   0.03228274   0.07872368   0.00732420   0.00000000
  1.84600000   0.00000000   0.01743723  -0.00040862   0.00000000   0.64551103   0.00000000   0.00000000   0.00000000   0.00045188  -0.00046083   0.00000000   0.00000000   0.00000000   0.20561606   0.03228357   0.07872236  -0.00488280   0.00000000
  1.84800000   0.00000000   0.01743805  -0.00035545   0.00000000   0.64551103   0.00000000   0.00000000   0.00000000   0.00062587  -0.00000665   0.00000000   0.00000000   0.00000000   0.20561606   0.03228465   0.07872189  -0.01220700   0.00000000
  1.85000000   0.00000000   0.01743876  -0.00023180   0.00000000   0.64551103   0.00000000   0.00000000   0.00000000   0.00083970   0.00047750   0.00000000   0.00000000   0.00000000   0.20561606   0.03228612   0.07872236  -0.01464800   0.00000000
  1.85200000   0.00000000   0.01743923  -0.00010488   0.00000000   0.64551103   0.00000000   0.00000000   0.00000000   0.00100929   0.00097633   0.00000000   0.00000000   0.00000000   0.20561606   0.03228796   0.07872381  -0.02685500   0.00000000
  1.85400000   0.00000000   0.01743944   0.00003216   0.00000000   0.64551103   0.00000000   0.00000000   0.00000000   0.00106425   0.00147828   0.00000000   0.00000000   0.00000000   0.20561606   0.03229004   0.07872627  -0.00976560   0.00000000
  1.85600000   0.00000000   0.01743937   0.00022783   0.00000000   0.64551103   0.00000000   0.00000000   0.00000000   0.00097817   0.00197172   0.00000000   0.00000000   0.00000000   0.20561606   0.03229208   0.07872972  -0.00976560   0.00000000
  1.85800000   0.00000000   0.01743892   0.00048234   0.00000000   0.64551103   0.00000000   0.00000000   0.00000000   0.00077965   0.00243671   0.00000000   0.00000000   0.00000000   0.20561606   0.03229384   0.07873413  -0.01953100   0.00000000
  1.86000000   0.00000000   0.01743795   0.00071569   0.00000000   0.64551103   0.00000000   0.00000000   0.00000000   0.00053867   0.00284309   0.00000000   0.00000000   0.00000000   0.20561606   0.03229516   0.07873941  -0.01709000   0.00000000
  1.86200000   0.00000000   0.01743652   0.00081375   0.00000000   0.64551103   0.00000000   0.00000000   0.00000000   0.00033321   0.00315846   0.00000000   0.00000000   0.00000000   0.20561606   0.03229603   0.07874541  -0.00488280   0.00000000
  1.86400000   0.00000000   0.01743489   0.00069420   0.00000000   0.64551103   0.00000000   0.00000000   0.00000000   0.00021231   0.00335647   0.00000000   0.00000000   0.00000000   0.20561606   0.03229657   0.07875192  -0.01464800   0.00000000
  1.86600000   0.00000000   0.01743350   0.00035893   0.00000000   0.64551103   0.00000000   0.00000000   0.00000000   0.00017361   0.00341928   0.00000000   0.00000000   0.00000000   0.20561606   0.03229696   0.07875870  -0.01953100   0.00000000
  1.86800000   0.00000000   0.01743279  -0.00008557   0.00000000   0.64551103   0.00000000   0.00000000   0.00000000   0.00016605   0.00333738   0.00000000   0.00000000   0.00000000   0.20561606   0.03229730   0.07876545  -0.01220700   0.00000000
  1.87000000   0.00000000   0.01743296  -0.00046761   0.00000000   0.64551103   0.00000000   0.00000000   0.00000000   0.00011570   0.00310880   0.00000000   0.00000000   0.00000000   0.20561606   0.03229758   0.07877190  -0.01709000   0.00000000
  1.87200000   0.00000000   0.01743389  -0.00065217   0.00000000   0.64551103   0.00000000   0.00000000   0.00000000  -0.00003936   0.00273998   0.00000000   0.00000000   0.00000000   0.20561606   0.03229766   0.07877775  -0.01220700   0.00000000
  1.87400000   0.00000000   0.01743520  -0.00062622   0.00000000   0.64551103   0.00000000   0.00000000   0.00000000  -0.00032080   0.00224860   0.00000000   0.00000000   0.00000000   0.20561606   0.03229730   0.07878274  -0.01220700   0.00000000
  1.87600000   0.00000000   0.01743645  -0.00046295   0.00000000   0.64551103   0.00000000   0.00000000   0.00000000  -0.00069870   0.00166382   0.00000000   0.00000000   0.00000000   0.20561606   0.03229628   0.07878665  -0.01464800   0.00000000
  1.87800000   0.00000000   0.01743738  -0.00022577   0.00000000   0.64551103   0.00000000   0.00000000   0.00000000  -0.00110259   0.00102261   0.00000000   0.00000000   0.00000000   0.20561606   0.03229448   0.07878934  -0.00732420   0.00000000
  1.88000000   0.00000000   0.01743783   0.00003715   0.00000000   0.64551103   0.00000000   0.00000000   0.00000000  -0.00144944   0.00036350   0.00000000   0.00000000   0.00000000   0.20561606   0.03229192   0.07879072  -0.02685500   0.00000000
  1.88200000   0.00000000   0.01743775   0.00023844   0.00000000   0.64551103   0.00000000   0.00000000   0.00000000  -0.00167487  -0.00028014   0.00000000   0.00000000   0.00000000   0.20561606   0.03228880   0.07879081  -0.01464800   0.00000000
  1.88400000   0.00000000   0.01743728   0.00026953   0.00000000   0.64551103   0.00000000   0.00000000   0.00000000  -0.00175779  -0.00088492   0.00000000   0.00000000   0.00000000   0.20561606   0.03228537   0.07878964  -0.02197300   0.00000000
  1.88600000   0.00000000   0.01743674   0.00009865   0.00000000   0.64551103   0.00000000   0.00000000   0.00000000  -0.00172907  -0.00143786   0.00000000   0.00000000   0.00000000   0.20561606   0.03228188   0.07878732  -0.01220700   0.00000000
  1.88800000   0.00000000   0.01743654  -0.00017087   0.00000000   0.64551103   0.00000000   0.00000000   0.00000000  -0.00165681  -0.00193155   0.00000000   0.00000000   0.00000000   0.20561606   0.03227849   0.07878395  -0.01464800   0.00000000
  1.89000000   0.00000000   0.01743688  -0.00037004   0.00000000   0.64551103   0.00000000   0.00000000   0.00000000  -0.00161507  -0.00235759   0.00000000   0.00000000   0.00000000   0.20561606   0.03227522   0.07877966  -0.01220700   0.00000000
  1.89200000   0.00000000   0.01743762  -0.00038869   0.00000000   0.64551103   0.00000000   0.00000000   0.00000000  -0.00165118  -0.00270518   0.00000000   0.00000000   0.00000000   0.20561606   0.03227196   0.07877460  -0.03173800   0.00000000
  1.89400000   0.00000000   0.01743840  -0.00022991   0.00000000   0.64551103   0.00000000   0.00000000   0.00000000  -0.00176501  -0.00296867   0.00000000   0.00000000   0.00000000   0.20561606   0.03226854   0.07876892  -0.01709000   0.00000000
  1.89600000   0.00000000   0.01743886   0.00001979   0.00000000   0.64551103   0.00000000   0.00000000   0.00000000  -0.00191087  -0.00315294   0.00000000   0.00000000   0.00000000   0.20561606   0.03226486   0.07876280  -0.01953100   0.00000000
  1.89800000   0.00000000   0.01743882   0.00024134   0.00000000   0.64551103   0.00000000   0.00000000   0.00000000  -0.00202101  -0.00326737   0.00000000   0.00000000   0.00000000   0.20561606   0.03226093   0.07875638  -0.01709000   0.00000000
  1.90000000   0.00000000   0.01743834   0.00032383   0.00000000   0.64551103   0.00000000   0.00000000   0.00000000  -0.00203731  -0.00332200   0.00000000   0.00000000   0.00000000   0.20561606   0.03225687   0.07874979  -0.01709000   0.00000000
  1.90200000   0.00000000   0.01743769   0.00022706   0.00000000   0.64551103   0.00000000   0.00000000   0.00000000  -0.00193612  -0.00332887   0.00000000   0.00000000   0.00000000   0.20561606   0.03225290   0.07874314  -0.01953100   0.00000000
  1.90400000   0.00000000   0.01743723   0.00003176   0.00000000   0.64551103   0.00000000   0.00000000   0.00000000  -0.00173670  -0.00329567   0.00000000   0.00000000   0.00000000   0.20561606   0.03224923   0.07873652  -0.01464800   0.00000000
  1.90600000   0.00000000   0.01743717  -0.00013093   0.00000000   0.64551103   0.00000000   0.00000000   0.00000000  -0.00149126  -0.00322130   0.00000000   0.00000000   0.00000000   0.20561606   0.03224600   0.07873000  -0.00488280   0.00000000
  1.90800000   0.00000000   0.01743743  -0.00019487   0.00000000   0.64551103   0.00000000   0.00000000   0.00000000  -0.00126130  -0.00310595   0.00000000   0.00000000   0.00000000   0.20561606   0.03224325   0.07872367  -0.00976560   0.00000000
  1.91000000   0.00000000   0.01743782  -0.00015228   0.00000000   0.64551103   0.00000000   0.00000000   0.00000000  -0.00108906  -0.00295811   0.00000000   0.00000000   0.00000000   0.20561606   0.03224090   0.07871761  -0.01709000   0.00000000
  1.91200000   0.00000000   0.01743813  -0.00000085   0.00000000   0.64551103   0.00000000   0.00000000   0.00000000  -0.00097778  -0.00278890   0.00000000   0.00000000   0.00000000   0.20561606   0.03223883   0.07871186  -0.00488280   0.00000000
  1.91400000   0.00000000   0.01743813   0.00022798   0.00000000   0.64551103   0.00000000   0.00000000   0.00000000  -0.00089263  -0.00260895   0.00000000   0.00000000   0.00000000   0.20561606   0.03223696   0.07870646  -0.01220700   0.00000000
  1.91600000   0.00000000   0.01743767   0.00044204   0.00000000   0.64551103   0.00000000   0.00000000   0.00000000  -0.00078048  -0.00243027   0.00000000   0.00000000   0.00000000   0.20561606   0.03223529   0.07870142  -0.02441400   0.00000000
  1.91800000   0.00000000   0.01743679   0.00055752   0.00000000   0.64551103   0.00000000   0.00000000   0.00000000  -0.00059589  -0.00226332   0.00000000   0.00000000   0.00000000   0.20561606   0.03223391   0.07869673  -0.01953100   0.00000000
  1.92000000   0.00000000   0.01743567   0.00058830   0.00000000   0.64551103   0.00000000   0.00000000   0.00000000  -0.00032318  -0.00211087   0.00000000   0.00000000   0.00000000   0.20561606   0.03223299   0.07869236  -0.00732420   0.00000000
  1.92200000   0.00000000   0.01743450   0.00060759   0.00000000   0.64551103   0.00000000   0.00000000   0.00000000   0.00001161  -0.00196568   0.00000000   0.00000000   0.00000000   0.20561606   0.03223268   0.07868828  -0.01464800   0.00000000
  1.92400000   0.00000000   0.01743328   0.00062283   0.00000000   0.64551103   0.00000000   0.00000000   0.00000000   0.00034645  -0.00181412   0.00000000   0.00000000   0.00000000   0.20561606   0.03223304   0.07868450  -0.01220700   0.00000000
  1.92600000   0.00000000   0.01743204   0.00057859   0.00000000   0.64551103   0.00000000   0.00000000   0.00000000   0.00060834  -0.00164117   0.00000000   0.00000000   0.00000000   0.20561606   0.03223399   0.07868104  -0.00976560   0.00000000
  1.92800000   0.00000000   0.01743088   0.00047644   0.00000000   0.64551103   0.00000000   0.00000000   0.00000000   0.00074499  -0.00143044   0.00000000   0.00000000   0.00000000   0.20561606   0.03223535   0.07867797  -0.00732420   0.00000000
  1.93000000   0.00000000   0.01742993   0.00039795   0.00000000   0.64551103   0.00000000   0.00000000   0.00000000   0.00074663  -0.00116489   0.00000000   0.00000000   0.00000000   0.20561606   0.03223684   0.07867538  -0.01709000   0.00000000
  1.93200000   0.00000000   0.01742913   0.00040696   0.00000000   0.64551103   0.00000000   0.00000000   0.00000000   0.00064933  -0.00083696   0.00000000   0.00000000   0.00000000   0.20561606   0.03223823   0.07867338  -0.00976560   0.00000000
  1.93400000   0.00000000   0.01742832   0.00047861   0.00000000   0.64551103   0.00000000   0.00000000   0.00000000   0.00051894  -0.00045772   0.00000000   0.00000000   0.00000000   0.20561606   0.03223940   0.07867208  -0.00488280   0.00000000
  1.93600000   0.00000000   0.01742736   0.00053260   0.00000000   0.64551103   0.00000000   0.00000000   0.00000000   0.00042269  -0.00005012   0.00000000   0.00000000   0.00000000   0.20561606   0.03224034   0.07867157  -0.01220700   0.00000000
  1.93800000   0.00000000   0.01742629   0.00050427   0.00000000   0.64551103   0.00000000   0.00000000   0.00000000   0.00040167   0.00036427   0.00000000   0.00000000   0.00000000   0.20561606   0.03224117   0.07867189  -0.00976560   0.00000000
  1.94000000   0.00000000   0.01742529   0.00036715   0.00000000   0.64551103   0.00000000   0.00000000   0.00000000   0.00045535   0.00077166   0.00000000   0.00000000   0.00000000   0.20561606   0.03224202   0.07867302  -0.01220700   0.00000000
  1.94200000   0.00000000   0.01742455   0.00013486   0.00000000   0.64551103   0.00000000   0.00000000   0.00000000   0.00054386   0.00116435   0.00000000   0.00000000   0.00000000   0.20561606   0.03224302   0.07867496  -0.00976560   0.00000000
  1.94400000   0.00000000   0.01742428  -0.00012938   0.00000000   0.64551103   0.00000000   0.00000000   0.00000000   0.00060787   0.00153237   0.00000000   0.00000000   0.00000000   0.20561606   0.03224418   0.07867766  -0.01220700   0.00000000
  1.94600000   0.00000000   0.01742454  -0.00034667   0.00000000   0.64551103   0.00000000   0.00000000   0.00000000   0.00059721   0.00185814   0.00000000   0.00000000   0.00000000   0.20561606   0.03224538   0.07868105  -0.01464800   0.00000000
  1.94800000   0.00000000   0.01742523  -0.00047946   0.00000000   0.64551103   0.00000000   0.00000000   0.00000000   0.00049492   0.00212367   0.00000000   0.00000000   0.00000000   0.20561606   0.03224647   0.07868503  -0.01709000   0.00000000
  1.95000000   0.00000000   0.01742619  -0.00053136   0.00000000   0.64551103   0.00000000   0.00000000   0.00000000   0.00032676   0.00231789   0.00000000   0.00000000   0.00000000   0.20561606   0.03224729   0.07868947  -0.01953100   0.00000000
  1.95200000   0.00000000   0.01742726  -0.00050607   0.00000000   0.64551103   0.00000000   0.00000000   0.00000000   0.00015175   0.00243310   0.00000000   0.00000000   0.00000000   0.20561606   0.03224777   0.07869422  -0.00976560   0.00000000
  1.95400000   0.00000000   0.01742827  -0.00039849   0.00000000   0.64551103   0.00000000   0.00000000   0.00000000   0.00003746   0.00246054   0.00000000   0.00000000   0.00000000   0.20561606   0.03224796   0.07869911  -0.02929700   0.00000000
  1.95600000   0.00000000   0.01742906  -0.00022669   0.00000000   0.64551103   0.00000000   0.00000000   0.00000000   0.00002990   0.00239114   0.00000000   0.00000000   0.00000000   0.20561606   0.03224803   0.07870397  -0.00976560   0.00000000
  1.95800000   0.00000000   0.01742952  -0.00003787   0.00000000   0.64551103   0.00000000   0.00000000   0.00000000   0.00013199   0.00221789   0.00000000   0.00000000   0.00000000   0.20561606   0.03224819   0.07870858  -0.01709000   0.00000000
  1.96000000   0.00000000   0.01742959   0.00014564   0.00000000   0.64551103   0.00000000   0.00000000   0.00000000   0.00030123   0.00194109   0.00000000   0.00000000   0.00000000   0.20561606   0.03224862   0.07871273  -0.01953100   0.00000000
  1.96200000   0.00000000   0.01742930   0.00036390   0.00000000   0.64551103   0.00000000   0.00000000   0.00000000   0.00046646   0.00157642   0.00000000   0.00000000   0.00000000   0.20561606   0.03224939   0.07871625  -0.01953100   0.00000000
  1.96400000   0.00000000   0.01742857   0.00067153   0.00000000   0.64551103   0.00000000   0.00000000   0.00000000   0.00055669   0.00115545   0.00000000   0.00000000   0.00000000   0.20561606   0.03225042   0.07871898  -0.00488280   0.00000000
  1.96600000   0.00000000   0.01742723   0.00105193   0.00000000   0.64551103   0.00000000   0.00000000   0.00000000   0.00053124   0.00071162   0.00000000   0.00000000   0.00000000   0.20561606   0.03225150   0.07872085  -0.01220700   0.00000000
  1.96800000   0.00000000   0.01742513   0.00138635   0.00000000   0.64551103   0.00000000   0.00000000   0.00000000   0.00039711   0.00026899   0.00000000   0.00000000   0.00000000   0.20561606   0.03225243   0.07872183  -0.01220700   0.00000000
  1.97000000   0.00000000   0.01742235   0.00151600   0.00000000   0.64551103   0.00000000   0.00000000   0.00000000   0.00020483  -0.00015110   0.00000000   0.00000000   0.00000000   0.20561606   0.03225303   0.07872195  -0.01709000   0.00000000
  1.97200000   0.00000000   0.01741932   0.00134968   0.00000000   0.64551103   0.00000000   0.00000000   0.00000000   0.00002670  -0.00052025   0.00000000   0.00000000   0.00000000   0.20561606   0.03225327   0.07872128  -0.03173800   0.00000000
  1.97400000   0.00000000   0.01741662   0.00092524   0.00000000   0.64551103   0.00000000   0.00000000   0.00000000  -0.00007073  -0.00080565   0.00000000   0.00000000   0.00000000   0.20561606   0.03225322   0.07871995  -0.02197300   0.00000000
  1.97600000   0.00000000   0.01741477   0.00037550   0.00000000   0.64551103   0.00000000   0.00000000   0.00000000  -0.00004805  -0.00097853   0.00000000   0.00000000   0.00000000   0.20561606   0.03225310   0.07871817  -0.01709000   0.00000000
  1.97800000   0.00000000   0.01741402  -0.00014738   0.00000000   0.64551103   0.00000000   0.00000000   0.00000000   0.00009866  -0.00101424   0.00000000   0.00000000   0.00000000   0.20561606   0.03225315   0.07871618  -0.01220700   0.00000000
  1.98000000   0.00000000   0.01741432  -0.00051344   0.00000000   0.64551103   0.00000000   0.00000000   0.00000000   0.00034561  -0.00088550   0.00000000   0.00000000   0.00000000   0.20561606   0.03225360   0.07871428  -0.01709000   0.00000000
  1.98200000   0.00000000   0.01741534  -0.00063835   0.00000000   0.64551103   0.00000000   0.00000000   0.00000000   0.00066157  -0.00056285   0.00000000   0.00000000   0.00000000   0.20561606   0.03225460   0.07871283  -0.01709000   0.00000000
  1.98400000   0.00000000   0.01741662  -0.00052240   0.00000000   0.64551103   0.00000000   0.00000000   0.00000000   0.00102963  -0.00002208   0.00000000   0.00000000   0.00000000   0.20561606   0.03225630   0.07871224  -0.01464800   0.00000000
  1.98600000   0.00000000   0.01741767  -0.00026395   0.00000000   0.64551103   0.00000000   0.00000000   0.00000000   0.00146179   0.00075137   0.00000000   0.00000000   0.00000000   0.20561606   0.03225879   0.07871297  -0.01464800   0.00000000
  1.98800000   0.00000000   0.01741819   0.00001567   0.00000000   0.64551103   0.00000000   0.00000000   0.00000000   0.00200112   0.00175955   0.00000000   0.00000000   0.00000000   0.20561606   0.03226225   0.07871548  -0.01709000   0.00000000
  1.99000000   0.00000000   0.01741816   0.00028177   0.00000000   0.64551103   0.00000000   0.00000000   0.00000000   0.00270755   0.00298945   0.00000000   0.00000000   0.00000000   0.20561606   0.03226696   0.07872023  -0.01220700   0.00000000
  1.99200000   0.00000000   0.01741760   0.00056411   0.00000000   0.64551103   0.00000000   0.00000000   0.00000000   0.00363118   0.00441509   0.00000000   0.00000000   0.00000000   0.20561606   0.03227330   0.07872764  -0.00732420   0.00000000
  1.99400000   0.00000000   0.01741647   0.00083605   0.00000000   0.64551103   0.00000000   0.00000000   0.00000000   0.00478575   0.00600056   0.00000000   0.00000000   0.00000000   0.20561606   0.03228171   0.07873805  -0.01709000   0.00000000
  1.99600000   0.00000000   0.01741480   0.00101854   0.00000000   0.64551103   0.00000000   0.00000000   0.00000000   0.00613514   0.00769615   0.00000000   0.00000000   0.00000000   0.20561606   0.03229264   0.07875175  -0.00976560   0.00000000
  1.99800000   0.00000000   0.01741276   0.00108064   0.00000000   0.64551103   0.00000000   0.00000000   0.00000000   0.00759769   0.00942889   0.00000000   0.00000000   0.00000000   0.20561606   0.03230637   0.07876887  -0.01709000   0.00000000
  2.00000000   0.00000000   0.01741060   0.00108064   0.00000000   0.64551103   0.00000000   0.00000000   0.00000000   0.00906392   0.01109583   0.00000000   0.00000000   0.00000000   0.20561606   0.03232303   0.07878940  -0.00976560   0.00000000
