# Supplementary material for: In vivo muscle force and muscle power during near-maximal frog jumps
Source: PLoS One. 2017 Mar 10;12(3):e0173415. doi: 10.1371/journal.pone.0173415 (PMC5345813; doi:10.1371/journal.pone.0173415)
Supplement: S3 File — Full raw data set of the current study. (ZIP) [file pone.0173415.s003.zip › Frog_jumping_full_dataset2/Extracted_data/Frog2/Jump3/Apr30jump3(total).xls]

## Sheet: .rms
0.95	1.07	0.958	1.064	1.032	0.112402

## Sheet: Power
Time	Vx	Vz	Fx	Fz	V (total)	F (total)	Power (tot.)	Power/kg	Muscle-mass-specific power	PL power	PL Muscle-mass-specific power
0	0	0	-0.00339585	0.268249	0	0.26827	0	0	0	-1.72e-06	-0.00344
0.002	0	0	-0.00314798	0.268881	0	0.268899	0	0	0	0	0
0.004	0	0	-0.00292693	0.269472	0	0.269488	0	0	0	0	0
0.006	0	0	-0.00274794	0.269989	0	0.270003	0	0	0	-4.5e-07	-0.0009
0.008	0	0	-0.00262425	0.270413	0	0.270426	0	0	0	0	0
0.01	0	0	-0.00256227	0.270742	0	0.270754	0	0	0	0	0
0.012	0	0	-0.00256076	0.27098	0	0.270993	0	0	0	0	0
0.014	0	0	-0.00261351	0.271134	0	0.271147	0	0	0	5.9e-07	0.00118
0.016	0	0	-0.00271175	0.271206	0	0.27122	0	0	0	0	0
0.018	0	0	-0.00284445	0.271197	0	0.271212	0	0	0	0	0
0.02	0	0	-0.00299821	0.27111	0	0.271126	0	0	0	6.1e-07	0.00122
0.022	0	0	-0.00315813	0.270954	0	0.270972	0	0	0	0	0
0.024	0	0	-0.0033091	0.270748	0	0.270769	0	0	0	0	0
0.026	0	0	-0.00343685	0.270518	0	0.27054	0	0	0	0	0
0.028	0	0	-0.00352969	0.270286	0	0.270309	0	0	0	0	0
0.03	0	0	-0.00358064	0.270071	0	0.270095	0	0	0	0	0
0.032	0	0	-0.00358869	0.269894	0	0.269918	0	0	0	0	0
0.034	0	0	-0.00355915	0.269779	0	0.269803	0	0	0	0	0
0.036	0	0	-0.00350235	0.269751	0	0.269774	0	0	0	0	0
0.038	0	0	-0.00343	0.269816	0	0.269837	0	0	0	0	0
0.04	0	0	-0.00335199	0.269959	0	0.26998	0	0	0	0	0
0.042	0	0	-0.00327587	0.270153	0	0.270173	0	0	0	0	0
0.044	0	0	-0.00320715	0.270375	0	0.270394	0	0	0	0	0
0.046	0	0	-0.00314856	0.270604	0	0.270622	0	0	0	0	0
0.048	0	0	-0.00309969	0.270823	0	0.27084	0	0	0	0	0
0.05	0	0	-0.00305859	0.271018	0	0.271035	0	0	0	0	0
0.052	0	0	-0.00302356	0.271179	0	0.271196	0	0	0	0	0
0.054	0	0	-0.002993	0.271302	0	0.271318	0	0	0	0	0
0.056	0	0	-0.00296391	0.27138	0	0.271397	0	0	0	0	0
0.058	0	0	-0.00293177	0.271407	0	0.271423	0	0	0	0	0
0.06	0	0	-0.00289222	0.27137	0	0.271385	0	0	0	0	0
0.062	0	0	-0.00284207	0.271262	0	0.271277	0	0	0	0	0
0.064	0	0	-0.00277873	0.271091	0	0.271106	0	0	0	-4e-07	-0.0008
0.066	0	0	-0.00269936	0.27088	0	0.270893	0	0	0	0	0
0.068	0	0	-0.00260163	0.270654	0	0.270666	0	0	0	0	0
0.07	0	0	-0.00248703	0.270441	0	0.270452	0	0	0	0	0
0.072	0	0	-0.00236344	0.270265	0	0.270275	0	0	0	0	0
0.074	0	0	-0.00224322	0.27014	0	0.270149	0	0	0	0	0
0.076	0	0	-0.00213907	0.270063	0	0.270071	0	0	0	0	0
0.078	0	0	-0.00206212	0.270021	0	0.270029	0	0	0	0	0
0.08	0	0	-0.00202086	0.270001	0	0.270009	0	0	0	0	0
0.082	0	0	-0.00201833	0.269995	0	0.270002	0	0	0	0	0
0.084	0	0	-0.00205021	0.269996	0	0.270004	0	0	0	0	0
0.086	0	0	-0.00210711	0.270005	0	0.270013	0	0	0	0	0
0.088	0	0	-0.00217864	0.270025	0	0.270034	0	0	0	6.2e-07	0.00124
0.09	0	0	-0.00225632	0.270056	0	0.270066	0	0	0	0	0
0.092	0	0	-0.00233445	0.270095	0	0.270105	0	0	0	0	0
0.094	0	0	-0.0024092	0.270133	0	0.270144	0	0	0	1.45e-06	0.0029
0.096	0	0	-0.00247743	0.270168	0	0.270179	0	0	0	1.47e-06	0.00294
0.098	0	0	-0.00253561	0.270199	0	0.270211	0	0	0	0	0
0.1	0	0	-0.00257996	0.270232	0	0.270244	0	0	0	0	0
0.102	0	0	-0.0026084	0.270274	0	0.270287	0	0	0	0	0
0.104	0	0	-0.00262184	0.270334	0	0.270346	0	0	0	0	0
0.106	0	0	-0.002623	0.270413	0	0.270426	0	0	0	1.96e-06	0.00392
0.108	0	0	-0.00261425	0.270502	0	0.270515	0	0	0	0	0
0.11	0	0	-0.00259677	0.270579	0	0.270591	0	0	0	-8.2e-07	-0.00164
0.112	0	0	-0.002572	0.270622	0	0.270635	0	0	0	-1.42e-06	-0.00284
0.114	0	0	-0.00254411	0.270614	0	0.270626	0	0	0	0	0
0.116	0	0	-0.00251971	0.27054	0	0.270552	0	0	0	0	0
0.118	0	0	-0.00250449	0.270394	0	0.270406	0	0	0	0	0
0.12	0	0	-0.00249962	0.270187	0	0.270199	0	0	0	0	0
0.122	0	0	-0.00250179	0.269938	0	0.26995	0	0	0	0	0
0.124	0	0	-0.00250769	0.269671	0	0.269683	0	0	0	-1.79e-06	-0.00358
0.126	0	0	-0.00251708	0.269405	0	0.269417	0	0	0	0	0
0.128	0	0	-0.0025317	0.269157	0	0.269169	0	0	0	1.03e-06	0.00206
0.13	0	0	-0.00255355	0.268944	0	0.268956	0	0	0	3.2e-06	0.0064
0.132	0	0	-0.00258358	0.268783	0	0.268796	0	0	0	0	0
0.134	0	0	-0.00262025	0.268685	0	0.268698	0	0	0	0	0
0.136	0	0	-0.00266131	0.268655	0	0.268668	0	0	0	1.29e-06	0.00258
0.138	0	0	-0.00270676	0.268694	0	0.268708	0	0	0	0	0
0.14	0	0	-0.00275809	0.268803	0	0.268817	0	0	0	0	0
0.142	0	0	-0.00281669	0.268972	0	0.268987	0	0	0	0	0
0.144	0	0	-0.00288432	0.269178	0	0.269194	0	0	0	6.7e-07	0.00134
0.146	0	0	-0.00296289	0.269381	0	0.269398	0	0	0	0	0
0.148	0	0	-0.00305271	0.269545	0	0.269562	0	0	0	3e-08	6e-05
0.15	0	0	-0.00315198	0.269646	0	0.269664	0	0	0	0	0
0.152	0	0	-0.00325772	0.269681	0	0.269701	0	0	0	0	0
0.154	0	0	-0.00336666	0.269662	0	0.269683	0	0	0	-1.52e-06	-0.00304
0.156	0	0	-0.00347609	0.269616	0	0.269638	0	0	0	0	0
0.158	0	0	-0.00358397	0.269573	0	0.269596	0	0	0	0	0
0.16	0	0	-0.00368723	0.269555	0	0.26958	0	0	0	-1.03e-06	-0.00206
0.162	0	0	-0.0037802	0.269572	0	0.269599	0	0	0	0	0
0.164	0	0	-0.00385532	0.26962	0	0.269648	0	0	0	0	0
0.166	0	0	-0.00390462	0.269694	0	0.269723	0	0	0	4.17e-06	0.00834
0.168	0	0	-0.0039207	0.269797	0	0.269826	0	0	0	0	0
0.17	0	0	-0.00389822	0.269939	0	0.269967	0	0	0	0	0
0.172	0	0	-0.00383658	0.270131	0	0.270159	0	0	0	2.11e-06	0.00422
0.174	0	0	-0.00374238	0.270373	0	0.270399	0	0	0	0	0
0.176	0	0	-0.00362882	0.27065	0	0.270674	0	0	0	0	0
0.178	0	0	-0.00351081	0.270939	0	0.270962	0	0	0	0	0
0.18	0	0	-0.00339906	0.271222	0	0.271244	0	0	0	0	0
0.182	0	0	-0.00329753	0.27149	0	0.27151	0	0	0	1.1e-06	0.0022
0.184	0	0	-0.00320595	0.271737	0	0.271756	0	0	0	1.36e-06	0.00272
0.186	0	0	-0.00312316	0.271958	0	0.271976	0	0	0	0	0
0.188	0	0	-0.00304766	0.272142	0	0.272159	0	0	0	-1.85e-06	-0.0037
0.19	0	0	-0.00297738	0.272275	0	0.272292	0	0	0	0	0
0.192	0	0	-0.00291152	0.272346	0	0.272362	0	0	0	0	0
0.194	0	0	-0.00285206	0.272346	0	0.272361	0	0	0	-3.75e-06	-0.0075
0.196	0	0	-0.00280277	0.272272	0	0.272287	0	0	0	0	0
0.198	0	0	-0.00276689	0.27213	0	0.272144	0	0	0	-1.246e-05	-0.02492
0.2	0	0	-0.00274581	0.271922	0	0.271936	0	0	0	-1.48e-06	-0.00296
0.202	0	0	-0.00273998	0.271656	0	0.27167	0	0	0	-1.56e-06	-0.00312
0.204	0	0	-0.00275027	0.271337	0	0.271351	0	0	0	0	0
0.206	0	0	-0.00277837	0.270979	0	0.270993	0	0	0	8.8e-07	0.00176
0.208	0	0	-0.00282692	0.270604	0	0.270619	0	0	0	4.59e-06	0.00918
0.21	0	0	-0.00289809	0.270235	0	0.270251	0	0	0	3.58e-06	0.00716
0.212	0	0	-0.00298991	0.269899	0	0.269915	0	0	0	3.85e-06	0.0077
0.214	0	0	-0.00309526	0.26962	0	0.269638	0	0	0	0	0
0.216	0	0	-0.00320587	0.269413	0	0.269432	0	0	0	1.86e-06	0.00372
0.218	0	0	-0.00331545	0.269271	0	0.269291	0	0	0	0	0
0.22	0	0	-0.00341848	0.269175	0	0.269197	0	0	0	0	0
0.222	0	0	-0.00350981	0.269106	0	0.269129	0	0	0	2.94e-06	0.00588
0.224	0	0	-0.00358586	0.269047	0	0.269071	0	0	0	1.08e-06	0.00216
0.226	0	0	-0.00364339	0.268992	0	0.269016	0	0	0	1.8e-07	0.00036
0.228	0	0	-0.00367821	0.26895	0	0.268975	0	0	0	-3.5e-07	-0.0007
0.23	0	0	-0.00368743	0.26895	0	0.268975	0	0	0	0	0
0.232	0	0	-0.00367145	0.269028	0	0.269053	0	0	0	0	0
0.234	0	0	-0.00363377	0.269213	0	0.269238	0	0	0	0	0
0.236	0	0	-0.00357902	0.269517	0	0.26954	0	0	0	0	0
0.238	0	0	-0.0035102	0.269927	0	0.26995	0	0	0	0	0
0.24	0	0	-0.00342792	0.270417	0	0.270439	0	0	0	-4.6e-07	-0.00092
0.242	0	0	-0.00333273	0.270947	0	0.270968	0	0	0	0	0
0.244	0	0	-0.00322713	0.271474	0	0.271493	0	0	0	2e-07	0.0004
0.246	0	0	-0.00311516	0.271956	0	0.271973	0	0	0	0	0
0.248	0	0	-0.00300123	0.272364	0	0.27238	0	0	0	0	0
0.25	0	0	-0.00288943	0.272684	0	0.272699	0	0	0	-1e-08	-2e-05
0.252	0	0	-0.00278361	0.272905	0	0.272919	0	0	0	-9e-08	-0.00018
0.254	0	0	-0.00268806	0.273015	0	0.273029	0	0	0	-3e-07	-0.0006
0.256	0	0	-0.00260713	0.273003	0	0.273015	0	0	0	-1.6e-07	-0.00032
0.258	0	0	-0.00254421	0.272866	0	0.272877	0	0	0	0	0
0.26	0	0	-0.00250254	0.272614	0	0.272625	0	0	0	0	0
0.262	0	0	-0.00248606	0.27226	0	0.272271	0	0	0	-1.6e-07	-0.00032
0.264	0	0	-0.0024968	0.271821	0	0.271832	0	0	0	0	0
0.266	0	0	-0.00253253	0.271324	0	0.271336	0	0	0	0	0
0.268	0	0	-0.00258842	0.270814	0	0.270827	0	0	0	0	0
0.27	0	0	-0.00266017	0.270346	0	0.270359	0	0	0	-4.7e-07	-0.00094
0.272	0	0	-0.0027451	0.26996	0	0.269974	0	0	0	4.8e-07	0.00096
0.274	0	0	-0.00284095	0.269687	0	0.269702	0	0	0	3.02e-06	0.00604
0.276	0	0	-0.00294441	0.269541	0	0.269557	0	0	0	2.07e-06	0.00414
0.278	0	0	-0.00305039	0.269525	0	0.269542	0	0	0	1.03e-06	0.00206
0.28	0	0	-0.0031527	0.269627	0	0.269646	0	0	0	0	0
0.282	0	0	-0.00324548	0.269822	0	0.269841	0	0	0	1.36e-06	0.00272
0.284	0	0	-0.00332315	0.270076	0	0.270096	0	0	0	8.6e-07	0.00172
0.286	0	0	-0.00338042	0.270352	0	0.270373	0	0	0	0	0
0.288	0	0	-0.003414	0.270608	0	0.27063	0	0	0	2e-08	4e-05
0.29	0	0	-0.00342365	0.270804	0	0.270826	0	0	0	-1.6e-07	-0.00032
0.292	0	0	-0.00341153	0.270905	0	0.270926	0	0	0	0	0
0.294	0	0	-0.00338155	0.27089	0	0.270911	0	0	0	0	0
0.296	0	0	-0.00333963	0.270759	0	0.27078	0	0	0	0	0
0.298	0	0	-0.00329307	0.270534	0	0.270554	0	0	0	0	0
0.3	0	0	-0.00324813	0.270256	0	0.270275	0	0	0	-5.6e-07	-0.00112
0.302	0	0	-0.00320783	0.269972	0	0.269991	0	0	0	0	0
0.304	0	0	-0.00317138	0.26973	0	0.269748	0	0	0	-3.8e-07	-0.00076
0.306	0	0	-0.00313435	0.269564	0	0.269582	0	0	0	0	0
0.308	0	0	-0.00308991	0.269492	0	0.26951	0	0	0	0	0
0.31	0	0	-0.00303255	0.269514	0	0.269531	0	0	0	-1.3e-07	-0.00026
0.312	0	0	-0.00296129	0.26961	0	0.269626	0	0	0	6e-08	0.00012
0.314	0	0	-0.00287966	0.269751	0	0.269766	0	0	0	0	0
0.316	0	0	-0.00279424	0.269905	0	0.269919	0	0	0	0	0
0.318	0	0	-0.00271284	0.270048	0	0.270062	0	0	0	0	0
0.32	0	0	-0.00264	0.270168	0	0.270181	0	0	0	0	0
0.322	0	0	-0.00257406	0.27026	0	0.270272	0	0	0	2.5e-07	0.0005
0.324	0	0	-0.00250999	0.270322	0	0.270334	0	0	0	0	0
0.326	0	0	-0.00244429	0.270352	0	0.270363	0	0	0	0	0
0.328	0	0	-0.00237707	0.270352	0	0.270362	0	0	0	2.4e-07	0.00048
0.33	0	0	-0.00231141	0.270334	0	0.270344	0	0	0	3.2e-07	0.00064
0.332	0	0	-0.00225199	0.270315	0	0.270325	0	0	0	2e-07	0.0004
0.334	0	0	-0.00220384	0.270314	0	0.270323	0	0	0	0	0
0.336	0	0	-0.00217061	0.270341	0	0.270349	0	0	0	0	0
0.338	0	0	-0.00215231	0.270393	0	0.270402	0	0	0	0	0
0.34	0	0	-0.00214492	0.270466	0	0.270475	0	0	0	0	0
0.342	0	0	-0.00214269	0.270553	0	0.270561	0	0	0	0	0
0.344	0	0	-0.00214001	0.270647	0	0.270655	0	0	0	-7e-08	-0.00014
0.346	0	0	-0.00213121	0.27074	0	0.270749	0	0	0	-4.1e-07	-0.00082
0.348	0	0	-0.00211139	0.270818	0	0.270826	0	0	0	-2e-07	-0.0004
0.35	0	0	-0.00207861	0.270868	0	0.270876	0	0	0	-4.5e-07	-0.0009
0.352	0	0	-0.00203455	0.270888	0	0.270896	0	0	0	-2e-07	-0.0004
0.354	0	0	-0.0019828	0.270888	0	0.270895	0	0	0	0	0
0.356	0	0	-0.00192756	0.270878	0	0.270885	0	0	0	0	0
0.358	0	0	-0.00187385	0.270865	0	0.270871	0	0	0	-6.3e-07	-0.00126
0.36	0	0	-0.00182679	0.270855	0	0.270861	0	0	0	0	0
0.362	0	0	-0.00178981	0.270852	0	0.270858	0	0	0	0	0
0.364	0	0	-0.00176445	0.270863	0	0.270869	0	0	0	-6.4e-07	-0.00128
0.366	0	0	-0.00175125	0.270899	0	0.270904	0	0	0	-6.2e-07	-0.00124
0.368	0	0	-0.00174929	0.270971	0	0.270976	0	0	0	0	0
0.37	0	0	-0.00175554	0.27109	0	0.271095	0	0	0	-3.2e-07	-0.00064
0.372	0	0	-0.00176521	0.271258	0	0.271264	0	0	0	-2.2e-07	-0.00044
0.374	0	0	-0.00177247	0.271465	0	0.271471	0	0	0	0	0
0.376	0	0	-0.0017721	0.271688	0	0.271693	0	0	0	0	0
0.378	0	0	-0.00176149	0.271905	0	0.271911	0	0	0	1.29e-06	0.00258
0.38	0	0	-0.00174023	0.272106	0	0.272111	0	0	0	4.5e-07	0.0009
0.382	0	0	-0.00170876	0.272283	0	0.272289	0	0	0	1.01e-06	0.00202
0.384	0	0	-0.00166895	0.272435	0	0.27244	0	0	0	4.4e-07	0.00088
0.386	0	0	-0.00162424	0.272562	0	0.272567	0	0	0	1.39e-06	0.00278
0.388	0	0	-0.0015776	0.272668	0	0.272673	0	0	0	5.7e-07	0.00114
0.39	0	0	-0.00153152	0.272758	0	0.272763	0	0	0	0	0
0.392	0	0	-0.00149076	0.272829	0	0.272833	0	0	0	-1.1e-07	-0.00022
0.394	0	0	-0.00146382	0.272865	0	0.272869	0	0	0	-3e-08	-6e-05
0.396	0	0	-0.00146124	0.27285	0	0.272854	0	0	0	2.6e-07	0.00052
0.398	0	0	-0.00149222	0.272775	0	0.272779	0	0	0	0	0
0.4	0	0	-0.00156201	0.272638	0	0.272642	0	0	0	4e-07	0.0008
0.402	0	0	-0.00167125	0.272444	0	0.272449	0	0	0	0	0
0.404	0	0	-0.00181624	0.272204	0	0.27221	0	0	0	1.59e-06	0.00318
0.406	0	0	-0.00198992	0.271936	0	0.271943	0	0	0	4.5e-07	0.0009
0.408	0	0	-0.0021843	0.271661	0	0.271669	0	0	0	0	0
0.41	0	0	-0.00239212	0.271396	0	0.271407	0	0	0	2.5e-07	0.0005
0.412	0	0	-0.0026057	0.271154	0	0.271166	0	0	0	0	0
0.414	0	0	-0.00281594	0.270942	0	0.270956	0	0	0	-2.7e-07	-0.00054
0.416	0	0	-0.00301461	0.270764	0	0.27078	0	0	0	-2.9e-07	-0.00058
0.418	0	0	-0.00319676	0.270616	0	0.270635	0	0	0	-2.5e-07	-0.0005
0.42	0	0	-0.00336109	0.27049	0	0.270511	0	0	0	0	0
0.422	0	0	-0.00350951	0.270381	0	0.270404	0	0	0	-3.1e-07	-0.00062
0.424	0	0	-0.00364616	0.270292	0	0.270317	0	0	0	-3.4e-07	-0.00068
0.426	0	0	-0.00377586	0.27023	0	0.270256	0	0	0	-7.1e-07	-0.00142
0.428	0	0	-0.00390276	0.270192	0	0.27022	0	0	0	1.2e-07	0.00024
0.43	0	0	-0.00402916	0.270168	0	0.270198	0	0	0	0	0
0.432	0	0	-0.00415454	0.270151	0	0.270183	0	0	0	6.6e-07	0.00132
0.434	0	0	-0.00427508	0.270142	0	0.270176	0	0	0	4.26e-06	0.00852
0.436	0	0	-0.00438372	0.270155	0	0.27019	0	0	0	1.66e-06	0.00332
0.438	0	0	-0.00447149	0.270202	0	0.270239	0	0	0	0	0
0.44	0	0	-0.00453004	0.270281	0	0.270319	0	0	0	0	0
0.442	0	0	-0.00455444	0.270371	0	0.27041	0	0	0	1.16e-06	0.00232
0.444	0	0	-0.00454475	0.270454	0	0.270492	0	0	0	7.7e-07	0.00154
0.446	0	0	-0.00450594	0.270524	0	0.270561	0	0	0	1.5e-07	0.0003
0.448	0	0	-0.00444665	0.270591	0	0.270628	0	0	0	0	0
0.45	0	0	-0.00437673	0.270671	0	0.270707	0	0	0	-5.4e-07	-0.00108
0.452	0	0	-0.00430455	0.270779	0	0.270813	0	0	0	-1.5e-06	-0.003
0.454	0	0	-0.00423503	0.270923	0	0.270956	0	0	0	0	0
0.456	0	0	-0.00416886	0.271103	0	0.271135	0	0	0	-1.64e-06	-0.00328
0.458	0	0	-0.00410312	0.271312	0	0.271343	0	0	0	0	0
0.46	0	0	-0.00403138	0.271545	0	0.271575	0	0	0	0	0
0.462	0	0	-0.00394325	0.271795	0	0.271824	0	0	0	-3.5e-07	-0.0007
0.464	0	0	-0.00382745	0.272049	0	0.272076	0	0	0	-4.1e-07	-0.00082
0.466	0	0	-0.00367698	0.272285	0	0.27231	0	0	0	-1.3e-07	-0.00026
0.468	0	0	-0.00349067	0.272484	0	0.272506	0	0	0	0	0
0.47	0	0	-0.00327125	0.272636	0	0.272655	0	0	0	0	0
0.472	0	0	-0.00302464	0.272741	0	0.272758	0	0	0	1.76e-06	0.00352
0.474	0	0	-0.00276138	0.272808	0	0.272822	0	0	0	8.6e-07	0.00172
0.476	0	0	-0.00249594	0.272841	0	0.272852	0	0	0	0	0
0.478	0	0	-0.00224318	0.272851	0	0.27286	0	0	0	1.9e-07	0.00038
0.48	0	0	-0.00201539	0.272848	0	0.272855	0	0	0	0	0
0.482	0	0	-0.00182104	0.272843	0	0.272849	0	0	0	0	0
0.484	0	0	-0.00166499	0.272844	0	0.272849	0	0	0	0	0
0.486	0	0	-0.00154963	0.272851	0	0.272855	0	0	0	-5.2e-07	-0.00104
0.488	0	0	-0.00147608	0.272867	0	0.272871	0	0	0	-6.5e-07	-0.0013
0.49	0	0	-0.00144424	0.272893	0	0.272897	0	0	0	-2.9e-07	-0.00058
0.492	0	0	-0.00145186	0.272931	0	0.272935	0	0	0	-9e-08	-0.00018
0.494	0	0	-0.00149392	0.272981	0	0.272986	0	0	0	1.8e-07	0.00036
0.496	0	0	-0.00156349	0.27305	0	0.273054	0	0	0	0	0
0.498	0	0	-0.0016546	0.273139	0	0.273144	0	0	0	1.8e-07	0.00036
0.5	0	0	-0.00176554	0.273236	0	0.273242	0	0	0	-4.9e-07	-0.00098
0.502	0	0	-0.00189948	0.273314	0	0.273321	0	0	0	-5.1e-07	-0.00102
0.504	0	0	-0.00206051	0.27334	0	0.273348	0	0	0	0	0
0.506	0	0	-0.00224865	0.273293	0	0.273302	0	0	0	0	0
0.508	0	0	-0.00245885	0.273167	0	0.273178	0	0	0	0	0
0.51	0	0	-0.00268318	0.272966	0	0.272979	0	0	0	0	0
0.512	0	0	-0.00291216	0.272688	0	0.272704	0	0	0	2.5e-07	0.0005
0.514	0	0	-0.00313611	0.272332	0	0.27235	0	0	0	8.7e-07	0.00174
0.516	0	0	-0.00334824	0.271908	0	0.271929	0	0	0	1.22e-06	0.00244
0.518	0	0	-0.00354619	0.271447	0	0.27147	0	0	0	1.22e-06	0.00244
0.52	0	0	-0.00372964	0.27099	0	0.271016	0	0	0	0	0
0.522	0	0	-0.00389788	0.270572	0	0.2706	0	0	0	0	0
0.524	0	0	-0.00404928	0.27021	0	0.27024	0	0	0	-3e-08	-6e-05
0.526	0	0	-0.00418072	0.269904	0	0.269936	0	0	0	-2.4e-07	-0.00048
0.528	0	0	-0.00428668	0.269649	0	0.269683	0	0	0	-9.1e-07	-0.00182
0.53	0	0	-0.00435924	0.269436	0	0.269472	0	0	0	0	0
0.532	0	0	-0.00439038	0.269259	0	0.269295	0	0	0	-1.14e-06	-0.00228
0.534	0	0	-0.0043751	0.269106	0	0.269142	0	0	0	-3.4e-07	-0.00068
0.536	0	0	-0.00431177	0.268968	0	0.269002	0	0	0	-3e-08	-6e-05
0.538	0	0	-0.00420038	0.268839	0	0.268872	0	0	0	2.8e-07	0.00056
0.54	0	0	-0.00404191	0.268726	0	0.268756	0	0	0	3.9e-07	0.00078
0.542	0	0	-0.00384078	0.26864	0	0.268668	0	0	0	1.11e-06	0.00222
0.544	0	0	-0.00360748	0.268589	0	0.268613	0	0	0	2.1e-07	0.00042
0.546	0	0	-0.00335612	0.268565	0	0.268586	0	0	0	8e-08	0.00016
0.548	0	0	-0.00309981	0.26856	0	0.268578	0	0	0	0	0
0.55	0	0	-0.00285107	0.268567	0	0.268582	0	0	0	-4.7e-07	-0.00094
0.552	0	0	-0.00262423	0.268586	0	0.268599	0	0	0	0	0
0.554	0	0	-0.00243281	0.268617	0	0.268628	0	0	0	3e-08	6e-05
0.556	0	0	-0.00228499	0.268655	0	0.268665	0	0	0	0	0
0.558	0	0	-0.00218324	0.268694	0	0.268703	0	0	0	-9e-08	-0.00018
0.56	0	0	-0.00212787	0.268729	0	0.268738	0	0	0	-3.1e-07	-0.00062
0.562	0	0	-0.0021185	0.268762	0	0.26877	0	0	0	0	0
0.564	0	0	-0.00215197	0.268798	0	0.268806	0	0	0	-1.29e-06	-0.00258
0.566	0	0	-0.00222196	0.268841	0	0.26885	0	0	0	-1.21e-06	-0.00242
0.568	0	0	-0.00232202	0.268896	0	0.268906	0	0	0	-9.1e-07	-0.00182
0.57	0	0	-0.00244619	0.268964	0	0.268975	0	0	0	-2.8e-07	-0.00056
0.572	0	0	-0.00258662	0.269048	0	0.269061	0	0	0	-4.1e-07	-0.00082
0.574	0	0	-0.00273288	0.269157	0	0.269171	0	0	0	0	0
0.576	0	0	-0.0028745	0.269295	0	0.26931	0	0	0	1e-07	0.0002
0.578	0	0	-0.00300468	0.269458	0	0.269474	0	0	0	0	0
0.58	0	0	-0.00312206	0.269624	0	0.269642	0	0	0	0	0
0.582	0	0	-0.00322969	0.269765	0	0.269785	0	0	0	0	0
0.584	0	0	-0.00333209	0.269862	0	0.269883	0	0	0	0	0
0.586	0	0	-0.00343178	0.269908	0	0.26993	0	0	0	6.9e-07	0.00138
0.588	0	0	-0.0035271	0.269901	0	0.269924	0	0	0	2.29e-06	0.00458
0.59	0	0	-0.0036137	0.269846	0	0.26987	0	0	0	1.5e-07	0.0003
0.592	0	0	-0.00368712	0.269755	0	0.269781	0	0	0	0	0
0.594	0	0	-0.00374329	0.269645	0	0.269671	0	0	0	-3.1e-07	-0.00062
0.596	0	0	-0.00377905	0.269525	0	0.269551	0	0	0	-1.08e-06	-0.00216
0.598	0	0	-0.00379427	0.269402	0	0.269429	0	0	0	0	0
0.6	0	0	-0.00379192	0.269282	0	0.269309	0	0	0	0	0
0.602	0	0	-0.0037741	0.269179	0	0.269206	0	0	0	-2.22e-06	-0.00444
0.604	0	0	-0.00373899	0.269115	0	0.269141	0	0	0	0	0
0.606	0	0	-0.00368194	0.269113	0	0.269139	0	0	0	0	0
0.608	0	0	-0.00359993	0.269185	0	0.269209	0	0	0	-6e-08	-0.00012
0.61	0	0	-0.0034947	0.269329	0	0.269351	0	0	0	0	0
0.612	0	0	-0.00337145	0.269538	0	0.269559	0	0	0	0	0
0.614	0	0	-0.0032363	0.269808	0	0.269828	0	0	0	0	0
0.616	0	0	-0.00309606	0.270137	0	0.270155	0	0	0	0	0
0.618	0	0	-0.00295857	0.270521	0	0.270537	0	0	0	5.9e-07	0.00118
0.62	0	0	-0.00283126	0.270944	0	0.270958	0	0	0	0	0
0.622	0	0	-0.00271761	0.271374	0	0.271388	0	0	0	3.8e-07	0.00076
0.624	0	0	-0.00261551	0.271781	0	0.271793	0	0	0	2.6e-07	0.00052
0.626	0	0	-0.00252117	0.272138	0	0.272149	0	0	0	3.6e-07	0.00072
0.628	0	0	-0.00243527	0.272423	0	0.272434	0	0	0	1.4e-07	0.00028
0.63	0	0	-0.00236425	0.272607	0	0.272617	0	0	0	1.8e-07	0.00036
0.632	0	0	-0.00231569	0.272658	0	0.272668	0	0	0	5.2e-07	0.00104
0.634	0	0	-0.00229362	0.272559	0	0.272569	0	0	0	3.4e-07	0.00068
0.636	0	0	-0.00229778	0.272322	0	0.272332	0	0	0	0	0
0.638	0	0	-0.00232484	0.271981	0	0.271991	0	0	0	1.03e-06	0.00206
0.64	0	0	-0.00236948	0.271574	0	0.271584	0	0	0	8.9e-07	0.00178
0.642	0	0	-0.00242557	0.271135	0	0.271146	0	0	0	0	0
0.644	0	0	-0.00248746	0.270699	0	0.27071	0	0	0	-2.1e-07	-0.00042
0.646	0	0	-0.00255128	0.270301	0	0.270313	0	0	0	-1.05e-06	-0.0021
0.648	0	0	-0.00261518	0.269966	0	0.269979	0	0	0	-6e-07	-0.0012
0.65	0	0	-0.00267747	0.269703	0	0.269716	0	0	0	-1.69e-06	-0.00338
0.652	0	0	-0.00273451	0.26951	0	0.269524	0	0	0	-2.91e-06	-0.00582
0.654	0	0	-0.00278138	0.269383	0	0.269398	0	0	0	-1.87e-06	-0.00374
0.656	0	0	-0.00281369	0.269308	0	0.269323	0	0	0	-5.19e-06	-0.01038
0.658	0	0	-0.00282902	0.269266	0	0.269281	0	0	0	0	0
0.66	0	0	-0.00282922	0.269238	0	0.269253	0	0	0	-8.2e-07	-0.00164
0.662	0	0	-0.00282087	0.269213	0	0.269227	0	0	0	1.4e-07	0.00028
0.664	0	0	-0.00281217	0.269183	0	0.269197	0	0	0	1.43e-06	0.00286
0.666	0	0	-0.00280998	0.269149	0	0.269163	0	0	0	0	0
0.668	0	0	-0.00281857	0.269116	0	0.269131	0	0	0	1.12e-06	0.00224
0.67	0	0	-0.00283928	0.269095	0	0.26911	0	0	0	0	0
0.672	0	0	-0.00287229	0.269098	0	0.269113	0	0	0	0	0
0.674	0	0	-0.00291854	0.269136	0	0.269152	0	0	0	1.54e-06	0.00308
0.676	0	0	-0.00297911	0.269222	0	0.269239	0	0	0	0	0
0.678	0	0	-0.00305383	0.269351	0	0.269369	0	0	0	1.82e-06	0.00364
0.68	0	0	-0.00314132	0.269505	0	0.269523	0	0	0	5.7e-07	0.00114
0.682	0	0	-0.00323915	0.269664	0	0.269684	0	0	0	7.1e-07	0.00142
0.684	0	0	-0.00334318	0.26983	0	0.269851	0	0	0	1.69e-06	0.00338
0.686	0	0	-0.00344587	0.270019	0	0.270041	0	0	0	5.71e-06	0.01142
0.688	0	0	-0.00353549	0.270247	0	0.270271	0	0	0	0	0
0.69	0	0	-0.0035983	0.27052	0	0.270544	0	0	0	1.84e-06	0.00368
0.692	0	0	-0.00362373	0.270826	0	0.27085	0	0	0	0	0
0.694	0	0	-0.00360857	0.271143	0	0.271167	0	0	0	9.1e-07	0.00182
0.696	0	0	-0.00355611	0.271438	0	0.271461	0	0	0	0	0
0.698	0	0	-0.00347289	0.271673	0	0.271695	0	0	0	-1.67e-06	-0.00334
0.7	0	0	-0.00336765	0.271816	0	0.271837	0	0	0	0	0
0.702	0	0	-0.00325106	0.271861	0	0.27188	0	0	0	0	0
0.704	0	0	-0.00313282	0.271825	0	0.271843	0	0	0	-1.2e-06	-0.0024
0.706	0	0	-0.00301849	0.271734	0	0.271751	0	0	0	-3.25e-06	-0.0065
0.708	0	0	-0.00290991	0.271606	0	0.271621	0	0	0	0	0
0.71	0	0	-0.00280787	0.271449	0	0.271463	0	0	0	-6e-07	-0.0012
0.712	0	0	-0.00271407	0.271268	0	0.271282	0	0	0	0	0
0.714	0	0	-0.00263201	0.271067	0	0.27108	0	0	0	1.88e-06	0.00376
0.716	0	0	-0.00256742	0.270848	0	0.27086	0	0	0	0	0
0.718	0	0	-0.002526	0.270614	0	0.270626	0	0	0	0	0
0.72	0	0	-0.00250887	0.270376	0	0.270388	0	0	0	1.54e-06	0.00308
0.722	0	0	-0.00251167	0.270141	0	0.270153	0	0	0	3.1e-07	0.00062
0.724	0	0	-0.00252848	0.26991	0	0.269922	0	0	0	1.7e-07	0.00034
0.726	0	0	-0.00255566	0.269684	0	0.269696	0	0	0	7e-08	0.00014
0.728	0	0	-0.0025931	0.269483	0	0.269495	0	0	0	4e-08	8e-05
0.73	0	0	-0.00264319	0.269332	0	0.269345	0	0	0	0	0
0.732	0	0	-0.00270864	0.269245	0	0.269258	0	0	0	0	0
0.734	0	0	-0.00279005	0.269204	0	0.269218	0	0	0	0	0
0.736	0	0	-0.00288492	0.26918	0	0.269195	0	0	0	1.7e-07	0.00034
0.738	0	0	-0.00298936	0.269148	0	0.269164	0	0	0	5.5e-07	0.0011
0.74	0	0	-0.00309931	0.269094	0	0.269112	0	0	0	0	0
0.742	0	0	-0.00320911	0.269015	0	0.269034	0	0	0	3.6e-07	0.00072
0.744	0	0	-0.00331059	0.268919	0	0.26894	0	0	0	6.8e-07	0.00136
0.746	0	0	-0.00339587	0.268822	0	0.268843	0	0	0	0	0
0.748	0	0	-0.00346053	0.268742	0	0.268764	0	0	0	7.6e-07	0.00152
0.75	0	0	-0.00350411	0.268696	0	0.268719	0	0	0	1.6e-07	0.00032
0.752	0	0	-0.00352809	0.268698	0	0.268721	0	0	0	-1.3e-07	-0.00026
0.754	0	0	-0.00353379	0.268756	0	0.268779	0	0	0	-8.1e-07	-0.00162
0.756	0	0	-0.00352165	0.268871	0	0.268895	0	0	0	-2.04e-06	-0.00408
0.758	0	0	-0.00349269	0.269035	0	0.269057	0	0	0	-1.7e-07	-0.00034
0.76	0	0	-0.00344931	0.269226	0	0.269248	0	0	0	1.9e-07	0.00038
0.762	0	0	-0.00339465	0.269424	0	0.269445	0	0	0	3.7e-07	0.00074
0.764	0	0	-0.00333332	0.269604	0	0.269624	0	0	0	1.12e-06	0.00224
0.766	0	0	-0.00327198	0.269744	0	0.269764	0	0	0	4.8e-07	0.00096
0.768	0	0	-0.00321664	0.269824	0	0.269843	0	0	0	6e-07	0.0012
0.77	0	0	-0.00316921	0.269835	0	0.269854	0	0	0	-4.2e-07	-0.00084
0.772	0	0	-0.00312755	0.269781	0	0.269799	0	0	0	-4.7e-07	-0.00094
0.774	0	0	-0.0030888	0.269676	0	0.269694	0	0	0	-5.6e-07	-0.00112
0.776	0	0	-0.00305247	0.26954	0	0.269557	0	0	0	-5.4e-07	-0.00108
0.778	0	0	-0.00302134	0.269395	0	0.269412	0	0	0	-5.2e-07	-0.00104
0.78	0	0	-0.00300091	0.269266	0	0.269283	0	0	0	-1.22e-06	-0.00244
0.782	0	0	-0.0029976	0.26918	0	0.269196	0	0	0	0	0
0.784	0	0	-0.00301612	0.269168	0	0.269185	0	0	0	0	0
0.786	0	0	-0.00305746	0.269255	0	0.269272	0	0	0	-5.1e-07	-0.00102
0.788	0	0	-0.0031186	0.269435	0	0.269453	0	0	0	-1.63e-06	-0.00326
0.79	0	0	-0.00319436	0.269669	0	0.269687	0	0	0	-9e-08	-0.00018
0.792	0	0	-0.00328087	0.269898	0	0.269918	0	0	0	5.2e-07	0.00104
0.794	0	0	-0.00337746	0.270072	0	0.270093	0	0	0	5.2e-07	0.00104
0.796	0	0	-0.0034852	0.270161	0	0.270183	0	0	0	9.1e-07	0.00182
0.798	0	0	-0.00360412	0.270148	0	0.270172	0	0	0	0	0
0.8	0	0	-0.00373166	0.270033	0	0.270059	0	0	0	2.62e-06	0.00524
0.802	0	0	-0.00386312	0.26984	0	0.269868	0	0	0	3.53e-06	0.00706
0.804	0	0	-0.00399318	0.269604	0	0.269634	0	0	0	5.43e-06	0.01086
0.806	0	0	-0.0041172	0.269357	0	0.269389	0	0	0	5.9e-07	0.00118
0.808	0	0	-0.00423105	0.269129	0	0.269163	0	0	0	1.87e-06	0.00374
0.81	0	0	-0.00432954	0.268944	0	0.268979	0	0	0	6.2e-07	0.00124
0.812	0	0	-0.00440578	0.268817	0	0.268854	0	0	0	7.1e-07	0.00142
0.814	0	0	-0.00445242	0.268753	0	0.26879	0	0	0	1.6e-07	0.00032
0.816	0	0	-0.00446248	0.268746	0	0.268783	0	0	0	9e-08	0.00018
0.818	0	0	-0.00442973	0.268785	0	0.268822	0	0	0	1e-08	2e-05
0.82	0	0	-0.00435139	0.268861	0	0.268896	0	0	0	-4e-08	-8e-05
0.822	0	0	-0.00423105	0.268967	0	0.269	0	0	0	-1.7e-07	-0.00034
0.824	0	0	-0.00407751	0.269099	0	0.269129	0	0	0	0	0
0.826	0	0	-0.00390119	0.269246	0	0.269274	0	0	0	-3.1e-07	-0.00062
0.828	0	0	-0.00371144	0.269395	0	0.26942	0	0	0	-6e-08	-0.00012
0.83	0	0	-0.00351524	0.269527	0	0.26955	0	0	0	3.1e-07	0.00062
0.832	0	0	-0.00331738	0.269627	0	0.269647	0	0	0	0	0
0.834	0	0	-0.00312217	0.269684	0	0.269702	0	0	0	0	0
0.836	0	0	-0.00293462	0.269699	0	0.269715	0	0	0	-1.3e-06	-0.0026
0.838	0	0	-0.00275973	0.269686	0	0.2697	0	0	0	-1.84e-06	-0.00368
0.84	0	0	-0.00260201	0.269665	0	0.269678	0	0	0	-8e-07	-0.0016
0.842	0	0	-0.00246557	0.26966	0	0.269671	0	0	0	0	0
0.844	0	0	-0.00235404	0.26969	0	0.269701	0	0	0	-5e-08	-0.0001
0.846	0	0	-0.00227153	0.269774	0	0.269784	0	0	0	0	0
0.848	0	0	-0.00222373	0.269913	0	0.269922	0	0	0	4.2e-07	0.00084
0.85	0	0	-0.00221684	0.270091	0	0.2701	0	0	0	3.9e-07	0.00078
0.852	0	0	-0.00225513	0.270284	0	0.270294	0	0	0	0	0
0.854	0	0	-0.00234026	0.270462	0	0.270472	0	0	0	-3.5e-07	-0.0007
0.856	0	0	-0.00247182	0.270597	0	0.270608	0	0	0	-1.8e-06	-0.0036
0.858	0	0	-0.00264685	0.270669	0	0.270682	0	0	0	-7.7e-07	-0.00154
0.86	0	0	-0.00285906	0.270675	0	0.27069	0	0	0	-2.99e-06	-0.00598
0.862	0	0	-0.00309984	0.270628	0	0.270646	0	0	0	0	0
0.864	0	0	-0.00335922	0.270553	0	0.270574	0	0	0	1.7e-07	0.00034
0.866	0	0	-0.00362622	0.270471	0	0.270495	0	0	0	5.9e-07	0.00118
0.868	0	0	-0.00388997	0.270404	0	0.270432	0	0	0	0	0
0.87	0	0	-0.00414056	0.270379	0	0.270411	0	0	0	2.89e-06	0.00578
0.872	0	0	-0.00436844	0.270409	0	0.270444	0	0	0	1.56e-06	0.00312
0.874	0	0	-0.00456517	0.270491	0	0.27053	0	0	0	1.64e-06	0.00328
0.876	0	0	-0.00472483	0.27062	0	0.270661	0	0	0	0	0
0.878	0	0	-0.00484434	0.270793	0	0.270836	0	0	0	8.03e-06	0.01606
0.88	0	0	-0.00492321	0.271007	0	0.271052	0	0	0	0	0
0.882	0	0	-0.0049636	0.271255	0	0.271301	0	0	0	0	0
0.884	0	0	-0.0049707	0.271523	0	0.271569	0	0	0	3.74e-06	0.00748
0.886	0	0	-0.00495185	0.271786	0	0.271832	0	0	0	1e-07	0.0002
0.888	0	0	-0.00491466	0.272018	0	0.272063	0	0	0	-6.3e-07	-0.00126
0.89	0	0	-0.00486777	0.272193	0	0.272236	0	0	0	-2.41e-06	-0.00482
0.892	0	0	-0.00482324	0.272289	0	0.272332	0	0	0	0	0
0.894	0	0	-0.00479593	0.272297	0	0.272339	0	0	0	-3.52e-06	-0.00704
0.896	0	0	-0.00480022	0.272217	0	0.272259	0	0	0	-6.6e-07	-0.00132
0.898	0	0	-0.00484672	0.272059	0	0.272103	0	0	0	-1.54e-06	-0.00308
0.9	0	0	-0.00494099	0.271843	0	0.271887	0	0	0	-1.36e-06	-0.00272
0.902	0	0	-0.00508443	0.271584	0	0.271631	0	0	0	-1.28e-06	-0.00256
0.904	0	0	-0.00527609	0.271302	0	0.271353	0	0	0	-1.79e-06	-0.00358
0.906	0	0	-0.00551339	0.271007	0	0.271063	0	0	0	-7.5e-07	-0.0015
0.908	0	0	-0.00579149	0.270698	0	0.27076	0	0	0	0	0
0.91	0	0	-0.00610313	0.270359	0	0.270428	0	0	0	0	0
0.912	0	0	-0.00643948	0.269972	0	0.270049	0	0	0	0	0
0.914	0	0	-0.00679184	0.269513	0	0.269599	0	0	0	1.81e-06	0.00362
0.916	0	0	-0.0071536	0.268965	0	0.26906	0	0	0	3.16e-06	0.00632
0.918	0	0	-0.0075214	0.268313	0	0.268418	0	0	0	4.13e-06	0.00826
0.92	0	0	-0.00789493	0.267548	0	0.267664	0	0	0	4.32e-06	0.00864
0.922	0	0	-0.00827708	0.26667	0	0.266799	0	0	0	5.85e-06	0.0117
0.924	0	0	-0.00867465	0.265689	0	0.265831	0	0	0	2.87e-06	0.00574
0.926	0	0	-0.0090973	0.264618	0	0.264774	0	0	0	8e-07	0.0016
0.928	0	0	-0.00955665	0.263478	0	0.263651	0	0	0	1.9e-07	0.00038
0.93	0	0	-0.0100664	0.262303	0	0.262496	0	0	0	0	0
0.932	0	0	-0.0106396	0.261142	0	0.261358	0	0	0	-6.44e-06	-0.01288
0.934	0	0	-0.0112849	0.260064	0	0.260309	0	0	0	-3.8e-06	-0.0076
0.936	0	0	-0.0120045	0.259182	0	0.25946	0	0	0	-5.14e-06	-0.01028
0.938	0	0	-0.0127923	0.25866	0	0.258977	0	0	0	-2.78e-06	-0.00556
0.94	0	0	-0.013628	0.258719	0	0.259078	0	0	0	1.2e-07	0.00024
0.942	0	0	-0.014469	0.259621	0	0.260024	0	0	0	2.06e-06	0.00412
0.944	0	0	-0.0152415	0.261673	0	0.262117	0	0	0	3.18e-06	0.00636
0.946	0	0	-0.0158343	0.265213	0	0.265685	0	0	0	1.83e-06	0.00366
0.948	0	0	-0.0160927	0.270607	0	0.271085	0	0	0	1.229e-05	0.02458
0.95	0	0	-0.0158132	0.278237	0	0.278686	0	0	0	3.24e-06	0.00648
0.952	0	0	-0.0147392	0.28849	0	0.288867	0	0	0	2.149e-05	0.04298
0.954	0	0	-0.0125583	0.301744	0	0.302005	0	0	0	0	0
0.956	0	0	-0.00890529	0.318331	0	0.318455	0	0	0	1.049e-05	0.02098
0.958	0	0	-0.00337271	0.338512	0	0.338529	0	0	0	1.344e-05	0.02688
0.96	4.249e-05	0.00754809	0.00446905	0.362424	0.00754821	0.362452	0.00273586	0.106041	0.623772	3.3e-05	0.066
0.962	0.00079877	0.0170929	0.0150428	0.390029	0.0171116	0.390319	0.00667898	0.258875	1.52279	3.625e-05	0.0725
0.964	0.00249531	0.0289118	0.0287281	0.421095	0.0290193	0.422073	0.0122483	0.47474	2.79259	3.811e-05	0.07622
0.966	0.00538474	0.0432577	0.0458192	0.455226	0.0435916	0.457526	0.0199443	0.773035	4.54727	0	0
0.968	0.00973739	0.0603491	0.0664792	0.491926	0.0611296	0.496398	0.0303446	1.17615	6.91852	0.00014169	0.28338
0.97	0.0158296	0.0803641	0.0907006	0.530658	0.0819083	0.538353	0.0440956	1.70913	10.0537	0.00017687	0.35374
0.972	0.0239301	0.103439	0.118292	0.57088	0.106171	0.583006	0.0618986	2.39917	14.1128	0.00035363	0.70726
0.974	0.034286	0.12967	0.14889	0.612056	0.134126	0.629906	0.0844866	3.27468	19.2628	0.00043512	0.87024
0.976	0.0471111	0.159107	0.181998	0.65363	0.165935	0.678495	0.112586	4.36381	25.6695	0.00072657	1.45314
0.978	0.0625772	0.191758	0.217027	0.694967	0.201711	0.728066	0.146859	5.6922	33.4835	0.001097	2.194
0.98	0.0808083	0.227575	0.253334	0.735304	0.241496	0.777721	0.187817	7.27972	42.8219	0.00144815	2.8963
0.982	0.101877	0.266446	0.290237	0.773743	0.285258	0.826387	0.235734	9.13696	53.7468	0.0019768	3.9536
0.984	0.125801	0.308185	0.327003	0.809333	0.332872	0.872898	0.290563	11.2621	66.2479	0.00260949	5.21898
0.986	0.152538	0.352541	0.362818	0.841235	0.384126	0.91614	0.351913	13.64	80.2356	0.00328896	6.57792
0.988	0.18198	0.399205	0.396787	0.868916	0.438728	0.955225	0.419084	16.2436	95.5503	0.00406129	8.12258
0.99	0.213948	0.447849	0.427983	0.892289	0.496329	0.989621	0.491178	19.0379	111.988	0.00490907	9.81814
0.992	0.248194	0.498153	0.455566	0.911747	0.556558	1.01923	0.567259	21.9868	129.334	0.00556825	11.1365
0.994	0.284415	0.549845	0.478935	0.928109	0.619049	1.0444	0.646533	25.0594	147.408	0.00605486	12.1097
0.996	0.322276	0.602729	0.497872	0.942473	0.683479	1.0659	0.728517	28.2371	166.101	0.00627873	12.5575
0.998	0.361441	0.656692	0.512596	0.955989	0.74959	1.08474	0.813113	31.516	185.388	0.00635375	12.7075
1	0.401607	0.711709	0.523674	0.969623	0.817201	1.102	0.900555	34.9052	205.325	0.00639894	12.7979
1.002	0.442518	0.767811	0.531826	0.984025	0.886203	1.11855	0.991258	38.4209	226.005	0.00658873	13.1775
1.004	0.483972	0.825072	0.537696	0.999506	0.956542	1.13496	1.08564	42.0789	247.523	0.00705544	14.1109
1.006	0.525809	0.883576	0.541702	1.01609	1.02819	1.15147	1.18393	45.8888	269.934	0.00792192	15.8438
1.008	0.567892	0.9434	0.544033	1.03356	1.10114	1.16799	1.28612	49.8497	293.233	0.00927279	18.5456
1.01	0.610093	1.0046	0.544761	1.05148	1.17534	1.18422	1.39186	53.9481	317.342	0.0113304	22.6608
1.012	0.652293	1.06717	0.543994	1.06925	1.25074	1.19967	1.50048	58.1581	342.106	0.0141223	28.2447
1.014	0.694384	1.13109	0.541962	1.08606	1.32723	1.21378	1.61096	62.4404	367.296	0.0178825	35.7651
1.016	0.736281	1.19624	0.538977	1.101	1.40467	1.22584	1.72191	66.7406	392.592	0.0231005	46.201
1.018	0.77792	1.26244	0.535307	1.11301	1.48287	1.23505	1.83142	70.9852	417.56	0.0297029	59.4059
1.02	0.819251	1.32941	0.531021	1.121	1.56157	1.24041	1.93699	75.0772	441.63	0.0376757	75.3514
1.022	0.860217	1.3968	0.525911	1.12383	1.64043	1.2408	2.03544	78.893	464.076	0.0465279	93.0559
1.024	0.900737	1.46416	0.519508	1.12035	1.71904	1.23494	2.12291	82.2832	484.019	0.056077	112.154
1.026	0.940687	1.53097	0.511191	1.10945	1.79687	1.22156	2.19498	85.0767	500.451	0.066139	132.278
1.028	0.979892	1.5966	0.500313	1.09008	1.87332	1.19941	2.24688	87.0885	512.285	0.0763829	152.766
1.03	1.01813	1.66037	0.486284	1.06136	1.94767	1.16746	2.27382	88.1325	518.427	0.0858878	171.776
1.032	1.05514	1.72152	0.468585	1.02266	2.01915	1.1249	2.27135	88.0367	517.863	0.0939026	187.805
1.034	1.09062	1.77928	0.446744	0.973765	2.08694	1.07135	2.23585	86.6608	509.769	0.0988782	197.756
1.036	1.12423	1.83287	0.420344	0.914964	2.15019	1.0069	2.16503	83.9157	493.622	0.0994037	198.807
1.038	1.1556	1.88155	0.38911	0.847121	2.20809	0.932213	2.05841	79.7832	469.313	0.0942209	188.442
1.04	1.18437	1.92468	0.353069	0.771722	2.25989	0.848653	1.91786	74.3358	437.27	0.083248	166.496
1.042	1.21018	1.96175	0.312746	0.690878	2.30499	0.758368	1.74803	67.7531	398.548	0.068627	137.254
1.044	1.23274	1.99244	0.269295	0.607268	2.34296	0.6643	1.55643	60.3266	354.863	0.0533686	106.737
1.046	1.25188	2.01667	0.224505	0.523945	2.37363	0.570018	1.35301	52.4424	308.485	0.0401944	80.3889
1.048	1.26758	2.03456	0.180596	0.443998	2.39712	0.479322	1.14899	44.5346	261.968	0.030849	61.698
1.05	1.28	2.0465	0.139843	0.370132	2.41383	0.395669	0.955076	37.0185	217.756	0.0248083	49.6166
1.052	1.28945	2.05302	0.104104	0.304343	2.42437	0.321655	0.779812	30.2253	177.796	0.0208908	41.7817
1.054	1.29637	2.0548	0.0744338	0.247784	2.42957	0.258722	0.628583	24.3637	143.316	0.0181402	36.2803
1.056	1.30123	2.05257	0.050916	0.200812	2.43028	0.207166	0.503471	19.5144	114.791	0.0161193	32.2386
1.058	1.30448	2.04706	0.0327875	0.163121	2.42736	0.166383	0.403873	15.654	92.0823	0.014289	28.5781
1.06	1.30648	2.03895	0.0188093	0.13394	2.42161	0.135254	0.327533	12.6951	74.6768	0.0120515	24.103
1.062	1.3075	2.02887	0.00774051	0.112228	2.41369	0.112495	0.271527	10.5243	61.9077	0.00951031	19.0206
1.064	1.30776	2.01735	-0.00126771	0.0968179	2.40415	0.0968262	0.232785	9.02266	53.0745	0.00697603	13.9521
1.066	1.30776	1.99773	-0.0085013	0.0865154	2.38771	0.0869321	0.207569	8.04529	47.3253	0.00493892	9.87784
1.068	1.30776	1.97811	-0.0137839	0.0801724	2.37132	0.0813486	0.192904	7.47688	43.9817	0.00345365	6.9073
1.07	1.30776	1.95849	-0.0167799	0.0767408	2.35498	0.0785539	0.184993	7.17026	42.178	0.00249555	4.9911
1.072	1.30776	1.93887	-0.0173514	0.075339	2.33869	0.0773113	0.180807	7.00802	41.2236	0.0018782	3.7564
1.074	1.30776	1.91925	-0.0158044	0.0752942	2.32245	0.076935	0.178677	6.92548	40.7381	0.00149612	2.99224
1.076	1.30776	1.89963	-0.0129101	0.0761165	2.30626	0.0772035	0.178051	6.90122	40.5954	0.00118325	2.3665
1.078	1.30776	1.88001	-0.00969289	0.0774542	2.29013	0.0780584	0.178763	6.92881	40.7577	0.00094702	1.89404
1.08	1.30776	1.86039	-0.00708446	0.0790647	2.27405	0.0793815	0.180517	6.99679	41.1576	0.00075441	1.50882
1.082	1.30776	1.84077	-0.00560457	0.0807699	2.25802	0.0809641	0.182819	7.086	41.6824	0.00057335	1.1467
1.084	1.30776	1.82115	-0.00520838	0.0824217	2.24206	0.0825861	0.185163	7.17685	42.2168	0.00041241	0.82482
1.086	1.30776	1.80153	-0.00536672	0.0839171	2.22615	0.0840886	0.187194	7.25557	42.6798	0.00024534	0.49068
1.088	1.30776	1.78191	-0.00534296	0.0852088	2.2103	0.0853762	0.188707	7.31423	43.0249	5.298e-05	0.10596
1.09	1.30776	1.76229	-0.00454657	0.0862808	2.19452	0.0864005	0.189607	7.34912	43.2301	-0.00018493	-0.36986
1.092	1.30776	1.74267	-0.00281033	0.0871274	2.17879	0.0871727	0.189931	7.36168	43.304	-0.00044196	-0.88392
1.094	1.30776	1.72305	-0.00047231	0.0877373	2.16313	0.0877386	0.18979	7.3562	43.2718	-0.00067179	-1.34358
1.096	1.30776	1.70343	0.00177198	0.0880764	2.14754	0.0880943	0.189186	7.33277	43.134	-0.0008839	-1.7678
1.098	1.30776	1.68381	0.003181	0.0880971	2.13201	0.0881545	0.187946	7.28472	42.8513	-0.00106038	-2.12076
1.1	1.30776	1.66419	0.00329984	0.0877624	2.11654	0.0878244	0.185884	7.20481	42.3813	-0.00120296	-2.40592
1.102	1.30776	1.64457	0.00216595	0.0870745	2.10115	0.0871015	0.183013	7.09355	41.7267	-0.00129134	-2.58268
1.104	1.30776	1.62495	0.00029991	0.086093	2.08583	0.0860935	0.179577	6.96034	40.9431	-0.00134447	-2.68894
1.106	1.30776	1.60533	-0.0015132	0.0849118	2.07058	0.0849252	0.175845	6.81569	40.0923	-0.00138908	-2.77816
1.108	1.30776	1.58571	-0.00255698	0.0836281	2.05541	0.0836671	0.17197	6.66551	39.2089	-0.0014577	-2.9154
1.11	1.30776	1.56609	-0.00248646	0.0823464	2.04031	0.0823839	0.168089	6.51507	38.324	-0.00153553	-3.07106
1.112	1.30776	1.54647	-0.00146681	0.0811744	2.02529	0.0811876	0.164429	6.3732	37.4894	-0.00159407	-3.18814
1.114	1.30776	1.52685	-8.469e-05	0.0801949	2.01035	0.080195	0.16122	6.24883	36.7579	-0.00163726	-3.27452
1.116	1.30776	1.50723	0.00092447	0.0794766	1.99549	0.079482	0.158605	6.1475	36.1617	-0.00167639	-3.35278
1.118	1.30776	1.48761	0.00100812	0.0790908	1.98071	0.0790972	0.156669	6.07243	35.7202	-0.00176576	-3.53152
1.12	1.30776	1.46799	4.233e-05	0.0790729	1.96602	0.0790729	0.155459	6.02553	35.4443	-0.0017381	-3.4762
1.122	1.30776	1.44837	-0.00161599	0.0793952	1.95141	0.0794116	0.154965	6.00639	35.3317	-0.00177332	-3.54664
1.124	1.30776	1.42875	-0.0032935	0.0799942	1.93689	0.080062	0.155072	6.01053	35.356	-0.00173604	-3.47208
1.126	1.30776	1.40913	-0.00430393	0.0807795	1.92247	0.0808941	0.155516	6.02776	35.4574	-0.00174789	-3.49578
1.128	1.30776	1.38951	-0.00425282	0.0816189	1.90813	0.0817296	0.155951	6.04461	35.5565	-0.0017517	-3.5034
1.13	1.30776	1.36989	-0.00321091	0.0823509	1.89389	0.0824135	0.156082	6.0497	35.5865	-0.00170341	-3.40682
1.132	1.30776	1.35027	-0.00168028	0.082822	1.87975	0.082839	0.155717	6.03553	35.5031	-0.00163004	-3.26008
1.134	1.30776	1.33065	-0.00036827	0.0829465	1.86571	0.0829473	0.154755	5.99827	35.2839	-0.00156761	-3.13522
1.136	1.30776	1.31103	0.00012895	0.0827578	1.85176	0.0827579	0.153248	5.93985	34.9403	-0.00156691	-3.13382
1.138	1.30776	1.29141	-0.00040696	0.0823852	1.83793	0.0823862	0.15142	5.86898	34.5234	-0.00142545	-2.8509
1.14	1.30776	1.27179	-0.00171801	0.0819964	1.82419	0.0820144	0.14961	5.79884	34.1108	-0.00145584	-2.91168
1.142	1.30776	1.25217	-0.00318687	0.0817603	1.81057	0.0818224	0.148145	5.74206	33.7768	-0.0013857	-2.7714
1.144	1.30776	1.23255	-0.00411843	0.0817974	1.79706	0.081901	0.147181	5.70468	33.5569	-0.00128528	-2.57056
1.146	1.30776	1.21293	-0.00405686	0.0821405	1.78366	0.0822406	0.146689	5.68562	33.4448	-0.00122533	-2.45066
1.148	1.30776	1.19331	-0.00299598	0.0827396	1.77037	0.0827938	0.146576	5.68124	33.419	-0.00111985	-2.2397
1.15	1.30776	1.17369	-0.00138692	0.0834629	1.75721	0.0834744	0.146682	5.68534	33.4432	-0.0011043	-2.2086
1.152	1.30776	1.15407	6.316e-05	0.0841037	1.74416	0.0841037	0.146691	5.68568	33.4452	-0.00102317	-2.04634
1.154	1.30776	1.13445	0.00070625	0.0844344	1.73124	0.0844374	0.146182	5.66596	33.3292	-0.0009825	-1.965
1.156	1.30776	1.11483	0.00023992	0.0842591	1.71845	0.0842594	0.144796	5.61224	33.0132	-0.00090026	-1.80052
1.158	1.30776	1.09521	-0.00115917	0.0834408	1.70579	0.0834488	0.142346	5.51729	32.4546	-0.00086356	-1.72712
1.16	1.30776	1.07559	-0.00291325	0.0819361	1.69326	0.0819879	0.138827	5.38088	31.6522	-0.00083471	-1.66942
1.162	1.30776	1.05597	-0.00429664	0.0798193	1.68086	0.0799349	0.13436	5.20774	30.6338	-0.00077219	-1.54438
1.164	1.30776	1.03635	-0.00475021	0.0772784	1.66861	0.0774242	0.129191	5.00739	29.4552	-0.00073622	-1.47244
1.166	1.30776	1.01673	-0.00412052	0.0745948	1.65649	0.0747085	0.123754	4.79667	28.2157	-0.00070402	-1.40804
1.168	1.30776	0.997113	-0.00271662	0.0720946	1.64452	0.0721458	0.118645	4.59866	27.0509	-0.0006573	-1.3146
1.17	1.30776	0.977493	-0.00115921	0.0700892	1.6327	0.0700988	0.11445	4.43606	26.0945	-0.00069953	-1.39906
1.172	1.30776	0.957873	-9.635e-05	0.0688434	1.62103	0.0688434	0.111597	4.32548	25.444	-0.00074852	-1.49704
1.174	1.30776	0.938253	8.365e-05	0.0685531	1.60952	0.0685531	0.110337	4.27664	25.1567	-0.00073096	-1.46192
1.176	1.30776	0.918633	-0.00058297	0.0693197	1.59816	0.0693221	0.110788	4.2941	25.2594	-0.00070321	-1.40642
1.178	1.30776	0.899013	-0.00166313	0.0711528	1.58696	0.0711723	0.112948	4.37782	25.7519	-0.00071237	-1.42474
1.18	1.30776	0.879393	-0.00253198	0.0739878	1.57593	0.0740311	0.116668	4.52201	26.6	-0.00068994	-1.37988
1.182	1.30776	0.859773	-0.00266053	0.0776895	1.56507	0.077735	0.12166	4.71552	27.7384	-0.00071531	-1.43062
1.184	1.30776	0.840153	-0.0018571	0.0820619	1.55437	0.0820829	0.127588	4.94526	29.0898	-0.0007671	-1.5342
1.186	1.30776	0.820533	-0.00035519	0.0868531	1.54386	0.0868538	0.13409	5.19728	30.5723	-0.00074712	-1.49424
1.188	1.30776	0.800913	0.00129043	0.0917485	1.53352	0.0917576	0.140712	5.45396	32.0821	-0.00065151	-1.30302
1.19	1.30776	0.781293	0.0024508	0.0964027	1.52337	0.0964339	0.146904	5.69396	33.4939	-0.00055229	-1.10458
1.192	1.30776	0.761673	0.00270053	0.100499	1.5134	0.100535	0.15215	5.89728	34.6899	-0.00052006	-1.04012
1.194	1.30776	0.742053	0.00200187	0.103781	1.50362	0.1038	0.156076	6.04944	35.5849	-0.00057894	-1.15788
1.196	1.30776	0.722433	0.0007172	0.106068	1.49403	0.106071	0.158473	6.14236	36.1315	-0.00051737	-1.03474
1.198	1.30776	0.702813	-0.00055091	0.107282	1.48464	0.107284	0.159278	6.17357	36.3151	-0.00058627	-1.17254
1.2	1.30776	0.683193	-0.00122292	0.107441	1.47546	0.107448	0.158535	6.14475	36.1456	-0.00043538	-0.87076
1.202	1.30776	0.663573	-0.00099461	0.106634	1.46648	0.106638	0.156383	6.06134	35.6549	-0.00048878	-0.97756
1.204	1.30776	0.643953	3.447e-05	0.104994	1.4577	0.104994	0.153051	5.9322	34.8953	-0.00043605	-0.8721
1.206	1.30776	0.624333	0.00141316	0.102667	1.44914	0.102677	0.148794	5.76719	33.9247	-0.00043772	-0.87544
1.208	1.30776	0.604713	0.00254609	0.0997852	1.4408	0.0998177	0.143817	5.57431	32.7901	-0.00037515	-0.7503
1.21	1.30776	0.585093	0.00296042	0.0964844	1.43268	0.0965298	0.138296	5.36031	31.5312	-0.00030737	-0.61474
1.212	1.30776	0.565473	0.00251197	0.0929193	1.42478	0.0929532	0.132437	5.13324	30.1955	-0.00031791	-0.63582
1.214	1.30776	0.545853	0.00144199	0.0892573	1.4171	0.0892689	0.126503	4.90322	28.8425	-0.00029985	-0.5997
1.216	1.30776	0.526233	0.00026342	0.0856539	1.40966	0.0856543	0.120744	4.67998	27.5293	-0.00027899	-0.55798
1.218	1.30776	0.506613	-0.00047101	0.0822151	1.40246	0.0822165	0.115305	4.46918	26.2893	-0.00025367	-0.50734
1.22	1.30776	0.486993	-0.00041633	0.0789682	1.39549	0.0789693	0.110201	4.27134	25.1256	-0.00022608	-0.45216
1.222	1.30776	0.467373	0.00041155	0.075868	1.38876	0.0758691	0.105364	4.08388	24.0228	-0.00019958	-0.39916
1.224	1.30776	0.447753	0.00164722	0.0728306	1.38228	0.0728492	0.100698	3.90303	22.959	-0.00017397	-0.34794
1.226	1.30776	0.428133	0.0027423	0.0697657	1.37605	0.0698196	0.0960754	3.72385	21.905	-0.00013949	-0.27898
1.228	1.30776	0.408513	0.00320771	0.0665959	1.37008	0.0666731	0.0913472	3.54059	20.827	-0.00010909	-0.21818
1.23	1.30776	0.388893	0.00282724	0.0632723	1.36435	0.0633355	0.086412	3.3493	19.7018	-7.927e-05	-0.15854
1.232	1.30776	0.369273	0.00175134	0.0597904	1.35889	0.059816	0.0812835	3.15052	18.5325	-4.232e-05	-0.08464
1.234	1.30776	0.349653	0.00042702	0.0561992	1.35369	0.0562008	0.0760786	2.94878	17.3458	-4.41e-06	-0.00882
1.236	1.30776	0.330033	-0.00060492	0.0525941	1.34876	0.0525976	0.0709413	2.74966	16.1745	2.352e-05	0.04704
1.238	1.30776	0.310413	-0.00095249	0.0490989	1.34409	0.0491081	0.0660058	2.55836	15.0492	4.654e-05	0.09308
1.24	1.30776	0.290793	-0.00054471	0.0458423	1.3397	0.0458456	0.0614191	2.38059	14.0034	6.492e-05	0.12984
1.242	1.30776	0.271173	0.00034268	0.0429276	1.33557	0.0429289	0.0573348	2.22228	13.0722	8.044e-05	0.16088
1.244	1.30776	0.251553	0.00121634	0.0404144	1.33173	0.0404327	0.0538455	2.08703	12.2767	9.353e-05	0.18706
1.246	1.30776	0.231933	0.00158976	0.0383233	1.32816	0.0383563	0.0509434	1.97455	11.615	0.00011892	0.23784
1.248	1.30776	0.212313	0.00120293	0.0366427	1.32488	0.0366624	0.0485732	1.88268	11.0746	9.858e-05	0.19716
1.25	1.30776	0.192693	0.00014081	0.0353384	1.32188	0.0353387	0.0467133	1.81059	10.6505	0.00010676	0.21352
1.252	1.30776	0.173073	-0.00120061	0.0343655	1.31916	0.0343864	0.0453612	1.75818	10.3423	0.00012386	0.24772
1.254	1.30776	0.153453	-0.00228616	0.0336668	1.31673	0.0337443	0.0444321	1.72217	10.1304	0.00012796	0.25592
1.256	1.30776	0.133833	-0.00267834	0.0331679	1.31459	0.0332759	0.043744	1.6955	9.97355	0.00012058	0.24116
1.258	1.30776	0.114213	-0.00223302	0.0327886	1.31273	0.0328646	0.0431424	1.67219	9.8364	0.00014279	0.28558
1.26	1.30776	0.094593	-0.00116307	0.0324526	1.31117	0.0324735	0.0425783	1.65032	9.70777	0.00010727	0.21454
1.262	1.30776	0.074973	5.807e-05	0.0320848	1.3099	0.0320849	0.0420281	1.62899	9.58232	0.00012638	0.25276
1.264	1.30776	0.0553531	0.00090582	0.0316191	1.30893	0.0316321	0.0414041	1.60481	9.44005	0.00014981	0.29962
1.266	1.30776	0.0357331	0.0010324	0.0310123	1.30824	0.0310294	0.0405941	1.57341	9.25537	0.0001463	0.2926
1.268	1.30776	0.0161131	0.00041361	0.0302478	1.30785	0.0302506	0.0395634	1.53347	9.02039	0.00015381	0.30762
1.27	1.30776	-0.00350695	-0.00064651	0.0293347	1.30776	0.0293419	0.0383721	1.48729	8.74878	0.00016806	0.33612
1.272	1.30776	-0.023127	-0.00165355	0.028296	1.30796	0.0283443	0.0370732	1.43695	8.45262	0.00016786	0.33572
1.274	1.30776	-0.0427469	-0.00214354	0.0271462	1.30845	0.0272306	0.03563	1.38101	8.12359	0.00018353	0.36706
1.276	1.30776	-0.0623669	-0.00188897	0.0258888	1.30924	0.0259576	0.0339848	1.31724	7.74847	0.00018075	0.3615
1.278	1.30776	-0.081987	-0.00099831	0.0245311	1.31032	0.0245514	0.0321703	1.24691	7.33477	0.00018294	0.36588
1.28	1.30776	-0.101607	0.00013607	0.0230836	1.3117	0.023084	0.0302792	1.17361	6.90361	0.00019001	0.38002
1.282	1.30776	-0.121227	0.00101766	0.0215555	1.31336	0.0215795	0.0283417	1.09852	6.46186	0.00019253	0.38506
1.284	1.30776	-0.140847	0.00126853	0.0199613	1.31532	0.0200016	0.0263084	1.01971	5.99827	0.00018015	0.3603
1.286	1.30776	-0.160467	0.0007936	0.0183191	1.31756	0.0183363	0.0241592	0.936404	5.50826	0.00015441	0.30882
1.288	1.30776	-0.180087	-0.00018227	0.0166477	1.3201	0.0166487	0.0219779	0.851858	5.01093	0.00012077	0.24154
1.29	1.30776	-0.199707	-0.00121646	0.014982	1.32292	0.0150313	0.0198851	0.770741	4.53377	0.00010448	0.20896
1.292	1.30776	-0.219327	-0.00184424	0.0133788	1.32602	0.0135053	0.0179083	0.69412	4.08306	8.188e-05	0.16376
1.294	1.30776	-0.238947	-0.00178475	0.0118974	1.32941	0.0120305	0.0159934	0.6199	3.64647	5.876e-05	0.11752
1.296	1.30776	-0.258567	-0.00106608	0.0105836	1.33307	0.0106371	0.0141801	0.549615	3.23303	3.154e-05	0.06308
1.298	1.30776	-0.278187	-1.009e-05	0.0094664	1.33702	0.00946641	0.0126567	0.490571	2.88571	1.325e-05	0.0265
1.3	1.30776	-0.297807	0.0009151	0.00855111	1.34124	0.00859994	0.0115345	0.447075	2.62985	-8.02e-06	-0.01604
1.302	1.30776	-0.317427	0.00130439	0.00781509	1.34573	0.0079232	0.0106625	0.413274	2.43102	-2.128e-05	-0.04256
1.304	1.30776	-0.337047	0.0009943	0.00721782	1.35049	0.00728598	0.00983965	0.381382	2.24342	-2.629e-05	-0.05258
1.306	1.30776	-0.356667	0.0001335	0.00671747	1.35552	0.0067188	0.00910747	0.353003	2.07649	-2.575e-05	-0.0515
1.308	1.30776	-0.376287	-0.0008849	0.00628021	1.36081	0.00634225	0.00863062	0.33452	1.96777	-3.165e-05	-0.0633
1.31	1.30776	-0.395907	-0.00159811	0.00587739	1.36637	0.00609079	0.00832227	0.322568	1.89746	-4.318e-05	-0.08636
1.312	1.30776	-0.415527	-0.00167762	0.00548244	1.37218	0.00573337	0.00786724	0.304932	1.79372	-6.18e-05	-0.1236
1.314	1.30776	-0.435147	-0.00107341	0.00507691	1.37825	0.00518914	0.00715195	0.277207	1.63063	-8.767e-05	-0.17534
1.316	1.30776	-0.454767	-3.443e-05	0.00465516	1.38457	0.00465529	0.00644558	0.249829	1.46958	-0.00011909	-0.23818
1.318	1.30776	-0.474387	0.00100385	0.00422111	1.39114	0.00433883	0.00603592	0.23395	1.37618	-0.00012792	-0.25584
1.32	1.30776	-0.494007	0.00161229	0.00378687	1.39795	0.00411581	0.0057537	0.223011	1.31183	-0.00012919	-0.25838
1.322	1.30776	-0.513627	0.0015539	0.00337327	1.405	0.00371397	0.00521814	0.202253	1.18973	-0.00015508	-0.31016
1.324	1.30776	-0.533247	0.00088415	0.00300352	1.41229	0.00313095	0.00442183	0.171389	1.00817	-0.00016835	-0.3367
1.326	1.30776	-0.552867	-7.475e-05	0.00269569	1.41982	0.00269673	0.00382886	0.148406	0.872974	-0.00015656	-0.31312
1.328	1.30776	-0.572487	-0.00087642	0.00246043	1.42757	0.00261186	0.00372863	0.14452	0.85012	-0.00014762	-0.29524
1.33	1.30776	-0.592107	-0.00114893	0.00230036	1.43555	0.00257132	0.00369127	0.143073	0.841603	-0.0001314	-0.2628
1.332	1.30776	-0.611727	-0.00075949	0.00221226	1.44376	0.002339	0.00337695	0.130889	0.769938	-0.00015222	-0.30444
1.334	1.30776	-0.631347	0.00013003	0.00219391	1.45218	0.00219776	0.00319154	0.123703	0.727665	-9.893e-05	-0.19786
1.336	1.30776	-0.650967	0.00113951	0.00224502	1.46082	0.00251766	0.00367783	0.142552	0.838539	-0.00011855	-0.2371
1.338	1.30776	-0.670587	0.00184227	0.00235874	1.46966	0.00299293	0.0043986	0.170488	1.00287	-0.00010832	-0.21664
1.34	1.30776	-0.690207	0.00195393	0.00251464	1.47872	0.00318453	0.00470903	0.182521	1.07365	-9.029e-05	-0.18058
1.342	1.30776	-0.709827	0.00145505	0.00267956	1.48798	0.00304913	0.00453704	0.175854	1.03444	-6.831e-05	-0.13662
1.344	1.30776	-0.729447	0.00059548	0.00281625	1.49744	0.00287852	0.0043104	0.16707	0.982763	-5.089e-05	-0.10178
1.346	1.30776	-0.749067	-0.00021909	0.00289635	1.50709	0.00290462	0.00437754	0.169672	0.99807	-3.123e-05	-0.06246
1.348	1.30776	-0.768687	-0.00060759	0.00290543	1.51694	0.00296828	0.0045027	0.174523	1.02661	-1.249e-05	-0.02498
1.35	1.30776	-0.788307	-0.00038206	0.00283834	1.52697	0.00286394	0.00437316	0.169502	0.997073	-1.22e-06	-0.00244
1.352	1.30776	-0.807927	0.00036999	0.00269557	1.5372	0.00272084	0.00418247	0.162111	0.953595	9.33e-06	0.01866
1.354	1.30776	-0.827547	0.00132688	0.00248222	1.5476	0.00281461	0.00435588	0.168833	0.993133	1.663e-05	0.03326
1.356	1.30776	-0.847167	0.00207883	0.00220981	1.55818	0.00303394	0.00472742	0.183233	1.07784	1.922e-05	0.03844
1.358	1.30776	-0.866787	0.00230959	0.00189779	1.56893	0.00298928	0.00468998	0.181782	1.06931	2.522e-05	0.05044
1.36	1.30776	-0.886407	0.00193188	0.00156779	1.57985	0.002488	0.00393067	0.152352	0.896186	1.871e-05	0.03742
1.362	1.30776	-0.906027	0.00112073	0.00123869	1.59095	0.00167045	0.00265759	0.103007	0.605925	1.025e-05	0.0205
1.364	1.30776	-0.925647	0.00023387	0.00092733	1.6022	0.000956366	0.00153229	0.0593911	0.349359	-8e-07	-0.0016
1.366	1.30776	-0.945267	-0.00034714	0.00064488	1.61362	0.000732377	0.00118177	0.0458052	0.269443	-9.96e-06	-0.01992
1.368	1.30776	-0.964887	-0.00038661	0.00039314	1.62519	0.000551386	0.000896105	0.0347327	0.20431	-1.687e-05	-0.03374
1.37	1.30776	-0.984507	0.00010122	0.00017249	1.63691	0.000199996	0.000327375	0.012689	0.074641	-2.738e-05	-0.05476
1.372	1.30776	-1.00413	0.00086067	-7.86e-06	1.64879	0.000860706	0.00141912	0.0550046	0.323557	-4.128e-05	-0.08256
1.374	1.30776	-1.02375	0.00151007	-0.00013267	1.66081	0.00151589	0.0025176	0.0975813	0.574007	-4.076e-05	-0.08152
1.376	1.30776	-1.04337	0.00171182	-0.00019356	1.67297	0.00172273	0.00288208	0.111708	0.657109	-6.732e-05	-0.13464
1.378	1.30776	-1.06299	0.00132175	-0.00019646	1.68528	0.00133627	0.00225199	0.0872864	0.513449	-6.248e-05	-0.12496
1.38	1.30776	-1.08261	0.00045235	-0.00015711	1.69772	0.000478857	0.000812966	0.0315103	0.185355	-6.208e-05	-0.12416
1.382	1.30776	-1.10223	-0.00057696	-9.111e-05	1.7103	0.000584109	0.000999003	0.038721	0.227771	-7.259e-05	-0.14518
1.384	1.30776	-1.12185	-0.00137945	-1.035e-05	1.72301	0.00137949	0.00237687	0.0921269	0.541923	-7.463e-05	-0.14926
1.386	1.30776	-1.14147	-0.0016698	6.991e-05	1.73585	0.00167126	0.00290106	0.112444	0.661436	-6.855e-05	-0.1371
1.388	1.30776	-1.16109	-0.00138762	0.0001259	1.74881	0.00139332	0.00243666	0.094444	0.555553	-9.115e-05	-0.1823
1.39	1.30776	-1.18071	-0.00071951	0.00012992	1.7619	0.000731146	0.00128821	0.0499305	0.293709	-0.00010915	-0.2183
1.392	1.30776	-1.20033	-9.66e-06	5.575e-05	1.77511	5.65807e-05	0.000100437	0.0038929	0.0228994	-0.0001473	-0.2946
1.394	1.30776	-1.21995	0.00039758	-0.00011579	1.78843	0.000414098	0.000740587	0.0287049	0.168852	-0.00019927	-0.39854
1.396	1.30776	-1.23957	0.00030926	-0.00038417	1.80187	0.000493182	0.000888652	0.0344439	0.202611	-0.00022409	-0.44818
1.398	1.30776	-1.25919	-0.00023534	-0.00071797	1.81543	0.000755557	0.00137166	0.053165	0.312736	-0.00018728	-0.37456
1.4	1.30776	-1.27881	-0.00098443	-0.0010588	1.82909	0.00144574	0.00264439	0.102496	0.602915	-0.00015684	-0.31368
1.402	1.30776	-1.29843	-0.00158483	-0.0013379	1.84286	0.00207404	0.00382218	0.148146	0.871449	-6.929e-05	-0.13858
1.404	1.30776	-1.31805	-0.00173996	-0.00149401	1.85674	0.00229337	0.00425818	0.165046	0.970857	7.86e-06	0.01572
1.406	1.30776	-1.33767	-0.00134593	-0.00149204	1.87072	0.00200941	0.00375903	0.145699	0.857051	6.526e-05	0.13052
1.408	1.30776	-1.35729	-0.00054134	-0.00133733	1.88479	0.00144274	0.00271927	0.105398	0.619989	6.246e-05	0.12492
1.41	1.30776	-1.37691	0.00035374	-0.00106884	1.89897	0.00112586	0.00213797	0.082867	0.487453	4.798e-05	0.09596
1.412	1.30776	-1.39653	0.00097895	-0.00073938	1.91325	0.00122679	0.00234716	0.0909752	0.535148	2.312e-05	0.04624
1.414	1.30776	-1.41615	0.00108869	-0.00040182	1.92761	0.00116048	0.00223695	0.0867035	0.510021	-7.53e-06	-0.01506
1.416	1.30776	-1.43577	0.00065403	-0.00010168	1.94207	0.000661887	0.00128543	0.049823	0.293076	-4.109e-05	-0.08218
1.418	1.30776	-1.45539	-0.00012937	0.00012586	1.95662	0.000180492	0.000353155	0.0136882	0.0805186	-7.688e-05	-0.15376
1.42	1.30776	-1.47501	-0.00092887	0.00025609	1.97126	0.000963526	0.00189936	0.0736186	0.433051	-0.00012503	-0.25006
1.422	1.30776	-1.49463	-0.00142029	0.00027569	1.98598	0.0014468	0.00287332	0.111369	0.655112	-0.0001474	-0.2948
1.424	1.30776	-1.51425	-0.00142995	0.00018165	2.00079	0.00144144	0.00288402	0.111784	0.657552	-0.00016729	-0.33458
1.426	1.30776	-1.53387	-0.00100922	-2.249e-05	2.01568	0.00100947	0.00203477	0.0788671	0.463924	-0.00020391	-0.40782
1.428	1.30776	-1.55349	-0.00040647	-0.0003288	2.03065	0.000522807	0.00106164	0.0411488	0.242052	-0.00021112	-0.42224
1.43	1.30776	-1.57311	4.911e-05	-0.0007265	2.0457	0.000728158	0.00148959	0.0577362	0.339624	-0.00030041	-0.60082
1.432	1.30776	-1.59273	9.783e-05	-0.00120517	2.06083	0.00120913	0.00249181	0.096582	0.568129	-0.00022925	-0.4585
1.434	1.30776	-1.61235	-0.00033301	-0.00175858	2.07603	0.00178983	0.00371574	0.144021	0.847182	-0.00020541	-0.41082
1.436	1.30776	-1.63197	-0.00109628	-0.0023859	2.0913	0.00262571	0.00549115	0.212835	1.25197	-0.00016869	-0.33738
1.438	1.30776	-1.65159	-0.00188895	-0.00308389	2.10665	0.00361642	0.00761853	0.295292	1.73701	-0.00016453	-0.32906
1.44	1.30776	-1.67121	-0.0023824	-0.00383635	2.12206	0.00451591	0.00958304	0.371436	2.18492	-4.953e-05	-0.09906
1.442	1.30776	-1.69083	-0.0023639	-0.00461312	2.13755	0.00518352	0.01108	0.429459	2.52623	5.135e-05	0.1027
1.444	1.30776	-1.71045	-0.00182757	-0.00537451	2.1531	0.00567674	0.0122226	0.473744	2.78673	0.00017436	0.34872
1.446	1.30776	-1.73007	-0.00097046	-0.00607251	2.16872	0.00614957	0.0133367	0.516926	3.04074	0.00035782	0.71564
1.448	1.30776	-1.74969	-9.476e-05	-0.00665334	2.18441	0.00665401	0.0145351	0.563375	3.31397	0.00043812	0.87624
1.45	1.30776	-1.76931	0.00053371	-0.00706763	2.20015	0.00708775	0.0155941	0.604424	3.55543	0.00048649	0.97298
1.452	1.30776	-1.78893	0.00080315	-0.00729221	2.21596	0.00733631	0.016257	0.630115	3.70656	0.00072035	1.4407
1.454	1.30776	-1.80855	0.00079734	-0.0073506	2.23183	0.00739372	0.0165015	0.639594	3.76232	0.00073269	1.46538
1.456	1.30776	-1.82817	0.00074184	-0.00729794	2.24776	0.00733555	0.0164885	0.639091	3.75936	0.0003943	0.7886
1.458	1.30776	-1.84779	0.0008794	-0.00718301	2.26374	0.00723664	0.0163819	0.634958	3.73505	-0.00029784	-0.59568
1.46	1.30776	-1.86741	0.00133758	-0.00704652	2.27979	0.00717235	0.0163514	0.633776	3.7281	-0.00158558	-3.17116
1.462	1.30776	-1.88703	0.00205764	-0.00694122	2.29589	0.00723978	0.0166217	0.644252	3.78972	-0.00284427	-5.68854
1.464	1.30776	-1.90665	0.00281953	-0.00691752	2.31204	0.00747006	0.0172711	0.669422	3.93777	-0.00226023	-4.52046
1.466	1.30776	-1.92627	0.00334751	-0.00700109	2.32825	0.00776022	0.0180677	0.700299	4.1194	-0.0001676	-0.3352
1.468	1.30776	-1.94589	0.00344088	-0.00719962	2.3445	0.00797961	0.0187082	0.725125	4.26544	0	0
1.47	1.30776	-1.96551	0.00306815	-0.0075025	2.36081	0.00810562	0.0191359	0.7417	4.36294	0	0
1.472	1.30776	-1.98513	0.00238657	-0.00786092	2.37717	0.00821522	0.019529	0.756938	4.45257	0	0
1.474	1.30776	-2.00475	0.0016809	-0.00819289	2.39358	0.00836354	0.0200188	0.775924	4.56426	0	0
1.476	1.30776	-2.02437	0.00124539	-0.00840908	2.41004	0.0085008	0.0204873	0.79408	4.67106	-0.00013353	-0.26706
1.478	1.30776	-2.04399	0.00125814	-0.00842702	2.42654	0.00852042	0.0206752	0.801363	4.7139	-5.086e-05	-0.10172
1.48	1.30776	-2.06361	0.00170122	-0.00819566	2.44309	0.00837036	0.0204496	0.792619	4.66246	6.761e-05	0.13522
1.482	1.30776	-2.08323	0.00236275	-0.00772556	2.45969	0.00807879	0.0198713	0.770205	4.53062	0.00016712	0.33424
1.484	1.30776	-2.10285	0.00292347	-0.00707138	2.47633	0.00765187	0.0189485	0.734439	4.32023	0.00030959	0.61918
1.486	1.30776	-2.12247	0.00309283	-0.00628867	2.49301	0.00700806	0.0174712	0.677177	3.98339	0.00042029	0.84058
1.488	1.30776	-2.14209	0.00273499	-0.00542348	2.50973	0.00607407	0.0152443	0.590864	3.47567	0.00046523	0.93046
1.49	1.30776	-2.16171	0.00192824	-0.00451738	2.5265	0.0049117	0.0124094	0.480985	2.82932	0.00050816	1.01632
1.492	1.30776	-2.18133	0.00093053	-0.0035997	2.54331	0.00371803	0.00945609	0.366515	2.15597	0.00047354	0.94708
1.494	1.30776	-2.20095	6.813e-05	-0.00268817	2.56015	0.00268903	0.00688434	0.266835	1.56962	0.00036719	0.73438
1.496	1.30776	-2.22057	-0.0004004	-0.00180245	2.57704	0.00184639	0.00475822	0.184427	1.08486	0.00019703	0.39406
1.498	1.30776	-2.24019	-0.0003877	-0.00096779	2.59397	0.00104256	0.00270436	0.10482	0.61659	0	0
1.5	1.30776	-2.25981	-6.63e-06	-0.00021183	2.61093	0.000211934	0.000553344	0.0214474	0.126161	0	0
1.502	1.30776	-2.27943	0.00048762	0.00043639	2.62793	0.000654377	0.00171966	0.0666534	0.392079	0	0
1.504	1.30776	-2.29905	0.00081592	0.00095448	2.64497	0.00125569	0.00332126	0.128731	0.75724	0	0
1.506	1.30776	-2.31867	0.000801	0.00133518	2.66204	0.00155702	0.00414484	0.160653	0.945016	0	0
1.508	1.30776	-2.33829	0.00044328	0.00158429	2.67914	0.00164514	0.00440756	0.170835	1.00491	0	0
1.51	1.30776	-2.35791	-8.603e-05	0.00171356	2.69628	0.00171572	0.00462606	0.179305	1.05473	0	0
1.512	1.30776	-2.37753	-0.00052561	0.00173349	2.71346	0.00181142	0.00491522	0.190512	1.12066	0	0
1.514	1.30776	-2.39715	-0.00064229	0.00165337	2.73067	0.00177374	0.0048435	0.187733	1.10431	0	0
1.516	1.30776	-2.41677	-0.00033855	0.00148861	2.74791	0.00152662	0.00419501	0.162597	0.956456	0	0
1.518	1.30776	-2.43639	0.00030023	0.00126101	2.76518	0.00129626	0.00358438	0.13893	0.817233	0	0
1.52	1.30776	-2.45601	0.00104052	0.00099388	2.78248	0.00143892	0.00400375	0.155184	0.912849	0	0
1.522	1.30776	-2.47563	0.00160063	0.00070976	2.79981	0.00175094	0.00490229	0.190011	1.11771	0	0
1.524	1.30776	-2.49525	0.00177262	0.00042665	2.81718	0.00182324	0.00513639	0.199085	1.17109	0	0
1.526	0	0	0.00151174	0.00015901	0	0.00152008	0	0	0	0	0
1.528	0	0	0.00095293	-7.61e-05	0	0.000955964	0	0	0	0	0
1.53	0	0	0.00034911	-0.0002654	0	0.000438537	0	0	0	0	0
1.532	0	0	-4.001e-05	-0.00040644	0	0.000408405	0	0	0	0	0
1.534	0	0	-5.987e-05	-0.00050131	0	0.000504872	0	0	0	0	0
1.536	0	0	0.00027554	-0.00055608	0	0.000620602	0	0	0	0	0
1.538	0	0	0.00079574	-0.00058527	0	0.000987797	0	0	0	0	0
1.54	0	0	0.00125427	-0.0006061	0	0.00139304	0	0	0	0	0
1.542	0	0	0.00144174	-0.00063401	0	0.00157499	0	0	0	0	0
1.544	0	0	0.00128078	-0.00068256	0	0.0014513	0	0	0	0	0
1.546	0	0	0.00085906	-0.0007571	0	0.00114507	0	0	0	0	0
1.548	0	0	0.0003866	-0.00085333	0	0.00093682	0	0	0	0	0
1.55	0	0	0.00010028	-0.00096383	0	0.000969033	0	0	0	0	0
1.552	0	0	0.0001576	-0.001077	0	0.00108847	0	0	0	0	0
1.554	0	0	0.00056484	-0.00117607	0	0.00130468	0	0	0	0	0
1.556	0	0	0.00117199	-0.0012448	0	0.0017097	0	0	0	0	0
1.558	0	0	0.00173719	-0.00126651	0	0.00214986	0	0	0	0	0
1.56	0	0	0.00203088	-0.00122505	0	0.00237175	0	0	0	0	0
1.562	0	0	0.0019334	-0.00111648	0	0.00223261	0	0	0	0	0
1.564	0	0	0.00148503	-0.00094921	0	0.00176247	0	0	0	0	0
1.566	0	0	0.00086892	-0.00073398	0	0.00113743	0	0	0	0	0
1.568	0	0	0.00033203	-0.00048574	0	0.000588377	0	0	0	0	0
1.57	0	0	7.662e-05	-0.00022326	0	0.000236042	0	0	0	0	0
1.572	0	0	0.00017214	4.221e-05	0	0.00017724	0	0	0	0	0
1.574	0	0	0.00052918	0.0003028	0	0.000609688	0	0	0	0	0
1.576	0	0	0.00094498	0.00053882	0	0.0010878	0	0	0	0	0
1.578	0	0	0.00119659	0.00072264	0	0.00139787	0	0	0	0	0
1.58	0	0	0.00113925	0.00083749	0	0.00141396	0	0	0	0	0
1.582	0	0	0.00076788	0.0008854	0	0.001172	0	0	0	0	0
1.584	0	0	0.00021642	0.00087994	0	0.000906163	0	0	0	0	0
1.586	0	0	-0.00030337	0.00083857	0	0.000891758	0	0	0	0	0
1.588	0	0	-0.00059655	0.00077962	0	0.000981672	0	0	0	0	0
1.59	0	0	-0.00057253	0.00071927	0	0.000919315	0	0	0	0	0
1.592	0	0	-0.00028617	0.00066809	0	0.0007268	0	0	0	0	0
1.594	0	0	8.877e-05	0.00062698	0	0.000633233	0	0	0	0	0
1.596	0	0	0.00034285	0.00058732	0	0.000680067	0	0	0	0	0
1.598	0	0	0.00033149	0.00054166	0	0.000635044	0	0	0	0	0
1.6	0	0	4.347e-05	0.00049254	0	0.000494455	0	0	0	0	0
1.602	0	0	-0.00039463	0.00044523	0	0.000594948	0	0	0	0	0
1.604	0	0	-0.0007786	0.00039933	0	0.000875033	0	0	0	0	0
1.606	0	0	-0.00092398	0.00035511	0	0.00098987	0	0	0	0	0
1.608	0	0	-0.0007546	0.00032048	0	0.000819834	0	0	0	0	0
1.61	0	0	-0.00034077	0.00030499	0	0.000457322	0	0	0	0	0
1.612	0	0	0.00012955	0.00031009	0	0.000336064	0	0	0	0	0
1.614	0	0	0.00043401	0.00032614	0	0.000542892	0	0	0	0	0
1.616	0	0	0.00041611	0.00033603	0	0.000534849	0	0	0	0	0
1.618	0	0	5.703e-05	0.00032204	0	0.000327051	0	0	0	0	0
1.62	0	0	-0.00051195	0.00027311	0	0.000580243	0	0	0	0	0
1.622	0	0	-0.00106407	0.0001887	0	0.00108067	0	0	0	0	0
1.624	0	0	-0.00137777	7.588e-05	0	0.00137986	0	0	0	0	0
1.626	0	0	-0.00133571	-5.281e-05	0	0.00133675	0	0	0	0	0
1.628	0	0	-0.00097571	-0.00017832	0	0.000991871	0	0	0	0	0
1.63	0	0	-0.00047358	-0.00027826	0	0.000549278	0	0	0	0	0
1.632	0	0	-6.694e-05	-0.00033202	0	0.000338701	0	0	0	0	0
1.634	0	0	4.764e-05	-0.00032467	0	0.000328147	0	0	0	0	0
1.636	0	0	-0.00020166	-0.00025301	0	0.000323544	0	0	0	0	0
1.638	0	0	-0.00073354	-0.00012736	0	0.000744514	0	0	0	0	0
1.64	0	0	-0.00134963	3.426e-05	0	0.00135006	0	0	0	0	0
1.642	0	0	-0.0018189	0.00020938	0	0.00183091	0	0	0	0	0
1.644	0	0	-0.00197684	0.00037107	0	0.00201137	0	0	0	0	0
1.646	0	0	-0.00179494	0.0004947	0	0.00186186	0	0	0	0	0
1.648	0	0	-0.00138768	0.00056469	0	0.00149818	0	0	0	0	0
1.65	0	0	-0.00095604	0.00057465	0	0.00111545	0	0	0	0	0
1.652	0	0	-0.0006953	0.00053087	0	0.000874794	0	0	0	0	0
1.654	0	0	-0.00070838	0.00045526	0	0.000842059	0	0	0	0	0
1.656	0	0	-0.00096228	0.00037383	0	0.00103234	0	0	0	0	0
1.658	0	0	-0.00130422	0.00030215	0	0.00133876	0	0	0	0	0
1.66	0	0	-0.00152962	0.00024382	0	0.00154893	0	0	0	0	0
1.662	0	0	-0.00147283	0.00019255	0	0.00148536	0	0	0	0	0
1.664	0	0	-0.00107995	0.00013616	0	0.0010885	0	0	0	0	0
1.666	0	0	-0.000432	6.852e-05	0	0.0004374	0	0	0	0	0
1.668	0	0	0.00028928	-5.35e-06	0	0.000289329	0	0	0	0	0
1.67	0	0	0.00087707	-7.508e-05	0	0.000880278	0	0	0	0	0
1.672	0	0	0.00118529	-0.00012658	0	0.00119203	0	0	0	0	0
1.674	0	0	0.0011875	-0.0001424	0	0.00119601	0	0	0	0	0
1.676	0	0	0.00098208	-0.00010953	0	0.000988169	0	0	0	0	0
1.678	0	0	0.00074287	-2.677e-05	0	0.000743352	0	0	0	0	0
1.68	0	0	0.00063949	9.511e-05	0	0.000646524	0	0	0	0	0
1.682	0	0	0.00076383	0.0002405	0	0.000800797	0	0	0	0	0
1.684	0	0	0.00109386	0.00039705	0	0.00116369	0	0	0	0	0
1.686	0	0	0.0015088	0.00055577	0	0.0016079	0	0	0	0	0
1.688	0	0	0.00184699	0.00070666	0	0.00197756	0	0	0	0	0
1.69	0	0	0.00198095	0.00083938	0	0.00215145	0	0	0	0	0
1.692	0	0	0.00187629	0.00094692	0	0.00210169	0	0	0	0	0
1.694	0	0	0.00160689	0.00102509	0	0.00190602	0	0	0	0	0
1.696	0	0	0.00132044	0.00106901	0	0.00169892	0	0	0	0	0
1.698	0	0	0.00117147	0.00107157	0	0.00158764	0	0	0	0	0
1.7	0	0	0.00125089	0.00102141	0	0.00161493	0	0	0	0	0
1.702	0	0	0.00154422	0.00090232	0	0.00178852	0	0	0	0	0
1.704	0	0	0.00193863	0.00070027	0	0.00206123	0	0	0	0	0
1.706	0	0	0.00227538	0.00041375	0	0.00231269	0	0	0	0	0
1.708	0	0	0.00242281	5.708e-05	0	0.00242348	0	0	0	0	0
1.71	0	0	0.00233436	-0.00034583	0	0.00235984	0	0	0	0	0
1.712	0	0	0.00206549	-0.00076689	0	0.00220326	0	0	0	0	0
1.714	0	0	0.00174624	-0.00117408	0	0.00210424	0	0	0	0	0
1.716	0	0	0.00152229	-0.0015347	0	0.00216164	0	0	0	0	0
1.718	0	0	0.00148771	-0.00182243	0	0.00235256	0	0	0	0	0
1.72	0	0	0.00163973	-0.00202454	0	0.00260528	0	0	0	0	0
1.722	0	0	0.00187867	-0.0021444	0	0.00285094	0	0	0	0	0
1.724	0	0	0.00205405	-0.00219457	0	0.00300587	0	0	0	0	0
1.726	0	0	0.00203496	-0.00218941	0	0.00298908	0	0	0	0	0
1.728	0	0	0.00177011	-0.00214493	0	0.00278101	0	0	0	0	0
1.73	0	0	0.0013096	-0.00207935	0	0.00245739	0	0	0	0	0
1.732	0	0	0.00078227	-0.00200771	0	0.00215473	0	0	0	0	0
1.734	0	0	0.00033961	-0.00193105	0	0.00196069	0	0	0	0	0
1.736	0	0	9.001e-05	-0.00183354	0	0.00183575	0	0	0	0	0
1.738	0	0	5.201e-05	-0.00169461	0	0.00169541	0	0	0	0	0
1.74	0	0	0.00014778	-0.00150292	0	0.00151017	0	0	0	0	0
1.742	0	0	0.00024035	-0.00126246	0	0.00128514	0	0	0	0	0
1.744	0	0	0.00019592	-0.00099088	0	0.00101006	0	0	0	0	0
1.746	0	0	-5.78e-05	-0.00071244	0	0.000714781	0	0	0	0	0
1.748	0	0	-0.00049985	-0.0004492	0	0.000672035	0	0	0	0	0
1.75	0	0	-0.0010235	-0.00021348	0	0.00104553	0	0	0	0	0
1.752	0	0	-0.00148112	-4.6e-06	0	0.00148113	0	0	0	0	0
1.754	0	0	-0.00174721	0.00018709	0	0.0017572	0	0	0	0	0
1.756	0	0	-0.00177186	0.0003707	0	0.00181022	0	0	0	0	0
1.758	0	0	-0.00160076	0.00054844	0	0.0016921	0	0	0	0	0
1.76	0	0	-0.0013531	0.00071616	0	0.00153094	0	0	0	0	0
1.762	0	0	-0.00116766	0.00086626	0	0.0014539	0	0	0	0	0
1.764	0	0	-0.0011404	0.0009926	0	0.00151188	0	0	0	0	0
1.766	0	0	-0.00128344	0.00109669	0	0.00168818	0	0	0	0	0
1.768	0	0	-0.00152407	0.00118775	0	0.00193224	0	0	0	0	0
1.77	0	0	-0.00173959	0.00127308	0	0.00215567	0	0	0	0	0
1.772	0	0	-0.0018126	0.00134714	0	0.00225839	0	0	0	0	0
1.774	0	0	-0.00168546	0.00139373	0	0.00218707	0	0	0	0	0
1.776	0	0	-0.00138878	0.00140232	0	0.00197363	0	0	0	0	0
1.778	0	0	-0.00102881	0.00137837	0	0.00171999	0	0	0	0	0
1.78	0	0	-0.00073942	0.0013359	0	0.00152688	0	0	0	0	0
1.782	0	0	-0.00062154	0.00128829	0	0.00143039	0	0	0	0	0
1.784	0	0	-0.00069843	0.00124785	0	0.00143001	0	0	0	0	0
1.786	0	0	-0.00090654	0.0012247	0	0.00152371	0	0	0	0	0
1.788	0	0	-0.0011247	0.00121959	0	0.00165902	0	0	0	0	0
1.79	0	0	-0.00122758	0.0012184	0	0.00172958	0	0	0	0	0
1.792	0	0	-0.00113973	0.00119774	0	0.00165335	0	0	0	0	0
1.794	0	0	-0.00086732	0.00113797	0	0.00143081	0	0	0	0	0
1.796	0	0	-0.00049461	0.00103374	0	0.00114597	0	0	0	0	0
1.798	0	0	-0.00014612	0.00089739	0	0.000909208	0	0	0	0	0
1.8	0	0	6.992e-05	0.00075191	0	0.000755154	0	0	0	0	0
1.802	0	0	0.00010932	0.00061729	0	0.000626895	0	0	0	0	0
1.804	0	0	8.1e-06	0.00050122	0	0.000501285	0	0	0	0	0
1.806	0	0	-0.00013672	0.00039963	0	0.00042237	0	0	0	0	0
1.808	0	0	-0.00021273	0.00030395	0	0.000370998	0	0	0	0	0
1.81	0	0	-0.00014447	0.00020643	0	0.000251962	0	0	0	0	0
1.812	0	0	7.15e-05	0.0001	0	0.000122932	0	0	0	0	0
1.814	0	0	0.00036423	-2.263e-05	0	0.000364932	0	0	0	0	0
1.816	0	0	0.00061948	-0.00016783	0	0.000641812	0	0	0	0	0
1.818	0	0	0.00073216	-0.00033753	0	0.000806216	0	0	0	0	0
1.82	0	0	0.00065645	-0.00052485	0	0.000840473	0	0	0	0	0
1.822	0	0	0.00042686	-0.00071597	0	0.00083356	0	0	0	0	0
1.824	0	0	0.00014216	-0.00089609	0	0.000907296	0	0	0	0	0
1.826	0	0	-7.67e-05	-0.00105061	0	0.00105341	0	0	0	0	0
1.828	0	0	-0.00013747	-0.00116435	0	0.00117244	0	0	0	0	0
1.83	0	0	-1.612e-05	-0.00122532	0	0.00122543	0	0	0	0	0
1.832	0	0	0.00023361	-0.00122671	0	0.00124876	0	0	0	0	0
1.834	0	0	0.00050591	-0.00116484	0	0.00126996	0	0	0	0	0
1.836	0	0	0.0006919	-0.00103787	0	0.00124736	0	0	0	0	0
1.838	0	0	0.0007285	-0.00084676	0	0.00111701	0	0	0	0	0
1.84	0	0	0.00062443	-0.00059817	0	0.000864708	0	0	0	0	0
1.842	0	0	0.00045346	-0.00030711	0	0.00054767	0	0	0	0	0
1.844	0	0	0.0003203	5.76e-06	0	0.000320352	0	0	0	0	0
1.846	0	0	0.00031353	0.00031796	0	0.000446542	0	0	0	0	0
1.848	0	0	0.0004648	0.00060454	0	0.000762566	0	0	0	0	0
1.85	0	0	0.00073394	0.00084179	0	0.00111682	0	0	0	0	0
1.852	0	0	0.00102694	0.00101845	0	0.00144632	0	0	0	0	0
1.854	0	0	0.00123772	0.00114031	0	0.00168293	0	0	0	0	0
1.856	0	0	0.001295	0.0012221	0	0.0017806	0	0	0	0	0
1.858	0	0	0.00119349	0.00127768	0	0.00174839	0	0	0	0	0
1.86	0	0	0.00099463	0.00131543	0	0.00164913	0	0	0	0	0
1.862	0	0	0.00079799	0.00133485	0	0.00155519	0	0	0	0	0
1.864	0	0	0.0006975	0.0013271	0	0.00149923	0	0	0	0	0
1.866	0	0	0.00074301	0.00128228	0	0.00148199	0	0	0	0	0
1.868	0	0	0.00092071	0.00119567	0	0.00150908	0	0	0	0	0
1.87	0	0	0.00115851	0.00106851	0	0.00157603	0	0	0	0	0
1.872	0	0	0.00135687	0.00090837	0	0.00163286	0	0	0	0	0
1.874	0	0	0.00143394	0.00072967	0	0.00160891	0	0	0	0	0
1.876	0	0	0.00136225	0.00055057	0	0.0014693	0	0	0	0	0
1.878	0	0	0.0011783	0.0003875	0	0.00124038	0	0	0	0	0
1.88	0	0	0.00096245	0.00025097	0	0.000994634	0	0	0	0	0
1.882	0	0	0.00079982	0.00014373	0	0.000812632	0	0	0	0	0
1.884	0	0	0.00074018	6.067e-05	0	0.000742662	0	0	0	0	0
1.886	0	0	0.00077431	-9.44e-06	0	0.000774368	0	0	0	0	0
1.888	0	0	0.00083735	-7.873e-05	0	0.000841043	0	0	0	0	0
1.89	0	0	0.00083894	-0.00015306	0	0.000852788	0	0	0	0	0
1.892	0	0	0.00070594	-0.00022935	0	0.000742262	0	0	0	0	0
1.894	0	0	0.00041637	-0.00029893	0	0.000512565	0	0	0	0	0
1.896	0	0	9.72e-06	-0.00035399	0	0.000354123	0	0	0	0	0
1.898	0	0	-0.00042993	-0.00039296	0	0.000582458	0	0	0	0	0
1.9	0	0	-0.0008112	-0.00042141	0	0.000914129	0	0	0	0	0
1.902	0	0	-0.00107549	-0.00044763	0	0.00116493	0	0	0	0	0
1.904	0	0	-0.00122016	-0.00047264	0	0.0013085	0	0	0	0	0
1.906	0	0	-0.0012949	-0.00048389	0	0.00138236	0	0	0	0	0
1.908	0	0	-0.00137533	-0.00046383	0	0.00145144	0	0	0	0	0
1.91	0	0	-0.00152759	-0.00040654	0	0.00158076	0	0	0	0	0
1.912	0	0	-0.00177856	-0.00032456	0	0.00180793	0	0	0	0	0
1.914	0	0	-0.00210246	-0.00023991	0	0.0021161	0	0	0	0	0
1.916	0	0	-0.00243054	-0.0001708	0	0.00243653	0	0	0	0	0
1.918	0	0	-0.00268078	-0.00012391	0	0.00268364	0	0	0	0	0
1.92	0	0	-0.00279472	-9.346e-05	0	0.00279628	0	0	0	0	0
1.922	0	0	-0.00276433	-6.881e-05	0	0.00276519	0	0	0	0	0
1.924	0	0	-0.00263537	-4.258e-05	0	0.00263571	0	0	0	0	0
1.926	0	0	-0.00248635	-9.55e-06	0	0.00248637	0	0	0	0	0
1.928	0	0	-0.00239414	3.568e-05	0	0.00239441	0	0	0	0	0
1.93	0	0	-0.00240228	9.61e-05	0	0.0024042	0	0	0	0	0
1.932	0	0	-0.00250384	0.00017083	0	0.00250966	0	0	0	0	0
1.934	0	0	-0.00264505	0.00025615	0	0.00265742	0	0	0	0	0
1.936	0	0	-0.00275074	0.00034581	0	0.00277239	0	0	0	0	0
1.938	0	0	-0.00276078	0.00043128	0	0.00279426	0	0	0	0	0
1.94	0	0	-0.00265834	0.00050392	0	0.00270568	0	0	0	0	0
1.942	0	0	-0.00247639	0.00056013	0	0.00253895	0	0	0	0	0
1.944	0	0	-0.00228233	0.00060543	0	0.00236127	0	0	0	0	0
1.946	0	0	-0.00214751	0.00064619	0	0.00224262	0	0	0	0	0
1.948	0	0	-0.00211356	0.00067399	0	0.00221842	0	0	0	0	0
1.95	0	0	-0.00217096	0.00066434	0	0.00227033	0	0	0	0	0
1.952	0	0	-0.00226197	0.00059128	0	0.00233797	0	0	0	0	0
1.954	0	0	-0.00230696	0.00044052	0	0.00234864	0	0	0	0	0
1.956	0	0	-0.0022404	0.00021151	0	0.00225036	0	0	0	0	0
1.958	0	0	-0.00203908	-8.554e-05	0	0.00204087	0	0	0	0	0
1.96	0	0	-0.00173109	-0.00043006	0	0.00178371	0	0	0	0	0
1.962	0	0	-0.00138368	-0.00079176	0	0.00159419	0	0	0	0	0
1.964	0	0	-0.00107594	-0.00113791	0	0.00156604	0	0	0	0	0
1.966	0	0	-0.00086534	-0.00144182	0	0.00168156	0	0	0	0	0
1.968	0	0	-0.00076111	-0.00168576	0	0.00184961	0	0	0	0	0
1.97	0	0	-0.00071977	-0.00185854	0	0.00199305	0	0	0	0	0
1.972	0	0	-0.00066656	-0.00195086	0	0.00206159	0	0	0	0	0
1.974	0	0	-0.0005294	-0.00195521	0	0.00202561	0	0	0	0	0
1.976	0	0	-0.00026791	-0.00187047	0	0.00188956	0	0	0	0	0
1.978	0	0	0.00011442	-0.00170307	0	0.00170691	0	0	0	0	0
1.98	0	0	0.0005792	-0.00146679	0	0.00157701	0	0	0	0	0
1.982	0	0	0.00107928	-0.00118458	0	0.00160252	0	0	0	0	0
1.984	0	0	0.00159073	-0.00088518	0	0.00182043	0	0	0	0	0
1.986	0	0	0.0021349	-0.00059561	0	0.00221643	0	0	0	0	0
1.988	0	0	0.00277758	-0.00033922	0	0.00279822	0	0	0	0	0
1.99	0	0	0.00360539	-0.00013745	0	0.00360801	0	0	0	0	0
1.992	0	0	0.00469019	-7.78e-06	0	0.0046902	0	0	0	0	0
1.994	0	0	0.00605611	4.169e-05	0	0.00605625	0	0	0	0	0
1.996	0	0	0.00766321	1.355e-05	0	0.00766322	0	0	0	0	0
1.998	0	0	0.00941475	-8.097e-05	0	0.0094151	0	0	0	0	0
2	0	0	0.0111789	-0.00022069	0	0.0111811	0	0	0	0	0

## Sheet: .frm
480	533	517	1007	1113	1081	57.0466	0.0026593	1.39731	0.0246879	87.477

## Sheet: Apr30jump3(.all)
0	0.00145282	0.0173708	-0.00118286	-1.72e-06	0	0	0	0	-0.00339585	0.268249	0	0	0	0	0	0	-0.024414	0
0.002	0	0.0173731	-0.00099339	0	0	0	0	0	-0.00314798	0.268881	0	0	0	0	0	0	-0.012207	0
0.004	0	0.0173751	-0.00067091	0	0	0	0	0	-0.00292693	0.269472	0	0	0	0	0	0	-0.01709	0
0.006	0.00145282	0.0173764	-0.00030673	-4.5e-07	0	0	0	0	-0.00274794	0.269989	0	0	0	0	0	0	-0.026855	0
0.008	0	0.0173771	1.543e-05	0	0	0	0	0	-0.00262425	0.270413	0	0	0	0	0	0	-0.01709	0
0.01	0	0.017377	0.00023914	0	0	0	0	0	-0.00256227	0.270742	0	0	0	0	0	0	-0.01709	0
0.012	0	0.0173766	0.00035609	0	0	0	0	0	-0.00256076	0.27098	0	0	0	0	0	0	-0.01709	0
0.014	0.00145282	0.0173758	0.0004091	5.9e-07	0	0	0	0	-0.00261351	0.271134	0	0	0	0	0	0	-0.012207	0
0.016	0	0.017375	0.00043973	0	0	0	0	0	-0.00271175	0.271206	0	0	0	0	0	0	-0.01709	0
0.018	0	0.0173741	0.00044783	0	0	0	0	0	-0.00284445	0.271197	0	0	0	0	0	0	-0.01709	0
0.02	0.00145282	0.0173732	0.00041776	6.1e-07	0	0	0	0	-0.00299821	0.27111	0	0	0	0	0	0	-0.012207	0
0.022	0	0.0173724	0.00032745	0	0	0	0	0	-0.00315813	0.270954	0	0	0	0	0	0	-0.01709	0
0.024	0	0.0173717	0.00013539	0	0	0	0	0	-0.0033091	0.270748	0	0	0	0	0	0	-0.01709	0
0.026	0	0.0173715	-0.00015946	0	0	0	0	0	-0.00343685	0.270518	0	0	0	0	0	0	-0.012207	0
0.028	0	0.0173718	-0.00046128	0	0	0	0	0	-0.00352969	0.270286	0	0	0	0	0	0	-0.01709	0
0.03	0	0.0173727	-0.00064244	0	0	0	0	0	-0.00358064	0.270071	0	0	0	0	0	0	-0.012207	0
0.032	0	0.017374	-0.0006448	0	0	0	0	0	-0.00358869	0.269894	0	0	0	0	0	0	-0.012207	0
0.034	0	0.0173753	-0.00050196	0	0	0	0	0	-0.00355915	0.269779	0	0	0	0	0	0	-0.01709	0
0.036	0	0.0173763	-0.0002961	0	0	0	0	0	-0.00350235	0.269751	0	0	0	0	0	0	-0.0024414	0
0.038	0	0.0173769	-0.00011039	0	0	0	0	0	-0.00343	0.269816	0	0	0	0	0	0	-0.014648	0
0.04	0	0.0173771	1.64e-06	0	0	0	0	0	-0.00335199	0.269959	0	0	0	0	0	0	-0.019531	0
0.042	0	0.0173771	4.557e-05	0	0	0	0	0	-0.00327587	0.270153	0	0	0	0	0	0	-0.014648	0
0.044	0	0.017377	9.01e-05	0	0	0	0	0	-0.00320715	0.270375	0	0	0	0	0	0	-0.019531	0
0.046	0	0.0173768	0.00020686	0	0	0	0	0	-0.00314856	0.270604	0	0	0	0	0	0	-0.019531	0
0.048	0	0.0173764	0.00040275	0	0	0	0	0	-0.00309969	0.270823	0	0	0	0	0	0	-0.014648	0
0.05	0	0.0173756	0.00061381	0	0	0	0	0	-0.00305859	0.271018	0	0	0	0	0	0	-0.01709	0
0.052	0	0.0173744	0.00073796	0	0	0	0	0	-0.00302356	0.271179	0	0	0	0	0	0	-0.019531	0
0.054	0	0.0173729	0.00069078	0	0	0	0	0	-0.002993	0.271302	0	0	0	0	0	0	-0.0097656	0
0.056	0	0.0173715	0.00047927	0	0	0	0	0	-0.00296391	0.27138	0	0	0	0	0	0	-0.01709	0
0.058	0	0.0173706	0.00020508	0	0	0	0	0	-0.00293177	0.271407	0	0	0	0	0	0	-0.012207	0
0.06	0	0.0173702	-3.015e-05	0	0	0	0	0	-0.00289222	0.27137	0	0	0	0	0	0	-0.021973	0
0.062	0	0.0173702	-0.00019006	0	0	0	0	0	-0.00284207	0.271262	0	0	0	0	0	0	-0.012207	0
0.064	0.00145282	0.0173706	-0.00027849	-4e-07	0	0	0	0	-0.00277873	0.271091	0	0	0	0	0	0	-0.0097656	0
0.066	0	0.0173712	-0.00030605	0	0	0	0	0	-0.00269936	0.27088	0	0	0	0	0	0	-0.0073242	0
0.068	0	0.0173718	-0.00030569	0	0	0	0	0	-0.00260163	0.270654	0	0	0	0	0	0	-0.01709	0
0.07	0	0.0173724	-0.00034099	0	0	0	0	0	-0.00248703	0.270441	0	0	0	0	0	0	-0.0097656	0
0.072	0	0.0173731	-0.00043507	0	0	0	0	0	-0.00236344	0.270265	0	0	0	0	0	0	-0.014648	0
0.074	0	0.0173739	-0.00051275	0	0	0	0	0	-0.00224322	0.27014	0	0	0	0	0	0	-0.01709	0
0.076	0	0.017375	-0.00048113	0	0	0	0	0	-0.00213907	0.270063	0	0	0	0	0	0	-0.0097656	0
0.078	0	0.0173759	-0.00033376	0	0	0	0	0	-0.00206212	0.270021	0	0	0	0	0	0	-0.019531	0
0.08	0	0.0173766	-0.00013628	0	0	0	0	0	-0.00202086	0.270001	0	0	0	0	0	0	-0.012207	0
0.082	0	0.0173769	4.008e-05	0	0	0	0	0	-0.00201833	0.269995	0	0	0	0	0	0	-0.0048828	0
0.084	0	0.0173768	0.00016409	0	0	0	0	0	-0.00205021	0.269996	0	0	0	0	0	0	-0.021973	0
0.086	0	0.0173765	0.00027079	0	0	0	0	0	-0.00210711	0.270005	0	0	0	0	0	0	-0.01709	0
0.088	0.00145282	0.0173759	0.00042932	6.2e-07	0	0	0	0	-0.00217864	0.270025	0	0	0	0	0	0	-0.0097656	0
0.09	0	0.0173751	0.00065564	0	0	0	0	0	-0.00225632	0.270056	0	0	0	0	0	0	-0.01709	0
0.092	0	0.0173738	0.00087569	0	0	0	0	0	-0.00233445	0.270095	0	0	0	0	0	0	-0.019531	0
0.094	0.00145282	0.017372	0.00099775	1.45e-06	0	0	0	0	-0.0024092	0.270133	0	0	0	0	0	0	-0.01709	0
0.096	0.00145282	0.01737	0.00101074	1.47e-06	0	0	0	0	-0.00247743	0.270168	0	0	0	0	0	0	-0.01709	0
0.098	0	0.017368	0.00097447	0	0	0	0	0	-0.00253561	0.270199	0	0	0	0	0	0	-0.0097656	0
0.1	0	0.017366	0.00091988	0	0	0	0	0	-0.00257996	0.270232	0	0	0	0	0	0	-0.01709	0
0.102	0	0.0173642	0.00081631	0	0	0	0	0	-0.0026084	0.270274	0	0	0	0	0	0	-0.012207	0
0.104	0	0.0173626	0.00062203	0	0	0	0	0	-0.00262184	0.270334	0	0	0	0	0	0	-0.014648	0
0.106	0.00626808	0.0173613	0.00031337	1.96e-06	0	0	0	0	-0.002623	0.270413	0	0	0	0	0	0	-0.01709	0
0.108	0	0.0173607	-0.00010175	0	0	0	0	0	-0.00261425	0.270502	0	0	0	0	0	0	-0.0097656	0
0.11	0.00145282	0.0173609	-0.00056272	-8.2e-07	0	0	0	0	-0.00259677	0.270579	0	0	0	0	0	0	-0.012207	0
0.112	0.00145282	0.017362	-0.00097897	-1.42e-06	0	0	0	0	-0.002572	0.270622	0	0	0	0	0	0	-0.014648	0
0.114	0	0.017364	-0.00127223	0	0	0	0	0	-0.00254411	0.270614	0	0	0	0	0	0	-0.012207	0
0.116	0	0.0173665	-0.00138131	0	0	0	0	0	-0.00251971	0.27054	0	0	0	0	0	0	-0.019531	0
0.118	0	0.0173693	-0.00128051	0	0	0	0	0	-0.00250449	0.270394	0	0	0	0	0	0	-0.019531	0
0.12	0	0.0173718	-0.00101428	0	0	0	0	0	-0.00249962	0.270187	0	0	0	0	0	0	-0.012207	0
0.122	0	0.0173739	-0.00065372	0	0	0	0	0	-0.00250179	0.269938	0	0	0	0	0	0	-0.01709	0
0.124	0.00785118	0.0173752	-0.00022841	-1.79e-06	0	0	0	0	-0.00250769	0.269671	0	0	0	0	0	0	-0.026855	0
0.126	0	0.0173756	0.00024603	0	0	0	0	0	-0.00251708	0.269405	0	0	0	0	0	0	-0.0097656	0
0.128	0.00145282	0.0173751	0.00070716	1.03e-06	0	0	0	0	-0.0025317	0.269157	0	0	0	0	0	0	-0.014648	0
0.13	0.00303592	0.0173737	0.00105425	3.2e-06	0	0	0	0	-0.00255355	0.268944	0	0	0	0	0	0	-0.0097656	0
0.132	0	0.0173716	0.00120242	0	0	0	0	0	-0.00258358	0.268783	0	0	0	0	0	0	-0.01709	0
0.134	0	0.0173692	0.001128	0	0	0	0	0	-0.00262025	0.268685	0	0	0	0	0	0	-0.0097656	0
0.136	0.00145282	0.017367	0.00089069	1.29e-06	0	0	0	0	-0.00266131	0.268655	0	0	0	0	0	0	-0.014648	0
0.138	0	0.0173652	0.00062929	0	0	0	0	0	-0.00270676	0.268694	0	0	0	0	0	0	-0.0097656	0
0.14	0	0.0173639	0.0004884	0	0	0	0	0	-0.00275809	0.268803	0	0	0	0	0	0	-0.01709	0
0.142	0	0.0173629	0.00047967	0	0	0	0	0	-0.00281669	0.268972	0	0	0	0	0	0	-0.019531	0
0.144	0.00145282	0.017362	0.0004608	6.7e-07	0	0	0	0	-0.00288432	0.269178	0	0	0	0	0	0	-0.01709	0
0.146	0	0.0173611	0.00030787	0	0	0	0	0	-0.00296289	0.269381	0	0	0	0	0	0	-0.012207	0
0.148	0.00145282	0.0173604	2.054e-05	3e-08	0	0	0	0	-0.00305271	0.269545	0	0	0	0	0	0	-0.019531	0
0.15	0	0.0173604	-0.00034951	0	0	0	0	0	-0.00315198	0.269646	0	0	0	0	0	0	-0.01709	0
0.152	0	0.0173611	-0.00073961	0	0	0	0	0	-0.00325772	0.269681	0	0	0	0	0	0	-0.012207	0
0.154	0.00145282	0.0173626	-0.00104907	-1.52e-06	0	0	0	0	-0.00336666	0.269662	0	0	0	0	0	0	-0.012207	0
0.156	0	0.0173647	-0.00116847	0	0	0	0	0	-0.00347609	0.269616	0	0	0	0	0	0	-0.014648	0
0.158	0	0.017367	-0.00104394	0	0	0	0	0	-0.00358397	0.269573	0	0	0	0	0	0	-0.014648	0
0.16	0.00145282	0.0173691	-0.00070916	-1.03e-06	0	0	0	0	-0.00368723	0.269555	0	0	0	0	0	0	-0.014648	0
0.162	0	0.0173705	-0.00027574	0	0	0	0	0	-0.0037802	0.269572	0	0	0	0	0	0	-0.021973	0
0.164	0	0.0173711	0.0001442	0	0	0	0	0	-0.00385532	0.26962	0	0	0	0	0	0	-0.014648	0
0.166	0.00785118	0.0173708	0.00053089	4.17e-06	0	0	0	0	-0.00390462	0.269694	0	0	0	0	0	0	-0.026855	0
0.168	0	0.0173697	0.00091394	0	0	0	0	0	-0.0039207	0.269797	0	0	0	0	0	0	-0.019531	0
0.17	0	0.0173679	0.00125196	0	0	0	0	0	-0.00389822	0.269939	0	0	0	0	0	0	-0.021973	0
0.172	0.00145282	0.0173654	0.00145286	2.11e-06	0	0	0	0	-0.00383658	0.270131	0	0	0	0	0	0	-0.012207	0
0.174	0	0.0173625	0.00149293	0	0	0	0	0	-0.00374238	0.270373	0	0	0	0	0	0	-0.012207	0
0.176	0	0.0173595	0.00143246	0	0	0	0	0	-0.00362882	0.27065	0	0	0	0	0	0	-0.012207	0
0.178	0	0.0173566	0.00131494	0	0	0	0	0	-0.00351081	0.270939	0	0	0	0	0	0	-0.021973	0
0.18	0	0.017354	0.00110491	0	0	0	0	0	-0.00339906	0.271222	0	0	0	0	0	0	-0.01709	0
0.182	0.00145282	0.0173518	0.00075448	1.1e-06	0	0	0	0	-0.00329753	0.27149	0	0	0	0	0	0	-0.014648	0
0.184	0.00468498	0.0173503	0.00028991	1.36e-06	0	0	0	0	-0.00320595	0.271737	0	0	0	0	0	0	-0.021973	0
0.186	0	0.0173497	-0.00019807	0	0	0	0	0	-0.00312316	0.271958	0	0	0	0	0	0	-0.021973	0
0.188	0.00303592	0.0173501	-0.00060959	-1.85e-06	0	0	0	0	-0.00304766	0.272142	0	0	0	0	0	0	-0.0097656	0
0.19	0	0.0173513	-0.00088929	0	0	0	0	0	-0.00297738	0.272275	0	0	0	0	0	0	-0.0097656	0
0.192	0	0.0173531	-0.00107294	0	0	0	0	0	-0.00291152	0.272346	0	0	0	0	0	0	-0.01709	0
0.194	0.00303592	0.0173552	-0.00123531	-3.75e-06	0	0	0	0	-0.00285206	0.272346	0	0	0	0	0	0	-0.01709	0
0.196	0	0.0173577	-0.00135581	0	0	0	0	0	-0.00280277	0.272272	0	0	0	0	0	0	-0.014648	0
0.198	0.00950024	0.0173604	-0.00131127	-1.246e-05	0	0	0	0	-0.00276689	0.27213	0	0	0	0	0	0	-0.014648	0
0.2	0.00145282	0.0173631	-0.0010174	-1.48e-06	0	0	0	0	-0.00274581	0.271922	0	0	0	0	0	0	-0.014648	0
0.202	0.00303592	0.0173651	-0.0005131	-1.56e-06	0	0	0	0	-0.00273998	0.271656	0	0	0	0	0	0	-0.0048828	0
0.204	0	0.0173661	7.575e-05	0	0	0	0	0	-0.00275027	0.271337	0	0	0	0	0	0	-0.014648	0
0.206	0.00145282	0.017366	0.00060668	8.8e-07	0	0	0	0	-0.00277837	0.270979	0	0	0	0	0	0	-0.0024414	0
0.208	0.00468498	0.0173648	0.00098006	4.59e-06	0	0	0	0	-0.00282692	0.270604	0	0	0	0	0	0	-0.0073242	0
0.21	0.00303592	0.0173628	0.00117962	3.58e-06	0	0	0	0	-0.00289809	0.270235	0	0	0	0	0	0	-0.019531	0
0.212	0.00303592	0.0173604	0.0012668	3.85e-06	0	0	0	0	-0.00298991	0.269899	0	0	0	0	0	0	-0.019531	0
0.214	0	0.0173579	0.00130516	0	0	0	0	0	-0.00309526	0.26962	0	0	0	0	0	0	-0.029297	0
0.216	0.00145282	0.0173553	0.00128365	1.86e-06	0	0	0	0	-0.00320587	0.269413	0	0	0	0	0	0	-0.014648	0
0.218	0	0.0173527	0.00115163	0	0	0	0	0	-0.00331545	0.269271	0	0	0	0	0	0	-0.014648	0
0.22	0	0.0173504	0.00091199	0	0	0	0	0	-0.00341848	0.269175	0	0	0	0	0	0	-0.014648	0
0.222	0.00468498	0.0173486	0.00062694	2.94e-06	0	0	0	0	-0.00350981	0.269106	0	0	0	0	0	0	-0.019531	0
0.224	0.00303592	0.0173473	0.00035546	1.08e-06	0	0	0	0	-0.00358586	0.269047	0	0	0	0	0	0	-0.01709	0
0.226	0.00145282	0.0173466	0.00012202	1.8e-07	0	0	0	0	-0.00364339	0.268992	0	0	0	0	0	0	-0.019531	0
0.228	0.00468498	0.0173464	-7.484e-05	-3.5e-07	0	0	0	0	-0.00367821	0.26895	0	0	0	0	0	0	-0.019531	0
0.23	0	0.0173465	-0.00024627	0	0	0	0	0	-0.00368743	0.26895	0	0	0	0	0	0	-0.012207	0
0.232	0	0.017347	-0.00039913	0	0	0	0	0	-0.00367145	0.269028	0	0	0	0	0	0	-0.01709	0
0.234	0	0.0173478	-0.00052388	0	0	0	0	0	-0.00363377	0.269213	0	0	0	0	0	0	-0.01709	0
0.236	0	0.0173489	-0.00058432	0	0	0	0	0	-0.00357902	0.269517	0	0	0	0	0	0	-0.014648	0
0.238	0	0.01735	-0.00052257	0	0	0	0	0	-0.0035102	0.269927	0	0	0	0	0	0	-0.014648	0
0.24	0.00145282	0.0173511	-0.00031483	-4.6e-07	0	0	0	0	-0.00342792	0.270417	0	0	0	0	0	0	-0.014648	0
0.242	0	0.0173517	-4.524e-05	0	0	0	0	0	-0.00333273	0.270947	0	0	0	0	0	0	-0.012207	0
0.244	0.00145282	0.0173518	0.00013543	2e-07	0	0	0	0	-0.00322713	0.271474	0	0	0	0	0	0	-0.014648	0
0.246	0	0.0173515	0.00015617	0	0	0	0	0	-0.00311516	0.271956	0	0	0	0	0	0	-0.012207	0
0.248	0	0.0173512	7.731e-05	0	0	0	0	0	-0.00300123	0.272364	0	0	0	0	0	0	-0.01709	0
0.25	0.00145282	0.0173511	-6.44e-06	-1e-08	0	0	0	0	-0.00288943	0.272684	0	0	0	0	0	0	-0.014648	0
0.252	0.00145282	0.0173511	-6.119e-05	-9e-08	0	0	0	0	-0.00278361	0.272905	0	0	0	0	0	0	-0.0097656	0
0.254	0.00303592	0.0173512	-9.914e-05	-3e-07	0	0	0	0	-0.00268806	0.273015	0	0	0	0	0	0	-0.012207	0
0.256	0.00145282	0.0173514	-0.0001133	-1.6e-07	0	0	0	0	-0.00260713	0.273003	0	0	0	0	0	0	-0.0073242	0
0.258	0	0.0173516	-8.343e-05	0	0	0	0	0	-0.00254421	0.272866	0	0	0	0	0	0	-0.012207	0
0.26	0	0.0173518	-3.408e-05	0	0	0	0	0	-0.00250254	0.272614	0	0	0	0	0	0	-0.0048828	0
0.262	0.00468498	0.0173519	-3.386e-05	-1.6e-07	0	0	0	0	-0.00248606	0.27226	0	0	0	0	0	0	-0.01709	0
0.264	0	0.0173519	-0.00012441	0	0	0	0	0	-0.0024968	0.271821	0	0	0	0	0	0	-0.012207	0
0.266	0	0.0173522	-0.00025622	0	0	0	0	0	-0.00253253	0.271324	0	0	0	0	0	0	-0.019531	0
0.268	0	0.0173527	-0.00030098	0	0	0	0	0	-0.00258842	0.270814	0	0	0	0	0	0	-0.019531	0
0.27	0.00303592	0.0173533	-0.0001537	-4.7e-07	0	0	0	0	-0.00266017	0.270346	0	0	0	0	0	0	-0.021973	0
0.272	0.00303592	0.0173536	0.00015724	4.8e-07	0	0	0	0	-0.0027451	0.26996	0	0	0	0	0	0	-0.01709	0
0.274	0.00626808	0.0173533	0.00048258	3.02e-06	0	0	0	0	-0.00284095	0.269687	0	0	0	0	0	0	-0.012207	0
0.276	0.00303592	0.0173523	0.00068047	2.07e-06	0	0	0	0	-0.00294441	0.269541	0	0	0	0	0	0	-0.01709	0
0.278	0.00145282	0.017351	0.00070813	1.03e-06	0	0	0	0	-0.00305039	0.269525	0	0	0	0	0	0	-0.012207	0
0.28	0	0.0173495	0.00060822	0	0	0	0	0	-0.0031527	0.269627	0	0	0	0	0	0	-0.019531	0
0.282	0.00303592	0.0173483	0.00044953	1.36e-06	0	0	0	0	-0.00324548	0.269822	0	0	0	0	0	0	-0.019531	0
0.284	0.00303592	0.0173474	0.00028375	8.6e-07	0	0	0	0	-0.00332315	0.270076	0	0	0	0	0	0	-0.012207	0
0.286	0	0.0173469	0.00013482	0	0	0	0	0	-0.00338042	0.270352	0	0	0	0	0	0	-0.021973	0
0.288	0.00303592	0.0173466	6.49e-06	2e-08	0	0	0	0	-0.003414	0.270608	0	0	0	0	0	0	-0.0097656	0
0.29	0.00145282	0.0173466	-0.00010759	-1.6e-07	0	0	0	0	-0.00342365	0.270804	0	0	0	0	0	0	-0.014648	0
0.292	0	0.0173468	-0.00021466	0	0	0	0	0	-0.00341153	0.270905	0	0	0	0	0	0	-0.012207	0
0.294	0	0.0173472	-0.00031479	0	0	0	0	0	-0.00338155	0.27089	0	0	0	0	0	0	-0.01709	0
0.296	0	0.0173479	-0.00039341	0	0	0	0	0	-0.00333963	0.270759	0	0	0	0	0	0	-0.0097656	0
0.298	0	0.0173486	-0.00042266	0	0	0	0	0	-0.00329307	0.270534	0	0	0	0	0	0	-0.029297	0
0.3	0.00145282	0.0173495	-0.00038864	-5.6e-07	0	0	0	0	-0.00324813	0.270256	0	0	0	0	0	0	-0.019531	0
0.302	0	0.0173503	-0.00032064	0	0	0	0	0	-0.00320783	0.269972	0	0	0	0	0	0	-0.019531	0
0.304	0.00145282	0.0173509	-0.00026155	-3.8e-07	0	0	0	0	-0.00317138	0.26973	0	0	0	0	0	0	-0.019531	0
0.306	0	0.0173514	-0.00021594	0	0	0	0	0	-0.00313435	0.269564	0	0	0	0	0	0	-0.024414	0
0.308	0	0.0173519	-0.00016398	0	0	0	0	0	-0.00308991	0.269492	0	0	0	0	0	0	-0.01709	0
0.31	0.00145282	0.0173522	-8.775e-05	-1.3e-07	0	0	0	0	-0.00303255	0.269514	0	0	0	0	0	0	-0.021973	0
0.312	0.00145282	0.0173524	4.161e-05	6e-08	0	0	0	0	-0.00296129	0.26961	0	0	0	0	0	0	-0.014648	0
0.314	0	0.0173523	0.00022564	0	0	0	0	0	-0.00287966	0.269751	0	0	0	0	0	0	-0.014648	0
0.316	0	0.0173518	0.00038288	0	0	0	0	0	-0.00279424	0.269905	0	0	0	0	0	0	-0.019531	0
0.318	0	0.0173511	0.00041693	0	0	0	0	0	-0.00271284	0.270048	0	0	0	0	0	0	-0.019531	0
0.32	0	0.0173502	0.00032221	0	0	0	0	0	-0.00264	0.270168	0	0	0	0	0	0	-0.01709	0
0.322	0.00145282	0.0173496	0.00017521	2.5e-07	0	0	0	0	-0.00257406	0.27026	0	0	0	0	0	0	-0.012207	0
0.324	0	0.0173492	6.462e-05	0	0	0	0	0	-0.00250999	0.270322	0	0	0	0	0	0	-0.0097656	0
0.326	0	0.0173491	3.97e-05	0	0	0	0	0	-0.00244429	0.270352	0	0	0	0	0	0	-0.014648	0
0.328	0.00303592	0.017349	7.765e-05	2.4e-07	0	0	0	0	-0.00237707	0.270352	0	0	0	0	0	0	-0.01709	0
0.33	0.00303592	0.0173489	0.00010391	3.2e-07	0	0	0	0	-0.00231141	0.270334	0	0	0	0	0	0	-0.01709	0
0.332	0.00303592	0.0173487	6.72e-05	2e-07	0	0	0	0	-0.00225199	0.270315	0	0	0	0	0	0	-0.014648	0
0.334	0	0.0173485	-2.042e-05	0	0	0	0	0	-0.00220384	0.270314	0	0	0	0	0	0	-0.026855	0
0.336	0	0.0173486	-0.00010837	0	0	0	0	0	-0.00217061	0.270341	0	0	0	0	0	0	-0.026855	0
0.338	0	0.0173488	-0.00014476	0	0	0	0	0	-0.00215231	0.270393	0	0	0	0	0	0	-0.014648	0
0.34	0	0.0173491	-0.00011352	0	0	0	0	0	-0.00214492	0.270466	0	0	0	0	0	0	-0.014648	0
0.342	0	0.0173493	-5.911e-05	0	0	0	0	0	-0.00214269	0.270553	0	0	0	0	0	0	-0.014648	0
0.344	0.00145282	0.0173494	-4.658e-05	-7e-08	0	0	0	0	-0.00214001	0.270647	0	0	0	0	0	0	-0.012207	0
0.346	0.00468498	0.0173495	-8.834e-05	-4.1e-07	0	0	0	0	-0.00213121	0.27074	0	0	0	0	0	0	-0.029297	0
0.348	0.00145282	0.0173497	-0.00013644	-2e-07	0	0	0	0	-0.00211139	0.270818	0	0	0	0	0	0	-0.01709	0
0.35	0.00303592	0.01735	-0.00014876	-4.5e-07	0	0	0	0	-0.00207861	0.270868	0	0	0	0	0	0	-0.019531	0
0.352	0.00145282	0.0173503	-0.00013776	-2e-07	0	0	0	0	-0.00203455	0.270888	0	0	0	0	0	0	-0.031738	0
0.354	0	0.0173505	-0.00013799	0	0	0	0	0	-0.0019828	0.270888	0	0	0	0	0	0	-0.014648	0
0.356	0	0.0173508	-0.00015956	0	0	0	0	0	-0.00192756	0.270878	0	0	0	0	0	0	-0.01709	0
0.358	0.00303592	0.0173511	-0.00020679	-6.3e-07	0	0	0	0	-0.00187385	0.270865	0	0	0	0	0	0	-0.021973	0
0.36	0	0.0173515	-0.0002901	0	0	0	0	0	-0.00182679	0.270855	0	0	0	0	0	0	-0.01709	0
0.362	0	0.0173521	-0.0003863	0	0	0	0	0	-0.00178981	0.270852	0	0	0	0	0	0	-0.01709	0
0.364	0.00145282	0.0173529	-0.00044237	-6.4e-07	0	0	0	0	-0.00176445	0.270863	0	0	0	0	0	0	-0.012207	0
0.366	0.00145282	0.0173538	-0.00042962	-6.2e-07	0	0	0	0	-0.00175125	0.270899	0	0	0	0	0	0	-0.01709	0
0.368	0	0.0173546	-0.00035335	0	0	0	0	0	-0.00174929	0.270971	0	0	0	0	0	0	-0.014648	0
0.37	0.00145282	0.0173553	-0.00022188	-3.2e-07	0	0	0	0	-0.00175554	0.27109	0	0	0	0	0	0	-0.012207	0
0.372	0.00468498	0.0173558	-4.661e-05	-2.2e-07	0	0	0	0	-0.00176521	0.271258	0	0	0	0	0	0	-0.019531	0
0.374	0	0.0173559	0.00012557	0	0	0	0	0	-0.00177247	0.271465	0	0	0	0	0	0	-0.014648	0
0.376	0	0.0173556	0.00023235	0	0	0	0	0	-0.0017721	0.271688	0	0	0	0	0	0	-0.014648	0
0.378	0.00468498	0.0173552	0.00027576	1.29e-06	0	0	0	0	-0.00176149	0.271905	0	0	0	0	0	0	-0.026855	0
0.38	0.00145282	0.0173546	0.00030894	4.5e-07	0	0	0	0	-0.00174023	0.272106	0	0	0	0	0	0	-0.014648	0
0.382	0.00303592	0.017354	0.00033222	1.01e-06	0	0	0	0	-0.00170876	0.272283	0	0	0	0	0	0	-0.019531	0
0.384	0.00145282	0.0173533	0.00030283	4.4e-07	0	0	0	0	-0.00166895	0.272435	0	0	0	0	0	0	-0.012207	0
0.386	0.00626808	0.0173527	0.00022185	1.39e-06	0	0	0	0	-0.00162424	0.272562	0	0	0	0	0	0	-0.012207	0
0.388	0.00468498	0.0173523	0.00012067	5.7e-07	0	0	0	0	-0.0015776	0.272668	0	0	0	0	0	0	-0.01709	0
0.39	0	0.017352	2.221e-05	0	0	0	0	0	-0.00153152	0.272758	0	0	0	0	0	0	-0.014648	0
0.392	0.00303592	0.017352	-3.561e-05	-1.1e-07	0	0	0	0	-0.00149076	0.272829	0	0	0	0	0	0	-0.01709	0
0.394	0.00303592	0.0173521	-1.082e-05	-3e-08	0	0	0	0	-0.00146382	0.272865	0	0	0	0	0	0	-0.01709	0
0.396	0.00303592	0.0173521	8.692e-05	2.6e-07	0	0	0	0	-0.00146124	0.27285	0	0	0	0	0	0	-0.0073242	0
0.398	0	0.0173519	0.00019735	0	0	0	0	0	-0.00149222	0.272775	0	0	0	0	0	0	-0.019531	0
0.4	0.00145282	0.0173515	0.00027365	4e-07	0	0	0	0	-0.00156201	0.272638	0	0	0	0	0	0	-0.012207	0
0.402	0	0.017351	0.00031803	0	0	0	0	0	-0.00167125	0.272444	0	0	0	0	0	0	-0.0048828	0
0.404	0.00468498	0.0173503	0.00033868	1.59e-06	0	0	0	0	-0.00181624	0.272204	0	0	0	0	0	0	-0.01709	0
0.406	0.00145282	0.0173497	0.00030919	4.5e-07	0	0	0	0	-0.00198992	0.271936	0	0	0	0	0	0	-0.014648	0
0.408	0	0.017349	0.00020621	0	0	0	0	0	-0.0021843	0.271661	0	0	0	0	0	0	-0.01709	0
0.41	0.00468498	0.0173486	5.291e-05	2.5e-07	0	0	0	0	-0.00239212	0.271396	0	0	0	0	0	0	-0.0097656	0
0.412	0	0.0173485	-9.57e-05	0	0	0	0	0	-0.0026057	0.271154	0	0	0	0	0	0	-0.012207	0
0.414	0.00145282	0.0173487	-0.00018556	-2.7e-07	0	0	0	0	-0.00281594	0.270942	0	0	0	0	0	0	-0.029297	0
0.416	0.00145282	0.0173491	-0.00019663	-2.9e-07	0	0	0	0	-0.00301461	0.270764	0	0	0	0	0	0	-0.01709	0
0.418	0.00145282	0.0173495	-0.00016993	-2.5e-07	0	0	0	0	-0.00319676	0.270616	0	0	0	0	0	0	-0.012207	0
0.42	0	0.0173498	-0.00017213	0	0	0	0	0	-0.00336109	0.27049	0	0	0	0	0	0	-0.019531	0
0.422	0.00145282	0.0173502	-0.00021452	-3.1e-07	0	0	0	0	-0.00350951	0.270381	0	0	0	0	0	0	-0.019531	0
0.424	0.00145282	0.0173506	-0.0002324	-3.4e-07	0	0	0	0	-0.00364616	0.270292	0	0	0	0	0	0	-0.01709	0
0.426	0.00468498	0.0173511	-0.00015109	-7.1e-07	0	0	0	0	-0.00377586	0.27023	0	0	0	0	0	0	-0.0097656	0
0.428	0.00303592	0.0173514	3.92e-05	1.2e-07	0	0	0	0	-0.00390276	0.270192	0	0	0	0	0	0	-0.012207	0
0.43	0	0.0173513	0.00027114	0	0	0	0	0	-0.00402916	0.270168	0	0	0	0	0	0	-0.01709	0
0.432	0.00145282	0.0173507	0.00045452	6.6e-07	0	0	0	0	-0.00415454	0.270151	0	0	0	0	0	0	-0.014648	0
0.434	0.00785118	0.0173498	0.00054203	4.26e-06	0	0	0	0	-0.00427508	0.270142	0	0	0	0	0	0	-0.0048828	0
0.436	0.00303592	0.0173487	0.00054775	1.66e-06	0	0	0	0	-0.00438372	0.270155	0	0	0	0	0	0	-0.014648	0
0.438	0	0.0173476	0.0005122	0	0	0	0	0	-0.00447149	0.270202	0	0	0	0	0	0	-0.01709	0
0.44	0	0.0173466	0.00046001	0	0	0	0	0	-0.00453004	0.270281	0	0	0	0	0	0	-0.014648	0
0.442	0.00303592	0.0173457	0.0003835	1.16e-06	0	0	0	0	-0.00455444	0.270371	0	0	0	0	0	0	-0.0024414	0
0.444	0.00303592	0.0173449	0.00025205	7.7e-07	0	0	0	0	-0.00454475	0.270454	0	0	0	0	0	0	-0.012207	0
0.446	0.00303592	0.0173444	5.055e-05	1.5e-07	0	0	0	0	-0.00450594	0.270524	0	0	0	0	0	0	-0.01709	0
0.448	0	0.0173443	-0.00018152	0	0	0	0	0	-0.00444665	0.270591	0	0	0	0	0	0	-0.01709	0
0.45	0.00145282	0.0173447	-0.00037458	-5.4e-07	0	0	0	0	-0.00437673	0.270671	0	0	0	0	0	0	-0.012207	0
0.452	0.00303592	0.0173454	-0.00049275	-1.5e-06	0	0	0	0	-0.00430455	0.270779	0	0	0	0	0	0	-0.0097656	0
0.454	0	0.0173464	-0.00054397	0	0	0	0	0	-0.00423503	0.270923	0	0	0	0	0	0	-0.012207	0
0.456	0.00303592	0.0173475	-0.00053857	-1.64e-06	0	0	0	0	-0.00416886	0.271103	0	0	0	0	0	0	-0.01709	0
0.458	0	0.0173486	-0.00047318	0	0	0	0	0	-0.00410312	0.271312	0	0	0	0	0	0	-0.012207	0
0.46	0	0.0173495	-0.00035993	0	0	0	0	0	-0.00403138	0.271545	0	0	0	0	0	0	-0.0097656	0
0.462	0.00145282	0.0173503	-0.00023888	-3.5e-07	0	0	0	0	-0.00394325	0.271795	0	0	0	0	0	0	-0.01709	0
0.464	0.00303592	0.0173507	-0.00013547	-4.1e-07	0	0	0	0	-0.00382745	0.272049	0	0	0	0	0	0	-0.014648	0
0.466	0.00303592	0.017351	-4.136e-05	-1.3e-07	0	0	0	0	-0.00367698	0.272285	0	0	0	0	0	0	-0.014648	0
0.468	0	0.0173511	4.487e-05	0	0	0	0	0	-0.00349067	0.272484	0	0	0	0	0	0	-0.019531	0
0.47	0	0.017351	0.00011102	0	0	0	0	0	-0.00327125	0.272636	0	0	0	0	0	0	-0.014648	0
0.472	0.0110833	0.0173508	0.00015923	1.76e-06	0	0	0	0	-0.00302464	0.272741	0	0	0	0	0	0	-0.01709	0
0.474	0.00468498	0.0173505	0.00018366	8.6e-07	0	0	0	0	-0.00276138	0.272808	0	0	0	0	0	0	-0.012207	0
0.476	0	0.0173501	0.00015313	0	0	0	0	0	-0.00249594	0.272841	0	0	0	0	0	0	-0.012207	0
0.478	0.00303592	0.0173498	6.123e-05	1.9e-07	0	0	0	0	-0.00224318	0.272851	0	0	0	0	0	0	-0.0073242	0
0.48	0	0.0173497	-4.347e-05	0	0	0	0	0	-0.00201539	0.272848	0	0	0	0	0	0	-0.019531	0
0.482	0	0.0173498	-0.00010804	0	0	0	0	0	-0.00182104	0.272843	0	0	0	0	0	0	-0.019531	0
0.484	0	0.01735	-0.00013657	0	0	0	0	0	-0.00166499	0.272844	0	0	0	0	0	0	-0.012207	0
0.486	0.00303592	0.0173503	-0.00017195	-5.2e-07	0	0	0	0	-0.00154963	0.272851	0	0	0	0	0	0	-0.01709	0
0.488	0.00303592	0.0173506	-0.00021508	-6.5e-07	0	0	0	0	-0.00147608	0.272867	0	0	0	0	0	0	-0.012207	0
0.49	0.00145282	0.017351	-0.00019676	-2.9e-07	0	0	0	0	-0.00144424	0.272893	0	0	0	0	0	0	-0.01709	0
0.492	0.00145282	0.0173514	-6.204e-05	-9e-08	0	0	0	0	-0.00145186	0.272931	0	0	0	0	0	0	-0.014648	0
0.494	0.00145282	0.0173515	0.00012565	1.8e-07	0	0	0	0	-0.00149392	0.272981	0	0	0	0	0	0	-0.0097656	0
0.496	0	0.0173513	0.00021683	0	0	0	0	0	-0.00156349	0.27305	0	0	0	0	0	0	-0.021973	0
0.498	0.00145282	0.0173509	0.00012488	1.8e-07	0	0	0	0	-0.0016546	0.273139	0	0	0	0	0	0	-0.01709	0
0.5	0.00468498	0.0173506	-0.00010536	-4.9e-07	0	0	0	0	-0.00176554	0.273236	0	0	0	0	0	0	-0.0097656	0
0.502	0.00145282	0.0173508	-0.0003535	-5.1e-07	0	0	0	0	-0.00189948	0.273314	0	0	0	0	0	0	-0.01709	0
0.504	0	0.0173515	-0.00049476	0	0	0	0	0	-0.00206051	0.27334	0	0	0	0	0	0	-0.019531	0
0.506	0	0.0173525	-0.0004701	0	0	0	0	0	-0.00224865	0.273293	0	0	0	0	0	0	-0.01709	0
0.508	0	0.0173534	-0.00032502	0	0	0	0	0	-0.00245885	0.273167	0	0	0	0	0	0	-0.012207	0
0.51	0	0.0173541	-0.00013272	0	0	0	0	0	-0.00268318	0.272966	0	0	0	0	0	0	-0.014648	0
0.512	0.00303592	0.0173544	8.226e-05	2.5e-07	0	0	0	0	-0.00291216	0.272688	0	0	0	0	0	0	-0.012207	0
0.514	0.00303592	0.0173542	0.00028546	8.7e-07	0	0	0	0	-0.00313611	0.272332	0	0	0	0	0	0	-0.019531	0
0.516	0.00303592	0.0173536	0.00040176	1.22e-06	0	0	0	0	-0.00334824	0.271908	0	0	0	0	0	0	-0.01709	0
0.518	0.00303592	0.0173528	0.00040024	1.22e-06	0	0	0	0	-0.00354619	0.271447	0	0	0	0	0	0	-0.012207	0
0.52	0	0.017352	0.00031152	0	0	0	0	0	-0.00372964	0.27099	0	0	0	0	0	0	-0.014648	0
0.522	0	0.0173514	0.00016605	0	0	0	0	0	-0.00389788	0.270572	0	0	0	0	0	0	-0.014648	0
0.524	0.00468498	0.0173511	-6.79e-06	-3e-08	0	0	0	0	-0.00404928	0.27021	0	0	0	0	0	0	-0.012207	0
0.526	0.00145282	0.0173511	-0.00016841	-2.4e-07	0	0	0	0	-0.00418072	0.269904	0	0	0	0	0	0	-0.014648	0
0.528	0.00303592	0.0173514	-0.00029989	-9.1e-07	0	0	0	0	-0.00428668	0.269649	0	0	0	0	0	0	-0.014648	0
0.53	0	0.017352	-0.0003853	0	0	0	0	0	-0.00435924	0.269436	0	0	0	0	0	0	-0.021973	0
0.532	0.00303592	0.0173528	-0.00037594	-1.14e-06	0	0	0	0	-0.00439038	0.269259	0	0	0	0	0	0	-0.014648	0
0.534	0.00145282	0.0173535	-0.00023376	-3.4e-07	0	0	0	0	-0.0043751	0.269106	0	0	0	0	0	0	-0.024414	0
0.536	0.00468498	0.017354	-5.59e-06	-3e-08	0	0	0	0	-0.00431177	0.268968	0	0	0	0	0	0	-0.019531	0
0.538	0.00145282	0.017354	0.00018986	2.8e-07	0	0	0	0	-0.00420038	0.268839	0	0	0	0	0	0	-0.012207	0
0.54	0.00145282	0.0173536	0.00026784	3.9e-07	0	0	0	0	-0.00404191	0.268726	0	0	0	0	0	0	-0.01709	0
0.542	0.00468498	0.0173531	0.00023773	1.11e-06	0	0	0	0	-0.00384078	0.26864	0	0	0	0	0	0	-0.026855	0
0.544	0.00145282	0.0173526	0.00014508	2.1e-07	0	0	0	0	-0.00360748	0.268589	0	0	0	0	0	0	-0.012207	0
0.546	0.00303592	0.0173523	2.492e-05	8e-08	0	0	0	0	-0.00335612	0.268565	0	0	0	0	0	0	-0.012207	0
0.548	0	0.0173523	-7.388e-05	0	0	0	0	0	-0.00309981	0.26856	0	0	0	0	0	0	-0.0073242	0
0.55	0.00468498	0.0173524	-0.00010133	-4.7e-07	0	0	0	0	-0.00285107	0.268567	0	0	0	0	0	0	-0.021973	0
0.552	0	0.0173526	-5.775e-05	0	0	0	0	0	-0.00262423	0.268586	0	0	0	0	0	0	-0.01709	0
0.554	0.00785118	0.0173528	4.28e-06	3e-08	0	0	0	0	-0.00243281	0.268617	0	0	0	0	0	0	-0.01709	0
0.556	0	0.0173528	1.719e-05	0	0	0	0	0	-0.00228499	0.268655	0	0	0	0	0	0	-0.012207	0
0.558	0.00145282	0.0173527	-6.149e-05	-9e-08	0	0	0	0	-0.00218324	0.268694	0	0	0	0	0	0	-0.01709	0
0.56	0.00145282	0.0173528	-0.0002112	-3.1e-07	0	0	0	0	-0.00212787	0.268729	0	0	0	0	0	0	-0.0097656	0
0.562	0	0.0173533	-0.00035515	0	0	0	0	0	-0.0021185	0.268762	0	0	0	0	0	0	-0.019531	0
0.564	0.00303592	0.017354	-0.0004241	-1.29e-06	0	0	0	0	-0.00215197	0.268798	0	0	0	0	0	0	-0.014648	0
0.566	0.00303592	0.0173548	-0.00039774	-1.21e-06	0	0	0	0	-0.00222196	0.268841	0	0	0	0	0	0	-0.01709	0
0.568	0.00303592	0.0173556	-0.00030057	-9.1e-07	0	0	0	0	-0.00232202	0.268896	0	0	0	0	0	0	-0.01709	0
0.57	0.00145282	0.0173562	-0.00019584	-2.8e-07	0	0	0	0	-0.00244619	0.268964	0	0	0	0	0	0	-0.012207	0
0.572	0.00303592	0.0173566	-0.00013621	-4.1e-07	0	0	0	0	-0.00258662	0.269048	0	0	0	0	0	0	-0.026855	0
0.574	0	0.0173569	-8.006e-05	0	0	0	0	0	-0.00273288	0.269157	0	0	0	0	0	0	-0.0073242	0
0.576	0.00145282	0.017357	7.122e-05	1e-07	0	0	0	0	-0.0028745	0.269295	0	0	0	0	0	0	-0.026855	0
0.578	0	0.0173569	0.00032725	0	0	0	0	0	-0.00300468	0.269458	0	0	0	0	0	0	-0.026855	0
0.58	0	0.0173562	0.00056954	0	0	0	0	0	-0.00312206	0.269624	0	0	0	0	0	0	-0.0048828	0
0.582	0	0.0173551	0.00067239	0	0	0	0	0	-0.00322969	0.269765	0	0	0	0	0	0	-0.012207	0
0.584	0	0.0173538	0.00061845	0	0	0	0	0	-0.00333209	0.269862	0	0	0	0	0	0	-0.0097656	0
0.586	0.00145282	0.0173525	0.00047312	6.9e-07	0	0	0	0	-0.00343178	0.269908	0	0	0	0	0	0	-0.014648	0
0.588	0.00785118	0.0173516	0.00029116	2.29e-06	0	0	0	0	-0.0035271	0.269901	0	0	0	0	0	0	-0.036621	0
0.59	0.00145282	0.017351	0.00010223	1.5e-07	0	0	0	0	-0.0036137	0.269846	0	0	0	0	0	0	-0.01709	0
0.592	0	0.0173508	-6.768e-05	0	0	0	0	0	-0.00368712	0.269755	0	0	0	0	0	0	-0.014648	0
0.594	0.00145282	0.0173509	-0.00021654	-3.1e-07	0	0	0	0	-0.00374329	0.269645	0	0	0	0	0	0	-0.0073242	0
0.596	0.00303592	0.0173514	-0.00035551	-1.08e-06	0	0	0	0	-0.00377905	0.269525	0	0	0	0	0	0	-0.0048828	0
0.598	0	0.0173521	-0.00046397	0	0	0	0	0	-0.00379427	0.269402	0	0	0	0	0	0	-0.01709	0
0.6	0	0.017353	-0.00050577	0	0	0	0	0	-0.00379192	0.269282	0	0	0	0	0	0	-0.01709	0
0.602	0.00468498	0.017354	-0.00047309	-2.22e-06	0	0	0	0	-0.0037741	0.269179	0	0	0	0	0	0	-0.014648	0
0.604	0	0.017355	-0.00037729	0	0	0	0	0	-0.00373899	0.269115	0	0	0	0	0	0	-0.012207	0
0.606	0	0.0173557	-0.00022178	0	0	0	0	0	-0.00368194	0.269113	0	0	0	0	0	0	-0.01709	0
0.608	0.00303592	0.0173562	-1.949e-05	-6e-08	0	0	0	0	-0.00359993	0.269185	0	0	0	0	0	0	-0.01709	0
0.61	0	0.0173562	0.00017305	0	0	0	0	0	-0.0034947	0.269329	0	0	0	0	0	0	-0.01709	0
0.612	0	0.0173558	0.00029516	0	0	0	0	0	-0.00337145	0.269538	0	0	0	0	0	0	-0.012207	0
0.614	0	0.0173552	0.00035682	0	0	0	0	0	-0.0032363	0.269808	0	0	0	0	0	0	-0.019531	0
0.616	0	0.0173545	0.00039804	0	0	0	0	0	-0.00309606	0.270137	0	0	0	0	0	0	-0.012207	0
0.618	0.00145282	0.0173537	0.00040413	5.9e-07	0	0	0	0	-0.00295857	0.270521	0	0	0	0	0	0	-0.01709	0
0.62	0	0.0173529	0.00035027	0	0	0	0	0	-0.00283126	0.270944	0	0	0	0	0	0	-0.0097656	0
0.622	0.00145282	0.0173522	0.00026374	3.8e-07	0	0	0	0	-0.00271761	0.271374	0	0	0	0	0	0	-0.012207	0
0.624	0.00145282	0.0173517	0.00018046	2.6e-07	0	0	0	0	-0.00261551	0.271781	0	0	0	0	0	0	-0.012207	0
0.626	0.00303592	0.0173514	0.00011763	3.6e-07	0	0	0	0	-0.00252117	0.272138	0	0	0	0	0	0	-0.0048828	0
0.628	0.00145282	0.0173511	9.601e-05	1.4e-07	0	0	0	0	-0.00243527	0.272423	0	0	0	0	0	0	-0.01709	0
0.63	0.00145282	0.0173509	0.00012118	1.8e-07	0	0	0	0	-0.00236425	0.272607	0	0	0	0	0	0	-0.012207	0
0.632	0.00303592	0.0173507	0.00017214	5.2e-07	0	0	0	0	-0.00231569	0.272658	0	0	0	0	0	0	-0.014648	0
0.634	0.00145282	0.0173503	0.00023694	3.4e-07	0	0	0	0	-0.00229362	0.272559	0	0	0	0	0	0	-0.021973	0
0.636	0	0.0173499	0.00030627	0	0	0	0	0	-0.00229778	0.272322	0	0	0	0	0	0	-0.01709	0
0.638	0.00303592	0.0173493	0.00033922	1.03e-06	0	0	0	0	-0.00232484	0.271981	0	0	0	0	0	0	-0.014648	0
0.64	0.00303592	0.0173486	0.00029228	8.9e-07	0	0	0	0	-0.00236948	0.271574	0	0	0	0	0	0	-0.0097656	0
0.642	0	0.017348	0.00016342	0	0	0	0	0	-0.00242557	0.271135	0	0	0	0	0	0	-0.01709	0
0.644	0.0110833	0.0173477	-1.923e-05	-2.1e-07	0	0	0	0	-0.00248746	0.270699	0	0	0	0	0	0	-0.012207	0
0.646	0.00468498	0.0173477	-0.00022387	-1.05e-06	0	0	0	0	-0.00255128	0.270301	0	0	0	0	0	0	-0.019531	0
0.648	0.00145282	0.0173481	-0.00041595	-6e-07	0	0	0	0	-0.00261518	0.269966	0	0	0	0	0	0	-0.012207	0
0.65	0.00303592	0.017349	-0.00055577	-1.69e-06	0	0	0	0	-0.00267747	0.269703	0	0	0	0	0	0	-0.019531	0
0.652	0.00468498	0.0173501	-0.00062055	-2.91e-06	0	0	0	0	-0.00273451	0.26951	0	0	0	0	0	0	-0.019531	0
0.654	0.00303592	0.0173513	-0.00061752	-1.87e-06	0	0	0	0	-0.00278138	0.269383	0	0	0	0	0	0	-0.01709	0
0.656	0.00950024	0.0173526	-0.00054601	-5.19e-06	0	0	0	0	-0.00281369	0.269308	0	0	0	0	0	0	-0.014648	0
0.658	0	0.0173537	-0.00038841	0	0	0	0	0	-0.00282902	0.269266	0	0	0	0	0	0	-0.012207	0
0.66	0.00468498	0.0173544	-0.00017546	-8.2e-07	0	0	0	0	-0.00282922	0.269238	0	0	0	0	0	0	-0.024414	0
0.662	0.00626808	0.0173548	2.209e-05	1.4e-07	0	0	0	0	-0.00282087	0.269213	0	0	0	0	0	0	-0.014648	0
0.664	0.00785118	0.0173547	0.00018221	1.43e-06	0	0	0	0	-0.00281217	0.269183	0	0	0	0	0	0	-0.01709	0
0.666	0	0.0173544	0.00030963	0	0	0	0	0	-0.00280998	0.269149	0	0	0	0	0	0	-0.0048828	0
0.668	0.00303592	0.0173538	0.00037034	1.12e-06	0	0	0	0	-0.00281857	0.269116	0	0	0	0	0	0	-0.0048828	0
0.67	0	0.017353	0.00034856	0	0	0	0	0	-0.00283928	0.269095	0	0	0	0	0	0	-0.019531	0
0.672	0	0.0173523	0.00029096	0	0	0	0	0	-0.00287229	0.269098	0	0	0	0	0	0	-0.01709	0
0.674	0.00626808	0.0173517	0.00024586	1.54e-06	0	0	0	0	-0.00291854	0.269136	0	0	0	0	0	0	-0.01709	0
0.676	0	0.0173512	0.00023883	0	0	0	0	0	-0.00297911	0.269222	0	0	0	0	0	0	-0.0097656	0
0.678	0.00626808	0.0173508	0.00029095	1.82e-06	0	0	0	0	-0.00305383	0.269351	0	0	0	0	0	0	-0.01709	0
0.68	0.00145282	0.0173502	0.00039086	5.7e-07	0	0	0	0	-0.00314132	0.269505	0	0	0	0	0	0	-0.0048828	0
0.682	0.00145282	0.0173494	0.00048978	7.1e-07	0	0	0	0	-0.00323915	0.269664	0	0	0	0	0	0	-0.014648	0
0.684	0.00303592	0.0173484	0.00055734	1.69e-06	0	0	0	0	-0.00334318	0.26983	0	0	0	0	0	0	-0.021973	0
0.686	0.00950024	0.0173473	0.00060106	5.71e-06	0	0	0	0	-0.00344587	0.270019	0	0	0	0	0	0	-0.0097656	0
0.688	0	0.0173461	0.000627	0	0	0	0	0	-0.00353549	0.270247	0	0	0	0	0	0	-0.01709	0
0.69	0.00303592	0.0173448	0.00060672	1.84e-06	0	0	0	0	-0.0035983	0.27052	0	0	0	0	0	0	-0.012207	0
0.692	0	0.0173436	0.00047826	0	0	0	0	0	-0.00362373	0.270826	0	0	0	0	0	0	-0.014648	0
0.694	0.00468498	0.0173427	0.00019528	9.1e-07	0	0	0	0	-0.00360857	0.271143	0	0	0	0	0	0	-0.019531	0
0.696	0	0.0173423	-0.0001936	0	0	0	0	0	-0.00355611	0.271438	0	0	0	0	0	0	-0.014648	0
0.698	0.00303592	0.0173427	-0.00055105	-1.67e-06	0	0	0	0	-0.00347289	0.271673	0	0	0	0	0	0	-0.019531	0
0.7	0	0.0173438	-0.00077235	0	0	0	0	0	-0.00336765	0.271816	0	0	0	0	0	0	-0.014648	0
0.702	0	0.0173453	-0.00085274	0	0	0	0	0	-0.00325106	0.271861	0	0	0	0	0	0	-0.01709	0
0.704	0.00145282	0.017347	-0.00082499	-1.2e-06	0	0	0	0	-0.00313282	0.271825	0	0	0	0	0	0	-0.012207	0
0.706	0.00468498	0.0173487	-0.00069354	-3.25e-06	0	0	0	0	-0.00301849	0.271734	0	0	0	0	0	0	-0.01709	0
0.708	0	0.0173501	-0.00045034	0	0	0	0	0	-0.00290991	0.271606	0	0	0	0	0	0	-0.0097656	0
0.71	0.00468498	0.017351	-0.00012786	-6e-07	0	0	0	0	-0.00280787	0.271449	0	0	0	0	0	0	-0.01709	0
0.712	0	0.0173512	0.00018718	0	0	0	0	0	-0.00271407	0.271268	0	0	0	0	0	0	-0.0097656	0
0.714	0.00468498	0.0173509	0.00040127	1.88e-06	0	0	0	0	-0.00263201	0.271067	0	0	0	0	0	0	-0.01709	0
0.716	0	0.01735	0.00047376	0	0	0	0	0	-0.00256742	0.270848	0	0	0	0	0	0	-0.01709	0
0.718	0	0.0173491	0.00043069	0	0	0	0	0	-0.002526	0.270614	0	0	0	0	0	0	-0.019531	0
0.72	0.00468498	0.0173482	0.00032844	1.54e-06	0	0	0	0	-0.00250887	0.270376	0	0	0	0	0	0	-0.01709	0
0.722	0.00145282	0.0173476	0.00021465	3.1e-07	0	0	0	0	-0.00251167	0.270141	0	0	0	0	0	0	-0.01709	0
0.724	0.00145282	0.0173471	0.00011681	1.7e-07	0	0	0	0	-0.00252848	0.26991	0	0	0	0	0	0	-0.01709	0
0.726	0.00145282	0.0173469	4.696e-05	7e-08	0	0	0	0	-0.00255566	0.269684	0	0	0	0	0	0	-0.0073242	0
0.728	0.00468498	0.0173468	8.12e-06	4e-08	0	0	0	0	-0.0025931	0.269483	0	0	0	0	0	0	-0.019531	0
0.73	0	0.0173468	-1.03e-06	0	0	0	0	0	-0.00264319	0.269332	0	0	0	0	0	0	-0.012207	0
0.732	0	0.0173468	1.659e-05	0	0	0	0	0	-0.00270864	0.269245	0	0	0	0	0	0	-0.014648	0
0.734	0	0.0173468	5.723e-05	0	0	0	0	0	-0.00279005	0.269204	0	0	0	0	0	0	-0.021973	0
0.736	0.00145282	0.0173467	0.00011517	1.7e-07	0	0	0	0	-0.00288492	0.26918	0	0	0	0	0	0	-0.026855	0
0.738	0.00303592	0.0173464	0.00018014	5.5e-07	0	0	0	0	-0.00298936	0.269148	0	0	0	0	0	0	-0.01709	0
0.74	0	0.0173461	0.00023365	0	0	0	0	0	-0.00309931	0.269094	0	0	0	0	0	0	-0.01709	0
0.742	0.00145282	0.0173456	0.00025057	3.6e-07	0	0	0	0	-0.00320911	0.269015	0	0	0	0	0	0	-0.0097656	0
0.744	0.00303592	0.0173451	0.00022299	6.8e-07	0	0	0	0	-0.00331059	0.268919	0	0	0	0	0	0	-0.01709	0
0.746	0	0.0173447	0.00018468	0	0	0	0	0	-0.00339587	0.268822	0	0	0	0	0	0	-0.01709	0
0.748	0.00468498	0.0173443	0.00016211	7.6e-07	0	0	0	0	-0.00346053	0.268742	0	0	0	0	0	0	-0.021973	0
0.75	0.00145282	0.017344	0.00010709	1.6e-07	0	0	0	0	-0.00350411	0.268696	0	0	0	0	0	0	-0.01709	0
0.752	0.00468498	0.0173438	-2.742e-05	-1.3e-07	0	0	0	0	-0.00352809	0.268698	0	0	0	0	0	0	-0.021973	0
0.754	0.00468498	0.0173438	-0.00017309	-8.1e-07	0	0	0	0	-0.00353379	0.268756	0	0	0	0	0	0	-0.01709	0
0.756	0.00950024	0.0173441	-0.00021421	-2.04e-06	0	0	0	0	-0.00352165	0.268871	0	0	0	0	0	0	-0.014648	0
0.758	0.00145282	0.0173446	-0.00011853	-1.7e-07	0	0	0	0	-0.00349269	0.269035	0	0	0	0	0	0	-0.019531	0
0.76	0.00303592	0.0173448	6.234e-05	1.9e-07	0	0	0	0	-0.00344931	0.269226	0	0	0	0	0	0	-0.014648	0
0.762	0.00145282	0.0173447	0.00025223	3.7e-07	0	0	0	0	-0.00339465	0.269424	0	0	0	0	0	0	-0.012207	0
0.764	0.00303592	0.0173442	0.00036808	1.12e-06	0	0	0	0	-0.00333332	0.269604	0	0	0	0	0	0	-0.029297	0
0.766	0.00145282	0.0173434	0.00033089	4.8e-07	0	0	0	0	-0.00327198	0.269744	0	0	0	0	0	0	-0.01709	0
0.768	0.00468498	0.0173428	0.00012755	6e-07	0	0	0	0	-0.00321664	0.269824	0	0	0	0	0	0	-0.019531	0
0.77	0.00303592	0.0173425	-0.00013874	-4.2e-07	0	0	0	0	-0.00316921	0.269835	0	0	0	0	0	0	-0.014648	0
0.772	0.00145282	0.0173428	-0.00032628	-4.7e-07	0	0	0	0	-0.00312755	0.269781	0	0	0	0	0	0	-0.0097656	0
0.774	0.00145282	0.0173435	-0.00038494	-5.6e-07	0	0	0	0	-0.0030888	0.269676	0	0	0	0	0	0	-0.0097656	0
0.776	0.00145282	0.0173442	-0.00036933	-5.4e-07	0	0	0	0	-0.00305247	0.26954	0	0	0	0	0	0	-0.014648	0
0.778	0.00145282	0.017345	-0.00036106	-5.2e-07	0	0	0	0	-0.00302134	0.269395	0	0	0	0	0	0	-0.012207	0
0.78	0.00303592	0.0173457	-0.0004022	-1.22e-06	0	0	0	0	-0.00300091	0.269266	0	0	0	0	0	0	-0.01709	0
0.782	0	0.0173465	-0.0004581	0	0	0	0	0	-0.0029976	0.26918	0	0	0	0	0	0	-0.01709	0
0.784	0	0.0173474	-0.00044871	0	0	0	0	0	-0.00301612	0.269168	0	0	0	0	0	0	-0.021973	0
0.786	0.00145282	0.0173483	-0.00034795	-5.1e-07	0	0	0	0	-0.00305746	0.269255	0	0	0	0	0	0	-0.014648	0
0.788	0.00785118	0.017349	-0.00020772	-1.63e-06	0	0	0	0	-0.0031186	0.269435	0	0	0	0	0	0	-0.01709	0
0.79	0.00145282	0.0173494	-6.47e-05	-9e-08	0	0	0	0	-0.00319436	0.269669	0	0	0	0	0	0	-0.019531	0
0.792	0.00468498	0.0173495	0.00011153	5.2e-07	0	0	0	0	-0.00328087	0.269898	0	0	0	0	0	0	-0.0024414	0
0.794	0.00145282	0.0173493	0.00035549	5.2e-07	0	0	0	0	-0.00337746	0.270072	0	0	0	0	0	0	-0.014648	0
0.796	0.00145282	0.0173486	0.00062716	9.1e-07	0	0	0	0	-0.0034852	0.270161	0	0	0	0	0	0	-0.01709	0
0.798	0	0.0173474	0.00082282	0	0	0	0	0	-0.00360412	0.270148	0	0	0	0	0	0	-0.019531	0
0.8	0.00303592	0.0173457	0.00086263	2.62e-06	0	0	0	0	-0.00373166	0.270033	0	0	0	0	0	0	-0.01709	0
0.802	0.00468498	0.017344	0.00075256	3.53e-06	0	0	0	0	-0.00386312	0.26984	0	0	0	0	0	0	-0.012207	0
0.804	0.00950024	0.0173425	0.00057132	5.43e-06	0	0	0	0	-0.00399318	0.269604	0	0	0	0	0	0	-0.021973	0
0.806	0.00145282	0.0173413	0.00040918	5.9e-07	0	0	0	0	-0.0041172	0.269357	0	0	0	0	0	0	-0.029297	0
0.808	0.00626808	0.0173405	0.00029844	1.87e-06	0	0	0	0	-0.00423105	0.269129	0	0	0	0	0	0	-0.019531	0
0.81	0.00303592	0.0173399	0.00020545	6.2e-07	0	0	0	0	-0.00432954	0.268944	0	0	0	0	0	0	-0.01709	0
0.812	0.00626808	0.0173395	0.00011274	7.1e-07	0	0	0	0	-0.00440578	0.268817	0	0	0	0	0	0	-0.029297	0
0.814	0.00303592	0.0173393	5.36e-05	1.6e-07	0	0	0	0	-0.00445242	0.268753	0	0	0	0	0	0	-0.012207	0
0.816	0.00303592	0.0173392	3.108e-05	9e-08	0	0	0	0	-0.00446248	0.268746	0	0	0	0	0	0	-0.01709	0
0.818	0.00145282	0.0173391	4.46e-06	1e-08	0	0	0	0	-0.00442973	0.268785	0	0	0	0	0	0	-0.0073242	0
0.82	0.00145282	0.0173391	-3.018e-05	-4e-08	0	0	0	0	-0.00435139	0.268861	0	0	0	0	0	0	-0.012207	0
0.822	0.00303592	0.0173392	-5.714e-05	-1.7e-07	0	0	0	0	-0.00423105	0.268967	0	0	0	0	0	0	-0.01709	0
0.824	0	0.0173393	-8.782e-05	0	0	0	0	0	-0.00407751	0.269099	0	0	0	0	0	0	-0.026855	0
0.826	0.00303592	0.0173395	-0.00010061	-3.1e-07	0	0	0	0	-0.00390119	0.269246	0	0	0	0	0	0	-0.012207	0
0.828	0.00145282	0.0173397	-3.907e-05	-6e-08	0	0	0	0	-0.00371144	0.269395	0	0	0	0	0	0	-0.014648	0
0.83	0.00468498	0.0173398	6.538e-05	3.1e-07	0	0	0	0	-0.00351524	0.269527	0	0	0	0	0	0	-0.026855	0
0.832	0	0.0173396	6.704e-05	0	0	0	0	0	-0.00331738	0.269627	0	0	0	0	0	0	-0.021973	0
0.834	0	0.0173395	-0.00013215	0	0	0	0	0	-0.00312217	0.269684	0	0	0	0	0	0	-0.01709	0
0.836	0.00303592	0.0173398	-0.00042958	-1.3e-06	0	0	0	0	-0.00293462	0.269699	0	0	0	0	0	0	-0.014648	0
0.838	0.00303592	0.0173406	-0.00060589	-1.84e-06	0	0	0	0	-0.00275973	0.269686	0	0	0	0	0	0	-0.012207	0
0.84	0.00145282	0.0173418	-0.00054822	-8e-07	0	0	0	0	-0.00260201	0.269665	0	0	0	0	0	0	-0.0097656	0
0.842	0	0.0173429	-0.00031499	0	0	0	0	0	-0.00246557	0.26966	0	0	0	0	0	0	-0.0097656	0
0.844	0.00145282	0.0173435	-3.345e-05	-5e-08	0	0	0	0	-0.00235404	0.26969	0	0	0	0	0	0	-0.014648	0
0.846	0	0.0173436	0.00018672	0	0	0	0	0	-0.00227153	0.269774	0	0	0	0	0	0	-0.01709	0
0.848	0.00145282	0.0173432	0.00028977	4.2e-07	0	0	0	0	-0.00222373	0.269913	0	0	0	0	0	0	-0.01709	0
0.85	0.00145282	0.0173427	0.00027134	3.9e-07	0	0	0	0	-0.00221684	0.270091	0	0	0	0	0	0	-0.019531	0
0.852	0	0.0173421	0.00013234	0	0	0	0	0	-0.00225513	0.270284	0	0	0	0	0	0	-0.012207	0
0.854	0.00303592	0.0173418	-0.00011642	-3.5e-07	0	0	0	0	-0.00234026	0.270462	0	0	0	0	0	0	-0.014648	0
0.856	0.00468498	0.0173421	-0.00038424	-1.8e-06	0	0	0	0	-0.00247182	0.270597	0	0	0	0	0	0	-0.01709	0
0.858	0.00145282	0.0173428	-0.00052825	-7.7e-07	0	0	0	0	-0.00264685	0.270669	0	0	0	0	0	0	-0.014648	0
0.86	0.00626808	0.0173439	-0.00047648	-2.99e-06	0	0	0	0	-0.00285906	0.270675	0	0	0	0	0	0	-0.012207	0
0.862	0	0.0173449	-0.00025977	0	0	0	0	0	-0.00309984	0.270628	0	0	0	0	0	0	-0.014648	0
0.864	0.00303592	0.0173454	5.447e-05	1.7e-07	0	0	0	0	-0.00335922	0.270553	0	0	0	0	0	0	-0.0097656	0
0.866	0.00145282	0.0173453	0.00040271	5.9e-07	0	0	0	0	-0.00362622	0.270471	0	0	0	0	0	0	-0.014648	0
0.868	0	0.0173445	0.0007217	0	0	0	0	0	-0.00388997	0.270404	0	0	0	0	0	0	-0.014648	0
0.87	0.00303592	0.017343	0.00095267	2.89e-06	0	0	0	0	-0.00414056	0.270379	0	0	0	0	0	0	-0.029297	0
0.872	0.00145282	0.0173411	0.00107328	1.56e-06	0	0	0	0	-0.00436844	0.270409	0	0	0	0	0	0	-0.029297	0
0.874	0.00145282	0.017339	0.00112822	1.64e-06	0	0	0	0	-0.00456517	0.270491	0	0	0	0	0	0	-0.012207	0
0.876	0	0.0173367	0.00119634	0	0	0	0	0	-0.00472483	0.27062	0	0	0	0	0	0	-0.021973	0
0.878	0.00626808	0.0173343	0.0012805	8.03e-06	0	0	0	0	-0.00484434	0.270793	0	0	0	0	0	0	-0.012207	0
0.88	0	0.0173318	0.0012623	0	0	0	0	0	-0.00492321	0.271007	0	0	0	0	0	0	-0.01709	0
0.882	0	0.0173292	0.00102881	0	0	0	0	0	-0.0049636	0.271255	0	0	0	0	0	0	-0.0073242	0
0.884	0.00626808	0.0173272	0.00059612	3.74e-06	0	0	0	0	-0.0049707	0.271523	0	0	0	0	0	0	-0.029297	0
0.886	0.00145282	0.017326	7.108e-05	1e-07	0	0	0	0	-0.00495185	0.271786	0	0	0	0	0	0	-0.021973	0
0.888	0.00145282	0.0173258	-0.00043057	-6.3e-07	0	0	0	0	-0.00491466	0.272018	0	0	0	0	0	0	-0.0097656	0
0.89	0.00303592	0.0173267	-0.00079482	-2.41e-06	0	0	0	0	-0.00486777	0.272193	0	0	0	0	0	0	-0.0097656	0
0.892	0	0.0173283	-0.00091051	0	0	0	0	0	-0.00482324	0.272289	0	0	0	0	0	0	-0.0097656	0
0.894	0.00468498	0.0173301	-0.00075048	-3.52e-06	0	0	0	0	-0.00479593	0.272297	0	0	0	0	0	0	-0.01709	0
0.896	0.00145282	0.0173316	-0.00045572	-6.6e-07	0	0	0	0	-0.00480022	0.272217	0	0	0	0	0	0	-0.014648	0
0.898	0.00626808	0.0173325	-0.00024631	-1.54e-06	0	0	0	0	-0.00484672	0.272059	0	0	0	0	0	0	-0.019531	0
0.9	0.00626808	0.017333	-0.00021691	-1.36e-06	0	0	0	0	-0.00494099	0.271843	0	0	0	0	0	0	-0.0048828	0
0.902	0.00468498	0.0173335	-0.00027273	-1.28e-06	0	0	0	0	-0.00508443	0.271584	0	0	0	0	0	0	-0.014648	0
0.904	0.00626808	0.017334	-0.00028536	-1.79e-06	0	0	0	0	-0.00527609	0.271302	0	0	0	0	0	0	-0.012207	0
0.906	0.00303592	0.0173346	-0.00024781	-7.5e-07	0	0	0	0	-0.00551339	0.271007	0	0	0	0	0	0	-0.019531	0
0.908	0	0.0173351	-0.00020025	0	0	0	0	0	-0.00579149	0.270698	0	0	0	0	0	0	-0.024414	0
0.91	0	0.0173355	-8.791e-05	0	0	0	0	0	-0.00610313	0.270359	0	0	0	0	0	0	-0.01709	0
0.912	0	0.0173356	0.00017963	0	0	0	0	0	-0.00643948	0.269972	0	0	0	0	0	0	-0.012207	0
0.914	0.00303592	0.0173353	0.00059464	1.81e-06	0	0	0	0	-0.00679184	0.269513	0	0	0	0	0	0	-0.019531	0
0.916	0.00303592	0.0173341	0.00104202	3.16e-06	0	0	0	0	-0.0071536	0.268965	0	0	0	0	0	0	-0.019531	0
0.918	0.00303592	0.017332	0.00135882	4.13e-06	0	0	0	0	-0.0075214	0.268313	0	0	0	0	0	0	-0.01709	0
0.92	0.00303592	0.0173293	0.00142293	4.32e-06	0	0	0	0	-0.00789493	0.267548	0	0	0	0	0	0	-0.014648	0
0.922	0.00468498	0.0173265	0.00124973	5.85e-06	0	0	0	0	-0.00827708	0.26667	0	0	0	0	0	0	-0.012207	0
0.924	0.00303592	0.017324	0.00094457	2.87e-06	0	0	0	0	-0.00867465	0.265689	0	0	0	0	0	0	-0.0073242	0
0.926	0.00145282	0.0173221	0.00054898	8e-07	0	0	0	0	-0.0090973	0.264618	0	0	0	0	0	0	-0.01709	0
0.928	0.00468498	0.017321	3.995e-05	1.9e-07	0	0	0	0	-0.00955665	0.263478	0	0	0	0	0	0	-0.012207	0
0.93	0	0.0173209	-0.00053682	0	0	0	0	0	-0.0100664	0.262303	0	0	0	0	0	0	-0.01709	0
0.932	0.00626808	0.0173219	-0.00102821	-6.44e-06	0	0	0	0	-0.0106396	0.261142	0	0	0	0	0	0	-0.014648	0
0.934	0.00303592	0.017324	-0.00125273	-3.8e-06	0	0	0	0	-0.0112849	0.260064	0	0	0	0	0	0	-0.01709	0
0.936	0.00468498	0.0173265	-0.00109812	-5.14e-06	0	0	0	0	-0.0120045	0.259182	0	0	0	0	0	0	-0.012207	0
0.938	0.00468498	0.0173287	-0.00059272	-2.78e-06	0	0	0	0	-0.0127923	0.25866	0	0	0	0	0	0	-0.014648	0
0.94	0.00145282	0.0173299	8.276e-05	1.2e-07	0	0	0	0	-0.013628	0.258719	0	0	0	0	0	0	-0.01709	0
0.942	0.00303592	0.0173297	0.00067992	2.06e-06	0	0	0	0	-0.014469	0.259621	0	0	0	0	0	0	-0.012207	0
0.944	0.00303592	0.0173284	0.00104829	3.18e-06	0	0	0	0	-0.0152415	0.261673	0	0	0	0	0	0	-0.0097656	0
0.946	0.00145282	0.0173263	0.00126029	1.83e-06	0	0	0	0	-0.0158343	0.265213	0	0	0	0	0	0	-0.021973	0
0.948	0.00785118	0.0173237	0.00156515	1.229e-05	0	0	0	0	-0.0160927	0.270607	0	0	0	0	0	0	-0.0097656	0
0.95	0.00145282	0.0173206	0.00223204	3.24e-06	0	0	0	0	-0.0158132	0.278237	0	0	0	0	0	0	-0.019531	0
0.952	0.00626808	0.0173162	0.00342905	2.149e-05	0	0	0	0	-0.0147392	0.28849	0	0	0	0	0	0	-0.014648	0
0.954	0	0.0173093	0.00515941	0	0	0	0	0	-0.0125583	0.301744	0	0	0	0	0	0	-0.0048828	0
0.956	0.00145282	0.017299	0.00722344	1.049e-05	0	0	0	0	-0.00890529	0.318331	0	0	0	0	0	0	0.0073242	0
0.958	0.00145282	0.0172845	0.00925013	1.344e-05	0	0	0	0	-0.00337271	0.338512	0	0	0	0	0	0	0.14648	0.0512673
0.96	0.00303592	0.017266	0.010871	3.3e-05	4e-08	7.55e-06	4.249e-05	0.00754809	0.00446905	0.362424	7.3e-07	1.91e-06	2.65e-06	4.49e-06	1.1e-06	0.00070094	-0.029297	0.179822
0.962	0.00303592	0.0172443	0.0119405	3.625e-05	8.8e-07	3.219e-05	0.00079877	0.0170929	0.0150428	0.390029	3.78e-06	8.15e-06	1.192e-05	1.056e-05	2.061e-05	0.00145339	0.0097656	0.362982
0.964	0.00303592	0.0172204	0.0125527	3.811e-05	4.18e-06	7.819e-05	0.00249531	0.0289118	0.0287281	0.421095	1.086e-05	1.979e-05	3.065e-05	1.663e-05	6.438e-05	0.00226451	0.056152	0.618519
0.966	0	0.0171953	0.0128332	0	1.206e-05	0.00015036	0.00538474	0.0432577	0.0458192	0.455226	2.451e-05	3.806e-05	6.257e-05	1.967e-05	0.00013893	0.00314083	0.1123	0.967342
0.968	0.0110833	0.0171696	0.0127837	0.00014169	2.718e-05	0.00025397	0.00973739	0.0603491	0.0664792	0.491926	4.821e-05	6.428e-05	0.00011248	3.075e-05	0.00025122	0.00408799	-0.14648	1.43323
0.97	0.0143155	0.0171441	0.0123552	0.00017687	5.275e-05	0.00039468	0.0158296	0.0803641	0.0907006	0.530658	8.655e-05	9.989e-05	0.00018644	5.615e-05	0.0004084	0.00511057	-0.03418	2.0424
0.972	0.0304103	0.0171194	0.0116287	0.00035363	9.251e-05	0.00057849	0.0239301	0.103439	0.118292	0.57088	0.00014541	0.00014641	0.00029183	0.00010088	0.0006174	0.00621211	0.22217	2.82274
0.974	0.0401068	0.0170961	0.010849	0.00043512	0.00015072	0.0008116	0.034286	0.12967	0.14889	0.612056	0.00023207	0.00020541	0.00043748	0.00017139	0.00088458	0.00739504	0.063477	3.80266
0.976	0.0707134	0.0170744	0.0102748	0.00072657	0.00023212	0.00110037	0.0471111	0.159107	0.181998	0.65363	0.0003552	0.0002785	0.0006337	0.00028221	0.00121547	0.00866073	-0.092773	5.00916
0.978	0.109301	0.0170539	0.0100365	0.001097	0.00034181	0.00145124	0.0625772	0.191758	0.217027	0.694967	0.00052486	0.00036731	0.00089217	0.00046223	0.00161449	0.0100093	-0.18799	6.46516
0.98	0.14314	0.0170338	0.010117	0.00144815	0.00048519	0.00187057	0.0808083	0.227575	0.253334	0.735304	0.00075233	0.00047344	0.00122577	0.00071467	0.00208485	0.0114396	-0.080566	8.18608
0.982	0.189842	0.0170135	0.0104129	0.0019768	0.00066788	0.00236459	0.101877	0.266446	0.290237	0.773743	0.0010497	0.00059847	0.00164817	0.00104765	0.00262843	0.0129487	-0.053711	10.1765
0.984	0.241358	0.0169927	0.0108117	0.00260949	0.00089556	0.00293922	0.125801	0.308185	0.327003	0.809333	0.00142937	0.00074391	0.00217328	0.00147885	0.00324567	0.0145317	0.28809	12.4281
0.986	0.292941	0.0169711	0.0112274	0.00328896	0.0011739	0.00359995	0.152538	0.352541	0.362818	0.841235	0.00190343	0.00091114	0.00281457	0.00201315	0.00393549	0.0161823	-0.16357	14.9196
0.988	0.350922	0.0169486	0.0115732	0.00406129	0.00150841	0.0043517	0.18198	0.399205	0.396787	0.868916	0.00248302	0.00110141	0.00358442	0.00265701	0.00469509	0.0178924	0.019531	17.62
0.99	0.418533	0.0169255	0.0117292	0.00490907	0.00190434	0.00519875	0.213948	0.447849	0.427983	0.892289	0.00317782	0.00131579	0.00449361	0.00342647	0.00551986	0.0196537	0.068359	20.4937
0.992	0.48133	0.016902	0.0115685	0.00556825	0.00236649	0.00614475	0.248194	0.498153	0.455566	0.911747	0.00399586	0.00155522	0.00555109	0.00432633	0.00640341	0.0214577	0.12695	23.5067
0.994	0.548941	0.0168789	0.0110301	0.00605486	0.00289909	0.00719275	0.284415	0.549845	0.478935	0.928109	0.00494356	0.00182047	0.00676403	0.0053566	0.00733791	0.0232975	-0.32471	26.6338
0.996	0.616619	0.0168568	0.0101825	0.00627873	0.00350579	0.00834533	0.322276	0.602729	0.497872	0.942473	0.00602615	0.00211219	0.00813834	0.00652216	0.00831472	0.0251681	-0.048828	29.8628
0.998	0.689111	0.0168365	0.00922021	0.00635375	0.0041895	0.00960475	0.361441	0.656692	0.512596	0.955989	0.00724831	0.00243094	0.00967926	0.00782789	0.00932518	0.0270666	-0.043945	33.1951
1	0.76477	0.016818	0.00836714	0.00639894	0.00495255	0.0109731	0.401607	0.711709	0.523674	0.969623	0.00861484	0.00277728	0.0113921	0.00928177	0.0103614	0.0289922	-0.0024414	36.6418
1.002	0.848542	0.0168013	0.00776476	0.00658873	0.00579668	0.0124527	0.442518	0.767811	0.531826	0.984025	0.0101311	0.00315175	0.0132828	0.0108951	0.011417	0.0309459	-0.10742	40.2174
1.004	0.945111	0.0167858	0.00746519	0.00705544	0.00672316	0.0140456	0.483972	0.825072	0.537696	0.999506	0.0118032	0.0035549	0.0153581	0.0126887	0.0124865	0.0329294	0.05127	43.9331
1.006	1.05784	0.0167709	0.00748876	0.00792192	0.00773295	0.0157542	0.525809	0.883576	0.541702	1.01609	0.0136376	0.00398736	0.017625	0.0146917	0.0135659	0.034945	0.090332	47.7919
1.008	1.18508	0.0167559	0.00782459	0.00927279	0.00882665	0.0175812	0.567892	0.9434	0.544033	1.03356	0.0156413	0.00444976	0.0200911	0.0169346	0.0146516	0.0369946	-0.24902	51.7851
1.01	1.3461	0.0167402	0.00841723	0.0113304	0.0100046	0.0195292	0.610093	1.0046	0.544761	1.05148	0.0178204	0.00494279	0.0227632	0.0194658	0.0157404	0.0390797	-0.16602	55.8923
1.012	1.53294	0.0167234	0.0092126	0.0141223	0.011267	0.0216009	0.652293	1.06717	0.543994	1.06925	0.0201801	0.00546715	0.0256472	0.0223448	0.0168292	0.0412004	0.1123	60.0812
1.014	1.75356	0.016705	0.0101978	0.0178825	0.0126137	0.0237992	0.694384	1.13109	0.541962	1.08606	0.0227239	0.00602353	0.0287474	0.0256313	0.0179151	0.0433557	-0.22461	64.307
1.016	2.03055	0.0166846	0.0113764	0.0231005	0.0140444	0.0261265	0.736281	1.19624	0.538977	1.101	0.0254531	0.00661258	0.0320657	0.0294154	0.0189961	0.0455427	-0.031738	68.5099
1.018	2.33492	0.0166618	0.0127212	0.0297029	0.0155586	0.0285852	0.77792	1.26244	0.535307	1.11301	0.0283659	0.00723486	0.0356008	0.0337809	0.0200703	0.0477568	-0.065918	72.6097
1.02	2.65861	0.0166364	0.0141712	0.0376757	0.0171557	0.0311771	0.819251	1.32941	0.531021	1.121	0.0314566	0.00789085	0.0393474	0.0387744	0.0211367	0.0499908	-0.097656	76.5014
1.022	2.96778	0.016608	0.0156777	0.0465279	0.0188352	0.0339033	0.860217	1.3968	0.525911	1.12383	0.034714	0.00858085	0.0432949	0.0444008	0.0221936	0.0522356	-0.10498	80.0527
1.024	3.25287	0.0165767	0.0172392	0.056077	0.0205962	0.0367642	0.900737	1.46416	0.519508	1.12035	0.0381207	0.00930495	0.0474256	0.0506215	0.023239	0.0544798	-0.34424	83.1055
1.026	3.50248	0.0165422	0.0188835	0.066139	0.0224376	0.0397593	0.940687	1.53097	0.511191	1.10945	0.0416508	0.010063	0.0517139	0.0573768	0.0242697	0.0567096	-0.070801	85.4831
1.028	3.70538	0.0165044	0.0206141	0.0763829	0.0243582	0.0428869	0.979892	1.5966	0.500313	1.09008	0.0452702	0.0108546	0.0561248	0.0645847	0.0252812	0.0589091	-0.0097656	87.0002
1.03	3.83743	0.0164632	0.0223816	0.0858878	0.0263562	0.0461439	1.01813	1.66037	0.486284	1.06136	0.0489351	0.0116789	0.060614	0.0721275	0.0262678	0.0610606	-0.043945	87.477
1.032	3.89865	0.0164184	0.0240859	0.0939026	0.0284294	0.0495258	1.05514	1.72152	0.468585	1.02266	0.0525929	0.0125349	0.0651278	0.0798636	0.0272227	0.0631446	-0.080566	86.7556
1.034	3.86804	0.0163703	0.0255629	0.0988782	0.0305752	0.0530266	1.09062	1.77928	0.446744	0.973765	0.0561835	0.0134209	0.0696044	0.0876303	0.028138	0.065141	-0.031738	84.7176
1.036	3.73921	0.0163191	0.0265841	0.0994037	0.0327901	0.0566387	1.12423	1.83287	0.420344	0.914964	0.0596407	0.0143351	0.0739758	0.0952375	0.0290051	0.0670297	-0.03418	81.3038
1.038	3.49924	0.016266	0.0269261	0.0942209	0.0350699	0.0603532	1.1556	1.88155	0.38911	0.847121	0.0628958	0.0152753	0.0781711	0.102476	0.0298146	0.0687918	0	76.5345
1.04	3.14654	0.0162121	0.026457	0.083248	0.0374099	0.0641594	1.18437	1.92468	0.353069	0.771722	0.0658817	0.0162386	0.0821203	0.109122	0.0305567	0.0704107	0.0073242	70.5291
1.042	2.72464	0.0161592	0.0251876	0.068627	0.0398044	0.0680458	1.21018	1.96175	0.312746	0.690878	0.0685373	0.0172223	0.0857596	0.114993	0.0312226	0.0718733	0.0024414	63.5173
1.044	2.29144	0.0161088	0.0232904	0.0533686	0.0422473	0.072	1.23274	1.99244	0.269295	0.607268	0.070814	0.0182231	0.0890371	0.120009	0.0318046	0.0731714	0.014648	55.8339
1.046	1.90816	0.0160623	0.0210645	0.0401944	0.0447319	0.0760091	1.25188	2.01667	0.224505	0.523945	0.0726804	0.0192378	0.0919181	0.124209	0.0322984	0.0743026	0.026855	47.8875
1.048	1.63922	0.0160201	0.0188193	0.030849	0.0472514	0.0800603	1.26758	2.03456	0.180596	0.443998	0.074126	0.0202631	0.0943891	0.127756	0.0327035	0.0752706	0.041504	40.1052
1.05	1.4814	0.0159825	0.0167465	0.0248083	0.049799	0.0841414	1.28	2.0465	0.139843	0.370132	0.0751625	0.021296	0.0964585	0.130877	0.0330239	0.0760847	0.048828	32.8666
1.052	1.4025	0.015949	0.0148955	0.0208908	0.0523684	0.0882409	1.28945	2.05302	0.104104	0.304343	0.0758208	0.0223336	0.0981545	0.133761	0.0332679	0.0767592	0.041504	26.4506
1.054	1.36707	0.0159192	0.0132693	0.0181402	0.0549542	0.0923487	1.29637	2.0548	0.0744338	0.247784	0.076146	0.0233733	0.0995193	0.13653	0.0334464	0.0773113	0.053711	21.0093
1.056	1.35903	0.0158927	0.0118609	0.0161193	0.0575519	0.0964561	1.30123	2.05257	0.050916	0.200812	0.0761905	0.0244128	0.100603	0.139256	0.0335718	0.0777599	0.05127	16.5707
1.058	1.35421	0.0158689	0.0105516	0.014289	0.0601576	0.100556	1.30448	2.04706	0.0327875	0.163121	0.076008	0.0254504	0.101458	0.141969	0.0336555	0.0781238	0.029297	13.0669
1.06	1.32037	0.0158478	0.00912736	0.0120515	0.0627685	0.104642	1.30648	2.03895	0.0188093	0.13394	0.0756481	0.0264846	0.102133	0.144644	0.0337071	0.0784209	0.026855	10.3757
1.062	1.26886	0.0158296	0.00749519	0.00951031	0.0653825	0.10871	1.3075	2.02887	0.00774051	0.112228	0.0751539	0.0275142	0.102668	0.147233	0.0337336	0.0786671	0.0073242	8.36022
1.064	1.20283	0.0158146	0.0057997	0.00697603	0.0679977	0.112756	1.30776	2.01735	-0.00126771	0.0968179	0.0745612	0.0285383	0.103099	0.149705	0.0337401	0.0788761	0.0024414	0
1.066	1.14966	0.015803	0.00429598	0.00493892	0.0706133	0.116771	1.30776	1.99773	-0.0085013	0.0865154	0.073545	0.0295545	0.103099	0.152057	0.0337303	0.0790594	-0.012207	0
1.068	1.09491	0.0157944	0.00315427	0.00345365	0.0732288	0.120747	1.30776	1.97811	-0.0137839	0.0801724	0.0725387	0.0305608	0.103099	0.154302	0.033708	0.0792261	-0.0097656	0
1.07	1.04656	0.0157881	0.00238452	0.00249555	0.0758443	0.124683	1.30776	1.95849	-0.0167799	0.0767408	0.0715424	0.0315571	0.103099	0.156443	0.0336775	0.079383	-0.012207	0
1.072	0.991813	0.0157833	0.0018937	0.0018782	0.0784598	0.128581	1.30776	1.93887	-0.0173514	0.075339	0.0705559	0.0325435	0.103099	0.158482	0.0336433	0.0795351	-0.0073242	0
1.074	0.953159	0.0157795	0.00156964	0.00149612	0.0810753	0.132439	1.30776	1.91925	-0.0158044	0.0752942	0.0695795	0.03352	0.103099	0.160427	0.0336102	0.0796857	-0.036621	0
1.076	0.890363	0.0157764	0.00132896	0.00118325	0.0836908	0.136258	1.30776	1.89963	-0.0129101	0.0761165	0.0686129	0.0344865	0.103099	0.16227	0.0335815	0.0798371	-0.019531	0
1.078	0.837263	0.0157737	0.00113109	0.00094702	0.0863063	0.140037	1.30776	1.88001	-0.00969289	0.0774542	0.0676563	0.0354432	0.103099	0.163998	0.0335589	0.0799907	-0.029297	0
1.08	0.787329	0.0157715	0.00095819	0.00075441	0.0889218	0.143778	1.30776	1.86039	-0.00708446	0.0790647	0.0667096	0.0363899	0.103099	0.165623	0.0335421	0.0801472	-0.036621	0
1.082	0.726116	0.0157696	0.00078961	0.00057335	0.0915373	0.147479	1.30776	1.84077	-0.00560457	0.0807699	0.0657728	0.0373266	0.103099	0.167136	0.0335294	0.0803071	-0.031738	0
1.084	0.677832	0.015768	0.00060843	0.00041241	0.0941528	0.151141	1.30776	1.82115	-0.00520838	0.0824217	0.064846	0.0382534	0.103099	0.16854	0.0335186	0.0804703	-0.029297	0
1.086	0.621434	0.0157668	0.00039479	0.00024534	0.0967684	0.154764	1.30776	1.80153	-0.00536672	0.0839171	0.0639291	0.0391703	0.103099	0.169839	0.033508	0.0806366	-0.036621	0
1.088	0.5715	0.015766	9.271e-05	5.298e-05	0.0993839	0.158347	1.30776	1.78191	-0.00534296	0.0852088	0.0630221	0.0400773	0.103099	0.171032	0.0334973	0.0808057	-0.03418	0
1.09	0.528031	0.0157658	-0.00035022	-0.00018493	0.101999	0.161891	1.30776	1.76229	-0.00454657	0.0862808	0.0621251	0.0409743	0.103099	0.172132	0.0334874	0.0809772	-0.031738	0
1.092	0.487794	0.0157665	-0.00090603	-0.00044196	0.104615	0.165396	1.30776	1.74267	-0.00281033	0.0871274	0.061238	0.0418614	0.103099	0.173147	0.0334801	0.0811506	-0.039063	0
1.094	0.445908	0.0157683	-0.00150657	-0.00067179	0.10723	0.168862	1.30776	1.72305	-0.00047231	0.0877373	0.0603609	0.0427386	0.103099	0.174081	0.0334768	0.0813255	-0.041504	0
1.096	0.415301	0.0157713	-0.00212833	-0.0008839	0.109846	0.172288	1.30776	1.70343	0.00177198	0.0880764	0.0594936	0.0436058	0.103099	0.174942	0.0334781	0.0815013	-0.046387	0
1.098	0.383111	0.0157756	-0.00276782	-0.00106038	0.112461	0.175676	1.30776	1.68381	0.003181	0.0880971	0.0586363	0.0444631	0.103099	0.175741	0.033483	0.0816775	-0.039063	0
1.1	0.355737	0.0157811	-0.00338159	-0.00120296	0.115077	0.179024	1.30776	1.66419	0.00329984	0.0877624	0.0577889	0.0453105	0.103099	0.17648	0.0334895	0.0818533	-0.03418	0
1.102	0.329946	0.0157879	-0.0039138	-0.00129134	0.117692	0.182332	1.30776	1.64457	0.00216595	0.0870745	0.0569515	0.046148	0.103099	0.177165	0.033495	0.0820282	-0.036621	0
1.104	0.307387	0.0157957	-0.00437388	-0.00134447	0.120308	0.185602	1.30776	1.62495	0.00029991	0.086093	0.056124	0.0469755	0.103099	0.177803	0.0334974	0.0822014	-0.026855	0
1.106	0.286477	0.0158044	-0.00484884	-0.00138908	0.122923	0.188832	1.30776	1.60533	-0.0015132	0.0849118	0.0553064	0.047793	0.103099	0.178397	0.0334962	0.0823723	-0.031738	0
1.108	0.268733	0.0158141	-0.00542436	-0.0014577	0.125539	0.192023	1.30776	1.58571	-0.00255698	0.0836281	0.0544988	0.0486007	0.103099	0.178952	0.0334921	0.0825409	-0.026855	0
1.11	0.251055	0.015825	-0.00611632	-0.00153553	0.128154	0.195175	1.30776	1.56609	-0.00248646	0.0823464	0.053701	0.0493984	0.103099	0.179472	0.0334871	0.0827069	-0.021973	0
1.112	0.231728	0.0158372	-0.00687908	-0.00159407	0.13077	0.198288	1.30776	1.54647	-0.00146681	0.0811744	0.0529133	0.0501862	0.103099	0.179954	0.0334832	0.0828704	-0.024414	0
1.114	0.213984	0.015851	-0.00765135	-0.00163726	0.133386	0.201361	1.30776	1.52685	-8.469e-05	0.0801949	0.0521354	0.050964	0.103099	0.1804	0.0334816	0.0830318	-0.019531	0
1.116	0.199538	0.0158663	-0.00840134	-0.00167639	0.136001	0.204395	1.30776	1.50723	0.00092447	0.0794766	0.0513675	0.051732	0.103099	0.180814	0.0334824	0.0831914	-0.024414	0
1.118	0.193074	0.0158831	-0.0091455	-0.00176576	0.138617	0.20739	1.30776	1.48761	0.00100812	0.0790908	0.0506095	0.05249	0.103099	0.181206	0.0334844	0.08335	-0.021973	0
1.12	0.17533	0.0159014	-0.00991329	-0.0017381	0.141232	0.210345	1.30776	1.46799	4.233e-05	0.0790729	0.0498614	0.053238	0.103099	0.181575	0.0334854	0.0835082	-0.01709	0
1.122	0.165699	0.0159212	-0.010702	-0.00177332	0.143848	0.213262	1.30776	1.44837	-0.00161599	0.0793952	0.0491233	0.0539761	0.103099	0.181916	0.0334839	0.0836666	-0.019531	0
1.124	0.151188	0.0159426	-0.0114827	-0.00173604	0.146463	0.216139	1.30776	1.42875	-0.0032935	0.0799942	0.0483951	0.0547043	0.103099	0.182232	0.033479	0.083826	-0.0097656	0
1.126	0.14314	0.0159656	-0.0122111	-0.00174789	0.149079	0.218977	1.30776	1.40913	-0.00430393	0.0807795	0.0476768	0.0554226	0.103099	0.182527	0.0334713	0.0839868	-0.014648	0
1.128	0.136676	0.01599	-0.0128165	-0.0017517	0.151694	0.221775	1.30776	1.38951	-0.00425282	0.0816189	0.0469685	0.0561309	0.103099	0.182807	0.0334628	0.0841492	-0.014648	0
1.13	0.128628	0.0160156	-0.0132429	-0.00170341	0.15431	0.224535	1.30776	1.36989	-0.00321091	0.0823509	0.0462701	0.0568293	0.103099	0.183072	0.0334553	0.0843132	-0.0024414	0
1.132	0.120581	0.0160421	-0.0135182	-0.00163004	0.156925	0.227255	1.30776	1.35027	-0.00168028	0.082822	0.0455817	0.0575178	0.103099	0.183321	0.0334504	0.0844783	-0.021973	0
1.134	0.114183	0.0160692	-0.0137289	-0.00156761	0.159541	0.229936	1.30776	1.33065	-0.00036827	0.0829465	0.0449031	0.0581963	0.103099	0.183556	0.0334484	0.0846441	-0.019531	0
1.136	0.112534	0.0160966	-0.013924	-0.00156691	0.162156	0.232578	1.30776	1.31103	0.00012895	0.0827578	0.0442345	0.0588649	0.103099	0.183783	0.0334482	0.0848098	-0.014648	0
1.138	0.101254	0.0161244	-0.014078	-0.00142545	0.164772	0.23518	1.30776	1.29141	-0.00040696	0.0823852	0.0435758	0.0595236	0.103099	0.183996	0.0334479	0.0849749	-0.012207	0
1.14	0.102903	0.0161526	-0.0141477	-0.00145584	0.167387	0.237743	1.30776	1.27179	-0.00171801	0.0819964	0.0429271	0.0601724	0.103099	0.184201	0.0334458	0.0851393	-0.0073242	0
1.142	0.0980878	0.0161809	-0.0141271	-0.0013857	0.170003	0.240267	1.30776	1.25217	-0.00318687	0.0817603	0.0422883	0.0608112	0.103099	0.184402	0.0334408	0.0853031	-0.019531	0
1.144	0.0916235	0.0162092	-0.0140279	-0.00128528	0.172618	0.242752	1.30776	1.23255	-0.00411843	0.0817974	0.0416594	0.0614401	0.103099	0.184591	0.0334335	0.0854666	-0.014648	0
1.146	0.0883913	0.0162372	-0.0138625	-0.00122533	0.175234	0.245198	1.30776	1.21293	-0.00405686	0.0821405	0.0410405	0.062059	0.103099	0.184771	0.0334254	0.0856306	-0.019531	0
1.148	0.081927	0.0162649	-0.0136689	-0.00111985	0.177849	0.247604	1.30776	1.19331	-0.00299598	0.0827396	0.0404314	0.062668	0.103099	0.184942	0.0334183	0.0857955	-0.01709	0
1.15	0.081927	0.0162923	-0.0134791	-0.0011043	0.180465	0.249971	1.30776	1.17369	-0.00138692	0.0834629	0.0398324	0.0632671	0.103099	0.185105	0.0334139	0.0859617	-0.014648	0
1.152	0.0771117	0.0163192	-0.0132687	-0.00102317	0.18308	0.252299	1.30776	1.15407	6.316e-05	0.0841037	0.0392432	0.0638563	0.103099	0.185264	0.0334126	0.0861292	-0.01709	0
1.154	0.0755286	0.0163458	-0.0130083	-0.0009825	0.185696	0.254587	1.30776	1.13445	0.00070625	0.0844344	0.038664	0.0644355	0.103099	0.185417	0.0334134	0.0862978	-0.019531	0
1.156	0.0707134	0.0163718	-0.0127311	-0.00090026	0.188311	0.256836	1.30776	1.11483	0.00023992	0.0842591	0.0380947	0.0650048	0.103099	0.185563	0.0334143	0.0864665	-0.0097656	0
1.158	0.0690643	0.0163972	-0.0125037	-0.00086356	0.190927	0.259046	1.30776	1.09521	-0.00115917	0.0834408	0.0375353	0.0655641	0.103099	0.185703	0.0334134	0.0866342	-0.021973	0
1.16	0.0674812	0.0164223	-0.0123695	-0.00083471	0.193542	0.261217	1.30776	1.07559	-0.00291325	0.0819361	0.0369859	0.0661135	0.103099	0.18584	0.0334093	0.0867995	-0.019531	0
1.162	0.0626	0.016447	-0.0123354	-0.00077219	0.196158	0.263349	1.30776	1.05597	-0.00429664	0.0798193	0.0364464	0.066653	0.103099	0.18597	0.0334021	0.0869613	-0.014648	0
1.164	0.0594338	0.0164717	-0.0123872	-0.00073622	0.198773	0.265441	1.30776	1.03635	-0.00475021	0.0772784	0.0359169	0.0671826	0.103099	0.186092	0.0333931	0.0871184	-0.0097656	0
1.166	0.0562016	0.0164964	-0.0125267	-0.00070402	0.201389	0.267494	1.30776	1.01673	-0.00412052	0.0745948	0.0353972	0.0677022	0.103099	0.186207	0.0333842	0.0872703	-0.019531	0
1.168	0.0513864	0.0165215	-0.0127914	-0.0006573	0.204004	0.269508	1.30776	0.997113	-0.00271662	0.0720946	0.0348875	0.0682119	0.103099	0.186315	0.0333774	0.087417	-0.0097656	0
1.17	0.0529695	0.0165471	-0.0132063	-0.00069953	0.20662	0.271483	1.30776	0.977493	-0.00115921	0.0700892	0.0343878	0.0687117	0.103099	0.186419	0.0333735	0.0875591	-0.031738	0
1.172	0.0545526	0.0165735	-0.0137211	-0.00074852	0.209235	0.273418	1.30776	0.957873	-9.635e-05	0.0688434	0.0338979	0.0692016	0.103099	0.186527	0.0333722	0.0876981	-0.014648	0
1.174	0.0513864	0.0166009	-0.0142247	-0.00073096	0.211851	0.275314	1.30776	0.938253	8.365e-05	0.0685531	0.033418	0.0696815	0.103099	0.186633	0.0333722	0.0878355	-0.0097656	0
1.176	0.0481542	0.0166294	-0.0146032	-0.00070321	0.214466	0.277171	1.30776	0.918633	-0.00058297	0.0693197	0.032948	0.0701514	0.103099	0.186732	0.0333717	0.0879733	-0.024414	0
1.178	0.0481542	0.0166586	-0.0147935	-0.00071237	0.217082	0.278989	1.30776	0.899013	-0.00166313	0.0711528	0.032488	0.0706115	0.103099	0.186829	0.0333695	0.0881138	-0.03418	0
1.18	0.0465052	0.0166882	-0.0148359	-0.00068994	0.219697	0.280767	1.30776	0.879393	-0.00253198	0.0739878	0.0320379	0.0710616	0.103099	0.186923	0.0333653	0.088259	-0.024414	0
1.182	0.0481542	0.0167178	-0.0148545	-0.00071531	0.222313	0.282506	1.30776	0.859773	-0.00266053	0.0776895	0.0315977	0.0715018	0.103099	0.187018	0.0333601	0.0884106	-0.024414	0
1.184	0.0513864	0.0167476	-0.0149281	-0.0007671	0.224928	0.284206	1.30776	0.840153	-0.0018571	0.0820619	0.0311674	0.071932	0.103099	0.187118	0.0333556	0.0885704	-0.031738	0
1.186	0.0497373	0.0167774	-0.0150213	-0.00074712	0.227544	0.285867	1.30776	0.820533	-0.00035519	0.0868531	0.0307471	0.0723523	0.103099	0.187219	0.0333533	0.0887393	-0.041504	0
1.188	0.043273	0.0168075	-0.0150559	-0.00065151	0.230159	0.287488	1.30776	0.800913	0.00129043	0.0917485	0.0303367	0.0727627	0.103099	0.187312	0.0333543	0.0889179	-0.031738	0
1.19	0.0368747	0.0168376	-0.0149774	-0.00055229	0.232775	0.28907	1.30776	0.781293	0.0024508	0.0964027	0.0299363	0.0731632	0.103099	0.187392	0.033358	0.0891061	-0.031738	0
1.192	0.0352256	0.0168675	-0.0147638	-0.00052006	0.23539	0.290613	1.30776	0.761673	0.00270053	0.100499	0.0295458	0.0735537	0.103099	0.187464	0.0333632	0.089303	-0.031738	0
1.194	0.0401068	0.0168971	-0.0144351	-0.00057894	0.238006	0.292117	1.30776	0.742053	0.00200187	0.103781	0.0291652	0.0739343	0.103099	0.187539	0.0333679	0.0895072	-0.036621	0
1.196	0.0368747	0.0169259	-0.0140305	-0.00051737	0.240621	0.293582	1.30776	0.722433	0.0007172	0.106068	0.0287945	0.0743049	0.103099	0.187616	0.0333706	0.0897171	-0.026855	0
1.198	0.043273	0.016954	-0.0135482	-0.00058627	0.243237	0.295007	1.30776	0.702813	-0.00055091	0.107282	0.0284338	0.0746657	0.103099	0.187696	0.0333708	0.0899304	-0.029297	0
1.2	0.0336425	0.0169811	-0.0129413	-0.00043538	0.245852	0.296393	1.30776	0.683193	-0.00122292	0.107441	0.028083	0.0750164	0.103099	0.187773	0.033369	0.0901451	-0.029297	0
1.202	0.0401068	0.017007	-0.0121869	-0.00048878	0.248468	0.29774	1.30776	0.663573	-0.00099461	0.106634	0.0277421	0.0753573	0.103099	0.187847	0.0333668	0.0903592	-0.026855	0
1.204	0.0384577	0.0170313	-0.0113384	-0.00043605	0.251084	0.299047	1.30776	0.643953	3.447e-05	0.104994	0.0274112	0.0756882	0.103099	0.187926	0.0333658	0.0905709	-0.019531	0
1.206	0.0416899	0.017054	-0.0104994	-0.00043772	0.253699	0.300315	1.30776	0.624333	0.00141316	0.102667	0.0270902	0.0760093	0.103099	0.188006	0.0333673	0.0907785	-0.026855	0
1.208	0.0384577	0.017075	-0.00975475	-0.00037515	0.256315	0.301545	1.30776	0.604713	0.00254609	0.0997852	0.0267791	0.0763203	0.103099	0.188086	0.0333712	0.090981	-0.026855	0
1.21	0.0336425	0.0170945	-0.00913636	-0.00030737	0.25893	0.302734	1.30776	0.585093	0.00296042	0.0964844	0.026478	0.0766215	0.103099	0.188158	0.0333767	0.0911772	-0.021973	0
1.212	0.0368747	0.0171128	-0.00862142	-0.00031791	0.261546	0.303885	1.30776	0.565473	0.00251197	0.0929193	0.0261868	0.0769127	0.103099	0.188229	0.0333822	0.0913666	-0.019531	0
1.214	0.0368747	0.01713	-0.00813161	-0.00029985	0.264161	0.304996	1.30776	0.545853	0.00144199	0.0892573	0.0259055	0.0771939	0.103099	0.188302	0.0333862	0.0915488	-0.01709	0
1.216	0.0368747	0.0171463	-0.00756581	-0.00027899	0.266777	0.306068	1.30776	0.526233	0.00026342	0.0856539	0.0256342	0.0774653	0.103099	0.188376	0.0333879	0.0917237	-0.0097656	0
1.218	0.0368747	0.0171614	-0.00687912	-0.00025367	0.269392	0.307101	1.30776	0.506613	-0.00047101	0.0822151	0.0253728	0.0777267	0.103099	0.18845	0.0333877	0.0918916	-0.012207	0
1.22	0.0368747	0.0171752	-0.00613102	-0.00022608	0.272008	0.308095	1.30776	0.486993	-0.00041633	0.0789682	0.0251213	0.0779782	0.103099	0.188524	0.0333868	0.0920528	-0.014648	0
1.222	0.0368747	0.0171874	-0.00541243	-0.00019958	0.274623	0.309049	1.30776	0.467373	0.00041155	0.075868	0.0248797	0.0782197	0.103099	0.188597	0.0333868	0.0922076	-0.0048828	0
1.224	0.0368747	0.0171983	-0.00471779	-0.00017397	0.277239	0.309964	1.30776	0.447753	0.00164722	0.0728306	0.0246481	0.0784513	0.103099	0.188671	0.0333888	0.0923563	-0.0097656	0
1.226	0.0352256	0.0172077	-0.00395992	-0.00013949	0.279854	0.31084	1.30776	0.428133	0.0027423	0.0697657	0.0244264	0.078673	0.103099	0.188743	0.0333932	0.0924989	-0.014648	0
1.228	0.0352256	0.0172156	-0.00309703	-0.00010909	0.28247	0.311677	1.30776	0.408513	0.00320771	0.0665959	0.0242147	0.0788848	0.103099	0.188814	0.0333992	0.0926353	-0.019531	0
1.23	0.0368747	0.0172218	-0.0021497	-7.927e-05	0.285085	0.312474	1.30776	0.388893	0.00282724	0.0632723	0.0240129	0.0790866	0.103099	0.188886	0.0334052	0.0927651	-0.0073242	0
1.232	0.0368747	0.0172261	-0.00114761	-4.232e-05	0.287701	0.313232	1.30776	0.369273	0.00175134	0.0597904	0.023821	0.0792785	0.103099	0.188959	0.0334098	0.0928882	-0.0024414	0
1.234	0.0288272	0.0172284	-0.00015288	-4.41e-06	0.290316	0.313951	1.30776	0.349653	0.00042702	0.0561992	0.023639	0.0794605	0.103099	0.189025	0.033412	0.0930042	-0.014648	0
1.236	0.0320594	0.0172287	0.00073361	2.352e-05	0.292932	0.314631	1.30776	0.330033	-0.00060492	0.0525941	0.023467	0.0796325	0.103099	0.189086	0.0334118	0.093113	-0.012207	0
1.238	0.0320594	0.0172273	0.00145153	4.654e-05	0.295547	0.315271	1.30776	0.310413	-0.00095249	0.0490989	0.0233049	0.0797946	0.103099	0.18915	0.0334102	0.0932147	-0.014648	0
1.24	0.0320594	0.0172243	0.00202514	6.492e-05	0.298163	0.315873	1.30776	0.290793	-0.00054471	0.0458423	0.0231527	0.0799467	0.103099	0.189214	0.0334087	0.0933096	-0.014648	0
1.242	0.0320594	0.0172203	0.00250914	8.044e-05	0.300778	0.316435	1.30776	0.271173	0.00034268	0.0429276	0.0230105	0.080089	0.103099	0.189278	0.0334085	0.0933984	-0.0073242	0
1.244	0.0320594	0.0172153	0.00291731	9.353e-05	0.303394	0.316957	1.30776	0.251553	0.00121634	0.0404144	0.0228782	0.0802213	0.103099	0.189342	0.0334101	0.0934817	-0.01709	0
1.246	0.0368747	0.0172095	0.00322497	0.00011892	0.306009	0.317441	1.30776	0.231933	0.00158976	0.0383233	0.0227558	0.0803436	0.103099	0.189411	0.0334129	0.0935605	-0.0048828	0
1.248	0.0288272	0.017203	0.00341953	9.858e-05	0.308625	0.317885	1.30776	0.212313	0.00120293	0.0366427	0.0226434	0.0804561	0.103099	0.189477	0.0334157	0.0936354	-0.012207	0
1.25	0.0304103	0.0171962	0.00351075	0.00010676	0.31124	0.31829	1.30776	0.192693	0.00014081	0.0353384	0.0225409	0.0805586	0.103099	0.189536	0.033417	0.0937074	-0.0024414	0
1.252	0.0352256	0.0171891	0.00351617	0.00012386	0.313856	0.318656	1.30776	0.173073	-0.00120061	0.0343655	0.0224483	0.0806512	0.103099	0.189602	0.033416	0.0937771	0.012207	0
1.254	0.0368747	0.0171821	0.00347014	0.00012796	0.316471	0.318982	1.30776	0.153453	-0.00228616	0.0336668	0.0223657	0.0807338	0.103099	0.189674	0.0334125	0.0938452	0	0
1.256	0.0352256	0.0171752	0.00342299	0.00012058	0.319087	0.31927	1.30776	0.133833	-0.00267834	0.0331679	0.0222929	0.0808065	0.103099	0.189746	0.0334075	0.093912	0.0048828	0
1.258	0.0416899	0.0171683	0.00342505	0.00014279	0.321702	0.319518	1.30776	0.114213	-0.00223302	0.0327886	0.0222302	0.0808693	0.103099	0.189823	0.0334026	0.093978	0.0024414	0
1.26	0.0304103	0.0171615	0.00352737	0.00010727	0.324318	0.319727	1.30776	0.094593	-0.00116307	0.0324526	0.0221773	0.0809221	0.103099	0.189895	0.0333992	0.0940432	-0.0073242	0
1.262	0.0336425	0.0171544	0.00375658	0.00012638	0.326933	0.319896	1.30776	0.074973	5.807e-05	0.0320848	0.0221344	0.080965	0.103099	0.189959	0.0333981	0.0941077	-0.0097656	0
1.264	0.0368747	0.0171469	0.00406261	0.00014981	0.329549	0.320026	1.30776	0.0553531	0.00090582	0.0316191	0.0221014	0.080998	0.103099	0.19003	0.0333991	0.0941714	-0.0097656	0
1.266	0.0336425	0.0171388	0.00434862	0.0001463	0.332164	0.320117	1.30776	0.0357331	0.0010324	0.0310123	0.0220784	0.0810211	0.103099	0.1901	0.033401	0.0942341	-0.0073242	0
1.268	0.0336425	0.0171301	0.00457194	0.00015381	0.33478	0.320169	1.30776	0.0161131	0.00041361	0.0302478	0.0220652	0.0810342	0.103099	0.190168	0.0334024	0.0942953	0.0024414	0
1.27	0.0352256	0.0171209	0.00477091	0.00016806	0.337395	0.320182	1.30776	-0.00350695	-0.00064651	0.0293347	0.022062	0.0810374	0.103099	0.190236	0.0334022	0.0943549	-0.0024414	0
1.272	0.0336425	0.0171114	0.00498964	0.00016786	0.340011	0.320155	1.30776	-0.023127	-0.00165355	0.028296	0.0220688	0.0810307	0.103099	0.190305	0.0333999	0.0944125	-0.012207	0
1.274	0.0352256	0.0171014	0.00521005	0.00018353	0.342626	0.320089	1.30776	-0.0427469	-0.00214354	0.0271462	0.0220855	0.081014	0.103099	0.190374	0.0333961	0.094468	-0.0024414	0
1.276	0.0336425	0.017091	0.00537258	0.00018075	0.345242	0.319984	1.30776	-0.0623669	-0.00188897	0.0258888	0.0221121	0.0809874	0.103099	0.190443	0.0333921	0.094521	-0.0024414	0
1.278	0.0336425	0.0170803	0.00543782	0.00018294	0.347857	0.31984	1.30776	-0.081987	-0.00099831	0.0245311	0.0221486	0.0809509	0.103099	0.19051	0.0333892	0.0945714	-0.0024414	0
1.28	0.0352256	0.0170694	0.00539409	0.00019001	0.350473	0.319656	1.30776	-0.101607	0.00013607	0.0230836	0.0221951	0.0809044	0.103099	0.190579	0.0333883	0.094619	0.0048828	0
1.282	0.0368747	0.0170586	0.00522113	0.00019253	0.353088	0.319434	1.30776	-0.121227	0.00101766	0.0215555	0.0222515	0.080848	0.103099	0.190651	0.0333895	0.0946637	-0.0048828	0
1.284	0.0368747	0.0170481	0.00488558	0.00018015	0.355704	0.319171	1.30776	-0.140847	0.00126853	0.0199613	0.0223178	0.0807817	0.103099	0.190725	0.0333918	0.0947052	-0.0024414	0
1.286	0.0352256	0.0170384	0.00438357	0.00015441	0.358319	0.31887	1.30776	-0.160467	0.0007936	0.0183191	0.0223941	0.0807054	0.103099	0.190797	0.0333938	0.0947435	0.0024414	0
1.288	0.0320594	0.0170296	0.00376697	0.00012077	0.360935	0.31853	1.30776	-0.180087	-0.00018227	0.0166477	0.0224803	0.0806192	0.103099	0.190864	0.0333944	0.0947785	-0.0048828	0
1.29	0.0336425	0.0170221	0.00310552	0.00010448	0.36355	0.31815	1.30776	-0.199707	-0.00121646	0.014982	0.0225764	0.0805231	0.103099	0.19093	0.0333931	0.0948101	-0.012207	0
1.292	0.0336425	0.0170159	0.00243368	8.188e-05	0.366166	0.317731	1.30776	-0.219327	-0.00184424	0.0133788	0.0226824	0.080417	0.103099	0.190997	0.03339	0.0948384	-0.014648	0
1.294	0.0336425	0.017011	0.00174655	5.876e-05	0.368781	0.317272	1.30776	-0.238947	-0.00178475	0.0118974	0.0227984	0.080301	0.103099	0.191065	0.0333864	0.0948637	-0.01709	0
1.296	0.0304103	0.0170075	0.00103719	3.154e-05	0.371397	0.316775	1.30776	-0.258567	-0.00106608	0.0105836	0.0229243	0.0801751	0.103099	0.191129	0.0333835	0.0948862	-0.01709	0
1.298	0.0384577	0.0170054	0.0003445	1.325e-05	0.374013	0.316238	1.30776	-0.278187	-1.009e-05	0.0094664	0.0230602	0.0800393	0.103099	0.191198	0.0333824	0.0949062	-0.03418	0
1.3	0.0352256	0.0170047	-0.00022762	-8.02e-06	0.376628	0.315662	1.30776	-0.297807	0.0009151	0.00855111	0.023206	0.0798935	0.103099	0.191271	0.0333833	0.0949243	-0.0097656	0
1.302	0.0368747	0.0170052	-0.00057722	-2.128e-05	0.379244	0.315047	1.30776	-0.317427	0.00130439	0.00781509	0.0233617	0.0797378	0.103099	0.191343	0.0333856	0.0949406	-0.0048828	0
1.304	0.0368747	0.0170063	-0.00071294	-2.629e-05	0.381859	0.314393	1.30776	-0.337047	0.0009943	0.00721782	0.0235273	0.0795721	0.103099	0.191417	0.0333878	0.0949557	-0.0097656	0
1.306	0.0336425	0.0170078	-0.0007654	-2.575e-05	0.384475	0.313699	1.30776	-0.356667	0.0001335	0.00671747	0.0237029	0.0793965	0.103099	0.191488	0.033389	0.0949696	-0.021973	0
1.308	0.0352256	0.0170093	-0.00089845	-3.165e-05	0.38709	0.312966	1.30776	-0.376287	-0.0008849	0.00628021	0.0238884	0.079211	0.103099	0.191557	0.0333882	0.0949826	-0.021973	0
1.31	0.0352256	0.0170111	-0.00122575	-4.318e-05	0.389706	0.312194	1.30776	-0.395907	-0.00159811	0.00587739	0.0240839	0.0790156	0.103099	0.191627	0.0333857	0.0949948	-0.019531	0
1.312	0.0352256	0.0170135	-0.00175434	-6.18e-05	0.392321	0.311382	1.30776	-0.415527	-0.00167762	0.00548244	0.0242892	0.0788102	0.103099	0.191697	0.0333825	0.0950061	-0.026855	0
1.314	0.0368747	0.0170171	-0.00237751	-8.767e-05	0.394937	0.310532	1.30776	-0.435147	-0.00107341	0.00507691	0.0245045	0.0785949	0.103099	0.19177	0.0333797	0.0950167	-0.024414	0
1.316	0.0401068	0.0170218	-0.00296922	-0.00011909	0.397552	0.309642	1.30776	-0.454767	-3.443e-05	0.00465516	0.0247298	0.0783697	0.103099	0.191847	0.0333786	0.0950264	-0.021973	0
1.318	0.0368747	0.0170278	-0.00346905	-0.00012792	0.400168	0.308712	1.30776	-0.474387	0.00100385	0.00422111	0.0249649	0.0781345	0.103099	0.191924	0.0333796	0.0950353	-0.0097656	0
1.32	0.0336425	0.0170347	-0.00384008	-0.00012919	0.402783	0.307744	1.30776	-0.494007	0.00161229	0.00378687	0.02521	0.0778894	0.103099	0.191994	0.0333822	0.0950433	-0.012207	0
1.322	0.0384577	0.0170424	-0.00403248	-0.00015508	0.405399	0.306736	1.30776	-0.513627	0.0015539	0.00337327	0.0254651	0.0776344	0.103099	0.192066	0.0333854	0.0950504	-0.019531	0
1.324	0.0416899	0.0170504	-0.00403816	-0.00016835	0.408014	0.30569	1.30776	-0.533247	0.00088415	0.00300352	0.02573	0.0773694	0.103099	0.192146	0.0333878	0.0950568	-0.024414	0
1.326	0.0401068	0.0170585	-0.00390351	-0.00015656	0.41063	0.304603	1.30776	-0.552867	-7.475e-05	0.00269569	0.0260049	0.0770945	0.103099	0.192228	0.0333886	0.0950625	-0.014648	0
1.328	0.0401068	0.0170663	-0.00368062	-0.00014762	0.413245	0.303478	1.30776	-0.572487	-0.00087642	0.00246043	0.0262898	0.0768097	0.103099	0.192308	0.0333877	0.0950677	-0.01709	0
1.33	0.0384577	0.0170737	-0.00341669	-0.0001314	0.415861	0.302314	1.30776	-0.592107	-0.00114893	0.00230036	0.0265845	0.0765149	0.103099	0.192387	0.0333856	0.0950724	-0.01709	0
1.332	0.0481542	0.0170805	-0.00316101	-0.00015222	0.418476	0.30111	1.30776	-0.611727	-0.00075949	0.00221226	0.0268892	0.0762103	0.103099	0.192473	0.0333837	0.095077	-0.024414	0
1.334	0.0336425	0.0170868	-0.00294072	-9.893e-05	0.421092	0.299867	1.30776	-0.631347	0.00013003	0.00219391	0.0272038	0.0758956	0.103099	0.192555	0.0333831	0.0950814	-0.019531	0
1.336	0.043273	0.0170927	-0.00273953	-0.00011855	0.423707	0.298584	1.30776	-0.650967	0.00113951	0.00224502	0.0275284	0.0755711	0.103099	0.192632	0.0333844	0.0950858	-0.019531	0
1.338	0.043273	0.0170982	-0.00250312	-0.00010832	0.426323	0.297263	1.30776	-0.670587	0.00184227	0.00235874	0.0278629	0.0752366	0.103099	0.192719	0.0333874	0.0950904	-0.014648	0
1.34	0.0416899	0.0171032	-0.00216573	-9.029e-05	0.428938	0.295902	1.30776	-0.690207	0.00195393	0.00251464	0.0282073	0.0748922	0.103099	0.192804	0.0333912	0.0950953	-0.019531	0
1.342	0.0401068	0.0171075	-0.00170321	-6.831e-05	0.431554	0.294502	1.30776	-0.709827	0.00145505	0.00267956	0.0285616	0.0745378	0.103099	0.192886	0.0333946	0.0951005	-0.021973	0
1.344	0.043273	0.0171109	-0.00117608	-5.089e-05	0.434169	0.293063	1.30776	-0.729447	0.00059548	0.00281625	0.0289259	0.0741736	0.103099	0.192969	0.0333966	0.095106	-0.024414	0
1.346	0.0449221	0.0171133	-0.00069531	-3.123e-05	0.436785	0.291584	1.30776	-0.749067	-0.00021909	0.00289635	0.0293001	0.0737994	0.103099	0.193057	0.033397	0.0951117	-0.0097656	0
1.348	0.0384577	0.0171147	-0.0003247	-1.249e-05	0.4394	0.290066	1.30776	-0.768687	-0.00060759	0.00290543	0.0296842	0.0734152	0.103099	0.19314	0.0333961	0.0951175	-0.012207	0
1.35	0.0401068	0.0171153	-3.032e-05	-1.22e-06	0.442016	0.288509	1.30776	-0.788307	-0.00038206	0.00283834	0.0300783	0.0730212	0.103099	0.193219	0.0333952	0.0951232	-0.026855	0
1.352	0.0384577	0.0171154	0.00024263	9.33e-06	0.444631	0.286913	1.30776	-0.807927	0.00036999	0.00269557	0.0304823	0.0726171	0.103099	0.193298	0.0333951	0.0951288	-0.012207	0
1.354	0.0352256	0.0171149	0.00047223	1.663e-05	0.447247	0.285278	1.30776	-0.827547	0.00132688	0.00248222	0.0308963	0.0722032	0.103099	0.193371	0.0333968	0.0951339	-0.01709	0
1.356	0.0320594	0.017114	0.00059945	1.922e-05	0.449862	0.283603	1.30776	-0.847167	0.00207883	0.00220981	0.0313201	0.0717793	0.103099	0.193439	0.0334003	0.0951386	-0.012207	0
1.358	0.0416899	0.0171128	0.00060488	2.522e-05	0.452478	0.281889	1.30776	-0.866787	0.00230959	0.00189779	0.0317539	0.0713455	0.103099	0.193512	0.0334046	0.0951427	-0.012207	0
1.36	0.0384577	0.0171116	0.00048663	1.871e-05	0.455093	0.280136	1.30776	-0.886407	0.00193188	0.00156779	0.0321976	0.0709018	0.103099	0.193592	0.0334089	0.0951462	-0.014648	0
1.362	0.0401068	0.0171106	0.00025568	1.025e-05	0.457709	0.278343	1.30776	-0.906027	0.00112073	0.00123869	0.0326513	0.0704482	0.103099	0.193671	0.0334119	0.095149	-0.0048828	0
1.364	0.0352256	0.0171101	-2.285e-05	-8e-07	0.460324	0.276512	1.30776	-0.925647	0.00023387	0.00092733	0.0331149	0.0699846	0.103099	0.193746	0.0334133	0.0951512	-0.0073242	0
1.366	0.0352256	0.0171101	-0.00028268	-9.96e-06	0.46294	0.274641	1.30776	-0.945267	-0.00034714	0.00064488	0.0335884	0.069511	0.103099	0.193817	0.0334132	0.0951527	0.0048828	0
1.368	0.0320594	0.0171107	-0.00052626	-1.687e-05	0.465555	0.272731	1.30776	-0.964887	-0.00038661	0.00039314	0.0340719	0.0690276	0.103099	0.193884	0.0334125	0.0951538	-0.03418	0
1.37	0.0352256	0.0171117	-0.00077715	-2.738e-05	0.468171	0.270781	1.30776	-0.984507	0.00010122	0.00017249	0.0345653	0.0685342	0.103099	0.193951	0.0334122	0.0951543	-0.043945	0
1.372	0.0401068	0.0171133	-0.00102914	-4.128e-05	0.470786	0.268793	1.30776	-1.00413	0.00086067	-7.86e-06	0.0350686	0.0680309	0.103099	0.194027	0.0334131	0.0951545	-0.021973	0
1.374	0.0320594	0.0171154	-0.00127144	-4.076e-05	0.473402	0.266765	1.30776	-1.02375	0.00151007	-0.00013267	0.0355818	0.0675176	0.103099	0.194099	0.0334155	0.0951544	-0.0073242	0
1.376	0.0449221	0.0171179	-0.00149867	-6.732e-05	0.476017	0.264698	1.30776	-1.04337	0.00171182	-0.00019356	0.036105	0.0669944	0.103099	0.194176	0.0334187	0.0951541	-0.029297	0
1.378	0.0368747	0.0171209	-0.00169435	-6.248e-05	0.478633	0.262591	1.30776	-1.06299	0.00132175	-0.00019646	0.0366381	0.0664613	0.103099	0.194258	0.0334218	0.0951537	-0.031738	0
1.38	0.0336425	0.0171243	-0.00184528	-6.208e-05	0.481248	0.260446	1.30776	-1.08261	0.00045235	-0.00015711	0.0371812	0.0659183	0.103099	0.194328	0.0334235	0.0951533	-0.031738	0
1.382	0.0368747	0.017128	-0.00196868	-7.259e-05	0.483864	0.258261	1.30776	-1.10223	-0.00057696	-9.111e-05	0.0377342	0.0653653	0.103099	0.194399	0.0334234	0.0951531	-0.026855	0
1.384	0.0352256	0.0171319	-0.0021186	-7.463e-05	0.486479	0.256037	1.30776	-1.12185	-0.00137945	-1.035e-05	0.0382971	0.0648024	0.103099	0.194471	0.0334214	0.095153	-0.036621	0
1.386	0.0288272	0.0171361	-0.00237779	-6.855e-05	0.489095	0.253773	1.30776	-1.14147	-0.0016698	6.991e-05	0.0388699	0.0642295	0.103099	0.194535	0.0334184	0.095153	-0.014648	0
1.388	0.0320594	0.0171409	-0.00284306	-9.115e-05	0.49171	0.251471	1.30776	-1.16109	-0.00138762	0.0001259	0.0394527	0.0636468	0.103099	0.194596	0.0334153	0.0951532	0.0073242	0
1.39	0.0304103	0.0171466	-0.00358918	-0.00010915	0.494326	0.249129	1.30776	-1.18071	-0.00071951	0.00012992	0.0400454	0.0630541	0.103099	0.194658	0.0334132	0.0951535	0.024414	0
1.392	0.0320594	0.0171538	-0.00459469	-0.0001473	0.496942	0.246748	1.30776	-1.20033	-9.66e-06	5.575e-05	0.040648	0.0624514	0.103099	0.194721	0.0334125	0.0951537	-0.0073242	0
1.394	0.0352256	0.0171629	-0.00565707	-0.00019927	0.499557	0.244328	1.30776	-1.21995	0.00039758	-0.00011579	0.0412606	0.0618389	0.103099	0.194788	0.0334129	0.0951536	0.0024414	0
1.396	0.0352256	0.0171743	-0.00636164	-0.00022409	0.502173	0.241868	1.30776	-1.23957	0.00030926	-0.00038417	0.0418831	0.0612164	0.103099	0.194858	0.0334136	0.0951531	0.012207	0
1.398	0.0304103	0.017187	-0.00615829	-0.00018728	0.504788	0.23937	1.30776	-1.25919	-0.00023534	-0.00071797	0.0425155	0.0605839	0.103099	0.194924	0.0334137	0.095152	0.061035	0
1.4	0.0336425	0.0171993	-0.00466183	-0.00015684	0.507404	0.236832	1.30776	-1.27881	-0.00098443	-0.0010588	0.0431579	0.0599416	0.103099	0.194988	0.0334125	0.0951502	-0.041504	0
1.402	0.0320594	0.0172086	-0.00216145	-6.929e-05	0.510019	0.234254	1.30776	-1.29843	-0.00158483	-0.0013379	0.0438102	0.0592893	0.103099	0.195054	0.0334099	0.0951478	-0.056152	0
1.404	0.0255951	0.017213	0.0003071	7.86e-06	0.512635	0.231638	1.30776	-1.31805	-0.00173996	-0.00149401	0.0444724	0.0586271	0.103099	0.195111	0.0334066	0.095145	-0.012207	0
1.406	0.0368747	0.0172123	0.00176987	6.526e-05	0.51525	0.228982	1.30776	-1.33767	-0.00134593	-0.00149204	0.0451445	0.0579549	0.103099	0.195174	0.0334035	0.095142	-0.041504	0
1.408	0.0304103	0.0172088	0.00205406	6.246e-05	0.517866	0.226287	1.30776	-1.35729	-0.00054134	-0.00133733	0.0458266	0.0572728	0.103099	0.195241	0.0334016	0.0951392	-0.03418	0
1.41	0.0304103	0.0172047	0.00157791	4.798e-05	0.520481	0.223553	1.30776	-1.37691	0.00035374	-0.00106884	0.0465187	0.0565808	0.103099	0.195302	0.0334014	0.0951368	-0.041504	0
1.412	0.0304103	0.0172015	0.00076024	2.312e-05	0.523097	0.22078	1.30776	-1.39653	0.00097895	-0.00073938	0.0472206	0.0558789	0.103099	0.195363	0.0334027	0.095135	-0.029297	0
1.414	0.0320594	0.0172	-0.00023473	-7.53e-06	0.525712	0.217967	1.30776	-1.41615	0.00108869	-0.00040182	0.0479325	0.055167	0.103099	0.195425	0.0334048	0.0951338	-0.024414	0
1.416	0.0288272	0.0172005	-0.00142536	-4.109e-05	0.528328	0.215115	1.30776	-1.43577	0.00065403	-0.00010168	0.0486543	0.0544452	0.103099	0.195486	0.0334065	0.0951333	-0.014648	0
1.418	0.0271782	0.0172033	-0.00282886	-7.688e-05	0.530943	0.212224	1.30776	-1.45539	-0.00012937	0.00012586	0.049386	0.0537134	0.103099	0.195542	0.0334071	0.0951333	0.026855	0
1.42	0.0288272	0.017209	-0.0043371	-0.00012503	0.533559	0.209293	1.30776	-1.47501	-0.00092887	0.00025609	0.0501277	0.0529717	0.103099	0.195598	0.033406	0.0951337	0.0073242	0
1.422	0.0255951	0.0172177	-0.00575898	-0.0001474	0.536174	0.206324	1.30776	-1.49463	-0.00142029	0.00027569	0.0508793	0.0522201	0.103099	0.195653	0.0334037	0.0951343	0	0
1.424	0.024012	0.0172292	-0.00696714	-0.00016729	0.53879	0.203315	1.30776	-1.51425	-0.00142995	0.00018165	0.0516409	0.0514586	0.103099	0.195702	0.0334008	0.0951347	0.019531	0
1.426	0.0255951	0.0172431	-0.00796673	-0.00020391	0.541405	0.200267	1.30776	-1.53387	-0.00100922	-2.249e-05	0.0524123	0.0506871	0.103099	0.195752	0.0333984	0.0951349	0.031738	0
1.428	0.024012	0.0172591	-0.00879234	-0.00021112	0.544021	0.197179	1.30776	-1.55349	-0.00040647	-0.0003288	0.0531937	0.0499057	0.103099	0.195801	0.033397	0.0951345	-0.041504	0
1.43	0.0320594	0.0172766	-0.00937053	-0.00030041	0.546636	0.194053	1.30776	-1.57311	4.911e-05	-0.0007265	0.0539851	0.0491144	0.103099	0.195858	0.0333966	0.0951335	0.0097656	0
1.432	0.024012	0.0172954	-0.00954735	-0.00022925	0.549252	0.190887	1.30776	-1.59273	9.783e-05	-0.00120517	0.0547863	0.0483131	0.103099	0.195914	0.0333967	0.0951315	-0.019531	0
1.434	0.0223629	0.0173145	-0.00918529	-0.00020541	0.551867	0.187682	1.30776	-1.61235	-0.00033301	-0.00175858	0.0555975	0.0475019	0.103099	0.19596	0.0333965	0.0951286	-0.0073242	0
1.436	0.0207798	0.0173328	-0.0081181	-0.00016869	0.554483	0.184438	1.30776	-1.63197	-0.00109628	-0.0023859	0.0564187	0.0466808	0.103099	0.196003	0.0333951	0.0951244	-0.01709	0
1.438	0.0271782	0.0173491	-0.0060539	-0.00016453	0.557098	0.181154	1.30776	-1.65159	-0.00188895	-0.00308389	0.0572497	0.0458497	0.103099	0.196051	0.0333921	0.0951189	-0.01709	0
1.44	0.0191308	0.0173612	-0.00258911	-4.953e-05	0.559714	0.177831	1.30776	-1.67121	-0.0023824	-0.00383635	0.0580907	0.0450087	0.103099	0.196097	0.0333878	0.095112	0	0
1.442	0.0191308	0.0173664	0.00268406	5.135e-05	0.562329	0.174469	1.30776	-1.69083	-0.0023639	-0.00461312	0.0589416	0.0441578	0.103099	0.196136	0.0333831	0.0951036	-0.039063	0
1.444	0.0175477	0.017361	0.00993654	0.00017436	0.564945	0.171068	1.30776	-1.71045	-0.00182757	-0.00537451	0.0598025	0.043297	0.103099	0.196172	0.0333789	0.0950936	0.0048828	0
1.446	0.0191308	0.0173411	0.0187037	0.00035782	0.56756	0.167627	1.30776	-1.73007	-0.00097046	-0.00607251	0.0606733	0.0424262	0.103099	0.196209	0.0333761	0.0950822	-0.0073242	0
1.448	0.0158986	0.0173037	0.0275569	0.00043812	0.570176	0.164148	1.30776	-1.74969	-9.476e-05	-0.00665334	0.061554	0.0415454	0.103099	0.196244	0.033375	0.0950694	-0.046387	0
1.45	0.0143155	0.0172486	0.0339838	0.00048649	0.572791	0.160629	1.30776	-1.76931	0.00053371	-0.00706763	0.0624447	0.0406548	0.103099	0.196274	0.0333755	0.0950557	-0.0024414	0
1.452	0.0207798	0.0171806	0.0346659	0.00072035	0.575407	0.15707	1.30776	-1.78893	0.00080315	-0.00729221	0.0633452	0.0397542	0.103099	0.196309	0.0333768	0.0950413	0.0073242	0
1.454	0.0271782	0.0171113	0.0269588	0.00073269	0.578022	0.153473	1.30776	-1.80855	0.00079734	-0.0073506	0.0642558	0.0388437	0.103099	0.196357	0.0333784	0.0950267	-0.0073242	0
1.456	0.0352256	0.0170574	0.0111935	0.0003943	0.580638	0.149836	1.30776	-1.82817	0.00074184	-0.00729794	0.0651762	0.0379233	0.103099	0.19642	0.0333799	0.0950121	0.0097656	0
1.458	0.0336425	0.017035	-0.00885313	-0.00029784	0.583253	0.14616	1.30776	-1.84779	0.0008794	-0.00718301	0.0661066	0.0369929	0.103099	0.196489	0.0333816	0.0949976	-0.13916	0
1.46	0.0562016	0.0170527	-0.0282123	-0.00158558	0.585869	0.142445	1.30776	-1.86741	0.00133758	-0.00704652	0.0670469	0.0360526	0.103099	0.196578	0.0333838	0.0949833	-0.012207	0
1.462	0.0658322	0.0171091	-0.0432049	-0.00284427	0.588484	0.138691	1.30776	-1.88703	0.00205764	-0.00694122	0.0679971	0.0351023	0.103099	0.1967	0.0333872	0.0949693	0.024414	0
1.464	0.043273	0.0171955	-0.0522319	-0.00226023	0.5911	0.134897	1.30776	-1.90665	0.00281953	-0.00691752	0.0689573	0.0341422	0.103099	0.19681	0.033392	0.0949555	-0.041504	0
1.466	0.00303592	0.0173	-0.0552047	-0.0001676	0.593715	0.131064	1.30776	-1.92627	0.00334751	-0.00700109	0.0699274	0.0331721	0.103099	0.196856	0.0333982	0.0949416	-0.080566	0
1.468	0	0.0174104	-0.0527804	0	0.596331	0.127192	1.30776	-1.94589	0.00344088	-0.00719962	0.0709074	0.032192	0.103099	0.196859	0.033405	0.0949274	-0.085449	0
1.47	0	0.017516	-0.046045	0	0.598946	0.123281	1.30776	-1.96551	0.00306815	-0.0075025	0.0718974	0.0312021	0.103099	0.196859	0.0334115	0.0949127	-0.053711	0
1.472	0	0.0176081	-0.0363743	0	0.601562	0.11933	1.30776	-1.98513	0.00238657	-0.00786092	0.0728973	0.0302022	0.103099	0.196859	0.033417	0.0948973	-0.039063	0
1.474	0	0.0176808	-0.0252395	0	0.604177	0.11534	1.30776	-2.00475	0.0016809	-0.00819289	0.0739071	0.0291923	0.103099	0.196859	0.033421	0.0948813	-0.056152	0
1.476	0.00950024	0.0177313	-0.014056	-0.00013353	0.606793	0.111311	1.30776	-2.02437	0.00124539	-0.00840908	0.0749269	0.0281726	0.103099	0.196868	0.033424	0.0948646	-0.048828	0
1.478	0.0127324	0.0177594	-0.00399483	-5.086e-05	0.609408	0.107243	1.30776	-2.04399	0.00125814	-0.00842702	0.0759566	0.0271429	0.103099	0.196891	0.0334265	0.0948478	-0.048828	0
1.48	0.0158986	0.0177674	0.00425275	6.761e-05	0.612024	0.103135	1.30776	-2.06361	0.00170122	-0.00819566	0.0769962	0.0261033	0.103099	0.196919	0.0334294	0.0948312	-0.039063	0
1.482	0.0158986	0.0177589	0.0105117	0.00016712	0.61464	0.0989881	1.30776	-2.08323	0.00236275	-0.00772556	0.0780458	0.0250537	0.103099	0.196951	0.0334335	0.0948153	-0.012207	0
1.484	0.0207798	0.0177379	0.0148984	0.00030959	0.617255	0.0948021	1.30776	-2.10285	0.00292347	-0.00707138	0.0791052	0.0239942	0.103099	0.196988	0.0334388	0.0948005	-0.01709	0
1.486	0.024012	0.0177081	0.0175035	0.00042029	0.619871	0.0905767	1.30776	-2.12247	0.00309283	-0.00628867	0.0801747	0.0229248	0.103099	0.197033	0.0334448	0.0947871	-0.046387	0
1.488	0.0255951	0.0176731	0.0181764	0.00046523	0.622486	0.0863122	1.30776	-2.14209	0.00273499	-0.00542348	0.081254	0.0218454	0.103099	0.197082	0.0334506	0.0947754	-0.019531	0
1.49	0.0304103	0.0176367	0.0167101	0.00050816	0.625102	0.0820084	1.30776	-2.16171	0.00192824	-0.00451738	0.0823433	0.0207562	0.103099	0.197138	0.0334553	0.0947655	-0.0097656	0
1.492	0.0352256	0.0176033	0.013443	0.00047354	0.627717	0.0776654	1.30776	-2.18133	0.00093053	-0.0035997	0.0834425	0.0196569	0.103099	0.197204	0.0334581	0.0947573	-0.01709	0
1.494	0.0384577	0.0175764	0.00954796	0.00036719	0.630333	0.0732831	1.30776	-2.20095	6.813e-05	-0.00268817	0.0845517	0.0185478	0.103099	0.197277	0.0334591	0.0947511	0.012207	0
1.496	0.0304103	0.0175573	0.00647899	0.00019703	0.632948	0.0688616	1.30776	-2.22057	-0.0004004	-0.00180245	0.0856707	0.0174287	0.103099	0.197346	0.0334588	0.0947466	0.0097656	0
1.498	0	0.0175444	0.00512663	0	0.635564	0.0644008	1.30776	-2.24019	-0.0003877	-0.00096779	0.0867997	0.0162997	0.103099	0.197377	0.033458	0.0947438	0.019531	0
1.5	0	0.0175341	0.00544709	0	0.638179	0.0599008	1.30776	-2.25981	-6.63e-06	-0.00021183	0.0879387	0.0151608	0.103099	0.197377	0.0334576	0.0947426	0.03418	0
1.502	0	0.0175232	0.00671405	0	0.640795	0.0553616	1.30776	-2.27943	0.00048762	0.00043639	0.0890876	0.0140119	0.103099	0.197377	0.0334581	0.0947428	0.031738	0
1.504	0	0.0175098	0.00809131	0	0.64341	0.0507831	1.30776	-2.29905	0.00081592	0.00095448	0.0902464	0.0128531	0.103099	0.197377	0.0334594	0.0947442	0.024414	0
1.506	0	0.0174936	0.00907872	0	0.646026	0.0461654	1.30776	-2.31867	0.000801	0.00133518	0.0914151	0.0116844	0.103099	0.197377	0.033461	0.0947465	0.026855	0
1.508	0	0.0174754	0.0095535	0	0.648641	0.0415085	1.30776	-2.33829	0.00044328	0.00158429	0.0925938	0.0105057	0.103099	0.197377	0.0334623	0.0947494	-0.0024414	0
1.51	0	0.0174563	0.00956091	0	0.651257	0.0368123	1.30776	-2.35791	-8.603e-05	0.00171356	0.0937824	0.00931711	0.103099	0.197377	0.0334626	0.0947527	0.0073242	0
1.512	0	0.0174372	0.00919592	0	0.653872	0.0320768	1.30776	-2.37753	-0.00052561	0.00173349	0.0949809	0.00811858	0.103099	0.197377	0.033462	0.0947562	0.0048828	0
1.514	0	0.0174188	0.00862034	0	0.656488	0.0273022	1.30776	-2.39715	-0.00064229	0.00165337	0.0961893	0.00691012	0.103099	0.197377	0.0334608	0.0947596	0.0024414	0
1.516	0	0.0174016	0.00803788	0	0.659103	0.0224882	1.30776	-2.41677	-0.00033855	0.00148861	0.0974077	0.00569173	0.103099	0.197377	0.0334599	0.0947627	0.012207	0
1.518	0	0.0173855	0.00757484	0	0.661719	0.0176351	1.30776	-2.43639	0.00030023	0.00126101	0.0986361	0.0044634	0.103099	0.197377	0.0334598	0.0947655	0	0
1.52	0	0.0173703	0.00719438	0	0.664334	0.0127427	1.30776	-2.45601	0.00104052	0.00099388	0.0998743	0.00322515	0.103099	0.197377	0.0334612	0.0947677	0	0
1.522	0	0.0173559	0.00675946	0	0.66695	0.00781106	1.30776	-2.47563	0.00160063	0.00070976	0.101122	0.00197696	0.103099	0.197377	0.0334638	0.0947694	-0.0073242	0
1.524	0	0.0173424	0.00615754	0	0.669565	0.00284018	1.30776	-2.49525	0.00177262	0.00042665	0.102381	0.00071884	0.103099	0.197377	0.0334672	0.0947706	0	-1998.05
1.526	0	0.0173301	0.00534248	0	0.672181	0	0	0	0.00151174	0.00015901	0	0	0	0.197377	0.0334705	0.0947711	0.0024414	0
1.528	0	0.0173194	0.00430442	0	0.672181	0	0	0	0.00095293	-7.61e-05	0	0	0	0.197377	0.0334729	0.0947712	-0.0073242	0
1.53	0	0.0173108	0.00305097	0	0.672181	0	0	0	0.00034911	-0.0002654	0	0	0	0.197377	0.0334742	0.0947709	-0.0048828	0
1.532	0	0.0173047	0.00161408	0	0.672181	0	0	0	-4.001e-05	-0.00040644	0	0	0	0.197377	0.0334745	0.0947702	-0.0024414	0
1.534	0	0.0173015	2.358e-05	0	0.672181	0	0	0	-5.987e-05	-0.00050131	0	0	0	0.197377	0.0334744	0.0947693	0.0073242	0
1.536	0	0.0173014	-0.00172338	0	0.672181	0	0	0	0.00027554	-0.00055608	0	0	0	0.197377	0.0334747	0.0947682	0.0024414	0
1.538	0	0.0173049	-0.00358386	0	0.672181	0	0	0	0.00079574	-0.00058527	0	0	0	0.197377	0.0334757	0.0947671	-0.021973	0
1.54	0	0.0173121	-0.00537881	0	0.672181	0	0	0	0.00125427	-0.0006061	0	0	0	0.197377	0.0334778	0.0947659	-0.024414	0
1.542	0	0.0173228	-0.00687141	0	0.672181	0	0	0	0.00144174	-0.00063401	0	0	0	0.197377	0.0334805	0.0947647	-0.029297	0
1.544	0	0.0173366	-0.00789766	0	0.672181	0	0	0	0.00128078	-0.00068256	0	0	0	0.197377	0.0334832	0.0947634	-0.019531	0
1.546	0	0.0173524	-0.00836239	0	0.672181	0	0	0	0.00085906	-0.0007571	0	0	0	0.197377	0.0334853	0.0947619	-0.021973	0
1.548	0	0.0173691	-0.00816287	0	0.672181	0	0	0	0.0003866	-0.00085333	0	0	0	0.197377	0.0334866	0.0947603	-0.03418	0
1.55	0	0.0173854	-0.00717248	0	0.672181	0	0	0	0.00010028	-0.00096383	0	0	0	0.197377	0.0334871	0.0947585	-0.01709	0
1.552	0	0.0173998	-0.00531919	0	0.672181	0	0	0	0.0001576	-0.001077	0	0	0	0.197377	0.0334873	0.0947565	-0.026855	0
1.554	0	0.0174104	-0.00272937	0	0.672181	0	0	0	0.00056484	-0.00117607	0	0	0	0.197377	0.033488	0.0947542	-0.029297	0
1.556	0	0.0174159	0.00018488	0	0.672181	0	0	0	0.00117199	-0.0012448	0	0	0	0.197377	0.0334898	0.0947518	-0.026855	0
1.558	0	0.0174155	0.00284628	0	0.672181	0	0	0	0.00173719	-0.00126651	0	0	0	0.197377	0.0334927	0.0947493	-0.0097656	0
1.56	0	0.0174098	0.00477568	0	0.672181	0	0	0	0.00203088	-0.00122505	0	0	0	0.197377	0.0334965	0.0947468	-0.01709	0
1.562	0	0.0174002	0.00576218	0	0.672181	0	0	0	0.0019334	-0.00111648	0	0	0	0.197377	0.0335004	0.0947444	-0.031738	0
1.564	0	0.0173887	0.00585318	0	0.672181	0	0	0	0.00148503	-0.00094921	0	0	0	0.197377	0.0335038	0.0947424	-0.021973	0
1.566	0	0.017377	0.00525411	0	0.672181	0	0	0	0.00086892	-0.00073398	0	0	0	0.197377	0.0335062	0.0947407	-0.012207	0
1.568	0	0.0173665	0.00422782	0	0.672181	0	0	0	0.00033203	-0.00048574	0	0	0	0.197377	0.0335074	0.0947395	-0.01709	0
1.57	0	0.017358	0.00302789	0	0.672181	0	0	0	7.662e-05	-0.00022326	0	0	0	0.197377	0.0335078	0.0947387	0	0
1.572	0	0.017352	0.00186275	0	0.672181	0	0	0	0.00017214	4.221e-05	0	0	0	0.197377	0.033508	0.0947386	-0.012207	0
1.574	0	0.0173483	0.00087444	0	0.672181	0	0	0	0.00052918	0.0003028	0	0	0	0.197377	0.0335088	0.0947389	-0.0024414	0
1.576	0	0.0173465	0.00013033	0	0.672181	0	0	0	0.00094498	0.00053882	0	0	0	0.197377	0.0335102	0.0947398	-0.014648	0
1.578	0	0.0173463	-0.00035792	0	0.672181	0	0	0	0.00119659	0.00072264	0	0	0	0.197377	0.0335124	0.094741	-0.01709	0
1.58	0	0.017347	-0.00059582	0	0.672181	0	0	0	0.00113925	0.00083749	0	0	0	0.197377	0.0335147	0.0947426	-0.0097656	0
1.582	0	0.0173482	-0.00058266	0	0.672181	0	0	0	0.00076788	0.0008854	0	0	0	0.197377	0.0335166	0.0947443	-0.014648	0
1.584	0	0.0173493	-0.00032903	0	0.672181	0	0	0	0.00021642	0.00087994	0	0	0	0.197377	0.0335176	0.0947461	-0.0097656	0
1.586	0	0.01735	0.00012058	0	0.672181	0	0	0	-0.00030337	0.00083857	0	0	0	0.197377	0.0335175	0.0947478	-0.012207	0
1.588	0	0.0173497	0.00071138	0	0.672181	0	0	0	-0.00059655	0.00077962	0	0	0	0.197377	0.0335166	0.0947494	-0.0097656	0
1.59	0	0.0173483	0.00138892	0	0.672181	0	0	0	-0.00057253	0.00071927	0	0	0	0.197377	0.0335154	0.0947509	-0.0097656	0
1.592	0	0.0173455	0.00203506	0	0.672181	0	0	0	-0.00028617	0.00066809	0	0	0	0.197377	0.0335146	0.0947523	-0.01709	0
1.594	0	0.0173415	0.00243341	0	0.672181	0	0	0	8.877e-05	0.00062698	0	0	0	0.197377	0.0335144	0.0947536	-0.0097656	0
1.596	0	0.0173366	0.0023737	0	0.672181	0	0	0	0.00034285	0.00058732	0	0	0	0.197377	0.0335148	0.0947548	-0.019531	0
1.598	0	0.0173319	0.00181782	0	0.672181	0	0	0	0.00033149	0.00054166	0	0	0	0.197377	0.0335155	0.0947559	-0.014648	0
1.6	0	0.0173282	0.00093893	0	0.672181	0	0	0	4.347e-05	0.00049254	0	0	0	0.197377	0.0335159	0.094757	-0.01709	0
1.602	0	0.0173263	-1.694e-05	0	0.672181	0	0	0	-0.00039463	0.00044523	0	0	0	0.197377	0.0335155	0.0947579	-0.012207	0
1.604	0	0.0173264	-0.00086176	0	0.672181	0	0	0	-0.0007786	0.00039933	0	0	0	0.197377	0.0335143	0.0947588	-0.012207	0
1.606	0	0.0173281	-0.00146913	0	0.672181	0	0	0	-0.00092398	0.00035511	0	0	0	0.197377	0.0335126	0.0947595	-0.0073242	0
1.608	0	0.017331	-0.00175208	0	0.672181	0	0	0	-0.0007546	0.00032048	0	0	0	0.197377	0.033511	0.0947602	-0.014648	0
1.61	0	0.0173345	-0.00169993	0	0.672181	0	0	0	-0.00034077	0.00030499	0	0	0	0.197377	0.0335099	0.0947608	-0.021973	0
1.612	0	0.0173379	-0.00142293	0	0.672181	0	0	0	0.00012955	0.00031009	0	0	0	0.197377	0.0335097	0.0947614	-0.029297	0
1.614	0	0.0173408	-0.00111873	0	0.672181	0	0	0	0.00043401	0.00032614	0	0	0	0.197377	0.0335102	0.0947621	-0.026855	0
1.616	0	0.017343	-0.00095962	0	0.672181	0	0	0	0.00041611	0.00033603	0	0	0	0.197377	0.0335111	0.0947627	-0.021973	0
1.618	0	0.017345	-0.00099537	0	0.672181	0	0	0	5.703e-05	0.00032204	0	0	0	0.197377	0.0335115	0.0947634	-0.012207	0
1.62	0	0.0173469	-0.00115297	0	0.672181	0	0	0	-0.00051195	0.00027311	0	0	0	0.197377	0.0335111	0.094764	-0.0097656	0
1.622	0	0.0173492	-0.0013193	0	0.672181	0	0	0	-0.00106407	0.0001887	0	0	0	0.197377	0.0335095	0.0947644	-0.014648	0
1.624	0	0.0173519	-0.00142254	0	0.672181	0	0	0	-0.00137777	7.588e-05	0	0	0	0.197377	0.0335071	0.0947647	-0.012207	0
1.626	0	0.0173547	-0.00146169	0	0.672181	0	0	0	-0.00133571	-5.281e-05	0	0	0	0.197377	0.0335044	0.0947647	-0.021973	0
1.628	0	0.0173576	-0.00149779	0	0.672181	0	0	0	-0.00097571	-0.00017832	0	0	0	0.197377	0.033502	0.0947645	-0.0024414	0
1.63	0	0.0173606	-0.00161573	0	0.672181	0	0	0	-0.00047358	-0.00027826	0	0	0	0.197377	0.0335006	0.094764	0.0024414	0
1.632	0	0.0173639	-0.00186207	0	0.672181	0	0	0	-6.694e-05	-0.00033202	0	0	0	0.197377	0.0335001	0.0947634	-0.0097656	0
1.634	0	0.0173676	-0.00219699	0	0.672181	0	0	0	4.764e-05	-0.00032467	0	0	0	0.197377	0.0335	0.0947628	-0.0024414	0
1.636	0	0.017372	-0.00250716	0	0.672181	0	0	0	-0.00020166	-0.00025301	0	0	0	0.197377	0.0334999	0.0947622	-0.014648	0
1.638	0	0.017377	-0.00267619	0	0.672181	0	0	0	-0.00073354	-0.00012736	0	0	0	0.197377	0.0334989	0.0947618	-0.014648	0
1.64	0	0.0173824	-0.00264121	0	0.672181	0	0	0	-0.00134963	3.426e-05	0	0	0	0.197377	0.0334969	0.0947617	-0.019531	0
1.642	0	0.0173877	-0.00239641	0	0.672181	0	0	0	-0.0018189	0.00020938	0	0	0	0.197377	0.0334937	0.094762	-0.031738	0
1.644	0	0.0173924	-0.00199099	0	0.672181	0	0	0	-0.00197684	0.00037107	0	0	0	0.197377	0.0334899	0.0947625	-0.024414	0
1.646	0	0.0173964	-0.00151401	0	0.672181	0	0	0	-0.00179494	0.0004947	0	0	0	0.197377	0.0334861	0.0947634	-0.019531	0
1.648	0	0.0173995	-0.00102742	0	0.672181	0	0	0	-0.00138768	0.00056469	0	0	0	0.197377	0.0334829	0.0947645	-0.014648	0
1.65	0	0.0174015	-0.00054791	0	0.672181	0	0	0	-0.00095604	0.00057465	0	0	0	0.197377	0.0334806	0.0947656	-0.0097656	0
1.652	0	0.0174026	-0.00012751	0	0.672181	0	0	0	-0.0006953	0.00053087	0	0	0	0.197377	0.033479	0.0947667	-0.0024414	0
1.654	0	0.0174029	0.00012709	0	0.672181	0	0	0	-0.00070838	0.00045526	0	0	0	0.197377	0.0334776	0.0947677	-0.019531	0
1.656	0	0.0174026	0.00015688	0	0.672181	0	0	0	-0.00096228	0.00037383	0	0	0	0.197377	0.0334759	0.0947685	-0.026855	0
1.658	0	0.0174023	1.538e-05	0	0.672181	0	0	0	-0.00130422	0.00030215	0	0	0	0.197377	0.0334736	0.0947692	-0.01709	0
1.66	0	0.0174023	-0.00020871	0	0.672181	0	0	0	-0.00152962	0.00024382	0	0	0	0.197377	0.0334708	0.0947697	-0.048828	0
1.662	0	0.0174027	-0.00049915	0	0.672181	0	0	0	-0.00147283	0.00019255	0	0	0	0.197377	0.0334678	0.0947702	-0.03418	0
1.664	0	0.0174037	-0.0008752	0	0.672181	0	0	0	-0.00107995	0.00013616	0	0	0	0.197377	0.0334652	0.0947705	-0.031738	0
1.666	0	0.0174054	-0.00128644	0	0.672181	0	0	0	-0.000432	6.852e-05	0	0	0	0.197377	0.0334637	0.0947707	-0.026855	0
1.668	0	0.017408	-0.00163735	0	0.672181	0	0	0	0.00028928	-5.35e-06	0	0	0	0.197377	0.0334636	0.0947708	-0.021973	0
1.67	0	0.0174113	-0.00186567	0	0.672181	0	0	0	0.00087707	-7.508e-05	0	0	0	0.197377	0.0334647	0.0947707	-0.012207	0
1.672	0	0.017415	-0.00193862	0	0.672181	0	0	0	0.00118529	-0.00012658	0	0	0	0.197377	0.0334668	0.0947705	-0.0048828	0
1.674	0	0.0174189	-0.00184909	0	0.672181	0	0	0	0.0011875	-0.0001424	0	0	0	0.197377	0.0334692	0.0947702	-0.0073242	0
1.676	0	0.0174226	-0.00164383	0	0.672181	0	0	0	0.00098208	-0.00010953	0	0	0	0.197377	0.0334713	0.09477	-0.012207	0
1.678	0	0.0174259	-0.00140084	0	0.672181	0	0	0	0.00074287	-2.677e-05	0	0	0	0.197377	0.0334731	0.0947698	-0.0097656	0
1.68	0	0.0174287	-0.00118809	0	0.672181	0	0	0	0.00063949	9.511e-05	0	0	0	0.197377	0.0334744	0.0947699	-0.0097656	0
1.682	0	0.017431	-0.00105328	0	0.672181	0	0	0	0.00076383	0.0002405	0	0	0	0.197377	0.0334759	0.0947702	-0.0097656	0
1.684	0	0.0174332	-0.00099688	0	0.672181	0	0	0	0.00109386	0.00039705	0	0	0	0.197377	0.0334777	0.0947709	-0.0048828	0
1.686	0	0.0174351	-0.00096219	0	0.672181	0	0	0	0.0015088	0.00055577	0	0	0	0.197377	0.0334803	0.0947718	-0.012207	0
1.688	0	0.0174371	-0.00090313	0	0.672181	0	0	0	0.00184699	0.00070666	0	0	0	0.197377	0.0334837	0.0947731	-0.0097656	0
1.69	0	0.0174389	-0.00081763	0	0.672181	0	0	0	0.00198095	0.00083938	0	0	0	0.197377	0.0334875	0.0947746	-0.024414	0
1.692	0	0.0174405	-0.00069817	0	0.672181	0	0	0	0.00187629	0.00094692	0	0	0	0.197377	0.0334914	0.0947764	-0.019531	0
1.694	0	0.0174419	-0.00054153	0	0.672181	0	0	0	0.00160689	0.00102509	0	0	0	0.197377	0.0334948	0.0947784	-0.021973	0
1.696	0	0.017443	-0.00040365	0	0.672181	0	0	0	0.00132044	0.00106901	0	0	0	0.197377	0.0334978	0.0947805	-0.014648	0
1.698	0	0.0174438	-0.0003576	0	0.672181	0	0	0	0.00117147	0.00107157	0	0	0	0.197377	0.0335003	0.0947826	-0.01709	0
1.7	0	0.0174445	-0.00041482	0	0.672181	0	0	0	0.00125089	0.00102141	0	0	0	0.197377	0.0335027	0.0947847	0	0
1.702	0	0.0174453	-0.00053531	0	0.672181	0	0	0	0.00154422	0.00090232	0	0	0	0.197377	0.0335055	0.0947867	0.021973	0
1.704	0	0.0174464	-0.00068947	0	0.672181	0	0	0	0.00193863	0.00070027	0	0	0	0.197377	0.033509	0.0947883	-0.0024414	0
1.706	0	0.0174478	-0.00086302	0	0.672181	0	0	0	0.00227538	0.00041375	0	0	0	0.197377	0.0335132	0.0947894	-0.019531	0
1.708	0	0.0174495	-0.00100284	0	0.672181	0	0	0	0.00242281	5.708e-05	0	0	0	0.197377	0.0335179	0.0947898	-0.019531	0
1.71	0	0.0174515	-0.00102755	0	0.672181	0	0	0	0.00233436	-0.00034583	0	0	0	0.197377	0.0335226	0.0947896	-0.014648	0
1.712	0	0.0174536	-0.0009194	0	0.672181	0	0	0	0.00206549	-0.00076689	0	0	0	0.197377	0.033527	0.0947884	-0.012207	0
1.714	0	0.0174554	-0.00074868	0	0.672181	0	0	0	0.00174624	-0.00117408	0	0	0	0.197377	0.0335308	0.0947865	-0.0097656	0
1.716	0	0.0174569	-0.00060284	0	0.672181	0	0	0	0.00152229	-0.0015347	0	0	0	0.197377	0.0335341	0.0947838	0	0
1.718	0	0.0174581	-0.0005216	0	0.672181	0	0	0	0.00148771	-0.00182243	0	0	0	0.197377	0.0335371	0.0947804	-0.0097656	0
1.72	0	0.0174592	-0.00046305	0	0.672181	0	0	0	0.00163973	-0.00202454	0	0	0	0.197377	0.0335402	0.0947766	-0.019531	0
1.722	0	0.0174601	-0.00032848	0	0.672181	0	0	0	0.00187867	-0.0021444	0	0	0	0.197377	0.0335438	0.0947724	-0.014648	0
1.724	0	0.0174607	-8.532e-05	0	0.672181	0	0	0	0.00205405	-0.00219457	0	0	0	0.197377	0.0335477	0.0947681	-0.0097656	0
1.726	0	0.0174609	0.00016254	0	0.672181	0	0	0	0.00203496	-0.00218941	0	0	0	0.197377	0.0335518	0.0947637	-0.019531	0
1.728	0	0.0174606	0.00028752	0	0.672181	0	0	0	0.00177011	-0.00214493	0	0	0	0.197377	0.0335556	0.0947594	-0.031738	0
1.73	0	0.01746	0.00025886	0	0.672181	0	0	0	0.0013096	-0.00207935	0	0	0	0.197377	0.0335587	0.0947551	-0.019531	0
1.732	0	0.0174595	0.00011817	0	0.672181	0	0	0	0.00078227	-0.00200771	0	0	0	0.197377	0.0335608	0.0947511	-0.026855	0
1.734	0	0.0174593	-8.515e-05	0	0.672181	0	0	0	0.00033961	-0.00193105	0	0	0	0.197377	0.0335619	0.0947471	-0.019531	0
1.736	0	0.0174594	-0.00030752	0	0.672181	0	0	0	9.001e-05	-0.00183354	0	0	0	0.197377	0.0335623	0.0947433	-0.021973	0
1.738	0	0.0174601	-0.00050971	0	0.672181	0	0	0	5.201e-05	-0.00169461	0	0	0	0.197377	0.0335625	0.0947398	-0.014648	0
1.74	0	0.0174611	-0.00067713	0	0.672181	0	0	0	0.00014778	-0.00150292	0	0	0	0.197377	0.0335626	0.0947366	-0.021973	0
1.742	0	0.0174624	-0.0008256	0	0.672181	0	0	0	0.00024035	-0.00126246	0	0	0	0.197377	0.033563	0.0947338	-0.021973	0
1.744	0	0.0174641	-0.00095439	0	0.672181	0	0	0	0.00019592	-0.00099088	0	0	0	0.197377	0.0335635	0.0947316	-0.01709	0
1.746	0	0.017466	-0.0010312	0	0.672181	0	0	0	-5.78e-05	-0.00071244	0	0	0	0.197377	0.0335636	0.0947299	-0.019531	0
1.748	0	0.017468	-0.00105653	0	0.672181	0	0	0	-0.00049985	-0.0004492	0	0	0	0.197377	0.033563	0.0947287	-0.012207	0
1.75	0	0.0174702	-0.00106957	0	0.672181	0	0	0	-0.0010235	-0.00021348	0	0	0	0.197377	0.0335615	0.0947281	-0.019531	0
1.752	0	0.0174723	-0.00106446	0	0.672181	0	0	0	-0.00148112	-4.6e-06	0	0	0	0.197377	0.033559	0.0947279	-0.021973	0
1.754	0	0.0174744	-0.00097674	0	0.672181	0	0	0	-0.00174721	0.00018709	0	0	0	0.197377	0.0335558	0.094728	-0.0097656	0
1.756	0	0.0174764	-0.00076407	0	0.672181	0	0	0	-0.00177186	0.0003707	0	0	0	0.197377	0.0335523	0.0947286	-0.0097656	0
1.758	0	0.0174779	-0.00046096	0	0.672181	0	0	0	-0.00160076	0.00054844	0	0	0	0.197377	0.0335489	0.0947295	-0.0073242	0
1.76	0	0.0174788	-0.0001582	0	0.672181	0	0	0	-0.0013531	0.00071616	0	0	0	0.197377	0.0335459	0.0947308	0.0024414	0
1.762	0	0.0174791	6.309e-05	0	0.672181	0	0	0	-0.00116766	0.00086626	0	0	0	0.197377	0.0335434	0.0947324	-0.0073242	0
1.764	0	0.017479	0.00018734	0	0.672181	0	0	0	-0.0011404	0.0009926	0	0	0	0.197377	0.0335411	0.0947342	-0.019531	0
1.766	0	0.0174786	0.00024801	0	0.672181	0	0	0	-0.00128344	0.00109669	0	0	0	0.197377	0.0335387	0.0947363	-0.026855	0
1.768	0	0.0174782	0.00025908	0	0.672181	0	0	0	-0.00152407	0.00118775	0	0	0	0.197377	0.0335359	0.0947386	-0.031738	0
1.77	0	0.0174776	0.00020507	0	0.672181	0	0	0	-0.00173959	0.00127308	0	0	0	0.197377	0.0335326	0.094741	-0.021973	0
1.772	0	0.0174772	0.00010138	0	0.672181	0	0	0	-0.0018126	0.00134714	0	0	0	0.197377	0.0335291	0.0947437	-0.014648	0
1.774	0	0.017477	1.142e-05	0	0.672181	0	0	0	-0.00168546	0.00139373	0	0	0	0.197377	0.0335256	0.0947464	-0.01709	0
1.776	0	0.017477	-1.473e-05	0	0.672181	0	0	0	-0.00138878	0.00140232	0	0	0	0.197377	0.0335225	0.0947492	-0.01709	0
1.778	0	0.017477	6.15e-06	0	0.672181	0	0	0	-0.00102881	0.00137837	0	0	0	0.197377	0.0335201	0.094752	-0.0048828	0
1.78	0	0.017477	1.881e-05	0	0.672181	0	0	0	-0.00073942	0.0013359	0	0	0	0.197377	0.0335183	0.0947547	-0.0097656	0
1.782	0	0.017477	-1.662e-05	0	0.672181	0	0	0	-0.00062154	0.00128829	0	0	0	0.197377	0.033517	0.0947573	-0.014648	0
1.784	0	0.017477	-0.00012746	0	0.672181	0	0	0	-0.00069843	0.00124785	0	0	0	0.197377	0.0335156	0.0947599	-0.014648	0
1.786	0	0.0174773	-0.00031415	0	0.672181	0	0	0	-0.00090654	0.0012247	0	0	0	0.197377	0.033514	0.0947623	-0.021973	0
1.788	0	0.0174779	-0.00049647	0	0.672181	0	0	0	-0.0011247	0.00121959	0	0	0	0.197377	0.033512	0.0947648	-0.021973	0
1.79	0	0.0174789	-0.00057424	0	0.672181	0	0	0	-0.00122758	0.0012184	0	0	0	0.197377	0.0335097	0.0947672	-0.012207	0
1.792	0	0.01748	-0.00053877	0	0.672181	0	0	0	-0.00113973	0.00119774	0	0	0	0.197377	0.0335073	0.0947696	-0.0048828	0
1.794	0	0.0174811	-0.00042462	0	0.672181	0	0	0	-0.00086732	0.00113797	0	0	0	0.197377	0.0335053	0.094772	-0.01709	0
1.796	0	0.017482	-0.00023257	0	0.672181	0	0	0	-0.00049461	0.00103374	0	0	0	0.197377	0.0335039	0.0947741	-0.012207	0
1.798	0	0.0174824	7.9e-06	0	0.672181	0	0	0	-0.00014612	0.00089739	0	0	0	0.197377	0.0335033	0.0947761	-0.0097656	0
1.8	0	0.0174824	0.00020694	0	0.672181	0	0	0	6.992e-05	0.00075191	0	0	0	0.197377	0.0335032	0.0947777	-0.024414	0
1.802	0	0.017482	0.00031346	0	0.672181	0	0	0	0.00010932	0.00061729	0	0	0	0.197377	0.0335034	0.0947791	0	0
1.804	0	0.0174814	0.00037884	0	0.672181	0	0	0	8.1e-06	0.00050122	0	0	0	0.197377	0.0335035	0.0947802	-0.012207	0
1.806	0	0.0174806	0.00047163	0	0.672181	0	0	0	-0.00013672	0.00039963	0	0	0	0.197377	0.0335034	0.0947811	-0.0024414	0
1.808	0	0.0174797	0.00055832	0	0.672181	0	0	0	-0.00021273	0.00030395	0	0	0	0.197377	0.033503	0.0947818	0	0
1.81	0	0.0174785	0.00053431	0	0.672181	0	0	0	-0.00014447	0.00020643	0	0	0	0.197377	0.0335027	0.0947823	-0.0024414	0
1.812	0	0.0174775	0.00035581	0	0.672181	0	0	0	7.15e-05	0.0001	0	0	0	0.197377	0.0335026	0.0947826	-0.014648	0
1.814	0	0.0174768	7.613e-05	0	0.672181	0	0	0	0.00036423	-2.263e-05	0	0	0	0.197377	0.033503	0.0947827	-0.01709	0
1.816	0	0.0174766	-0.00021476	0	0.672181	0	0	0	0.00061948	-0.00016783	0	0	0	0.197377	0.033504	0.0947825	-0.014648	0
1.818	0	0.017477	-0.0004411	0	0.672181	0	0	0	0.00073216	-0.00033753	0	0	0	0.197377	0.0335054	0.094782	-0.014648	0
1.82	0	0.0174779	-0.0005737	0	0.672181	0	0	0	0.00065645	-0.00052485	0	0	0	0.197377	0.0335067	0.0947811	-0.01709	0
1.822	0	0.0174791	-0.00064563	0	0.672181	0	0	0	0.00042686	-0.00071597	0	0	0	0.197377	0.0335078	0.0947799	-0.024414	0
1.824	0	0.0174804	-0.00071462	0	0.672181	0	0	0	0.00014216	-0.00089609	0	0	0	0.197377	0.0335084	0.0947783	-0.024414	0
1.826	0	0.0174818	-0.0007826	0	0.672181	0	0	0	-7.67e-05	-0.00105061	0	0	0	0.197377	0.0335085	0.0947763	-0.019531	0
1.828	0	0.0174834	-0.00075965	0	0.672181	0	0	0	-0.00013747	-0.00116435	0	0	0	0.197377	0.0335083	0.0947741	-0.036621	0
1.83	0	0.0174849	-0.00054122	0	0.672181	0	0	0	-1.612e-05	-0.00122532	0	0	0	0.197377	0.0335081	0.0947718	-0.024414	0
1.832	0	0.017486	-0.00011501	0	0.672181	0	0	0	0.00023361	-0.00122671	0	0	0	0.197377	0.0335083	0.0947693	-0.026855	0
1.834	0	0.0174862	0.00042896	0	0.672181	0	0	0	0.00050591	-0.00116484	0	0	0	0.197377	0.033509	0.0947669	-0.024414	0
1.836	0	0.0174853	0.00095416	0	0.672181	0	0	0	0.0006919	-0.00103787	0	0	0	0.197377	0.0335102	0.0947647	-0.019531	0
1.838	0	0.0174834	0.00132857	0	0.672181	0	0	0	0.0007285	-0.00084676	0	0	0	0.197377	0.0335117	0.0947628	-0.01709	0
1.84	0	0.0174808	0.00148296	0	0.672181	0	0	0	0.00062443	-0.00059817	0	0	0	0.197377	0.033513	0.0947614	-0.019531	0
1.842	0	0.0174778	0.00144284	0	0.672181	0	0	0	0.00045346	-0.00030711	0	0	0	0.197377	0.0335141	0.0947605	-0.0073242	0
1.844	0	0.0174749	0.00127565	0	0.672181	0	0	0	0.0003203	5.76e-06	0	0	0	0.197377	0.0335149	0.0947602	-0.0073242	0
1.846	0	0.0174724	0.00101306	0	0.672181	0	0	0	0.00031353	0.00031796	0	0	0	0.197377	0.0335155	0.0947605	-0.01709	0
1.848	0	0.0174703	0.00065437	0	0.672181	0	0	0	0.0004648	0.00060454	0	0	0	0.197377	0.0335163	0.0947614	-0.014648	0
1.85	0	0.017469	0.00024528	0	0.672181	0	0	0	0.00073394	0.00084179	0	0	0	0.197377	0.0335175	0.0947629	-0.0073242	0
1.852	0	0.0174685	-0.00010575	0	0.672181	0	0	0	0.00102694	0.00101845	0	0	0	0.197377	0.0335192	0.0947647	-0.0097656	0
1.854	0	0.0174688	-0.00033555	0	0.672181	0	0	0	0.00123772	0.00114031	0	0	0	0.197377	0.0335215	0.0947669	-0.0097656	0
1.856	0	0.0174694	-0.000502	0	0.672181	0	0	0	0.001295	0.0012221	0	0	0	0.197377	0.033524	0.0947692	-0.014648	0
1.858	0	0.0174704	-0.00071087	0	0.672181	0	0	0	0.00119349	0.00127768	0	0	0	0.197377	0.0335265	0.0947717	-0.0097656	0
1.86	0	0.0174719	-0.0009974	0	0.672181	0	0	0	0.00099463	0.00131543	0	0	0	0.197377	0.0335287	0.0947743	-0.014648	0
1.862	0	0.0174738	-0.00129348	0	0.672181	0	0	0	0.00079799	0.00133485	0	0	0	0.197377	0.0335305	0.094777	-0.014648	0
1.864	0	0.0174764	-0.00148764	0	0.672181	0	0	0	0.0006975	0.0013271	0	0	0	0.197377	0.033532	0.0947796	-0.024414	0
1.866	0	0.0174794	-0.00149868	0	0.672181	0	0	0	0.00074301	0.00128228	0	0	0	0.197377	0.0335334	0.0947822	-0.01709	0
1.868	0	0.0174824	-0.00130748	0	0.672181	0	0	0	0.00092071	0.00119567	0	0	0	0.197377	0.0335351	0.0947847	-0.021973	0
1.87	0	0.017485	-0.00095707	0	0.672181	0	0	0	0.00115851	0.00106851	0	0	0	0.197377	0.0335372	0.094787	-0.021973	0
1.872	0	0.0174869	-0.00053279	0	0.672181	0	0	0	0.00135687	0.00090837	0	0	0	0.197377	0.0335397	0.094789	-0.01709	0
1.874	0	0.017488	-0.00011713	0	0.672181	0	0	0	0.00143394	0.00072967	0	0	0	0.197377	0.0335425	0.0947906	-0.019531	0
1.876	0	0.0174882	0.00026263	0	0.672181	0	0	0	0.00136225	0.00055057	0	0	0	0.197377	0.0335453	0.0947919	-0.0097656	0
1.878	0	0.0174877	0.00062412	0	0.672181	0	0	0	0.0011783	0.0003875	0	0	0	0.197377	0.0335478	0.0947928	-0.0097656	0
1.88	0	0.0174865	0.00093683	0	0.672181	0	0	0	0.00096245	0.00025097	0	0	0	0.197377	0.03355	0.0947935	-0.014648	0
1.882	0	0.0174846	0.00110318	0	0.672181	0	0	0	0.00079982	0.00014373	0	0	0	0.197377	0.0335517	0.0947939	-0.012207	0
1.884	0	0.0174824	0.00108275	0	0.672181	0	0	0	0.00074018	6.067e-05	0	0	0	0.197377	0.0335533	0.0947941	-0.0097656	0
1.886	0	0.0174802	0.00093908	0	0.672181	0	0	0	0.00077431	-9.44e-06	0	0	0	0.197377	0.0335548	0.0947941	-0.0024414	0
1.888	0	0.0174783	0.00073654	0	0.672181	0	0	0	0.00083735	-7.873e-05	0	0	0	0.197377	0.0335564	0.094794	-0.0097656	0
1.89	0	0.0174769	0.00049432	0	0.672181	0	0	0	0.00083894	-0.00015306	0	0	0	0.197377	0.0335581	0.0947938	-0.012207	0
1.892	0	0.0174759	0.00023566	0	0.672181	0	0	0	0.00070594	-0.00022935	0	0	0	0.197377	0.0335596	0.0947934	0.0024414	0
1.894	0	0.0174754	6.24e-06	0	0.672181	0	0	0	0.00041637	-0.00029893	0	0	0	0.197377	0.0335607	0.0947929	-0.021973	0
1.896	0	0.0174754	-0.00014808	0	0.672181	0	0	0	9.72e-06	-0.00035399	0	0	0	0.197377	0.0335612	0.0947922	-0.021973	0
1.898	0	0.0174757	-0.00020903	0	0.672181	0	0	0	-0.00042993	-0.00039296	0	0	0	0.197377	0.0335608	0.0947915	-0.012207	0
1.9	0	0.0174761	-0.00021307	0	0.672181	0	0	0	-0.0008112	-0.00042141	0	0	0	0.197377	0.0335595	0.0947907	-0.012207	0
1.902	0	0.0174765	-0.00023312	0	0.672181	0	0	0	-0.00107549	-0.00044763	0	0	0	0.197377	0.0335576	0.0947898	-0.014648	0
1.904	0	0.017477	-0.00030362	0	0.672181	0	0	0	-0.00122016	-0.00047264	0	0	0	0.197377	0.0335553	0.0947889	-0.01709	0
1.906	0	0.0174776	-0.00037874	0	0.672181	0	0	0	-0.0012949	-0.00048389	0	0	0	0.197377	0.0335528	0.0947879	-0.0073242	0
1.908	0	0.0174784	-0.00037699	0	0.672181	0	0	0	-0.00137533	-0.00046383	0	0	0	0.197377	0.0335501	0.094787	-0.0048828	0
1.91	0	0.0174791	-0.00025475	0	0.672181	0	0	0	-0.00152759	-0.00040654	0	0	0	0.197377	0.0335472	0.0947861	-0.01709	0
1.912	0	0.0174796	-3.605e-05	0	0.672181	0	0	0	-0.00177856	-0.00032456	0	0	0	0.197377	0.0335439	0.0947854	-0.026855	0
1.914	0	0.0174797	0.0002095	0	0.672181	0	0	0	-0.00210246	-0.00023991	0	0	0	0.197377	0.0335401	0.0947848	-0.026855	0
1.916	0	0.0174793	0.00039894	0	0.672181	0	0	0	-0.00243054	-0.0001708	0	0	0	0.197377	0.0335355	0.0947844	-0.024414	0
1.918	0	0.0174785	0.00046385	0	0.672181	0	0	0	-0.00268078	-0.00012391	0	0	0	0.197377	0.0335304	0.0947841	-0.019531	0
1.92	0	0.0174776	0.00038464	0	0.672181	0	0	0	-0.00279472	-9.346e-05	0	0	0	0.197377	0.0335249	0.0947839	-0.021973	0
1.922	0	0.0174768	0.00020414	0	0.672181	0	0	0	-0.00276433	-6.881e-05	0	0	0	0.197377	0.0335194	0.0947837	-0.01709	0
1.924	0	0.0174764	6.9e-07	0	0.672181	0	0	0	-0.00263537	-4.258e-05	0	0	0	0.197377	0.033514	0.0947836	-0.01709	0
1.926	0	0.0174764	-0.00014713	0	0.672181	0	0	0	-0.00248635	-9.55e-06	0	0	0	0.197377	0.0335088	0.0947836	-0.012207	0
1.928	0	0.0174767	-0.00019107	0	0.672181	0	0	0	-0.00239414	3.568e-05	0	0	0	0.197377	0.033504	0.0947836	-0.014648	0
1.93	0	0.0174771	-0.00014118	0	0.672181	0	0	0	-0.00240228	9.61e-05	0	0	0	0.197377	0.0334992	0.0947837	-0.021973	0
1.932	0	0.0174773	-4.59e-05	0	0.672181	0	0	0	-0.00250384	0.00017083	0	0	0	0.197377	0.0334943	0.094784	-0.019531	0
1.934	0	0.0174774	6.581e-05	0	0.672181	0	0	0	-0.00264505	0.00025615	0	0	0	0.197377	0.0334891	0.0947844	-0.014648	0
1.936	0	0.0174773	0.00018432	0	0.672181	0	0	0	-0.00275074	0.00034581	0	0	0	0.197377	0.0334837	0.094785	-0.0097656	0
1.938	0	0.0174769	0.00027849	0	0.672181	0	0	0	-0.00276078	0.00043128	0	0	0	0.197377	0.0334782	0.0947858	-0.014648	0
1.94	0	0.0174764	0.00031481	0	0.672181	0	0	0	-0.00265834	0.00050392	0	0	0	0.197377	0.0334728	0.0947867	-0.0097656	0
1.942	0	0.0174757	0.00030134	0	0.672181	0	0	0	-0.00247639	0.00056013	0	0	0	0.197377	0.0334677	0.0947878	-0.012207	0
1.944	0	0.0174751	0.00027698	0	0.672181	0	0	0	-0.00228233	0.00060543	0	0	0	0.197377	0.0334629	0.094789	-0.0097656	0
1.946	0	0.0174746	0.00027674	0	0.672181	0	0	0	-0.00214751	0.00064619	0	0	0	0.197377	0.0334585	0.0947902	-0.014648	0
1.948	0	0.017474	0.00031715	0	0.672181	0	0	0	-0.00211356	0.00067399	0	0	0	0.197377	0.0334542	0.0947915	-0.0097656	0
1.95	0	0.0174734	0.00039418	0	0.672181	0	0	0	-0.00217096	0.00066434	0	0	0	0.197377	0.0334499	0.0947929	-0.0048828	0
1.952	0	0.0174726	0.00048058	0	0.672181	0	0	0	-0.00226197	0.00059128	0	0	0	0.197377	0.0334455	0.0947941	-0.0048828	0
1.954	0	0.0174716	0.00052147	0	0.672181	0	0	0	-0.00230696	0.00044052	0	0	0	0.197377	0.0334409	0.0947952	-0.0097656	0
1.956	0	0.0174706	0.00044189	0	0.672181	0	0	0	-0.0022404	0.00021151	0	0	0	0.197377	0.0334364	0.0947958	-0.0097656	0
1.958	0	0.0174697	0.00020203	0	0.672181	0	0	0	-0.00203908	-8.554e-05	0	0	0	0.197377	0.0334321	0.0947959	-0.012207	0
1.96	0	0.0174693	-0.00012703	0	0.672181	0	0	0	-0.00173109	-0.00043006	0	0	0	0.197377	0.0334283	0.0947954	-0.0097656	0
1.962	0	0.0174696	-0.00039647	0	0.672181	0	0	0	-0.00138368	-0.00079176	0	0	0	0.197377	0.0334252	0.0947942	-0.014648	0
1.964	0	0.0174704	-0.00051874	0	0.672181	0	0	0	-0.00107594	-0.00113791	0	0	0	0.197377	0.0334228	0.0947923	-0.01709	0
1.966	0	0.0174714	-0.00052398	0	0.672181	0	0	0	-0.00086534	-0.00144182	0	0	0	0.197377	0.0334208	0.0947897	-0.01709	0
1.968	0	0.0174724	-0.00048998	0	0.672181	0	0	0	-0.00076111	-0.00168576	0	0	0	0.197377	0.0334192	0.0947866	-0.019531	0
1.97	0	0.0174734	-0.0004753	0	0.672181	0	0	0	-0.00071977	-0.00185854	0	0	0	0.197377	0.0334177	0.094783	-0.024414	0
1.972	0	0.0174744	-0.00050394	0	0.672181	0	0	0	-0.00066656	-0.00195086	0	0	0	0.197377	0.0334163	0.0947792	-0.019531	0
1.974	0	0.0174754	-0.00056546	0	0.672181	0	0	0	-0.0005294	-0.00195521	0	0	0	0.197377	0.0334151	0.0947753	-0.021973	0
1.976	0	0.0174765	-0.00061974	0	0.672181	0	0	0	-0.00026791	-0.00187047	0	0	0	0.197377	0.0334143	0.0947715	-0.014648	0
1.978	0	0.0174778	-0.00062335	0	0.672181	0	0	0	0.00011442	-0.00170307	0	0	0	0.197377	0.0334142	0.0947679	-0.0073242	0
1.98	0	0.017479	-0.00057161	0	0.672181	0	0	0	0.0005792	-0.00146679	0	0	0	0.197377	0.0334149	0.0947647	-0.01709	0
1.982	0	0.0174801	-0.00050508	0	0.672181	0	0	0	0.00107928	-0.00118458	0	0	0	0.197377	0.0334165	0.0947621	-0.012207	0
1.984	0	0.0174812	-0.00045368	0	0.672181	0	0	0	0.00159073	-0.00088518	0	0	0	0.197377	0.0334192	0.09476	-0.012207	0
1.986	0	0.0174821	-0.00037399	0	0.672181	0	0	0	0.0021349	-0.00059561	0	0	0	0.197377	0.0334229	0.0947585	-0.0097656	0
1.988	0	0.0174828	-0.0001764	0	0.672181	0	0	0	0.00277758	-0.00033922	0	0	0	0.197377	0.0334278	0.0947576	-0.0097656	0
1.99	0	0.0174832	0.00016557	0	0.672181	0	0	0	0.00360539	-0.00013745	0	0	0	0.197377	0.0334342	0.0947571	-0.014648	0
1.992	0	0.0174828	0.00057968	0	0.672181	0	0	0	0.00469019	-7.78e-06	0	0	0	0.197377	0.0334425	0.094757	-0.012207	0
1.994	0	0.0174817	0.00097333	0	0.672181	0	0	0	0.00605611	4.169e-05	0	0	0	0.197377	0.0334532	0.094757	-0.012207	0
1.996	0	0.0174797	0.00128151	0	0.672181	0	0	0	0.00766321	1.355e-05	0	0	0	0.197377	0.033467	0.0947571	-0.0073242	0
1.998	0	0.0174772	0.00145039	0	0.672181	0	0	0	0.00941475	-8.097e-05	0	0	0	0.197377	0.0334841	0.094757	-0.014648	0
2	0	0.0174743	0.00145039	0	0.672181	0	0	0	0.0111789	-0.00022069	0	0	0	0.197377	0.0335046	0.0947567	-0.01709	0
