# Supplementary material for: In vivo muscle force and muscle power during near-maximal frog jumps
Source: PLoS One. 2017 Mar 10;12(3):e0173415. doi: 10.1371/journal.pone.0173415 (PMC5345813; doi:10.1371/journal.pone.0173415)
Supplement: S3 File — Full raw data set of the current study. (ZIP) [file pone.0173415.s003.zip › Frog_jumping_full_dataset2/Extracted_data/Frog2/Jump3/newapr30jump3.all]

  0.00000000   0.00145282   0.01737075  -0.00118286  -0.00000172   0.00000000   0.00000000   0.00000000   0.00000000  -0.00339585   0.26824863   0.00000000   0.00000000   0.00000000   0.00000000   0.00000000   0.00000000  -0.02441400   0.00000000
  0.00200000   0.00000000   0.01737311  -0.00099339   0.00000000   0.00000000   0.00000000   0.00000000   0.00000000  -0.00314798   0.26888074   0.00000000   0.00000000   0.00000000   0.00000000   0.00000000   0.00000000  -0.01220700   0.00000000
  0.00400000   0.00000000   0.01737510  -0.00067091   0.00000000   0.00000000   0.00000000   0.00000000   0.00000000  -0.00292693   0.26947197   0.00000000   0.00000000   0.00000000   0.00000000   0.00000000   0.00000000  -0.01709000   0.00000000
  0.00600000   0.00145282   0.01737644  -0.00030673  -0.00000045   0.00000000   0.00000000   0.00000000   0.00000000  -0.00274794   0.26998868   0.00000000   0.00000000   0.00000000   0.00000000   0.00000000   0.00000000  -0.02685500   0.00000000
  0.00800000   0.00000000   0.01737706   0.00001543   0.00000000   0.00000000   0.00000000   0.00000000   0.00000000  -0.00262425   0.27041329   0.00000000   0.00000000   0.00000000   0.00000000   0.00000000   0.00000000  -0.01709000   0.00000000
  0.01000000   0.00000000   0.01737703   0.00023914   0.00000000   0.00000000   0.00000000   0.00000000   0.00000000  -0.00256227   0.27074222   0.00000000   0.00000000   0.00000000   0.00000000   0.00000000   0.00000000  -0.01709000   0.00000000
  0.01200000   0.00000000   0.01737655   0.00035609   0.00000000   0.00000000   0.00000000   0.00000000   0.00000000  -0.00256076   0.27098046   0.00000000   0.00000000   0.00000000   0.00000000   0.00000000   0.00000000  -0.01709000   0.00000000
  0.01400000   0.00145282   0.01737583   0.00040910   0.00000059   0.00000000   0.00000000   0.00000000   0.00000000  -0.00261351   0.27113405   0.00000000   0.00000000   0.00000000   0.00000000   0.00000000   0.00000000  -0.01220700   0.00000000
  0.01600000   0.00000000   0.01737502   0.00043973   0.00000000   0.00000000   0.00000000   0.00000000   0.00000000  -0.00271175   0.27120607   0.00000000   0.00000000   0.00000000   0.00000000   0.00000000   0.00000000  -0.01709000   0.00000000
  0.01800000   0.00000000   0.01737414   0.00044783   0.00000000   0.00000000   0.00000000   0.00000000   0.00000000  -0.00284445   0.27119717   0.00000000   0.00000000   0.00000000   0.00000000   0.00000000   0.00000000  -0.01709000   0.00000000
  0.02000000   0.00145282   0.01737324   0.00041776   0.00000061   0.00000000   0.00000000   0.00000000   0.00000000  -0.00299821   0.27110964   0.00000000   0.00000000   0.00000000   0.00000000   0.00000000   0.00000000  -0.01220700   0.00000000
  0.02200000   0.00000000   0.01737241   0.00032745   0.00000000   0.00000000   0.00000000   0.00000000   0.00000000  -0.00315813   0.27095358   0.00000000   0.00000000   0.00000000   0.00000000   0.00000000   0.00000000  -0.01709000   0.00000000
  0.02400000   0.00000000   0.01737175   0.00013539   0.00000000   0.00000000   0.00000000   0.00000000   0.00000000  -0.00330910   0.27074846   0.00000000   0.00000000   0.00000000   0.00000000   0.00000000   0.00000000  -0.01709000   0.00000000
  0.02600000   0.00000000   0.01737148  -0.00015946   0.00000000   0.00000000   0.00000000   0.00000000   0.00000000  -0.00343685   0.27051818   0.00000000   0.00000000   0.00000000   0.00000000   0.00000000   0.00000000  -0.01220700   0.00000000
  0.02800000   0.00000000   0.01737180  -0.00046128   0.00000000   0.00000000   0.00000000   0.00000000   0.00000000  -0.00352969   0.27028570   0.00000000   0.00000000   0.00000000   0.00000000   0.00000000   0.00000000  -0.01709000   0.00000000
  0.03000000   0.00000000   0.01737272  -0.00064244   0.00000000   0.00000000   0.00000000   0.00000000   0.00000000  -0.00358064   0.27007086   0.00000000   0.00000000   0.00000000   0.00000000   0.00000000   0.00000000  -0.01220700   0.00000000
  0.03200000   0.00000000   0.01737401  -0.00064480   0.00000000   0.00000000   0.00000000   0.00000000   0.00000000  -0.00358869   0.26989375   0.00000000   0.00000000   0.00000000   0.00000000   0.00000000   0.00000000  -0.01220700   0.00000000
  0.03400000   0.00000000   0.01737530  -0.00050196   0.00000000   0.00000000   0.00000000   0.00000000   0.00000000  -0.00355915   0.26977922   0.00000000   0.00000000   0.00000000   0.00000000   0.00000000   0.00000000  -0.01709000   0.00000000
  0.03600000   0.00000000   0.01737630  -0.00029610   0.00000000   0.00000000   0.00000000   0.00000000   0.00000000  -0.00350235   0.26975080   0.00000000   0.00000000   0.00000000   0.00000000   0.00000000   0.00000000  -0.00244140   0.00000000
  0.03800000   0.00000000   0.01737689  -0.00011039   0.00000000   0.00000000   0.00000000   0.00000000   0.00000000  -0.00343000   0.26981569   0.00000000   0.00000000   0.00000000   0.00000000   0.00000000   0.00000000  -0.01464800   0.00000000
  0.04000000   0.00000000   0.01737711   0.00000164   0.00000000   0.00000000   0.00000000   0.00000000   0.00000000  -0.00335199   0.26995873   0.00000000   0.00000000   0.00000000   0.00000000   0.00000000   0.00000000  -0.01953100   0.00000000
  0.04200000   0.00000000   0.01737711   0.00004557   0.00000000   0.00000000   0.00000000   0.00000000   0.00000000  -0.00327587   0.27015325   0.00000000   0.00000000   0.00000000   0.00000000   0.00000000   0.00000000  -0.01464800   0.00000000
  0.04400000   0.00000000   0.01737702   0.00009010   0.00000000   0.00000000   0.00000000   0.00000000   0.00000000  -0.00320715   0.27037469   0.00000000   0.00000000   0.00000000   0.00000000   0.00000000   0.00000000  -0.01953100   0.00000000
  0.04600000   0.00000000   0.01737684   0.00020686   0.00000000   0.00000000   0.00000000   0.00000000   0.00000000  -0.00314856   0.27060356   0.00000000   0.00000000   0.00000000   0.00000000   0.00000000   0.00000000  -0.01953100   0.00000000
  0.04800000   0.00000000   0.01737642   0.00040275   0.00000000   0.00000000   0.00000000   0.00000000   0.00000000  -0.00309969   0.27082275   0.00000000   0.00000000   0.00000000   0.00000000   0.00000000   0.00000000  -0.01464800   0.00000000
  0.05000000   0.00000000   0.01737562   0.00061381   0.00000000   0.00000000   0.00000000   0.00000000   0.00000000  -0.00305859   0.27101783   0.00000000   0.00000000   0.00000000   0.00000000   0.00000000   0.00000000  -0.01709000   0.00000000
  0.05200000   0.00000000   0.01737439   0.00073796   0.00000000   0.00000000   0.00000000   0.00000000   0.00000000  -0.00302356   0.27117930   0.00000000   0.00000000   0.00000000   0.00000000   0.00000000   0.00000000  -0.01953100   0.00000000
  0.05400000   0.00000000   0.01737292   0.00069078   0.00000000   0.00000000   0.00000000   0.00000000   0.00000000  -0.00299300   0.27130179   0.00000000   0.00000000   0.00000000   0.00000000   0.00000000   0.00000000  -0.00976560   0.00000000
  0.05600000   0.00000000   0.01737153   0.00047927   0.00000000   0.00000000   0.00000000   0.00000000   0.00000000  -0.00296391   0.27138034   0.00000000   0.00000000   0.00000000   0.00000000   0.00000000   0.00000000  -0.01709000   0.00000000
  0.05800000   0.00000000   0.01737058   0.00020508   0.00000000   0.00000000   0.00000000   0.00000000   0.00000000  -0.00293177   0.27140684   0.00000000   0.00000000   0.00000000   0.00000000   0.00000000   0.00000000  -0.01220700   0.00000000
  0.06000000   0.00000000   0.01737017  -0.00003015   0.00000000   0.00000000   0.00000000   0.00000000   0.00000000  -0.00289222   0.27136973   0.00000000   0.00000000   0.00000000   0.00000000   0.00000000   0.00000000  -0.02197300   0.00000000
  0.06200000   0.00000000   0.01737023  -0.00019006   0.00000000   0.00000000   0.00000000   0.00000000   0.00000000  -0.00284207   0.27126189   0.00000000   0.00000000   0.00000000   0.00000000   0.00000000   0.00000000  -0.01220700   0.00000000
  0.06400000   0.00145282   0.01737061  -0.00027849  -0.00000040   0.00000000   0.00000000   0.00000000   0.00000000  -0.00277873   0.27109130   0.00000000   0.00000000   0.00000000   0.00000000   0.00000000   0.00000000  -0.00976560   0.00000000
  0.06600000   0.00000000   0.01737116  -0.00030605   0.00000000   0.00000000   0.00000000   0.00000000   0.00000000  -0.00269936   0.27087961   0.00000000   0.00000000   0.00000000   0.00000000   0.00000000   0.00000000  -0.00732420   0.00000000
  0.06800000   0.00000000   0.01737177  -0.00030569   0.00000000   0.00000000   0.00000000   0.00000000   0.00000000  -0.00260163   0.27065353   0.00000000   0.00000000   0.00000000   0.00000000   0.00000000   0.00000000  -0.01709000   0.00000000
  0.07000000   0.00000000   0.01737239  -0.00034099   0.00000000   0.00000000   0.00000000   0.00000000   0.00000000  -0.00248703   0.27044072   0.00000000   0.00000000   0.00000000   0.00000000   0.00000000   0.00000000  -0.00976560   0.00000000
  0.07200000   0.00000000   0.01737307  -0.00043507   0.00000000   0.00000000   0.00000000   0.00000000   0.00000000  -0.00236344   0.27026516   0.00000000   0.00000000   0.00000000   0.00000000   0.00000000   0.00000000  -0.01464800   0.00000000
  0.07400000   0.00000000   0.01737394  -0.00051275   0.00000000   0.00000000   0.00000000   0.00000000   0.00000000  -0.00224322   0.27013988   0.00000000   0.00000000   0.00000000   0.00000000   0.00000000   0.00000000  -0.01709000   0.00000000
  0.07600000   0.00000000   0.01737496  -0.00048113   0.00000000   0.00000000   0.00000000   0.00000000   0.00000000  -0.00213907   0.27006283   0.00000000   0.00000000   0.00000000   0.00000000   0.00000000   0.00000000  -0.00976560   0.00000000
  0.07800000   0.00000000   0.01737593  -0.00033376   0.00000000   0.00000000   0.00000000   0.00000000   0.00000000  -0.00206212   0.27002098   0.00000000   0.00000000   0.00000000   0.00000000   0.00000000   0.00000000  -0.01953100   0.00000000
  0.08000000   0.00000000   0.01737659  -0.00013628   0.00000000   0.00000000   0.00000000   0.00000000   0.00000000  -0.00202086   0.27000119   0.00000000   0.00000000   0.00000000   0.00000000   0.00000000   0.00000000  -0.01220700   0.00000000
  0.08200000   0.00000000   0.01737687   0.00004008   0.00000000   0.00000000   0.00000000   0.00000000   0.00000000  -0.00201833   0.26999472   0.00000000   0.00000000   0.00000000   0.00000000   0.00000000   0.00000000  -0.00488280   0.00000000
  0.08400000   0.00000000   0.01737679   0.00016409   0.00000000   0.00000000   0.00000000   0.00000000   0.00000000  -0.00205021   0.26999607   0.00000000   0.00000000   0.00000000   0.00000000   0.00000000   0.00000000  -0.02197300   0.00000000
  0.08600000   0.00000000   0.01737646   0.00027079   0.00000000   0.00000000   0.00000000   0.00000000   0.00000000  -0.00210711   0.27000490   0.00000000   0.00000000   0.00000000   0.00000000   0.00000000   0.00000000  -0.01709000   0.00000000
  0.08800000   0.00145282   0.01737592   0.00042932   0.00000062   0.00000000   0.00000000   0.00000000   0.00000000  -0.00217864   0.27002476   0.00000000   0.00000000   0.00000000   0.00000000   0.00000000   0.00000000  -0.00976560   0.00000000
  0.09000000   0.00000000   0.01737506   0.00065564   0.00000000   0.00000000   0.00000000   0.00000000   0.00000000  -0.00225632   0.27005631   0.00000000   0.00000000   0.00000000   0.00000000   0.00000000   0.00000000  -0.01709000   0.00000000
  0.09200000   0.00000000   0.01737375   0.00087569   0.00000000   0.00000000   0.00000000   0.00000000   0.00000000  -0.00233445   0.27009475   0.00000000   0.00000000   0.00000000   0.00000000   0.00000000   0.00000000  -0.01953100   0.00000000
  0.09400000   0.00145282   0.01737200   0.00099775   0.00000145   0.00000000   0.00000000   0.00000000   0.00000000  -0.00240920   0.27013338   0.00000000   0.00000000   0.00000000   0.00000000   0.00000000   0.00000000  -0.01709000   0.00000000
  0.09600000   0.00145282   0.01737000   0.00101074   0.00000147   0.00000000   0.00000000   0.00000000   0.00000000  -0.00247743   0.27016784   0.00000000   0.00000000   0.00000000   0.00000000   0.00000000   0.00000000  -0.01709000   0.00000000
  0.09800000   0.00000000   0.01736798   0.00097447   0.00000000   0.00000000   0.00000000   0.00000000   0.00000000  -0.00253561   0.27019893   0.00000000   0.00000000   0.00000000   0.00000000   0.00000000   0.00000000  -0.00976560   0.00000000
  0.10000000   0.00000000   0.01736603   0.00091988   0.00000000   0.00000000   0.00000000   0.00000000   0.00000000  -0.00257996   0.27023196   0.00000000   0.00000000   0.00000000   0.00000000   0.00000000   0.00000000  -0.01709000   0.00000000
  0.10200000   0.00000000   0.01736419   0.00081631   0.00000000   0.00000000   0.00000000   0.00000000   0.00000000  -0.00260840   0.27027407   0.00000000   0.00000000   0.00000000   0.00000000   0.00000000   0.00000000  -0.01220700   0.00000000
  0.10400000   0.00000000   0.01736256   0.00062203   0.00000000   0.00000000   0.00000000   0.00000000   0.00000000  -0.00262184   0.27033351   0.00000000   0.00000000   0.00000000   0.00000000   0.00000000   0.00000000  -0.01464800   0.00000000
  0.10600000   0.00626808   0.01736131   0.00031337   0.00000196   0.00000000   0.00000000   0.00000000   0.00000000  -0.00262300   0.27041325   0.00000000   0.00000000   0.00000000   0.00000000   0.00000000   0.00000000  -0.01709000   0.00000000
  0.10800000   0.00000000   0.01736069  -0.00010175   0.00000000   0.00000000   0.00000000   0.00000000   0.00000000  -0.00261425   0.27050216   0.00000000   0.00000000   0.00000000   0.00000000   0.00000000   0.00000000  -0.00976560   0.00000000
  0.11000000   0.00145282   0.01736089  -0.00056272  -0.00000082   0.00000000   0.00000000   0.00000000   0.00000000  -0.00259677   0.27057897   0.00000000   0.00000000   0.00000000   0.00000000   0.00000000   0.00000000  -0.01220700   0.00000000
  0.11200000   0.00145282   0.01736201  -0.00097897  -0.00000142   0.00000000   0.00000000   0.00000000   0.00000000  -0.00257200   0.27062245   0.00000000   0.00000000   0.00000000   0.00000000   0.00000000   0.00000000  -0.01464800   0.00000000
  0.11400000   0.00000000   0.01736397  -0.00127223   0.00000000   0.00000000   0.00000000   0.00000000   0.00000000  -0.00254411   0.27061422   0.00000000   0.00000000   0.00000000   0.00000000   0.00000000   0.00000000  -0.01220700   0.00000000
  0.11600000   0.00000000   0.01736652  -0.00138131   0.00000000   0.00000000   0.00000000   0.00000000   0.00000000  -0.00251971   0.27053983   0.00000000   0.00000000   0.00000000   0.00000000   0.00000000   0.00000000  -0.01953100   0.00000000
  0.11800000   0.00000000   0.01736928  -0.00128051   0.00000000   0.00000000   0.00000000   0.00000000   0.00000000  -0.00250449   0.27039438   0.00000000   0.00000000   0.00000000   0.00000000   0.00000000   0.00000000  -0.01953100   0.00000000
  0.12000000   0.00000000   0.01737184  -0.00101428   0.00000000   0.00000000   0.00000000   0.00000000   0.00000000  -0.00249962   0.27018714   0.00000000   0.00000000   0.00000000   0.00000000   0.00000000   0.00000000  -0.01220700   0.00000000
  0.12200000   0.00000000   0.01737387  -0.00065372   0.00000000   0.00000000   0.00000000   0.00000000   0.00000000  -0.00250179   0.26993841   0.00000000   0.00000000   0.00000000   0.00000000   0.00000000   0.00000000  -0.01709000   0.00000000
  0.12400000   0.00785118   0.01737518  -0.00022841  -0.00000179   0.00000000   0.00000000   0.00000000   0.00000000  -0.00250769   0.26967112   0.00000000   0.00000000   0.00000000   0.00000000   0.00000000   0.00000000  -0.02685500   0.00000000
  0.12600000   0.00000000   0.01737563   0.00024603   0.00000000   0.00000000   0.00000000   0.00000000   0.00000000  -0.00251708   0.26940499   0.00000000   0.00000000   0.00000000   0.00000000   0.00000000   0.00000000  -0.00976560   0.00000000
  0.12800000   0.00145282   0.01737514   0.00070716   0.00000103   0.00000000   0.00000000   0.00000000   0.00000000  -0.00253170   0.26915699   0.00000000   0.00000000   0.00000000   0.00000000   0.00000000   0.00000000  -0.01464800   0.00000000
  0.13000000   0.00303592   0.01737373   0.00105425   0.00000320   0.00000000   0.00000000   0.00000000   0.00000000  -0.00255355   0.26894424   0.00000000   0.00000000   0.00000000   0.00000000   0.00000000   0.00000000  -0.00976560   0.00000000
  0.13200000   0.00000000   0.01737162   0.00120242   0.00000000   0.00000000   0.00000000   0.00000000   0.00000000  -0.00258358   0.26878310   0.00000000   0.00000000   0.00000000   0.00000000   0.00000000   0.00000000  -0.01709000   0.00000000
  0.13400000   0.00000000   0.01736921   0.00112800   0.00000000   0.00000000   0.00000000   0.00000000   0.00000000  -0.00262025   0.26868512   0.00000000   0.00000000   0.00000000   0.00000000   0.00000000   0.00000000  -0.00976560   0.00000000
  0.13600000   0.00145282   0.01736696   0.00089069   0.00000129   0.00000000   0.00000000   0.00000000   0.00000000  -0.00266131   0.26865519   0.00000000   0.00000000   0.00000000   0.00000000   0.00000000   0.00000000  -0.01464800   0.00000000
  0.13800000   0.00000000   0.01736518   0.00062929   0.00000000   0.00000000   0.00000000   0.00000000   0.00000000  -0.00270676   0.26869440   0.00000000   0.00000000   0.00000000   0.00000000   0.00000000   0.00000000  -0.00976560   0.00000000
  0.14000000   0.00000000   0.01736392   0.00048840   0.00000000   0.00000000   0.00000000   0.00000000   0.00000000  -0.00275809   0.26880261   0.00000000   0.00000000   0.00000000   0.00000000   0.00000000   0.00000000  -0.01709000   0.00000000
  0.14200000   0.00000000   0.01736294   0.00047967   0.00000000   0.00000000   0.00000000   0.00000000   0.00000000  -0.00281669   0.26897214   0.00000000   0.00000000   0.00000000   0.00000000   0.00000000   0.00000000  -0.01953100   0.00000000
  0.14400000   0.00145282   0.01736198   0.00046080   0.00000067   0.00000000   0.00000000   0.00000000   0.00000000  -0.00288432   0.26917809   0.00000000   0.00000000   0.00000000   0.00000000   0.00000000   0.00000000  -0.01709000   0.00000000
  0.14600000   0.00000000   0.01736106   0.00030787   0.00000000   0.00000000   0.00000000   0.00000000   0.00000000  -0.00296289   0.26938141   0.00000000   0.00000000   0.00000000   0.00000000   0.00000000   0.00000000  -0.01220700   0.00000000
  0.14800000   0.00145282   0.01736044   0.00002054   0.00000003   0.00000000   0.00000000   0.00000000   0.00000000  -0.00305271   0.26954477   0.00000000   0.00000000   0.00000000   0.00000000   0.00000000   0.00000000  -0.01953100   0.00000000
  0.15000000   0.00000000   0.01736040  -0.00034951   0.00000000   0.00000000   0.00000000   0.00000000   0.00000000  -0.00315198   0.26964597   0.00000000   0.00000000   0.00000000   0.00000000   0.00000000   0.00000000  -0.01709000   0.00000000
  0.15200000   0.00000000   0.01736110  -0.00073961   0.00000000   0.00000000   0.00000000   0.00000000   0.00000000  -0.00325772   0.26968100   0.00000000   0.00000000   0.00000000   0.00000000   0.00000000   0.00000000  -0.01220700   0.00000000
  0.15400000   0.00145282   0.01736258  -0.00104907  -0.00000152   0.00000000   0.00000000   0.00000000   0.00000000  -0.00336666   0.26966241   0.00000000   0.00000000   0.00000000   0.00000000   0.00000000   0.00000000  -0.01220700   0.00000000
  0.15600000   0.00000000   0.01736468  -0.00116847   0.00000000   0.00000000   0.00000000   0.00000000   0.00000000  -0.00347609   0.26961609   0.00000000   0.00000000   0.00000000   0.00000000   0.00000000   0.00000000  -0.01464800   0.00000000
  0.15800000   0.00000000   0.01736702  -0.00104394   0.00000000   0.00000000   0.00000000   0.00000000   0.00000000  -0.00358397   0.26957265   0.00000000   0.00000000   0.00000000   0.00000000   0.00000000   0.00000000  -0.01464800   0.00000000
  0.16000000   0.00145282   0.01736910  -0.00070916  -0.00000103   0.00000000   0.00000000   0.00000000   0.00000000  -0.00368723   0.26955519   0.00000000   0.00000000   0.00000000   0.00000000   0.00000000   0.00000000  -0.01464800   0.00000000
  0.16200000   0.00000000   0.01737052  -0.00027574   0.00000000   0.00000000   0.00000000   0.00000000   0.00000000  -0.00378020   0.26957212   0.00000000   0.00000000   0.00000000   0.00000000   0.00000000   0.00000000  -0.02197300   0.00000000
  0.16400000   0.00000000   0.01737107   0.00014420   0.00000000   0.00000000   0.00000000   0.00000000   0.00000000  -0.00385532   0.26962022   0.00000000   0.00000000   0.00000000   0.00000000   0.00000000   0.00000000  -0.01464800   0.00000000
  0.16600000   0.00785118   0.01737079   0.00053089   0.00000417   0.00000000   0.00000000   0.00000000   0.00000000  -0.00390462   0.26969448   0.00000000   0.00000000   0.00000000   0.00000000   0.00000000   0.00000000  -0.02685500   0.00000000
  0.16800000   0.00000000   0.01736972   0.00091394   0.00000000   0.00000000   0.00000000   0.00000000   0.00000000  -0.00392070   0.26979712   0.00000000   0.00000000   0.00000000   0.00000000   0.00000000   0.00000000  -0.01953100   0.00000000
  0.17000000   0.00000000   0.01736790   0.00125196   0.00000000   0.00000000   0.00000000   0.00000000   0.00000000  -0.00389822   0.26993918   0.00000000   0.00000000   0.00000000   0.00000000   0.00000000   0.00000000  -0.02197300   0.00000000
  0.17200000   0.00145282   0.01736539   0.00145286   0.00000211   0.00000000   0.00000000   0.00000000   0.00000000  -0.00383658   0.27013138   0.00000000   0.00000000   0.00000000   0.00000000   0.00000000   0.00000000  -0.01220700   0.00000000
  0.17400000   0.00000000   0.01736249   0.00149293   0.00000000   0.00000000   0.00000000   0.00000000   0.00000000  -0.00374238   0.27037310   0.00000000   0.00000000   0.00000000   0.00000000   0.00000000   0.00000000  -0.01220700   0.00000000
  0.17600000   0.00000000   0.01735950   0.00143246   0.00000000   0.00000000   0.00000000   0.00000000   0.00000000  -0.00362882   0.27064975   0.00000000   0.00000000   0.00000000   0.00000000   0.00000000   0.00000000  -0.01220700   0.00000000
  0.17800000   0.00000000   0.01735664   0.00131494   0.00000000   0.00000000   0.00000000   0.00000000   0.00000000  -0.00351081   0.27093919   0.00000000   0.00000000   0.00000000   0.00000000   0.00000000   0.00000000  -0.02197300   0.00000000
  0.18000000   0.00000000   0.01735401   0.00110491   0.00000000   0.00000000   0.00000000   0.00000000   0.00000000  -0.00339906   0.27122237   0.00000000   0.00000000   0.00000000   0.00000000   0.00000000   0.00000000  -0.01709000   0.00000000
  0.18200000   0.00145282   0.01735180   0.00075448   0.00000110   0.00000000   0.00000000   0.00000000   0.00000000  -0.00329753   0.27148956   0.00000000   0.00000000   0.00000000   0.00000000   0.00000000   0.00000000  -0.01464800   0.00000000
  0.18400000   0.00468498   0.01735029   0.00028991   0.00000136   0.00000000   0.00000000   0.00000000   0.00000000  -0.00320595   0.27173677   0.00000000   0.00000000   0.00000000   0.00000000   0.00000000   0.00000000  -0.02197300   0.00000000
  0.18600000   0.00000000   0.01734971  -0.00019807   0.00000000   0.00000000   0.00000000   0.00000000   0.00000000  -0.00312316   0.27195788   0.00000000   0.00000000   0.00000000   0.00000000   0.00000000   0.00000000  -0.02197300   0.00000000
  0.18800000   0.00303592   0.01735010  -0.00060959  -0.00000185   0.00000000   0.00000000   0.00000000   0.00000000  -0.00304766   0.27214182   0.00000000   0.00000000   0.00000000   0.00000000   0.00000000   0.00000000  -0.00976560   0.00000000
  0.19000000   0.00000000   0.01735132  -0.00088929   0.00000000   0.00000000   0.00000000   0.00000000   0.00000000  -0.00297738   0.27227535   0.00000000   0.00000000   0.00000000   0.00000000   0.00000000   0.00000000  -0.00976560   0.00000000
  0.19200000   0.00000000   0.01735310  -0.00107294   0.00000000   0.00000000   0.00000000   0.00000000   0.00000000  -0.00291152   0.27234607   0.00000000   0.00000000   0.00000000   0.00000000   0.00000000   0.00000000  -0.01709000   0.00000000
  0.19400000   0.00303592   0.01735525  -0.00123531  -0.00000375   0.00000000   0.00000000   0.00000000   0.00000000  -0.00285206   0.27234558   0.00000000   0.00000000   0.00000000   0.00000000   0.00000000   0.00000000  -0.01709000   0.00000000
  0.19600000   0.00000000   0.01735772  -0.00135581   0.00000000   0.00000000   0.00000000   0.00000000   0.00000000  -0.00280277   0.27227229   0.00000000   0.00000000   0.00000000   0.00000000   0.00000000   0.00000000  -0.01464800   0.00000000
  0.19800000   0.00950024   0.01736043  -0.00131127  -0.00001246   0.00000000   0.00000000   0.00000000   0.00000000  -0.00276689   0.27212955   0.00000000   0.00000000   0.00000000   0.00000000   0.00000000   0.00000000  -0.01464800   0.00000000
  0.20000000   0.00145282   0.01736305  -0.00101740  -0.00000148   0.00000000   0.00000000   0.00000000   0.00000000  -0.00274581   0.27192231   0.00000000   0.00000000   0.00000000   0.00000000   0.00000000   0.00000000  -0.01464800   0.00000000
  0.20200000   0.00303592   0.01736509  -0.00051310  -0.00000156   0.00000000   0.00000000   0.00000000   0.00000000  -0.00273998   0.27165578   0.00000000   0.00000000   0.00000000   0.00000000   0.00000000   0.00000000  -0.00488280   0.00000000
  0.20400000   0.00000000   0.01736611   0.00007575   0.00000000   0.00000000   0.00000000   0.00000000   0.00000000  -0.00275027   0.27133692   0.00000000   0.00000000   0.00000000   0.00000000   0.00000000   0.00000000  -0.01464800   0.00000000
  0.20600000   0.00145282   0.01736596   0.00060668   0.00000088   0.00000000   0.00000000   0.00000000   0.00000000  -0.00277837   0.27097917   0.00000000   0.00000000   0.00000000   0.00000000   0.00000000   0.00000000  -0.00244140   0.00000000
  0.20800000   0.00468498   0.01736475   0.00098006   0.00000459   0.00000000   0.00000000   0.00000000   0.00000000  -0.00282692   0.27060378   0.00000000   0.00000000   0.00000000   0.00000000   0.00000000   0.00000000  -0.00732420   0.00000000
  0.21000000   0.00303592   0.01736279   0.00117962   0.00000358   0.00000000   0.00000000   0.00000000   0.00000000  -0.00289809   0.27023500   0.00000000   0.00000000   0.00000000   0.00000000   0.00000000   0.00000000  -0.01953100   0.00000000
  0.21200000   0.00303592   0.01736043   0.00126680   0.00000385   0.00000000   0.00000000   0.00000000   0.00000000  -0.00298991   0.26989853   0.00000000   0.00000000   0.00000000   0.00000000   0.00000000   0.00000000  -0.01953100   0.00000000
  0.21400000   0.00000000   0.01735790   0.00130516   0.00000000   0.00000000   0.00000000   0.00000000   0.00000000  -0.00309526   0.26961987   0.00000000   0.00000000   0.00000000   0.00000000   0.00000000   0.00000000  -0.02929700   0.00000000
  0.21600000   0.00145282   0.01735529   0.00128365   0.00000186   0.00000000   0.00000000   0.00000000   0.00000000  -0.00320587   0.26941269   0.00000000   0.00000000   0.00000000   0.00000000   0.00000000   0.00000000  -0.01464800   0.00000000
  0.21800000   0.00000000   0.01735272   0.00115163   0.00000000   0.00000000   0.00000000   0.00000000   0.00000000  -0.00331545   0.26927075   0.00000000   0.00000000   0.00000000   0.00000000   0.00000000   0.00000000  -0.01464800   0.00000000
  0.22000000   0.00000000   0.01735041   0.00091199   0.00000000   0.00000000   0.00000000   0.00000000   0.00000000  -0.00341848   0.26917545   0.00000000   0.00000000   0.00000000   0.00000000   0.00000000   0.00000000  -0.01464800   0.00000000
  0.22200000   0.00468498   0.01734859   0.00062694   0.00000294   0.00000000   0.00000000   0.00000000   0.00000000  -0.00350981   0.26910638   0.00000000   0.00000000   0.00000000   0.00000000   0.00000000   0.00000000  -0.01953100   0.00000000
  0.22400000   0.00303592   0.01734734   0.00035546   0.00000108   0.00000000   0.00000000   0.00000000   0.00000000  -0.00358586   0.26904726   0.00000000   0.00000000   0.00000000   0.00000000   0.00000000   0.00000000  -0.01709000   0.00000000
  0.22600000   0.00145282   0.01734663   0.00012202   0.00000018   0.00000000   0.00000000   0.00000000   0.00000000  -0.00364339   0.26899181   0.00000000   0.00000000   0.00000000   0.00000000   0.00000000   0.00000000  -0.01953100   0.00000000
  0.22800000   0.00468498   0.01734638  -0.00007484  -0.00000035   0.00000000   0.00000000   0.00000000   0.00000000  -0.00367821   0.26895014   0.00000000   0.00000000   0.00000000   0.00000000   0.00000000   0.00000000  -0.01953100   0.00000000
  0.23000000   0.00000000   0.01734653  -0.00024627   0.00000000   0.00000000   0.00000000   0.00000000   0.00000000  -0.00368743   0.26895021   0.00000000   0.00000000   0.00000000   0.00000000   0.00000000   0.00000000  -0.01220700   0.00000000
  0.23200000   0.00000000   0.01734702  -0.00039913   0.00000000   0.00000000   0.00000000   0.00000000   0.00000000  -0.00367145   0.26902813   0.00000000   0.00000000   0.00000000   0.00000000   0.00000000   0.00000000  -0.01709000   0.00000000
  0.23400000   0.00000000   0.01734782  -0.00052388   0.00000000   0.00000000   0.00000000   0.00000000   0.00000000  -0.00363377   0.26921320   0.00000000   0.00000000   0.00000000   0.00000000   0.00000000   0.00000000  -0.01709000   0.00000000
  0.23600000   0.00000000   0.01734887  -0.00058432   0.00000000   0.00000000   0.00000000   0.00000000   0.00000000  -0.00357902   0.26951654   0.00000000   0.00000000   0.00000000   0.00000000   0.00000000   0.00000000  -0.01464800   0.00000000
  0.23800000   0.00000000   0.01735004  -0.00052257   0.00000000   0.00000000   0.00000000   0.00000000   0.00000000  -0.00351020   0.26992719   0.00000000   0.00000000   0.00000000   0.00000000   0.00000000   0.00000000  -0.01464800   0.00000000
  0.24000000   0.00145282   0.01735108  -0.00031483  -0.00000046   0.00000000   0.00000000   0.00000000   0.00000000  -0.00342792   0.27041704   0.00000000   0.00000000   0.00000000   0.00000000   0.00000000   0.00000000  -0.01464800   0.00000000
  0.24200000   0.00000000   0.01735171  -0.00004524   0.00000000   0.00000000   0.00000000   0.00000000   0.00000000  -0.00333273   0.27094725   0.00000000   0.00000000   0.00000000   0.00000000   0.00000000   0.00000000  -0.01220700   0.00000000
  0.24400000   0.00145282   0.01735180   0.00013543   0.00000020   0.00000000   0.00000000   0.00000000   0.00000000  -0.00322713   0.27147373   0.00000000   0.00000000   0.00000000   0.00000000   0.00000000   0.00000000  -0.01464800   0.00000000
  0.24600000   0.00000000   0.01735153   0.00015617   0.00000000   0.00000000   0.00000000   0.00000000   0.00000000  -0.00311516   0.27195550   0.00000000   0.00000000   0.00000000   0.00000000   0.00000000   0.00000000  -0.01220700   0.00000000
  0.24800000   0.00000000   0.01735122   0.00007731   0.00000000   0.00000000   0.00000000   0.00000000   0.00000000  -0.00300123   0.27236376   0.00000000   0.00000000   0.00000000   0.00000000   0.00000000   0.00000000  -0.01709000   0.00000000
  0.25000000   0.00145282   0.01735107  -0.00000644  -0.00000001   0.00000000   0.00000000   0.00000000   0.00000000  -0.00288943   0.27268364   0.00000000   0.00000000   0.00000000   0.00000000   0.00000000   0.00000000  -0.01464800   0.00000000
  0.25200000   0.00145282   0.01735108  -0.00006119  -0.00000009   0.00000000   0.00000000   0.00000000   0.00000000  -0.00278361   0.27290519   0.00000000   0.00000000   0.00000000   0.00000000   0.00000000   0.00000000  -0.00976560   0.00000000
  0.25400000   0.00303592   0.01735120  -0.00009914  -0.00000030   0.00000000   0.00000000   0.00000000   0.00000000  -0.00268806   0.27301533   0.00000000   0.00000000   0.00000000   0.00000000   0.00000000   0.00000000  -0.01220700   0.00000000
  0.25600000   0.00145282   0.01735140  -0.00011330  -0.00000016   0.00000000   0.00000000   0.00000000   0.00000000  -0.00260713   0.27300251   0.00000000   0.00000000   0.00000000   0.00000000   0.00000000   0.00000000  -0.00732420   0.00000000
  0.25800000   0.00000000   0.01735163  -0.00008343   0.00000000   0.00000000   0.00000000   0.00000000   0.00000000  -0.00254421   0.27286553   0.00000000   0.00000000   0.00000000   0.00000000   0.00000000   0.00000000  -0.01220700   0.00000000
  0.26000000   0.00000000   0.01735179  -0.00003408   0.00000000   0.00000000   0.00000000   0.00000000   0.00000000  -0.00250254   0.27261357   0.00000000   0.00000000   0.00000000   0.00000000   0.00000000   0.00000000  -0.00488280   0.00000000
  0.26200000   0.00468498   0.01735186  -0.00003386  -0.00000016   0.00000000   0.00000000   0.00000000   0.00000000  -0.00248606   0.27226000   0.00000000   0.00000000   0.00000000   0.00000000   0.00000000   0.00000000  -0.01709000   0.00000000
  0.26400000   0.00000000   0.01735193  -0.00012441   0.00000000   0.00000000   0.00000000   0.00000000   0.00000000  -0.00249680   0.27182086   0.00000000   0.00000000   0.00000000   0.00000000   0.00000000   0.00000000  -0.01220700   0.00000000
  0.26600000   0.00000000   0.01735218  -0.00025622   0.00000000   0.00000000   0.00000000   0.00000000   0.00000000  -0.00253253   0.27132373   0.00000000   0.00000000   0.00000000   0.00000000   0.00000000   0.00000000  -0.01953100   0.00000000
  0.26800000   0.00000000   0.01735269  -0.00030098   0.00000000   0.00000000   0.00000000   0.00000000   0.00000000  -0.00258842   0.27081433   0.00000000   0.00000000   0.00000000   0.00000000   0.00000000   0.00000000  -0.01953100   0.00000000
  0.27000000   0.00303592   0.01735329  -0.00015370  -0.00000047   0.00000000   0.00000000   0.00000000   0.00000000  -0.00266017   0.27034557   0.00000000   0.00000000   0.00000000   0.00000000   0.00000000   0.00000000  -0.02197300   0.00000000
  0.27200000   0.00303592   0.01735360   0.00015724   0.00000048   0.00000000   0.00000000   0.00000000   0.00000000  -0.00274510   0.26996039   0.00000000   0.00000000   0.00000000   0.00000000   0.00000000   0.00000000  -0.01709000   0.00000000
  0.27400000   0.00626808   0.01735329   0.00048258   0.00000302   0.00000000   0.00000000   0.00000000   0.00000000  -0.00284095   0.26968681   0.00000000   0.00000000   0.00000000   0.00000000   0.00000000   0.00000000  -0.01220700   0.00000000
  0.27600000   0.00303592   0.01735232   0.00068047   0.00000207   0.00000000   0.00000000   0.00000000   0.00000000  -0.00294441   0.26954072   0.00000000   0.00000000   0.00000000   0.00000000   0.00000000   0.00000000  -0.01709000   0.00000000
  0.27800000   0.00145282   0.01735096   0.00070813   0.00000103   0.00000000   0.00000000   0.00000000   0.00000000  -0.00305039   0.26952502   0.00000000   0.00000000   0.00000000   0.00000000   0.00000000   0.00000000  -0.01220700   0.00000000
  0.28000000   0.00000000   0.01734954   0.00060822   0.00000000   0.00000000   0.00000000   0.00000000   0.00000000  -0.00315270   0.26962721   0.00000000   0.00000000   0.00000000   0.00000000   0.00000000   0.00000000  -0.01953100   0.00000000
  0.28200000   0.00303592   0.01734833   0.00044953   0.00000136   0.00000000   0.00000000   0.00000000   0.00000000  -0.00324548   0.26982189   0.00000000   0.00000000   0.00000000   0.00000000   0.00000000   0.00000000  -0.01953100   0.00000000
  0.28400000   0.00303592   0.01734743   0.00028375   0.00000086   0.00000000   0.00000000   0.00000000   0.00000000  -0.00332315   0.27007599   0.00000000   0.00000000   0.00000000   0.00000000   0.00000000   0.00000000  -0.01220700   0.00000000
  0.28600000   0.00000000   0.01734686   0.00013482   0.00000000   0.00000000   0.00000000   0.00000000   0.00000000  -0.00338042   0.27035170   0.00000000   0.00000000   0.00000000   0.00000000   0.00000000   0.00000000  -0.02197300   0.00000000
  0.28800000   0.00303592   0.01734659   0.00000649   0.00000002   0.00000000   0.00000000   0.00000000   0.00000000  -0.00341400   0.27060798   0.00000000   0.00000000   0.00000000   0.00000000   0.00000000   0.00000000  -0.00976560   0.00000000
  0.29000000   0.00145282   0.01734658  -0.00010759  -0.00000016   0.00000000   0.00000000   0.00000000   0.00000000  -0.00342365   0.27080388   0.00000000   0.00000000   0.00000000   0.00000000   0.00000000   0.00000000  -0.01464800   0.00000000
  0.29200000   0.00000000   0.01734679  -0.00021466   0.00000000   0.00000000   0.00000000   0.00000000   0.00000000  -0.00341153   0.27090488   0.00000000   0.00000000   0.00000000   0.00000000   0.00000000   0.00000000  -0.01220700   0.00000000
  0.29400000   0.00000000   0.01734722  -0.00031479   0.00000000   0.00000000   0.00000000   0.00000000   0.00000000  -0.00338155   0.27089024   0.00000000   0.00000000   0.00000000   0.00000000   0.00000000   0.00000000  -0.01709000   0.00000000
  0.29600000   0.00000000   0.01734785  -0.00039341   0.00000000   0.00000000   0.00000000   0.00000000   0.00000000  -0.00333963   0.27075937   0.00000000   0.00000000   0.00000000   0.00000000   0.00000000   0.00000000  -0.00976560   0.00000000
  0.29800000   0.00000000   0.01734864  -0.00042266   0.00000000   0.00000000   0.00000000   0.00000000   0.00000000  -0.00329307   0.27053437   0.00000000   0.00000000   0.00000000   0.00000000   0.00000000   0.00000000  -0.02929700   0.00000000
  0.30000000   0.00145282   0.01734948  -0.00038864  -0.00000056   0.00000000   0.00000000   0.00000000   0.00000000  -0.00324813   0.27025557   0.00000000   0.00000000   0.00000000   0.00000000   0.00000000   0.00000000  -0.01953100   0.00000000
  0.30200000   0.00000000   0.01735026  -0.00032064   0.00000000   0.00000000   0.00000000   0.00000000   0.00000000  -0.00320783   0.26997192   0.00000000   0.00000000   0.00000000   0.00000000   0.00000000   0.00000000  -0.01953100   0.00000000
  0.30400000   0.00145282   0.01735090  -0.00026155  -0.00000038   0.00000000   0.00000000   0.00000000   0.00000000  -0.00317138   0.26972968   0.00000000   0.00000000   0.00000000   0.00000000   0.00000000   0.00000000  -0.01953100   0.00000000
  0.30600000   0.00000000   0.01735142  -0.00021594   0.00000000   0.00000000   0.00000000   0.00000000   0.00000000  -0.00313435   0.26956370   0.00000000   0.00000000   0.00000000   0.00000000   0.00000000   0.00000000  -0.02441400   0.00000000
  0.30800000   0.00000000   0.01735186  -0.00016398   0.00000000   0.00000000   0.00000000   0.00000000   0.00000000  -0.00308991   0.26949208   0.00000000   0.00000000   0.00000000   0.00000000   0.00000000   0.00000000  -0.01709000   0.00000000
  0.31000000   0.00145282   0.01735218  -0.00008775  -0.00000013   0.00000000   0.00000000   0.00000000   0.00000000  -0.00303255   0.26951378   0.00000000   0.00000000   0.00000000   0.00000000   0.00000000   0.00000000  -0.02197300   0.00000000
  0.31200000   0.00145282   0.01735236   0.00004161   0.00000006   0.00000000   0.00000000   0.00000000   0.00000000  -0.00296129   0.26961016   0.00000000   0.00000000   0.00000000   0.00000000   0.00000000   0.00000000  -0.01464800   0.00000000
  0.31400000   0.00000000   0.01735228   0.00022564   0.00000000   0.00000000   0.00000000   0.00000000   0.00000000  -0.00287966   0.26975101   0.00000000   0.00000000   0.00000000   0.00000000   0.00000000   0.00000000  -0.01464800   0.00000000
  0.31600000   0.00000000   0.01735183   0.00038288   0.00000000   0.00000000   0.00000000   0.00000000   0.00000000  -0.00279424   0.26990479   0.00000000   0.00000000   0.00000000   0.00000000   0.00000000   0.00000000  -0.01953100   0.00000000
  0.31800000   0.00000000   0.01735106   0.00041693   0.00000000   0.00000000   0.00000000   0.00000000   0.00000000  -0.00271284   0.27004789   0.00000000   0.00000000   0.00000000   0.00000000   0.00000000   0.00000000  -0.01953100   0.00000000
  0.32000000   0.00000000   0.01735023   0.00032221   0.00000000   0.00000000   0.00000000   0.00000000   0.00000000  -0.00264000   0.27016782   0.00000000   0.00000000   0.00000000   0.00000000   0.00000000   0.00000000  -0.01709000   0.00000000
  0.32200000   0.00145282   0.01734958   0.00017521   0.00000025   0.00000000   0.00000000   0.00000000   0.00000000  -0.00257406   0.27026014   0.00000000   0.00000000   0.00000000   0.00000000   0.00000000   0.00000000  -0.01220700   0.00000000
  0.32400000   0.00000000   0.01734923   0.00006462   0.00000000   0.00000000   0.00000000   0.00000000   0.00000000  -0.00250999   0.27032247   0.00000000   0.00000000   0.00000000   0.00000000   0.00000000   0.00000000  -0.00976560   0.00000000
  0.32600000   0.00000000   0.01734910   0.00003970   0.00000000   0.00000000   0.00000000   0.00000000   0.00000000  -0.00244429   0.27035224   0.00000000   0.00000000   0.00000000   0.00000000   0.00000000   0.00000000  -0.01464800   0.00000000
  0.32800000   0.00303592   0.01734902   0.00007765   0.00000024   0.00000000   0.00000000   0.00000000   0.00000000  -0.00237707   0.27035202   0.00000000   0.00000000   0.00000000   0.00000000   0.00000000   0.00000000  -0.01709000   0.00000000
  0.33000000   0.00303592   0.01734887   0.00010391   0.00000032   0.00000000   0.00000000   0.00000000   0.00000000  -0.00231141   0.27033368   0.00000000   0.00000000   0.00000000   0.00000000   0.00000000   0.00000000  -0.01709000   0.00000000
  0.33200000   0.00303592   0.01734866   0.00006720   0.00000020   0.00000000   0.00000000   0.00000000   0.00000000  -0.00225199   0.27031529   0.00000000   0.00000000   0.00000000   0.00000000   0.00000000   0.00000000  -0.01464800   0.00000000
  0.33400000   0.00000000   0.01734853  -0.00002042   0.00000000   0.00000000   0.00000000   0.00000000   0.00000000  -0.00220384   0.27031439   0.00000000   0.00000000   0.00000000   0.00000000   0.00000000   0.00000000  -0.02685500   0.00000000
  0.33600000   0.00000000   0.01734857  -0.00010837   0.00000000   0.00000000   0.00000000   0.00000000   0.00000000  -0.00217061   0.27034063   0.00000000   0.00000000   0.00000000   0.00000000   0.00000000   0.00000000  -0.02685500   0.00000000
  0.33800000   0.00000000   0.01734878  -0.00014476   0.00000000   0.00000000   0.00000000   0.00000000   0.00000000  -0.00215231   0.27039328   0.00000000   0.00000000   0.00000000   0.00000000   0.00000000   0.00000000  -0.01464800   0.00000000
  0.34000000   0.00000000   0.01734907  -0.00011352   0.00000000   0.00000000   0.00000000   0.00000000   0.00000000  -0.00214492   0.27046607   0.00000000   0.00000000   0.00000000   0.00000000   0.00000000   0.00000000  -0.01464800   0.00000000
  0.34200000   0.00000000   0.01734930  -0.00005911   0.00000000   0.00000000   0.00000000   0.00000000   0.00000000  -0.00214269   0.27055252   0.00000000   0.00000000   0.00000000   0.00000000   0.00000000   0.00000000  -0.01464800   0.00000000
  0.34400000   0.00145282   0.01734942  -0.00004658  -0.00000007   0.00000000   0.00000000   0.00000000   0.00000000  -0.00214001   0.27064692   0.00000000   0.00000000   0.00000000   0.00000000   0.00000000   0.00000000  -0.01220700   0.00000000
  0.34600000   0.00468498   0.01734951  -0.00008834  -0.00000041   0.00000000   0.00000000   0.00000000   0.00000000  -0.00213121   0.27074024   0.00000000   0.00000000   0.00000000   0.00000000   0.00000000   0.00000000  -0.02929700   0.00000000
  0.34800000   0.00145282   0.01734969  -0.00013644  -0.00000020   0.00000000   0.00000000   0.00000000   0.00000000  -0.00211139   0.27081797   0.00000000   0.00000000   0.00000000   0.00000000   0.00000000   0.00000000  -0.01709000   0.00000000
  0.35000000   0.00303592   0.01734996  -0.00014876  -0.00000045   0.00000000   0.00000000   0.00000000   0.00000000  -0.00207861   0.27086777   0.00000000   0.00000000   0.00000000   0.00000000   0.00000000   0.00000000  -0.01953100   0.00000000
  0.35200000   0.00145282   0.01735026  -0.00013776  -0.00000020   0.00000000   0.00000000   0.00000000   0.00000000  -0.00203455   0.27088836   0.00000000   0.00000000   0.00000000   0.00000000   0.00000000   0.00000000  -0.03173800   0.00000000
  0.35400000   0.00000000   0.01735053  -0.00013799   0.00000000   0.00000000   0.00000000   0.00000000   0.00000000  -0.00198280   0.27088815   0.00000000   0.00000000   0.00000000   0.00000000   0.00000000   0.00000000  -0.01464800   0.00000000
  0.35600000   0.00000000   0.01735081  -0.00015956   0.00000000   0.00000000   0.00000000   0.00000000   0.00000000  -0.00192756   0.27087773   0.00000000   0.00000000   0.00000000   0.00000000   0.00000000   0.00000000  -0.01709000   0.00000000
  0.35800000   0.00303592   0.01735113  -0.00020679  -0.00000063   0.00000000   0.00000000   0.00000000   0.00000000  -0.00187385   0.27086491   0.00000000   0.00000000   0.00000000   0.00000000   0.00000000   0.00000000  -0.02197300   0.00000000
  0.36000000   0.00000000   0.01735154  -0.00029010   0.00000000   0.00000000   0.00000000   0.00000000   0.00000000  -0.00182679   0.27085476   0.00000000   0.00000000   0.00000000   0.00000000   0.00000000   0.00000000  -0.01709000   0.00000000
  0.36200000   0.00000000   0.01735212  -0.00038630   0.00000000   0.00000000   0.00000000   0.00000000   0.00000000  -0.00178981   0.27085210   0.00000000   0.00000000   0.00000000   0.00000000   0.00000000   0.00000000  -0.01709000   0.00000000
  0.36400000   0.00145282   0.01735289  -0.00044237  -0.00000064   0.00000000   0.00000000   0.00000000   0.00000000  -0.00176445   0.27086342   0.00000000   0.00000000   0.00000000   0.00000000   0.00000000   0.00000000  -0.01220700   0.00000000
  0.36600000   0.00145282   0.01735378  -0.00042962  -0.00000062   0.00000000   0.00000000   0.00000000   0.00000000  -0.00175125   0.27089866   0.00000000   0.00000000   0.00000000   0.00000000   0.00000000   0.00000000  -0.01709000   0.00000000
  0.36800000   0.00000000   0.01735464  -0.00035335   0.00000000   0.00000000   0.00000000   0.00000000   0.00000000  -0.00174929   0.27097059   0.00000000   0.00000000   0.00000000   0.00000000   0.00000000   0.00000000  -0.01464800   0.00000000
  0.37000000   0.00145282   0.01735535  -0.00022188  -0.00000032   0.00000000   0.00000000   0.00000000   0.00000000  -0.00175554   0.27108967   0.00000000   0.00000000   0.00000000   0.00000000   0.00000000   0.00000000  -0.01220700   0.00000000
  0.37200000   0.00468498   0.01735579  -0.00004661  -0.00000022   0.00000000   0.00000000   0.00000000   0.00000000  -0.00176521   0.27125823   0.00000000   0.00000000   0.00000000   0.00000000   0.00000000   0.00000000  -0.01953100   0.00000000
  0.37400000   0.00000000   0.01735588   0.00012557   0.00000000   0.00000000   0.00000000   0.00000000   0.00000000  -0.00177247   0.27146500   0.00000000   0.00000000   0.00000000   0.00000000   0.00000000   0.00000000  -0.01464800   0.00000000
  0.37600000   0.00000000   0.01735563   0.00023235   0.00000000   0.00000000   0.00000000   0.00000000   0.00000000  -0.00177210   0.27168759   0.00000000   0.00000000   0.00000000   0.00000000   0.00000000   0.00000000  -0.01464800   0.00000000
  0.37800000   0.00468498   0.01735517   0.00027576   0.00000129   0.00000000   0.00000000   0.00000000   0.00000000  -0.00176149   0.27190520   0.00000000   0.00000000   0.00000000   0.00000000   0.00000000   0.00000000  -0.02685500   0.00000000
  0.38000000   0.00145282   0.01735462   0.00030894   0.00000045   0.00000000   0.00000000   0.00000000   0.00000000  -0.00174023   0.27210576   0.00000000   0.00000000   0.00000000   0.00000000   0.00000000   0.00000000  -0.01464800   0.00000000
  0.38200000   0.00303592   0.01735400   0.00033222   0.00000101   0.00000000   0.00000000   0.00000000   0.00000000  -0.00170876   0.27228327   0.00000000   0.00000000   0.00000000   0.00000000   0.00000000   0.00000000  -0.01953100   0.00000000
  0.38400000   0.00145282   0.01735333   0.00030283   0.00000044   0.00000000   0.00000000   0.00000000   0.00000000  -0.00166895   0.27243507   0.00000000   0.00000000   0.00000000   0.00000000   0.00000000   0.00000000  -0.01220700   0.00000000
  0.38600000   0.00626808   0.01735273   0.00022185   0.00000139   0.00000000   0.00000000   0.00000000   0.00000000  -0.00162424   0.27256180   0.00000000   0.00000000   0.00000000   0.00000000   0.00000000   0.00000000  -0.01220700   0.00000000
  0.38800000   0.00468498   0.01735228   0.00012067   0.00000057   0.00000000   0.00000000   0.00000000   0.00000000  -0.00157760   0.27266798   0.00000000   0.00000000   0.00000000   0.00000000   0.00000000   0.00000000  -0.01709000   0.00000000
  0.39000000   0.00000000   0.01735204   0.00002221   0.00000000   0.00000000   0.00000000   0.00000000   0.00000000  -0.00153152   0.27275841   0.00000000   0.00000000   0.00000000   0.00000000   0.00000000   0.00000000  -0.01464800   0.00000000
  0.39200000   0.00303592   0.01735200  -0.00003561  -0.00000011   0.00000000   0.00000000   0.00000000   0.00000000  -0.00149076   0.27282911   0.00000000   0.00000000   0.00000000   0.00000000   0.00000000   0.00000000  -0.01709000   0.00000000
  0.39400000   0.00303592   0.01735207  -0.00001082  -0.00000003   0.00000000   0.00000000   0.00000000   0.00000000  -0.00146382   0.27286513   0.00000000   0.00000000   0.00000000   0.00000000   0.00000000   0.00000000  -0.01709000   0.00000000
  0.39600000   0.00303592   0.01735209   0.00008692   0.00000026   0.00000000   0.00000000   0.00000000   0.00000000  -0.00146124   0.27285012   0.00000000   0.00000000   0.00000000   0.00000000   0.00000000   0.00000000  -0.00732420   0.00000000
  0.39800000   0.00000000   0.01735192   0.00019735   0.00000000   0.00000000   0.00000000   0.00000000   0.00000000  -0.00149222   0.27277482   0.00000000   0.00000000   0.00000000   0.00000000   0.00000000   0.00000000  -0.01953100   0.00000000
  0.40000000   0.00145282   0.01735152   0.00027365   0.00000040   0.00000000   0.00000000   0.00000000   0.00000000  -0.00156201   0.27263782   0.00000000   0.00000000   0.00000000   0.00000000   0.00000000   0.00000000  -0.01220700   0.00000000
  0.40200000   0.00000000   0.01735097   0.00031803   0.00000000   0.00000000   0.00000000   0.00000000   0.00000000  -0.00167125   0.27244396   0.00000000   0.00000000   0.00000000   0.00000000   0.00000000   0.00000000  -0.00488280   0.00000000
  0.40400000   0.00468498   0.01735034   0.00033868   0.00000159   0.00000000   0.00000000   0.00000000   0.00000000  -0.00181624   0.27220428   0.00000000   0.00000000   0.00000000   0.00000000   0.00000000   0.00000000  -0.01709000   0.00000000
  0.40600000   0.00145282   0.01734966   0.00030919   0.00000045   0.00000000   0.00000000   0.00000000   0.00000000  -0.00198992   0.27193618   0.00000000   0.00000000   0.00000000   0.00000000   0.00000000   0.00000000  -0.01464800   0.00000000
  0.40800000   0.00000000   0.01734904   0.00020621   0.00000000   0.00000000   0.00000000   0.00000000   0.00000000  -0.00218430   0.27166068   0.00000000   0.00000000   0.00000000   0.00000000   0.00000000   0.00000000  -0.01709000   0.00000000
  0.41000000   0.00468498   0.01734863   0.00005291   0.00000025   0.00000000   0.00000000   0.00000000   0.00000000  -0.00239212   0.27139603   0.00000000   0.00000000   0.00000000   0.00000000   0.00000000   0.00000000  -0.00976560   0.00000000
  0.41200000   0.00000000   0.01734852  -0.00009570   0.00000000   0.00000000   0.00000000   0.00000000   0.00000000  -0.00260570   0.27115393   0.00000000   0.00000000   0.00000000   0.00000000   0.00000000   0.00000000  -0.01220700   0.00000000
  0.41400000   0.00145282   0.01734872  -0.00018556  -0.00000027   0.00000000   0.00000000   0.00000000   0.00000000  -0.00281594   0.27094179   0.00000000   0.00000000   0.00000000   0.00000000   0.00000000   0.00000000  -0.02929700   0.00000000
  0.41600000   0.00145282   0.01734909  -0.00019663  -0.00000029   0.00000000   0.00000000   0.00000000   0.00000000  -0.00301461   0.27076370   0.00000000   0.00000000   0.00000000   0.00000000   0.00000000   0.00000000  -0.01709000   0.00000000
  0.41800000   0.00145282   0.01734948  -0.00016993  -0.00000025   0.00000000   0.00000000   0.00000000   0.00000000  -0.00319676   0.27061635   0.00000000   0.00000000   0.00000000   0.00000000   0.00000000   0.00000000  -0.01220700   0.00000000
  0.42000000   0.00000000   0.01734982  -0.00017213   0.00000000   0.00000000   0.00000000   0.00000000   0.00000000  -0.00336109   0.27049041   0.00000000   0.00000000   0.00000000   0.00000000   0.00000000   0.00000000  -0.01953100   0.00000000
  0.42200000   0.00145282   0.01735016  -0.00021452  -0.00000031   0.00000000   0.00000000   0.00000000   0.00000000  -0.00350951   0.27038096   0.00000000   0.00000000   0.00000000   0.00000000   0.00000000   0.00000000  -0.01953100   0.00000000
  0.42400000   0.00145282   0.01735059  -0.00023240  -0.00000034   0.00000000   0.00000000   0.00000000   0.00000000  -0.00364616   0.27029236   0.00000000   0.00000000   0.00000000   0.00000000   0.00000000   0.00000000  -0.01709000   0.00000000
  0.42600000   0.00468498   0.01735106  -0.00015109  -0.00000071   0.00000000   0.00000000   0.00000000   0.00000000  -0.00377586   0.27023004   0.00000000   0.00000000   0.00000000   0.00000000   0.00000000   0.00000000  -0.00976560   0.00000000
  0.42800000   0.00303592   0.01735136   0.00003920   0.00000012   0.00000000   0.00000000   0.00000000   0.00000000  -0.00390276   0.27019163   0.00000000   0.00000000   0.00000000   0.00000000   0.00000000   0.00000000  -0.01220700   0.00000000
  0.43000000   0.00000000   0.01735128   0.00027114   0.00000000   0.00000000   0.00000000   0.00000000   0.00000000  -0.00402916   0.27016783   0.00000000   0.00000000   0.00000000   0.00000000   0.00000000   0.00000000  -0.01709000   0.00000000
  0.43200000   0.00145282   0.01735074   0.00045452   0.00000066   0.00000000   0.00000000   0.00000000   0.00000000  -0.00415454   0.27015059   0.00000000   0.00000000   0.00000000   0.00000000   0.00000000   0.00000000  -0.01464800   0.00000000
  0.43400000   0.00785118   0.01734983   0.00054203   0.00000426   0.00000000   0.00000000   0.00000000   0.00000000  -0.00427508   0.27014184   0.00000000   0.00000000   0.00000000   0.00000000   0.00000000   0.00000000  -0.00488280   0.00000000
  0.43600000   0.00303592   0.01734875   0.00054775   0.00000166   0.00000000   0.00000000   0.00000000   0.00000000  -0.00438372   0.27015479   0.00000000   0.00000000   0.00000000   0.00000000   0.00000000   0.00000000  -0.01464800   0.00000000
  0.43800000   0.00000000   0.01734765   0.00051220   0.00000000   0.00000000   0.00000000   0.00000000   0.00000000  -0.00447149   0.27020222   0.00000000   0.00000000   0.00000000   0.00000000   0.00000000   0.00000000  -0.01709000   0.00000000
  0.44000000   0.00000000   0.01734663   0.00046001   0.00000000   0.00000000   0.00000000   0.00000000   0.00000000  -0.00453004   0.27028100   0.00000000   0.00000000   0.00000000   0.00000000   0.00000000   0.00000000  -0.01464800   0.00000000
  0.44200000   0.00303592   0.01734571   0.00038350   0.00000116   0.00000000   0.00000000   0.00000000   0.00000000  -0.00455444   0.27037133   0.00000000   0.00000000   0.00000000   0.00000000   0.00000000   0.00000000  -0.00244140   0.00000000
  0.44400000   0.00303592   0.01734494   0.00025205   0.00000077   0.00000000   0.00000000   0.00000000   0.00000000  -0.00454475   0.27045364   0.00000000   0.00000000   0.00000000   0.00000000   0.00000000   0.00000000  -0.01220700   0.00000000
  0.44600000   0.00303592   0.01734444   0.00005055   0.00000015   0.00000000   0.00000000   0.00000000   0.00000000  -0.00450594   0.27052374   0.00000000   0.00000000   0.00000000   0.00000000   0.00000000   0.00000000  -0.01709000   0.00000000
  0.44800000   0.00000000   0.01734433  -0.00018152   0.00000000   0.00000000   0.00000000   0.00000000   0.00000000  -0.00444665   0.27059121   0.00000000   0.00000000   0.00000000   0.00000000   0.00000000   0.00000000  -0.01709000   0.00000000
  0.45000000   0.00145282   0.01734470  -0.00037458  -0.00000054   0.00000000   0.00000000   0.00000000   0.00000000  -0.00437673   0.27067113   0.00000000   0.00000000   0.00000000   0.00000000   0.00000000   0.00000000  -0.01220700   0.00000000
  0.45200000   0.00303592   0.01734545  -0.00049275  -0.00000150   0.00000000   0.00000000   0.00000000   0.00000000  -0.00430455   0.27077879   0.00000000   0.00000000   0.00000000   0.00000000   0.00000000   0.00000000  -0.00976560   0.00000000
  0.45400000   0.00000000   0.01734643  -0.00054397   0.00000000   0.00000000   0.00000000   0.00000000   0.00000000  -0.00423503   0.27092323   0.00000000   0.00000000   0.00000000   0.00000000   0.00000000   0.00000000  -0.01220700   0.00000000
  0.45600000   0.00303592   0.01734752  -0.00053857  -0.00000164   0.00000000   0.00000000   0.00000000   0.00000000  -0.00416886   0.27110301   0.00000000   0.00000000   0.00000000   0.00000000   0.00000000   0.00000000  -0.01709000   0.00000000
  0.45800000   0.00000000   0.01734860  -0.00047318   0.00000000   0.00000000   0.00000000   0.00000000   0.00000000  -0.00410312   0.27131187   0.00000000   0.00000000   0.00000000   0.00000000   0.00000000   0.00000000  -0.01220700   0.00000000
  0.46000000   0.00000000   0.01734954  -0.00035993   0.00000000   0.00000000   0.00000000   0.00000000   0.00000000  -0.00403138   0.27154472   0.00000000   0.00000000   0.00000000   0.00000000   0.00000000   0.00000000  -0.00976560   0.00000000
  0.46200000   0.00145282   0.01735026  -0.00023888  -0.00000035   0.00000000   0.00000000   0.00000000   0.00000000  -0.00394325   0.27179501   0.00000000   0.00000000   0.00000000   0.00000000   0.00000000   0.00000000  -0.01709000   0.00000000
  0.46400000   0.00303592   0.01735074  -0.00013547  -0.00000041   0.00000000   0.00000000   0.00000000   0.00000000  -0.00382745   0.27204880   0.00000000   0.00000000   0.00000000   0.00000000   0.00000000   0.00000000  -0.01464800   0.00000000
  0.46600000   0.00303592   0.01735101  -0.00004136  -0.00000013   0.00000000   0.00000000   0.00000000   0.00000000  -0.00367698   0.27228509   0.00000000   0.00000000   0.00000000   0.00000000   0.00000000   0.00000000  -0.01464800   0.00000000
  0.46800000   0.00000000   0.01735110   0.00004487   0.00000000   0.00000000   0.00000000   0.00000000   0.00000000  -0.00349067   0.27248398   0.00000000   0.00000000   0.00000000   0.00000000   0.00000000   0.00000000  -0.01953100   0.00000000
  0.47000000   0.00000000   0.01735101   0.00011102   0.00000000   0.00000000   0.00000000   0.00000000   0.00000000  -0.00327125   0.27263566   0.00000000   0.00000000   0.00000000   0.00000000   0.00000000   0.00000000  -0.01464800   0.00000000
  0.47200000   0.01108334   0.01735078   0.00015923   0.00000176   0.00000000   0.00000000   0.00000000   0.00000000  -0.00302464   0.27274143   0.00000000   0.00000000   0.00000000   0.00000000   0.00000000   0.00000000  -0.01709000   0.00000000
  0.47400000   0.00468498   0.01735046   0.00018366   0.00000086   0.00000000   0.00000000   0.00000000   0.00000000  -0.00276138   0.27280753   0.00000000   0.00000000   0.00000000   0.00000000   0.00000000   0.00000000  -0.01220700   0.00000000
  0.47600000   0.00000000   0.01735010   0.00015313   0.00000000   0.00000000   0.00000000   0.00000000   0.00000000  -0.00249594   0.27284106   0.00000000   0.00000000   0.00000000   0.00000000   0.00000000   0.00000000  -0.01220700   0.00000000
  0.47800000   0.00303592   0.01734979   0.00006123   0.00000019   0.00000000   0.00000000   0.00000000   0.00000000  -0.00224318   0.27285087   0.00000000   0.00000000   0.00000000   0.00000000   0.00000000   0.00000000  -0.00732420   0.00000000
  0.48000000   0.00000000   0.01734967  -0.00004347   0.00000000   0.00000000   0.00000000   0.00000000   0.00000000  -0.00201539   0.27284803   0.00000000   0.00000000   0.00000000   0.00000000   0.00000000   0.00000000  -0.01953100   0.00000000
  0.48200000   0.00000000   0.01734976  -0.00010804   0.00000000   0.00000000   0.00000000   0.00000000   0.00000000  -0.00182104   0.27284333   0.00000000   0.00000000   0.00000000   0.00000000   0.00000000   0.00000000  -0.01953100   0.00000000
  0.48400000   0.00000000   0.01734997  -0.00013657   0.00000000   0.00000000   0.00000000   0.00000000   0.00000000  -0.00166499   0.27284357   0.00000000   0.00000000   0.00000000   0.00000000   0.00000000   0.00000000  -0.01220700   0.00000000
  0.48600000   0.00303592   0.01735025  -0.00017195  -0.00000052   0.00000000   0.00000000   0.00000000   0.00000000  -0.00154963   0.27285091   0.00000000   0.00000000   0.00000000   0.00000000   0.00000000   0.00000000  -0.01709000   0.00000000
  0.48800000   0.00303592   0.01735059  -0.00021508  -0.00000065   0.00000000   0.00000000   0.00000000   0.00000000  -0.00147608   0.27286662   0.00000000   0.00000000   0.00000000   0.00000000   0.00000000   0.00000000  -0.01220700   0.00000000
  0.49000000   0.00145282   0.01735102  -0.00019676  -0.00000029   0.00000000   0.00000000   0.00000000   0.00000000  -0.00144424   0.27289285   0.00000000   0.00000000   0.00000000   0.00000000   0.00000000   0.00000000  -0.01709000   0.00000000
  0.49200000   0.00145282   0.01735141  -0.00006204  -0.00000009   0.00000000   0.00000000   0.00000000   0.00000000  -0.00145186   0.27293072   0.00000000   0.00000000   0.00000000   0.00000000   0.00000000   0.00000000  -0.01464800   0.00000000
  0.49400000   0.00145282   0.01735154   0.00012565   0.00000018   0.00000000   0.00000000   0.00000000   0.00000000  -0.00149392   0.27298148   0.00000000   0.00000000   0.00000000   0.00000000   0.00000000   0.00000000  -0.00976560   0.00000000
  0.49600000   0.00000000   0.01735129   0.00021683   0.00000000   0.00000000   0.00000000   0.00000000   0.00000000  -0.00156349   0.27304998   0.00000000   0.00000000   0.00000000   0.00000000   0.00000000   0.00000000  -0.02197300   0.00000000
  0.49800000   0.00145282   0.01735085   0.00012488   0.00000018   0.00000000   0.00000000   0.00000000   0.00000000  -0.00165460   0.27313895   0.00000000   0.00000000   0.00000000   0.00000000   0.00000000   0.00000000  -0.01709000   0.00000000
  0.50000000   0.00468498   0.01735060  -0.00010536  -0.00000049   0.00000000   0.00000000   0.00000000   0.00000000  -0.00176554   0.27323642   0.00000000   0.00000000   0.00000000   0.00000000   0.00000000   0.00000000  -0.00976560   0.00000000
  0.50200000   0.00145282   0.01735081  -0.00035350  -0.00000051   0.00000000   0.00000000   0.00000000   0.00000000  -0.00189948   0.27331407   0.00000000   0.00000000   0.00000000   0.00000000   0.00000000   0.00000000  -0.01709000   0.00000000
  0.50400000   0.00000000   0.01735152  -0.00049476   0.00000000   0.00000000   0.00000000   0.00000000   0.00000000  -0.00206051   0.27333992   0.00000000   0.00000000   0.00000000   0.00000000   0.00000000   0.00000000  -0.01953100   0.00000000
  0.50600000   0.00000000   0.01735251  -0.00047010   0.00000000   0.00000000   0.00000000   0.00000000   0.00000000  -0.00224865   0.27329281   0.00000000   0.00000000   0.00000000   0.00000000   0.00000000   0.00000000  -0.01709000   0.00000000
  0.50800000   0.00000000   0.01735345  -0.00032502   0.00000000   0.00000000   0.00000000   0.00000000   0.00000000  -0.00245885   0.27316730   0.00000000   0.00000000   0.00000000   0.00000000   0.00000000   0.00000000  -0.01220700   0.00000000
  0.51000000   0.00000000   0.01735410  -0.00013272   0.00000000   0.00000000   0.00000000   0.00000000   0.00000000  -0.00268318   0.27296584   0.00000000   0.00000000   0.00000000   0.00000000   0.00000000   0.00000000  -0.01464800   0.00000000
  0.51200000   0.00303592   0.01735436   0.00008226   0.00000025   0.00000000   0.00000000   0.00000000   0.00000000  -0.00291216   0.27268818   0.00000000   0.00000000   0.00000000   0.00000000   0.00000000   0.00000000  -0.01220700   0.00000000
  0.51400000   0.00303592   0.01735420   0.00028546   0.00000087   0.00000000   0.00000000   0.00000000   0.00000000  -0.00313611   0.27233224   0.00000000   0.00000000   0.00000000   0.00000000   0.00000000   0.00000000  -0.01953100   0.00000000
  0.51600000   0.00303592   0.01735363   0.00040176   0.00000122   0.00000000   0.00000000   0.00000000   0.00000000  -0.00334824   0.27190812   0.00000000   0.00000000   0.00000000   0.00000000   0.00000000   0.00000000  -0.01709000   0.00000000
  0.51800000   0.00303592   0.01735283   0.00040024   0.00000122   0.00000000   0.00000000   0.00000000   0.00000000  -0.00354619   0.27144697   0.00000000   0.00000000   0.00000000   0.00000000   0.00000000   0.00000000  -0.01220700   0.00000000
  0.52000000   0.00000000   0.01735203   0.00031152   0.00000000   0.00000000   0.00000000   0.00000000   0.00000000  -0.00372964   0.27099032   0.00000000   0.00000000   0.00000000   0.00000000   0.00000000   0.00000000  -0.01464800   0.00000000
  0.52200000   0.00000000   0.01735140   0.00016605   0.00000000   0.00000000   0.00000000   0.00000000   0.00000000  -0.00389788   0.27057215   0.00000000   0.00000000   0.00000000   0.00000000   0.00000000   0.00000000  -0.01464800   0.00000000
  0.52400000   0.00468498   0.01735107  -0.00000679  -0.00000003   0.00000000   0.00000000   0.00000000   0.00000000  -0.00404928   0.27020962   0.00000000   0.00000000   0.00000000   0.00000000   0.00000000   0.00000000  -0.01220700   0.00000000
  0.52600000   0.00145282   0.01735108  -0.00016841  -0.00000024   0.00000000   0.00000000   0.00000000   0.00000000  -0.00418072   0.26990411   0.00000000   0.00000000   0.00000000   0.00000000   0.00000000   0.00000000  -0.01464800   0.00000000
  0.52800000   0.00303592   0.01735142  -0.00029989  -0.00000091   0.00000000   0.00000000   0.00000000   0.00000000  -0.00428668   0.26964886   0.00000000   0.00000000   0.00000000   0.00000000   0.00000000   0.00000000  -0.01464800   0.00000000
  0.53000000   0.00000000   0.01735202  -0.00038530   0.00000000   0.00000000   0.00000000   0.00000000   0.00000000  -0.00435924   0.26943638   0.00000000   0.00000000   0.00000000   0.00000000   0.00000000   0.00000000  -0.02197300   0.00000000
  0.53200000   0.00303592   0.01735279  -0.00037594  -0.00000114   0.00000000   0.00000000   0.00000000   0.00000000  -0.00439038   0.26925886   0.00000000   0.00000000   0.00000000   0.00000000   0.00000000   0.00000000  -0.01464800   0.00000000
  0.53400000   0.00145282   0.01735354  -0.00023376  -0.00000034   0.00000000   0.00000000   0.00000000   0.00000000  -0.00437510   0.26910600   0.00000000   0.00000000   0.00000000   0.00000000   0.00000000   0.00000000  -0.02441400   0.00000000
  0.53600000   0.00468498   0.01735401  -0.00000559  -0.00000003   0.00000000   0.00000000   0.00000000   0.00000000  -0.00431177   0.26896760   0.00000000   0.00000000   0.00000000   0.00000000   0.00000000   0.00000000  -0.01953100   0.00000000
  0.53800000   0.00145282   0.01735402   0.00018986   0.00000028   0.00000000   0.00000000   0.00000000   0.00000000  -0.00420038   0.26883913   0.00000000   0.00000000   0.00000000   0.00000000   0.00000000   0.00000000  -0.01220700   0.00000000
  0.54000000   0.00145282   0.01735364   0.00026784   0.00000039   0.00000000   0.00000000   0.00000000   0.00000000  -0.00404191   0.26872599   0.00000000   0.00000000   0.00000000   0.00000000   0.00000000   0.00000000  -0.01709000   0.00000000
  0.54200000   0.00468498   0.01735311   0.00023773   0.00000111   0.00000000   0.00000000   0.00000000   0.00000000  -0.00384078   0.26864033   0.00000000   0.00000000   0.00000000   0.00000000   0.00000000   0.00000000  -0.02685500   0.00000000
  0.54400000   0.00145282   0.01735263   0.00014508   0.00000021   0.00000000   0.00000000   0.00000000   0.00000000  -0.00360748   0.26858857   0.00000000   0.00000000   0.00000000   0.00000000   0.00000000   0.00000000  -0.01220700   0.00000000
  0.54600000   0.00303592   0.01735234   0.00002492   0.00000008   0.00000000   0.00000000   0.00000000   0.00000000  -0.00335612   0.26856494   0.00000000   0.00000000   0.00000000   0.00000000   0.00000000   0.00000000  -0.01220700   0.00000000
  0.54800000   0.00000000   0.01735229  -0.00007388   0.00000000   0.00000000   0.00000000   0.00000000   0.00000000  -0.00309981   0.26855971   0.00000000   0.00000000   0.00000000   0.00000000   0.00000000   0.00000000  -0.00732420   0.00000000
  0.55000000   0.00468498   0.01735244  -0.00010133  -0.00000047   0.00000000   0.00000000   0.00000000   0.00000000  -0.00285107   0.26856733   0.00000000   0.00000000   0.00000000   0.00000000   0.00000000   0.00000000  -0.02197300   0.00000000
  0.55200000   0.00000000   0.01735264  -0.00005775   0.00000000   0.00000000   0.00000000   0.00000000   0.00000000  -0.00262423   0.26858644   0.00000000   0.00000000   0.00000000   0.00000000   0.00000000   0.00000000  -0.01709000   0.00000000
  0.55400000   0.00785118   0.01735276   0.00000428   0.00000003   0.00000000   0.00000000   0.00000000   0.00000000  -0.00243281   0.26861681   0.00000000   0.00000000   0.00000000   0.00000000   0.00000000   0.00000000  -0.01709000   0.00000000
  0.55600000   0.00000000   0.01735275   0.00001719   0.00000000   0.00000000   0.00000000   0.00000000   0.00000000  -0.00228499   0.26865490   0.00000000   0.00000000   0.00000000   0.00000000   0.00000000   0.00000000  -0.01220700   0.00000000
  0.55800000   0.00145282   0.01735271  -0.00006149  -0.00000009   0.00000000   0.00000000   0.00000000   0.00000000  -0.00218324   0.26869378   0.00000000   0.00000000   0.00000000   0.00000000   0.00000000   0.00000000  -0.01709000   0.00000000
  0.56000000   0.00145282   0.01735284  -0.00021120  -0.00000031   0.00000000   0.00000000   0.00000000   0.00000000  -0.00212787   0.26872912   0.00000000   0.00000000   0.00000000   0.00000000   0.00000000   0.00000000  -0.00976560   0.00000000
  0.56200000   0.00000000   0.01735326  -0.00035515   0.00000000   0.00000000   0.00000000   0.00000000   0.00000000  -0.00211850   0.26876214   0.00000000   0.00000000   0.00000000   0.00000000   0.00000000   0.00000000  -0.01953100   0.00000000
  0.56400000   0.00303592   0.01735397  -0.00042410  -0.00000129   0.00000000   0.00000000   0.00000000   0.00000000  -0.00215197   0.26879761   0.00000000   0.00000000   0.00000000   0.00000000   0.00000000   0.00000000  -0.01464800   0.00000000
  0.56600000   0.00303592   0.01735482  -0.00039774  -0.00000121   0.00000000   0.00000000   0.00000000   0.00000000  -0.00222196   0.26884124   0.00000000   0.00000000   0.00000000   0.00000000   0.00000000   0.00000000  -0.01709000   0.00000000
  0.56800000   0.00303592   0.01735561  -0.00030057  -0.00000091   0.00000000   0.00000000   0.00000000   0.00000000  -0.00232202   0.26889645   0.00000000   0.00000000   0.00000000   0.00000000   0.00000000   0.00000000  -0.01709000   0.00000000
  0.57000000   0.00145282   0.01735621  -0.00019584  -0.00000028   0.00000000   0.00000000   0.00000000   0.00000000  -0.00244619   0.26896417   0.00000000   0.00000000   0.00000000   0.00000000   0.00000000   0.00000000  -0.01220700   0.00000000
  0.57200000   0.00303592   0.01735661  -0.00013621  -0.00000041   0.00000000   0.00000000   0.00000000   0.00000000  -0.00258662   0.26904818   0.00000000   0.00000000   0.00000000   0.00000000   0.00000000   0.00000000  -0.02685500   0.00000000
  0.57400000   0.00000000   0.01735688  -0.00008006   0.00000000   0.00000000   0.00000000   0.00000000   0.00000000  -0.00273288   0.26915665   0.00000000   0.00000000   0.00000000   0.00000000   0.00000000   0.00000000  -0.00732420   0.00000000
  0.57600000   0.00145282   0.01735704   0.00007122   0.00000010   0.00000000   0.00000000   0.00000000   0.00000000  -0.00287450   0.26929503   0.00000000   0.00000000   0.00000000   0.00000000   0.00000000   0.00000000  -0.02685500   0.00000000
  0.57800000   0.00000000   0.01735690   0.00032725   0.00000000   0.00000000   0.00000000   0.00000000   0.00000000  -0.00300468   0.26945756   0.00000000   0.00000000   0.00000000   0.00000000   0.00000000   0.00000000  -0.02685500   0.00000000
  0.58000000   0.00000000   0.01735624   0.00056954   0.00000000   0.00000000   0.00000000   0.00000000   0.00000000  -0.00312206   0.26962367   0.00000000   0.00000000   0.00000000   0.00000000   0.00000000   0.00000000  -0.00488280   0.00000000
  0.58200000   0.00000000   0.01735510   0.00067239   0.00000000   0.00000000   0.00000000   0.00000000   0.00000000  -0.00322969   0.26976532   0.00000000   0.00000000   0.00000000   0.00000000   0.00000000   0.00000000  -0.01220700   0.00000000
  0.58400000   0.00000000   0.01735376   0.00061845   0.00000000   0.00000000   0.00000000   0.00000000   0.00000000  -0.00333209   0.26986245   0.00000000   0.00000000   0.00000000   0.00000000   0.00000000   0.00000000  -0.00976560   0.00000000
  0.58600000   0.00145282   0.01735252   0.00047312   0.00000069   0.00000000   0.00000000   0.00000000   0.00000000  -0.00343178   0.26990791   0.00000000   0.00000000   0.00000000   0.00000000   0.00000000   0.00000000  -0.01464800   0.00000000
  0.58800000   0.00785118   0.01735157   0.00029116   0.00000229   0.00000000   0.00000000   0.00000000   0.00000000  -0.00352710   0.26990100   0.00000000   0.00000000   0.00000000   0.00000000   0.00000000   0.00000000  -0.03662100   0.00000000
  0.59000000   0.00145282   0.01735099   0.00010223   0.00000015   0.00000000   0.00000000   0.00000000   0.00000000  -0.00361370   0.26984601   0.00000000   0.00000000   0.00000000   0.00000000   0.00000000   0.00000000  -0.01709000   0.00000000
  0.59200000   0.00000000   0.01735079  -0.00006768   0.00000000   0.00000000   0.00000000   0.00000000   0.00000000  -0.00368712   0.26975533   0.00000000   0.00000000   0.00000000   0.00000000   0.00000000   0.00000000  -0.01464800   0.00000000
  0.59400000   0.00145282   0.01735092  -0.00021654  -0.00000031   0.00000000   0.00000000   0.00000000   0.00000000  -0.00374329   0.26964471   0.00000000   0.00000000   0.00000000   0.00000000   0.00000000   0.00000000  -0.00732420   0.00000000
  0.59600000   0.00303592   0.01735136  -0.00035551  -0.00000108   0.00000000   0.00000000   0.00000000   0.00000000  -0.00377905   0.26952499   0.00000000   0.00000000   0.00000000   0.00000000   0.00000000   0.00000000  -0.00488280   0.00000000
  0.59800000   0.00000000   0.01735207  -0.00046397   0.00000000   0.00000000   0.00000000   0.00000000   0.00000000  -0.00379427   0.26940191   0.00000000   0.00000000   0.00000000   0.00000000   0.00000000   0.00000000  -0.01709000   0.00000000
  0.60000000   0.00000000   0.01735300  -0.00050577   0.00000000   0.00000000   0.00000000   0.00000000   0.00000000  -0.00379192   0.26928212   0.00000000   0.00000000   0.00000000   0.00000000   0.00000000   0.00000000  -0.01709000   0.00000000
  0.60200000   0.00468498   0.01735401  -0.00047309  -0.00000222   0.00000000   0.00000000   0.00000000   0.00000000  -0.00377410   0.26917922   0.00000000   0.00000000   0.00000000   0.00000000   0.00000000   0.00000000  -0.01464800   0.00000000
  0.60400000   0.00000000   0.01735495  -0.00037729   0.00000000   0.00000000   0.00000000   0.00000000   0.00000000  -0.00373899   0.26911546   0.00000000   0.00000000   0.00000000   0.00000000   0.00000000   0.00000000  -0.01220700   0.00000000
  0.60600000   0.00000000   0.01735571  -0.00022178   0.00000000   0.00000000   0.00000000   0.00000000   0.00000000  -0.00368194   0.26911348   0.00000000   0.00000000   0.00000000   0.00000000   0.00000000   0.00000000  -0.01709000   0.00000000
  0.60800000   0.00303592   0.01735615  -0.00001949  -0.00000006   0.00000000   0.00000000   0.00000000   0.00000000  -0.00359993   0.26918480   0.00000000   0.00000000   0.00000000   0.00000000   0.00000000   0.00000000  -0.01709000   0.00000000
  0.61000000   0.00000000   0.01735619   0.00017305   0.00000000   0.00000000   0.00000000   0.00000000   0.00000000  -0.00349470   0.26932862   0.00000000   0.00000000   0.00000000   0.00000000   0.00000000   0.00000000  -0.01709000   0.00000000
  0.61200000   0.00000000   0.01735584   0.00029516   0.00000000   0.00000000   0.00000000   0.00000000   0.00000000  -0.00337145   0.26953829   0.00000000   0.00000000   0.00000000   0.00000000   0.00000000   0.00000000  -0.01220700   0.00000000
  0.61400000   0.00000000   0.01735525   0.00035682   0.00000000   0.00000000   0.00000000   0.00000000   0.00000000  -0.00323630   0.26980811   0.00000000   0.00000000   0.00000000   0.00000000   0.00000000   0.00000000  -0.01953100   0.00000000
  0.61600000   0.00000000   0.01735454   0.00039804   0.00000000   0.00000000   0.00000000   0.00000000   0.00000000  -0.00309606   0.27013682   0.00000000   0.00000000   0.00000000   0.00000000   0.00000000   0.00000000  -0.01220700   0.00000000
  0.61800000   0.00145282   0.01735374   0.00040413   0.00000059   0.00000000   0.00000000   0.00000000   0.00000000  -0.00295857   0.27052095   0.00000000   0.00000000   0.00000000   0.00000000   0.00000000   0.00000000  -0.01709000   0.00000000
  0.62000000   0.00000000   0.01735294   0.00035027   0.00000000   0.00000000   0.00000000   0.00000000   0.00000000  -0.00283126   0.27094363   0.00000000   0.00000000   0.00000000   0.00000000   0.00000000   0.00000000  -0.00976560   0.00000000
  0.62200000   0.00145282   0.01735224   0.00026374   0.00000038   0.00000000   0.00000000   0.00000000   0.00000000  -0.00271761   0.27137427   0.00000000   0.00000000   0.00000000   0.00000000   0.00000000   0.00000000  -0.01220700   0.00000000
  0.62400000   0.00145282   0.01735171   0.00018046   0.00000026   0.00000000   0.00000000   0.00000000   0.00000000  -0.00261551   0.27178051   0.00000000   0.00000000   0.00000000   0.00000000   0.00000000   0.00000000  -0.01220700   0.00000000
  0.62600000   0.00303592   0.01735135   0.00011763   0.00000036   0.00000000   0.00000000   0.00000000   0.00000000  -0.00252117   0.27213757   0.00000000   0.00000000   0.00000000   0.00000000   0.00000000   0.00000000  -0.00488280   0.00000000
  0.62800000   0.00145282   0.01735111   0.00009601   0.00000014   0.00000000   0.00000000   0.00000000   0.00000000  -0.00243527   0.27242293   0.00000000   0.00000000   0.00000000   0.00000000   0.00000000   0.00000000  -0.01709000   0.00000000
  0.63000000   0.00145282   0.01735092   0.00012118   0.00000018   0.00000000   0.00000000   0.00000000   0.00000000  -0.00236425   0.27260697   0.00000000   0.00000000   0.00000000   0.00000000   0.00000000   0.00000000  -0.01220700   0.00000000
  0.63200000   0.00303592   0.01735068   0.00017214   0.00000052   0.00000000   0.00000000   0.00000000   0.00000000  -0.00231569   0.27265799   0.00000000   0.00000000   0.00000000   0.00000000   0.00000000   0.00000000  -0.01464800   0.00000000
  0.63400000   0.00145282   0.01735033   0.00023694   0.00000034   0.00000000   0.00000000   0.00000000   0.00000000  -0.00229362   0.27255938   0.00000000   0.00000000   0.00000000   0.00000000   0.00000000   0.00000000  -0.02197300   0.00000000
  0.63600000   0.00000000   0.01734986   0.00030627   0.00000000   0.00000000   0.00000000   0.00000000   0.00000000  -0.00229778   0.27232243   0.00000000   0.00000000   0.00000000   0.00000000   0.00000000   0.00000000  -0.01709000   0.00000000
  0.63800000   0.00303592   0.01734925   0.00033922   0.00000103   0.00000000   0.00000000   0.00000000   0.00000000  -0.00232484   0.27198117   0.00000000   0.00000000   0.00000000   0.00000000   0.00000000   0.00000000  -0.01464800   0.00000000
  0.64000000   0.00303592   0.01734857   0.00029228   0.00000089   0.00000000   0.00000000   0.00000000   0.00000000  -0.00236948   0.27157413   0.00000000   0.00000000   0.00000000   0.00000000   0.00000000   0.00000000  -0.00976560   0.00000000
  0.64200000   0.00000000   0.01734798   0.00016342   0.00000000   0.00000000   0.00000000   0.00000000   0.00000000  -0.00242557   0.27113518   0.00000000   0.00000000   0.00000000   0.00000000   0.00000000   0.00000000  -0.01709000   0.00000000
  0.64400000   0.01108334   0.01734766  -0.00001923  -0.00000021   0.00000000   0.00000000   0.00000000   0.00000000  -0.00248746   0.27069887   0.00000000   0.00000000   0.00000000   0.00000000   0.00000000   0.00000000  -0.01220700   0.00000000
  0.64600000   0.00468498   0.01734769  -0.00022387  -0.00000105   0.00000000   0.00000000   0.00000000   0.00000000  -0.00255128   0.27030084   0.00000000   0.00000000   0.00000000   0.00000000   0.00000000   0.00000000  -0.01953100   0.00000000
  0.64800000   0.00145282   0.01734814  -0.00041595  -0.00000060   0.00000000   0.00000000   0.00000000   0.00000000  -0.00261518   0.26996600   0.00000000   0.00000000   0.00000000   0.00000000   0.00000000   0.00000000  -0.01220700   0.00000000
  0.65000000   0.00303592   0.01734897  -0.00055577  -0.00000169   0.00000000   0.00000000   0.00000000   0.00000000  -0.00267747   0.26970273   0.00000000   0.00000000   0.00000000   0.00000000   0.00000000   0.00000000  -0.01953100   0.00000000
  0.65200000   0.00468498   0.01735009  -0.00062055  -0.00000291   0.00000000   0.00000000   0.00000000   0.00000000  -0.00273451   0.26951037   0.00000000   0.00000000   0.00000000   0.00000000   0.00000000   0.00000000  -0.01953100   0.00000000
  0.65400000   0.00303592   0.01735133  -0.00061752  -0.00000187   0.00000000   0.00000000   0.00000000   0.00000000  -0.00278138   0.26938336   0.00000000   0.00000000   0.00000000   0.00000000   0.00000000   0.00000000  -0.01709000   0.00000000
  0.65600000   0.00950024   0.01735256  -0.00054601  -0.00000519   0.00000000   0.00000000   0.00000000   0.00000000  -0.00281369   0.26930839   0.00000000   0.00000000   0.00000000   0.00000000   0.00000000   0.00000000  -0.01464800   0.00000000
  0.65800000   0.00000000   0.01735365  -0.00038841   0.00000000   0.00000000   0.00000000   0.00000000   0.00000000  -0.00282902   0.26926614   0.00000000   0.00000000   0.00000000   0.00000000   0.00000000   0.00000000  -0.01220700   0.00000000
  0.66000000   0.00468498   0.01735443  -0.00017546  -0.00000082   0.00000000   0.00000000   0.00000000   0.00000000  -0.00282922   0.26923839   0.00000000   0.00000000   0.00000000   0.00000000   0.00000000   0.00000000  -0.02441400   0.00000000
  0.66200000   0.00626808   0.01735478   0.00002209   0.00000014   0.00000000   0.00000000   0.00000000   0.00000000  -0.00282087   0.26921258   0.00000000   0.00000000   0.00000000   0.00000000   0.00000000   0.00000000  -0.01464800   0.00000000
  0.66400000   0.00785118   0.01735474   0.00018221   0.00000143   0.00000000   0.00000000   0.00000000   0.00000000  -0.00281217   0.26918253   0.00000000   0.00000000   0.00000000   0.00000000   0.00000000   0.00000000  -0.01709000   0.00000000
  0.66600000   0.00000000   0.01735437   0.00030963   0.00000000   0.00000000   0.00000000   0.00000000   0.00000000  -0.00280998   0.26914857   0.00000000   0.00000000   0.00000000   0.00000000   0.00000000   0.00000000  -0.00488280   0.00000000
  0.66800000   0.00303592   0.01735375   0.00037034   0.00000112   0.00000000   0.00000000   0.00000000   0.00000000  -0.00281857   0.26911641   0.00000000   0.00000000   0.00000000   0.00000000   0.00000000   0.00000000  -0.00488280   0.00000000
  0.67000000   0.00000000   0.01735301   0.00034856   0.00000000   0.00000000   0.00000000   0.00000000   0.00000000  -0.00283928   0.26909547   0.00000000   0.00000000   0.00000000   0.00000000   0.00000000   0.00000000  -0.01953100   0.00000000
  0.67200000   0.00000000   0.01735232   0.00029096   0.00000000   0.00000000   0.00000000   0.00000000   0.00000000  -0.00287229   0.26909770   0.00000000   0.00000000   0.00000000   0.00000000   0.00000000   0.00000000  -0.01709000   0.00000000
  0.67400000   0.00626808   0.01735173   0.00024586   0.00000154   0.00000000   0.00000000   0.00000000   0.00000000  -0.00291854   0.26913645   0.00000000   0.00000000   0.00000000   0.00000000   0.00000000   0.00000000  -0.01709000   0.00000000
  0.67600000   0.00000000   0.01735124   0.00023883   0.00000000   0.00000000   0.00000000   0.00000000   0.00000000  -0.00297911   0.26922212   0.00000000   0.00000000   0.00000000   0.00000000   0.00000000   0.00000000  -0.00976560   0.00000000
  0.67800000   0.00626808   0.01735077   0.00029095   0.00000182   0.00000000   0.00000000   0.00000000   0.00000000  -0.00305383   0.26935148   0.00000000   0.00000000   0.00000000   0.00000000   0.00000000   0.00000000  -0.01709000   0.00000000
  0.68000000   0.00145282   0.01735018   0.00039086   0.00000057   0.00000000   0.00000000   0.00000000   0.00000000  -0.00314132   0.26950488   0.00000000   0.00000000   0.00000000   0.00000000   0.00000000   0.00000000  -0.00488280   0.00000000
  0.68200000   0.00145282   0.01734940   0.00048978   0.00000071   0.00000000   0.00000000   0.00000000   0.00000000  -0.00323915   0.26966426   0.00000000   0.00000000   0.00000000   0.00000000   0.00000000   0.00000000  -0.01464800   0.00000000
  0.68400000   0.00303592   0.01734842   0.00055734   0.00000169   0.00000000   0.00000000   0.00000000   0.00000000  -0.00334318   0.26983039   0.00000000   0.00000000   0.00000000   0.00000000   0.00000000   0.00000000  -0.02197300   0.00000000
  0.68600000   0.00950024   0.01734731   0.00060106   0.00000571   0.00000000   0.00000000   0.00000000   0.00000000  -0.00344587   0.27001919   0.00000000   0.00000000   0.00000000   0.00000000   0.00000000   0.00000000  -0.00976560   0.00000000
  0.68800000   0.00000000   0.01734611   0.00062700   0.00000000   0.00000000   0.00000000   0.00000000   0.00000000  -0.00353549   0.27024740   0.00000000   0.00000000   0.00000000   0.00000000   0.00000000   0.00000000  -0.01709000   0.00000000
  0.69000000   0.00303592   0.01734485   0.00060672   0.00000184   0.00000000   0.00000000   0.00000000   0.00000000  -0.00359830   0.27052015   0.00000000   0.00000000   0.00000000   0.00000000   0.00000000   0.00000000  -0.01220700   0.00000000
  0.69200000   0.00000000   0.01734364   0.00047826   0.00000000   0.00000000   0.00000000   0.00000000   0.00000000  -0.00362373   0.27082625   0.00000000   0.00000000   0.00000000   0.00000000   0.00000000   0.00000000  -0.01464800   0.00000000
  0.69400000   0.00468498   0.01734268   0.00019528   0.00000091   0.00000000   0.00000000   0.00000000   0.00000000  -0.00360857   0.27114267   0.00000000   0.00000000   0.00000000   0.00000000   0.00000000   0.00000000  -0.01953100   0.00000000
  0.69600000   0.00000000   0.01734229  -0.00019360   0.00000000   0.00000000   0.00000000   0.00000000   0.00000000  -0.00355611   0.27143768   0.00000000   0.00000000   0.00000000   0.00000000   0.00000000   0.00000000  -0.01464800   0.00000000
  0.69800000   0.00303592   0.01734268  -0.00055105  -0.00000167   0.00000000   0.00000000   0.00000000   0.00000000  -0.00347289   0.27167269   0.00000000   0.00000000   0.00000000   0.00000000   0.00000000   0.00000000  -0.01953100   0.00000000
  0.70000000   0.00000000   0.01734378  -0.00077235   0.00000000   0.00000000   0.00000000   0.00000000   0.00000000  -0.00336765   0.27181590   0.00000000   0.00000000   0.00000000   0.00000000   0.00000000   0.00000000  -0.01464800   0.00000000
  0.70200000   0.00000000   0.01734532  -0.00085274   0.00000000   0.00000000   0.00000000   0.00000000   0.00000000  -0.00325106   0.27186053   0.00000000   0.00000000   0.00000000   0.00000000   0.00000000   0.00000000  -0.01709000   0.00000000
  0.70400000   0.00145282   0.01734703  -0.00082499  -0.00000120   0.00000000   0.00000000   0.00000000   0.00000000  -0.00313282   0.27182485   0.00000000   0.00000000   0.00000000   0.00000000   0.00000000   0.00000000  -0.01220700   0.00000000
  0.70600000   0.00468498   0.01734868  -0.00069354  -0.00000325   0.00000000   0.00000000   0.00000000   0.00000000  -0.00301849   0.27173410   0.00000000   0.00000000   0.00000000   0.00000000   0.00000000   0.00000000  -0.01709000   0.00000000
  0.70800000   0.00000000   0.01735007  -0.00045034   0.00000000   0.00000000   0.00000000   0.00000000   0.00000000  -0.00290991   0.27160578   0.00000000   0.00000000   0.00000000   0.00000000   0.00000000   0.00000000  -0.00976560   0.00000000
  0.71000000   0.00468498   0.01735097  -0.00012786  -0.00000060   0.00000000   0.00000000   0.00000000   0.00000000  -0.00280787   0.27144881   0.00000000   0.00000000   0.00000000   0.00000000   0.00000000   0.00000000  -0.01709000   0.00000000
  0.71200000   0.00000000   0.01735122   0.00018718   0.00000000   0.00000000   0.00000000   0.00000000   0.00000000  -0.00271407   0.27126825   0.00000000   0.00000000   0.00000000   0.00000000   0.00000000   0.00000000  -0.00976560   0.00000000
  0.71400000   0.00468498   0.01735085   0.00040127   0.00000188   0.00000000   0.00000000   0.00000000   0.00000000  -0.00263201   0.27106725   0.00000000   0.00000000   0.00000000   0.00000000   0.00000000   0.00000000  -0.01709000   0.00000000
  0.71600000   0.00000000   0.01735005   0.00047376   0.00000000   0.00000000   0.00000000   0.00000000   0.00000000  -0.00256742   0.27084773   0.00000000   0.00000000   0.00000000   0.00000000   0.00000000   0.00000000  -0.01709000   0.00000000
  0.71800000   0.00000000   0.01734910   0.00043069   0.00000000   0.00000000   0.00000000   0.00000000   0.00000000  -0.00252600   0.27061428   0.00000000   0.00000000   0.00000000   0.00000000   0.00000000   0.00000000  -0.01953100   0.00000000
  0.72000000   0.00468498   0.01734824   0.00032844   0.00000154   0.00000000   0.00000000   0.00000000   0.00000000  -0.00250887   0.27037628   0.00000000   0.00000000   0.00000000   0.00000000   0.00000000   0.00000000  -0.01709000   0.00000000
  0.72200000   0.00145282   0.01734758   0.00021465   0.00000031   0.00000000   0.00000000   0.00000000   0.00000000  -0.00251167   0.27014145   0.00000000   0.00000000   0.00000000   0.00000000   0.00000000   0.00000000  -0.01709000   0.00000000
  0.72400000   0.00145282   0.01734715   0.00011681   0.00000017   0.00000000   0.00000000   0.00000000   0.00000000  -0.00252848   0.26991002   0.00000000   0.00000000   0.00000000   0.00000000   0.00000000   0.00000000  -0.01709000   0.00000000
  0.72600000   0.00145282   0.01734692   0.00004696   0.00000007   0.00000000   0.00000000   0.00000000   0.00000000  -0.00255566   0.26968435   0.00000000   0.00000000   0.00000000   0.00000000   0.00000000   0.00000000  -0.00732420   0.00000000
  0.72800000   0.00468498   0.01734682   0.00000812   0.00000004   0.00000000   0.00000000   0.00000000   0.00000000  -0.00259310   0.26948273   0.00000000   0.00000000   0.00000000   0.00000000   0.00000000   0.00000000  -0.01953100   0.00000000
  0.73000000   0.00000000   0.01734681  -0.00000103   0.00000000   0.00000000   0.00000000   0.00000000   0.00000000  -0.00264319   0.26933234   0.00000000   0.00000000   0.00000000   0.00000000   0.00000000   0.00000000  -0.01220700   0.00000000
  0.73200000   0.00000000   0.01734681   0.00001659   0.00000000   0.00000000   0.00000000   0.00000000   0.00000000  -0.00270864   0.26924467   0.00000000   0.00000000   0.00000000   0.00000000   0.00000000   0.00000000  -0.01464800   0.00000000
  0.73400000   0.00000000   0.01734678   0.00005723   0.00000000   0.00000000   0.00000000   0.00000000   0.00000000  -0.00279005   0.26920388   0.00000000   0.00000000   0.00000000   0.00000000   0.00000000   0.00000000  -0.02197300   0.00000000
  0.73600000   0.00145282   0.01734666   0.00011517   0.00000017   0.00000000   0.00000000   0.00000000   0.00000000  -0.00288492   0.26918004   0.00000000   0.00000000   0.00000000   0.00000000   0.00000000   0.00000000  -0.02685500   0.00000000
  0.73800000   0.00303592   0.01734643   0.00018014   0.00000055   0.00000000   0.00000000   0.00000000   0.00000000  -0.00298936   0.26914788   0.00000000   0.00000000   0.00000000   0.00000000   0.00000000   0.00000000  -0.01709000   0.00000000
  0.74000000   0.00000000   0.01734607   0.00023365   0.00000000   0.00000000   0.00000000   0.00000000   0.00000000  -0.00309931   0.26909371   0.00000000   0.00000000   0.00000000   0.00000000   0.00000000   0.00000000  -0.01709000   0.00000000
  0.74200000   0.00145282   0.01734560   0.00025057   0.00000036   0.00000000   0.00000000   0.00000000   0.00000000  -0.00320911   0.26901496   0.00000000   0.00000000   0.00000000   0.00000000   0.00000000   0.00000000  -0.00976560   0.00000000
  0.74400000   0.00303592   0.01734510   0.00022299   0.00000068   0.00000000   0.00000000   0.00000000   0.00000000  -0.00331059   0.26891916   0.00000000   0.00000000   0.00000000   0.00000000   0.00000000   0.00000000  -0.01709000   0.00000000
  0.74600000   0.00000000   0.01734466   0.00018468   0.00000000   0.00000000   0.00000000   0.00000000   0.00000000  -0.00339587   0.26882179   0.00000000   0.00000000   0.00000000   0.00000000   0.00000000   0.00000000  -0.01709000   0.00000000
  0.74800000   0.00468498   0.01734429   0.00016211   0.00000076   0.00000000   0.00000000   0.00000000   0.00000000  -0.00346053   0.26874174   0.00000000   0.00000000   0.00000000   0.00000000   0.00000000   0.00000000  -0.02197300   0.00000000
  0.75000000   0.00145282   0.01734396   0.00010709   0.00000016   0.00000000   0.00000000   0.00000000   0.00000000  -0.00350411   0.26869609   0.00000000   0.00000000   0.00000000   0.00000000   0.00000000   0.00000000  -0.01709000   0.00000000
  0.75200000   0.00468498   0.01734375  -0.00002742  -0.00000013   0.00000000   0.00000000   0.00000000   0.00000000  -0.00352809   0.26869795   0.00000000   0.00000000   0.00000000   0.00000000   0.00000000   0.00000000  -0.02197300   0.00000000
  0.75400000   0.00468498   0.01734380  -0.00017309  -0.00000081   0.00000000   0.00000000   0.00000000   0.00000000  -0.00353379   0.26875602   0.00000000   0.00000000   0.00000000   0.00000000   0.00000000   0.00000000  -0.01709000   0.00000000
  0.75600000   0.00950024   0.01734415  -0.00021421  -0.00000204   0.00000000   0.00000000   0.00000000   0.00000000  -0.00352165   0.26887147   0.00000000   0.00000000   0.00000000   0.00000000   0.00000000   0.00000000  -0.01464800   0.00000000
  0.75800000   0.00145282   0.01734458  -0.00011853  -0.00000017   0.00000000   0.00000000   0.00000000   0.00000000  -0.00349269   0.26903462   0.00000000   0.00000000   0.00000000   0.00000000   0.00000000   0.00000000  -0.01953100   0.00000000
  0.76000000   0.00303592   0.01734482   0.00006234   0.00000019   0.00000000   0.00000000   0.00000000   0.00000000  -0.00344931   0.26922635   0.00000000   0.00000000   0.00000000   0.00000000   0.00000000   0.00000000  -0.01464800   0.00000000
  0.76200000   0.00145282   0.01734469   0.00025223   0.00000037   0.00000000   0.00000000   0.00000000   0.00000000  -0.00339465   0.26942362   0.00000000   0.00000000   0.00000000   0.00000000   0.00000000   0.00000000  -0.01220700   0.00000000
  0.76400000   0.00303592   0.01734419   0.00036808   0.00000112   0.00000000   0.00000000   0.00000000   0.00000000  -0.00333332   0.26960368   0.00000000   0.00000000   0.00000000   0.00000000   0.00000000   0.00000000  -0.02929700   0.00000000
  0.76600000   0.00145282   0.01734345   0.00033089   0.00000048   0.00000000   0.00000000   0.00000000   0.00000000  -0.00327198   0.26974389   0.00000000   0.00000000   0.00000000   0.00000000   0.00000000   0.00000000  -0.01709000   0.00000000
  0.76800000   0.00468498   0.01734279   0.00012755   0.00000060   0.00000000   0.00000000   0.00000000   0.00000000  -0.00321664   0.26982415   0.00000000   0.00000000   0.00000000   0.00000000   0.00000000   0.00000000  -0.01953100   0.00000000
  0.77000000   0.00303592   0.01734253  -0.00013874  -0.00000042   0.00000000   0.00000000   0.00000000   0.00000000  -0.00316921   0.26983497   0.00000000   0.00000000   0.00000000   0.00000000   0.00000000   0.00000000  -0.01464800   0.00000000
  0.77200000   0.00145282   0.01734281  -0.00032628  -0.00000047   0.00000000   0.00000000   0.00000000   0.00000000  -0.00312755   0.26978086   0.00000000   0.00000000   0.00000000   0.00000000   0.00000000   0.00000000  -0.00976560   0.00000000
  0.77400000   0.00145282   0.01734346  -0.00038494  -0.00000056   0.00000000   0.00000000   0.00000000   0.00000000  -0.00308880   0.26967595   0.00000000   0.00000000   0.00000000   0.00000000   0.00000000   0.00000000  -0.00976560   0.00000000
  0.77600000   0.00145282   0.01734423  -0.00036933  -0.00000054   0.00000000   0.00000000   0.00000000   0.00000000  -0.00305247   0.26953992   0.00000000   0.00000000   0.00000000   0.00000000   0.00000000   0.00000000  -0.01464800   0.00000000
  0.77800000   0.00145282   0.01734497  -0.00036106  -0.00000052   0.00000000   0.00000000   0.00000000   0.00000000  -0.00302134   0.26939525   0.00000000   0.00000000   0.00000000   0.00000000   0.00000000   0.00000000  -0.01220700   0.00000000
  0.78000000   0.00303592   0.01734569  -0.00040220  -0.00000122   0.00000000   0.00000000   0.00000000   0.00000000  -0.00300091   0.26926592   0.00000000   0.00000000   0.00000000   0.00000000   0.00000000   0.00000000  -0.01709000   0.00000000
  0.78200000   0.00000000   0.01734650  -0.00045810   0.00000000   0.00000000   0.00000000   0.00000000   0.00000000  -0.00299760   0.26917979   0.00000000   0.00000000   0.00000000   0.00000000   0.00000000   0.00000000  -0.01709000   0.00000000
  0.78400000   0.00000000   0.01734741  -0.00044871   0.00000000   0.00000000   0.00000000   0.00000000   0.00000000  -0.00301612   0.26916843   0.00000000   0.00000000   0.00000000   0.00000000   0.00000000   0.00000000  -0.02197300   0.00000000
  0.78600000   0.00145282   0.01734831  -0.00034795  -0.00000051   0.00000000   0.00000000   0.00000000   0.00000000  -0.00305746   0.26925514   0.00000000   0.00000000   0.00000000   0.00000000   0.00000000   0.00000000  -0.01464800   0.00000000
  0.78800000   0.00785118   0.01734901  -0.00020772  -0.00000163   0.00000000   0.00000000   0.00000000   0.00000000  -0.00311860   0.26943515   0.00000000   0.00000000   0.00000000   0.00000000   0.00000000   0.00000000  -0.01709000   0.00000000
  0.79000000   0.00145282   0.01734942  -0.00006470  -0.00000009   0.00000000   0.00000000   0.00000000   0.00000000  -0.00319436   0.26966858   0.00000000   0.00000000   0.00000000   0.00000000   0.00000000   0.00000000  -0.01953100   0.00000000
  0.79200000   0.00468498   0.01734955   0.00011153   0.00000052   0.00000000   0.00000000   0.00000000   0.00000000  -0.00328087   0.26989764   0.00000000   0.00000000   0.00000000   0.00000000   0.00000000   0.00000000  -0.00244140   0.00000000
  0.79400000   0.00145282   0.01734933   0.00035549   0.00000052   0.00000000   0.00000000   0.00000000   0.00000000  -0.00337746   0.27007223   0.00000000   0.00000000   0.00000000   0.00000000   0.00000000   0.00000000  -0.01464800   0.00000000
  0.79600000   0.00145282   0.01734862   0.00062716   0.00000091   0.00000000   0.00000000   0.00000000   0.00000000  -0.00348520   0.27016086   0.00000000   0.00000000   0.00000000   0.00000000   0.00000000   0.00000000  -0.01709000   0.00000000
  0.79800000   0.00000000   0.01734736   0.00082282   0.00000000   0.00000000   0.00000000   0.00000000   0.00000000  -0.00360412   0.27014754   0.00000000   0.00000000   0.00000000   0.00000000   0.00000000   0.00000000  -0.01953100   0.00000000
  0.80000000   0.00303592   0.01734572   0.00086263   0.00000262   0.00000000   0.00000000   0.00000000   0.00000000  -0.00373166   0.27003328   0.00000000   0.00000000   0.00000000   0.00000000   0.00000000   0.00000000  -0.01709000   0.00000000
  0.80200000   0.00468498   0.01734399   0.00075256   0.00000353   0.00000000   0.00000000   0.00000000   0.00000000  -0.00386312   0.26984046   0.00000000   0.00000000   0.00000000   0.00000000   0.00000000   0.00000000  -0.01220700   0.00000000
  0.80400000   0.00950024   0.01734249   0.00057132   0.00000543   0.00000000   0.00000000   0.00000000   0.00000000  -0.00399318   0.26960405   0.00000000   0.00000000   0.00000000   0.00000000   0.00000000   0.00000000  -0.02197300   0.00000000
  0.80600000   0.00145282   0.01734135   0.00040918   0.00000059   0.00000000   0.00000000   0.00000000   0.00000000  -0.00411720   0.26935748   0.00000000   0.00000000   0.00000000   0.00000000   0.00000000   0.00000000  -0.02929700   0.00000000
  0.80800000   0.00626808   0.01734053   0.00029844   0.00000187   0.00000000   0.00000000   0.00000000   0.00000000  -0.00423105   0.26912927   0.00000000   0.00000000   0.00000000   0.00000000   0.00000000   0.00000000  -0.01953100   0.00000000
  0.81000000   0.00303592   0.01733993   0.00020545   0.00000062   0.00000000   0.00000000   0.00000000   0.00000000  -0.00432954   0.26894397   0.00000000   0.00000000   0.00000000   0.00000000   0.00000000   0.00000000  -0.01709000   0.00000000
  0.81200000   0.00626808   0.01733952   0.00011274   0.00000071   0.00000000   0.00000000   0.00000000   0.00000000  -0.00440578   0.26881745   0.00000000   0.00000000   0.00000000   0.00000000   0.00000000   0.00000000  -0.02929700   0.00000000
  0.81400000   0.00303592   0.01733929   0.00005360   0.00000016   0.00000000   0.00000000   0.00000000   0.00000000  -0.00445242   0.26875335   0.00000000   0.00000000   0.00000000   0.00000000   0.00000000   0.00000000  -0.01220700   0.00000000
  0.81600000   0.00303592   0.01733919   0.00003108   0.00000009   0.00000000   0.00000000   0.00000000   0.00000000  -0.00446248   0.26874607   0.00000000   0.00000000   0.00000000   0.00000000   0.00000000   0.00000000  -0.01709000   0.00000000
  0.81800000   0.00145282   0.01733913   0.00000446   0.00000001   0.00000000   0.00000000   0.00000000   0.00000000  -0.00442973   0.26878529   0.00000000   0.00000000   0.00000000   0.00000000   0.00000000   0.00000000  -0.00732420   0.00000000
  0.82000000   0.00145282   0.01733912  -0.00003018  -0.00000004   0.00000000   0.00000000   0.00000000   0.00000000  -0.00435139   0.26886101   0.00000000   0.00000000   0.00000000   0.00000000   0.00000000   0.00000000  -0.01220700   0.00000000
  0.82200000   0.00303592   0.01733918  -0.00005714  -0.00000017   0.00000000   0.00000000   0.00000000   0.00000000  -0.00423105   0.26896711   0.00000000   0.00000000   0.00000000   0.00000000   0.00000000   0.00000000  -0.01709000   0.00000000
  0.82400000   0.00000000   0.01733929  -0.00008782   0.00000000   0.00000000   0.00000000   0.00000000   0.00000000  -0.00407751   0.26909852   0.00000000   0.00000000   0.00000000   0.00000000   0.00000000   0.00000000  -0.02685500   0.00000000
  0.82600000   0.00303592   0.01733947  -0.00010061  -0.00000031   0.00000000   0.00000000   0.00000000   0.00000000  -0.00390119   0.26924595   0.00000000   0.00000000   0.00000000   0.00000000   0.00000000   0.00000000  -0.01220700   0.00000000
  0.82800000   0.00145282   0.01733967  -0.00003907  -0.00000006   0.00000000   0.00000000   0.00000000   0.00000000  -0.00371144   0.26939473   0.00000000   0.00000000   0.00000000   0.00000000   0.00000000   0.00000000  -0.01464800   0.00000000
  0.83000000   0.00468498   0.01733975   0.00006538   0.00000031   0.00000000   0.00000000   0.00000000   0.00000000  -0.00351524   0.26952730   0.00000000   0.00000000   0.00000000   0.00000000   0.00000000   0.00000000  -0.02685500   0.00000000
  0.83200000   0.00000000   0.01733962   0.00006704   0.00000000   0.00000000   0.00000000   0.00000000   0.00000000  -0.00331738   0.26962698   0.00000000   0.00000000   0.00000000   0.00000000   0.00000000   0.00000000  -0.02197300   0.00000000
  0.83400000   0.00000000   0.01733948  -0.00013215   0.00000000   0.00000000   0.00000000   0.00000000   0.00000000  -0.00312217   0.26968360   0.00000000   0.00000000   0.00000000   0.00000000   0.00000000   0.00000000  -0.01709000   0.00000000
  0.83600000   0.00303592   0.01733975  -0.00042958  -0.00000130   0.00000000   0.00000000   0.00000000   0.00000000  -0.00293462   0.26969865   0.00000000   0.00000000   0.00000000   0.00000000   0.00000000   0.00000000  -0.01464800   0.00000000
  0.83800000   0.00303592   0.01734060  -0.00060589  -0.00000184   0.00000000   0.00000000   0.00000000   0.00000000  -0.00275973   0.26968568   0.00000000   0.00000000   0.00000000   0.00000000   0.00000000   0.00000000  -0.01220700   0.00000000
  0.84000000   0.00145282   0.01734182  -0.00054822  -0.00000080   0.00000000   0.00000000   0.00000000   0.00000000  -0.00260201   0.26966529   0.00000000   0.00000000   0.00000000   0.00000000   0.00000000   0.00000000  -0.00976560   0.00000000
  0.84200000   0.00000000   0.01734291  -0.00031499   0.00000000   0.00000000   0.00000000   0.00000000   0.00000000  -0.00246557   0.26965956   0.00000000   0.00000000   0.00000000   0.00000000   0.00000000   0.00000000  -0.00976560   0.00000000
  0.84400000   0.00145282   0.01734354  -0.00003345  -0.00000005   0.00000000   0.00000000   0.00000000   0.00000000  -0.00235404   0.26969030   0.00000000   0.00000000   0.00000000   0.00000000   0.00000000   0.00000000  -0.01464800   0.00000000
  0.84600000   0.00000000   0.01734361   0.00018672   0.00000000   0.00000000   0.00000000   0.00000000   0.00000000  -0.00227153   0.26977404   0.00000000   0.00000000   0.00000000   0.00000000   0.00000000   0.00000000  -0.01709000   0.00000000
  0.84800000   0.00145282   0.01734324   0.00028977   0.00000042   0.00000000   0.00000000   0.00000000   0.00000000  -0.00222373   0.26991266   0.00000000   0.00000000   0.00000000   0.00000000   0.00000000   0.00000000  -0.01709000   0.00000000
  0.85000000   0.00145282   0.01734266   0.00027134   0.00000039   0.00000000   0.00000000   0.00000000   0.00000000  -0.00221684   0.27009120   0.00000000   0.00000000   0.00000000   0.00000000   0.00000000   0.00000000  -0.01953100   0.00000000
  0.85200000   0.00000000   0.01734211   0.00013234   0.00000000   0.00000000   0.00000000   0.00000000   0.00000000  -0.00225513   0.27028411   0.00000000   0.00000000   0.00000000   0.00000000   0.00000000   0.00000000  -0.01220700   0.00000000
  0.85400000   0.00303592   0.01734185  -0.00011642  -0.00000035   0.00000000   0.00000000   0.00000000   0.00000000  -0.00234026   0.27046195   0.00000000   0.00000000   0.00000000   0.00000000   0.00000000   0.00000000  -0.01464800   0.00000000
  0.85600000   0.00468498   0.01734208  -0.00038424  -0.00000180   0.00000000   0.00000000   0.00000000   0.00000000  -0.00247182   0.27059682   0.00000000   0.00000000   0.00000000   0.00000000   0.00000000   0.00000000  -0.01709000   0.00000000
  0.85800000   0.00145282   0.01734285  -0.00052825  -0.00000077   0.00000000   0.00000000   0.00000000   0.00000000  -0.00264685   0.27066910   0.00000000   0.00000000   0.00000000   0.00000000   0.00000000   0.00000000  -0.01464800   0.00000000
  0.86000000   0.00626808   0.01734391  -0.00047648  -0.00000299   0.00000000   0.00000000   0.00000000   0.00000000  -0.00285906   0.27067494   0.00000000   0.00000000   0.00000000   0.00000000   0.00000000   0.00000000  -0.01220700   0.00000000
  0.86200000   0.00000000   0.01734486  -0.00025977   0.00000000   0.00000000   0.00000000   0.00000000   0.00000000  -0.00309984   0.27062841   0.00000000   0.00000000   0.00000000   0.00000000   0.00000000   0.00000000  -0.01464800   0.00000000
  0.86400000   0.00303592   0.01734538   0.00005447   0.00000017   0.00000000   0.00000000   0.00000000   0.00000000  -0.00335922   0.27055289   0.00000000   0.00000000   0.00000000   0.00000000   0.00000000   0.00000000  -0.00976560   0.00000000
  0.86600000   0.00145282   0.01734527   0.00040271   0.00000059   0.00000000   0.00000000   0.00000000   0.00000000  -0.00362622   0.27047068   0.00000000   0.00000000   0.00000000   0.00000000   0.00000000   0.00000000  -0.01464800   0.00000000
  0.86800000   0.00000000   0.01734447   0.00072170   0.00000000   0.00000000   0.00000000   0.00000000   0.00000000  -0.00388997   0.27040449   0.00000000   0.00000000   0.00000000   0.00000000   0.00000000   0.00000000  -0.01464800   0.00000000
  0.87000000   0.00303592   0.01734302   0.00095267   0.00000289   0.00000000   0.00000000   0.00000000   0.00000000  -0.00414056   0.27037900   0.00000000   0.00000000   0.00000000   0.00000000   0.00000000   0.00000000  -0.02929700   0.00000000
  0.87200000   0.00145282   0.01734112   0.00107328   0.00000156   0.00000000   0.00000000   0.00000000   0.00000000  -0.00436844   0.27040875   0.00000000   0.00000000   0.00000000   0.00000000   0.00000000   0.00000000  -0.02929700   0.00000000
  0.87400000   0.00145282   0.01733897   0.00112822   0.00000164   0.00000000   0.00000000   0.00000000   0.00000000  -0.00456517   0.27049142   0.00000000   0.00000000   0.00000000   0.00000000   0.00000000   0.00000000  -0.01220700   0.00000000
  0.87600000   0.00000000   0.01733671   0.00119634   0.00000000   0.00000000   0.00000000   0.00000000   0.00000000  -0.00472483   0.27062004   0.00000000   0.00000000   0.00000000   0.00000000   0.00000000   0.00000000  -0.02197300   0.00000000
  0.87800000   0.00626808   0.01733432   0.00128050   0.00000803   0.00000000   0.00000000   0.00000000   0.00000000  -0.00484434   0.27079253   0.00000000   0.00000000   0.00000000   0.00000000   0.00000000   0.00000000  -0.01220700   0.00000000
  0.88000000   0.00000000   0.01733176   0.00126230   0.00000000   0.00000000   0.00000000   0.00000000   0.00000000  -0.00492321   0.27100686   0.00000000   0.00000000   0.00000000   0.00000000   0.00000000   0.00000000  -0.01709000   0.00000000
  0.88200000   0.00000000   0.01732924   0.00102881   0.00000000   0.00000000   0.00000000   0.00000000   0.00000000  -0.00496360   0.27125545   0.00000000   0.00000000   0.00000000   0.00000000   0.00000000   0.00000000  -0.00732420   0.00000000
  0.88400000   0.00626808   0.01732718   0.00059612   0.00000374   0.00000000   0.00000000   0.00000000   0.00000000  -0.00497070   0.27152307   0.00000000   0.00000000   0.00000000   0.00000000   0.00000000   0.00000000  -0.02929700   0.00000000
  0.88600000   0.00145282   0.01732599   0.00007108   0.00000010   0.00000000   0.00000000   0.00000000   0.00000000  -0.00495185   0.27178645   0.00000000   0.00000000   0.00000000   0.00000000   0.00000000   0.00000000  -0.02197300   0.00000000
  0.88800000   0.00145282   0.01732584  -0.00043057  -0.00000063   0.00000000   0.00000000   0.00000000   0.00000000  -0.00491466   0.27201820   0.00000000   0.00000000   0.00000000   0.00000000   0.00000000   0.00000000  -0.00976560   0.00000000
  0.89000000   0.00303592   0.01732670  -0.00079482  -0.00000241   0.00000000   0.00000000   0.00000000   0.00000000  -0.00486777   0.27219254   0.00000000   0.00000000   0.00000000   0.00000000   0.00000000   0.00000000  -0.00976560   0.00000000
  0.89200000   0.00000000   0.01732829  -0.00091051   0.00000000   0.00000000   0.00000000   0.00000000   0.00000000  -0.00482324   0.27228935   0.00000000   0.00000000   0.00000000   0.00000000   0.00000000   0.00000000  -0.00976560   0.00000000
  0.89400000   0.00468498   0.01733012  -0.00075048  -0.00000352   0.00000000   0.00000000   0.00000000   0.00000000  -0.00479593   0.27229718   0.00000000   0.00000000   0.00000000   0.00000000   0.00000000   0.00000000  -0.01709000   0.00000000
  0.89600000   0.00145282   0.01733162  -0.00045572  -0.00000066   0.00000000   0.00000000   0.00000000   0.00000000  -0.00480022   0.27221657   0.00000000   0.00000000   0.00000000   0.00000000   0.00000000   0.00000000  -0.01464800   0.00000000
  0.89800000   0.00626808   0.01733253  -0.00024631  -0.00000154   0.00000000   0.00000000   0.00000000   0.00000000  -0.00484672   0.27205944   0.00000000   0.00000000   0.00000000   0.00000000   0.00000000   0.00000000  -0.01953100   0.00000000
  0.90000000   0.00626808   0.01733302  -0.00021691  -0.00000136   0.00000000   0.00000000   0.00000000   0.00000000  -0.00494099   0.27184256   0.00000000   0.00000000   0.00000000   0.00000000   0.00000000   0.00000000  -0.00488280   0.00000000
  0.90200000   0.00468498   0.01733345  -0.00027273  -0.00000128   0.00000000   0.00000000   0.00000000   0.00000000  -0.00508443   0.27158389   0.00000000   0.00000000   0.00000000   0.00000000   0.00000000   0.00000000  -0.01464800   0.00000000
  0.90400000   0.00626808   0.01733400  -0.00028536  -0.00000179   0.00000000   0.00000000   0.00000000   0.00000000  -0.00527609   0.27130158   0.00000000   0.00000000   0.00000000   0.00000000   0.00000000   0.00000000  -0.01220700   0.00000000
  0.90600000   0.00303592   0.01733457  -0.00024781  -0.00000075   0.00000000   0.00000000   0.00000000   0.00000000  -0.00551339   0.27100696   0.00000000   0.00000000   0.00000000   0.00000000   0.00000000   0.00000000  -0.01953100   0.00000000
  0.90800000   0.00000000   0.01733507  -0.00020025   0.00000000   0.00000000   0.00000000   0.00000000   0.00000000  -0.00579149   0.27069766   0.00000000   0.00000000   0.00000000   0.00000000   0.00000000   0.00000000  -0.02441400   0.00000000
  0.91000000   0.00000000   0.01733547  -0.00008791   0.00000000   0.00000000   0.00000000   0.00000000   0.00000000  -0.00610313   0.27035950   0.00000000   0.00000000   0.00000000   0.00000000   0.00000000   0.00000000  -0.01709000   0.00000000
  0.91200000   0.00000000   0.01733564   0.00017963   0.00000000   0.00000000   0.00000000   0.00000000   0.00000000  -0.00643948   0.26997197   0.00000000   0.00000000   0.00000000   0.00000000   0.00000000   0.00000000  -0.01220700   0.00000000
  0.91400000   0.00303592   0.01733528   0.00059464   0.00000181   0.00000000   0.00000000   0.00000000   0.00000000  -0.00679184   0.26951345   0.00000000   0.00000000   0.00000000   0.00000000   0.00000000   0.00000000  -0.01953100   0.00000000
  0.91600000   0.00303592   0.01733409   0.00104202   0.00000316   0.00000000   0.00000000   0.00000000   0.00000000  -0.00715360   0.26896525   0.00000000   0.00000000   0.00000000   0.00000000   0.00000000   0.00000000  -0.01953100   0.00000000
  0.91800000   0.00303592   0.01733201   0.00135882   0.00000413   0.00000000   0.00000000   0.00000000   0.00000000  -0.00752140   0.26831289   0.00000000   0.00000000   0.00000000   0.00000000   0.00000000   0.00000000  -0.01709000   0.00000000
  0.92000000   0.00303592   0.01732929   0.00142293   0.00000432   0.00000000   0.00000000   0.00000000   0.00000000  -0.00789493   0.26754777   0.00000000   0.00000000   0.00000000   0.00000000   0.00000000   0.00000000  -0.01464800   0.00000000
  0.92200000   0.00468498   0.01732645   0.00124973   0.00000585   0.00000000   0.00000000   0.00000000   0.00000000  -0.00827708   0.26667045   0.00000000   0.00000000   0.00000000   0.00000000   0.00000000   0.00000000  -0.01220700   0.00000000
  0.92400000   0.00303592   0.01732395   0.00094457   0.00000287   0.00000000   0.00000000   0.00000000   0.00000000  -0.00867465   0.26568947   0.00000000   0.00000000   0.00000000   0.00000000   0.00000000   0.00000000  -0.00732420   0.00000000
  0.92600000   0.00145282   0.01732206   0.00054898   0.00000080   0.00000000   0.00000000   0.00000000   0.00000000  -0.00909730   0.26461812   0.00000000   0.00000000   0.00000000   0.00000000   0.00000000   0.00000000  -0.01709000   0.00000000
  0.92800000   0.00468498   0.01732096   0.00003995   0.00000019   0.00000000   0.00000000   0.00000000   0.00000000  -0.00955665   0.26347777   0.00000000   0.00000000   0.00000000   0.00000000   0.00000000   0.00000000  -0.01220700   0.00000000
  0.93000000   0.00000000   0.01732088  -0.00053682   0.00000000   0.00000000   0.00000000   0.00000000   0.00000000  -0.01006638   0.26230286   0.00000000   0.00000000   0.00000000   0.00000000   0.00000000   0.00000000  -0.01709000   0.00000000
  0.93200000   0.00626808   0.01732195  -0.00102821  -0.00000644   0.00000000   0.00000000   0.00000000   0.00000000  -0.01063960   0.26114173   0.00000000   0.00000000   0.00000000   0.00000000   0.00000000   0.00000000  -0.01464800   0.00000000
  0.93400000   0.00303592   0.01732401  -0.00125273  -0.00000380   0.00000000   0.00000000   0.00000000   0.00000000  -0.01128488   0.26006439   0.00000000   0.00000000   0.00000000   0.00000000   0.00000000   0.00000000  -0.01709000   0.00000000
  0.93600000   0.00468498   0.01732651  -0.00109812  -0.00000514   0.00000000   0.00000000   0.00000000   0.00000000  -0.01200448   0.25918191   0.00000000   0.00000000   0.00000000   0.00000000   0.00000000   0.00000000  -0.01220700   0.00000000
  0.93800000   0.00468498   0.01732871  -0.00059272  -0.00000278   0.00000000   0.00000000   0.00000000   0.00000000  -0.01279228   0.25866045   0.00000000   0.00000000   0.00000000   0.00000000   0.00000000   0.00000000  -0.01464800   0.00000000
  0.94000000   0.00145282   0.01732990   0.00008276   0.00000012   0.00000000   0.00000000   0.00000000   0.00000000  -0.01362805   0.25871892   0.00000000   0.00000000   0.00000000   0.00000000   0.00000000   0.00000000  -0.01709000   0.00000000
  0.94200000   0.00303592   0.01732973   0.00067992   0.00000206   0.00000000   0.00000000   0.00000000   0.00000000  -0.01446900   0.25962148   0.00000000   0.00000000   0.00000000   0.00000000   0.00000000   0.00000000  -0.01220700   0.00000000
  0.94400000   0.00303592   0.01732837   0.00104829   0.00000318   0.00000000   0.00000000   0.00000000   0.00000000  -0.01524150   0.26167306   0.00000000   0.00000000   0.00000000   0.00000000   0.00000000   0.00000000  -0.00976560   0.00000000
  0.94600000   0.00145282   0.01732627   0.00126029   0.00000183   0.00000000   0.00000000   0.00000000   0.00000000  -0.01583429   0.26521317   0.00000000   0.00000000   0.00000000   0.00000000   0.00000000   0.00000000  -0.02197300   0.00000000
  0.94800000   0.00785118   0.01732375   0.00156515   0.00001229   0.00000000   0.00000000   0.00000000   0.00000000  -0.01609265   0.27060692   0.00000000   0.00000000   0.00000000   0.00000000   0.00000000   0.00000000  -0.00976560   0.00000000
  0.95000000   0.00145282   0.01732062   0.00223204   0.00000324   0.00000000   0.00000000   0.00000000   0.00000000  -0.01581315   0.27823656   0.00000000   0.00000000   0.00000000   0.00000000   0.00000000   0.00000000  -0.01953100   0.00000000
  0.95200000   0.00626808   0.01731616   0.00342905   0.00002149   0.00000000   0.00000000   0.00000000   0.00000000  -0.01473916   0.28849049   0.00000000   0.00000000   0.00000000   0.00000000   0.00000000   0.00000000  -0.01464800   0.00000000
  0.95400000   0.00000000   0.01730930   0.00515941   0.00000000   0.00000000   0.00000000   0.00000000   0.00000000  -0.01255832   0.30174362   0.00000000   0.00000000   0.00000000   0.00000000   0.00000000   0.00000000  -0.00488280   0.00000000
  0.95600000   0.00145282   0.01729898   0.00722344   0.00001049   0.00000000   0.00000000   0.00000000   0.00000000  -0.00890529   0.31833093   0.00000000   0.00000000   0.00000000   0.00000000   0.00000000   0.00000000   0.00732420   0.00000000
  0.95800000   0.00145282   0.01728454   0.00925013   0.00001344   0.00000000   0.00000000   0.00000000   0.00000000  -0.00337271   0.33851245   0.00000000   0.00000000   0.00000000   0.00000000   0.00000000   0.00000000   0.14648000   0.05126725
  0.96000000   0.00303592   0.01726604   0.01087095   0.00003300   0.00000004   0.00000755   0.00004249   0.00754809   0.00446905   0.36242428   0.00000073   0.00000191   0.00000265   0.00000449   0.00000110   0.00070094  -0.02929700   0.17982199
  0.96200000   0.00303592   0.01724429   0.01194051   0.00003625   0.00000088   0.00003219   0.00079877   0.01709294   0.01504282   0.39002874   0.00000378   0.00000815   0.00001192   0.00001056   0.00002061   0.00145339   0.00976560   0.36298181
  0.96400000   0.00303592   0.01722041   0.01255271   0.00003811   0.00000418   0.00007819   0.00249531   0.02891183   0.02872808   0.42109462   0.00001086   0.00001979   0.00003065   0.00001663   0.00006438   0.00226451   0.05615200   0.61851888
  0.96600000   0.00000000   0.01719531   0.01283322   0.00000000   0.00001206   0.00015036   0.00538474   0.04325775   0.04581921   0.45522629   0.00002451   0.00003806   0.00006257   0.00001967   0.00013893   0.00314083   0.11230000   0.96734208
  0.96800000   0.01108334   0.01716964   0.01278370   0.00014169   0.00002718   0.00025397   0.00973739   0.06034910   0.06647916   0.49192642   0.00004821   0.00006428   0.00011248   0.00003075   0.00025122   0.00408799  -0.14648000   1.43323364
  0.97000000   0.01431550   0.01714407   0.01235525   0.00017687   0.00005275   0.00039468   0.01582963   0.08036414   0.09070059   0.53065752   0.00008655   0.00009989   0.00018644   0.00005615   0.00040840   0.00511057  -0.03418000   2.04240163
  0.97200000   0.03041033   0.01711936   0.01162866   0.00035363   0.00009251   0.00057849   0.02393011   0.10343937   0.11829166   0.57087954   0.00014541   0.00014641   0.00029183   0.00010088   0.00061740   0.00621211   0.22217000   2.82274487
  0.97400000   0.04010681   0.01709611   0.01084904   0.00043512   0.00015072   0.00081160   0.03428599   0.12966960   0.14889020   0.61205643   0.00023207   0.00020541   0.00043748   0.00017139   0.00088458   0.00739504   0.06347700   3.80265803
  0.97600000   0.07071338   0.01707441   0.01027482   0.00072657   0.00023212   0.00110037   0.04711113   0.15910722   0.18199837   0.65363011   0.00035520   0.00027850   0.00063370   0.00028221   0.00121547   0.00866073  -0.09277300   5.00915628
  0.97800000   0.10930141   0.01705386   0.01003648   0.00109700   0.00034181   0.00145124   0.06257724   0.19175843   0.21702717   0.69496719   0.00052486   0.00036731   0.00089217   0.00046223   0.00161449   0.01000933  -0.18799000   6.46515575
  0.98000000   0.14314014   0.01703378   0.01011701   0.00144815   0.00048519   0.00187057   0.08080829   0.22757531   0.25333406   0.73530426   0.00075233   0.00047344   0.00122577   0.00071467   0.00208485   0.01143960  -0.08056600   8.18607815
  0.98200000   0.18984155   0.01701355   0.01041292   0.00197680   0.00066788   0.00236459   0.10187695   0.26644551   0.29023740   0.77374302   0.00104970   0.00059847   0.00164817   0.00104765   0.00262843   0.01294865  -0.05371100  10.17650989
  0.98400000   0.24135822   0.01699273   0.01081169   0.00260949   0.00089556   0.00293922   0.12580099   0.30818505   0.32700285   0.80933294   0.00142937   0.00074391   0.00217328   0.00147885   0.00324567   0.01453172   0.28809000  12.42806836
  0.98600000   0.29294085   0.01697110   0.01122737   0.00328896   0.00117390   0.00359995   0.15253822   0.35254055   0.36281764   0.84123510   0.00190343   0.00091114   0.00281457   0.00201315   0.00393549   0.01618229  -0.16357000  14.91958623
  0.98800000   0.35092183   0.01694865   0.01157319   0.00406129   0.00150841   0.00435170   0.18198025   0.39920550   0.39678661   0.86891642   0.00248302   0.00110141   0.00358442   0.00265701   0.00469509   0.01789244   0.01953100  17.62003504
  0.99000000   0.41853333   0.01692550   0.01172921   0.00490907   0.00190434   0.00519875   0.21394808   0.44784929   0.42798340   0.89228939   0.00317782   0.00131579   0.00449361   0.00342647   0.00551986   0.01965365   0.06835900  20.49368972
  0.99200000   0.48132957   0.01690204   0.01156847   0.00556825   0.00236649   0.00614475   0.24819419   0.49815319   0.45556616   0.91174731   0.00399586   0.00155522   0.00555109   0.00432633   0.00640341   0.02145768   0.12695000  23.50669207
  0.99400000   0.54894107   0.01687891   0.01103008   0.00605486   0.00289909   0.00719275   0.28441515   0.54984545   0.47893460   0.92810890   0.00494356   0.00182047   0.00676403   0.00535660   0.00733791   0.02329754  -0.32471000  26.63376283
  0.99600000   0.61661854   0.01685685   0.01018252   0.00627873   0.00350579   0.00834533   0.32227586   0.60272863   0.49787182   0.94247338   0.00602615   0.00211219   0.00813834   0.00652216   0.00831472   0.02516812  -0.04882800  29.86277276
  0.99800000   0.68911126   0.01683648   0.00922021   0.00635375   0.00418950   0.00960475   0.36144127   0.65669247   0.51259570   0.95598949   0.00724831   0.00243094   0.00967926   0.00782789   0.00932518   0.02706659  -0.04394500  33.19510052
  1.00000000   0.76477018   0.01681804   0.00836714   0.00639894   0.00495255   0.01097315   0.40160676   0.71170863   0.52367408   0.96962338   0.00861484   0.00277728   0.01139212   0.00928177   0.01036145   0.02899220  -0.00244140  36.64181009
  1.00200000   0.84854248   0.01680131   0.00776476   0.00658873   0.00579668   0.01245267   0.44251762   0.76781141   0.53182614   0.98402459   0.01013110   0.00315175   0.01328284   0.01089509   0.01141695   0.03094585  -0.10742000  40.21739156
  1.00400000   0.94511149   0.01678578   0.00746519   0.00705544   0.00672316   0.01404555   0.48397196   0.82507245   0.53769565   0.99950609   0.01180316   0.00355490   0.01535806   0.01268874   0.01248648   0.03292938   0.05127000  43.93313292
  1.00600000   1.05784130   0.01677085   0.00748876   0.00792192   0.00773295   0.01575420   0.52580907   0.88357629   0.54170183   1.01608912   0.01363765   0.00398736   0.01762501   0.01469169   0.01356587   0.03494497   0.09033200  47.79187252
  1.00800000   1.18508285   0.01675587   0.00782459   0.00927279   0.00882665   0.01758118   0.56789180   0.94339990   0.54403256   1.03355587   0.01564131   0.00444976   0.02009107   0.01693462   0.01465161   0.03699462  -0.24902000  51.78511086
  1.01000000   1.34609716   0.01674022   0.00841723   0.01133040   0.01000463   0.01952917   0.61009308   1.00459528   0.54476056   1.05148092   0.01782039   0.00494279   0.02276318   0.01946580   0.01574040   0.03907965  -0.16602000  55.89231458
  1.01200000   1.53293577   0.01672338   0.00921260   0.01412233   0.01126702   0.02160094   0.65229288   1.06717402   0.54399421   1.06924658   0.02018007   0.00546715   0.02564722   0.02234483   0.01682916   0.04120038   0.11230000  60.08117344
  1.01400000   1.75356035   0.01670496   0.01019785   0.01788254   0.01261369   0.02379921   0.69438420   1.13109312   0.54196202   1.08606231   0.02272388   0.00602353   0.02874741   0.02563133   0.01791511   0.04335569  -0.22461000  64.30699676
  1.01600000   2.03055246   0.01668456   0.01137645   0.02310048   0.01404436   0.02612654   0.73628108   1.19624283   0.53897723   1.10099616   0.02545308   0.00661258   0.03206565   0.02941544   0.01899605   0.04554275  -0.03173800  68.50985193
  1.01800000   2.33492031   0.01666181   0.01272118   0.02970295   0.01555856   0.02858522   0.77791998   1.26243706   0.53530659   1.11301105   0.02836590   0.00723486   0.03560076   0.03378091   0.02007034   0.04775676  -0.06591800  72.60967774
  1.02000000   2.65861120   0.01663637   0.01417119   0.03767570   0.01715573   0.03117707   0.81925051   1.32940670   0.53102107   1.12100156   0.03145657   0.00789085   0.03934742   0.03877444   0.02113666   0.04999077  -0.09765600  76.50141060
  1.02200000   2.96778375   0.01660803   0.01567767   0.04652795   0.01883520   0.03390327   0.86021688   1.39679564   0.52591113   1.12382904   0.03471404   0.00858085   0.04329489   0.04440084   0.02219360   0.05223560  -0.10498000  80.05265129
  1.02400000   3.25287342   0.01657667   0.01723922   0.05607699   0.02059615   0.03676422   0.90073700   1.46415937   0.51950806   1.12035119   0.03812066   0.00930495   0.04742561   0.05062149   0.02323901   0.05447978  -0.34424000  83.10552433
  1.02600000   3.50247529   0.01654219   0.01888350   0.06613898   0.02243758   0.03975935   0.94068657   1.53096581   0.51119084   1.10945106   0.04165084   0.01006301   0.05171386   0.05737684   0.02426971   0.05670958  -0.07080100  85.48314329
  1.02800000   3.70537575   0.01650442   0.02061408   0.07638293   0.02435816   0.04288691   0.97989215   1.59659909   0.50031302   1.09008366   0.04527019   0.01085459   0.05612479   0.06458469   0.02528122   0.05890912  -0.00976560  87.00023157
  1.03000000   3.83743256   0.01646320   0.02238157   0.08588778   0.02635618   0.04614388   1.01813236   1.66036834   0.48628442   1.06135880   0.04893507   0.01167892   0.06061400   0.07212750   0.02626781   0.06106056  -0.04394500  87.47704448
  1.03200000   3.89864570   0.01641843   0.02408594   0.09390256   0.02842945   0.04952577   1.05514280   1.72152422   0.46858503   1.02265888   0.05259294   0.01253487   0.06512781   0.07986358   0.02722268   0.06314458  -0.08056600  86.75560567
  1.03400000   3.86803913   0.01637026   0.02556288   0.09887823   0.03057522   0.05302658   1.09062066   1.77928499   0.44674368   0.97376514   0.05618348   0.01342092   0.06960440   0.08763027   0.02813801   0.06514100  -0.03173800  84.71758860
  1.03600000   3.73921449   0.01631914   0.02658412   0.09940374   0.03279007   0.05663874   1.12422872   1.83287155   0.42034429   0.91496415   0.05964068   0.01433515   0.07397583   0.09523752   0.02900510   0.06702973  -0.03418000  81.30375127
  1.03800000   3.49924313   0.01626597   0.02692607   0.09422087   0.03506990   0.06035316   1.15560293   1.88154944   0.38911027   0.84712125   0.06289584   0.01527526   0.07817110   0.10247598   0.02981456   0.06879182   0.00000000  76.53450604
  1.04000000   3.14654196   0.01621212   0.02645699   0.08324804   0.03740987   0.06415939   1.18436958   1.92467530   0.35306949   0.77172189   0.06588167   0.01623861   0.08212028   0.10912176   0.03055674   0.07041066   0.00732420  70.52910930
  1.04200000   2.72463960   0.01615920   0.02518757   0.06862704   0.03980442   0.06804581   1.21017637   1.96174522   0.31274570   0.69087821   0.06853733   0.01722226   0.08575959   0.11499294   0.03122255   0.07187326   0.00244140  63.51730616
  1.04400000   2.29143787   0.01610883   0.02329043   0.05336858   0.04224733   0.07199999   1.23273609   1.99244096   0.26929499   0.60726793   0.07081402   0.01822305   0.08903708   0.12000902   0.03180459   0.07317140   0.01464800  55.83386632
  1.04600000   1.90816311   0.01606225   0.02106447   0.04019445   0.04473194   0.07600910   1.25187561   2.01666643   0.22450472   0.52394508   0.07268035   0.01923775   0.09191811   0.12420862   0.03229839   0.07430262   0.02685500  47.88753407
  1.04800000   1.63922105   0.01602012   0.01881930   0.03084899   0.04725139   0.08006033   1.26757721   2.03456361   0.18059644   0.44399804   0.07412599   0.02026311   0.09438910   0.12775601   0.03270349   0.07527056   0.04150400  40.10524546
  1.05000000   1.48139932   0.01598248   0.01674655   0.02480832   0.04979897   0.08414139   1.27999735   2.04649905   0.13984318   0.37013244   0.07516252   0.02129602   0.09645853   0.13087663   0.03302393   0.07608469   0.04882800  32.86661641
  1.05200000   1.40249505   0.01594898   0.01489547   0.02089083   0.05236842   0.08824091   1.28945267   2.05302150   0.10410397   0.30434272   0.07582085   0.02233360   0.09815445   0.13376052   0.03326788   0.07675917   0.04150400  26.45064042
  1.05400000   1.36707322   0.01591919   0.01326934   0.01814016   0.05495424   0.09234874   1.29637273   2.05480176   0.07443375   0.24778393   0.07614602   0.02337328   0.09951930   0.13653009   0.03344642   0.07731129   0.05371100  21.00929048
  1.05600000   1.35902580   0.01589266   0.01186093   0.01611930   0.05755185   0.09645611   1.30123125   2.05256920   0.05091599   0.20081198   0.07619054   0.02441285   0.10060338   0.13925619   0.03357177   0.07775989   0.05127000  16.57068511
  1.05800000   1.35421054   0.01586893   0.01055156   0.01428903   0.06015756   0.10055573   1.30447557   2.04705512   0.03278746   0.16312090   0.07600798   0.02545045   0.10145843   0.14196942   0.03365547   0.07812382   0.02929700  13.06693768
  1.06000000   1.32037181   0.01584783   0.00912736   0.01205151   0.06276851   0.10464174   1.30647544   2.03894910   0.01880930   0.13393982   0.07564807   0.02648461   0.10213268   0.14464401   0.03370707   0.07842088   0.02685500  10.37565245
  1.06200000   1.26885514   0.01582958   0.00749519   0.00951031   0.06538249   0.10870956   1.30750451   2.02887049   0.00774051   0.11222810   0.07515390   0.02751417   0.10266807   0.14723323   0.03373362   0.07866705   0.00732420   8.36022025
  1.06400000   1.20282674   0.01581459   0.00579970   0.00697603   0.06799775   0.11275578   1.30775539   2.01735305  -0.00126771   0.09681786   0.07456119   0.02853826   0.10309946   0.14970492   0.03374009   0.07887610   0.00244140   0.00000000
  1.06600000   1.14966102   0.01580299   0.00429598   0.00493892   0.07061326   0.11677087   1.30775539   1.99773305  -0.00850130   0.08651537   0.07354498   0.02955447   0.10309946   0.15205740   0.03373032   0.07905943  -0.01220700  -0.00000000
  1.06800000   1.09491219   0.01579439   0.00315427   0.00345365   0.07322877   0.12074671   1.30775539   1.97811305  -0.01378388   0.08017235   0.07253870   0.03056075   0.10309946   0.15430198   0.03370803   0.07922612  -0.00976560   0.00000000
  1.07000000   1.04656172   0.01578809   0.00238452   0.00249555   0.07584428   0.12468332   1.30775539   1.95849305  -0.01677990   0.07674076   0.07154236   0.03155710   0.10309946   0.15644345   0.03367747   0.07938303  -0.01220700   0.00000000
  1.07200000   0.99181290   0.01578332   0.00189370   0.00187820   0.07845979   0.12858068   1.30775539   1.93887305  -0.01735144   0.07533900   0.07055594   0.03254351   0.10309946   0.15848183   0.03364334   0.07953511  -0.00732420  -0.00000000
  1.07400000   0.95315891   0.01577953   0.00156964   0.00149612   0.08107530   0.13243881   1.30775539   1.91925305  -0.01580439   0.07529416   0.06957946   0.03352000   0.10309946   0.16042680   0.03361018   0.07968574  -0.03662100   0.00000000
  1.07600000   0.89036266   0.01577639   0.00132896   0.00118325   0.08369081   0.13625770   1.30775539   1.89963305  -0.01291012   0.07611646   0.06861291   0.03448655   0.10309946   0.16227032   0.03358147   0.07983715  -0.01953100   0.00000000
  1.07800000   0.83726290   0.01577373   0.00113109   0.00094702   0.08630632   0.14003734   1.30775539   1.88001305  -0.00969289   0.07745422   0.06765628   0.03544317   0.10309946   0.16399794   0.03355887   0.07999072  -0.02929700   0.00000000
  1.08000000   0.78732933   0.01577147   0.00095819   0.00075441   0.08892183   0.14377775   1.30775539   1.86039305  -0.00708446   0.07906472   0.06670960   0.03638986   0.10309946   0.16562254   0.03354209   0.08014724  -0.03662100  -0.00000000
  1.08200000   0.72611619   0.01576955   0.00078961   0.00057335   0.09153734   0.14747891   1.30775539   1.84077305  -0.00560457   0.08076989   0.06577284   0.03732662   0.10309946   0.16713598   0.03352940   0.08030708  -0.03173800   0.00000000
  1.08400000   0.67783168   0.01576797   0.00060843   0.00041241   0.09415285   0.15114084   1.30775539   1.82115305  -0.00520838   0.08242170   0.06484601   0.03825344   0.10309946   0.16853993   0.03351859   0.08047027  -0.02929700   0.00000000
  1.08600000   0.62143380   0.01576676   0.00039479   0.00024534   0.09676836   0.15476353   1.30775539   1.80153305  -0.00536672   0.08391712   0.06392912   0.03917034   0.10309946   0.16983920   0.03350801   0.08063661  -0.03662100   0.00000000
  1.08800000   0.57150023   0.01576597   0.00009271   0.00005298   0.09938388   0.15834697   1.30775539   1.78191305  -0.00534296   0.08520884   0.06302215   0.04007730   0.10309946   0.17103213   0.03349730   0.08080573  -0.03418000   0.00000000
  1.09000000   0.52803098   0.01576578  -0.00035022  -0.00018493   0.10199939   0.16189118   1.30775539   1.76229305  -0.00454657   0.08628076   0.06212512   0.04097433   0.10309946   0.17213166   0.03348741   0.08097722  -0.03173800   0.00000000
  1.09200000   0.48779389   0.01576648  -0.00090603  -0.00044196   0.10461490   0.16539615   1.30775539   1.74267305  -0.00281033   0.08712743   0.06123802   0.04186143   0.10309946   0.17314749   0.03348006   0.08115063  -0.03906300   0.00000000
  1.09400000   0.44590774   0.01576829  -0.00150657  -0.00067179   0.10723041   0.16886187   1.30775539   1.72305305  -0.00047231   0.08773730   0.06036085   0.04273860   0.10309946   0.17408119   0.03347677   0.08132550  -0.04150400   0.00000000
  1.09600000   0.41530117   0.01577131  -0.00212833  -0.00088390   0.10984592   0.17228836   1.30775539   1.70343305   0.00177198   0.08807643   0.05949362   0.04360584   0.10309946   0.17494240   0.03347807   0.08150131  -0.04638700   0.00000000
  1.09800000   0.38311150   0.01577556  -0.00276782  -0.00106038   0.11246143   0.17567560   1.30775539   1.68381305   0.00318100   0.08809707   0.05863631   0.04446314   0.10309946   0.17574081   0.03348303   0.08167748  -0.03906300   0.00000000
  1.10000000   0.35573709   0.01578110  -0.00338159  -0.00120296   0.11507694   0.17902361   1.30775539   1.66419305   0.00329984   0.08776235   0.05778894   0.04531052   0.10309946   0.17647966   0.03348951   0.08185334  -0.03418000   0.00000000
  1.10200000   0.32994577   0.01578786  -0.00391380  -0.00129134   0.11769245   0.18233238   1.30775539   1.64457305   0.00216595   0.08707452   0.05695150   0.04614796   0.10309946   0.17716534   0.03349497   0.08202818  -0.03662100   0.00000000
  1.10400000   0.30738662   0.01579569  -0.00437388  -0.00134447   0.12030796   0.18560190   1.30775539   1.62495305   0.00029991   0.08609300   0.05612399   0.04697547   0.10309946   0.17780267   0.03349744   0.08220135  -0.02685500   0.00000000
  1.10600000   0.28647653   0.01580444  -0.00484884  -0.00138908   0.12292347   0.18883219   1.30775539   1.60533305  -0.00151320   0.08491176   0.05530641   0.04779305   0.10309946   0.17839654   0.03349623   0.08237235  -0.03173800   0.00000000
  1.10800000   0.26873263   0.01581414  -0.00542436  -0.00145770   0.12553898   0.19202323   1.30775539   1.58571305  -0.00255698   0.08362806   0.05449876   0.04860070   0.10309946   0.17895174   0.03349215   0.08254089  -0.02685500   0.00000000
  1.11000000   0.25105470   0.01582498  -0.00611632  -0.00153553   0.12815449   0.19517504   1.30775539   1.56609305  -0.00248646   0.08234641   0.05370104   0.04939841   0.10309946   0.17947153   0.03348711   0.08270687  -0.02197300  -0.00000000
  1.11200000   0.23172770   0.01583722  -0.00687908  -0.00159407   0.13077000   0.19828761   1.30775539   1.54647305  -0.00146681   0.08117438   0.05291326   0.05018620   0.10309946   0.17995431   0.03348316   0.08287039  -0.02441400   0.00000000
  1.11400000   0.21398380   0.01585098  -0.00765135  -0.00163726   0.13338552   0.20136093   1.30775539   1.52685305  -0.00008469   0.08019494   0.05213541   0.05096405   0.10309946   0.18040003   0.03348161   0.08303176  -0.01953100   0.00000000
  1.11600000   0.19953803   0.01586628  -0.00840134  -0.00167639   0.13600103   0.20439502   1.30775539   1.50723305   0.00092447   0.07947659   0.05136749   0.05173197   0.10309946   0.18081355   0.03348245   0.08319143  -0.02441400   0.00000000
  1.11800000   0.19307371   0.01588308  -0.00914550  -0.00176576   0.13861654   0.20738986   1.30775539   1.48761305   0.00100812   0.07909080   0.05060950   0.05248996   0.10309946   0.18120616   0.03348438   0.08335000  -0.02197300   0.00000000
  1.12000000   0.17532981   0.01590137  -0.00991329  -0.00173810   0.14123205   0.21034547   1.30775539   1.46799305   0.00004233   0.07907289   0.04986144   0.05323802   0.10309946   0.18157456   0.03348543   0.08350816  -0.01709000   0.00000000
  1.12200000   0.16569930   0.01592120  -0.01070205  -0.00177332   0.14384756   0.21326184   1.30775539   1.44837305  -0.00161599   0.07939517   0.04912331   0.05397614   0.10309946   0.18191559   0.03348386   0.08366663  -0.01953100   0.00000000
  1.12400000   0.15118756   0.01594260  -0.01148266  -0.00173604   0.14646307   0.21613896   1.30775539   1.42875305  -0.00329350   0.07999422   0.04839512   0.05470434   0.10309946   0.18223248   0.03347895   0.08382602  -0.00976560   0.00000000
  1.12600000   0.14314014   0.01596557  -0.01221106  -0.00174789   0.14907858   0.21897685   1.30775539   1.40913305  -0.00430393   0.08077952   0.04767685   0.05542260   0.10309946   0.18252681   0.03347135   0.08398679  -0.01464800   0.00000000
  1.12800000   0.13667582   0.01598999  -0.01281649  -0.00175170   0.15169409   0.22177549   1.30775539   1.38951305  -0.00425282   0.08161887   0.04696852   0.05613093   0.10309946   0.18280662   0.03346279   0.08414919  -0.01464800   0.00000000
  1.13000000   0.12862841   0.01601562  -0.01324285  -0.00170341   0.15430960   0.22453490   1.30775539   1.36989305  -0.00321091   0.08235090   0.04627012   0.05682933   0.10309946   0.18307193   0.03345533   0.08431316  -0.00244140   0.00000000
  1.13200000   0.12058099   0.01604211  -0.01351819  -0.00163004   0.15692511   0.22725507   1.30775539   1.35027305  -0.00168028   0.08282200   0.04558165   0.05751780   0.10309946   0.18332114   0.03345044   0.08447833  -0.02197300   0.00000000
  1.13400000   0.11418263   0.01606915  -0.01372893  -0.00156761   0.15954062   0.22993599   1.30775539   1.33065305  -0.00036827   0.08294648   0.04490312   0.05819634   0.10309946   0.18355590   0.03344839   0.08464410  -0.01953100   0.00000000
  1.13600000   0.11253357   0.01609660  -0.01392398  -0.00156691   0.16215613   0.23257768   1.30775539   1.31103305   0.00012895   0.08275779   0.04423451   0.05886495   0.10309946   0.18378262   0.03344815   0.08480981  -0.01464800   0.00000000
  1.13800000   0.10125399   0.01612445  -0.01407796  -0.00142545   0.16477165   0.23518013   1.30775539   1.29141305  -0.00040696   0.08238521   0.04357584   0.05952362   0.10309946   0.18399640   0.03344787   0.08497495  -0.01220700   0.00000000
  1.14000000   0.10290306   0.01615261  -0.01414771  -0.00145584   0.16738716   0.23774333   1.30775539   1.27179305  -0.00171801   0.08199636   0.04292709   0.06017236   0.10309946   0.18420056   0.03344575   0.08513933  -0.00732420   0.00000000
  1.14200000   0.09808780   0.01618090  -0.01412714  -0.00138570   0.17000267   0.24026730   1.30775539   1.25217305  -0.00318687   0.08176027   0.04228828   0.06081117   0.10309946   0.18440155   0.03344084   0.08530309  -0.01953100   0.00000000
  1.14400000   0.09162348   0.01620916  -0.01402789  -0.00128528   0.17261818   0.24275202   1.30775539   1.23255305  -0.00411843   0.08179742   0.04165940   0.06144005   0.10309946   0.18459126   0.03343354   0.08546664  -0.01464800   0.00000000
  1.14600000   0.08839132   0.01623721  -0.01386251  -0.00122533   0.17523369   0.24519751   1.30775539   1.21293305  -0.00405686   0.08214048   0.04104046   0.06205900   0.10309946   0.18477128   0.03342536   0.08563058  -0.01953100   0.00000000
  1.14800000   0.08192700   0.01626494  -0.01366889  -0.00111985   0.17784920   0.24760376   1.30775539   1.19331305  -0.00299598   0.08273957   0.04043144   0.06266802   0.10309946   0.18494160   0.03341831   0.08579546  -0.01709000   0.00000000
  1.15000000   0.08192700   0.01629228  -0.01347906  -0.00110430   0.18046471   0.24997076   1.30775539   1.17369305  -0.00138692   0.08346287   0.03983236   0.06326710   0.10309946   0.18510545   0.03341393   0.08596166  -0.01464800   0.00000000
  1.15200000   0.07711174   0.01631923  -0.01326869  -0.00102317   0.18308022   0.25229853   1.30775539   1.15407305   0.00006316   0.08410365   0.03924320   0.06385625   0.10309946   0.18526449   0.03341260   0.08612923  -0.01709000  -0.00000000
  1.15400000   0.07552864   0.01634577  -0.01300831  -0.00098250   0.18569573   0.25458705   1.30775539   1.13445305   0.00070625   0.08443445   0.03866398   0.06443547   0.10309946   0.18541713   0.03341337   0.08629777  -0.01953100   0.00000000
  1.15600000   0.07071338   0.01637179  -0.01273108  -0.00090026   0.18831124   0.25683634   1.30775539   1.11483305   0.00023992   0.08425910   0.03809469   0.06500476   0.10309946   0.18556337   0.03341432   0.08646646  -0.00976560   0.00000000
  1.15800000   0.06906432   0.01639725  -0.01250367  -0.00086356   0.19092675   0.25904639   1.30775539   1.09521305  -0.00115917   0.08344076   0.03753533   0.06556412   0.10309946   0.18570315   0.03341340   0.08663416  -0.02197300   0.00000000
  1.16000000   0.06748123   0.01642226  -0.01236953  -0.00083471   0.19354226   0.26121719   1.30775539   1.07559305  -0.00291325   0.08193615   0.03698591   0.06611355   0.10309946   0.18583969   0.03340933   0.08679954  -0.01953100   0.00000000
  1.16200000   0.06260000   0.01644700  -0.01233535  -0.00077219   0.19615777   0.26334876   1.30775539   1.05597305  -0.00429664   0.07981932   0.03644641   0.06665304   0.10309946   0.18596978   0.03340212   0.08696129  -0.01464800  -0.00000000
  1.16400000   0.05943381   0.01647167  -0.01238717  -0.00073622   0.19877329   0.26544108   1.30775539   1.03635305  -0.00475021   0.07727838   0.03591685   0.06718261   0.10309946   0.18609181   0.03339307   0.08711839  -0.00976560   0.00000000
  1.16600000   0.05620165   0.01649644  -0.01252665  -0.00070402   0.20138880   0.26749417   1.30775539   1.01673305  -0.00412052   0.07459479   0.03539722   0.06770224   0.10309946   0.18620745   0.03338420   0.08727027  -0.01953100   0.00000000
  1.16800000   0.05138639   0.01652149  -0.01279142  -0.00065730   0.20400431   0.26950802   1.30775539   0.99711305  -0.00271662   0.07209461   0.03488752   0.06821194   0.10309946   0.18631503   0.03337736   0.08741696  -0.00976560   0.00000000
  1.17000000   0.05296949   0.01654708  -0.01320634  -0.00069953   0.20661982   0.27148262   1.30775539   0.97749305  -0.00115921   0.07008917   0.03438775   0.06871171   0.10309946   0.18641939   0.03337348   0.08755914  -0.03173800   0.00000000
  1.17200000   0.05455259   0.01657349  -0.01372114  -0.00074852   0.20923533   0.27341799   1.30775539   0.95787305  -0.00009635   0.06884337   0.03389791   0.06920155   0.10309946   0.18652691   0.03337223   0.08769807  -0.01464800   0.00000000
  1.17400000   0.05138639   0.01660093  -0.01422468  -0.00073096   0.21185084   0.27531412   1.30775539   0.93825305   0.00008365   0.06855308   0.03341800   0.06968145   0.10309946   0.18663285   0.03337222   0.08783547  -0.00976560  -0.00000000
  1.17600000   0.04815423   0.01662938  -0.01460321  -0.00070321   0.21446635   0.27717100   1.30775539   0.91863305  -0.00058297   0.06931968   0.03294803   0.07015143   0.10309946   0.18673239   0.03337172   0.08797334  -0.02441400   0.00000000
  1.17800000   0.04815423   0.01665859  -0.01479346  -0.00071237   0.21708186   0.27898865   1.30775539   0.89901305  -0.00166313   0.07115284   0.03248799   0.07061147   0.10309946   0.18682870   0.03336947   0.08811381  -0.03418000  -0.00000000
  1.18000000   0.04650517   0.01668817  -0.01483586  -0.00068994   0.21969737   0.28076705   1.30775539   0.87939305  -0.00253198   0.07398775   0.03203788   0.07106158   0.10309946   0.18692336   0.03336528   0.08825895  -0.02441400   0.00000000
  1.18200000   0.04815423   0.01671785  -0.01485448  -0.00071531   0.22231288   0.28250622   1.30775539   0.85977305  -0.00266053   0.07768946   0.03159770   0.07150176   0.10309946   0.18701802   0.03336008   0.08841063  -0.02441400   0.00000000
  1.18400000   0.05138639   0.01674756  -0.01492811  -0.00076710   0.22492839   0.28420615   1.30775539   0.84015305  -0.00185710   0.08206192   0.03116745   0.07193201   0.10309946   0.18711756   0.03335557   0.08857038  -0.03173800   0.00000000
  1.18600000   0.04973733   0.01677741  -0.01502129  -0.00074712   0.22754390   0.28586683   1.30775539   0.82053305  -0.00035519   0.08685306   0.03074713   0.07235232   0.10309946   0.18721868   0.03335335   0.08873930  -0.04150400   0.00000000
  1.18800000   0.04327301   0.01680745  -0.01505588  -0.00065151   0.23015941   0.28748828   1.30775539   0.80091305   0.00129043   0.09174853   0.03033675   0.07276271   0.10309946   0.18731169   0.03335429   0.08891790  -0.03173800  -0.00000000
  1.19000000   0.03687465   0.01683757  -0.01497741  -0.00055229   0.23277493   0.28907048   1.30775539   0.78129305   0.00245080   0.09640272   0.02993629   0.07316316   0.10309946   0.18739184   0.03335803   0.08910605  -0.03173800   0.00000000
  1.19200000   0.03522559   0.01686752  -0.01476379  -0.00052006   0.23539044   0.29061345   1.30775539   0.76167305   0.00270053   0.10049901   0.02954577   0.07355368   0.10309946   0.18746394   0.03336318   0.08930295  -0.03173800   0.00000000
  1.19400000   0.04010681   0.01689705  -0.01443507  -0.00057894   0.23800595   0.29211718   1.30775539   0.74205305   0.00200187   0.10378071   0.02916518   0.07393427   0.10309946   0.18753927   0.03336788   0.08950723  -0.03662100   0.00000000
  1.19600000   0.03687465   0.01692592  -0.01403052  -0.00051737   0.24062146   0.29358166   1.30775539   0.72243305   0.00071720   0.10606818   0.02879452   0.07430493   0.10309946   0.18761625   0.03337060   0.08971708  -0.02685500   0.00000000
  1.19800000   0.04327301   0.01695398  -0.01354816  -0.00058627   0.24323697   0.29500691   1.30775539   0.70281305  -0.00055091   0.10728216   0.02843380   0.07466566   0.10309946   0.18769640   0.03337077   0.08993043  -0.02929700   0.00000000
  1.20000000   0.03364249   0.01698108  -0.01294127  -0.00043538   0.24585248   0.29639291   1.30775539   0.68319305  -0.00122292   0.10744078   0.02808300   0.07501645   0.10309946   0.18777332   0.03336900   0.09014515  -0.02929700  -0.00000000
  1.20200000   0.04010681   0.01700696  -0.01218692  -0.00048878   0.24846799   0.29773968   1.30775539   0.66357305  -0.00099461   0.10663363   0.02774214   0.07535732   0.10309946   0.18784707   0.03336678   0.09035923  -0.02685500   0.00000000
  1.20400000   0.03845775   0.01703133  -0.01133844  -0.00043605   0.25108350   0.29904721   1.30775539   0.64395305   0.00003447   0.10499445   0.02741121   0.07568825   0.10309946   0.18792563   0.03336582   0.09057086  -0.01953100  -0.00000000
  1.20600000   0.04168991   0.01705401  -0.01049941  -0.00043772   0.25369901   0.30031549   1.30775539   0.62433305   0.00141316   0.10266719   0.02709021   0.07600925   0.10309946   0.18800578   0.03336727   0.09077852  -0.02685500   0.00000000
  1.20800000   0.03845775   0.01707501  -0.00975475  -0.00037515   0.25631452   0.30154454   1.30775539   0.60471305   0.00254609   0.09978524   0.02677914   0.07632032   0.10309946   0.18808593   0.03337122   0.09098097  -0.02685500   0.00000000
  1.21000000   0.03364249   0.01709452  -0.00913636  -0.00030737   0.25893003   0.30273435   1.30775539   0.58509305   0.00296042   0.09648442   0.02647800   0.07662146   0.10309946   0.18815803   0.03337673   0.09117724  -0.02197300   0.00000000
  1.21200000   0.03687465   0.01711279  -0.00862142  -0.00031791   0.26154554   0.30388491   1.30775539   0.56547305   0.00251197   0.09291930   0.02618679   0.07691266   0.10309946   0.18822854   0.03338220   0.09136664  -0.01953100   0.00000000
  1.21400000   0.03687465   0.01713003  -0.00813161  -0.00029985   0.26416105   0.30499624   1.30775539   0.54585305   0.00144199   0.08925726   0.02590552   0.07719394   0.10309946   0.18830229   0.03338616   0.09154882  -0.01709000  -0.00000000
  1.21600000   0.03687465   0.01714630  -0.00756581  -0.00027899   0.26677657   0.30606832   1.30775539   0.52623305   0.00026342   0.08565387   0.02563418   0.07746528   0.10309946   0.18837604   0.03338786   0.09172373  -0.00976560   0.00000000
  1.21800000   0.03687465   0.01716143  -0.00687912  -0.00025367   0.26939208   0.30710117   1.30775539   0.50661305  -0.00047101   0.08221513   0.02537276   0.07772669   0.10309946   0.18844979   0.03338766   0.09189160  -0.01220700   0.00000000
  1.22000000   0.03687465   0.01717519  -0.00613102  -0.00022608   0.27200759   0.30809478   1.30775539   0.48699305  -0.00041633   0.07896820   0.02512128   0.07797817   0.10309946   0.18852354   0.03338677   0.09205278  -0.01464800   0.00000000
  1.22200000   0.03687465   0.01718745  -0.00541243  -0.00019958   0.27462310   0.30904914   1.30775539   0.46737305   0.00041155   0.07586795   0.02487974   0.07821972   0.10309946   0.18859729   0.03338676   0.09220762  -0.00488280   0.00000000
  1.22400000   0.03687465   0.01719827  -0.00471779  -0.00017397   0.27723861   0.30996427   1.30775539   0.44775305   0.00164722   0.07283061   0.02464812   0.07845134   0.10309946   0.18867104   0.03338882   0.09235632  -0.00976560   0.00000000
  1.22600000   0.03522559   0.01720771  -0.00395992  -0.00013949   0.27985412   0.31084015   1.30775539   0.42813305   0.00274230   0.06976569   0.02442643   0.07867302   0.10309946   0.18874314   0.03339321   0.09249891  -0.01464800   0.00000000
  1.22800000   0.03522559   0.01721563  -0.00309703  -0.00010909   0.28246963   0.31167680   1.30775539   0.40851305   0.00320771   0.06659592   0.02421468   0.07888477   0.10309946   0.18881359   0.03339916   0.09263528  -0.01953100   0.00000000
  1.23000000   0.03687465   0.01722182  -0.00214970  -0.00007927   0.28508514   0.31247421   1.30775539   0.38889305   0.00282724   0.06327234   0.02401286   0.07908660   0.10309946   0.18888569   0.03340520   0.09276514  -0.00732420  -0.00000000
  1.23200000   0.03687465   0.01722612  -0.00114761  -0.00004232   0.28770065   0.31323237   1.30775539   0.36927305   0.00175134   0.05979039   0.02382097   0.07927849   0.10309946   0.18895944   0.03340977   0.09288821  -0.00244140   0.00000000
  1.23400000   0.02882724   0.01722842  -0.00015288  -0.00000441   0.29031616   0.31395130   1.30775539   0.34965305   0.00042702   0.05619921   0.02363901   0.07946045   0.10309946   0.18902514   0.03341195   0.09300420  -0.01464800   0.00000000
  1.23600000   0.03205939   0.01722872   0.00073361   0.00002352   0.29293167   0.31463098   1.30775539   0.33003305  -0.00060492   0.05259409   0.02346698   0.07963247   0.10309946   0.18908603   0.03341178   0.09311299  -0.01220700  -0.00000000
  1.23800000   0.03205939   0.01722726   0.00145153   0.00004654   0.29554718   0.31527143   1.30775539   0.31041305  -0.00095249   0.04909889   0.02330489   0.07979457   0.10309946   0.18915015   0.03341022   0.09321468  -0.01464800   0.00000000
  1.24000000   0.03205939   0.01722435   0.00202514   0.00006492   0.29816269   0.31587264   1.30775539   0.29079305  -0.00054471   0.04584233   0.02315272   0.07994673   0.10309946   0.18921427   0.03340872   0.09330962  -0.01464800  -0.00000000
  1.24200000   0.03205939   0.01722030   0.00250914   0.00008044   0.30077821   0.31643460   1.30775539   0.27117305   0.00034268   0.04292756   0.02301049   0.08008897   0.10309946   0.18927839   0.03340852   0.09339839  -0.00732420   0.00000000
  1.24400000   0.03205939   0.01721528   0.00291731   0.00009353   0.30339372   0.31695733   1.30775539   0.25155305   0.00121634   0.04041445   0.02287819   0.08022127   0.10309946   0.18934250   0.03341008   0.09348174  -0.01709000  -0.00000000
  1.24600000   0.03687465   0.01720945   0.00322497   0.00011892   0.30600923   0.31744081   1.30775539   0.23193305   0.00158976   0.03832332   0.02275582   0.08034364   0.10309946   0.18941144   0.03341288   0.09356047  -0.00488280   0.00000000
  1.24800000   0.02882724   0.01720300   0.00341953   0.00009858   0.30862474   0.31788506   1.30775539   0.21231305   0.00120293   0.03664268   0.02264338   0.08045607   0.10309946   0.18947714   0.03341568   0.09363544  -0.01220700   0.00000000
  1.25000000   0.03041033   0.01719616   0.00351075   0.00010676   0.31124025   0.31829007   1.30775539   0.19269305   0.00014081   0.03533838   0.02254088   0.08055858   0.10309946   0.18953638   0.03341702   0.09370742  -0.00244140   0.00000000
  1.25200000   0.03522559   0.01718914   0.00351617   0.00012386   0.31385576   0.31865583   1.30775539   0.17307305  -0.00120061   0.03436547   0.02244830   0.08065115   0.10309946   0.18960201   0.03341596   0.09377713   0.01220700   0.00000000
  1.25400000   0.03687465   0.01718211   0.00347014   0.00012796   0.31647127   0.31898236   1.30775539   0.15345305  -0.00228616   0.03366681   0.02236566   0.08073380   0.10309946   0.18967411   0.03341247   0.09384516   0.00000000  -0.00000000
  1.25600000   0.03522559   0.01717517   0.00342299   0.00012058   0.31908678   0.31926965   1.30775539   0.13383305  -0.00267834   0.03316793   0.02229295   0.08080651   0.10309946   0.18974621   0.03340751   0.09391199   0.00488280   0.00000000
  1.25800000   0.04168991   0.01716832   0.00342505   0.00014279   0.32170229   0.31951769   1.30775539   0.11421305  -0.00223302   0.03278864   0.02223017   0.08086929   0.10309946   0.18982313   0.03340260   0.09397795   0.00244140  -0.00000000
  1.26000000   0.03041033   0.01716147   0.00352737   0.00010727   0.32431780   0.31972650   1.30775539   0.09459305  -0.00116307   0.03245263   0.02217732   0.08092214   0.10309946   0.18989523   0.03339920   0.09404319  -0.00732420   0.00000000
  1.26200000   0.03364249   0.01715442   0.00375658   0.00012638   0.32693331   0.31989606   1.30775539   0.07497305   0.00005807   0.03208482   0.02213440   0.08096505   0.10309946   0.18995928   0.03339810   0.09410773  -0.00976560   0.00000000
  1.26400000   0.03687465   0.01714690   0.00406261   0.00014981   0.32954882   0.32002639   1.30775539   0.05535305   0.00090582   0.03161911   0.02210142   0.08099804   0.10309946   0.19002980   0.03339906   0.09417143  -0.00976560   0.00000000
  1.26600000   0.03364249   0.01713878   0.00434862   0.00014630   0.33216433   0.32011748   1.30775539   0.03573305   0.00103240   0.03101226   0.02207836   0.08102109   0.10309946   0.19010032   0.03340100   0.09423406  -0.00732420   0.00000000
  1.26800000   0.03364249   0.01713008   0.00457194   0.00015381   0.33477985   0.32016932   1.30775539   0.01611305   0.00041361   0.03024779   0.02206524   0.08103422   0.10309946   0.19016760   0.03340244   0.09429532   0.00244140  -0.00000000
  1.27000000   0.03522559   0.01712094   0.00477091   0.00016806   0.33739536   0.32018193   1.30775539  -0.00350695  -0.00064651   0.02933475   0.02206205   0.08103741   0.10309946   0.19023647   0.03340221   0.09435491  -0.00244140   0.00000000
  1.27200000   0.03364249   0.01711139   0.00498964   0.00016786   0.34001087   0.32015529   1.30775539  -0.02312695  -0.00165355   0.02829602   0.02206879   0.08103066   0.10309946   0.19030534   0.03339991   0.09441254  -0.01220700  -0.00000000
  1.27400000   0.03522559   0.01710141   0.00521005   0.00018353   0.34262638   0.32008942   1.30775539  -0.04274695  -0.00214354   0.02714615   0.02208546   0.08101399   0.10309946   0.19037421   0.03339611   0.09446798  -0.00244140   0.00000000
  1.27600000   0.03364249   0.01709099   0.00537258   0.00018075   0.34524189   0.31998431   1.30775539  -0.06236695  -0.00188897   0.02588878   0.02211207   0.08098739   0.10309946   0.19044307   0.03339208   0.09452101  -0.00244140   0.00000000
  1.27800000   0.03364249   0.01708025   0.00543782   0.00018294   0.34785740   0.31983995   1.30775539  -0.08198695  -0.00099831   0.02453113   0.02214860   0.08095085   0.10309946   0.19051036   0.03338920   0.09457143  -0.00244140   0.00000000
  1.28000000   0.03522559   0.01706937   0.00539409   0.00019001   0.35047291   0.31965636   1.30775539  -0.10160695   0.00013607   0.02308362   0.02219507   0.08090439   0.10309946   0.19057923   0.03338833   0.09461905   0.00488280   0.00000000
  1.28200000   0.03687465   0.01705859   0.00522113   0.00019253   0.35308842   0.31943352   1.30775539  -0.12122695   0.00101766   0.02155549   0.02225147   0.08084799   0.10309946   0.19065133   0.03338949   0.09466369  -0.00488280   0.00000000
  1.28400000   0.03687465   0.01704814   0.00488558   0.00018015   0.35570393   0.31917145   1.30775539  -0.14084695   0.00126853   0.01996129   0.02231780   0.08078166   0.10309946   0.19072508   0.03339177   0.09470520  -0.00244140   0.00000000
  1.28600000   0.03522559   0.01703837   0.00438357   0.00015441   0.35831944   0.31887014   1.30775539  -0.16046695   0.00079360   0.01831910   0.02239406   0.08070539   0.10309946   0.19079718   0.03339383   0.09474348   0.00244140  -0.00000000
  1.28800000   0.03205939   0.01702961   0.00376697   0.00012077   0.36093495   0.31852958   1.30775539  -0.18008695  -0.00018227   0.01664773   0.02248026   0.08061920   0.10309946   0.19086446   0.03339445   0.09477845  -0.00488280  -0.00000000
  1.29000000   0.03364249   0.01702207   0.00310552   0.00010448   0.36355046   0.31814979   1.30775539  -0.19970695  -0.00121646   0.01498198   0.02257638   0.08052308   0.10309946   0.19093016   0.03339305   0.09481008  -0.01220700   0.00000000
  1.29200000   0.03364249   0.01701586   0.00243368   0.00008188   0.36616597   0.31773076   1.30775539  -0.21932695  -0.00184424   0.01337878   0.02268244   0.08041702   0.10309946   0.19099745   0.03338999   0.09483844  -0.01464800   0.00000000
  1.29400000   0.03364249   0.01701099   0.00174655   0.00005876   0.36878149   0.31727248   1.30775539  -0.23894695  -0.00178475   0.01189738   0.02279843   0.08030103   0.10309946   0.19106473   0.03338636   0.09486372  -0.01709000   0.00000000
  1.29600000   0.03041033   0.01700750   0.00103719   0.00003154   0.37139700   0.31677497   1.30775539  -0.25856695  -0.00106608   0.01058358   0.02292435   0.08017511   0.10309946   0.19112879   0.03338351   0.09488620  -0.01709000   0.00000000
  1.29800000   0.03845775   0.01700543   0.00034450   0.00001325   0.37401251   0.31623821   1.30775539  -0.27818695  -0.00001009   0.00946640   0.02306020   0.08003926   0.10309946   0.19119766   0.03338243   0.09490625  -0.03418000   0.00000000
  1.30000000   0.03522559   0.01700474  -0.00022762  -0.00000802   0.37662802   0.31566222   1.30775539  -0.29780695   0.00091510   0.00855111   0.02320598   0.07989348   0.10309946   0.19127134   0.03338334   0.09492427  -0.00976560   0.00000000
  1.30200000   0.03687465   0.01700519  -0.00057722  -0.00002128   0.37924353   0.31504699   1.30775539  -0.31742695   0.00130439   0.00781509   0.02336169   0.07973776   0.10309946   0.19134344   0.03338556   0.09494063  -0.00488280   0.00000000
  1.30400000   0.03687465   0.01700635  -0.00071294  -0.00002629   0.38185904   0.31439251   1.30775539  -0.33704695   0.00099430   0.00721782   0.02352734   0.07957212   0.10309946   0.19141719   0.03338785   0.09495567  -0.00976560  -0.00000000
  1.30600000   0.03364249   0.01700777  -0.00076540  -0.00002575   0.38447455   0.31369880   1.30775539  -0.35666695   0.00013350   0.00671747   0.02370292   0.07939654   0.10309946   0.19148771   0.03338898   0.09496960  -0.02197300   0.00000000
  1.30800000   0.03522559   0.01700930  -0.00089845  -0.00003165   0.38709006   0.31296584   1.30775539  -0.37628695  -0.00088490   0.00628021   0.02388843   0.07921103   0.10309946   0.19155657   0.03338823   0.09498260  -0.02197300  -0.00000000
  1.31000000   0.03522559   0.01701110  -0.00122575  -0.00004318   0.38970557   0.31219365   1.30775539  -0.39590695  -0.00159811   0.00587739   0.02408387   0.07901559   0.10309946   0.19162702   0.03338575   0.09499476  -0.01953100   0.00000000
  1.31200000   0.03522559   0.01701355  -0.00175434  -0.00006180   0.39232108   0.31138222   1.30775539  -0.41552695  -0.00167762   0.00548244   0.02428924   0.07881022   0.10309946   0.19169748   0.03338247   0.09500612  -0.02685500  -0.00000000
  1.31400000   0.03687465   0.01701706  -0.00237751  -0.00008767   0.39493659   0.31053154   1.30775539  -0.43514695  -0.00107341   0.00507691   0.02450454   0.07859491   0.10309946   0.19176958   0.03337972   0.09501667  -0.02441400  -0.00000000
  1.31600000   0.04010681   0.01702181  -0.00296922  -0.00011909   0.39755210   0.30964163   1.30775539  -0.45476695  -0.00003443   0.00465516   0.02472978   0.07836968   0.10309946   0.19184656   0.03337861   0.09502641  -0.02197300   0.00000000
  1.31800000   0.03687465   0.01702775  -0.00346905  -0.00012792   0.40016762   0.30871247   1.30775539  -0.47438695   0.00100385   0.00422111   0.02496495   0.07813451   0.10309946   0.19192354   0.03337958   0.09503528  -0.00976560   0.00000000
  1.32000000   0.03364249   0.01703469  -0.00384008  -0.00012919   0.40278313   0.30774408   1.30775539  -0.49400695   0.00161229   0.00378687   0.02521004   0.07788941   0.10309946   0.19199406   0.03338220   0.09504329  -0.01220700  -0.00000000
  1.32200000   0.03845775   0.01704237  -0.00403248  -0.00015508   0.40539864   0.30673645   1.30775539  -0.51362695   0.00155390   0.00337327   0.02546507   0.07763438   0.10309946   0.19206616   0.03338536   0.09505045  -0.01953100   0.00000000
  1.32400000   0.04168991   0.01705044  -0.00403816  -0.00016835   0.40801415   0.30568957   1.30775539  -0.53324695   0.00088415   0.00300352   0.02573004   0.07736942   0.10309946   0.19214630   0.03338780   0.09505683  -0.02441400  -0.00000000
  1.32600000   0.04010681   0.01705851  -0.00390351  -0.00015656   0.41062966   0.30460346   1.30775539  -0.55286695  -0.00007475   0.00269569   0.02600493   0.07709453   0.10309946   0.19222810   0.03338861   0.09506253  -0.01464800   0.00000000
  1.32800000   0.04010681   0.01706632  -0.00368062  -0.00014762   0.41324517   0.30347811   1.30775539  -0.57248695  -0.00087642   0.00246043   0.02628975   0.07680970   0.10309946   0.19230831   0.03338766   0.09506768  -0.01709000   0.00000000
  1.33000000   0.03845775   0.01707368  -0.00341669  -0.00013140   0.41586068   0.30231351   1.30775539  -0.59210695  -0.00114893   0.00230036   0.02658451   0.07651495   0.10309946   0.19238688   0.03338564   0.09507244  -0.01709000   0.00000000
  1.33200000   0.04815423   0.01708051  -0.00316101  -0.00015222   0.41847619   0.30110968   1.30775539  -0.61172695  -0.00075949   0.00221226   0.02688920   0.07621026   0.10309946   0.19247349   0.03338373   0.09507696  -0.02441400  -0.00000000
  1.33400000   0.03364249   0.01708684  -0.00294072  -0.00009893   0.42109170   0.29986660   1.30775539  -0.63134695   0.00013003   0.00219391   0.02720382   0.07589564   0.10309946   0.19255529   0.03338310   0.09508136  -0.01953100   0.00000000
  1.33600000   0.04327301   0.01709272  -0.00273953  -0.00011855   0.42370721   0.29858429   1.30775539  -0.65096695   0.00113951   0.00224502   0.02752837   0.07557109   0.10309946   0.19263220   0.03338437   0.09508580  -0.01953100   0.00000000
  1.33800000   0.04327301   0.01709820  -0.00250312  -0.00010832   0.42632272   0.29726274   1.30775539  -0.67058695   0.00184227   0.00235874   0.02786285   0.07523660   0.10309946   0.19271875   0.03338735   0.09509041  -0.01464800  -0.00000000
  1.34000000   0.04168991   0.01710320  -0.00216573  -0.00009029   0.42893823   0.29590194   1.30775539  -0.69020695   0.00195393   0.00251464   0.02820727   0.07489219   0.10309946   0.19280371   0.03339115   0.09509528  -0.01953100  -0.00000000
  1.34200000   0.04010681   0.01710753  -0.00170321  -0.00006831   0.43155374   0.29450191   1.30775539  -0.70982695   0.00145505   0.00267956   0.02856161   0.07453784   0.10309946   0.19288551   0.03339455   0.09510047  -0.02197300   0.00000000
  1.34400000   0.04327301   0.01711094  -0.00117608  -0.00005089   0.43416926   0.29306263   1.30775539  -0.72944695   0.00059548   0.00281625   0.02892589   0.07417357   0.10309946   0.19296889   0.03339660   0.09510597  -0.02441400  -0.00000000
  1.34600000   0.04492207   0.01711329  -0.00069531  -0.00003123   0.43678477   0.29158412   1.30775539  -0.74906695  -0.00021909   0.00289635   0.02930010   0.07379936   0.10309946   0.19305708   0.03339698   0.09511168  -0.00976560   0.00000000
  1.34800000   0.03845775   0.01711468  -0.00032470  -0.00001249   0.43940028   0.29006637   1.30775539  -0.76868695  -0.00060759   0.00290543   0.02968424   0.07341522   0.10309946   0.19314046   0.03339615   0.09511748  -0.01220700  -0.00000000
  1.35000000   0.04010681   0.01711533  -0.00003032  -0.00000122   0.44201579   0.28850937   1.30775539  -0.78830695  -0.00038206   0.00283834   0.03007831   0.07302115   0.10309946   0.19321903   0.03339516   0.09512323  -0.02685500   0.00000000
  1.35200000   0.03845775   0.01711539   0.00024263   0.00000933   0.44463130   0.28691314   1.30775539  -0.80792695   0.00036999   0.00269557   0.03048231   0.07261714   0.10309946   0.19329759   0.03339515   0.09512876  -0.01220700   0.00000000
  1.35400000   0.03522559   0.01711491   0.00047223   0.00001663   0.44724681   0.28527766   1.30775539  -0.82754695   0.00132688   0.00248222   0.03089625   0.07220321   0.10309946   0.19337128   0.03339685   0.09513394  -0.01709000   0.00000000
  1.35600000   0.03205939   0.01711396   0.00059945   0.00001922   0.44986232   0.28360295   1.30775539  -0.84716695   0.00207883   0.00220981   0.03132012   0.07177934   0.10309946   0.19343856   0.03340026   0.09513863  -0.01220700   0.00000000
  1.35800000   0.04168991   0.01711277   0.00060488   0.00002522   0.45247783   0.28188900   1.30775539  -0.86678695   0.00230959   0.00189779   0.03175391   0.07134554   0.10309946   0.19351231   0.03340464   0.09514274  -0.01220700  -0.00000000
  1.36000000   0.03845775   0.01711156   0.00048663   0.00001871   0.45509334   0.28013580   1.30775539  -0.88640695   0.00193188   0.00156779   0.03219764   0.07090181   0.10309946   0.19359246   0.03340889   0.09514620  -0.01464800   0.00000000
  1.36200000   0.04010681   0.01711058   0.00025568   0.00001025   0.45770885   0.27834337   1.30775539  -0.90602695   0.00112073   0.00123869   0.03265131   0.07044815   0.10309946   0.19367102   0.03341194   0.09514901  -0.00488280   0.00000000
  1.36400000   0.03522559   0.01711007  -0.00002285  -0.00000080   0.46032436   0.27651169   1.30775539  -0.92564695   0.00023387   0.00092733   0.03311490   0.06998456   0.10309946   0.19374636   0.03341329   0.09515118  -0.00732420   0.00000000
  1.36600000   0.03522559   0.01711012  -0.00028268  -0.00000996   0.46293987   0.27464078   1.30775539  -0.94526695  -0.00034714   0.00064488   0.03358842   0.06951103   0.10309946   0.19381681   0.03341318   0.09515275   0.00488280  -0.00000000
  1.36800000   0.03205939   0.01711068  -0.00052626  -0.00001687   0.46555538   0.27273063   1.30775539  -0.96488695  -0.00038661   0.00039314   0.03407188   0.06902758   0.10309946   0.19388409   0.03341245   0.09515379  -0.03418000   0.00000000
  1.37000000   0.03522559   0.01711173  -0.00077715  -0.00002738   0.46817090   0.27078123   1.30775539  -0.98450695   0.00010122   0.00017249   0.03456527   0.06853419   0.10309946   0.19395138   0.03341216   0.09515435  -0.04394500   0.00000000
  1.37200000   0.04010681   0.01711329  -0.00102914  -0.00004128   0.47078641   0.26879260   1.30775539  -1.00412695   0.00086067  -0.00000786   0.03506859   0.06803087   0.10309946   0.19402671   0.03341312   0.09515452  -0.02197300   0.00000000
  1.37400000   0.03205939   0.01711535  -0.00127144  -0.00004076   0.47340192   0.26676473   1.30775539  -1.02374695   0.00151007  -0.00013267   0.03558184   0.06751762   0.10309946   0.19409887   0.03341549   0.09515438  -0.00732420  -0.00000000
  1.37600000   0.04492207   0.01711789  -0.00149867  -0.00006732   0.47601743   0.26469761   1.30775539  -1.04336695   0.00171182  -0.00019356   0.03610502   0.06699444   0.10309946   0.19417586   0.03341871   0.09515405  -0.02929700   0.00000000
  1.37800000   0.03687465   0.01712089  -0.00169435  -0.00006248   0.47863294   0.26259126   1.30775539  -1.06298695   0.00132175  -0.00019646   0.03663813   0.06646132   0.10309946   0.19425765   0.03342175   0.09515366  -0.03173800   0.00000000
  1.38000000   0.03364249   0.01712428  -0.00184528  -0.00006208   0.48124845   0.26044566   1.30775539  -1.08260695   0.00045235  -0.00015711   0.03718118   0.06591828   0.10309946   0.19432817   0.03342352   0.09515331  -0.03173800   0.00000000
  1.38200000   0.03687465   0.01712797  -0.00196868  -0.00007259   0.48386396   0.25826083   1.30775539  -1.10222695  -0.00057696  -0.00009111   0.03773416   0.06536530   0.10309946   0.19439869   0.03342340   0.09515306  -0.02685500   0.00000000
  1.38400000   0.03522559   0.01713190  -0.00211860  -0.00007463   0.48647947   0.25603676   1.30775539  -1.12184695  -0.00137945  -0.00001035   0.03829707   0.06480239   0.10309946   0.19447079   0.03342144   0.09515296  -0.03662100  -0.00000000
  1.38600000   0.02882724   0.01713614  -0.00237779  -0.00006855   0.48909498   0.25377344   1.30775539  -1.14146695  -0.00166980   0.00006991   0.03886991   0.06422955   0.10309946   0.19453484   0.03341839   0.09515302  -0.01464800  -0.00000000
  1.38800000   0.03205939   0.01714090  -0.00284306  -0.00009115   0.49171049   0.25147089   1.30775539  -1.16108695  -0.00138762   0.00012590   0.03945268   0.06364678   0.10309946   0.19459573   0.03341533   0.09515321   0.00732420   0.00000000
  1.39000000   0.03041033   0.01714658  -0.00358918  -0.00010915   0.49432600   0.24912909   1.30775539  -1.18070695  -0.00071951   0.00012992   0.04004538   0.06305408   0.10309946   0.19465820   0.03341323   0.09515347   0.02441400   0.00000000
  1.39200000   0.03205939   0.01715376  -0.00459469  -0.00014730   0.49694151   0.24674806   1.30775539  -1.20032695  -0.00000966   0.00005575   0.04064802   0.06245144   0.10309946   0.19472067   0.03341250   0.09515365  -0.00732420   0.00000000
  1.39400000   0.03522559   0.01716295  -0.00565707  -0.00019927   0.49955702   0.24432779   1.30775539  -1.21994695   0.00039758  -0.00011579   0.04126058   0.06183887   0.10309946   0.19478795   0.03341289   0.09515359   0.00244140   0.00000000
  1.39600000   0.03522559   0.01717426  -0.00636164  -0.00022409   0.50217254   0.24186827   1.30775539  -1.23956695   0.00030926  -0.00038417   0.04188308   0.06121638   0.10309946   0.19485840   0.03341359   0.09515309   0.01220700  -0.00000000
  1.39800000   0.03041033   0.01718699  -0.00615829  -0.00018728   0.50478805   0.23936952   1.30775539  -1.25918695  -0.00023534  -0.00071797   0.04251551   0.06058395   0.10309946   0.19492404   0.03341367   0.09515199   0.06103500   0.00000000
  1.40000000   0.03364249   0.01719930  -0.00466183  -0.00015684   0.50740356   0.23683152   1.30775539  -1.27880695  -0.00098443  -0.00105880   0.04315787   0.05994159   0.10309946   0.19498809   0.03341245   0.09515022  -0.04150400   0.00000000
  1.40200000   0.03205939   0.01720863  -0.00216145  -0.00006929   0.51001907   0.23425429   1.30775539  -1.29842695  -0.00158483  -0.00133790   0.04381016   0.05928929   0.10309946   0.19505379   0.03340988   0.09514782  -0.05615200  -0.00000000
  1.40400000   0.02559508   0.01721295   0.00030710   0.00000786   0.51263458   0.23163782   1.30775539  -1.31804695  -0.00173996  -0.00149401   0.04447239   0.05862707   0.10309946   0.19511145   0.03340655   0.09514499  -0.01220700   0.00000000
  1.40600000   0.03687465   0.01721234   0.00176987   0.00006526   0.51525009   0.22898210   1.30775539  -1.33766695  -0.00134593  -0.00149204   0.04514454   0.05795491   0.10309946   0.19517392   0.03340347   0.09514200  -0.04150400   0.00000000
  1.40800000   0.03041033   0.01720880   0.00205406   0.00006246   0.51786560   0.22628715   1.30775539  -1.35728695  -0.00054134  -0.00133733   0.04582663   0.05727282   0.10309946   0.19524120   0.03340158   0.09513917  -0.03418000   0.00000000
  1.41000000   0.03041033   0.01720469   0.00157791   0.00004798   0.52048111   0.22355296   1.30775539  -1.37690695   0.00035374  -0.00106884   0.04651865   0.05658081   0.10309946   0.19530202   0.03340139   0.09513676  -0.04150400  -0.00000000
  1.41200000   0.03041033   0.01720153   0.00076024   0.00002312   0.52309662   0.22077952   1.30775539  -1.39652695   0.00097895  -0.00073938   0.04722060   0.05587886   0.10309946   0.19536284   0.03340272   0.09513496  -0.02929700   0.00000000
  1.41400000   0.03205939   0.01720001  -0.00023473  -0.00000753   0.52571213   0.21796685   1.30775539  -1.41614695   0.00108869  -0.00040182   0.04793248   0.05516697   0.10309946   0.19542531   0.03340479   0.09513382  -0.02441400   0.00000000
  1.41600000   0.02882724   0.01720048  -0.00142536  -0.00004109   0.52832764   0.21511493   1.30775539  -1.43576695   0.00065403  -0.00010168   0.04865430   0.05444516   0.10309946   0.19548620   0.03340654   0.09513331  -0.01464800   0.00000000
  1.41800000   0.02717817   0.01720333  -0.00282886  -0.00007688   0.53094315   0.21222378   1.30775539  -1.45538695  -0.00012937   0.00012586   0.04938604   0.05371341   0.10309946   0.19554221   0.03340706   0.09513334   0.02685500  -0.00000000
  1.42000000   0.02882724   0.01720899  -0.00433710  -0.00012503   0.53355866   0.20929339   1.30775539  -1.47500695  -0.00092887   0.00025609   0.05012772   0.05297174   0.10309946   0.19559821   0.03340600   0.09513372   0.00732420   0.00000000
  1.42200000   0.02559508   0.01721766  -0.00575898  -0.00014740   0.53617418   0.20632375   1.30775539  -1.49462695  -0.00142029   0.00027569   0.05087933   0.05222013   0.10309946   0.19565263   0.03340365   0.09513425   0.00000000   0.00000000
  1.42400000   0.02401198   0.01722918  -0.00696714  -0.00016729   0.53878969   0.20331488   1.30775539  -1.51424695  -0.00142995   0.00018165   0.05164087   0.05145859   0.10309946   0.19570224   0.03340080   0.09513471   0.01953100   0.00000000
  1.42600000   0.02559508   0.01724312  -0.00796673  -0.00020391   0.54140520   0.20026676   1.30775539  -1.53386695  -0.00100922  -0.00002249   0.05241234   0.05068712   0.10309946   0.19575185   0.03339836   0.09513487   0.03173800  -0.00000000
  1.42800000   0.02401198   0.01725905  -0.00879234  -0.00021112   0.54402071   0.19717941   1.30775539  -1.55348695  -0.00040647  -0.00032880   0.05319374   0.04990571   0.10309946   0.19580145   0.03339695   0.09513452  -0.04150400  -0.00000000
  1.43000000   0.03205939   0.01727664  -0.00937053  -0.00030041   0.54663622   0.19405282   1.30775539  -1.57310695   0.00004911  -0.00072650   0.05398508   0.04911438   0.10309946   0.19585753   0.03339659   0.09513346   0.00976560  -0.00000000
  1.43200000   0.02401198   0.01729538  -0.00954735  -0.00022925   0.54925173   0.19088698   1.30775539  -1.59272695   0.00009783  -0.00120517   0.05478634   0.04831311   0.10309946   0.19591360   0.03339674   0.09513153  -0.01953100   0.00000000
  1.43400000   0.02236292   0.01731447  -0.00918529  -0.00020541   0.55186724   0.18768191   1.30775539  -1.61234695  -0.00033301  -0.00175858   0.05559754   0.04750192   0.10309946   0.19595997   0.03339650   0.09512856  -0.00732420  -0.00000000
  1.43600000   0.02077982   0.01733284  -0.00811810  -0.00016869   0.55448275   0.18443759   1.30775539  -1.63196695  -0.00109628  -0.00238590   0.05641867   0.04668079   0.10309946   0.19600311   0.03339507   0.09512442  -0.01709000   0.00000000
  1.43800000   0.02717817   0.01734908  -0.00605390  -0.00016453   0.55709826   0.18115404   1.30775539  -1.65158695  -0.00188895  -0.00308389   0.05724973   0.04584973   0.10309946   0.19605107   0.03339209   0.09511895  -0.01709000  -0.00000000
  1.44000000   0.01913076   0.01736119  -0.00258911  -0.00004953   0.55971377   0.17783125   1.30775539  -1.67120695  -0.00238240  -0.00383635   0.05809072   0.04500873   0.10309946   0.19609738   0.03338782   0.09511203   0.00000000  -0.00000000
  1.44200000   0.01913076   0.01736636   0.00268406   0.00005135   0.56232928   0.17446921   1.30775539  -1.69082695  -0.00236390  -0.00461312   0.05894165   0.04415781   0.10309946   0.19613564   0.03338307   0.09510358  -0.03906300   0.00000000
  1.44400000   0.01754766   0.01736100   0.00993654   0.00017436   0.56494479   0.17106794   1.30775539  -1.71044695  -0.00182757  -0.00537451   0.05980250   0.04329695   0.10309946   0.19617232   0.03337888   0.09509359   0.00488280   0.00000000
  1.44600000   0.01913076   0.01734112   0.01870369   0.00035782   0.56756030   0.16762743   1.30775539  -1.73006695  -0.00097046  -0.00607251   0.06067329   0.04242617   0.10309946   0.19620900   0.03337608   0.09508215  -0.00732420   0.00000000
  1.44800000   0.01589860   0.01730372   0.02755685   0.00043812   0.57017582   0.16414767   1.30775539  -1.74968695  -0.00009476  -0.00665334   0.06155401   0.04154545   0.10309946   0.19624403   0.03337501   0.09506942  -0.04638700  -0.00000000
  1.45000000   0.01431550   0.01724860   0.03398376   0.00048649   0.57279133   0.16062868   1.30775539  -1.76930695   0.00053371  -0.00706763   0.06244466   0.04065480   0.10309946   0.19627424   0.03337545   0.09505570  -0.00244140   0.00000000
  1.45200000   0.02077982   0.01718063   0.03466593   0.00072035   0.57540684   0.15707044   1.30775539  -1.78892695   0.00080315  -0.00729221   0.06334524   0.03975422   0.10309946   0.19630934   0.03337679   0.09504134   0.00732420  -0.00000000
  1.45400000   0.02717817   0.01711130   0.02695878   0.00073269   0.57802235   0.15347297   1.30775539  -1.80854695   0.00079734  -0.00735060   0.06425575   0.03884370   0.10309946   0.19635730   0.03337839   0.09502670  -0.00732420   0.00000000
  1.45600000   0.03522559   0.01705738   0.01119345   0.00039430   0.58063786   0.14983626   1.30775539  -1.82816695   0.00074184  -0.00729794   0.06517620   0.03792326   0.10309946   0.19641970   0.03337993   0.09501205   0.00976560  -0.00000000
  1.45800000   0.03364249   0.01703500  -0.00885313  -0.00029784   0.58325337   0.14616030   1.30775539  -1.84778695   0.00087940  -0.00718301   0.06610658   0.03699288   0.10309946   0.19648857   0.03338155   0.09499757  -0.13916000   0.00000000
  1.46000000   0.05620165   0.01705270  -0.02821231  -0.00158558   0.58586888   0.14244511   1.30775539  -1.86740695   0.00133758  -0.00704652   0.06704688   0.03605257   0.10309946   0.19657841   0.03338377   0.09498334  -0.01220700   0.00000000
  1.46200000   0.06583216   0.01710913  -0.04320486  -0.00284427   0.58848439   0.13869067   1.30775539  -1.88702695   0.00205764  -0.00694122   0.06799712   0.03510233   0.10309946   0.19670045   0.03338716   0.09496935   0.02441400  -0.00000000
  1.46400000   0.04327301   0.01719554  -0.05223188  -0.00226023   0.59109990   0.13489700   1.30775539  -1.90664695   0.00281953  -0.00691752   0.06895730   0.03414216   0.10309946   0.19680955   0.03339204   0.09495549  -0.04150400   0.00000000
  1.46600000   0.00303592   0.01730000  -0.05520470  -0.00016760   0.59371541   0.13106409   1.30775539  -1.92626695   0.00334751  -0.00700109   0.06992740   0.03317206   0.10309946   0.19685586   0.03339821   0.09494157  -0.08056600  -0.00000000
  1.46800000   0.00000000   0.01741041  -0.05278040   0.00000000   0.59633092   0.12719193   1.30775539  -1.94588695   0.00344088  -0.00719962   0.07090743   0.03219202   0.10309946   0.19685890   0.03340500   0.09492737  -0.08544900   0.00000000
  1.47000000   0.00000000   0.01751597  -0.04604499   0.00000000   0.59894643   0.12328054   1.30775539  -1.96550695   0.00306815  -0.00750250   0.07189740   0.03120206   0.10309946   0.19685890   0.03341151   0.09491267  -0.05371100   0.00000000
  1.47200000   0.00000000   0.01760806  -0.03637433   0.00000000   0.60156194   0.11932990   1.30775539  -1.98512695   0.00238657  -0.00786092   0.07289730   0.03020216   0.10309946   0.19685890   0.03341696   0.09489731  -0.03906300   0.00000000
  1.47400000   0.00000000   0.01768081  -0.02523954   0.00000000   0.60417746   0.11534003   1.30775539  -2.00474695   0.00168090  -0.00819289   0.07390712   0.02919233   0.10309946   0.19685890   0.03342103   0.09488125  -0.05615200  -0.00000000
  1.47600000   0.00950024   0.01773129  -0.01405596  -0.00013353   0.60679297   0.11131092   1.30775539  -2.02436695   0.00124539  -0.00840908   0.07492689   0.02817257   0.10309946   0.19686840   0.03342395   0.09486465  -0.04882800   0.00000000
  1.47800000   0.01273240   0.01775940  -0.00399483  -0.00005086   0.60940848   0.10724256   1.30775539  -2.04398695   0.00125814  -0.00842702   0.07595658   0.02714288   0.10309946   0.19689063   0.03342646   0.09484781  -0.04882800   0.00000000
  1.48000000   0.01589860   0.01776739   0.00425275   0.00006761   0.61202399   0.10313497   1.30775539  -2.06360695   0.00170122  -0.00819566   0.07699620   0.02610325   0.10309946   0.19691926   0.03342942   0.09483119  -0.03906300   0.00000000
  1.48200000   0.01589860   0.01775889   0.01051174   0.00016712   0.61463950   0.09898813   1.30775539  -2.08322695   0.00236275  -0.00772556   0.07804576   0.02505370   0.10309946   0.19695106   0.03343348   0.09481527  -0.01220700  -0.00000000
  1.48400000   0.02077982   0.01773786   0.01489840   0.00030959   0.61725501   0.09480206   1.30775539  -2.10284695   0.00292347  -0.00707138   0.07910524   0.02399421   0.10309946   0.19698774   0.03343877   0.09480047  -0.01709000   0.00000000
  1.48600000   0.02401198   0.01770807   0.01750348   0.00042029   0.61987052   0.09057675   1.30775539  -2.12246695   0.00309283  -0.00628867   0.08017466   0.02292479   0.10309946   0.19703253   0.03344478   0.09478711  -0.04638700   0.00000000
  1.48800000   0.02559508   0.01767306   0.01817641   0.00046523   0.62248603   0.08631219   1.30775539  -2.14208695   0.00273499  -0.00542348   0.08125401   0.02184544   0.10309946   0.19708213   0.03345061   0.09477540  -0.01953100   0.00000000
  1.49000000   0.03041033   0.01763671   0.01671010   0.00050816   0.62510154   0.08200840   1.30775539  -2.16170695   0.00192824  -0.00451738   0.08234329   0.02075616   0.10309946   0.19713814   0.03345527   0.09476546  -0.00976560  -0.00000000
  1.49200000   0.03522559   0.01760329   0.01344296   0.00047354   0.62771705   0.07766537   1.30775539  -2.18132695   0.00093053  -0.00359970   0.08344251   0.01965695   0.10309946   0.19720378   0.03345813   0.09475734  -0.01709000  -0.00000000
  1.49400000   0.03845775   0.01757640   0.00954796   0.00036719   0.63033256   0.07328309   1.30775539  -2.20094695   0.00006813  -0.00268817   0.08455165   0.01854780   0.10309946   0.19727746   0.03345913   0.09475106   0.01220700   0.00000000
  1.49600000   0.03041033   0.01755730   0.00647899   0.00019703   0.63294807   0.06886158   1.30775539  -2.22056695  -0.00040040  -0.00180245   0.08567073   0.01742873   0.10309946   0.19734633   0.03345880   0.09474656   0.00976560   0.00000000
  1.49800000   0.00000000   0.01754435   0.00512663   0.00000000   0.63556359   0.06440082   1.30775539  -2.24018695  -0.00038770  -0.00096779   0.08679974   0.01629972   0.10309946   0.19737674   0.03345801   0.09474379   0.01953100  -0.00000000
  1.50000000   0.00000000   0.01753409   0.00544709   0.00000000   0.63817910   0.05990083   1.30775539  -2.25980695  -0.00000663  -0.00021183   0.08793868   0.01516078   0.10309946   0.19737674   0.03345762   0.09474261   0.03418000   0.00000000
  1.50200000   0.00000000   0.01752320   0.00671405   0.00000000   0.64079461   0.05536160   1.30775539  -2.27942695   0.00048762   0.00043639   0.08908755   0.01401191   0.10309946   0.19737674   0.03345810   0.09474284   0.03173800  -0.00000000
  1.50400000   0.00000000   0.01750977   0.00809131   0.00000000   0.64341012   0.05078312   1.30775539  -2.29904695   0.00081592   0.00095448   0.09024635   0.01285311   0.10309946   0.19737674   0.03345940   0.09474423   0.02441400   0.00000000
  1.50600000   0.00000000   0.01749359   0.00907872   0.00000000   0.64602563   0.04616541   1.30775539  -2.31866695   0.00080100   0.00133518   0.09141508   0.01168437   0.10309946   0.19737674   0.03346102   0.09474652   0.02685500  -0.00000000
  1.50800000   0.00000000   0.01747543   0.00955350   0.00000000   0.64864114   0.04150845   1.30775539  -2.33828695   0.00044328   0.00158429   0.09259375   0.01050571   0.10309946   0.19737674   0.03346226   0.09474944  -0.00244140  -0.00000000
  1.51000000   0.00000000   0.01745632   0.00956091   0.00000000   0.65125665   0.03681226   1.30775539  -2.35790695  -0.00008603   0.00171356   0.09378235   0.00931711   0.10309946   0.19737674   0.03346262   0.09475274   0.00732420   0.00000000
  1.51200000   0.00000000   0.01743720   0.00919592   0.00000000   0.65387216   0.03207683   1.30775539  -2.37752695  -0.00052561   0.00173349   0.09498088   0.00811858   0.10309946   0.19737674   0.03346201   0.09475618   0.00488280   0.00000000
  1.51400000   0.00000000   0.01741881   0.00862034   0.00000000   0.65648767   0.02730215   1.30775539  -2.39714695  -0.00064229   0.00165337   0.09618934   0.00691012   0.10309946   0.19737674   0.03346084   0.09475957   0.00244140   0.00000000
  1.51600000   0.00000000   0.01740157   0.00803788   0.00000000   0.65910318   0.02248824   1.30775539  -2.41676695  -0.00033855   0.00148861   0.09740773   0.00569173   0.10309946   0.19737674   0.03345986   0.09476271   0.01220700   0.00000000
  1.51800000   0.00000000   0.01738549   0.00757484   0.00000000   0.66171869   0.01763508   1.30775539  -2.43638695   0.00030023   0.00126101   0.09863605   0.00446340   0.10309946   0.19737674   0.03345982   0.09476546   0.00000000   0.00000000
  1.52000000   0.00000000   0.01737034   0.00719438   0.00000000   0.66433420   0.01274269   1.30775539  -2.45600695   0.00104052   0.00099388   0.09987431   0.00322515   0.10309946   0.19737674   0.03346116   0.09476772   0.00000000  -0.00000000
  1.52200000   0.00000000   0.01735595   0.00675946   0.00000000   0.66694971   0.00781106   1.30775539  -2.47562695   0.00160063   0.00070976   0.10112249   0.00197696   0.10309946   0.19737674   0.03346380   0.09476942  -0.00732420   0.00000000
  1.52400000   0.00000000   0.01734244   0.00615754   0.00000000   0.66956523   0.00284018   1.30775539  -2.49524695   0.00177262   0.00042665   0.10238061   0.00071884   0.10309946   0.19737674   0.03346718   0.09477056   0.00000000 -1998.05147142
  1.52600000   0.00000000   0.01733012   0.00534248   0.00000000   0.67218074   0.00000000   0.00000000   0.00000000   0.00151174   0.00015901   0.00000000   0.00000000   0.00000000   0.19737674   0.03347046   0.09477114   0.00244140   0.00000000
  1.52800000   0.00000000   0.01731944   0.00430442   0.00000000   0.67218074   0.00000000   0.00000000   0.00000000   0.00095293  -0.00007610   0.00000000   0.00000000   0.00000000   0.19737674   0.03347293   0.09477123  -0.00732420   0.00000000
  1.53000000   0.00000000   0.01731083   0.00305097   0.00000000   0.67218074   0.00000000   0.00000000   0.00000000   0.00034911  -0.00026540   0.00000000   0.00000000   0.00000000   0.19737674   0.03347423   0.09477088  -0.00488280   0.00000000
  1.53200000   0.00000000   0.01730473   0.00161408   0.00000000   0.67218074   0.00000000   0.00000000   0.00000000  -0.00004001  -0.00040644   0.00000000   0.00000000   0.00000000   0.19737674   0.03347454   0.09477021  -0.00244140   0.00000000
  1.53400000   0.00000000   0.01730150   0.00002358   0.00000000   0.67218074   0.00000000   0.00000000   0.00000000  -0.00005987  -0.00050131   0.00000000   0.00000000   0.00000000   0.19737674   0.03347444   0.09476930   0.00732420   0.00000000
  1.53600000   0.00000000   0.01730145  -0.00172338   0.00000000   0.67218074   0.00000000   0.00000000   0.00000000   0.00027554  -0.00055608   0.00000000   0.00000000   0.00000000   0.19737674   0.03347465   0.09476825   0.00244140   0.00000000
  1.53800000   0.00000000   0.01730490  -0.00358386   0.00000000   0.67218074   0.00000000   0.00000000   0.00000000   0.00079574  -0.00058527   0.00000000   0.00000000   0.00000000   0.19737674   0.03347572   0.09476711  -0.02197300   0.00000000
  1.54000000   0.00000000   0.01731206  -0.00537881   0.00000000   0.67218074   0.00000000   0.00000000   0.00000000   0.00125427  -0.00060610   0.00000000   0.00000000   0.00000000   0.19737674   0.03347777   0.09476591  -0.02441400   0.00000000
  1.54200000   0.00000000   0.01732282  -0.00687141   0.00000000   0.67218074   0.00000000   0.00000000   0.00000000   0.00144174  -0.00063401   0.00000000   0.00000000   0.00000000   0.19737674   0.03348047   0.09476467  -0.02929700   0.00000000
  1.54400000   0.00000000   0.01733656  -0.00789766   0.00000000   0.67218074   0.00000000   0.00000000   0.00000000   0.00128078  -0.00068256   0.00000000   0.00000000   0.00000000   0.19737674   0.03348319   0.09476336  -0.01953100   0.00000000
  1.54600000   0.00000000   0.01735236  -0.00836239   0.00000000   0.67218074   0.00000000   0.00000000   0.00000000   0.00085906  -0.00075710   0.00000000   0.00000000   0.00000000   0.19737674   0.03348533   0.09476192  -0.02197300   0.00000000
  1.54800000   0.00000000   0.01736908  -0.00816287   0.00000000   0.67218074   0.00000000   0.00000000   0.00000000   0.00038660  -0.00085333   0.00000000   0.00000000   0.00000000   0.19737674   0.03348658   0.09476031  -0.03418000   0.00000000
  1.55000000   0.00000000   0.01738541  -0.00717248   0.00000000   0.67218074   0.00000000   0.00000000   0.00000000   0.00010028  -0.00096383   0.00000000   0.00000000   0.00000000   0.19737674   0.03348706   0.09475849  -0.01709000   0.00000000
  1.55200000   0.00000000   0.01739976  -0.00531919   0.00000000   0.67218074   0.00000000   0.00000000   0.00000000   0.00015760  -0.00107700   0.00000000   0.00000000   0.00000000   0.19737674   0.03348732   0.09475645  -0.02685500   0.00000000
  1.55400000   0.00000000   0.01741039  -0.00272937   0.00000000   0.67218074   0.00000000   0.00000000   0.00000000   0.00056484  -0.00117607   0.00000000   0.00000000   0.00000000   0.19737674   0.03348805   0.09475420  -0.02929700   0.00000000
  1.55600000   0.00000000   0.01741585   0.00018488   0.00000000   0.67218074   0.00000000   0.00000000   0.00000000   0.00117199  -0.00124480   0.00000000   0.00000000   0.00000000   0.19737674   0.03348978   0.09475178  -0.02685500   0.00000000
  1.55800000   0.00000000   0.01741548   0.00284628   0.00000000   0.67218074   0.00000000   0.00000000   0.00000000   0.00173719  -0.00126651   0.00000000   0.00000000   0.00000000   0.19737674   0.03349269   0.09474926  -0.00976560   0.00000000
  1.56000000   0.00000000   0.01740979   0.00477568   0.00000000   0.67218074   0.00000000   0.00000000   0.00000000   0.00203088  -0.00122505   0.00000000   0.00000000   0.00000000   0.19737674   0.03349646   0.09474677  -0.01709000   0.00000000
  1.56200000   0.00000000   0.01740024   0.00576218   0.00000000   0.67218074   0.00000000   0.00000000   0.00000000   0.00193340  -0.00111648   0.00000000   0.00000000   0.00000000   0.19737674   0.03350042   0.09474443  -0.03173800   0.00000000
  1.56400000   0.00000000   0.01738871   0.00585318   0.00000000   0.67218074   0.00000000   0.00000000   0.00000000   0.00148503  -0.00094921   0.00000000   0.00000000   0.00000000   0.19737674   0.03350384   0.09474237  -0.02197300   0.00000000
  1.56600000   0.00000000   0.01737701   0.00525411   0.00000000   0.67218074   0.00000000   0.00000000   0.00000000   0.00086892  -0.00073398   0.00000000   0.00000000   0.00000000   0.19737674   0.03350620   0.09474068  -0.01220700   0.00000000
  1.56800000   0.00000000   0.01736650   0.00422782   0.00000000   0.67218074   0.00000000   0.00000000   0.00000000   0.00033203  -0.00048574   0.00000000   0.00000000   0.00000000   0.19737674   0.03350740   0.09473946  -0.01709000   0.00000000
  1.57000000   0.00000000   0.01735804   0.00302789   0.00000000   0.67218074   0.00000000   0.00000000   0.00000000   0.00007662  -0.00022326   0.00000000   0.00000000   0.00000000   0.19737674   0.03350781   0.09473875   0.00000000   0.00000000
  1.57200000   0.00000000   0.01735199   0.00186275   0.00000000   0.67218074   0.00000000   0.00000000   0.00000000   0.00017214   0.00004221   0.00000000   0.00000000   0.00000000   0.19737674   0.03350805   0.09473857  -0.01220700   0.00000000
  1.57400000   0.00000000   0.01734826   0.00087444   0.00000000   0.67218074   0.00000000   0.00000000   0.00000000   0.00052918   0.00030280   0.00000000   0.00000000   0.00000000   0.19737674   0.03350876   0.09473892  -0.00244140   0.00000000
  1.57600000   0.00000000   0.01734651   0.00013033   0.00000000   0.67218074   0.00000000   0.00000000   0.00000000   0.00094498   0.00053882   0.00000000   0.00000000   0.00000000   0.19737674   0.03351023   0.09473976  -0.01464800   0.00000000
  1.57800000   0.00000000   0.01734625  -0.00035792   0.00000000   0.67218074   0.00000000   0.00000000   0.00000000   0.00119659   0.00072264   0.00000000   0.00000000   0.00000000   0.19737674   0.03351237   0.09474102  -0.01709000   0.00000000
  1.58000000   0.00000000   0.01734697  -0.00059582   0.00000000   0.67218074   0.00000000   0.00000000   0.00000000   0.00113925   0.00083749   0.00000000   0.00000000   0.00000000   0.19737674   0.03351471   0.09474258  -0.00976560   0.00000000
  1.58200000   0.00000000   0.01734816  -0.00058266   0.00000000   0.67218074   0.00000000   0.00000000   0.00000000   0.00076788   0.00088540   0.00000000   0.00000000   0.00000000   0.19737674   0.03351661   0.09474430  -0.01464800   0.00000000
  1.58400000   0.00000000   0.01734933  -0.00032903   0.00000000   0.67218074   0.00000000   0.00000000   0.00000000   0.00021642   0.00087994   0.00000000   0.00000000   0.00000000   0.19737674   0.03351760   0.09474607  -0.00976560   0.00000000
  1.58600000   0.00000000   0.01734998   0.00012058   0.00000000   0.67218074   0.00000000   0.00000000   0.00000000  -0.00030337   0.00083857   0.00000000   0.00000000   0.00000000   0.19737674   0.03351751   0.09474779  -0.01220700   0.00000000
  1.58800000   0.00000000   0.01734974   0.00071138   0.00000000   0.67218074   0.00000000   0.00000000   0.00000000  -0.00059655   0.00077962   0.00000000   0.00000000   0.00000000   0.19737674   0.03351661   0.09474941  -0.00976560   0.00000000
  1.59000000   0.00000000   0.01734832   0.00138892   0.00000000   0.67218074   0.00000000   0.00000000   0.00000000  -0.00057253   0.00071927   0.00000000   0.00000000   0.00000000   0.19737674   0.03351544   0.09475091  -0.00976560   0.00000000
  1.59200000   0.00000000   0.01734554   0.00203506   0.00000000   0.67218074   0.00000000   0.00000000   0.00000000  -0.00028617   0.00066809   0.00000000   0.00000000   0.00000000   0.19737674   0.03351458   0.09475229  -0.01709000   0.00000000
  1.59400000   0.00000000   0.01734147   0.00243341   0.00000000   0.67218074   0.00000000   0.00000000   0.00000000   0.00008877   0.00062698   0.00000000   0.00000000   0.00000000   0.19737674   0.03351439   0.09475359  -0.00976560   0.00000000
  1.59600000   0.00000000   0.01733661   0.00237370   0.00000000   0.67218074   0.00000000   0.00000000   0.00000000   0.00034285   0.00058732   0.00000000   0.00000000   0.00000000   0.19737674   0.03351482   0.09475480  -0.01953100   0.00000000
  1.59800000   0.00000000   0.01733186   0.00181782   0.00000000   0.67218074   0.00000000   0.00000000   0.00000000   0.00033149   0.00054166   0.00000000   0.00000000   0.00000000   0.19737674   0.03351549   0.09475593  -0.01464800   0.00000000
  1.60000000   0.00000000   0.01732822   0.00093893   0.00000000   0.67218074   0.00000000   0.00000000   0.00000000   0.00004347   0.00049254   0.00000000   0.00000000   0.00000000   0.19737674   0.03351587   0.09475697  -0.01709000   0.00000000
  1.60200000   0.00000000   0.01732634  -0.00001694   0.00000000   0.67218074   0.00000000   0.00000000   0.00000000  -0.00039463   0.00044523   0.00000000   0.00000000   0.00000000   0.19737674   0.03351552   0.09475790  -0.01220700   0.00000000
  1.60400000   0.00000000   0.01732638  -0.00086176   0.00000000   0.67218074   0.00000000   0.00000000   0.00000000  -0.00077860   0.00039933   0.00000000   0.00000000   0.00000000   0.19737674   0.03351434   0.09475875  -0.01220700   0.00000000
  1.60600000   0.00000000   0.01732810  -0.00146913   0.00000000   0.67218074   0.00000000   0.00000000   0.00000000  -0.00092398   0.00035511   0.00000000   0.00000000   0.00000000   0.19737674   0.03351264   0.09475950  -0.00732420   0.00000000
  1.60800000   0.00000000   0.01733104  -0.00175208   0.00000000   0.67218074   0.00000000   0.00000000   0.00000000  -0.00075460   0.00032048   0.00000000   0.00000000   0.00000000   0.19737674   0.03351096   0.09476018  -0.01464800   0.00000000
  1.61000000   0.00000000   0.01733454  -0.00169993   0.00000000   0.67218074   0.00000000   0.00000000   0.00000000  -0.00034077   0.00030499   0.00000000   0.00000000   0.00000000   0.19737674   0.03350987   0.09476080  -0.02197300   0.00000000
  1.61200000   0.00000000   0.01733794  -0.00142293   0.00000000   0.67218074   0.00000000   0.00000000   0.00000000   0.00012955   0.00031009   0.00000000   0.00000000   0.00000000   0.19737674   0.03350966   0.09476142  -0.02929700   0.00000000
  1.61400000   0.00000000   0.01734079  -0.00111873   0.00000000   0.67218074   0.00000000   0.00000000   0.00000000   0.00043401   0.00032614   0.00000000   0.00000000   0.00000000   0.19737674   0.03351022   0.09476205  -0.02685500   0.00000000
  1.61600000   0.00000000   0.01734303  -0.00095962   0.00000000   0.67218074   0.00000000   0.00000000   0.00000000   0.00041611   0.00033603   0.00000000   0.00000000   0.00000000   0.19737674   0.03351107   0.09476272  -0.02197300   0.00000000
  1.61800000   0.00000000   0.01734495  -0.00099537   0.00000000   0.67218074   0.00000000   0.00000000   0.00000000   0.00005703   0.00032204   0.00000000   0.00000000   0.00000000   0.19737674   0.03351154   0.09476337  -0.01220700   0.00000000
  1.62000000   0.00000000   0.01734694  -0.00115297   0.00000000   0.67218074   0.00000000   0.00000000   0.00000000  -0.00051195   0.00027311   0.00000000   0.00000000   0.00000000   0.19737674   0.03351109   0.09476397  -0.00976560   0.00000000
  1.62200000   0.00000000   0.01734924  -0.00131930   0.00000000   0.67218074   0.00000000   0.00000000   0.00000000  -0.00106407   0.00018870   0.00000000   0.00000000   0.00000000   0.19737674   0.03350951   0.09476443  -0.01464800   0.00000000
  1.62400000   0.00000000   0.01735188  -0.00142254   0.00000000   0.67218074   0.00000000   0.00000000   0.00000000  -0.00137777   0.00007588   0.00000000   0.00000000   0.00000000   0.19737674   0.03350707   0.09476470  -0.01220700   0.00000000
  1.62600000   0.00000000   0.01735473  -0.00146169   0.00000000   0.67218074   0.00000000   0.00000000   0.00000000  -0.00133571  -0.00005281   0.00000000   0.00000000   0.00000000   0.19737674   0.03350436   0.09476472  -0.02197300   0.00000000
  1.62800000   0.00000000   0.01735765  -0.00149779   0.00000000   0.67218074   0.00000000   0.00000000   0.00000000  -0.00097571  -0.00017832   0.00000000   0.00000000   0.00000000   0.19737674   0.03350204   0.09476449  -0.00244140   0.00000000
  1.63000000   0.00000000   0.01736065  -0.00161573   0.00000000   0.67218074   0.00000000   0.00000000   0.00000000  -0.00047358  -0.00027826   0.00000000   0.00000000   0.00000000   0.19737674   0.03350060   0.09476403   0.00244140   0.00000000
  1.63200000   0.00000000   0.01736388  -0.00186207   0.00000000   0.67218074   0.00000000   0.00000000   0.00000000  -0.00006694  -0.00033202   0.00000000   0.00000000   0.00000000   0.19737674   0.03350005   0.09476342  -0.00976560   0.00000000
  1.63400000   0.00000000   0.01736760  -0.00219699   0.00000000   0.67218074   0.00000000   0.00000000   0.00000000   0.00004764  -0.00032467   0.00000000   0.00000000   0.00000000   0.19737674   0.03350004   0.09476276  -0.00244140   0.00000000
  1.63600000   0.00000000   0.01737200  -0.00250716   0.00000000   0.67218074   0.00000000   0.00000000   0.00000000  -0.00020166  -0.00025301   0.00000000   0.00000000   0.00000000   0.19737674   0.03349988   0.09476219  -0.01464800   0.00000000
  1.63800000   0.00000000   0.01737701  -0.00267619   0.00000000   0.67218074   0.00000000   0.00000000   0.00000000  -0.00073354  -0.00012736   0.00000000   0.00000000   0.00000000   0.19737674   0.03349895   0.09476181  -0.01464800   0.00000000
  1.64000000   0.00000000   0.01738236  -0.00264121   0.00000000   0.67218074   0.00000000   0.00000000   0.00000000  -0.00134963   0.00003426   0.00000000   0.00000000   0.00000000   0.19737674   0.03349686   0.09476171  -0.01953100   0.00000000
  1.64200000   0.00000000   0.01738765  -0.00239641   0.00000000   0.67218074   0.00000000   0.00000000   0.00000000  -0.00181890   0.00020938   0.00000000   0.00000000   0.00000000   0.19737674   0.03349369   0.09476196  -0.03173800   0.00000000
  1.64400000   0.00000000   0.01739244  -0.00199099   0.00000000   0.67218074   0.00000000   0.00000000   0.00000000  -0.00197684   0.00037107   0.00000000   0.00000000   0.00000000   0.19737674   0.03348990   0.09476254  -0.02441400   0.00000000
  1.64600000   0.00000000   0.01739642  -0.00151401   0.00000000   0.67218074   0.00000000   0.00000000   0.00000000  -0.00179494   0.00049470   0.00000000   0.00000000   0.00000000   0.19737674   0.03348613   0.09476340  -0.01953100   0.00000000
  1.64800000   0.00000000   0.01739945  -0.00102742   0.00000000   0.67218074   0.00000000   0.00000000   0.00000000  -0.00138768   0.00056469   0.00000000   0.00000000   0.00000000   0.19737674   0.03348294   0.09476446  -0.01464800   0.00000000
  1.65000000   0.00000000   0.01740150  -0.00054791   0.00000000   0.67218074   0.00000000   0.00000000   0.00000000  -0.00095604   0.00057465   0.00000000   0.00000000   0.00000000   0.19737674   0.03348060   0.09476560  -0.00976560   0.00000000
  1.65200000   0.00000000   0.01740260  -0.00012751   0.00000000   0.67218074   0.00000000   0.00000000   0.00000000  -0.00069530   0.00053087   0.00000000   0.00000000   0.00000000   0.19737674   0.03347895   0.09476671  -0.00244140   0.00000000
  1.65400000   0.00000000   0.01740285   0.00012709   0.00000000   0.67218074   0.00000000   0.00000000   0.00000000  -0.00070838   0.00045526   0.00000000   0.00000000   0.00000000   0.19737674   0.03347755   0.09476769  -0.01953100   0.00000000
  1.65600000   0.00000000   0.01740260   0.00015688   0.00000000   0.67218074   0.00000000   0.00000000   0.00000000  -0.00096228   0.00037383   0.00000000   0.00000000   0.00000000   0.19737674   0.03347587   0.09476852  -0.02685500   0.00000000
  1.65800000   0.00000000   0.01740229   0.00001538   0.00000000   0.67218074   0.00000000   0.00000000   0.00000000  -0.00130422   0.00030215   0.00000000   0.00000000   0.00000000   0.19737674   0.03347361   0.09476920  -0.01709000   0.00000000
  1.66000000   0.00000000   0.01740226  -0.00020871   0.00000000   0.67218074   0.00000000   0.00000000   0.00000000  -0.00152962   0.00024382   0.00000000   0.00000000   0.00000000   0.19737674   0.03347077   0.09476974  -0.04882800   0.00000000
  1.66200000   0.00000000   0.01740267  -0.00049915   0.00000000   0.67218074   0.00000000   0.00000000   0.00000000  -0.00147283   0.00019255   0.00000000   0.00000000   0.00000000   0.19737674   0.03346777   0.09477018  -0.03418000   0.00000000
  1.66400000   0.00000000   0.01740367  -0.00087520   0.00000000   0.67218074   0.00000000   0.00000000   0.00000000  -0.00107995   0.00013616   0.00000000   0.00000000   0.00000000   0.19737674   0.03346522   0.09477051  -0.03173800   0.00000000
  1.66600000   0.00000000   0.01740542  -0.00128644   0.00000000   0.67218074   0.00000000   0.00000000   0.00000000  -0.00043200   0.00006852   0.00000000   0.00000000   0.00000000   0.19737674   0.03346371   0.09477071  -0.02685500   0.00000000
  1.66800000   0.00000000   0.01740799  -0.00163735   0.00000000   0.67218074   0.00000000   0.00000000   0.00000000   0.00028928  -0.00000535   0.00000000   0.00000000   0.00000000   0.19737674   0.03346356   0.09477078  -0.02197300   0.00000000
  1.67000000   0.00000000   0.01741127  -0.00186567   0.00000000   0.67218074   0.00000000   0.00000000   0.00000000   0.00087707  -0.00007508   0.00000000   0.00000000   0.00000000   0.19737674   0.03346473   0.09477070  -0.01220700   0.00000000
  1.67200000   0.00000000   0.01741500  -0.00193862   0.00000000   0.67218074   0.00000000   0.00000000   0.00000000   0.00118529  -0.00012658   0.00000000   0.00000000   0.00000000   0.19737674   0.03346679   0.09477050  -0.00488280   0.00000000
  1.67400000   0.00000000   0.01741888  -0.00184909   0.00000000   0.67218074   0.00000000   0.00000000   0.00000000   0.00118750  -0.00014240   0.00000000   0.00000000   0.00000000   0.19737674   0.03346917   0.09477023  -0.00732420   0.00000000
  1.67600000   0.00000000   0.01742258  -0.00164383   0.00000000   0.67218074   0.00000000   0.00000000   0.00000000   0.00098208  -0.00010953   0.00000000   0.00000000   0.00000000   0.19737674   0.03347134   0.09476997  -0.01220700   0.00000000
  1.67800000   0.00000000   0.01742586  -0.00140084   0.00000000   0.67218074   0.00000000   0.00000000   0.00000000   0.00074287  -0.00002677   0.00000000   0.00000000   0.00000000   0.19737674   0.03347306   0.09476984  -0.00976560   0.00000000
  1.68000000   0.00000000   0.01742866  -0.00118809   0.00000000   0.67218074   0.00000000   0.00000000   0.00000000   0.00063949   0.00009511   0.00000000   0.00000000   0.00000000   0.19737674   0.03347444   0.09476991  -0.00976560   0.00000000
  1.68200000   0.00000000   0.01743104  -0.00105328   0.00000000   0.67218074   0.00000000   0.00000000   0.00000000   0.00076383   0.00024050   0.00000000   0.00000000   0.00000000   0.19737674   0.03347585   0.09477024  -0.00976560   0.00000000
  1.68400000   0.00000000   0.01743315  -0.00099688   0.00000000   0.67218074   0.00000000   0.00000000   0.00000000   0.00109386   0.00039705   0.00000000   0.00000000   0.00000000   0.19737674   0.03347770   0.09477088  -0.00488280   0.00000000
  1.68600000   0.00000000   0.01743514  -0.00096219   0.00000000   0.67218074   0.00000000   0.00000000   0.00000000   0.00150880   0.00055577   0.00000000   0.00000000   0.00000000   0.19737674   0.03348031   0.09477183  -0.01220700   0.00000000
  1.68800000   0.00000000   0.01743707  -0.00090313   0.00000000   0.67218074   0.00000000   0.00000000   0.00000000   0.00184699   0.00070666   0.00000000   0.00000000   0.00000000   0.19737674   0.03348366   0.09477309  -0.00976560   0.00000000
  1.69000000   0.00000000   0.01743887  -0.00081763   0.00000000   0.67218074   0.00000000   0.00000000   0.00000000   0.00198095   0.00083938   0.00000000   0.00000000   0.00000000   0.19737674   0.03348749   0.09477464  -0.02441400   0.00000000
  1.69200000   0.00000000   0.01744051  -0.00069817   0.00000000   0.67218074   0.00000000   0.00000000   0.00000000   0.00187629   0.00094692   0.00000000   0.00000000   0.00000000   0.19737674   0.03349135   0.09477643  -0.01953100   0.00000000
  1.69400000   0.00000000   0.01744190  -0.00054153   0.00000000   0.67218074   0.00000000   0.00000000   0.00000000   0.00160689   0.00102509   0.00000000   0.00000000   0.00000000   0.19737674   0.03349483   0.09477840  -0.02197300   0.00000000
  1.69600000   0.00000000   0.01744299  -0.00040365   0.00000000   0.67218074   0.00000000   0.00000000   0.00000000   0.00132044   0.00106901   0.00000000   0.00000000   0.00000000   0.19737674   0.03349776   0.09478049  -0.01464800   0.00000000
  1.69800000   0.00000000   0.01744379  -0.00035760   0.00000000   0.67218074   0.00000000   0.00000000   0.00000000   0.00117147   0.00107157   0.00000000   0.00000000   0.00000000   0.19737674   0.03350025   0.09478263  -0.01709000   0.00000000
  1.70000000   0.00000000   0.01744451  -0.00041482   0.00000000   0.67218074   0.00000000   0.00000000   0.00000000   0.00125089   0.00102141   0.00000000   0.00000000   0.00000000   0.19737674   0.03350267   0.09478473   0.00000000   0.00000000
  1.70200000   0.00000000   0.01744534  -0.00053531   0.00000000   0.67218074   0.00000000   0.00000000   0.00000000   0.00154422   0.00090232   0.00000000   0.00000000   0.00000000   0.19737674   0.03350547   0.09478665   0.02197300   0.00000000
  1.70400000   0.00000000   0.01744641  -0.00068947   0.00000000   0.67218074   0.00000000   0.00000000   0.00000000   0.00193863   0.00070027   0.00000000   0.00000000   0.00000000   0.19737674   0.03350895   0.09478825  -0.00244140   0.00000000
  1.70600000   0.00000000   0.01744779  -0.00086302   0.00000000   0.67218074   0.00000000   0.00000000   0.00000000   0.00227538   0.00041375   0.00000000   0.00000000   0.00000000   0.19737674   0.03351316   0.09478937  -0.01953100   0.00000000
  1.70800000   0.00000000   0.01744951  -0.00100284   0.00000000   0.67218074   0.00000000   0.00000000   0.00000000   0.00242281   0.00005708   0.00000000   0.00000000   0.00000000   0.19737674   0.03351786   0.09478984  -0.01953100   0.00000000
  1.71000000   0.00000000   0.01745152  -0.00102755   0.00000000   0.67218074   0.00000000   0.00000000   0.00000000   0.00233436  -0.00034583   0.00000000   0.00000000   0.00000000   0.19737674   0.03352262   0.09478955  -0.01464800   0.00000000
  1.71200000   0.00000000   0.01745358  -0.00091940   0.00000000   0.67218074   0.00000000   0.00000000   0.00000000   0.00206549  -0.00076689   0.00000000   0.00000000   0.00000000   0.19737674   0.03352702   0.09478844  -0.01220700   0.00000000
  1.71400000   0.00000000   0.01745541  -0.00074868   0.00000000   0.67218074   0.00000000   0.00000000   0.00000000   0.00174624  -0.00117408   0.00000000   0.00000000   0.00000000   0.19737674   0.03353083   0.09478650  -0.00976560   0.00000000
  1.71600000   0.00000000   0.01745691  -0.00060284   0.00000000   0.67218074   0.00000000   0.00000000   0.00000000   0.00152229  -0.00153470   0.00000000   0.00000000   0.00000000   0.19737674   0.03353410   0.09478379   0.00000000   0.00000000
  1.71800000   0.00000000   0.01745812  -0.00052160   0.00000000   0.67218074   0.00000000   0.00000000   0.00000000   0.00148771  -0.00182243   0.00000000   0.00000000   0.00000000   0.19737674   0.03353711   0.09478043  -0.00976560   0.00000000
  1.72000000   0.00000000   0.01745916  -0.00046305   0.00000000   0.67218074   0.00000000   0.00000000   0.00000000   0.00163973  -0.00202454   0.00000000   0.00000000   0.00000000   0.19737674   0.03354024   0.09477658  -0.01953100   0.00000000
  1.72200000   0.00000000   0.01746009  -0.00032848   0.00000000   0.67218074   0.00000000   0.00000000   0.00000000   0.00187867  -0.00214440   0.00000000   0.00000000   0.00000000   0.19737674   0.03354376   0.09477241  -0.01464800   0.00000000
  1.72400000   0.00000000   0.01746074  -0.00008532   0.00000000   0.67218074   0.00000000   0.00000000   0.00000000   0.00205405  -0.00219457   0.00000000   0.00000000   0.00000000   0.19737674   0.03354769   0.09476807  -0.00976560   0.00000000
  1.72600000   0.00000000   0.01746091   0.00016254   0.00000000   0.67218074   0.00000000   0.00000000   0.00000000   0.00203496  -0.00218941   0.00000000   0.00000000   0.00000000   0.19737674   0.03355178   0.09476369  -0.01953100   0.00000000
  1.72800000   0.00000000   0.01746059   0.00028752   0.00000000   0.67218074   0.00000000   0.00000000   0.00000000   0.00177011  -0.00214493   0.00000000   0.00000000   0.00000000   0.19737674   0.03355558   0.09475936  -0.03173800   0.00000000
  1.73000000   0.00000000   0.01746001   0.00025886   0.00000000   0.67218074   0.00000000   0.00000000   0.00000000   0.00130960  -0.00207935   0.00000000   0.00000000   0.00000000   0.19737674   0.03355866   0.09475513  -0.01953100   0.00000000
  1.73200000   0.00000000   0.01745950   0.00011817   0.00000000   0.67218074   0.00000000   0.00000000   0.00000000   0.00078227  -0.00200771   0.00000000   0.00000000   0.00000000   0.19737674   0.03356075   0.09475105  -0.02685500   0.00000000
  1.73400000   0.00000000   0.01745926  -0.00008515   0.00000000   0.67218074   0.00000000   0.00000000   0.00000000   0.00033961  -0.00193105   0.00000000   0.00000000   0.00000000   0.19737674   0.03356188   0.09474711  -0.01953100   0.00000000
  1.73600000   0.00000000   0.01745943  -0.00030752   0.00000000   0.67218074   0.00000000   0.00000000   0.00000000   0.00009001  -0.00183354   0.00000000   0.00000000   0.00000000   0.19737674   0.03356231   0.09474334  -0.02197300   0.00000000
  1.73800000   0.00000000   0.01746005  -0.00050971   0.00000000   0.67218074   0.00000000   0.00000000   0.00000000   0.00005201  -0.00169461   0.00000000   0.00000000   0.00000000   0.19737674   0.03356245   0.09473981  -0.01464800   0.00000000
  1.74000000   0.00000000   0.01746106  -0.00067713   0.00000000   0.67218074   0.00000000   0.00000000   0.00000000   0.00014778  -0.00150292   0.00000000   0.00000000   0.00000000   0.19737674   0.03356265   0.09473662  -0.02197300   0.00000000
  1.74200000   0.00000000   0.01746242  -0.00082560   0.00000000   0.67218074   0.00000000   0.00000000   0.00000000   0.00024035  -0.00126246   0.00000000   0.00000000   0.00000000   0.19737674   0.03356304   0.09473385  -0.02197300   0.00000000
  1.74400000   0.00000000   0.01746407  -0.00095439   0.00000000   0.67218074   0.00000000   0.00000000   0.00000000   0.00019592  -0.00099088   0.00000000   0.00000000   0.00000000   0.19737674   0.03356347   0.09473160  -0.01709000   0.00000000
  1.74600000   0.00000000   0.01746598  -0.00103120   0.00000000   0.67218074   0.00000000   0.00000000   0.00000000  -0.00005780  -0.00071244   0.00000000   0.00000000   0.00000000   0.19737674   0.03356361   0.09472989  -0.01953100   0.00000000
  1.74800000   0.00000000   0.01746804  -0.00105653   0.00000000   0.67218074   0.00000000   0.00000000   0.00000000  -0.00049985  -0.00044920   0.00000000   0.00000000   0.00000000   0.19737674   0.03356305   0.09472873  -0.01220700   0.00000000
  1.75000000   0.00000000   0.01747015  -0.00106957   0.00000000   0.67218074   0.00000000   0.00000000   0.00000000  -0.00102350  -0.00021348   0.00000000   0.00000000   0.00000000   0.19737674   0.03356153   0.09472807  -0.01953100   0.00000000
  1.75200000   0.00000000   0.01747229  -0.00106446   0.00000000   0.67218074   0.00000000   0.00000000   0.00000000  -0.00148112  -0.00000460   0.00000000   0.00000000   0.00000000   0.19737674   0.03355902   0.09472785  -0.02197300   0.00000000
  1.75400000   0.00000000   0.01747442  -0.00097674   0.00000000   0.67218074   0.00000000   0.00000000   0.00000000  -0.00174721   0.00018709   0.00000000   0.00000000   0.00000000   0.19737674   0.03355580   0.09472803  -0.00976560   0.00000000
  1.75600000   0.00000000   0.01747638  -0.00076407   0.00000000   0.67218074   0.00000000   0.00000000   0.00000000  -0.00177186   0.00037070   0.00000000   0.00000000   0.00000000   0.19737674   0.03355228   0.09472859  -0.00976560   0.00000000
  1.75800000   0.00000000   0.01747790  -0.00046096   0.00000000   0.67218074   0.00000000   0.00000000   0.00000000  -0.00160076   0.00054844   0.00000000   0.00000000   0.00000000   0.19737674   0.03354890   0.09472951  -0.00732420   0.00000000
  1.76000000   0.00000000   0.01747883  -0.00015820   0.00000000   0.67218074   0.00000000   0.00000000   0.00000000  -0.00135310   0.00071616   0.00000000   0.00000000   0.00000000   0.19737674   0.03354595   0.09473078   0.00244140   0.00000000
  1.76200000   0.00000000   0.01747914   0.00006309   0.00000000   0.67218074   0.00000000   0.00000000   0.00000000  -0.00116766   0.00086626   0.00000000   0.00000000   0.00000000   0.19737674   0.03354343   0.09473236  -0.00732420   0.00000000
  1.76400000   0.00000000   0.01747902   0.00018734   0.00000000   0.67218074   0.00000000   0.00000000   0.00000000  -0.00114040   0.00099260   0.00000000   0.00000000   0.00000000   0.19737674   0.03354112   0.09473422  -0.01953100   0.00000000
  1.76600000   0.00000000   0.01747864   0.00024801   0.00000000   0.67218074   0.00000000   0.00000000   0.00000000  -0.00128344   0.00109669   0.00000000   0.00000000   0.00000000   0.19737674   0.03353870   0.09473631  -0.02685500   0.00000000
  1.76800000   0.00000000   0.01747815   0.00025908   0.00000000   0.67218074   0.00000000   0.00000000   0.00000000  -0.00152407   0.00118775   0.00000000   0.00000000   0.00000000   0.19737674   0.03353589   0.09473859  -0.03173800   0.00000000
  1.77000000   0.00000000   0.01747763   0.00020507   0.00000000   0.67218074   0.00000000   0.00000000   0.00000000  -0.00173959   0.00127308   0.00000000   0.00000000   0.00000000   0.19737674   0.03353263   0.09474105  -0.02197300   0.00000000
  1.77200000   0.00000000   0.01747722   0.00010138   0.00000000   0.67218074   0.00000000   0.00000000   0.00000000  -0.00181260   0.00134714   0.00000000   0.00000000   0.00000000   0.19737674   0.03352907   0.09474367  -0.01464800   0.00000000
  1.77400000   0.00000000   0.01747701   0.00001142   0.00000000   0.67218074   0.00000000   0.00000000   0.00000000  -0.00168546   0.00139373   0.00000000   0.00000000   0.00000000   0.19737674   0.03352558   0.09474641  -0.01709000   0.00000000
  1.77600000   0.00000000   0.01747699  -0.00001473   0.00000000   0.67218074   0.00000000   0.00000000   0.00000000  -0.00138878   0.00140232   0.00000000   0.00000000   0.00000000   0.19737674   0.03352250   0.09474921  -0.01709000   0.00000000
  1.77800000   0.00000000   0.01747702   0.00000615   0.00000000   0.67218074   0.00000000   0.00000000   0.00000000  -0.00102881   0.00137837   0.00000000   0.00000000   0.00000000   0.19737674   0.03352008   0.09475199  -0.00488280   0.00000000
  1.78000000   0.00000000   0.01747701   0.00001881   0.00000000   0.67218074   0.00000000   0.00000000   0.00000000  -0.00073942   0.00133590   0.00000000   0.00000000   0.00000000   0.19737674   0.03351832   0.09475470  -0.00976560   0.00000000
  1.78200000   0.00000000   0.01747697  -0.00001662   0.00000000   0.67218074   0.00000000   0.00000000   0.00000000  -0.00062154   0.00128829   0.00000000   0.00000000   0.00000000   0.19737674   0.03351696   0.09475733  -0.01464800   0.00000000
  1.78400000   0.00000000   0.01747700  -0.00012746   0.00000000   0.67218074   0.00000000   0.00000000   0.00000000  -0.00069843   0.00124785   0.00000000   0.00000000   0.00000000   0.19737674   0.03351564   0.09475986  -0.01464800   0.00000000
  1.78600000   0.00000000   0.01747726  -0.00031415   0.00000000   0.67218074   0.00000000   0.00000000   0.00000000  -0.00090654   0.00122470   0.00000000   0.00000000   0.00000000   0.19737674   0.03351403   0.09476234  -0.02197300   0.00000000
  1.78800000   0.00000000   0.01747789  -0.00049647   0.00000000   0.67218074   0.00000000   0.00000000   0.00000000  -0.00112470   0.00121959   0.00000000   0.00000000   0.00000000   0.19737674   0.03351200   0.09476478  -0.02197300   0.00000000
  1.79000000   0.00000000   0.01747888  -0.00057424   0.00000000   0.67218074   0.00000000   0.00000000   0.00000000  -0.00122758   0.00121840   0.00000000   0.00000000   0.00000000   0.19737674   0.03350965   0.09476722  -0.01220700   0.00000000
  1.79200000   0.00000000   0.01748003  -0.00053877   0.00000000   0.67218074   0.00000000   0.00000000   0.00000000  -0.00113973   0.00119774   0.00000000   0.00000000   0.00000000   0.19737674   0.03350728   0.09476963  -0.00488280   0.00000000
  1.79400000   0.00000000   0.01748111  -0.00042462   0.00000000   0.67218074   0.00000000   0.00000000   0.00000000  -0.00086732   0.00113797   0.00000000   0.00000000   0.00000000   0.19737674   0.03350527   0.09477197  -0.01709000   0.00000000
  1.79600000   0.00000000   0.01748196  -0.00023257   0.00000000   0.67218074   0.00000000   0.00000000   0.00000000  -0.00049461   0.00103374   0.00000000   0.00000000   0.00000000   0.19737674   0.03350391   0.09477414  -0.01220700   0.00000000
  1.79800000   0.00000000   0.01748242   0.00000790   0.00000000   0.67218074   0.00000000   0.00000000   0.00000000  -0.00014612   0.00089739   0.00000000   0.00000000   0.00000000   0.19737674   0.03350327   0.09477607  -0.00976560   0.00000000
  1.80000000   0.00000000   0.01748240   0.00020694   0.00000000   0.67218074   0.00000000   0.00000000   0.00000000   0.00006992   0.00075191   0.00000000   0.00000000   0.00000000   0.19737674   0.03350319   0.09477772  -0.02441400   0.00000000
  1.80200000   0.00000000   0.01748199   0.00031346   0.00000000   0.67218074   0.00000000   0.00000000   0.00000000   0.00010932   0.00061729   0.00000000   0.00000000   0.00000000   0.19737674   0.03350337   0.09477909   0.00000000   0.00000000
  1.80400000   0.00000000   0.01748136   0.00037884   0.00000000   0.67218074   0.00000000   0.00000000   0.00000000   0.00000810   0.00050122   0.00000000   0.00000000   0.00000000   0.19737674   0.03350349   0.09478021  -0.01220700   0.00000000
  1.80600000   0.00000000   0.01748061   0.00047163   0.00000000   0.67218074   0.00000000   0.00000000   0.00000000  -0.00013672   0.00039963   0.00000000   0.00000000   0.00000000   0.19737674   0.03350336   0.09478111  -0.00244140   0.00000000
  1.80800000   0.00000000   0.01747966   0.00055832   0.00000000   0.67218074   0.00000000   0.00000000   0.00000000  -0.00021273   0.00030395   0.00000000   0.00000000   0.00000000   0.19737674   0.03350301   0.09478181   0.00000000   0.00000000
  1.81000000   0.00000000   0.01747855   0.00053431   0.00000000   0.67218074   0.00000000   0.00000000   0.00000000  -0.00014447   0.00020643   0.00000000   0.00000000   0.00000000   0.19737674   0.03350265   0.09478233  -0.00244140   0.00000000
  1.81200000   0.00000000   0.01747748   0.00035581   0.00000000   0.67218074   0.00000000   0.00000000   0.00000000   0.00007150   0.00010000   0.00000000   0.00000000   0.00000000   0.19737674   0.03350258   0.09478263  -0.01464800   0.00000000
  1.81400000   0.00000000   0.01747677   0.00007613   0.00000000   0.67218074   0.00000000   0.00000000   0.00000000   0.00036423  -0.00002263   0.00000000   0.00000000   0.00000000   0.19737674   0.03350302   0.09478271  -0.01709000   0.00000000
  1.81600000   0.00000000   0.01747661  -0.00021476   0.00000000   0.67218074   0.00000000   0.00000000   0.00000000   0.00061948  -0.00016783   0.00000000   0.00000000   0.00000000   0.19737674   0.03350400   0.09478252  -0.01464800   0.00000000
  1.81800000   0.00000000   0.01747704  -0.00044110   0.00000000   0.67218074   0.00000000   0.00000000   0.00000000   0.00073216  -0.00033753   0.00000000   0.00000000   0.00000000   0.19737674   0.03350535   0.09478201  -0.01464800   0.00000000
  1.82000000   0.00000000   0.01747793  -0.00057370   0.00000000   0.67218074   0.00000000   0.00000000   0.00000000   0.00065645  -0.00052485   0.00000000   0.00000000   0.00000000   0.19737674   0.03350674   0.09478115  -0.01709000   0.00000000
  1.82200000   0.00000000   0.01747907  -0.00064563   0.00000000   0.67218074   0.00000000   0.00000000   0.00000000   0.00042686  -0.00071597   0.00000000   0.00000000   0.00000000   0.19737674   0.03350783   0.09477991  -0.02441400   0.00000000
  1.82400000   0.00000000   0.01748036  -0.00071462   0.00000000   0.67218074   0.00000000   0.00000000   0.00000000   0.00014216  -0.00089609   0.00000000   0.00000000   0.00000000   0.19737674   0.03350839   0.09477830  -0.02441400   0.00000000
  1.82600000   0.00000000   0.01748179  -0.00078260   0.00000000   0.67218074   0.00000000   0.00000000   0.00000000  -0.00007670  -0.00105061   0.00000000   0.00000000   0.00000000   0.19737674   0.03350846   0.09477635  -0.01953100   0.00000000
  1.82800000   0.00000000   0.01748336  -0.00075965   0.00000000   0.67218074   0.00000000   0.00000000   0.00000000  -0.00013747  -0.00116435   0.00000000   0.00000000   0.00000000   0.19737674   0.03350825   0.09477414  -0.03662100   0.00000000
  1.83000000   0.00000000   0.01748488  -0.00054122   0.00000000   0.67218074   0.00000000   0.00000000   0.00000000  -0.00001612  -0.00122532   0.00000000   0.00000000   0.00000000   0.19737674   0.03350809   0.09477175  -0.02441400   0.00000000
  1.83200000   0.00000000   0.01748596  -0.00011501   0.00000000   0.67218074   0.00000000   0.00000000   0.00000000   0.00023361  -0.00122671   0.00000000   0.00000000   0.00000000   0.19737674   0.03350831   0.09476929  -0.02685500   0.00000000
  1.83400000   0.00000000   0.01748619   0.00042896   0.00000000   0.67218074   0.00000000   0.00000000   0.00000000   0.00050591  -0.00116484   0.00000000   0.00000000   0.00000000   0.19737674   0.03350905   0.09476690  -0.02441400   0.00000000
  1.83600000   0.00000000   0.01748533   0.00095416   0.00000000   0.67218074   0.00000000   0.00000000   0.00000000   0.00069190  -0.00103787   0.00000000   0.00000000   0.00000000   0.19737674   0.03351025   0.09476470  -0.01953100   0.00000000
  1.83800000   0.00000000   0.01748342   0.00132857   0.00000000   0.67218074   0.00000000   0.00000000   0.00000000   0.00072850  -0.00084676   0.00000000   0.00000000   0.00000000   0.19737674   0.03351167   0.09476282  -0.01709000   0.00000000
  1.84000000   0.00000000   0.01748077   0.00148296   0.00000000   0.67218074   0.00000000   0.00000000   0.00000000   0.00062443  -0.00059817   0.00000000   0.00000000   0.00000000   0.19737674   0.03351302   0.09476137  -0.01953100   0.00000000
  1.84200000   0.00000000   0.01747780   0.00144284   0.00000000   0.67218074   0.00000000   0.00000000   0.00000000   0.00045346  -0.00030711   0.00000000   0.00000000   0.00000000   0.19737674   0.03351410   0.09476047  -0.00732420   0.00000000
  1.84400000   0.00000000   0.01747492   0.00127565   0.00000000   0.67218074   0.00000000   0.00000000   0.00000000   0.00032030   0.00000576   0.00000000   0.00000000   0.00000000   0.19737674   0.03351487   0.09476016  -0.00732420   0.00000000
  1.84600000   0.00000000   0.01747236   0.00101306   0.00000000   0.67218074   0.00000000   0.00000000   0.00000000   0.00031353   0.00031796   0.00000000   0.00000000   0.00000000   0.19737674   0.03351551   0.09476049  -0.01709000   0.00000000
  1.84800000   0.00000000   0.01747034   0.00065437   0.00000000   0.67218074   0.00000000   0.00000000   0.00000000   0.00046480   0.00060454   0.00000000   0.00000000   0.00000000   0.19737674   0.03351628   0.09476141  -0.01464800   0.00000000
  1.85000000   0.00000000   0.01746903   0.00024528   0.00000000   0.67218074   0.00000000   0.00000000   0.00000000   0.00073394   0.00084179   0.00000000   0.00000000   0.00000000   0.19737674   0.03351748   0.09476286  -0.00732420   0.00000000
  1.85200000   0.00000000   0.01746854  -0.00010575   0.00000000   0.67218074   0.00000000   0.00000000   0.00000000   0.00102694   0.00101845   0.00000000   0.00000000   0.00000000   0.19737674   0.03351924   0.09476472  -0.00976560   0.00000000
  1.85400000   0.00000000   0.01746875  -0.00033555   0.00000000   0.67218074   0.00000000   0.00000000   0.00000000   0.00123772   0.00114031   0.00000000   0.00000000   0.00000000   0.19737674   0.03352151   0.09476688  -0.00976560   0.00000000
  1.85600000   0.00000000   0.01746942  -0.00050200   0.00000000   0.67218074   0.00000000   0.00000000   0.00000000   0.00129500   0.00122210   0.00000000   0.00000000   0.00000000   0.19737674   0.03352404   0.09476924  -0.01464800   0.00000000
  1.85800000   0.00000000   0.01747043  -0.00071087   0.00000000   0.67218074   0.00000000   0.00000000   0.00000000   0.00119349   0.00127768   0.00000000   0.00000000   0.00000000   0.19737674   0.03352653   0.09477174  -0.00976560   0.00000000
  1.86000000   0.00000000   0.01747185  -0.00099740   0.00000000   0.67218074   0.00000000   0.00000000   0.00000000   0.00099463   0.00131543   0.00000000   0.00000000   0.00000000   0.19737674   0.03352872   0.09477433  -0.01464800   0.00000000
  1.86200000   0.00000000   0.01747384  -0.00129348   0.00000000   0.67218074   0.00000000   0.00000000   0.00000000   0.00079799   0.00133485   0.00000000   0.00000000   0.00000000   0.19737674   0.03353051   0.09477698  -0.01464800   0.00000000
  1.86400000   0.00000000   0.01747643  -0.00148764   0.00000000   0.67218074   0.00000000   0.00000000   0.00000000   0.00069750   0.00132710   0.00000000   0.00000000   0.00000000   0.19737674   0.03353201   0.09477964  -0.02441400   0.00000000
  1.86600000   0.00000000   0.01747940  -0.00149868   0.00000000   0.67218074   0.00000000   0.00000000   0.00000000   0.00074301   0.00128228   0.00000000   0.00000000   0.00000000   0.19737674   0.03353345   0.09478225  -0.01709000   0.00000000
  1.86800000   0.00000000   0.01748240  -0.00130748   0.00000000   0.67218074   0.00000000   0.00000000   0.00000000   0.00092071   0.00119567   0.00000000   0.00000000   0.00000000   0.19737674   0.03353511   0.09478473  -0.02197300   0.00000000
  1.87000000   0.00000000   0.01748502  -0.00095707   0.00000000   0.67218074   0.00000000   0.00000000   0.00000000   0.00115851   0.00106851   0.00000000   0.00000000   0.00000000   0.19737674   0.03353719   0.09478699  -0.02197300   0.00000000
  1.87200000   0.00000000   0.01748693  -0.00053279   0.00000000   0.67218074   0.00000000   0.00000000   0.00000000   0.00135687   0.00090837   0.00000000   0.00000000   0.00000000   0.19737674   0.03353970   0.09478897  -0.01709000   0.00000000
  1.87400000   0.00000000   0.01748800  -0.00011713   0.00000000   0.67218074   0.00000000   0.00000000   0.00000000   0.00143394   0.00072967   0.00000000   0.00000000   0.00000000   0.19737674   0.03354250   0.09479061  -0.01953100   0.00000000
  1.87600000   0.00000000   0.01748823   0.00026263   0.00000000   0.67218074   0.00000000   0.00000000   0.00000000   0.00136225   0.00055057   0.00000000   0.00000000   0.00000000   0.19737674   0.03354529   0.09479189  -0.00976560   0.00000000
  1.87800000   0.00000000   0.01748771   0.00062412   0.00000000   0.67218074   0.00000000   0.00000000   0.00000000   0.00117830   0.00038750   0.00000000   0.00000000   0.00000000   0.19737674   0.03354783   0.09479283  -0.00976560   0.00000000
  1.88000000   0.00000000   0.01748646   0.00093683   0.00000000   0.67218074   0.00000000   0.00000000   0.00000000   0.00096245   0.00025097   0.00000000   0.00000000   0.00000000   0.19737674   0.03354997   0.09479347  -0.01464800   0.00000000
  1.88200000   0.00000000   0.01748458   0.00110318   0.00000000   0.67218074   0.00000000   0.00000000   0.00000000   0.00079982   0.00014373   0.00000000   0.00000000   0.00000000   0.19737674   0.03355173   0.09479386  -0.01220700   0.00000000
  1.88400000   0.00000000   0.01748238   0.00108275   0.00000000   0.67218074   0.00000000   0.00000000   0.00000000   0.00074018   0.00006067   0.00000000   0.00000000   0.00000000   0.19737674   0.03355327   0.09479407  -0.00976560   0.00000000
  1.88600000   0.00000000   0.01748021   0.00093908   0.00000000   0.67218074   0.00000000   0.00000000   0.00000000   0.00077431  -0.00000944   0.00000000   0.00000000   0.00000000   0.19737674   0.03355479   0.09479412  -0.00244140   0.00000000
  1.88800000   0.00000000   0.01747833   0.00073654   0.00000000   0.67218074   0.00000000   0.00000000   0.00000000   0.00083735  -0.00007873   0.00000000   0.00000000   0.00000000   0.19737674   0.03355640   0.09479403  -0.00976560   0.00000000
  1.89000000   0.00000000   0.01747686   0.00049432   0.00000000   0.67218074   0.00000000   0.00000000   0.00000000   0.00083894  -0.00015306   0.00000000   0.00000000   0.00000000   0.19737674   0.03355808   0.09479380  -0.01220700   0.00000000
  1.89200000   0.00000000   0.01747587   0.00023566   0.00000000   0.67218074   0.00000000   0.00000000   0.00000000   0.00070594  -0.00022935   0.00000000   0.00000000   0.00000000   0.19737674   0.03355962   0.09479341   0.00244140   0.00000000
  1.89400000   0.00000000   0.01747540   0.00000624   0.00000000   0.67218074   0.00000000   0.00000000   0.00000000   0.00041637  -0.00029893   0.00000000   0.00000000   0.00000000   0.19737674   0.03356074   0.09479289  -0.02197300   0.00000000
  1.89600000   0.00000000   0.01747539  -0.00014808   0.00000000   0.67218074   0.00000000   0.00000000   0.00000000   0.00000972  -0.00035399   0.00000000   0.00000000   0.00000000   0.19737674   0.03356117   0.09479223  -0.02197300   0.00000000
  1.89800000   0.00000000   0.01747568  -0.00020903   0.00000000   0.67218074   0.00000000   0.00000000   0.00000000  -0.00042993  -0.00039296   0.00000000   0.00000000   0.00000000   0.19737674   0.03356075   0.09479149  -0.01220700   0.00000000
  1.90000000   0.00000000   0.01747610  -0.00021307   0.00000000   0.67218074   0.00000000   0.00000000   0.00000000  -0.00081120  -0.00042141   0.00000000   0.00000000   0.00000000   0.19737674   0.03355951   0.09479067  -0.01220700   0.00000000
  1.90200000   0.00000000   0.01747653  -0.00023312   0.00000000   0.67218074   0.00000000   0.00000000   0.00000000  -0.00107549  -0.00044763   0.00000000   0.00000000   0.00000000   0.19737674   0.03355762   0.09478980  -0.01464800   0.00000000
  1.90400000   0.00000000   0.01747699  -0.00030362   0.00000000   0.67218074   0.00000000   0.00000000   0.00000000  -0.00122016  -0.00047264   0.00000000   0.00000000   0.00000000   0.19737674   0.03355533   0.09478888  -0.01709000   0.00000000
  1.90600000   0.00000000   0.01747760  -0.00037874   0.00000000   0.67218074   0.00000000   0.00000000   0.00000000  -0.00129490  -0.00048389   0.00000000   0.00000000   0.00000000   0.19737674   0.03355281   0.09478793  -0.00732420   0.00000000
  1.90800000   0.00000000   0.01747836  -0.00037699   0.00000000   0.67218074   0.00000000   0.00000000   0.00000000  -0.00137533  -0.00046383   0.00000000   0.00000000   0.00000000   0.19737674   0.03355014   0.09478698  -0.00488280   0.00000000
  1.91000000   0.00000000   0.01747911  -0.00025475   0.00000000   0.67218074   0.00000000   0.00000000   0.00000000  -0.00152759  -0.00040654   0.00000000   0.00000000   0.00000000   0.19737674   0.03354724   0.09478611  -0.01709000   0.00000000
  1.91200000   0.00000000   0.01747962  -0.00003605   0.00000000   0.67218074   0.00000000   0.00000000   0.00000000  -0.00177856  -0.00032456   0.00000000   0.00000000   0.00000000   0.19737674   0.03354393   0.09478538  -0.02685500   0.00000000
  1.91400000   0.00000000   0.01747969   0.00020950   0.00000000   0.67218074   0.00000000   0.00000000   0.00000000  -0.00210246  -0.00023991   0.00000000   0.00000000   0.00000000   0.19737674   0.03354005   0.09478481  -0.02685500   0.00000000
  1.91600000   0.00000000   0.01747928   0.00039894   0.00000000   0.67218074   0.00000000   0.00000000   0.00000000  -0.00243054  -0.00017080   0.00000000   0.00000000   0.00000000   0.19737674   0.03353552   0.09478440  -0.02441400   0.00000000
  1.91800000   0.00000000   0.01747848   0.00046385   0.00000000   0.67218074   0.00000000   0.00000000   0.00000000  -0.00268078  -0.00012391   0.00000000   0.00000000   0.00000000   0.19737674   0.03353041   0.09478411  -0.01953100   0.00000000
  1.92000000   0.00000000   0.01747755   0.00038464   0.00000000   0.67218074   0.00000000   0.00000000   0.00000000  -0.00279472  -0.00009346   0.00000000   0.00000000   0.00000000   0.19737674   0.03352493   0.09478389  -0.02197300   0.00000000
  1.92200000   0.00000000   0.01747678   0.00020414   0.00000000   0.67218074   0.00000000   0.00000000   0.00000000  -0.00276433  -0.00006881   0.00000000   0.00000000   0.00000000   0.19737674   0.03351937   0.09478373  -0.01709000   0.00000000
  1.92400000   0.00000000   0.01747637   0.00000069   0.00000000   0.67218074   0.00000000   0.00000000   0.00000000  -0.00263537  -0.00004258   0.00000000   0.00000000   0.00000000   0.19737674   0.03351397   0.09478362  -0.01709000   0.00000000
  1.92600000   0.00000000   0.01747637  -0.00014713   0.00000000   0.67218074   0.00000000   0.00000000   0.00000000  -0.00248635  -0.00000955   0.00000000   0.00000000   0.00000000   0.19737674   0.03350885   0.09478356  -0.01220700   0.00000000
  1.92800000   0.00000000   0.01747667  -0.00019107   0.00000000   0.67218074   0.00000000   0.00000000   0.00000000  -0.00239414   0.00003568   0.00000000   0.00000000   0.00000000   0.19737674   0.03350397   0.09478359  -0.01464800   0.00000000
  1.93000000   0.00000000   0.01747705  -0.00014118   0.00000000   0.67218074   0.00000000   0.00000000   0.00000000  -0.00240228   0.00009610   0.00000000   0.00000000   0.00000000   0.19737674   0.03349917   0.09478372  -0.02197300   0.00000000
  1.93200000   0.00000000   0.01747733  -0.00004590   0.00000000   0.67218074   0.00000000   0.00000000   0.00000000  -0.00250384   0.00017083   0.00000000   0.00000000   0.00000000   0.19737674   0.03349427   0.09478399  -0.01953100   0.00000000
  1.93400000   0.00000000   0.01747742   0.00006581   0.00000000   0.67218074   0.00000000   0.00000000   0.00000000  -0.00264505   0.00025615   0.00000000   0.00000000   0.00000000   0.19737674   0.03348912   0.09478442  -0.01464800   0.00000000
  1.93600000   0.00000000   0.01747729   0.00018432   0.00000000   0.67218074   0.00000000   0.00000000   0.00000000  -0.00275074   0.00034581   0.00000000   0.00000000   0.00000000   0.19737674   0.03348372   0.09478502  -0.00976560   0.00000000
  1.93800000   0.00000000   0.01747692   0.00027849   0.00000000   0.67218074   0.00000000   0.00000000   0.00000000  -0.00276078   0.00043128   0.00000000   0.00000000   0.00000000   0.19737674   0.03347821   0.09478579  -0.01464800   0.00000000
  1.94000000   0.00000000   0.01747636   0.00031481   0.00000000   0.67218074   0.00000000   0.00000000   0.00000000  -0.00265834   0.00050392   0.00000000   0.00000000   0.00000000   0.19737674   0.03347279   0.09478673  -0.00976560   0.00000000
  1.94200000   0.00000000   0.01747574   0.00030134   0.00000000   0.67218074   0.00000000   0.00000000   0.00000000  -0.00247639   0.00056013   0.00000000   0.00000000   0.00000000   0.19737674   0.03346766   0.09478779  -0.01220700   0.00000000
  1.94400000   0.00000000   0.01747513   0.00027698   0.00000000   0.67218074   0.00000000   0.00000000   0.00000000  -0.00228233   0.00060543   0.00000000   0.00000000   0.00000000   0.19737674   0.03346290   0.09478896  -0.00976560   0.00000000
  1.94600000   0.00000000   0.01747458   0.00027674   0.00000000   0.67218074   0.00000000   0.00000000   0.00000000  -0.00214751   0.00064619   0.00000000   0.00000000   0.00000000   0.19737674   0.03345847   0.09479021  -0.01464800   0.00000000
  1.94800000   0.00000000   0.01747402   0.00031715   0.00000000   0.67218074   0.00000000   0.00000000   0.00000000  -0.00211356   0.00067399   0.00000000   0.00000000   0.00000000   0.19737674   0.03345421   0.09479153  -0.00976560   0.00000000
  1.95000000   0.00000000   0.01747339   0.00039418   0.00000000   0.67218074   0.00000000   0.00000000   0.00000000  -0.00217096   0.00066434   0.00000000   0.00000000   0.00000000   0.19737674   0.03344992   0.09479287  -0.00488280   0.00000000
  1.95200000   0.00000000   0.01747260   0.00048058   0.00000000   0.67218074   0.00000000   0.00000000   0.00000000  -0.00226197   0.00059128   0.00000000   0.00000000   0.00000000   0.19737674   0.03344549   0.09479413  -0.00488280   0.00000000
  1.95400000   0.00000000   0.01747164   0.00052147   0.00000000   0.67218074   0.00000000   0.00000000   0.00000000  -0.00230696   0.00044052   0.00000000   0.00000000   0.00000000   0.19737674   0.03344092   0.09479516  -0.00976560   0.00000000
  1.95600000   0.00000000   0.01747060   0.00044189   0.00000000   0.67218074   0.00000000   0.00000000   0.00000000  -0.00224040   0.00021151   0.00000000   0.00000000   0.00000000   0.19737674   0.03343637   0.09479581  -0.00976560   0.00000000
  1.95800000   0.00000000   0.01746971   0.00020203   0.00000000   0.67218074   0.00000000   0.00000000   0.00000000  -0.00203908  -0.00008554   0.00000000   0.00000000   0.00000000   0.19737674   0.03343210   0.09479594  -0.01220700   0.00000000
  1.96000000   0.00000000   0.01746931  -0.00012703   0.00000000   0.67218074   0.00000000   0.00000000   0.00000000  -0.00173109  -0.00043006   0.00000000   0.00000000   0.00000000   0.19737674   0.03342833   0.09479542  -0.00976560   0.00000000
  1.96200000   0.00000000   0.01746956  -0.00039647   0.00000000   0.67218074   0.00000000   0.00000000   0.00000000  -0.00138368  -0.00079176   0.00000000   0.00000000   0.00000000   0.19737674   0.03342521   0.09479420  -0.01464800   0.00000000
  1.96400000   0.00000000   0.01747036  -0.00051874   0.00000000   0.67218074   0.00000000   0.00000000   0.00000000  -0.00107594  -0.00113791   0.00000000   0.00000000   0.00000000   0.19737674   0.03342275   0.09479227  -0.01709000   0.00000000
  1.96600000   0.00000000   0.01747139  -0.00052398   0.00000000   0.67218074   0.00000000   0.00000000   0.00000000  -0.00086534  -0.00144182   0.00000000   0.00000000   0.00000000   0.19737674   0.03342081   0.09478969  -0.01709000   0.00000000
  1.96800000   0.00000000   0.01747244  -0.00048998   0.00000000   0.67218074   0.00000000   0.00000000   0.00000000  -0.00076111  -0.00168576   0.00000000   0.00000000   0.00000000   0.19737674   0.03341918   0.09478656  -0.01953100   0.00000000
  1.97000000   0.00000000   0.01747342  -0.00047530   0.00000000   0.67218074   0.00000000   0.00000000   0.00000000  -0.00071977  -0.00185854   0.00000000   0.00000000   0.00000000   0.19737674   0.03341770   0.09478302  -0.02441400   0.00000000
  1.97200000   0.00000000   0.01747437  -0.00050394   0.00000000   0.67218074   0.00000000   0.00000000   0.00000000  -0.00066656  -0.00195086   0.00000000   0.00000000   0.00000000   0.19737674   0.03341632   0.09477921  -0.01953100   0.00000000
  1.97400000   0.00000000   0.01747538  -0.00056546   0.00000000   0.67218074   0.00000000   0.00000000   0.00000000  -0.00052940  -0.00195521   0.00000000   0.00000000   0.00000000   0.19737674   0.03341512   0.09477530  -0.02197300   0.00000000
  1.97600000   0.00000000   0.01747651  -0.00061974   0.00000000   0.67218074   0.00000000   0.00000000   0.00000000  -0.00026791  -0.00187047   0.00000000   0.00000000   0.00000000   0.19737674   0.03341432   0.09477148  -0.01464800   0.00000000
  1.97800000   0.00000000   0.01747775  -0.00062335   0.00000000   0.67218074   0.00000000   0.00000000   0.00000000   0.00011442  -0.00170307   0.00000000   0.00000000   0.00000000   0.19737674   0.03341417   0.09476790  -0.00732420   0.00000000
  1.98000000   0.00000000   0.01747900  -0.00057161   0.00000000   0.67218074   0.00000000   0.00000000   0.00000000   0.00057920  -0.00146679   0.00000000   0.00000000   0.00000000   0.19737674   0.03341486   0.09476473  -0.01709000   0.00000000
  1.98200000   0.00000000   0.01748014  -0.00050508   0.00000000   0.67218074   0.00000000   0.00000000   0.00000000   0.00107928  -0.00118458   0.00000000   0.00000000   0.00000000   0.19737674   0.03341652   0.09476208  -0.01220700   0.00000000
  1.98400000   0.00000000   0.01748115  -0.00045368   0.00000000   0.67218074   0.00000000   0.00000000   0.00000000   0.00159073  -0.00088518   0.00000000   0.00000000   0.00000000   0.19737674   0.03341919   0.09476001  -0.01220700   0.00000000
  1.98600000   0.00000000   0.01748206  -0.00037399   0.00000000   0.67218074   0.00000000   0.00000000   0.00000000   0.00213490  -0.00059561   0.00000000   0.00000000   0.00000000   0.19737674   0.03342292   0.09475853  -0.00976560   0.00000000
  1.98800000   0.00000000   0.01748281  -0.00017640   0.00000000   0.67218074   0.00000000   0.00000000   0.00000000   0.00277758  -0.00033922   0.00000000   0.00000000   0.00000000   0.19737674   0.03342783   0.09475760  -0.00976560   0.00000000
  1.99000000   0.00000000   0.01748316   0.00016557   0.00000000   0.67218074   0.00000000   0.00000000   0.00000000   0.00360539  -0.00013745   0.00000000   0.00000000   0.00000000   0.19737674   0.03343421   0.09475712  -0.01464800   0.00000000
  1.99200000   0.00000000   0.01748283   0.00057968   0.00000000   0.67218074   0.00000000   0.00000000   0.00000000   0.00469019  -0.00000778   0.00000000   0.00000000   0.00000000   0.19737674   0.03344251   0.09475697  -0.01220700   0.00000000
  1.99400000   0.00000000   0.01748167   0.00097333   0.00000000   0.67218074   0.00000000   0.00000000   0.00000000   0.00605611   0.00004169   0.00000000   0.00000000   0.00000000   0.19737674   0.03345325   0.09475701  -0.01220700   0.00000000
  1.99600000   0.00000000   0.01747972   0.00128151   0.00000000   0.67218074   0.00000000   0.00000000   0.00000000   0.00766321   0.00001355   0.00000000   0.00000000   0.00000000   0.19737674   0.03346697   0.09475706  -0.00732420   0.00000000
  1.99800000   0.00000000   0.01747716   0.00145039   0.00000000   0.67218074   0.00000000   0.00000000   0.00000000   0.00941475  -0.00008097   0.00000000   0.00000000   0.00000000   0.19737674   0.03348405   0.09475699  -0.01464800   0.00000000
  2.00000000   0.00000000   0.01747426   0.00145039   0.00000000   0.67218074   0.00000000   0.00000000   0.00000000   0.01117892  -0.00022069   0.00000000   0.00000000   0.00000000   0.19737674   0.03350464   0.09475669  -0.01709000   0.00000000
