# Supplementary material for: In vivo muscle force and muscle power during near-maximal frog jumps
Source: PLoS One. 2017 Mar 10;12(3):e0173415. doi: 10.1371/journal.pone.0173415 (PMC5345813; doi:10.1371/journal.pone.0173415)
Supplement: S3 File — Full raw data set of the current study. (ZIP) [file pone.0173415.s003.zip › Frog_jumping_full_dataset2/Extracted_data/Frog2/Jump4/Apr30jump4(new).frm]

550.00000000 602.00000000 587.00000000 1147.00000000 1251.00000000 1221.00000000  51.34843656   0.00223056   1.31050949   0.02116705
