# Supplementary material for: In vivo muscle force and muscle power during near-maximal frog jumps
Source: PLoS One. 2017 Mar 10;12(3):e0173415. doi: 10.1371/journal.pone.0173415 (PMC5345813; doi:10.1371/journal.pone.0173415)
Supplement: S3 File — Full raw data set of the current study. (ZIP) [file pone.0173415.s003.zip › Frog_jumping_full_dataset2/Extracted_data/Frog2/Jump4/Apr30jump4(total).xls]

## Sheet: .rms
1.1	1.21	1.098	1.202	1.172	0.129761

## Sheet: .frm
550	602	587	1147	1251	1221	51.3484	0.0025213	1.31051	0.0238236	80.7642

## Sheet: Power
Time	Vx	Vz	Fx	Fz	V (total)	F (total)	Power (tot.)	Power/kg	Muscle-mass-specific power	PL power	PL Muscle-mass-specific power
0	0	0	-0.00490536	0.27878	0	0.278823	0	0	0	4.77e-06	0.00954
0.002	0	0	-0.00481406	0.277584	0	0.277626	0	0	0	0	0
0.004	0	0	-0.00471334	0.276561	0	0.276601	0	0	0	0	0
0.006	0	0	-0.00460623	0.275711	0	0.275749	0	0	0	0	0
0.008	0	0	-0.00449427	0.275033	0	0.275069	0	0	0	7e-07	0.0014
0.01	0	0	-0.00437753	0.274529	0	0.274564	0	0	0	-3.5e-07	-0.0007
0.012	0	0	-0.00425638	0.274196	0	0.274229	0	0	0	0	0
0.014	0	0	-0.00413307	0.274011	0	0.274042	0	0	0	0	0
0.016	0	0	-0.00401183	0.273923	0	0.273953	0	0	0	-2.25e-06	-0.0045
0.018	0	0	-0.00389773	0.273884	0	0.273911	0	0	0	0	0
0.02	0	0	-0.00379458	0.273861	0	0.273887	0	0	0	-1.75e-06	-0.0035
0.022	0	0	-0.0037034	0.273846	0	0.273871	0	0	0	-1.05e-06	-0.0021
0.024	0	0	-0.00362296	0.273847	0	0.273871	0	0	0	-2.6e-07	-0.00052
0.026	0	0	-0.00355185	0.27387	0	0.273893	0	0	0	0	0
0.028	0	0	-0.00348992	0.273921	0	0.273943	0	0	0	0	0
0.03	0	0	-0.00343798	0.274003	0	0.274025	0	0	0	0	0
0.032	0	0	-0.00339699	0.274127	0	0.274148	0	0	0	0	0
0.034	0	0	-0.0033677	0.274298	0	0.274318	0	0	0	1.84e-06	0.00368
0.036	0	0	-0.00334932	0.27451	0	0.27453	0	0	0	0	0
0.038	0	0	-0.00333805	0.27475	0	0.27477	0	0	0	0	0
0.04	0	0	-0.00332765	0.274998	0	0.275018	0	0	0	0	0
0.042	0	0	-0.00331046	0.275231	0	0.275251	0	0	0	0	0
0.044	0	0	-0.00327781	0.275432	0	0.275451	0	0	0	0	0
0.046	0	0	-0.00322284	0.275598	0	0.275617	0	0	0	0	0
0.048	0	0	-0.00314549	0.275737	0	0.275755	0	0	0	0	0
0.05	0	0	-0.00305429	0.275852	0	0.275868	0	0	0	0	0
0.052	0	0	-0.00296305	0.275935	0	0.275951	0	0	0	0	0
0.054	0	0	-0.00288585	0.275965	0	0.275981	0	0	0	-8.5e-07	-0.0017
0.056	0	0	-0.00283334	0.27592	0	0.275934	0	0	0	-5.7e-07	-0.00114
0.058	0	0	-0.0028112	0.275783	0	0.275797	0	0	0	0	0
0.06	0	0	-0.00282019	0.275548	0	0.275562	0	0	0	0	0
0.062	0	0	-0.00285506	0.27521	0	0.275225	0	0	0	0	0
0.064	0	0	-0.0029046	0.274773	0	0.274788	0	0	0	0	0
0.066	0	0	-0.00295552	0.274255	0	0.27427	0	0	0	0	0
0.068	0	0	-0.00299727	0.273692	0	0.273709	0	0	0	4.1e-07	0.00082
0.07	0	0	-0.00302456	0.27313	0	0.273147	0	0	0	0	0
0.072	0	0	-0.00303705	0.272609	0	0.272626	0	0	0	-4.39e-06	-0.00878
0.074	0	0	-0.00303705	0.272167	0	0.272184	0	0	0	-3.19e-06	-0.00638
0.076	0	0	-0.0030272	0.271829	0	0.271846	0	0	0	-1.75e-06	-0.0035
0.078	0	0	-0.00300889	0.271603	0	0.271619	0	0	0	0	0
0.08	0	0	-0.00298223	0.271483	0	0.2715	0	0	0	-3.07e-06	-0.00614
0.082	0	0	-0.00294856	0.271469	0	0.271485	0	0	0	0	0
0.084	0	0	-0.00291291	0.271566	0	0.271581	0	0	0	-8e-08	-0.00016
0.086	0	0	-0.00288341	0.271777	0	0.271792	0	0	0	1.55e-06	0.0031
0.088	0	0	-0.00286683	0.2721	0	0.272115	0	0	0	1.29e-06	0.00258
0.09	0	0	-0.00286462	0.272519	0	0.272534	0	0	0	0	0
0.092	0	0	-0.00287393	0.273006	0	0.273022	0	0	0	0	0
0.094	0	0	-0.00289091	0.273528	0	0.273543	0	0	0	0	0
0.096	0	0	-0.00291306	0.274048	0	0.274064	0	0	0	0	0
0.098	0	0	-0.00294066	0.274536	0	0.274551	0	0	0	0	0
0.1	0	0	-0.00297664	0.274964	0	0.27498	0	0	0	0	0
0.102	0	0	-0.00302486	0.275312	0	0.275328	0	0	0	0	0
0.104	0	0	-0.00308808	0.275556	0	0.275573	0	0	0	0	0
0.106	0	0	-0.00316629	0.275681	0	0.275699	0	0	0	-1.68e-06	-0.00336
0.108	0	0	-0.0032552	0.275691	0	0.27571	0	0	0	-1.34e-06	-0.00268
0.11	0	0	-0.0033468	0.275612	0	0.275632	0	0	0	0	0
0.112	0	0	-0.00343311	0.275475	0	0.275497	0	0	0	0	0
0.114	0	0	-0.00350925	0.275296	0	0.275318	0	0	0	0	0
0.116	0	0	-0.00357298	0.275077	0	0.275101	0	0	0	0	0
0.118	0	0	-0.00362251	0.274823	0	0.274847	0	0	0	5.12e-06	0.01024
0.12	0	0	-0.0036568	0.27454	0	0.274564	0	0	0	0	0
0.122	0	0	-0.00367761	0.274246	0	0.274271	0	0	0	1.43e-06	0.00286
0.124	0	0	-0.00368909	0.273966	0	0.273991	0	0	0	0	0
0.126	0	0	-0.00369557	0.273729	0	0.273754	0	0	0	6e-08	0.00012
0.128	0	0	-0.00370091	0.273555	0	0.27358	0	0	0	0	0
0.13	0	0	-0.00370973	0.273446	0	0.273471	0	0	0	-3.07e-06	-0.00614
0.132	0	0	-0.00372651	0.273396	0	0.273421	0	0	0	0	0
0.134	0	0	-0.0037513	0.273391	0	0.273416	0	0	0	0	0
0.136	0	0	-0.00377816	0.273416	0	0.273442	0	0	0	-8.42e-06	-0.01684
0.138	0	0	-0.00379987	0.273455	0	0.273482	0	0	0	0	0
0.14	0	0	-0.00381207	0.27349	0	0.273516	0	0	0	0	0
0.142	0	0	-0.00381222	0.273503	0	0.273529	0	0	0	0	0
0.144	0	0	-0.00379852	0.273486	0	0.273512	0	0	0	1.8e-06	0.0036
0.146	0	0	-0.00377094	0.273441	0	0.273467	0	0	0	0	0
0.148	0	0	-0.00373187	0.273385	0	0.27341	0	0	0	6.28e-06	0.01256
0.15	0	0	-0.00368588	0.273334	0	0.273359	0	0	0	0	0
0.152	0	0	-0.00363925	0.273299	0	0.273323	0	0	0	2.61e-06	0.00522
0.154	0	0	-0.00359857	0.273282	0	0.273306	0	0	0	0	0
0.156	0	0	-0.00356829	0.273288	0	0.273311	0	0	0	0	0
0.158	0	0	-0.00354979	0.273333	0	0.273356	0	0	0	0	0
0.16	0	0	-0.00354261	0.273438	0	0.273461	0	0	0	0	0
0.162	0	0	-0.00354563	0.273613	0	0.273636	0	0	0	0	0
0.164	0	0	-0.0035569	0.273846	0	0.273869	0	0	0	0	0
0.166	0	0	-0.00357329	0.274117	0	0.27414	0	0	0	0	0
0.168	0	0	-0.00359024	0.274411	0	0.274434	0	0	0	0	0
0.17	0	0	-0.00360154	0.274721	0	0.274745	0	0	0	0	0
0.172	0	0	-0.00360128	0.275037	0	0.27506	0	0	0	0	0
0.174	0	0	-0.00358695	0.275342	0	0.275366	0	0	0	0	0
0.176	0	0	-0.00355907	0.275617	0	0.27564	0	0	0	0	0
0.178	0	0	-0.00351959	0.275839	0	0.275862	0	0	0	0	0
0.18	0	0	-0.0034724	0.275991	0	0.276013	0	0	0	0	0
0.182	0	0	-0.00342306	0.276065	0	0.276086	0	0	0	8.3e-07	0.00166
0.184	0	0	-0.00337718	0.276066	0	0.276087	0	0	0	0	0
0.186	0	0	-0.00333934	0.276012	0	0.276032	0	0	0	0	0
0.188	0	0	-0.00331249	0.275919	0	0.275939	0	0	0	0	0
0.19	0	0	-0.00329702	0.275797	0	0.275817	0	0	0	-2.8e-06	-0.0056
0.192	0	0	-0.00328994	0.275644	0	0.275663	0	0	0	0	0
0.194	0	0	-0.00328663	0.27546	0	0.27548	0	0	0	0	0
0.196	0	0	-0.00328378	0.275253	0	0.275273	0	0	0	0	0
0.198	0	0	-0.00327961	0.275027	0	0.275046	0	0	0	-6.9e-07	-0.00138
0.2	0	0	-0.00327279	0.274774	0	0.274794	0	0	0	-2e-07	-0.0004
0.202	0	0	-0.00326282	0.274484	0	0.274503	0	0	0	2.09e-06	0.00418
0.204	0	0	-0.00325098	0.274146	0	0.274165	0	0	0	0	0
0.206	0	0	-0.00324036	0.273766	0	0.273785	0	0	0	1.38e-06	0.00276
0.208	0	0	-0.00323351	0.273368	0	0.273387	0	0	0	0	0
0.21	0	0	-0.00322866	0.272986	0	0.273005	0	0	0	4.4e-07	0.00088
0.212	0	0	-0.0032197	0.272656	0	0.272675	0	0	0	-4.6e-07	-0.00092
0.214	0	0	-0.00320155	0.272408	0	0.272427	0	0	0	0	0
0.216	0	0	-0.00317374	0.272259	0	0.272277	0	0	0	-1.36e-06	-0.00272
0.218	0	0	-0.00313859	0.272208	0	0.272226	0	0	0	-2.08e-06	-0.00416
0.22	0	0	-0.00309915	0.272243	0	0.27226	0	0	0	0	0
0.222	0	0	-0.00305877	0.272348	0	0.272365	0	0	0	4.7e-07	0.00094
0.224	0	0	-0.00302071	0.27251	0	0.272527	0	0	0	2.02e-06	0.00404
0.226	0	0	-0.0029883	0.272713	0	0.272729	0	0	0	2.66e-06	0.00532
0.228	0	0	-0.00296582	0.27294	0	0.272956	0	0	0	1.5e-06	0.003
0.23	0	0	-0.00295808	0.273177	0	0.273193	0	0	0	3.52e-06	0.00704
0.232	0	0	-0.00296808	0.27341	0	0.273426	0	0	0	0	0
0.234	0	0	-0.00299581	0.273625	0	0.273642	0	0	0	0	0
0.236	0	0	-0.00303943	0.273814	0	0.273831	0	0	0	0	0
0.238	0	0	-0.00309649	0.273972	0	0.273989	0	0	0	-3e-07	-0.0006
0.24	0	0	-0.00316393	0.274094	0	0.274112	0	0	0	0	0
0.242	0	0	-0.00323803	0.274176	0	0.274195	0	0	0	0	0
0.244	0	0	-0.00331417	0.274219	0	0.274239	0	0	0	0	0
0.246	0	0	-0.00338666	0.274239	0	0.27426	0	0	0	-2.62e-06	-0.00524
0.248	0	0	-0.00345016	0.27426	0	0.274282	0	0	0	0	0
0.25	0	0	-0.00350139	0.274311	0	0.274333	0	0	0	-6.7e-07	-0.00134
0.252	0	0	-0.00353961	0.274409	0	0.274432	0	0	0	-4.2e-07	-0.00084
0.254	0	0	-0.00356642	0.274551	0	0.274574	0	0	0	0	0
0.256	0	0	-0.00358484	0.274718	0	0.274742	0	0	0	1.6e-07	0.00032
0.258	0	0	-0.00359705	0.274886	0	0.27491	0	0	0	0	0
0.26	0	0	-0.00360203	0.275027	0	0.275051	0	0	0	0	0
0.262	0	0	-0.00359595	0.275122	0	0.275145	0	0	0	0	0
0.264	0	0	-0.00357541	0.275163	0	0.275186	0	0	0	0	0
0.266	0	0	-0.00354045	0.275163	0	0.275186	0	0	0	0	0
0.268	0	0	-0.00349424	0.275145	0	0.275167	0	0	0	0	0
0.27	0	0	-0.00344101	0.27513	0	0.275151	0	0	0	-6.2e-07	-0.00124
0.272	0	0	-0.00338498	0.275124	0	0.275145	0	0	0	-1.35e-06	-0.0027
0.274	0	0	-0.00333052	0.275121	0	0.275141	0	0	0	0	0
0.276	0	0	-0.00328168	0.275108	0	0.275128	0	0	0	0	0
0.278	0	0	-0.00324014	0.27507	0	0.275089	0	0	0	0	0
0.28	0	0	-0.00320458	0.275	0	0.275019	0	0	0	0	0
0.282	0	0	-0.00317239	0.274903	0	0.274921	0	0	0	1.6e-07	0.00032
0.284	0	0	-0.00314157	0.274796	0	0.274814	0	0	0	1.72e-06	0.00344
0.286	0	0	-0.00311101	0.274704	0	0.274722	0	0	0	0	0
0.288	0	0	-0.00308041	0.274655	0	0.274673	0	0	0	1.12e-06	0.00224
0.29	0	0	-0.00305029	0.274669	0	0.274686	0	0	0	1.81e-06	0.00362
0.292	0	0	-0.00302128	0.274755	0	0.274771	0	0	0	9.3e-07	0.00186
0.294	0	0	-0.00299325	0.274908	0	0.274924	0	0	0	0	0
0.296	0	0	-0.00296552	0.275112	0	0.275128	0	0	0	0	0
0.298	0	0	-0.00293924	0.27534	0	0.275355	0	0	0	0	0
0.3	0	0	-0.00291875	0.275556	0	0.275572	0	0	0	3e-08	6e-05
0.302	0	0	-0.00290967	0.27573	0	0.275745	0	0	0	0	0
0.304	0	0	-0.0029155	0.275837	0	0.275853	0	0	0	1.1e-07	0.00022
0.306	0	0	-0.00293597	0.275867	0	0.275883	0	0	0	6e-08	0.00012
0.308	0	0	-0.00296885	0.275817	0	0.275833	0	0	0	0	0
0.31	0	0	-0.00301285	0.275698	0	0.275714	0	0	0	0	0
0.312	0	0	-0.00306727	0.275532	0	0.275549	0	0	0	0	0
0.314	0	0	-0.00312998	0.275337	0	0.275355	0	0	0	0	0
0.316	0	0	-0.00319741	0.275127	0	0.275145	0	0	0	6.3e-07	0.00126
0.318	0	0	-0.00326468	0.274908	0	0.274927	0	0	0	0	0
0.32	0	0	-0.00332472	0.274682	0	0.274702	0	0	0	-5e-07	-0.001
0.322	0	0	-0.00336902	0.274446	0	0.274467	0	0	0	0	0
0.324	0	0	-0.00338934	0.274201	0	0.274222	0	0	0	0	0
0.326	0	0	-0.00337925	0.273958	0	0.273979	0	0	0	7.6e-07	0.00152
0.328	0	0	-0.00333643	0.273737	0	0.273757	0	0	0	0	0
0.33	0	0	-0.00326474	0.273547	0	0.273566	0	0	0	0	0
0.332	0	0	-0.0031722	0.273395	0	0.273414	0	0	0	0	0
0.334	0	0	-0.00306662	0.27329	0	0.273307	0	0	0	2.82e-06	0.00564
0.336	0	0	-0.00295529	0.273236	0	0.273252	0	0	0	0	0
0.338	0	0	-0.00284811	0.273232	0	0.273247	0	0	0	0	0
0.34	0	0	-0.0027575	0.273272	0	0.273286	0	0	0	0	0
0.342	0	0	-0.00269364	0.273353	0	0.273367	0	0	0	0	0
0.344	0	0	-0.0026608	0.273477	0	0.273489	0	0	0	0	0
0.346	0	0	-0.00265775	0.273641	0	0.273654	0	0	0	0	0
0.348	0	0	-0.00268086	0.273839	0	0.273852	0	0	0	0	0
0.35	0	0	-0.00272652	0.274055	0	0.274068	0	0	0	-1.92e-06	-0.00384
0.352	0	0	-0.00279062	0.274273	0	0.274287	0	0	0	0	0
0.354	0	0	-0.00286736	0.27448	0	0.274495	0	0	0	-8.4e-07	-0.00168
0.356	0	0	-0.00294967	0.274667	0	0.274683	0	0	0	-1.5e-07	-0.0003
0.358	0	0	-0.00303039	0.274822	0	0.274838	0	0	0	1.27e-06	0.00254
0.36	0	0	-0.00310289	0.274934	0	0.274951	0	0	0	0	0
0.362	0	0	-0.00316241	0.274992	0	0.27501	0	0	0	0	0
0.364	0	0	-0.00320814	0.27499	0	0.275009	0	0	0	0	0
0.366	0	0	-0.00324352	0.274928	0	0.274947	0	0	0	0	0
0.368	0	0	-0.00327371	0.274816	0	0.274836	0	0	0	0	0
0.37	0	0	-0.00330189	0.274669	0	0.274689	0	0	0	3.3e-07	0.00066
0.372	0	0	-0.00332715	0.2745	0	0.27452	0	0	0	0	0
0.374	0	0	-0.00334453	0.274321	0	0.274341	0	0	0	0	0
0.376	0	0	-0.00334734	0.274134	0	0.274154	0	0	0	0	0
0.378	0	0	-0.00333149	0.273935	0	0.273955	0	0	0	-1.11e-06	-0.00222
0.38	0	0	-0.0032979	0.273716	0	0.273736	0	0	0	0	0
0.382	0	0	-0.00324996	0.273477	0	0.273496	0	0	0	0	0
0.384	0	0	-0.00319038	0.273228	0	0.273247	0	0	0	0	0
0.386	0	0	-0.00312138	0.272991	0	0.273009	0	0	0	0	0
0.388	0	0	-0.00304672	0.27279	0	0.272807	0	0	0	6.77e-06	0.01354
0.39	0	0	-0.00297279	0.272641	0	0.272658	0	0	0	2.18e-06	0.00436
0.392	0	0	-0.00290754	0.272547	0	0.272562	0	0	0	0	0
0.394	0	0	-0.00285766	0.272497	0	0.272512	0	0	0	0	0
0.396	0	0	-0.00282575	0.272479	0	0.272494	0	0	0	0	0
0.398	0	0	-0.00281047	0.27248	0	0.272494	0	0	0	1.4e-07	0.00028
0.4	0	0	-0.00280891	0.272486	0	0.272501	0	0	0	0	0
0.402	0	0	-0.00281845	0.272491	0	0.272506	0	0	0	0	0
0.404	0	0	-0.0028383	0.272492	0	0.272507	0	0	0	-2.31e-06	-0.00462
0.406	0	0	-0.00286888	0.272491	0	0.272506	0	0	0	0	0
0.408	0	0	-0.00290861	0.272488	0	0.272503	0	0	0	-3e-07	-0.0006
0.41	0	0	-0.00295306	0.272482	0	0.272498	0	0	0	0	0
0.412	0	0	-0.00299774	0.27247	0	0.272486	0	0	0	0	0
0.414	0	0	-0.00303942	0.272448	0	0.272465	0	0	0	0	0
0.416	0	0	-0.0030748	0.272421	0	0.272439	0	0	0	0	0
0.418	0	0	-0.00310057	0.272401	0	0.272418	0	0	0	0	0
0.42	0	0	-0.00311546	0.272405	0	0.272423	0	0	0	0	0
0.422	0	0	-0.00312108	0.272451	0	0.272469	0	0	0	0	0
0.424	0	0	-0.00312016	0.27255	0	0.272568	0	0	0	0	0
0.426	0	0	-0.0031151	0.272703	0	0.272721	0	0	0	0	0
0.428	0	0	-0.00310885	0.272913	0	0.272931	0	0	0	0	0
0.43	0	0	-0.00310679	0.273179	0	0.273196	0	0	0	0	0
0.432	0	0	-0.00311671	0.273484	0	0.273502	0	0	0	0	0
0.434	0	0	-0.00314646	0.273801	0	0.27382	0	0	0	-1.24e-06	-0.00248
0.436	0	0	-0.00320073	0.274103	0	0.274121	0	0	0	0	0
0.438	0	0	-0.00327911	0.274369	0	0.274388	0	0	0	0	0
0.44	0	0	-0.00337547	0.274593	0	0.274614	0	0	0	0	0
0.442	0	0	-0.00347862	0.274781	0	0.274803	0	0	0	0	0
0.444	0	0	-0.00357593	0.27495	0	0.274973	0	0	0	0	0
0.446	0	0	-0.00365812	0.275112	0	0.275136	0	0	0	0	0
0.448	0	0	-0.0037205	0.27527	0	0.275295	0	0	0	6.2e-07	0.00124
0.45	0	0	-0.00376251	0.275415	0	0.27544	0	0	0	0	0
0.452	0	0	-0.00378776	0.275539	0	0.275565	0	0	0	0	0
0.454	0	0	-0.00380247	0.27564	0	0.275666	0	0	0	0	0
0.456	0	0	-0.00381196	0.275719	0	0.275746	0	0	0	0	0
0.458	0	0	-0.00381901	0.275778	0	0.275804	0	0	0	0	0
0.46	0	0	-0.00382448	0.275811	0	0.275838	0	0	0	0	0
0.462	0	0	-0.00382844	0.275814	0	0.275841	0	0	0	-3.43e-06	-0.00686
0.464	0	0	-0.00383027	0.275786	0	0.275813	0	0	0	0	0
0.466	0	0	-0.00382815	0.275737	0	0.275763	0	0	0	0	0
0.468	0	0	-0.00381922	0.275685	0	0.275711	0	0	0	0	0
0.47	0	0	-0.00380177	0.275653	0	0.27568	0	0	0	0	0
0.472	0	0	-0.00377699	0.275664	0	0.27569	0	0	0	0	0
0.474	0	0	-0.00374714	0.275727	0	0.275752	0	0	0	0	0
0.476	0	0	-0.00371278	0.275837	0	0.275862	0	0	0	0	0
0.478	0	0	-0.00367169	0.275972	0	0.275996	0	0	0	0	0
0.48	0	0	-0.00362041	0.276101	0	0.276125	0	0	0	0	0
0.482	0	0	-0.00355707	0.276197	0	0.27622	0	0	0	0	0
0.484	0	0	-0.00348261	0.276247	0	0.276269	0	0	0	0	0
0.486	0	0	-0.00339894	0.27625	0	0.276271	0	0	0	0	0
0.488	0	0	-0.00330764	0.276219	0	0.276239	0	0	0	9.1e-07	0.00182
0.49	0	0	-0.00321099	0.276175	0	0.276194	0	0	0	0	0
0.492	0	0	-0.00311368	0.276135	0	0.276153	0	0	0	0	0
0.494	0	0	-0.00302256	0.276103	0	0.27612	0	0	0	0	0
0.496	0	0	-0.00294492	0.276074	0	0.27609	0	0	0	0	0
0.498	0	0	-0.00288672	0.27604	0	0.276055	0	0	0	0	0
0.5	0	0	-0.00285189	0.275995	0	0.27601	0	0	0	5.3e-07	0.00106
0.502	0	0	-0.00284193	0.275931	0	0.275946	0	0	0	0	0
0.504	0	0	-0.00285572	0.275846	0	0.27586	0	0	0	2.53e-06	0.00506
0.506	0	0	-0.00288921	0.275745	0	0.27576	0	0	0	1.22e-06	0.00244
0.508	0	0	-0.00293606	0.275643	0	0.275659	0	0	0	0	0
0.51	0	0	-0.00298976	0.275557	0	0.275573	0	0	0	0	0
0.512	0	0	-0.00304508	0.275497	0	0.275514	0	0	0	0	0
0.514	0	0	-0.00309845	0.275464	0	0.275481	0	0	0	-4.51e-06	-0.00902
0.516	0	0	-0.00314786	0.275448	0	0.275466	0	0	0	0	0
0.518	0	0	-0.003192	0.275443	0	0.275461	0	0	0	0	0
0.52	0	0	-0.00322888	0.275448	0	0.275467	0	0	0	0	0
0.522	0	0	-0.0032568	0.275472	0	0.275491	0	0	0	-1.36e-06	-0.00272
0.524	0	0	-0.00327675	0.27552	0	0.27554	0	0	0	0	0
0.526	0	0	-0.00329197	0.275583	0	0.275603	0	0	0	-2.8e-07	-0.00056
0.528	0	0	-0.00330504	0.275643	0	0.275663	0	0	0	0	0
0.53	0	0	-0.00331733	0.275679	0	0.275699	0	0	0	0	0
0.532	0	0	-0.00333018	0.275682	0	0.275702	0	0	0	1.39e-06	0.00278
0.534	0	0	-0.00334469	0.27566	0	0.27568	0	0	0	0	0
0.536	0	0	-0.00336073	0.275627	0	0.275647	0	0	0	0	0
0.538	0	0	-0.00337672	0.275597	0	0.275618	0	0	0	0	0
0.54	0	0	-0.00338862	0.275577	0	0.275597	0	0	0	1.61e-06	0.00322
0.542	0	0	-0.00338934	0.275567	0	0.275588	0	0	0	0	0
0.544	0	0	-0.0033713	0.275563	0	0.275583	0	0	0	0	0
0.546	0	0	-0.00333025	0.275553	0	0.275573	0	0	0	0	0
0.548	0	0	-0.00326702	0.275524	0	0.275544	0	0	0	-1.75e-06	-0.0035
0.55	0	0	-0.003187	0.275467	0	0.275485	0	0	0	0	0
0.552	0	0	-0.00309866	0.275381	0	0.275399	0	0	0	-1.58e-06	-0.00316
0.554	0	0	-0.00301171	0.275278	0	0.275294	0	0	0	-9.6e-07	-0.00192
0.556	0	0	-0.00293484	0.275168	0	0.275184	0	0	0	0	0
0.558	0	0	-0.00287367	0.275068	0	0.275084	0	0	0	0	0
0.56	0	0	-0.00282996	0.274992	0	0.275006	0	0	0	0	0
0.562	0	0	-0.00280388	0.274941	0	0.274955	0	0	0	0	0
0.564	0	0	-0.00279729	0.274909	0	0.274923	0	0	0	0	0
0.566	0	0	-0.00281351	0.274891	0	0.274905	0	0	0	0	0
0.568	0	0	-0.00285453	0.274881	0	0.274896	0	0	0	0	0
0.57	0	0	-0.00291989	0.274879	0	0.274894	0	0	0	-1.4e-07	-0.00028
0.572	0	0	-0.00300741	0.274881	0	0.274897	0	0	0	-6.5e-07	-0.0013
0.574	0	0	-0.00311404	0.274879	0	0.274897	0	0	0	0	0
0.576	0	0	-0.0032364	0.274864	0	0.274884	0	0	0	-1.2e-06	-0.0024
0.578	0	0	-0.00337223	0.274833	0	0.274854	0	0	0	-4.52e-06	-0.00904
0.58	0	0	-0.00352115	0.274796	0	0.274818	0	0	0	0	0
0.582	0	0	-0.00368193	0.274768	0	0.274793	0	0	0	0	0
0.584	0	0	-0.00384874	0.274763	0	0.274789	0	0	0	0	0
0.586	0	0	-0.00401142	0.274783	0	0.274812	0	0	0	0	0
0.588	0	0	-0.00415834	0.274822	0	0.274853	0	0	0	2.66e-06	0.00532
0.59	0	0	-0.0042785	0.274865	0	0.274898	0	0	0	3.63e-06	0.00726
0.592	0	0	-0.00436334	0.274897	0	0.274932	0	0	0	0	0
0.594	0	0	-0.0044083	0.274912	0	0.274947	0	0	0	2.26e-06	0.00452
0.596	0	0	-0.00441337	0.27491	0	0.274946	0	0	0	0	0
0.598	0	0	-0.00438277	0.274901	0	0.274936	0	0	0	1.4e-07	0.00028
0.6	0	0	-0.00432325	0.274887	0	0.274921	0	0	0	0	0
0.602	0	0	-0.00424141	0.274867	0	0.274899	0	0	0	1.5e-07	0.0003
0.604	0	0	-0.0041425	0.274834	0	0.274865	0	0	0	0	0
0.606	0	0	-0.00403149	0.27478	0	0.274809	0	0	0	-3.6e-07	-0.00072
0.608	0	0	-0.00391415	0.274699	0	0.274727	0	0	0	0	0
0.61	0	0	-0.00379716	0.274594	0	0.274621	0	0	0	0	0
0.612	0	0	-0.00368781	0.274472	0	0.274497	0	0	0	0	0
0.614	0	0	-0.0035934	0.274343	0	0.274366	0	0	0	0	0
0.616	0	0	-0.00351942	0.274218	0	0.274241	0	0	0	0	0
0.618	0	0	-0.0034674	0.274117	0	0.274139	0	0	0	-5e-08	-0.0001
0.62	0	0	-0.00343369	0.274056	0	0.274077	0	0	0	5.7e-07	0.00114
0.622	0	0	-0.00340991	0.274048	0	0.274069	0	0	0	3.46e-06	0.00692
0.624	0	0	-0.00338637	0.274102	0	0.274123	0	0	0	1.36e-06	0.00272
0.626	0	0	-0.00335716	0.274217	0	0.274237	0	0	0	0	0
0.628	0	0	-0.00332174	0.274376	0	0.274396	0	0	0	0	0
0.63	0	0	-0.00328286	0.274556	0	0.274576	0	0	0	0	0
0.632	0	0	-0.00324446	0.274738	0	0.274757	0	0	0	0	0
0.634	0	0	-0.00321112	0.27491	0	0.274929	0	0	0	0	0
0.636	0	0	-0.00318781	0.275061	0	0.27508	0	0	0	-6.97e-06	-0.01394
0.638	0	0	-0.00317895	0.275182	0	0.275201	0	0	0	0	0
0.64	0	0	-0.00318791	0.275272	0	0.27529	0	0	0	0	0
0.642	0	0	-0.00321726	0.27533	0	0.275349	0	0	0	0	0
0.644	0	0	-0.00326794	0.275358	0	0.275377	0	0	0	0	0
0.646	0	0	-0.00333827	0.275354	0	0.275374	0	0	0	0	0
0.648	0	0	-0.00342392	0.275323	0	0.275344	0	0	0	0	0
0.65	0	0	-0.00351834	0.275274	0	0.275296	0	0	0	0	0
0.652	0	0	-0.00361357	0.275217	0	0.275241	0	0	0	4.7e-07	0.00094
0.654	0	0	-0.00370147	0.275158	0	0.275183	0	0	0	0	0
0.656	0	0	-0.00377488	0.275101	0	0.275127	0	0	0	-3.5e-07	-0.0007
0.658	0	0	-0.00382814	0.275051	0	0.275077	0	0	0	0	0
0.66	0	0	-0.00385758	0.27501	0	0.275037	0	0	0	0	0
0.662	0	0	-0.00386219	0.274981	0	0.275008	0	0	0	0	0
0.664	0	0	-0.00384427	0.274963	0	0.27499	0	0	0	2.6e-07	0.00052
0.666	0	0	-0.00380884	0.274957	0	0.274983	0	0	0	0	0
0.668	0	0	-0.0037626	0.274961	0	0.274986	0	0	0	0	0
0.67	0	0	-0.00371371	0.27497	0	0.274995	0	0	0	0	0
0.672	0	0	-0.00367083	0.27498	0	0.275004	0	0	0	0	0
0.674	0	0	-0.00364148	0.274989	0	0.275013	0	0	0	0	0
0.676	0	0	-0.0036313	0.274999	0	0.275023	0	0	0	0	0
0.678	0	0	-0.00364283	0.275012	0	0.275037	0	0	0	0	0
0.68	0	0	-0.00367503	0.275029	0	0.275054	0	0	0	-3.9e-06	-0.0078
0.682	0	0	-0.00372599	0.275048	0	0.275073	0	0	0	-1.16e-06	-0.00232
0.684	0	0	-0.00379442	0.275063	0	0.275089	0	0	0	0	0
0.686	0	0	-0.00387638	0.275062	0	0.27509	0	0	0	0	0
0.688	0	0	-0.00396311	0.275039	0	0.275067	0	0	0	0	0
0.69	0	0	-0.00404499	0.274999	0	0.275029	0	0	0	0	0
0.692	0	0	-0.00411613	0.274957	0	0.274987	0	0	0	0	0
0.694	0	0	-0.004175	0.274913	0	0.274945	0	0	0	0	0
0.696	0	0	-0.00422299	0.274863	0	0.274896	0	0	0	1.6e-07	0.00032
0.698	0	0	-0.00426314	0.274797	0	0.27483	0	0	0	0	0
0.7	0	0	-0.00429785	0.274711	0	0.274745	0	0	0	0	0
0.702	0	0	-0.00432617	0.274606	0	0.27464	0	0	0	0	0
0.704	0	0	-0.00434383	0.274486	0	0.27452	0	0	0	0	0
0.706	0	0	-0.00434648	0.274359	0	0.274394	0	0	0	1.6e-06	0.0032
0.708	0	0	-0.00433212	0.27424	0	0.274275	0	0	0	5.25e-06	0.0105
0.71	0	0	-0.00430064	0.274142	0	0.274175	0	0	0	0	0
0.712	0	0	-0.00425195	0.274072	0	0.274105	0	0	0	0	0
0.714	0	0	-0.00418636	0.274034	0	0.274066	0	0	0	0	0
0.716	0	0	-0.00410658	0.274021	0	0.274052	0	0	0	1.3e-07	0.00026
0.718	0	0	-0.00401855	0.274018	0	0.274047	0	0	0	0	0
0.72	0	0	-0.00392933	0.274009	0	0.274037	0	0	0	0	0
0.722	0	0	-0.00384383	0.273985	0	0.274012	0	0	0	-1.25e-06	-0.0025
0.724	0	0	-0.003764	0.27394	0	0.273966	0	0	0	0	0
0.726	0	0	-0.00369088	0.273875	0	0.2739	0	0	0	0	0
0.728	0	0	-0.00362635	0.273792	0	0.273816	0	0	0	0	0
0.73	0	0	-0.00357383	0.273693	0	0.273716	0	0	0	0	0
0.732	0	0	-0.00353793	0.273586	0	0.273609	0	0	0	-5.8e-07	-0.00116
0.734	0	0	-0.00352234	0.273488	0	0.273511	0	0	0	-1.16e-06	-0.00232
0.736	0	0	-0.00352698	0.273417	0	0.27344	0	0	0	0	0
0.738	0	0	-0.00354824	0.273392	0	0.273415	0	0	0	0	0
0.74	0	0	-0.00358213	0.273427	0	0.27345	0	0	0	0	0
0.742	0	0	-0.00362655	0.273536	0	0.27356	0	0	0	7.4e-07	0.00148
0.744	0	0	-0.00368048	0.27373	0	0.273755	0	0	0	5.5e-07	0.0011
0.746	0	0	-0.00374095	0.274009	0	0.274035	0	0	0	0	0
0.748	0	0	-0.00380238	0.27436	0	0.274386	0	0	0	0	0
0.75	0	0	-0.00386013	0.274756	0	0.274783	0	0	0	0	0
0.752	0	0	-0.00391432	0.275166	0	0.275194	0	0	0	0	0
0.754	0	0	-0.00396852	0.275569	0	0.275597	0	0	0	6e-07	0.0012
0.756	0	0	-0.00402471	0.275945	0	0.275975	0	0	0	0	0
0.758	0	0	-0.00407956	0.276282	0	0.276312	0	0	0	-2e-08	-4e-05
0.76	0	0	-0.00412498	0.27657	0	0.276601	0	0	0	-7.7e-07	-0.00154
0.762	0	0	-0.00415268	0.276799	0	0.27683	0	0	0	0	0
0.764	0	0	-0.00415819	0.276953	0	0.276985	0	0	0	0	0
0.766	0	0	-0.00414098	0.277019	0	0.27705	0	0	0	0	0
0.768	0	0	-0.00410277	0.276996	0	0.277027	0	0	0	0	0
0.77	0	0	-0.00404668	0.2769	0	0.276929	0	0	0	6.1e-07	0.00122
0.772	0	0	-0.00397756	0.27674	0	0.276769	0	0	0	0	0
0.774	0	0	-0.00390221	0.276525	0	0.276553	0	0	0	0	0
0.776	0	0	-0.00382727	0.276256	0	0.276283	0	0	0	0	0
0.778	0	0	-0.00375638	0.275937	0	0.275963	0	0	0	0	0
0.78	0	0	-0.00369065	0.275577	0	0.275601	0	0	0	-8.6e-07	-0.00172
0.782	0	0	-0.00363136	0.275191	0	0.275215	0	0	0	-1.54e-06	-0.00308
0.784	0	0	-0.00358058	0.2748	0	0.274824	0	0	0	-1.88e-06	-0.00376
0.786	0	0	-0.00353994	0.274423	0	0.274446	0	0	0	-1.75e-06	-0.0035
0.788	0	0	-0.00350989	0.274073	0	0.274096	0	0	0	0	0
0.79	0	0	-0.00348938	0.273762	0	0.273784	0	0	0	-1.8e-07	-0.00036
0.792	0	0	-0.00347517	0.273502	0	0.273524	0	0	0	7.5e-07	0.0015
0.794	0	0	-0.00346124	0.273307	0	0.273329	0	0	0	0	0
0.796	0	0	-0.0034392	0.273178	0	0.273199	0	0	0	0	0
0.798	0	0	-0.00340131	0.273112	0	0.273133	0	0	0	1.89e-06	0.00378
0.8	0	0	-0.00334429	0.27311	0	0.273131	0	0	0	0	0
0.802	0	0	-0.00327088	0.273176	0	0.273195	0	0	0	0	0
0.804	0	0	-0.0031894	0.273311	0	0.273329	0	0	0	0	0
0.806	0	0	-0.0031107	0.273511	0	0.273529	0	0	0	-7.6e-07	-0.00152
0.808	0	0	-0.00304276	0.273763	0	0.27378	0	0	0	-7.4e-07	-0.00148
0.81	0	0	-0.00298755	0.274049	0	0.274065	0	0	0	-3.45e-06	-0.0069
0.812	0	0	-0.00294308	0.274346	0	0.274362	0	0	0	0	0
0.814	0	0	-0.00290789	0.274639	0	0.274655	0	0	0	0	0
0.816	0	0	-0.00288325	0.274911	0	0.274926	0	0	0	-4.27e-06	-0.00854
0.818	0	0	-0.0028724	0.275145	0	0.27516	0	0	0	-2.4e-06	-0.0048
0.82	0	0	-0.00287857	0.275321	0	0.275336	0	0	0	0	0
0.822	0	0	-0.00290286	0.275421	0	0.275436	0	0	0	0	0
0.824	0	0	-0.00294293	0.27543	0	0.275445	0	0	0	0	0
0.826	0	0	-0.00299305	0.275346	0	0.275363	0	0	0	0	0
0.828	0	0	-0.00304492	0.275191	0	0.275207	0	0	0	2.9e-07	0.00058
0.83	0	0	-0.00308888	0.274994	0	0.275011	0	0	0	1.5e-07	0.0003
0.832	0	0	-0.00311654	0.274788	0	0.274805	0	0	0	0	0
0.834	0	0	-0.00312429	0.274593	0	0.274611	0	0	0	3.4e-07	0.00068
0.836	0	0	-0.00311442	0.274417	0	0.274435	0	0	0	0	0
0.838	0	0	-0.00309257	0.274261	0	0.274278	0	0	0	3.5e-07	0.0007
0.84	0	0	-0.00306444	0.274122	0	0.27414	0	0	0	0	0
0.842	0	0	-0.00303418	0.274002	0	0.274019	0	0	0	-9e-08	-0.00018
0.844	0	0	-0.00300473	0.273902	0	0.273918	0	0	0	0	0
0.846	0	0	-0.0029792	0.273821	0	0.273837	0	0	0	0	0
0.848	0	0	-0.00296133	0.273762	0	0.273778	0	0	0	0	0
0.85	0	0	-0.00295399	0.273724	0	0.27374	0	0	0	0	0
0.852	0	0	-0.00295716	0.273703	0	0.273719	0	0	0	0	0
0.854	0	0	-0.00296781	0.273691	0	0.273707	0	0	0	0	0
0.856	0	0	-0.00298174	0.27369	0	0.273706	0	0	0	6e-08	0.00012
0.858	0	0	-0.00299628	0.273709	0	0.273725	0	0	0	0	0
0.86	0	0	-0.00301191	0.273753	0	0.273769	0	0	0	0	0
0.862	0	0	-0.0030307	0.273814	0	0.273831	0	0	0	1.36e-06	0.00272
0.864	0	0	-0.00305352	0.27388	0	0.273897	0	0	0	0	0
0.866	0	0	-0.00307921	0.27394	0	0.273957	0	0	0	0	0
0.868	0	0	-0.00310522	0.273992	0	0.27401	0	0	0	1.93e-06	0.00386
0.87	0	0	-0.00312846	0.274036	0	0.274053	0	0	0	1.62e-06	0.00324
0.872	0	0	-0.0031468	0.274058	0	0.274076	0	0	0	3.04e-06	0.00608
0.874	0	0	-0.00316032	0.27404	0	0.274058	0	0	0	0	0
0.876	0	0	-0.00317046	0.273973	0	0.273991	0	0	0	0	0
0.878	0	0	-0.00317851	0.273866	0	0.273884	0	0	0	0	0
0.88	0	0	-0.0031852	0.273737	0	0.273755	0	0	0	0	0
0.882	0	0	-0.00319068	0.273603	0	0.273622	0	0	0	0	0
0.884	0	0	-0.00319352	0.273478	0	0.273496	0	0	0	0	0
0.886	0	0	-0.00319131	0.273367	0	0.273386	0	0	0	3.3e-07	0.00066
0.888	0	0	-0.00318483	0.273276	0	0.273294	0	0	0	0	0
0.89	0	0	-0.00318011	0.27321	0	0.273229	0	0	0	0	0
0.892	0	0	-0.00318364	0.273178	0	0.273196	0	0	0	0	0
0.894	0	0	-0.0031976	0.273183	0	0.273201	0	0	0	0	0
0.896	0	0	-0.00321989	0.273223	0	0.273242	0	0	0	0	0
0.898	0	0	-0.0032453	0.273292	0	0.273312	0	0	0	0	0
0.9	0	0	-0.00326711	0.273387	0	0.273406	0	0	0	-1.27e-06	-0.00254
0.902	0	0	-0.00327977	0.273496	0	0.273516	0	0	0	0	0
0.904	0	0	-0.00328064	0.273604	0	0.273624	0	0	0	-7.4e-07	-0.00148
0.906	0	0	-0.00327013	0.273692	0	0.273712	0	0	0	0	0
0.908	0	0	-0.00325114	0.273749	0	0.273768	0	0	0	-4.6e-07	-0.00092
0.91	0	0	-0.00322875	0.273773	0	0.273792	0	0	0	0	0
0.912	0	0	-0.00320991	0.273767	0	0.273785	0	0	0	0	0
0.914	0	0	-0.00320202	0.273731	0	0.27375	0	0	0	0	0
0.916	0	0	-0.00321138	0.273668	0	0.273687	0	0	0	-4.77e-06	-0.00954
0.918	0	0	-0.00324246	0.273585	0	0.273604	0	0	0	0	0
0.92	0	0	-0.0032971	0.273499	0	0.273519	0	0	0	5.8e-07	0.00116
0.922	0	0	-0.00337348	0.273433	0	0.273454	0	0	0	0	0
0.924	0	0	-0.0034661	0.273404	0	0.273426	0	0	0	0	0
0.926	0	0	-0.00356708	0.27342	0	0.273444	0	0	0	0	0
0.928	0	0	-0.00366789	0.273476	0	0.2735	0	0	0	5e-08	0.0001
0.93	0	0	-0.00376036	0.273554	0	0.27358	0	0	0	-5.3e-07	-0.00106
0.932	0	0	-0.00383725	0.273642	0	0.273669	0	0	0	-1.69e-06	-0.00338
0.934	0	0	-0.00389278	0.27373	0	0.273758	0	0	0	-6.5e-07	-0.0013
0.936	0	0	-0.00392345	0.273822	0	0.27385	0	0	0	-2.8e-07	-0.00056
0.938	0	0	-0.00392853	0.273933	0	0.273961	0	0	0	0	0
0.94	0	0	-0.0039098	0.274075	0	0.274103	0	0	0	0	0
0.942	0	0	-0.00387035	0.274252	0	0.274279	0	0	0	0	0
0.944	0	0	-0.003814	0.274456	0	0.274482	0	0	0	0	0
0.946	0	0	-0.00374576	0.274678	0	0.274704	0	0	0	0	0
0.948	0	0	-0.00367186	0.274915	0	0.274939	0	0	0	4.3e-07	0.00086
0.95	0	0	-0.00359916	0.275167	0	0.275191	0	0	0	0	0
0.952	0	0	-0.00353538	0.275442	0	0.275465	0	0	0	0	0
0.954	0	0	-0.00348866	0.275739	0	0.275761	0	0	0	2.5e-07	0.0005
0.956	0	0	-0.00346414	0.276055	0	0.276077	0	0	0	0	0
0.958	0	0	-0.00346119	0.276381	0	0.276402	0	0	0	0	0
0.96	0	0	-0.00347552	0.276707	0	0.276729	0	0	0	0	0
0.962	0	0	-0.00350312	0.277025	0	0.277047	0	0	0	0	0
0.964	0	0	-0.0035412	0.277322	0	0.277345	0	0	0	-1.1e-06	-0.0022
0.966	0	0	-0.00358784	0.27758	0	0.277603	0	0	0	0	0
0.968	0	0	-0.0036423	0.277781	0	0.277805	0	0	0	-6.3e-07	-0.00126
0.97	0	0	-0.00370524	0.277905	0	0.277929	0	0	0	4.1e-07	0.00082
0.972	0	0	-0.00377756	0.277934	0	0.27796	0	0	0	0	0
0.974	0	0	-0.00385869	0.277864	0	0.277891	0	0	0	3.61e-06	0.00722
0.976	0	0	-0.00394554	0.277709	0	0.277737	0	0	0	0	0
0.978	0	0	-0.00403386	0.277501	0	0.277531	0	0	0	0	0
0.98	0	0	-0.00412172	0.277271	0	0.277302	0	0	0	0	0
0.982	0	0	-0.00421119	0.277034	0	0.277066	0	0	0	0	0
0.984	0	0	-0.00430486	0.27679	0	0.276824	0	0	0	0	0
0.986	0	0	-0.00440105	0.276534	0	0.276569	0	0	0	-2.9e-07	-0.00058
0.988	0	0	-0.00449381	0.276254	0	0.27629	0	0	0	0	0
0.99	0	0	-0.0045773	0.275945	0	0.275983	0	0	0	-1.11e-06	-0.00222
0.992	0	0	-0.00464949	0.275611	0	0.275651	0	0	0	0	0
0.994	0	0	-0.00471069	0.275273	0	0.275313	0	0	0	0	0
0.996	0	0	-0.00475998	0.274953	0	0.274994	0	0	0	0	0
0.998	0	0	-0.00479568	0.274671	0	0.274713	0	0	0	-1.01e-06	-0.00202
1	0	0	-0.00481773	0.27444	0	0.274483	0	0	0	0	0
1.002	0	0	-0.00482754	0.274268	0	0.274311	0	0	0	2.6e-07	0.00052
1.004	0	0	-0.00482662	0.274158	0	0.274201	0	0	0	8.4e-07	0.00168
1.006	0	0	-0.00481596	0.274114	0	0.274157	0	0	0	2.59e-06	0.00518
1.008	0	0	-0.00479627	0.27414	0	0.274182	0	0	0	2.91e-06	0.00582
1.01	0	0	-0.00476797	0.27424	0	0.274281	0	0	0	1.3e-06	0.0026
1.012	0	0	-0.00473108	0.274418	0	0.274459	0	0	0	0	0
1.014	0	0	-0.00468595	0.27468	0	0.27472	0	0	0	2.07e-06	0.00414
1.016	0	0	-0.00463445	0.275026	0	0.275065	0	0	0	1e-07	0.0002
1.018	0	0	-0.00458073	0.27545	0	0.275488	0	0	0	0	0
1.02	0	0	-0.00453086	0.275951	0	0.275988	0	0	0	-1.2e-06	-0.0024
1.022	0	0	-0.00449174	0.276531	0	0.276568	0	0	0	0	0
1.024	0	0	-0.00447004	0.277198	0	0.277234	0	0	0	0	0
1.026	0	0	-0.00447175	0.277954	0	0.27799	0	0	0	0	0
1.028	0	0	-0.00450249	0.278798	0	0.278835	0	0	0	0	0
1.03	0	0	-0.00456724	0.279725	0	0.279762	0	0	0	0	0
1.032	0	0	-0.00466991	0.280716	0	0.280755	0	0	0	0	0
1.034	0	0	-0.00481376	0.281743	0	0.281784	0	0	0	0	0
1.036	0	0	-0.0050017	0.282768	0	0.282812	0	0	0	0	0
1.038	0	0	-0.00523502	0.283751	0	0.2838	0	0	0	0	0
1.04	0	0	-0.00551125	0.284657	0	0.28471	0	0	0	0	0
1.042	0	0	-0.00582405	0.285458	0	0.285518	0	0	0	0	0
1.044	0	0	-0.00616641	0.286137	0	0.286204	0	0	0	0	0
1.046	0	0	-0.0065346	0.28668	0	0.286754	0	0	0	0	0
1.048	0	0	-0.00692951	0.287069	0	0.287152	0	0	0	0	0
1.05	0	0	-0.00735516	0.287283	0	0.287377	0	0	0	0	0
1.052	0	0	-0.00781449	0.287302	0	0.287409	0	0	0	0	0
1.054	0	0	-0.00830654	0.287118	0	0.287238	0	0	0	0	0
1.056	0	0	-0.00882787	0.286729	0	0.286865	0	0	0	-4.5e-07	-0.0009
1.058	0	0	-0.00937537	0.286143	0	0.286296	0	0	0	0	0
1.06	0	0	-0.00994906	0.285373	0	0.285547	0	0	0	0	0
1.062	0	0	-0.0105554	0.284427	0	0.284623	0	0	0	0	0
1.064	0	0	-0.0112089	0.283297	0	0.283518	0	0	0	0	0
1.066	0	0	-0.0119304	0.281967	0	0.28222	0	0	0	0	0
1.068	0	0	-0.0127415	0.280436	0	0.280725	0	0	0	0	0
1.07	0	0	-0.0136588	0.278718	0	0.279053	0	0	0	1.01e-06	0.00202
1.072	0	0	-0.0146896	0.276862	0	0.277252	0	0	0	3.62e-06	0.00724
1.074	0	0	-0.0158296	0.274947	0	0.275403	0	0	0	1.1e-07	0.00022
1.076	0	0	-0.0170612	0.273089	0	0.273621	0	0	0	0	0
1.078	0	0	-0.0183535	0.271434	0	0.272054	0	0	0	0	0
1.08	0	0	-0.0196594	0.270174	0	0.270888	0	0	0	0	0
1.082	0	0	-0.0209084	0.26954	0	0.270349	0	0	0	1.55e-06	0.0031
1.084	0	0	-0.021998	0.269809	0	0.270704	0	0	0	0	0
1.086	0	0	-0.0227868	0.271294	0	0.27225	0	0	0	4.89e-06	0.00978
1.088	0	0	-0.0230866	0.274344	0	0.275314	0	0	0	0	0
1.09	0	0	-0.0226549	0.279334	0	0.280251	0	0	0	0	0
1.092	0	0	-0.0211893	0.286653	0	0.287435	0	0	0	9.46e-06	0.01892
1.094	0	0	-0.0183286	0.296679	0	0.297245	0	0	0	0	0
1.096	0	0	-0.0136605	0.309747	0	0.310048	0	0	0	0	0
1.098	0	0	-0.00673505	0.326111	0	0.326181	0	0	0	0	0
1.1	-0.00014791	0.00642754	0.00291903	0.345915	0.00642924	0.345928	0.00222405	0.0862036	0.50708	0	0
1.102	0.00057645	0.014524	0.0157694	0.369169	0.0145354	0.369505	0.00537091	0.208175	1.22456	1.14e-05	0.0228
1.104	0.00243757	0.0245519	0.0322475	0.395746	0.0246726	0.397058	0.00979644	0.379707	2.23357	1.106e-05	0.02212
1.106	0.00573041	0.0367601	0.0527076	0.425423	0.0372041	0.428676	0.0159485	0.618159	3.63623	0	0
1.108	0.0107724	0.0513776	0.0773772	0.457904	0.0524948	0.464395	0.0243783	0.944897	5.55821	2.118e-05	0.04236
1.11	0.017892	0.0686078	0.106306	0.492831	0.0709024	0.504166	0.0357466	1.38553	8.15016	7.416e-05	0.14832
1.112	0.0274126	0.0886238	0.139325	0.529779	0.0927665	0.547793	0.0508168	1.96964	11.5861	0.00010967	0.21934
1.114	0.0396351	0.111563	0.176017	0.56824	0.118394	0.594877	0.0704299	2.72984	16.0579	0.00017978	0.35956
1.116	0.0548183	0.137519	0.21571	0.60763	0.148042	0.644783	0.0954551	3.69981	21.7636	0.00029443	0.58886
1.118	0.0731593	0.166539	0.257488	0.647294	0.1819	0.696627	0.126717	4.9115	28.8912	0.00047375	0.9475
1.12	0.0947762	0.198619	0.300227	0.686549	0.220073	0.749324	0.164906	6.39169	37.5982	0.0007003	1.4006
1.122	0.119695	0.2337	0.342673	0.72473	0.262569	0.801659	0.210491	8.15855	47.9915	0.00097304	1.94608
1.124	0.147843	0.271674	0.383547	0.761203	0.309296	0.852372	0.263635	10.2184	60.1084	0.00127659	2.55318
1.126	0.179053	0.312385	0.421671	0.795341	0.360061	0.900207	0.32413	12.5632	73.9011	0.0016004	3.2008
1.128	0.213074	0.355629	0.456073	0.826548	0.414575	0.944026	0.391369	15.1694	89.2315	0.0019502	3.9004
1.13	0.249591	0.401162	0.486061	0.854409	0.472469	0.98299	0.464432	18.0012	105.89	0.00236574	4.73148
1.132	0.288247	0.448723	0.511266	0.878853	0.533328	1.01675	0.54226	21.0178	123.634	0.00268894	5.37788
1.134	0.32867	0.498057	0.53165	0.900169	0.596729	1.04545	0.623847	24.1801	142.236	0.0030438	6.0876
1.136	0.370497	0.548943	0.547487	0.918881	0.662274	1.06962	0.70838	27.4566	161.509	0.00352409	7.04818
1.138	0.413396	0.601202	0.559312	0.935603	0.729617	1.09004	0.79531	30.826	181.329	0.00403344	8.06688
1.14	0.457083	0.654704	0.567813	0.950948	0.798475	1.10757	0.884368	34.2778	201.634	0.00489471	9.78942
1.142	0.501328	0.709363	0.5737	0.965442	0.868634	1.12304	0.975508	37.8104	222.414	0.00617012	12.3402
1.144	0.545951	0.765128	0.577582	0.979477	0.939938	1.13709	1.06879	41.4262	243.683	0.00801849	16.037
1.146	0.590815	0.821971	0.579899	0.993287	1.01227	1.15017	1.16429	45.1276	265.456	0.010644	21.288
1.148	0.635808	0.879879	0.580931	1.00693	1.08556	1.16249	1.26195	48.9129	287.723	0.0141197	28.2394
1.15	0.680839	0.938832	0.58087	1.02026	1.15972	1.17402	1.36154	52.7728	310.428	0.018578	37.1561
1.152	0.72583	0.998793	0.57989	1.03293	1.23467	1.18457	1.46256	56.6882	333.46	0.0241984	48.3968
1.154	0.770716	1.05969	0.57817	1.04438	1.31032	1.19374	1.56418	60.6272	356.631	0.0308975	61.795
1.156	0.815445	1.1214	0.575848	1.05387	1.38654	1.20093	1.66513	64.54	379.647	0.0392219	78.4438
1.158	0.859972	1.18373	0.572938	1.06042	1.46313	1.2053	1.76352	68.3535	402.079	0.0491011	98.2023
1.16	0.904243	1.24641	0.569256	1.06294	1.53986	1.20577	1.85672	71.9661	423.33	0.0600605	120.121
1.162	0.948183	1.30908	0.564404	1.06015	1.61639	1.20103	1.94134	75.2456	442.621	0.0717266	143.453
1.164	0.99168	1.37127	0.557798	1.05077	1.69228	1.18964	2.01321	78.0314	459.008	0.0828401	165.68
1.166	1.03457	1.43244	0.548734	1.03352	1.76698	1.17016	2.06765	80.1413	471.42	0.0919009	183.802
1.168	1.07663	1.49192	0.536462	1.00728	1.83983	1.14123	2.09966	81.3821	478.718	0.0971365	194.273
1.17	1.11759	1.54898	0.520246	0.971154	1.91007	1.10172	2.10437	81.5646	479.792	0.0973349	194.67
1.172	1.15711	1.60285	0.499412	0.924661	1.97687	1.05091	2.07751	80.5237	473.669	0.092228	184.456
1.174	1.19482	1.6527	0.473421	0.867809	2.03936	0.988544	2.016	78.1396	459.645	0.083909	167.818
1.176	1.2303	1.69777	0.441964	0.801191	2.09668	0.915008	1.91848	74.3596	437.409	0.0733155	146.631
1.178	1.26313	1.73735	0.405085	0.726054	2.14799	0.831414	1.78587	69.2197	407.175	0.0618792	123.758
1.18	1.29291	1.77084	0.363311	0.64435	2.1926	0.739717	1.62191	62.8645	369.791	0.0505697	101.139
1.182	1.31931	1.79785	0.317731	0.558709	2.22999	0.642735	1.43329	55.554	326.788	0.0399708	79.9415
1.184	1.34209	1.81819	0.269981	0.47225	2.25987	0.543976	1.22932	47.6479	280.282	0.030785	61.57
1.186	1.36116	1.83192	0.222091	0.388191	2.28226	0.447232	1.0207	39.562	232.718	0.0236814	47.3628
1.188	1.3766	1.83934	0.176224	0.309387	2.29743	0.356055	0.818012	31.7059	186.505	0.0184754	36.9507
1.19	1.38864	1.84094	0.134339	0.238017	2.30594	0.273311	0.63024	24.4279	143.694	0.014627	29.254
1.192	1.39764	1.83735	0.0978807	0.175477	2.30851	0.20093	0.46385	17.9787	105.757	0.011542	23.0839
1.194	1.40405	1.82927	0.0675652	0.1224	2.30599	0.13981	0.322399	12.4961	73.5064	0.00918692	18.3738
1.196	1.40835	1.81745	0.0433325	0.0787692	2.29925	0.0899015	0.206706	8.01187	47.1287	0.00738828	14.7766
1.198	1.41098	1.80259	0.0244954	0.044097	2.28915	0.0504437	0.115473	4.4757	26.3276	0.00601745	12.0349
1.2	1.41231	1.78536	0.0100347	0.017562	2.27643	0.0202267	0.0460447	1.78468	10.4981	0.00489595	9.7919
1.202	1.41266	1.76635	-0.00106353	-0.00187003	2.26177	0.0021513	0.00486575	0.188595	1.10938	0.00400147	8.00294
1.204	1.41266	1.74673	-0.00954266	-0.0153106	2.24648	0.018041	0.0405287	1.57088	9.24046	0.00345657	6.91314
1.206	1.41266	1.72711	-0.0157708	-0.0238397	2.23126	0.0285841	0.0637785	2.47204	14.5414	0.00316188	6.32376
1.208	1.41266	1.70749	-0.0198222	-0.0284609	2.21611	0.0346834	0.0768622	2.97916	17.5245	0.00310658	6.21316
1.21	1.41266	1.68787	-0.0216884	-0.0300753	2.20103	0.0370798	0.0816136	3.16332	18.6078	0.00314863	6.29726
1.212	1.41266	1.66825	-0.0215088	-0.0294611	2.18602	0.0364772	0.0797398	3.09069	18.1805	0.00319623	6.39246
1.214	1.41266	1.64863	-0.0197082	-0.0272796	2.17108	0.033654	0.0730655	2.832	16.6588	0.0030847	6.1694
1.216	1.41266	1.62901	-0.0169785	-0.0240915	2.15622	0.0294732	0.0635508	2.46321	14.4895	0.00282667	5.65334
1.218	1.41266	1.60939	-0.0141102	-0.020362	2.14144	0.0247732	0.0530501	2.05621	12.0953	0.00252867	5.05734
1.22	1.41266	1.58977	-0.0117547	-0.0164631	2.12673	0.0202289	0.0430213	1.66749	9.80878	0.00229643	4.59286
1.222	1.41266	1.57015	-0.0102292	-0.0126786	2.1121	0.0162906	0.0344075	1.33362	7.84485	0.00205565	4.1113
1.224	1.41266	1.55053	-0.0094523	-0.00920139	2.09756	0.0131913	0.0276696	1.07247	6.30862	0.00176561	3.53122
1.226	1.41266	1.53091	-0.00903558	-0.00614091	2.0831	0.0109249	0.0227575	0.882075	5.18868	0.00143404	2.86808
1.228	1.41266	1.51129	-0.00849438	-0.00355217	2.06872	0.00920719	0.0190471	0.73826	4.34271	0.00104249	2.08498
1.23	1.41266	1.49167	-0.00748554	-0.00145473	2.05443	0.00762559	0.0156662	0.607219	3.57188	0.00065836	1.31672
1.232	1.41266	1.47205	-0.00596914	0.00016664	2.04023	0.00597147	0.0121832	0.472216	2.77774	0.00031362	0.62724
1.234	1.41266	1.45243	-0.00422415	0.00135092	2.02612	0.00443491	0.00898566	0.348281	2.04871	3.164e-05	0.06328
1.236	1.41266	1.43281	-0.00271216	0.00214735	2.0121	0.00345932	0.00696051	0.269787	1.58698	-0.00020489	-0.40978
1.238	1.41266	1.41319	-0.0018551	0.00262163	1.99818	0.00321159	0.00641734	0.248734	1.46314	-0.00041311	-0.82622
1.24	1.41266	1.39357	-0.00183221	0.00285744	1.98435	0.0033944	0.00673568	0.261073	1.53572	-0.00057076	-1.14152
1.242	1.41266	1.37395	-0.00248876	0.00294325	1.97062	0.00385443	0.00759563	0.294404	1.73179	-0.00073311	-1.46622
1.244	1.41266	1.35433	-0.00339595	0.00296506	1.95699	0.00450822	0.00882256	0.34196	2.01153	-0.00088918	-1.77836
1.246	1.41266	1.33471	-0.00403469	0.00299533	1.94347	0.00502501	0.00976594	0.378525	2.22662	-0.00106698	-2.13396
1.248	1.41266	1.31509	-0.00402028	0.0030762	1.93004	0.00506218	0.00977023	0.378691	2.2276	-0.00119554	-2.39108
1.25	1.41266	1.29547	-0.003268	0.00322719	1.91673	0.00459288	0.00880332	0.341214	2.00714	-0.00135684	-2.71368
1.252	1.41266	1.27585	-0.0020264	0.00346465	1.90352	0.00401374	0.00764025	0.296134	1.74196	-0.00141369	-2.82738
1.254	1.41266	1.25623	-0.00076278	0.00379485	1.89043	0.00387075	0.00731739	0.28362	1.66835	-0.00140671	-2.81342
1.256	1.41266	1.23661	4.733e-05	0.00420692	1.87745	0.00420719	0.00789878	0.306154	1.80091	-0.00145545	-2.9109
1.258	1.41266	1.21699	0.00013043	0.00469117	1.86458	0.00469298	0.00875046	0.339165	1.99509	-0.00147001	-2.94002
1.26	1.41266	1.19737	-0.00046962	0.00524305	1.85184	0.00526404	0.00974815	0.377835	2.22256	-0.00149687	-2.99374
1.262	1.41266	1.17775	-0.00142085	0.00584695	1.83921	0.00601711	0.0110668	0.428944	2.5232	-0.00149077	-2.98154
1.264	1.41266	1.15813	-0.00226123	0.00648204	1.82671	0.00686513	0.0125406	0.48607	2.85924	-0.00150105	-3.0021
1.266	1.41266	1.13851	-0.00261157	0.00713028	1.81434	0.0075935	0.0137772	0.533998	3.14117	-0.00154428	-3.08856
1.268	1.41266	1.11889	-0.00234682	0.0077616	1.80209	0.00810864	0.0146125	0.566376	3.33162	-0.001556	-3.112
1.27	1.41266	1.09927	-0.00164869	0.00833744	1.78997	0.00849889	0.0152128	0.589643	3.46849	-0.00155637	-3.11274
1.272	1.41266	1.07965	-0.00091548	0.0088329	1.77799	0.00888022	0.015789	0.611975	3.59985	-0.00162562	-3.25124
1.274	1.41266	1.06003	-0.00057248	0.00923571	1.76615	0.00925344	0.0163429	0.633447	3.72616	-0.0013895	-2.779
1.276	1.41266	1.04041	-0.00087263	0.00954234	1.75444	0.00958216	0.0168113	0.651602	3.83295	-0.00143809	-2.87618
1.278	1.41266	1.02079	-0.00177759	0.00977059	1.74288	0.00993097	0.0173085	0.670871	3.9463	-0.00136607	-2.73214
1.28	1.41266	1.00117	-0.00297264	0.00995269	1.73146	0.0103871	0.0179849	0.69709	4.10053	-0.00130299	-2.60598
1.282	1.41266	0.981549	-0.00400738	0.0101122	1.72019	0.0108773	0.018711	0.725234	4.26608	-0.00121547	-2.43094
1.284	1.41266	0.961929	-0.00449686	0.0102607	1.70907	0.0112029	0.0191465	0.742113	4.36537	-0.00126278	-2.52556
1.286	1.41266	0.942309	-0.00429276	0.0104022	1.6981	0.0112531	0.019109	0.740659	4.35682	-0.00121934	-2.43868
1.288	1.41266	0.922689	-0.00354806	0.0105333	1.6873	0.0111148	0.018754	0.726901	4.27589	-0.0011413	-2.2826
1.29	1.41266	0.903069	-0.00264441	0.0106569	1.67665	0.0109801	0.0184098	0.713557	4.19739	-0.00112834	-2.25668
1.292	1.41266	0.883449	-0.00201735	0.0107902	1.66616	0.0109772	0.0182898	0.708908	4.17004	-0.00110867	-2.21734
1.294	1.41266	0.863829	-0.0019609	0.0109555	1.65584	0.0111296	0.0184288	0.714296	4.20174	-0.00100667	-2.01334
1.296	1.41266	0.844209	-0.0024976	0.0111728	1.64569	0.0114485	0.0188408	0.730262	4.29566	-0.00093575	-1.8715
1.298	1.41266	0.824589	-0.0033701	0.0114628	1.63571	0.011948	0.0195435	0.757499	4.45588	-0.00091851	-1.83702
1.3	1.41266	0.804969	-0.00415922	0.0118452	1.62591	0.0125542	0.020412	0.791163	4.6539	-0.00084152	-1.68304
1.302	1.41266	0.785349	-0.00447655	0.012334	1.61629	0.0131212	0.0212077	0.822003	4.83531	-0.00075815	-1.5163
1.304	1.41266	0.765729	-0.00414109	0.012937	1.60685	0.0135836	0.0218267	0.845997	4.97645	-0.00079355	-1.5871
1.306	1.41266	0.746109	-0.00325825	0.0136535	1.59759	0.0140369	0.0224252	0.869195	5.11291	-0.00059344	-1.18688
1.308	1.41266	0.726489	-0.00216883	0.0144734	1.58852	0.014635	0.0232481	0.901088	5.30052	-0.00060947	-1.21894
1.31	1.41266	0.706869	-0.00129338	0.0153832	1.57964	0.0154375	0.0243858	0.945185	5.55991	-0.00051194	-1.02388
1.312	1.41266	0.687249	-0.00094387	0.0163733	1.57096	0.0164005	0.0257645	0.998625	5.87426	-0.00046277	-0.92554
1.314	1.41266	0.667629	-0.00118918	0.0174379	1.56248	0.0174784	0.0273097	1.05851	6.22655	-0.00050346	-1.00692
1.316	1.41266	0.648009	-0.00183126	0.0185725	1.5542	0.0186626	0.0290054	1.12424	6.61317	-0.0004729	-0.9458
1.318	1.41266	0.628389	-0.00249801	0.0197761	1.54612	0.0199333	0.0308192	1.19454	7.02673	-0.00047871	-0.95742
1.32	1.41266	0.608769	-0.00281297	0.0210509	1.53825	0.0212381	0.0326695	1.26626	7.44858	-0.00045358	-0.90716
1.322	1.41266	0.589149	-0.00256754	0.0223902	1.53059	0.0225369	0.0344948	1.33701	7.86475	-0.00052346	-1.04692
1.324	1.41266	0.569529	-0.00181541	0.0237733	1.52315	0.0238425	0.0363157	1.40759	8.27991	-0.00044424	-0.88848
1.326	1.41266	0.549909	-0.00084448	0.0251758	1.51592	0.02519	0.038186	1.48008	8.70633	-0.00036379	-0.72758
1.328	1.41266	0.530289	-4.151e-05	0.0265699	1.50891	0.0265699	0.0400917	1.55394	9.14083	-0.00046716	-0.93432
1.33	1.41266	0.510669	0.00028575	0.0279258	1.50213	0.0279273	0.0419505	1.62599	9.56463	-0.00036934	-0.73868
1.332	1.41266	0.491049	4.946e-05	0.0292244	1.49557	0.0292245	0.0437074	1.69409	9.96521	-0.00043948	-0.87896
1.334	1.41266	0.471429	-0.00057784	0.0304548	1.48925	0.0304603	0.0453629	1.75825	10.3427	-0.000406	-0.812
1.336	1.41266	0.451809	-0.00124174	0.0316045	1.48315	0.0316289	0.0469105	1.81824	10.6955	-0.0004362	-0.8724
1.338	1.41266	0.432189	-0.00156782	0.0326685	1.4773	0.0327061	0.0483165	1.87273	11.0161	-0.00042367	-0.84734
1.34	1.41266	0.412569	-0.00133474	0.0336551	1.47168	0.0336816	0.0495683	1.92125	11.3015	-0.00040034	-0.80068
1.342	1.41266	0.392949	-0.00057938	0.0345749	1.4663	0.0345798	0.0507042	1.96528	11.5605	-0.00032649	-0.65298
1.344	1.41266	0.373329	0.00041847	0.0354396	1.46116	0.0354421	0.0517866	2.00723	11.8073	-0.00034837	-0.69674
1.346	1.41266	0.353709	0.00126439	0.0362609	1.45627	0.0362829	0.0528377	2.04797	12.0469	-0.00031721	-0.63442
1.348	1.41266	0.334089	0.00162643	0.0370331	1.45163	0.0370688	0.0538102	2.08566	12.2686	-0.00028181	-0.56362
1.35	1.41266	0.314469	0.00137914	0.0377339	1.44724	0.0377591	0.0546465	2.11808	12.4593	-0.00026362	-0.52724
1.352	1.41266	0.294849	0.00065339	0.0383438	1.4431	0.0383494	0.0553421	2.14504	12.6179	-0.00025873	-0.51746
1.354	1.41266	0.275229	-0.0002268	0.0388488	1.43922	0.0388495	0.0559131	2.16718	12.7481	-0.00024706	-0.49412
1.356	1.41266	0.255609	-0.00089242	0.0392383	1.4356	0.0392485	0.0563451	2.18392	12.8466	-0.0002538	-0.5076
1.358	1.41266	0.235989	-0.00109596	0.039516	1.43224	0.0395312	0.0566181	2.1945	12.9088	-0.00022806	-0.45612
1.36	1.41266	0.216369	-0.00081984	0.0396965	1.42914	0.0397049	0.0567438	2.19937	12.9375	-0.0001914	-0.3828
1.362	1.41266	0.196749	-0.00027884	0.0397844	1.4263	0.0397854	0.0567459	2.19945	12.938	-0.0001503	-0.3006
1.364	1.41266	0.177129	0.00018274	0.0397731	1.42372	0.0397735	0.0566265	2.19483	12.9107	-0.0001046	-0.2092
1.366	1.41266	0.157509	0.00025197	0.0396437	1.42142	0.0396445	0.0563513	2.18416	12.848	-5.868e-05	-0.11736
1.368	1.41266	0.137889	-0.00020936	0.0393518	1.41938	0.0393524	0.0558558	2.16496	12.735	-1.18e-05	-0.0236
1.37	1.41266	0.118269	-0.0011036	0.0388402	1.4176	0.0388559	0.0550823	2.13497	12.5587	1.73e-05	0.0346
1.372	1.41266	0.0986488	-0.00214221	0.038071	1.4161	0.0381312	0.0539977	2.09293	12.3114	3.418e-05	0.06836
1.374	1.41266	0.0790288	-0.00297534	0.0370355	1.41487	0.0371548	0.0525693	2.03757	11.9857	3.913e-05	0.07826
1.376	1.41266	0.0594088	-0.00334809	0.0357519	1.41391	0.0359083	0.0507711	1.96787	11.5757	5.893e-05	0.11786
1.378	1.41266	0.0397888	-0.00321321	0.0342697	1.41322	0.03442	0.0486431	1.88539	11.0905	6.541e-05	0.13082
1.38	1.41266	0.0201688	-0.00274872	0.0326667	1.41281	0.0327822	0.0463148	1.79515	10.5597	7.451e-05	0.14902
1.382	1.41266	0.00054878	-0.00227315	0.0310386	1.41266	0.0311217	0.0439644	1.70405	10.0238	7.97e-05	0.1594
1.384	1.41266	-0.0190712	-0.00209916	0.0294928	1.41279	0.0295674	0.0417725	1.61909	9.52405	8.112e-05	0.16224
1.386	1.41266	-0.0386912	-0.0023924	0.0281318	1.41319	0.0282333	0.0398991	1.54648	9.09693	7.751e-05	0.15502
1.388	1.41266	-0.0583112	-0.00309671	0.027026	1.41387	0.0272028	0.0384611	1.49074	8.76906	8.573e-05	0.17146
1.39	1.41266	-0.0779312	-0.00396023	0.0262058	1.41481	0.0265033	0.0374972	1.45338	8.54928	6.879e-05	0.13758
1.392	1.41266	-0.0975512	-0.00465043	0.0256694	1.41603	0.0260873	0.0369403	1.43179	8.42232	6.694e-05	0.13388
1.394	1.41266	-0.117171	-0.00490315	0.0253802	1.41751	0.0258494	0.0366419	1.42023	8.35429	6.928e-05	0.13856
1.396	1.41266	-0.136791	-0.00463884	0.0252665	1.41927	0.0256888	0.0364593	1.41315	8.31266	7.576e-05	0.15152
1.398	1.41266	-0.156411	-0.00399565	0.025244	1.42129	0.0255582	0.0363258	1.40798	8.28221	7.803e-05	0.15606
1.4	1.41266	-0.176031	-0.00326483	0.0252398	1.42359	0.0254501	0.0362304	1.40428	8.26048	9.181e-05	0.18362
1.402	1.41266	-0.195651	-0.00275835	0.0251993	1.42615	0.0253498	0.0361526	1.40126	8.24272	0.00010229	0.20458
1.404	1.41266	-0.215271	-0.00266916	0.0250822	1.42897	0.0252238	0.0360441	1.39706	8.21799	0.00011468	0.22936
1.406	1.41266	-0.234891	-0.00298679	0.0248624	1.43206	0.0250412	0.0358604	1.38994	8.17611	9.037e-05	0.18074
1.408	1.41266	-0.254511	-0.00350488	0.0245267	1.43541	0.0247758	0.0355634	1.37843	8.10839	8.643e-05	0.17286
1.41	1.41266	-0.274131	-0.00391653	0.024076	1.43901	0.0243925	0.0351011	1.36051	8.003	9.036e-05	0.18072
1.412	1.41266	-0.293751	-0.00395483	0.0235315	1.44288	0.0238615	0.0344293	1.33447	7.84982	7.52e-05	0.1504
1.414	1.41266	-0.313371	-0.00351442	0.0229249	1.447	0.0231928	0.03356	1.30077	7.65161	6.18e-05	0.1236
1.416	1.41266	-0.332991	-0.00269841	0.0222795	1.45138	0.0224423	0.0325723	1.26249	7.42642	6.039e-05	0.12078
1.418	1.41266	-0.352611	-0.00177125	0.021609	1.456	0.0216815	0.0315683	1.22358	7.19752	5.423e-05	0.10846
1.42	1.41266	-0.372231	-0.00104069	0.0209279	1.46088	0.0209537	0.0306109	1.18647	6.97922	6.986e-05	0.13972
1.422	1.41266	-0.391851	-0.00072258	0.0202447	1.466	0.0202576	0.0296976	1.15107	6.77101	4.966e-05	0.09932
1.424	1.41266	-0.411471	-0.00084955	0.0195545	1.47137	0.0195729	0.028799	1.11624	6.56611	4.575e-05	0.0915
1.426	1.41266	-0.431091	-0.00126179	0.0188488	1.47697	0.018891	0.0279016	1.08146	6.36151	3.489e-05	0.06978
1.428	1.41266	-0.450711	-0.00168159	0.0181274	1.48282	0.0182052	0.0269951	1.04632	6.15483	1.881e-05	0.03762
1.43	1.41266	-0.470331	-0.00183991	0.0174057	1.4889	0.0175026	0.0260597	1.01007	5.94156	5.74e-06	0.01148
1.432	1.41266	-0.489951	-0.0015992	0.0167209	1.49521	0.0167973	0.0251155	0.973469	5.72629	-4.8e-06	-0.0096
1.434	1.41266	-0.509571	-0.00101531	0.0161199	1.50176	0.0161518	0.0242562	0.940161	5.53036	-1.927e-05	-0.03854
1.436	1.41266	-0.529191	-0.00030933	0.0156365	1.50853	0.0156396	0.0235927	0.914447	5.3791	-3.022e-05	-0.06044
1.438	1.41266	-0.548811	0.00023591	0.0152859	1.51552	0.0152877	0.0231689	0.898018	5.28246	-5.529e-05	-0.11058
1.44	1.41266	-0.568431	0.00040435	0.0150662	1.52274	0.0150716	0.0229501	0.889539	5.23258	-7.481e-05	-0.14962
1.442	1.41266	-0.588051	0.00014225	0.0149594	1.53017	0.0149601	0.0228915	0.887267	5.21922	-9.654e-05	-0.19308
1.444	1.41266	-0.607671	-0.00041835	0.0149405	1.53782	0.0149463	0.0229847	0.89088	5.24047	-0.00010269	-0.20538
1.446	1.41266	-0.627291	-0.00101808	0.0149842	1.54567	0.0150187	0.0232141	0.899771	5.29277	-0.00012362	-0.24724
1.448	1.41266	-0.646911	-0.00138705	0.0150602	1.55374	0.0151239	0.0234986	0.910799	5.35764	-0.000133	-0.266
1.45	1.41266	-0.666531	-0.00136652	0.0151337	1.56201	0.0151953	0.0237352	0.919971	5.41159	-0.00013173	-0.26346
1.452	1.41266	-0.686151	-0.00097756	0.0151756	1.57048	0.0152071	0.0238824	0.925675	5.44515	-0.00014089	-0.28178
1.454	1.41266	-0.705771	-0.00040634	0.0151616	1.57915	0.0151671	0.0239512	0.92834	5.46082	-0.00017766	-0.35532
1.456	1.41266	-0.725391	8.221e-05	0.0150715	1.58802	0.0150717	0.0239342	0.927683	5.45696	-0.00015603	-0.31206
1.458	1.41266	-0.745011	0.00026245	0.0148931	1.59708	0.0148954	0.0237891	0.922058	5.42387	-0.00015408	-0.30816
1.46	1.41266	-0.764631	4.727e-05	0.014621	1.60632	0.014621	0.0234861	0.910315	5.35479	-0.00017486	-0.34972
1.462	1.41266	-0.784251	-0.00047456	0.014256	1.61576	0.0142639	0.023047	0.893294	5.25467	-0.00018016	-0.36032
1.464	1.41266	-0.803871	-0.00107925	0.0138108	1.62537	0.0138529	0.0225161	0.872716	5.13362	-0.00021346	-0.42692
1.466	1.41266	-0.823491	-0.00150845	0.0133017	1.63516	0.013387	0.0218899	0.848445	4.99085	-0.00022479	-0.44958
1.468	1.41266	-0.843111	-0.00158575	0.0127325	1.64513	0.0128308	0.0211084	0.818154	4.81267	-0.00025678	-0.51356
1.47	1.41266	-0.862731	-0.00129527	0.0120971	1.65527	0.0121662	0.0201384	0.780559	4.59152	-0.00028523	-0.57046
1.472	1.41266	-0.882351	-0.00078406	0.0114005	1.66558	0.0114274	0.0190332	0.737722	4.33954	-0.00026594	-0.53188
1.474	1.41266	-0.901971	-0.00028971	0.0106668	1.67606	0.0106707	0.0178847	0.693207	4.07769	-0.000241	-0.482
1.476	1.41266	-0.921591	-2.995e-05	0.00993145	1.6867	0.0099315	0.0167514	0.64928	3.81929	-0.00021226	-0.42452
1.478	1.41266	-0.941211	-0.00010568	0.009234	1.6975	0.0092346	0.0156757	0.607585	3.57403	-0.00016634	-0.33268
1.48	1.41266	-0.960831	-0.00045928	0.00861803	1.70845	0.00863026	0.0147444	0.571488	3.36169	-0.00011029	-0.22058
1.482	1.41266	-0.980451	-0.0009034	0.0081265	1.71956	0.00817656	0.0140601	0.544966	3.20568	-5.193e-05	-0.10386
1.484	1.41266	-1.00007	-0.00120733	0.00779248	1.73083	0.00788545	0.0136483	0.529006	3.1118	4.68e-06	0.00936
1.486	1.41266	-1.01969	-0.00120372	0.00763184	1.74224	0.00772618	0.0134608	0.521738	3.06905	5.654e-05	0.11308
1.488	1.41266	-1.03931	-0.00086642	0.00764088	1.75379	0.00768985	0.0134864	0.522728	3.07487	0.00010425	0.2085
1.49	1.41266	-1.05893	-0.00032252	0.00780315	1.76549	0.00780981	0.0137881	0.534424	3.14367	0.00013706	0.27412
1.492	1.41266	-1.07855	0.00020475	0.0080993	1.77733	0.00810189	0.0143997	0.558128	3.2831	0.00017507	0.35014
1.494	1.41266	-1.09817	0.00049329	0.00850648	1.7893	0.00852077	0.0152462	0.590939	3.47611	0.00021291	0.42582
1.496	1.41266	-1.11779	0.00041762	0.00899283	1.80141	0.00900252	0.0162172	0.628574	3.6975	0.00025242	0.50484
1.498	1.41266	-1.13741	2.44e-06	0.00952084	1.81365	0.00952084	0.0172675	0.669281	3.93695	0.00029096	0.58192
1.5	1.41266	-1.15703	-0.00058987	0.0100522	1.82602	0.0100695	0.0183871	0.712679	4.19223	0.00036464	0.72928
1.502	1.41266	-1.17665	-0.00113255	0.0105452	1.83851	0.0106059	0.019499	0.755776	4.44574	0.0004366	0.8732
1.504	1.41266	-1.19627	-0.00143568	0.0109525	1.85113	0.0110462	0.020448	0.792558	4.6621	0.0004858	0.9716
1.506	1.41266	-1.21589	-0.00143111	0.0112175	1.86387	0.0113084	0.0210774	0.816955	4.80562	0.00053399	1.06798
1.508	1.41266	-1.23551	-0.00120069	0.0112579	1.87673	0.0113217	0.0212478	0.823558	4.84446	0.00054588	1.09176
1.51	1.41266	-1.25513	-0.00093376	0.0109531	1.8897	0.0109929	0.0207732	0.805164	4.73626	0.00048344	0.96688
1.512	1.41266	-1.27475	-0.00083489	0.0101532	1.90279	0.0101875	0.0193846	0.75134	4.41965	0.00046204	0.92408
1.514	1.41266	-1.29437	-0.0010263	0.00869228	1.91599	0.00875266	0.01677	0.65	3.82353	0.00039831	0.79662
1.516	1.41266	-1.31399	-0.00148958	0.00639688	1.9293	0.00656802	0.0126717	0.49115	2.88912	0.00026612	0.53224
1.518	1.41266	-1.33361	-0.00207087	0.0030969	1.94271	0.00372549	0.00723756	0.280526	1.65015	0.00012763	0.25526
1.52	1.41266	-1.35323	-0.00254517	-0.00136642	1.95623	0.00288877	0.00565111	0.219035	1.28844	-2.7e-07	-0.00054
1.522	1.41266	-1.37285	-0.00271093	-0.00713971	1.96986	0.00763705	0.0150439	0.583097	3.42998	-0.00011686	-0.23372
1.524	1.41266	-1.39247	-0.0024713	-0.014339	1.98358	0.0145504	0.0288619	1.11868	6.58045	-0.00017703	-0.35406
1.526	1.41266	-1.41209	-0.00186604	-0.0230129	1.9974	0.0230885	0.046117	1.78748	10.5146	-0.00019706	-0.39412
1.528	1.41266	-1.43171	-0.00104136	-0.0331191	2.01132	0.0331354	0.066646	2.58318	15.1952	-0.00011548	-0.23096
1.53	1.41266	-1.45133	-0.0001716	-0.0445093	2.02533	0.0445097	0.0901469	3.49407	20.5533	4.048e-05	0.08096
1.532	1.41266	-1.47095	0.00063068	-0.0569005	2.03944	0.056904	0.116052	4.49815	26.4597	0.0002463	0.4926
1.534	1.41266	-1.49057	0.00137163	-0.0698323	2.05364	0.0698458	0.143438	5.5596	32.7035	0.00043986	0.87972
1.536	1.41266	-1.51019	0.00217266	-0.0826344	2.06792	0.082663	0.17094	6.6256	38.9741	0.0005852	1.1704
1.538	1.41266	-1.52981	0.00320766	-0.0944333	2.08229	0.0944878	0.196751	7.62601	44.8589	0.00073455	1.4691
1.54	1.41266	-1.54943	0.00460404	-0.104262	2.09675	0.104364	0.218825	8.4816	49.8917	0.00085627	1.71254
1.542	1.41266	-1.56905	0.00635671	-0.111304	2.11129	0.111485	0.235378	9.12316	53.6657	0.00092399	1.84798
1.544	1.41266	-1.58867	0.00831963	-0.115125	2.12591	0.115425	0.245383	9.51098	55.9469	0.00090284	1.80568
1.546	1.41266	-1.60829	0.010293	-0.115682	2.14061	0.116139	0.248607	9.63595	56.682	0.00097682	1.95364
1.548	1.41266	-1.62791	0.0121345	-0.113127	2.15539	0.113776	0.245232	9.50511	55.9124	0.00078575	1.5715
1.55	1.41266	-1.64753	0.0137919	-0.107751	2.17025	0.10863	0.235753	9.13772	53.7513	0.00071415	1.4283
1.552	1.41266	-1.66715	0.01523	-0.100089	2.18518	0.101241	0.221229	8.57477	50.4398	0.00049228	0.98456
1.554	1.41266	-1.68677	0.0163244	-0.0908826	2.20018	0.0923371	0.203159	7.87437	46.3198	0.00035262	0.70524
1.556	1.41266	-1.70639	0.0168295	-0.0808887	2.21526	0.082621	0.183027	7.09407	41.7298	0.00014263	0.28526
1.558	1.41266	-1.72601	0.0164647	-0.0708071	2.23041	0.0726962	0.162142	6.28458	36.9681	-4.693e-05	-0.09386
1.56	1.41266	-1.74563	0.0150662	-0.0612381	2.24563	0.0630643	0.141619	5.4891	32.2888	-0.00023251	-0.46502
1.562	1.41266	-1.76525	0.0127111	-0.052567	2.26091	0.054082	0.122275	4.73933	27.8784	-0.000414	-0.828
1.564	1.41266	-1.78487	0.00973564	-0.0449748	2.27626	0.0460165	0.104746	4.05991	23.8818	-0.00042935	-0.8587
1.566	1.41266	-1.80449	0.0066319	-0.0385252	2.29168	0.0390919	0.0895862	3.47233	20.4255	-0.00077824	-1.55648
1.568	1.41266	-1.82411	0.00386642	-0.0331554	2.30716	0.03338	0.0770132	2.98501	17.5589	-0.00104626	-2.09252
1.57	1.41266	-1.84373	0.00170607	-0.0287076	2.32271	0.0287582	0.0667968	2.58902	15.2296	-0.00094195	-1.8839
1.572	1.41266	-1.86335	0.00013235	-0.0250275	2.33831	0.0250278	0.0585228	2.26833	13.3431	-0.00071778	-1.43556
1.574	1.41266	-1.88297	-0.00111548	-0.0219696	2.35397	0.0219979	0.0517825	2.00707	11.8063	-0.00073799	-1.47598
1.576	1.41266	-1.90259	-0.00238626	-0.0193834	2.3697	0.0195298	0.0462797	1.79379	10.5517	-0.00110435	-2.2087
1.578	1.41266	-1.92221	-0.00392307	-0.017153	2.38548	0.0175959	0.0419746	1.62692	9.57014	-0.00176845	-3.5369
1.58	1.41266	-1.94183	-0.00572441	-0.0151907	2.40132	0.0162335	0.0389817	1.51092	8.88776	-0.00166685	-3.3337
1.582	1.41266	-1.96145	-0.00752704	-0.0134116	2.41721	0.0153795	0.0371754	1.44091	8.47593	-0.00113996	-2.27992
1.584	1.41266	-1.98107	-0.00891716	-0.0117547	2.43316	0.0147543	0.0358995	1.39145	8.18503	-0.00069636	-1.39272
1.586	1.41266	-2.00069	-0.00952083	-0.0101937	2.44916	0.0139484	0.0341618	1.3241	7.78883	-0.00050165	-1.0033
1.588	1.41266	-2.02031	-0.00918415	-0.00872357	2.46521	0.0126669	0.0312265	1.21033	7.11958	-0.00038284	-0.76568
1.59	1.41266	-2.03993	-0.00805422	-0.0073603	2.48132	0.0109108	0.027073	1.04934	6.1726	-0.00026673	-0.53346
1.592	1.41266	-2.05955	-0.00652506	-0.00613438	2.49747	0.00895584	0.022367	0.866936	5.09962	-0.00019	-0.38
1.594	1.41266	-2.07917	-0.00507687	-0.005076	2.51368	0.00717916	0.0180461	0.699461	4.11448	-0.00024697	-0.49394
1.596	1.41266	-2.09879	-0.00407972	-0.00421384	2.52993	0.0058652	0.0148385	0.575137	3.38316	-0.000168	-0.336
1.598	1.41266	-2.11841	-0.0036483	-0.00357008	2.54623	0.00510447	0.0129971	0.503765	2.96332	-0.0001204	-0.2408
1.6	1.41266	-2.13803	-0.0036112	-0.00315461	2.56258	0.00479503	0.0122876	0.476265	2.80156	-6.276e-05	-0.12552
1.602	1.41266	-2.15765	-0.00360635	-0.00296765	2.57897	0.00467041	0.0120448	0.466854	2.7462	1.844e-05	0.03688
1.604	1.41266	-2.17727	-0.00325821	-0.00298418	2.5954	0.00441829	0.0114672	0.444467	2.61451	9.619e-05	0.19238
1.606	1.41266	-2.19689	-0.0023588	-0.00314616	2.61189	0.00393221	0.0102705	0.398081	2.34165	0.0001101	0.2202
1.608	1.41266	-2.21651	-0.00097255	-0.00338779	2.62841	0.00352462	0.00926416	0.359076	2.11221	0.00011091	0.22182
1.61	1.41266	-2.23613	0.00058331	-0.00364672	2.64498	0.00369308	0.0097681	0.378609	2.22711	6.47e-05	0.1294
1.612	0	0	0.00187313	-0.00387058	0	0.0043	0	0	0	3.754e-05	0.07508
1.614	0	0	0.00252993	-0.00404314	0	0.00476944	0	0	0	1.019e-05	0.02038
1.616	0	0	0.00241236	-0.00417169	0	0.00481897	0	0	0	-6.91e-06	-0.01382
1.618	0	0	0.00166233	-0.00425682	0	0.00456989	0	0	0	-7.72e-06	-0.01544
1.62	0	0	0.00063892	-0.00430846	0	0.00435558	0	0	0	6.76e-06	0.01352
1.622	0	0	-0.00023945	-0.00434557	0	0.00435216	0	0	0	3.946e-05	0.07892
1.624	0	0	-0.00067433	-0.00436627	0	0.00441804	0	0	0	4.768e-05	0.09536
1.626	0	0	-0.0006084	-0.00436559	0	0.00440778	0	0	0	5.271e-05	0.10542
1.628	0	0	-0.0002323	-0.00435204	0	0.00435824	0	0	0	7.927e-05	0.15854
1.63	0	0	0.00012389	-0.00431921	0	0.00432099	0	0	0	8.331e-05	0.16662
1.632	0	0	0.00015874	-0.00425266	0	0.00425562	0	0	0	7.801e-05	0.15602
1.634	0	0	-0.00025159	-0.00415348	0	0.00416109	0	0	0	6.307e-05	0.12614
1.636	0	0	-0.00098958	-0.0040139	0	0.00413409	0	0	0	4.406e-05	0.08812
1.638	0	0	-0.00174446	-0.00381589	0	0.00419573	0	0	0	2.594e-05	0.05188
1.64	0	0	-0.00215037	-0.00356501	0	0.00416334	0	0	0	7.66e-06	0.01532
1.642	0	0	-0.00195248	-0.00327335	0	0.00381143	0	0	0	-1.87e-06	-0.00374
1.644	0	0	-0.00112559	-0.00293587	0	0.00314425	0	0	0	-3.59e-06	-0.00718
1.646	0	0	0.00010935	-0.00255811	0	0.00256045	0	0	0	-3e-07	-0.0006
1.648	0	0	0.00137992	-0.00215817	0	0.00256162	0	0	0	5.37e-06	0.01074
1.65	0	0	0.00232467	-0.00174108	0	0.00290438	0	0	0	2.79e-06	0.00558
1.652	0	0	0.00274634	-0.00131524	0	0.00304504	0	0	0	1.669e-05	0.03338
1.654	0	0	0.00268593	-0.00089962	0	0.00283258	0	0	0	0	0
1.656	0	0	0.00238998	-0.00049773	0	0.00244126	0	0	0	1.105e-05	0.0221
1.658	0	0	0.00218859	-0.00010797	0	0.00219125	0	0	0	-2.74e-06	-0.00548
1.66	0	0	0.00233631	0.00025937	0	0.00235066	0	0	0	0	0
1.662	0	0	0.00288847	0.00060269	0	0.00295068	0	0	0	0	0
1.664	0	0	0.00367306	0.00092948	0	0.00378884	0	0	0	0	0
1.666	0	0	0.00437152	0.00123388	0	0.00454232	0	0	0	0	0
1.668	0	0	0.00466756	0.00150593	0	0.00490448	0	0	0	0	0
1.67	0	0	0.00439408	0.00174813	0	0.00472905	0	0	0	0	0
1.672	0	0	0.00361186	0.00196701	0	0.00411274	0	0	0	0	0
1.674	0	0	0.00258502	0.00216775	0	0.00337364	0	0	0	0	0
1.676	0	0	0.00166593	0.00235949	0	0.00288834	0	0	0	0	0
1.678	0	0	0.00114031	0.00254952	0	0.00279291	0	0	0	0	0
1.68	0	0	0.00110054	0.00273883	0	0.00295167	0	0	0	0	0
1.682	0	0	0.00140703	0.00293055	0	0.00325082	0	0	0	0	0
1.684	0	0	0.00175624	0.00312857	0	0.0035878	0	0	0	0	0
1.686	0	0	0.00182208	0.00332502	0	0.00379153	0	0	0	0	0
1.688	0	0	0.00140627	0.00350199	0	0.0037738	0	0	0	0	0
1.69	0	0	0.00053038	0.00364366	0	0.00368206	0	0	0	0	0
1.692	0	0	-0.00057269	0.00373624	0	0.00377988	0	0	0	0	0
1.694	0	0	-0.001563	0.0037588	0	0.00407082	0	0	0	0	0
1.696	0	0	-0.00214542	0.00368972	0	0.00426812	0	0	0	0	0
1.698	0	0	-0.00219987	0.00352386	0	0.00415416	0	0	0	0	0
1.7	0	0	-0.00183285	0.00327167	0	0.00375009	0	0	0	0	0
1.702	0	0	-0.00132795	0.00295239	0	0.00323729	0	0	0	0	0
1.704	0	0	-0.00101693	0.00259941	0	0.00279125	0	0	0	0	0
1.706	0	0	-0.00113024	0.00225098	0	0.0025188	0	0	0	0	0
1.708	0	0	-0.00169556	0.00193005	0	0.00256905	0	0	0	0	0
1.71	0	0	-0.00252824	0.00164809	0	0.00301798	0	0	0	0	0
1.712	0	0	-0.00331738	0.00141252	0	0.00360558	0	0	0	0	0
1.714	0	0	-0.00376855	0.0012174	0	0.00396031	0	0	0	0	0
1.716	0	0	-0.00373691	0.00104992	0	0.0038816	0	0	0	0	0
1.718	0	0	-0.00329051	0.00090603	0	0.00341297	0	0	0	0	0
1.72	0	0	-0.00267687	0.00078311	0	0.00278907	0	0	0	0	0
1.722	0	0	-0.00220818	0.00067807	0	0.00230994	0	0	0	0	0
1.724	0	0	-0.00211785	0.00059901	0	0.00220093	0	0	0	0	0
1.726	0	0	-0.00245583	0.00054956	0	0.00251657	0	0	0	0	0
1.728	0	0	-0.00306936	0.00051318	0	0.00311196	0	0	0	0	0
1.73	0	0	-0.00367429	0.00047191	0	0.00370447	0	0	0	0	0
1.732	0	0	-0.00398396	0.00041208	0	0.00400522	0	0	0	0	0
1.734	0	0	-0.00383917	0.00031342	0	0.00385194	0	0	0	0	0
1.736	0	0	-0.00328038	0.00016226	0	0.00328439	0	0	0	0	0
1.738	0	0	-0.00252893	-3.938e-05	0	0.00252924	0	0	0	0	0
1.74	0	0	-0.00188672	-0.00028183	0	0.00190765	0	0	0	0	0
1.742	0	0	-0.00159942	-0.00053895	0	0.00168778	0	0	0	0	0
1.744	0	0	-0.00174546	-0.00076964	0	0.00190761	0	0	0	0	0
1.746	0	0	-0.00220229	-0.00095018	0	0.00239853	0	0	0	0	0
1.748	0	0	-0.00270319	-0.00108133	0	0.00291144	0	0	0	0	0
1.75	0	0	-0.00295679	-0.00116663	0	0.00317862	0	0	0	0	0
1.752	0	0	-0.00277607	-0.00121189	0	0.00302907	0	0	0	0	0
1.754	0	0	-0.00215942	-0.00123094	0	0.00248562	0	0	0	0	0
1.756	0	0	-0.00128884	-0.00123441	0	0.00178462	0	0	0	0	0
1.758	0	0	-0.00044664	-0.00122893	0	0.00130758	0	0	0	0	0
1.76	0	0	0.00011163	-0.00122948	0	0.00123454	0	0	0	0	0
1.762	0	0	0.00026869	-0.00125505	0	0.00128349	0	0	0	0	0
1.764	0	0	9.126e-05	-0.00131319	0	0.00131636	0	0	0	0	0
1.766	0	0	-0.00020594	-0.00139559	0	0.0014107	0	0	0	0	0
1.768	0	0	-0.00036011	-0.00148155	0	0.00152469	0	0	0	0	0
1.77	0	0	-0.00018228	-0.00154571	0	0.00155642	0	0	0	0	0
1.772	0	0	0.00035355	-0.00157128	0	0.00161056	0	0	0	0	0
1.774	0	0	0.00109778	-0.001556	0	0.00190427	0	0	0	0	0
1.776	0	0	0.00179456	-0.00150646	0	0.00234305	0	0	0	0	0
1.778	0	0	0.00220013	-0.00143204	0	0.00262513	0	0	0	0	0
1.78	0	0	0.00219368	-0.00134195	0	0.00257159	0	0	0	0	0
1.782	0	0	0.00183026	-0.00124372	0	0.00221285	0	0	0	0	0
1.784	0	0	0.00131613	-0.00114292	0	0.00174312	0	0	0	0	0
1.786	0	0	0.0009172	-0.00104354	0	0.00138933	0	0	0	0	0
1.788	0	0	0.00083937	-0.00094716	0	0.00126556	0	0	0	0	0
1.79	0	0	0.00113679	-0.00085089	0	0.00141997	0	0	0	0	0
1.792	0	0	0.00169078	-0.00075088	0	0.00185002	0	0	0	0	0
1.794	0	0	0.00226758	-0.0006488	0	0.00235857	0	0	0	0	0
1.796	0	0	0.0026276	-0.00054619	0	0.00268377	0	0	0	0	0
1.798	0	0	0.00263334	-0.00043923	0	0.00266972	0	0	0	0	0
1.8	0	0	0.00230736	-0.00033277	0	0.00233123	0	0	0	0	0
1.802	0	0	0.0018181	-0.00024509	0	0.00183455	0	0	0	0	0
1.804	0	0	0.00140165	-0.00019159	0	0.00141468	0	0	0	0	0
1.806	0	0	0.0012551	-0.00017964	0	0.00126789	0	0	0	0	0
1.808	0	0	0.00144854	-0.00021183	0	0.00146395	0	0	0	0	0
1.81	0	0	0.00189396	-0.00027865	0	0.00191435	0	0	0	0	0
1.812	0	0	0.00238536	-0.00035893	0	0.00241221	0	0	0	0	0
1.814	0	0	0.00269166	-0.00043203	0	0.00272611	0	0	0	0	0
1.816	0	0	0.00265943	-0.00047867	0	0.00270216	0	0	0	0	0
1.818	0	0	0.00228125	-0.00048264	0	0.00233175	0	0	0	0	0
1.82	0	0	0.00169916	-0.00044657	0	0.00175686	0	0	0	0	0
1.822	0	0	0.00113938	-0.00039192	0	0.0012049	0	0	0	0	0
1.824	0	0	0.00080794	-0.00033698	0	0.000875399	0	0	0	0	0
1.826	0	0	0.00079618	-0.00028708	0	0.000846355	0	0	0	0	0
1.828	0	0	0.00103942	-0.00023615	0	0.00106591	0	0	0	0	0
1.83	0	0	0.00134735	-0.00016687	0	0.00135764	0	0	0	0	0
1.832	0	0	0.00149239	-6.879e-05	0	0.00149397	0	0	0	0	0
1.834	0	0	0.00131191	4.351e-05	0	0.00131263	0	0	0	0	0
1.836	0	0	0.00077782	0.00014603	0	0.000791409	0	0	0	0	0
1.838	0	0	6.49e-06	0.00022408	0	0.000224174	0	0	0	0	0
1.84	0	0	-0.00079382	0.00026757	0	0.000837702	0	0	0	0	0
1.842	0	0	-0.00141543	0.00027131	0	0.0014412	0	0	0	0	0
1.844	0	0	-0.0017424	0.00024411	0	0.00175942	0	0	0	0	0
1.846	0	0	-0.00179954	0.00020008	0	0.00181063	0	0	0	0	0
1.848	0	0	-0.00173575	0.00014646	0	0.00174192	0	0	0	0	0
1.85	0	0	-0.00175017	8.988e-05	0	0.00175248	0	0	0	0	0
1.852	0	0	-0.00199769	4.03e-05	0	0.0019981	0	0	0	0	0
1.854	0	0	-0.00251686	3.19e-06	0	0.00251686	0	0	0	9.1e-07	0.00182
1.856	0	0	-0.00321123	-2.027e-05	0	0.00321129	0	0	0	5.1e-07	0.00102
1.858	0	0	-0.0038913	-2.689e-05	0	0.00389139	0	0	0	0	0
1.86	0	0	-0.00435824	-1.073e-05	0	0.00435825	0	0	0	-6.9e-07	-0.00138
1.862	0	0	-0.00449189	3.623e-05	0	0.00449204	0	0	0	-4.22e-06	-0.00844
1.864	0	0	-0.00430347	0.00012222	0	0.00430521	0	0	0	-8.75e-06	-0.0175
1.866	0	0	-0.00392914	0.00024808	0	0.00393696	0	0	0	-3.19e-06	-0.00638
1.868	0	0	-0.00356896	0.00040254	0	0.00359159	0	0	0	-3.59e-06	-0.00718
1.87	0	0	-0.00339982	0.00056981	0	0.00344724	0	0	0	-2.96e-06	-0.00592
1.872	0	0	-0.00349925	0.00074126	0	0.0035769	0	0	0	-1.66e-06	-0.00332
1.874	0	0	-0.00381247	0.00091536	0	0.00392082	0	0	0	0	0
1.876	0	0	-0.00417879	0.00109025	0	0.00431867	0	0	0	1.44e-06	0.00288
1.878	0	0	-0.00440664	0.0012624	0	0.0045839	0	0	0	3.4e-06	0.0068
1.88	0	0	-0.00436217	0.0014259	0	0.0045893	0	0	0	4.2e-06	0.0084
1.882	0	0	-0.00402825	0.001573	0	0.00432448	0	0	0	7.7e-06	0.0154
1.884	0	0	-0.00350783	0.0017021	0	0.00389898	0	0	0	7.49e-06	0.01498
1.886	0	0	-0.00297327	0.00181714	0	0.00348458	0	0	0	6.92e-06	0.01384
1.888	0	0	-0.00258639	0.00191659	0	0.00321912	0	0	0	5.07e-06	0.01014
1.89	0	0	-0.00242501	0.00199485	0	0.00314008	0	0	0	3e-07	0.0006
1.892	0	0	-0.00244909	0.00205048	0	0.00319414	0	0	0	-3.74e-06	-0.00748
1.894	0	0	-0.00252221	0.00208153	0	0.00327022	0	0	0	-7.54e-06	-0.01508
1.896	0	0	-0.00247719	0.00208291	0	0.00323651	0	0	0	-7.58e-06	-0.01516
1.898	0	0	-0.00219451	0.00205487	0	0.00300639	0	0	0	-7.61e-06	-0.01522
1.9	0	0	-0.00165879	0.00200237	0	0.00260021	0	0	0	-7.17e-06	-0.01434
1.902	0	0	-0.00096733	0.00192906	0	0.00215801	0	0	0	-6.27e-06	-0.01254
1.904	0	0	-0.00028689	0.00183927	0	0.00186151	0	0	0	-4.99e-06	-0.00998
1.906	0	0	0.00021989	0.00173529	0	0.00174917	0	0	0	-1.13e-06	-0.00226
1.908	0	0	0.00046512	0.00161215	0	0.0016779	0	0	0	2.35e-06	0.0047
1.91	0	0	0.0004733	0.00146483	0	0.0015394	0	0	0	5.13e-06	0.01026
1.912	0	0	0.0003694	0.00129308	0	0.00134481	0	0	0	4.02e-06	0.00804
1.914	0	0	0.0003213	0.0010959	0	0.00114203	0	0	0	3.52e-06	0.00704
1.916	0	0	0.00046088	0.00087587	0	0.000989727	0	0	0	2.39e-06	0.00478
1.918	0	0	0.00082165	0.00064988	0	0.00104759	0	0	0	1.01e-06	0.00202
1.92	0	0	0.00132583	0.00044254	0	0.00139774	0	0	0	1.48e-06	0.00296
1.922	0	0	0.00182492	0.0002729	0	0.00184521	0	0	0	1.21e-06	0.00242
1.924	0	0	0.00216829	0.00015282	0	0.00217367	0	0	0	8.3e-07	0.00166
1.926	0	0	0.00226832	8.76e-05	0	0.00227001	0	0	0	4.9e-07	0.00098
1.928	0	0	0.00213739	7.584e-05	0	0.00213874	0	0	0	1.01e-06	0.00202
1.93	0	0	0.00188154	0.00011346	0	0.00188496	0	0	0	8.8e-07	0.00176
1.932	0	0	0.00165289	0.00019121	0	0.00166391	0	0	0	9.8e-07	0.00196
1.934	0	0	0.00158219	0.00028784	0	0.00160816	0	0	0	1.3e-07	0.00026
1.936	0	0	0.0017235	0.00037592	0	0.00176402	0	0	0	-1.69e-06	-0.00338
1.938	0	0	0.00203465	0.00043511	0	0.00208065	0	0	0	-3.52e-06	-0.00704
1.94	0	0	0.00239867	0.00045488	0	0.00244142	0	0	0	-6.78e-06	-0.01356
1.942	0	0	0.00267638	0.0004306	0	0.0027108	0	0	0	-5.16e-06	-0.01032
1.944	0	0	0.00276909	0.0003635	0	0.00279285	0	0	0	-1.35e-06	-0.0027
1.946	0	0	0.00266233	0.00026013	0	0.00267501	0	0	0	-2.6e-06	-0.0052
1.948	0	0	0.00242917	0.00013076	0	0.00243269	0	0	0	-7e-07	-0.0014
1.95	0	0	0.0021934	-8.36e-06	0	0.00219342	0	0	0	4.9e-07	0.00098
1.952	0	0	0.00207016	-0.00013572	0	0.0020746	0	0	0	2.4e-06	0.0048
1.954	0	0	0.00210955	-0.00023146	0	0.00212221	0	0	0	2.4e-06	0.0048
1.956	0	0	0.00227036	-0.00028177	0	0.00228778	0	0	0	1.69e-06	0.00338
1.958	0	0	0.00243824	-0.00027919	0	0.00245417	0	0	0	4.4e-07	0.00088
1.96	0	0	0.00247812	-0.00022365	0	0.00248819	0	0	0	-1.39e-06	-0.00278
1.962	0	0	0.00229482	-0.00012242	0	0.00229808	0	0	0	-1.82e-06	-0.00364
1.964	0	0	0.00187476	1.452e-05	0	0.00187482	0	0	0	-3.56e-06	-0.00712
1.966	0	0	0.00129318	0.00018032	0	0.00130569	0	0	0	-9e-07	-0.0018
1.968	0	0	0.0006841	0.00037313	0	0.000779242	0	0	0	3.14e-06	0.00628
1.97	0	0	0.00018418	0.00059423	0	0.000622119	0	0	0	5.06e-06	0.01012
1.972	0	0	-0.00012349	0.00084169	0	0.000850701	0	0	0	1.319e-05	0.02638
1.974	0	0	-0.00023893	0.00110019	0	0.00112584	0	0	0	9.36e-06	0.01872
1.976	0	0	-0.00023556	0.00134197	0	0.00136249	0	0	0	1.307e-05	0.02614
1.978	0	0	-0.00021678	0.00154303	0	0.00155818	0	0	0	7.58e-06	0.01516
1.98	0	0	-0.00025849	0.00169081	0	0.00171045	0	0	0	1.37e-06	0.00274
1.982	0	0	-0.00036214	0.00177727	0	0.00181379	0	0	0	-6.9e-06	-0.0138
1.984	0	0	-0.00044115	0.00179645	0	0.00184982	0	0	0	-9.89e-06	-0.01978
1.986	0	0	-0.00034934	0.00174902	0	0.00178357	0	0	0	-8.91e-06	-0.01782
1.988	0	0	6.217e-05	0.00164103	0	0.00164221	0	0	0	-7.94e-06	-0.01588
1.99	0	0	0.00088492	0.00147603	0	0.00172097	0	0	0	-6.8e-06	-0.0136
1.992	0	0	0.00211678	0.00125245	0	0.00245955	0	0	0	-3.47e-06	-0.00694
1.994	0	0	0.00366642	0.00096795	0	0.00379204	0	0	0	-2.22e-06	-0.00444
1.996	0	0	0.00539117	0.00062592	0	0.00542738	0	0	0	-1.2e-06	-0.0024
1.998	0	0	0.00714273	0.00024274	0	0.00714685	0	0	0	-1.5e-07	-0.0003
2	0	0	0.00880089	-0.0001502	0	0.00880217	0	0	0	-1.7e-07	-0.00034

## Sheet: Apr30jump4(.all)
0	0.00145282	0.0173068	0.00328351	4.77e-06	0	0	0	0	-0.00490536	0.27878	0	0	0	0	0	0	-0.01709	0
0.002	0	0.0173003	0.00283715	0	0	0	0	0	-0.00481406	0.277584	0	0	0	0	0	0	-0.012207	0
0.004	0	0.0172946	0.00210342	0	0	0	0	0	-0.00471334	0.276561	0	0	0	0	0	0	-0.0024414	0
0.006	0	0.0172904	0.00127882	0	0	0	0	0	-0.00460623	0.275711	0	0	0	0	0	0	-0.0024414	0
0.008	0.00145282	0.0172878	0.00047923	7e-07	0	0	0	0	-0.00449427	0.275033	0	0	0	0	0	0	-0.014648	0
0.01	0.00145282	0.0172869	-0.00024131	-3.5e-07	0	0	0	0	-0.00437753	0.274529	0	0	0	0	0	0	-0.01709	0
0.012	0	0.0172874	-0.00084406	0	0	0	0	0	-0.00425638	0.274196	0	0	0	0	0	0	-0.029297	0
0.014	0	0.0172891	-0.00129829	0	0	0	0	0	-0.00413307	0.274011	0	0	0	0	0	0	-0.019531	0
0.016	0.00145282	0.0172916	-0.00154749	-2.25e-06	0	0	0	0	-0.00401183	0.273923	0	0	0	0	0	0	-0.01709	0
0.018	0	0.0172947	-0.00151428	0	0	0	0	0	-0.00389773	0.273884	0	0	0	0	0	0	-0.014648	0
0.02	0.00145282	0.0172978	-0.00120283	-1.75e-06	0	0	0	0	-0.00379458	0.273861	0	0	0	0	0	0	-0.0097656	0
0.022	0.00145282	0.0173002	-0.0007216	-1.05e-06	0	0	0	0	-0.0037034	0.273846	0	0	0	0	0	0	-0.012207	0
0.024	0.00145282	0.0173016	-0.00017733	-2.6e-07	0	0	0	0	-0.00362296	0.273847	0	0	0	0	0	0	-0.0097656	0
0.026	0	0.017302	0.00036414	0	0	0	0	0	-0.00355185	0.27387	0	0	0	0	0	0	-0.012207	0
0.028	0	0.0173013	0.00083562	0	0	0	0	0	-0.00348992	0.273921	0	0	0	0	0	0	-0.012207	0
0.03	0	0.0172996	0.00117118	0	0	0	0	0	-0.00343798	0.274003	0	0	0	0	0	0	-0.0097656	0
0.032	0	0.0172972	0.00132399	0	0	0	0	0	-0.00339699	0.274127	0	0	0	0	0	0	-0.01709	0
0.034	0.00145282	0.0172946	0.00126535	1.84e-06	0	0	0	0	-0.0033677	0.274298	0	0	0	0	0	0	-0.012207	0
0.036	0	0.017292	0.00101636	0	0	0	0	0	-0.00334932	0.27451	0	0	0	0	0	0	-0.012207	0
0.038	0	0.01729	0.00065815	0	0	0	0	0	-0.00333805	0.27475	0	0	0	0	0	0	-0.01709	0
0.04	0	0.0172887	0.00026374	0	0	0	0	0	-0.00332765	0.274998	0	0	0	0	0	0	-0.0097656	0
0.042	0	0.0172882	-0.00013471	0	0	0	0	0	-0.00331046	0.275231	0	0	0	0	0	0	-0.0048828	0
0.044	0	0.0172885	-0.00049911	0	0	0	0	0	-0.00327781	0.275432	0	0	0	0	0	0	-0.0097656	0
0.046	0	0.0172895	-0.00077631	0	0	0	0	0	-0.00322284	0.275598	0	0	0	0	0	0	-0.01709	0
0.048	0	0.017291	-0.00093324	0	0	0	0	0	-0.00314549	0.275737	0	0	0	0	0	0	-0.01709	0
0.05	0	0.0172929	-0.00095606	0	0	0	0	0	-0.00305429	0.275852	0	0	0	0	0	0	-0.024414	0
0.052	0	0.0172948	-0.00083974	0	0	0	0	0	-0.00296305	0.275935	0	0	0	0	0	0	-0.014648	0
0.054	0.00145282	0.0172965	-0.00058666	-8.5e-07	0	0	0	0	-0.00288585	0.275965	0	0	0	0	0	0	-0.019531	0
0.056	0.00310188	0.0172976	-0.00018366	-5.7e-07	0	0	0	0	-0.00283334	0.27592	0	0	0	0	0	0	-0.014648	0
0.058	0	0.017298	0.00035594	0	0	0	0	0	-0.0028112	0.275783	0	0	0	0	0	0	-0.0097656	0
0.06	0	0.0172973	0.00087886	0	0	0	0	0	-0.00282019	0.275548	0	0	0	0	0	0	-0.014648	0
0.062	0	0.0172955	0.00115273	0	0	0	0	0	-0.00285506	0.27521	0	0	0	0	0	0	-0.014648	0
0.064	0	0.0172932	0.00108558	0	0	0	0	0	-0.0029046	0.274773	0	0	0	0	0	0	-0.014648	0
0.066	0	0.017291	0.00075826	0	0	0	0	0	-0.00295552	0.274255	0	0	0	0	0	0	-0.0097656	0
0.068	0.00145282	0.0172895	0.00028522	4.1e-07	0	0	0	0	-0.00299727	0.273692	0	0	0	0	0	0	-0.014648	0
0.07	0	0.017289	-0.00023214	0	0	0	0	0	-0.00302456	0.27313	0	0	0	0	0	0	-0.01709	0
0.072	0.00633404	0.0172894	-0.00069344	-4.39e-06	0	0	0	0	-0.00303705	0.272609	0	0	0	0	0	0	-0.019531	0
0.074	0.00310188	0.0172908	-0.00102887	-3.19e-06	0	0	0	0	-0.00303705	0.272167	0	0	0	0	0	0	-0.014648	0
0.076	0.00145282	0.0172929	-0.00120412	-1.75e-06	0	0	0	0	-0.0030272	0.271829	0	0	0	0	0	0	-0.014648	0
0.078	0	0.0172953	-0.00119486	0	0	0	0	0	-0.00300889	0.271603	0	0	0	0	0	0	-0.01709	0
0.08	0.00310188	0.0172977	-0.00098921	-3.07e-06	0	0	0	0	-0.00298223	0.271483	0	0	0	0	0	0	-0.021973	0
0.082	0	0.0172996	-0.00059568	0	0	0	0	0	-0.00294856	0.271469	0	0	0	0	0	0	-0.01709	0
0.084	0.00145282	0.0173008	-5.714e-05	-8e-08	0	0	0	0	-0.00291291	0.271566	0	0	0	0	0	0	-0.014648	0
0.086	0.00310188	0.0173009	0.00049939	1.55e-06	0	0	0	0	-0.00288341	0.271777	0	0	0	0	0	0	-0.01709	0
0.088	0.00145282	0.0173	0.00088484	1.29e-06	0	0	0	0	-0.00286683	0.2721	0	0	0	0	0	0	-0.01709	0
0.09	0	0.0172982	0.00098812	0	0	0	0	0	-0.00286462	0.272519	0	0	0	0	0	0	-0.019531	0
0.092	0	0.0172962	0.00082556	0	0	0	0	0	-0.00287393	0.273006	0	0	0	0	0	0	-0.01709	0
0.094	0	0.0172946	0.00045059	0	0	0	0	0	-0.00289091	0.273528	0	0	0	0	0	0	-0.029297	0
0.096	0	0.0172937	-6.782e-05	0	0	0	0	0	-0.00291306	0.274048	0	0	0	0	0	0	-0.01709	0
0.098	0	0.0172938	-0.00062154	0	0	0	0	0	-0.00294066	0.274536	0	0	0	0	0	0	-0.01709	0
0.1	0	0.017295	-0.00111722	0	0	0	0	0	-0.00297664	0.274964	0	0	0	0	0	0	-0.0097656	0
0.102	0	0.0172973	-0.0014686	0	0	0	0	0	-0.00302486	0.275312	0	0	0	0	0	0	-0.019531	0
0.104	0	0.0173002	-0.00152399	0	0	0	0	0	-0.00308808	0.275556	0	0	0	0	0	0	-0.019531	0
0.106	0.00145282	0.0173033	-0.0011572	-1.68e-06	0	0	0	0	-0.00316629	0.275681	0	0	0	0	0	0	-0.012207	0
0.108	0.00310188	0.0173056	-0.00043323	-1.34e-06	0	0	0	0	-0.0032552	0.275691	0	0	0	0	0	0	-0.0097656	0
0.11	0	0.0173064	0.0004133	0	0	0	0	0	-0.0033468	0.275612	0	0	0	0	0	0	-0.014648	0
0.112	0	0.0173056	0.00113224	0	0	0	0	0	-0.00343311	0.275475	0	0	0	0	0	0	-0.019531	0
0.114	0	0.0173033	0.0015731	0	0	0	0	0	-0.00350925	0.275296	0	0	0	0	0	0	-0.012207	0
0.116	0	0.0173002	0.001723	0	0	0	0	0	-0.00357298	0.275077	0	0	0	0	0	0	-0.01709	0
0.118	0.00310188	0.0172967	0.00164913	5.12e-06	0	0	0	0	-0.00362251	0.274823	0	0	0	0	0	0	-0.019531	0
0.12	0	0.0172934	0.00139313	0	0	0	0	0	-0.0036568	0.27454	0	0	0	0	0	0	-0.014648	0
0.122	0.00145282	0.0172907	0.00098166	1.43e-06	0	0	0	0	-0.00367761	0.274246	0	0	0	0	0	0	-0.026855	0
0.124	0	0.0172887	0.00050509	0	0	0	0	0	-0.00368909	0.273966	0	0	0	0	0	0	-0.01709	0
0.126	0.00145282	0.0172877	4.313e-05	6e-08	0	0	0	0	-0.00369557	0.273729	0	0	0	0	0	0	-0.014648	0
0.128	0	0.0172876	-0.00043911	0	0	0	0	0	-0.00370091	0.273555	0	0	0	0	0	0	-0.01709	0
0.13	0.00310188	0.0172885	-0.00098912	-3.07e-06	0	0	0	0	-0.00370973	0.273446	0	0	0	0	0	0	-0.012207	0
0.132	0	0.0172905	-0.00152187	0	0	0	0	0	-0.00372651	0.273396	0	0	0	0	0	0	-0.021973	0
0.134	0	0.0172935	-0.00184661	0	0	0	0	0	-0.0037513	0.273391	0	0	0	0	0	0	-0.012207	0
0.136	0.00468498	0.0172972	-0.00179827	-8.42e-06	0	0	0	0	-0.00377816	0.273416	0	0	0	0	0	0	-0.019531	0
0.138	0	0.0173008	-0.00135139	0	0	0	0	0	-0.00379987	0.273455	0	0	0	0	0	0	-0.01709	0
0.14	0	0.0173035	-0.00065536	0	0	0	0	0	-0.00381207	0.27349	0	0	0	0	0	0	-0.014648	0
0.142	0	0.0173048	4.997e-05	0	0	0	0	0	-0.00381222	0.273503	0	0	0	0	0	0	-0.012207	0
0.144	0.00310188	0.0173047	0.00058008	1.8e-06	0	0	0	0	-0.00379852	0.273486	0	0	0	0	0	0	-0.0097656	0
0.146	0	0.0173036	0.00088038	0	0	0	0	0	-0.00377094	0.273441	0	0	0	0	0	0	-0.0097656	0
0.148	0.00633404	0.0173018	0.00099134	6.28e-06	0	0	0	0	-0.00373187	0.273385	0	0	0	0	0	0	-0.014648	0
0.15	0	0.0172998	0.00097126	0	0	0	0	0	-0.00368588	0.273334	0	0	0	0	0	0	-0.012207	0
0.152	0.00310188	0.0172979	0.00084189	2.61e-06	0	0	0	0	-0.00363925	0.273299	0	0	0	0	0	0	-0.026855	0
0.154	0	0.0172962	0.00058899	0	0	0	0	0	-0.00359857	0.273282	0	0	0	0	0	0	-0.012207	0
0.156	0	0.017295	0.0002097	0	0	0	0	0	-0.00356829	0.273288	0	0	0	0	0	0	-0.01709	0
0.158	0	0.0172946	-0.00024582	0	0	0	0	0	-0.00354979	0.273333	0	0	0	0	0	0	-0.01709	0
0.16	0	0.0172951	-0.00067391	0	0	0	0	0	-0.00354261	0.273438	0	0	0	0	0	0	-0.014648	0
0.162	0	0.0172964	-0.00094107	0	0	0	0	0	-0.00354563	0.273613	0	0	0	0	0	0	-0.026855	0
0.164	0	0.0172983	-0.00094152	0	0	0	0	0	-0.0035569	0.273846	0	0	0	0	0	0	-0.014648	0
0.166	0	0.0173002	-0.00069591	0	0	0	0	0	-0.00357329	0.274117	0	0	0	0	0	0	-0.014648	0
0.168	0	0.0173016	-0.00036083	0	0	0	0	0	-0.00359024	0.274411	0	0	0	0	0	0	-0.0097656	0
0.17	0	0.0173023	-7.879e-05	0	0	0	0	0	-0.00360154	0.274721	0	0	0	0	0	0	-0.029297	0
0.172	0	0.0173025	0.00013772	0	0	0	0	0	-0.00360128	0.275037	0	0	0	0	0	0	-0.014648	0
0.174	0	0.0173022	0.00034588	0	0	0	0	0	-0.00358695	0.275342	0	0	0	0	0	0	-0.026855	0
0.176	0	0.0173015	0.00055577	0	0	0	0	0	-0.00355907	0.275617	0	0	0	0	0	0	-0.019531	0
0.178	0	0.0173004	0.00070186	0	0	0	0	0	-0.00351959	0.275839	0	0	0	0	0	0	-0.019531	0
0.18	0	0.017299	0.00070985	0	0	0	0	0	-0.0034724	0.275991	0	0	0	0	0	0	-0.0048828	0
0.182	0.00145282	0.0172976	0.00057174	8.3e-07	0	0	0	0	-0.00342306	0.276065	0	0	0	0	0	0	-0.019531	0
0.184	0	0.0172964	0.00034551	0	0	0	0	0	-0.00337718	0.276066	0	0	0	0	0	0	-0.0097656	0
0.186	0	0.0172957	8.703e-05	0	0	0	0	0	-0.00333934	0.276012	0	0	0	0	0	0	-0.01709	0
0.188	0	0.0172955	-0.00018443	0	0	0	0	0	-0.00331249	0.275919	0	0	0	0	0	0	-0.019531	0
0.19	0.00633404	0.0172959	-0.00044139	-2.8e-06	0	0	0	0	-0.00329702	0.275797	0	0	0	0	0	0	-0.012207	0
0.192	0	0.0172968	-0.00062691	0	0	0	0	0	-0.00328994	0.275644	0	0	0	0	0	0	-0.0097656	0
0.194	0	0.0172981	-0.0007007	0	0	0	0	0	-0.00328663	0.27546	0	0	0	0	0	0	-0.0097656	0
0.196	0	0.0172995	-0.00065516	0	0	0	0	0	-0.00328378	0.275253	0	0	0	0	0	0	-0.01709	0
0.198	0.00145282	0.0173008	-0.00047617	-6.9e-07	0	0	0	0	-0.00327961	0.275027	0	0	0	0	0	0	-0.01709	0
0.2	0.00145282	0.0173017	-0.00013637	-2e-07	0	0	0	0	-0.00327279	0.274774	0	0	0	0	0	0	-0.014648	0
0.202	0.00633404	0.017302	0.00032957	2.09e-06	0	0	0	0	-0.00326282	0.274484	0	0	0	0	0	0	-0.019531	0
0.204	0	0.0173013	0.00076133	0	0	0	0	0	-0.00325098	0.274146	0	0	0	0	0	0	-0.012207	0
0.206	0.00145282	0.0172998	0.00094943	1.38e-06	0	0	0	0	-0.00324036	0.273766	0	0	0	0	0	0	-0.01709	0
0.208	0	0.0172979	0.00078114	0	0	0	0	0	-0.00323351	0.273368	0	0	0	0	0	0	-0.014648	0
0.21	0.00145282	0.0172963	0.0003002	4.4e-07	0	0	0	0	-0.00322866	0.272986	0	0	0	0	0	0	-0.0097656	0
0.212	0.00145282	0.0172957	-0.00031402	-4.6e-07	0	0	0	0	-0.0032197	0.272656	0	0	0	0	0	0	-0.014648	0
0.214	0	0.0172964	-0.00080201	0	0	0	0	0	-0.00320155	0.272408	0	0	0	0	0	0	-0.014648	0
0.216	0.00145282	0.017298	-0.00093849	-1.36e-06	0	0	0	0	-0.00317374	0.272259	0	0	0	0	0	0	-0.014648	0
0.218	0.00310188	0.0172999	-0.00067155	-2.08e-06	0	0	0	0	-0.00313859	0.272208	0	0	0	0	0	0	-0.019531	0
0.22	0	0.0173012	-0.0001666	0	0	0	0	0	-0.00309915	0.272243	0	0	0	0	0	0	-0.014648	0
0.222	0.00145282	0.0173015	0.00032194	4.7e-07	0	0	0	0	-0.00305877	0.272348	0	0	0	0	0	0	-0.019531	0
0.224	0.00310188	0.0173009	0.00065151	2.02e-06	0	0	0	0	-0.00302071	0.27251	0	0	0	0	0	0	-0.019531	0
0.226	0.00310188	0.0172996	0.00085887	2.66e-06	0	0	0	0	-0.0029883	0.272713	0	0	0	0	0	0	-0.012207	0
0.228	0.00145282	0.0172979	0.00102931	1.5e-06	0	0	0	0	-0.00296582	0.27294	0	0	0	0	0	0	-0.01709	0
0.23	0.00310188	0.0172958	0.00113493	3.52e-06	0	0	0	0	-0.00295808	0.273177	0	0	0	0	0	0	-0.01709	0
0.232	0	0.0172935	0.00106501	0	0	0	0	0	-0.00296808	0.27341	0	0	0	0	0	0	-0.014648	0
0.234	0	0.0172914	0.0007877	0	0	0	0	0	-0.00299581	0.273625	0	0	0	0	0	0	-0.012207	0
0.236	0	0.0172898	0.00037317	0	0	0	0	0	-0.00303943	0.273814	0	0	0	0	0	0	-0.014648	0
0.238	0.00310188	0.0172891	-9.626e-05	-3e-07	0	0	0	0	-0.00309649	0.273972	0	0	0	0	0	0	-0.014648	0
0.24	0	0.0172893	-0.00053471	0	0	0	0	0	-0.00316393	0.274094	0	0	0	0	0	0	-0.012207	0
0.242	0	0.0172903	-0.00083692	0	0	0	0	0	-0.00323803	0.274176	0	0	0	0	0	0	-0.012207	0
0.244	0	0.017292	-0.00093415	0	0	0	0	0	-0.00331417	0.274219	0	0	0	0	0	0	-0.0097656	0
0.246	0.00310188	0.0172939	-0.00084441	-2.62e-06	0	0	0	0	-0.00338666	0.274239	0	0	0	0	0	0	-0.012207	0
0.248	0	0.0172956	-0.00065478	0	0	0	0	0	-0.00345016	0.27426	0	0	0	0	0	0	-0.012207	0
0.25	0.00145282	0.0172969	-0.00045926	-6.7e-07	0	0	0	0	-0.00350139	0.274311	0	0	0	0	0	0	-0.029297	0
0.252	0.00145282	0.0172978	-0.00028951	-4.2e-07	0	0	0	0	-0.00353961	0.274409	0	0	0	0	0	0	-0.014648	0
0.254	0	0.0172984	-0.00010668	0	0	0	0	0	-0.00356642	0.274551	0	0	0	0	0	0	-0.014648	0
0.256	0.00145282	0.0172986	0.00011326	1.6e-07	0	0	0	0	-0.00358484	0.274718	0	0	0	0	0	0	-0.014648	0
0.258	0	0.0172984	0.00033511	0	0	0	0	0	-0.00359705	0.274886	0	0	0	0	0	0	-0.01709	0
0.26	0	0.0172977	0.00053635	0	0	0	0	0	-0.00360203	0.275027	0	0	0	0	0	0	-0.019531	0
0.262	0	0.0172966	0.00071332	0	0	0	0	0	-0.00359595	0.275122	0	0	0	0	0	0	-0.019531	0
0.264	0	0.0172952	0.00078472	0	0	0	0	0	-0.00357541	0.275163	0	0	0	0	0	0	-0.01709	0
0.266	0	0.0172936	0.0006167	0	0	0	0	0	-0.00354045	0.275163	0	0	0	0	0	0	-0.019531	0
0.268	0	0.0172924	0.00017036	0	0	0	0	0	-0.00349424	0.275145	0	0	0	0	0	0	-0.01709	0
0.27	0.00145282	0.0172921	-0.0004267	-6.2e-07	0	0	0	0	-0.00344101	0.27513	0	0	0	0	0	0	-0.01709	0
0.272	0.00145282	0.0172929	-0.00092962	-1.35e-06	0	0	0	0	-0.00338498	0.275124	0	0	0	0	0	0	-0.01709	0
0.274	0	0.0172948	-0.00110857	0	0	0	0	0	-0.00333052	0.275121	0	0	0	0	0	0	-0.019531	0
0.276	0	0.017297	-0.00091789	0	0	0	0	0	-0.00328168	0.275108	0	0	0	0	0	0	-0.01709	0
0.278	0	0.0172988	-0.0005301	0	0	0	0	0	-0.00324014	0.27507	0	0	0	0	0	0	-0.014648	0
0.28	0	0.0172999	-0.00015728	0	0	0	0	0	-0.00320458	0.275	0	0	0	0	0	0	-0.019531	0
0.282	0.00145282	0.0173002	0.00010828	1.6e-07	0	0	0	0	-0.00317239	0.274903	0	0	0	0	0	0	-0.0097656	0
0.284	0.00633404	0.0173	0.00027144	1.72e-06	0	0	0	0	-0.00314157	0.274796	0	0	0	0	0	0	-0.01709	0
0.286	0	0.0172994	0.00035374	0	0	0	0	0	-0.00311101	0.274704	0	0	0	0	0	0	-0.019531	0
0.288	0.00310188	0.0172987	0.00036072	1.12e-06	0	0	0	0	-0.00308041	0.274655	0	0	0	0	0	0	-0.019531	0
0.29	0.00633404	0.017298	0.00028634	1.81e-06	0	0	0	0	-0.00305029	0.274669	0	0	0	0	0	0	-0.01709	0
0.292	0.00633404	0.0172974	0.00014715	9.3e-07	0	0	0	0	-0.00302128	0.274755	0	0	0	0	0	0	-0.019531	0
0.294	0	0.0172972	7.46e-06	0	0	0	0	0	-0.00299325	0.274908	0	0	0	0	0	0	-0.014648	0
0.296	0	0.0172971	-6.139e-05	0	0	0	0	0	-0.00296552	0.275112	0	0	0	0	0	0	-0.01709	0
0.298	0	0.0172973	-4.262e-05	0	0	0	0	0	-0.00293924	0.27534	0	0	0	0	0	0	-0.014648	0
0.3	0.00145282	0.0172973	2.33e-05	3e-08	0	0	0	0	-0.00291875	0.275556	0	0	0	0	0	0	-0.0073242	0
0.302	0	0.0172973	7.657e-05	0	0	0	0	0	-0.00290967	0.27573	0	0	0	0	0	0	-0.01709	0
0.304	0.00145282	0.0172971	7.688e-05	1.1e-07	0	0	0	0	-0.0029155	0.275837	0	0	0	0	0	0	-0.01709	0
0.306	0.00145282	0.017297	3.89e-05	6e-08	0	0	0	0	-0.00293597	0.275867	0	0	0	0	0	0	-0.014648	0
0.308	0	0.0172969	2.494e-05	0	0	0	0	0	-0.00296885	0.275817	0	0	0	0	0	0	-0.019531	0
0.31	0	0.0172969	7.656e-05	0	0	0	0	0	-0.00301285	0.275698	0	0	0	0	0	0	-0.01709	0
0.312	0	0.0172967	0.00016597	0	0	0	0	0	-0.00306727	0.275532	0	0	0	0	0	0	-0.012207	0
0.314	0	0.0172964	0.00021402	0	0	0	0	0	-0.00312998	0.275337	0	0	0	0	0	0	-0.014648	0
0.316	0.00468498	0.017296	0.00013496	6.3e-07	0	0	0	0	-0.00319741	0.275127	0	0	0	0	0	0	-0.012207	0
0.318	0	0.0172957	-9.172e-05	0	0	0	0	0	-0.00326468	0.274908	0	0	0	0	0	0	-0.014648	0
0.32	0.00145282	0.0172959	-0.00034625	-5e-07	0	0	0	0	-0.00332472	0.274682	0	0	0	0	0	0	-0.01709	0
0.322	0	0.0172966	-0.00042245	0	0	0	0	0	-0.00336902	0.274446	0	0	0	0	0	0	-0.014648	0
0.324	0	0.0172974	-0.00020297	0	0	0	0	0	-0.00338934	0.274201	0	0	0	0	0	0	-0.0073242	0
0.326	0.00310188	0.0172978	0.00024561	7.6e-07	0	0	0	0	-0.00337925	0.273958	0	0	0	0	0	0	-0.0097656	0
0.328	0	0.0172973	0.00073553	0	0	0	0	0	-0.00333643	0.273737	0	0	0	0	0	0	-0.01709	0
0.33	0	0.0172958	0.00107439	0	0	0	0	0	-0.00326474	0.273547	0	0	0	0	0	0	-0.014648	0
0.332	0	0.0172937	0.00114105	0	0	0	0	0	-0.0031722	0.273395	0	0	0	0	0	0	-0.012207	0
0.334	0.00310188	0.0172914	0.00090763	2.82e-06	0	0	0	0	-0.00306662	0.27329	0	0	0	0	0	0	-0.012207	0
0.336	0	0.0172896	0.00043591	0	0	0	0	0	-0.00295529	0.273236	0	0	0	0	0	0	-0.019531	0
0.338	0	0.0172887	-0.00013969	0	0	0	0	0	-0.00284811	0.273232	0	0	0	0	0	0	-0.014648	0
0.34	0	0.017289	-0.00065968	0	0	0	0	0	-0.0027575	0.273272	0	0	0	0	0	0	-0.014648	0
0.342	0	0.0172903	-0.00102567	0	0	0	0	0	-0.00269364	0.273353	0	0	0	0	0	0	-0.014648	0
0.344	0	0.0172924	-0.00125029	0	0	0	0	0	-0.0026608	0.273477	0	0	0	0	0	0	-0.0097656	0
0.346	0	0.0172949	-0.00138668	0	0	0	0	0	-0.00265775	0.273641	0	0	0	0	0	0	-0.019531	0
0.348	0	0.0172977	-0.00142855	0	0	0	0	0	-0.00268086	0.273839	0	0	0	0	0	0	-0.01709	0
0.35	0.00145282	0.0173005	-0.00131817	-1.92e-06	0	0	0	0	-0.00272652	0.274055	0	0	0	0	0	0	-0.01709	0
0.352	0	0.0173031	-0.00102113	0	0	0	0	0	-0.00279062	0.274273	0	0	0	0	0	0	-0.012207	0
0.354	0.00145282	0.0173052	-0.00057645	-8.4e-07	0	0	0	0	-0.00286736	0.27448	0	0	0	0	0	0	-0.01709	0
0.356	0.00145282	0.0173063	-0.00010204	-1.5e-07	0	0	0	0	-0.00294967	0.274667	0	0	0	0	0	0	-0.01709	0
0.358	0.00468498	0.0173065	0.00027145	1.27e-06	0	0	0	0	-0.00303039	0.274822	0	0	0	0	0	0	-0.014648	0
0.36	0	0.017306	0.00050651	0	0	0	0	0	-0.00310289	0.274934	0	0	0	0	0	0	-0.0097656	0
0.362	0	0.017305	0.00065826	0	0	0	0	0	-0.00316241	0.274992	0	0	0	0	0	0	-0.021973	0
0.364	0	0.0173037	0.00075306	0	0	0	0	0	-0.00320814	0.27499	0	0	0	0	0	0	-0.0097656	0
0.366	0	0.0173022	0.0007255	0	0	0	0	0	-0.00324352	0.274928	0	0	0	0	0	0	-0.01709	0
0.368	0	0.0173007	0.00050011	0	0	0	0	0	-0.00327371	0.274816	0	0	0	0	0	0	-0.014648	0
0.37	0.00310188	0.0172997	0.00010597	3.3e-07	0	0	0	0	-0.00330189	0.274669	0	0	0	0	0	0	-0.014648	0
0.372	0	0.0172995	-0.00032588	0	0	0	0	0	-0.00332715	0.2745	0	0	0	0	0	0	-0.012207	0
0.374	0	0.0173002	-0.00066359	0	0	0	0	0	-0.00334453	0.274321	0	0	0	0	0	0	-0.012207	0
0.376	0	0.0173015	-0.00082477	0	0	0	0	0	-0.00334734	0.274134	0	0	0	0	0	0	-0.0097656	0
0.378	0.00145282	0.0173031	-0.00076292	-1.11e-06	0	0	0	0	-0.00333149	0.273935	0	0	0	0	0	0	-0.019531	0
0.38	0	0.0173047	-0.00047156	0	0	0	0	0	-0.0032979	0.273716	0	0	0	0	0	0	-0.01709	0
0.382	0	0.0173056	7.77e-06	0	0	0	0	0	-0.00324996	0.273477	0	0	0	0	0	0	-0.012207	0
0.384	0	0.0173056	0.00058744	0	0	0	0	0	-0.00319038	0.273228	0	0	0	0	0	0	-0.014648	0
0.386	0	0.0173044	0.00112075	0	0	0	0	0	-0.00312138	0.272991	0	0	0	0	0	0	-0.01709	0
0.388	0.00468498	0.0173022	0.00144603	6.77e-06	0	0	0	0	-0.00304672	0.27279	0	0	0	0	0	0	-0.01709	0
0.39	0.00145282	0.0172993	0.00150319	2.18e-06	0	0	0	0	-0.00297279	0.272641	0	0	0	0	0	0	-0.014648	0
0.392	0	0.0172963	0.00134431	0	0	0	0	0	-0.00290754	0.272547	0	0	0	0	0	0	-0.019531	0
0.394	0	0.0172936	0.00102462	0	0	0	0	0	-0.00285766	0.272497	0	0	0	0	0	0	-0.01709	0
0.396	0	0.0172915	0.0005841	0	0	0	0	0	-0.00282575	0.272479	0	0	0	0	0	0	-0.014648	0
0.398	0.00145282	0.0172904	9.917e-05	1.4e-07	0	0	0	0	-0.00281047	0.27248	0	0	0	0	0	0	-0.014648	0
0.4	0	0.0172902	-0.00034105	0	0	0	0	0	-0.00280891	0.272486	0	0	0	0	0	0	-0.021973	0
0.402	0	0.0172908	-0.00065584	0	0	0	0	0	-0.00281845	0.272491	0	0	0	0	0	0	-0.0048828	0
0.404	0.00310188	0.0172921	-0.00074524	-2.31e-06	0	0	0	0	-0.0028383	0.272492	0	0	0	0	0	0	-0.012207	0
0.406	0	0.0172937	-0.00053704	0	0	0	0	0	-0.00286888	0.272491	0	0	0	0	0	0	-0.012207	0
0.408	0.00310188	0.0172947	-9.661e-05	-3e-07	0	0	0	0	-0.00290861	0.272488	0	0	0	0	0	0	-0.01709	0
0.41	0	0.0172949	0.00036437	0	0	0	0	0	-0.00295306	0.272482	0	0	0	0	0	0	-0.01709	0
0.412	0	0.0172942	0.00064365	0	0	0	0	0	-0.00299774	0.27247	0	0	0	0	0	0	-0.01709	0
0.414	0	0.0172929	0.00070926	0	0	0	0	0	-0.00303942	0.272448	0	0	0	0	0	0	-0.019531	0
0.416	0	0.0172915	0.00066403	0	0	0	0	0	-0.0030748	0.272421	0	0	0	0	0	0	-0.026855	0
0.418	0	0.0172902	0.00058964	0	0	0	0	0	-0.00310057	0.272401	0	0	0	0	0	0	-0.01709	0
0.42	0	0.017289	0.00048838	0	0	0	0	0	-0.00311546	0.272405	0	0	0	0	0	0	-0.014648	0
0.422	0	0.017288	0.0003433	0	0	0	0	0	-0.00312108	0.272451	0	0	0	0	0	0	-0.014648	0
0.424	0	0.0172873	0.00016706	0	0	0	0	0	-0.00312016	0.27255	0	0	0	0	0	0	-0.021973	0
0.426	0	0.017287	-2.627e-05	0	0	0	0	0	-0.0031151	0.272703	0	0	0	0	0	0	-0.012207	0
0.428	0	0.017287	-0.00024738	0	0	0	0	0	-0.00310885	0.272913	0	0	0	0	0	0	-0.01709	0
0.43	0	0.0172875	-0.0004904	0	0	0	0	0	-0.00310679	0.273179	0	0	0	0	0	0	-0.01709	0
0.432	0	0.0172885	-0.00071095	0	0	0	0	0	-0.00311671	0.273484	0	0	0	0	0	0	-0.014648	0
0.434	0.00145282	0.0172899	-0.00085211	-1.24e-06	0	0	0	0	-0.00314646	0.273801	0	0	0	0	0	0	-0.012207	0
0.436	0	0.0172916	-0.00083798	0	0	0	0	0	-0.00320073	0.274103	0	0	0	0	0	0	-0.014648	0
0.438	0	0.0172933	-0.00060099	0	0	0	0	0	-0.00327911	0.274369	0	0	0	0	0	0	-0.012207	0
0.44	0	0.0172945	-0.00019181	0	0	0	0	0	-0.00337547	0.274593	0	0	0	0	0	0	-0.0073242	0
0.442	0	0.0172949	0.00022318	0	0	0	0	0	-0.00347862	0.274781	0	0	0	0	0	0	-0.01709	0
0.444	0	0.0172944	0.00050441	0	0	0	0	0	-0.00357593	0.27495	0	0	0	0	0	0	-0.014648	0
0.446	0	0.0172934	0.00058409	0	0	0	0	0	-0.00365812	0.275112	0	0	0	0	0	0	-0.021973	0
0.448	0.00145282	0.0172923	0.00042836	6.2e-07	0	0	0	0	-0.0037205	0.27527	0	0	0	0	0	0	-0.019531	0
0.45	0	0.0172914	7.429e-05	0	0	0	0	0	-0.00376251	0.275415	0	0	0	0	0	0	-0.0097656	0
0.452	0	0.0172913	-0.00035718	0	0	0	0	0	-0.00378776	0.275539	0	0	0	0	0	0	-0.012207	0
0.454	0	0.017292	-0.00074418	0	0	0	0	0	-0.00380247	0.27564	0	0	0	0	0	0	-0.0097656	0
0.456	0	0.0172935	-0.0010104	0	0	0	0	0	-0.00381196	0.275719	0	0	0	0	0	0	-0.012207	0
0.458	0	0.0172955	-0.0011079	0	0	0	0	0	-0.00381901	0.275778	0	0	0	0	0	0	-0.014648	0
0.46	0	0.0172977	-0.00101408	0	0	0	0	0	-0.00382448	0.275811	0	0	0	0	0	0	-0.0048828	0
0.462	0.00468498	0.0172997	-0.00073254	-3.43e-06	0	0	0	0	-0.00382844	0.275814	0	0	0	0	0	0	-0.012207	0
0.464	0	0.0173012	-0.00029954	0	0	0	0	0	-0.00383027	0.275786	0	0	0	0	0	0	-0.014648	0
0.466	0	0.0173018	0.00017375	0	0	0	0	0	-0.00382815	0.275737	0	0	0	0	0	0	-0.0097656	0
0.468	0	0.0173014	0.00053013	0	0	0	0	0	-0.00381922	0.275685	0	0	0	0	0	0	-0.0048828	0
0.47	0	0.0173004	0.00070076	0	0	0	0	0	-0.00380177	0.275653	0	0	0	0	0	0	-0.0097656	0
0.472	0	0.017299	0.00072065	0	0	0	0	0	-0.00377699	0.275664	0	0	0	0	0	0	-0.019531	0
0.474	0	0.0172975	0.00061252	0	0	0	0	0	-0.00374714	0.275727	0	0	0	0	0	0	-0.021973	0
0.476	0	0.0172963	0.00040175	0	0	0	0	0	-0.00371278	0.275837	0	0	0	0	0	0	-0.01709	0
0.478	0	0.0172955	0.00019184	0	0	0	0	0	-0.00367169	0.275972	0	0	0	0	0	0	-0.019531	0
0.48	0	0.0172951	8.596e-05	0	0	0	0	0	-0.00362041	0.276101	0	0	0	0	0	0	-0.019531	0
0.482	0	0.017295	0.00010507	0	0	0	0	0	-0.00355707	0.276197	0	0	0	0	0	0	-0.012207	0
0.484	0	0.0172948	0.00021508	0	0	0	0	0	-0.00348261	0.276247	0	0	0	0	0	0	-0.019531	0
0.486	0	0.0172943	0.00032337	0	0	0	0	0	-0.00339894	0.27625	0	0	0	0	0	0	-0.01709	0
0.488	0.00310188	0.0172937	0.00029494	9.1e-07	0	0	0	0	-0.00330764	0.276219	0	0	0	0	0	0	-0.021973	0
0.49	0	0.0172931	9.065e-05	0	0	0	0	0	-0.00321099	0.276175	0	0	0	0	0	0	-0.021973	0
0.492	0	0.0172929	-0.00017095	0	0	0	0	0	-0.00311368	0.276135	0	0	0	0	0	0	-0.01709	0
0.494	0	0.0172932	-0.00032744	0	0	0	0	0	-0.00302256	0.276103	0	0	0	0	0	0	-0.019531	0
0.496	0	0.0172939	-0.00027359	0	0	0	0	0	-0.00294492	0.276074	0	0	0	0	0	0	-0.019531	0
0.498	0	0.0172944	-2.25e-06	0	0	0	0	0	-0.00288672	0.27604	0	0	0	0	0	0	-0.0097656	0
0.5	0.00145282	0.0172944	0.00036405	5.3e-07	0	0	0	0	-0.00285189	0.275995	0	0	0	0	0	0	-0.014648	0
0.502	0	0.0172937	0.00065843	0	0	0	0	0	-0.00284193	0.275931	0	0	0	0	0	0	-0.01709	0
0.504	0.00310188	0.0172924	0.0008151	2.53e-06	0	0	0	0	-0.00285572	0.275846	0	0	0	0	0	0	-0.0097656	0
0.506	0.00145282	0.0172908	0.00083753	1.22e-06	0	0	0	0	-0.00288921	0.275745	0	0	0	0	0	0	-0.012207	0
0.508	0	0.0172891	0.00068773	0	0	0	0	0	-0.00293606	0.275643	0	0	0	0	0	0	-0.01709	0
0.51	0	0.0172877	0.00033073	0	0	0	0	0	-0.00298976	0.275557	0	0	0	0	0	0	-0.019531	0
0.512	0	0.0172871	-0.00017817	0	0	0	0	0	-0.00304508	0.275497	0	0	0	0	0	0	-0.012207	0
0.514	0.00633404	0.0172874	-0.00071187	-4.51e-06	0	0	0	0	-0.00309845	0.275464	0	0	0	0	0	0	-0.019531	0
0.516	0	0.0172888	-0.0011232	0	0	0	0	0	-0.00314786	0.275448	0	0	0	0	0	0	-0.021973	0
0.518	0	0.0172911	-0.00129561	0	0	0	0	0	-0.003192	0.275443	0	0	0	0	0	0	-0.014648	0
0.52	0	0.0172937	-0.00120818	0	0	0	0	0	-0.00322888	0.275448	0	0	0	0	0	0	-0.01709	0
0.522	0.00145282	0.0172961	-0.00093816	-1.36e-06	0	0	0	0	-0.0032568	0.275472	0	0	0	0	0	0	-0.012207	0
0.524	0	0.017298	-0.00058183	0	0	0	0	0	-0.00327675	0.27552	0	0	0	0	0	0	-0.026855	0
0.526	0.00145282	0.0172991	-0.00019414	-2.8e-07	0	0	0	0	-0.00329197	0.275583	0	0	0	0	0	0	-0.012207	0
0.528	0	0.0172995	0.00020917	0	0	0	0	0	-0.00330504	0.275643	0	0	0	0	0	0	-0.012207	0
0.53	0	0.0172991	0.00061492	0	0	0	0	0	-0.00331733	0.275679	0	0	0	0	0	0	-0.01709	0
0.532	0.00145282	0.0172979	0.00095751	1.39e-06	0	0	0	0	-0.00333018	0.275682	0	0	0	0	0	0	-0.012207	0
0.534	0	0.017296	0.00111379	0	0	0	0	0	-0.00334469	0.27566	0	0	0	0	0	0	-0.014648	0
0.536	0	0.0172937	0.00100738	0	0	0	0	0	-0.00336073	0.275627	0	0	0	0	0	0	-0.014648	0
0.538	0	0.0172917	0.00068655	0	0	0	0	0	-0.00337672	0.275597	0	0	0	0	0	0	-0.01709	0
0.54	0.00633404	0.0172903	0.00025422	1.61e-06	0	0	0	0	-0.00338862	0.275577	0	0	0	0	0	0	-0.01709	0
0.542	0	0.0172898	-0.00020628	0	0	0	0	0	-0.00338934	0.275567	0	0	0	0	0	0	-0.014648	0
0.544	0	0.0172903	-0.00062481	0	0	0	0	0	-0.0033713	0.275563	0	0	0	0	0	0	-0.024414	0
0.546	0	0.0172915	-0.00096313	0	0	0	0	0	-0.00333025	0.275553	0	0	0	0	0	0	-0.012207	0
0.548	0.00145282	0.0172934	-0.00120786	-1.75e-06	0	0	0	0	-0.00326702	0.275524	0	0	0	0	0	0	-0.014648	0
0.55	0	0.0172958	-0.00128219	0	0	0	0	0	-0.003187	0.275467	0	0	0	0	0	0	-0.014648	0
0.552	0.00145282	0.0172984	-0.00108663	-1.58e-06	0	0	0	0	-0.00309866	0.275381	0	0	0	0	0	0	-0.014648	0
0.554	0.00145282	0.0173006	-0.00066243	-9.6e-07	0	0	0	0	-0.00301171	0.275278	0	0	0	0	0	0	-0.012207	0
0.556	0	0.0173019	-0.00016928	0	0	0	0	0	-0.00293484	0.275168	0	0	0	0	0	0	-0.012207	0
0.558	0	0.0173022	0.00026629	0	0	0	0	0	-0.00287367	0.275068	0	0	0	0	0	0	-0.01709	0
0.56	0	0.0173017	0.00057274	0	0	0	0	0	-0.00282996	0.274992	0	0	0	0	0	0	-0.01709	0
0.562	0	0.0173006	0.00071271	0	0	0	0	0	-0.00280388	0.274941	0	0	0	0	0	0	-0.0097656	0
0.564	0	0.0172991	0.0007044	0	0	0	0	0	-0.00279729	0.274909	0	0	0	0	0	0	-0.01709	0
0.566	0	0.0172977	0.00056651	0	0	0	0	0	-0.00281351	0.274891	0	0	0	0	0	0	-0.014648	0
0.568	0	0.0172966	0.00028381	0	0	0	0	0	-0.00285453	0.274881	0	0	0	0	0	0	-0.012207	0
0.57	0.00145282	0.017296	-9.343e-05	-1.4e-07	0	0	0	0	-0.00291989	0.274879	0	0	0	0	0	0	-0.014648	0
0.572	0.00145282	0.0172962	-0.00044527	-6.5e-07	0	0	0	0	-0.00300741	0.274881	0	0	0	0	0	0	-0.019531	0
0.574	0	0.0172971	-0.0007047	0	0	0	0	0	-0.00311404	0.274879	0	0	0	0	0	0	-0.01709	0
0.576	0.00145282	0.0172985	-0.00082522	-1.2e-06	0	0	0	0	-0.0032364	0.274864	0	0	0	0	0	0	-0.021973	0
0.578	0.00633404	0.0173002	-0.0007129	-4.52e-06	0	0	0	0	-0.00337223	0.274833	0	0	0	0	0	0	-0.0097656	0
0.58	0	0.0173016	-0.00035892	0	0	0	0	0	-0.00352115	0.274796	0	0	0	0	0	0	-0.014648	0
0.582	0	0.0173023	9.39e-05	0	0	0	0	0	-0.00368193	0.274768	0	0	0	0	0	0	-0.012207	0
0.584	0	0.0173021	0.00049667	0	0	0	0	0	-0.00384874	0.274763	0	0	0	0	0	0	-0.012207	0
0.586	0	0.0173011	0.00076795	0	0	0	0	0	-0.00401142	0.274783	0	0	0	0	0	0	-0.01709	0
0.588	0.00310188	0.0172996	0.00085838	2.66e-06	0	0	0	0	-0.00415834	0.274822	0	0	0	0	0	0	-0.036621	0
0.59	0.00468498	0.0172979	0.0007749	3.63e-06	0	0	0	0	-0.0042785	0.274865	0	0	0	0	0	0	-0.0048828	0
0.592	0	0.0172963	0.00058458	0	0	0	0	0	-0.00436334	0.274897	0	0	0	0	0	0	-0.0097656	0
0.594	0.00633404	0.0172952	0.00035613	2.26e-06	0	0	0	0	-0.0044083	0.274912	0	0	0	0	0	0	-0.012207	0
0.596	0	0.0172944	0.00016724	0	0	0	0	0	-0.00441337	0.27491	0	0	0	0	0	0	-0.014648	0
0.598	0.00145282	0.0172941	9.712e-05	1.4e-07	0	0	0	0	-0.00438277	0.274901	0	0	0	0	0	0	-0.021973	0
0.6	0	0.0172939	0.00011641	0	0	0	0	0	-0.00432325	0.274887	0	0	0	0	0	0	-0.019531	0
0.602	0.00145282	0.0172937	0.00010333	1.5e-07	0	0	0	0	-0.00424141	0.274867	0	0	0	0	0	0	-0.012207	0
0.604	0	0.0172935	1.176e-05	0	0	0	0	0	-0.0041425	0.274834	0	0	0	0	0	0	-0.012207	0
0.606	0.00310188	0.0172934	-0.00011596	-3.6e-07	0	0	0	0	-0.00403149	0.27478	0	0	0	0	0	0	-0.01709	0
0.608	0	0.0172937	-0.00026459	0	0	0	0	0	-0.00391415	0.274699	0	0	0	0	0	0	-0.012207	0
0.61	0	0.0172942	-0.00043766	0	0	0	0	0	-0.00379716	0.274594	0	0	0	0	0	0	-0.029297	0
0.612	0	0.0172951	-0.00058168	0	0	0	0	0	-0.00368781	0.274472	0	0	0	0	0	0	-0.012207	0
0.614	0	0.0172962	-0.00059668	0	0	0	0	0	-0.0035934	0.274343	0	0	0	0	0	0	-0.029297	0
0.616	0	0.0172974	-0.00040879	0	0	0	0	0	-0.00351942	0.274218	0	0	0	0	0	0	-0.01709	0
0.618	0.00145282	0.0172983	-3.714e-05	-5e-08	0	0	0	0	-0.0034674	0.274117	0	0	0	0	0	0	-0.01709	0
0.62	0.00145282	0.0172983	0.00039378	5.7e-07	0	0	0	0	-0.00343369	0.274056	0	0	0	0	0	0	-0.014648	0
0.622	0.00468498	0.0172975	0.00073937	3.46e-06	0	0	0	0	-0.00340991	0.274048	0	0	0	0	0	0	-0.026855	0
0.624	0.00145282	0.0172961	0.00093393	1.36e-06	0	0	0	0	-0.00338637	0.274102	0	0	0	0	0	0	-0.014648	0
0.626	0	0.0172942	0.0009621	0	0	0	0	0	-0.00335716	0.274217	0	0	0	0	0	0	-0.012207	0
0.628	0	0.0172923	0.00077373	0	0	0	0	0	-0.00332174	0.274376	0	0	0	0	0	0	-0.021973	0
0.63	0	0.0172907	0.00031114	0	0	0	0	0	-0.00328286	0.274556	0	0	0	0	0	0	-0.019531	0
0.632	0	0.0172901	-0.00037263	0	0	0	0	0	-0.00324446	0.274738	0	0	0	0	0	0	-0.012207	0
0.634	0	0.0172908	-0.00106295	0	0	0	0	0	-0.00321112	0.27491	0	0	0	0	0	0	-0.029297	0
0.636	0.00468498	0.017293	-0.00148823	-6.97e-06	0	0	0	0	-0.00318781	0.275061	0	0	0	0	0	0	-0.012207	0
0.638	0	0.017296	-0.00149133	0	0	0	0	0	-0.00317895	0.275182	0	0	0	0	0	0	-0.0073242	0
0.64	0	0.0172989	-0.00110878	0	0	0	0	0	-0.00318791	0.275272	0	0	0	0	0	0	-0.014648	0
0.642	0	0.0173012	-0.00051422	0	0	0	0	0	-0.00321726	0.27533	0	0	0	0	0	0	-0.01709	0
0.644	0	0.0173022	8.491e-05	0	0	0	0	0	-0.00326794	0.275358	0	0	0	0	0	0	-0.021973	0
0.646	0	0.017302	0.00050975	0	0	0	0	0	-0.00333827	0.275354	0	0	0	0	0	0	-0.0048828	0
0.648	0	0.017301	0.00065722	0	0	0	0	0	-0.00342392	0.275323	0	0	0	0	0	0	-0.01709	0
0.65	0	0.0172997	0.00055341	0	0	0	0	0	-0.00351834	0.275274	0	0	0	0	0	0	-0.019531	0
0.652	0.00145282	0.0172986	0.00032172	4.7e-07	0	0	0	0	-0.00361357	0.275217	0	0	0	0	0	0	-0.012207	0
0.654	0	0.0172979	8.265e-05	0	0	0	0	0	-0.00370147	0.275158	0	0	0	0	0	0	-0.019531	0
0.656	0.00468498	0.0172978	-7.566e-05	-3.5e-07	0	0	0	0	-0.00377488	0.275101	0	0	0	0	0	0	-0.01709	0
0.658	0	0.0172979	-9.766e-05	0	0	0	0	0	-0.00382814	0.275051	0	0	0	0	0	0	-0.01709	0
0.66	0	0.0172981	-1.327e-05	0	0	0	0	0	-0.00385758	0.27501	0	0	0	0	0	0	-0.0097656	0
0.662	0	0.0172981	8.872e-05	0	0	0	0	0	-0.00386219	0.274981	0	0	0	0	0	0	-0.0073242	0
0.664	0.00145282	0.017298	0.00018176	2.6e-07	0	0	0	0	-0.00384427	0.274963	0	0	0	0	0	0	-0.014648	0
0.666	0	0.0172976	0.00031261	0	0	0	0	0	-0.00380884	0.274957	0	0	0	0	0	0	-0.0097656	0
0.668	0	0.017297	0.00050035	0	0	0	0	0	-0.0037626	0.274961	0	0	0	0	0	0	-0.012207	0
0.67	0	0.017296	0.00068888	0	0	0	0	0	-0.00371371	0.27497	0	0	0	0	0	0	-0.01709	0
0.672	0	0.0172946	0.0007702	0	0	0	0	0	-0.00367083	0.27498	0	0	0	0	0	0	-0.012207	0
0.674	0	0.0172931	0.00063705	0	0	0	0	0	-0.00364148	0.274989	0	0	0	0	0	0	-0.012207	0
0.676	0	0.0172918	0.00026702	0	0	0	0	0	-0.0036313	0.274999	0	0	0	0	0	0	-0.0097656	0
0.678	0	0.0172913	-0.00021934	0	0	0	0	0	-0.00364283	0.275012	0	0	0	0	0	0	-0.012207	0
0.68	0.00633404	0.0172917	-0.00061618	-3.9e-06	0	0	0	0	-0.00367503	0.275029	0	0	0	0	0	0	-0.014648	0
0.682	0.00145282	0.0172929	-0.00079501	-1.16e-06	0	0	0	0	-0.00372599	0.275048	0	0	0	0	0	0	-0.01709	0
0.684	0	0.0172945	-0.00080549	0	0	0	0	0	-0.00379442	0.275063	0	0	0	0	0	0	-0.019531	0
0.686	0	0.0172961	-0.00077195	0	0	0	0	0	-0.00387638	0.275062	0	0	0	0	0	0	-0.014648	0
0.688	0	0.0172977	-0.00073691	0	0	0	0	0	-0.00396311	0.275039	0	0	0	0	0	0	-0.012207	0
0.69	0	0.0172991	-0.00066198	0	0	0	0	0	-0.00404499	0.274999	0	0	0	0	0	0	-0.019531	0
0.692	0	0.0173005	-0.00050385	0	0	0	0	0	-0.00411613	0.274957	0	0	0	0	0	0	-0.0097656	0
0.694	0	0.0173015	-0.00024162	0	0	0	0	0	-0.004175	0.274913	0	0	0	0	0	0	-0.014648	0
0.696	0.00145282	0.0173019	0.0001081	1.6e-07	0	0	0	0	-0.00422299	0.274863	0	0	0	0	0	0	-0.0097656	0
0.698	0	0.0173017	0.00049079	0	0	0	0	0	-0.00426314	0.274797	0	0	0	0	0	0	-0.019531	0
0.7	0	0.0173008	0.00085019	0	0	0	0	0	-0.00429785	0.274711	0	0	0	0	0	0	-0.01709	0
0.702	0	0.017299	0.0011244	0	0	0	0	0	-0.00432617	0.274606	0	0	0	0	0	0	-0.01709	0
0.704	0	0.0172968	0.00122309	0	0	0	0	0	-0.00434383	0.274486	0	0	0	0	0	0	-0.014648	0
0.706	0.00145282	0.0172944	0.00110116	1.6e-06	0	0	0	0	-0.00434648	0.274359	0	0	0	0	0	0	-0.014648	0
0.708	0.00633404	0.0172922	0.00082908	5.25e-06	0	0	0	0	-0.00433212	0.27424	0	0	0	0	0	0	-0.029297	0
0.71	0	0.0172905	0.00052325	0	0	0	0	0	-0.00430064	0.274142	0	0	0	0	0	0	-0.0097656	0
0.712	0	0.0172895	0.00026791	0	0	0	0	0	-0.00425195	0.274072	0	0	0	0	0	0	-0.014648	0
0.714	0	0.0172889	0.00011276	0	0	0	0	0	-0.00418636	0.274034	0	0	0	0	0	0	-0.019531	0
0.716	0.00310188	0.0172887	4.077e-05	1.3e-07	0	0	0	0	-0.00410658	0.274021	0	0	0	0	0	0	-0.019531	0
0.718	0	0.0172886	-4.117e-05	0	0	0	0	0	-0.00401855	0.274018	0	0	0	0	0	0	-0.012207	0
0.72	0	0.0172887	-0.00019765	0	0	0	0	0	-0.00392933	0.274009	0	0	0	0	0	0	-0.021973	0
0.722	0.00310188	0.0172891	-0.00040187	-1.25e-06	0	0	0	0	-0.00384383	0.273985	0	0	0	0	0	0	-0.01709	0
0.724	0	0.0172899	-0.00058757	0	0	0	0	0	-0.003764	0.27394	0	0	0	0	0	0	-0.0024414	0
0.726	0	0.0172911	-0.00067852	0	0	0	0	0	-0.00369088	0.273875	0	0	0	0	0	0	-0.01709	0
0.728	0	0.0172924	-0.00062302	0	0	0	0	0	-0.00362635	0.273792	0	0	0	0	0	0	-0.012207	0
0.73	0	0.0172937	-0.00048568	0	0	0	0	0	-0.00357383	0.273693	0	0	0	0	0	0	-0.019531	0
0.732	0.00145282	0.0172946	-0.00039744	-5.8e-07	0	0	0	0	-0.00353793	0.273586	0	0	0	0	0	0	-0.0097656	0
0.734	0.00310188	0.0172954	-0.00037482	-1.16e-06	0	0	0	0	-0.00352234	0.273488	0	0	0	0	0	0	-0.014648	0
0.736	0	0.0172962	-0.00031856	0	0	0	0	0	-0.00352698	0.273417	0	0	0	0	0	0	-0.01709	0
0.738	0	0.0172968	-0.00016997	0	0	0	0	0	-0.00354824	0.273392	0	0	0	0	0	0	-0.0024414	0
0.74	0	0.0172972	3.839e-05	0	0	0	0	0	-0.00358213	0.273427	0	0	0	0	0	0	-0.014648	0
0.742	0.00310188	0.0172971	0.00023897	7.4e-07	0	0	0	0	-0.00362655	0.273536	0	0	0	0	0	0	-0.0097656	0
0.744	0.00145282	0.0172966	0.00037902	5.5e-07	0	0	0	0	-0.00368048	0.27373	0	0	0	0	0	0	-0.021973	0
0.746	0	0.0172959	0.00044985	0	0	0	0	0	-0.00374095	0.274009	0	0	0	0	0	0	-0.019531	0
0.748	0	0.0172949	0.00047049	0	0	0	0	0	-0.00380238	0.27436	0	0	0	0	0	0	-0.01709	0
0.75	0	0.017294	0.00043404	0	0	0	0	0	-0.00386013	0.274756	0	0	0	0	0	0	-0.014648	0
0.752	0	0.0172931	0.00032705	0	0	0	0	0	-0.00391432	0.275166	0	0	0	0	0	0	-0.01709	0
0.754	0.00310188	0.0172925	0.00019446	6e-07	0	0	0	0	-0.00396852	0.275569	0	0	0	0	0	0	-0.019531	0
0.756	0	0.0172921	9.044e-05	0	0	0	0	0	-0.00402471	0.275945	0	0	0	0	0	0	-0.01709	0
0.758	0.00145282	0.0172919	-1.067e-05	-2e-08	0	0	0	0	-0.00407956	0.276282	0	0	0	0	0	0	-0.01709	0
0.76	0.00468498	0.0172919	-0.00016496	-7.7e-07	0	0	0	0	-0.00412498	0.27657	0	0	0	0	0	0	-0.014648	0
0.762	0	0.0172923	-0.00034338	0	0	0	0	0	-0.00415268	0.276799	0	0	0	0	0	0	-0.019531	0
0.764	0	0.017293	-0.00042208	0	0	0	0	0	-0.00415819	0.276953	0	0	0	0	0	0	-0.019531	0
0.766	0	0.0172938	-0.00029471	0	0	0	0	0	-0.00414098	0.277019	0	0	0	0	0	0	-0.01709	0
0.768	0	0.0172944	2.609e-05	0	0	0	0	0	-0.00410277	0.276996	0	0	0	0	0	0	-0.014648	0
0.77	0.00145282	0.0172943	0.00041756	6.1e-07	0	0	0	0	-0.00404668	0.2769	0	0	0	0	0	0	-0.0048828	0
0.772	0	0.0172935	0.00071141	0	0	0	0	0	-0.00397756	0.27674	0	0	0	0	0	0	-0.014648	0
0.774	0	0.0172921	0.00075508	0	0	0	0	0	-0.00390221	0.276525	0	0	0	0	0	0	-0.0097656	0
0.776	0	0.0172906	0.00048617	0	0	0	0	0	-0.00382727	0.276256	0	0	0	0	0	0	-0.014648	0
0.778	0	0.0172896	-2.031e-05	0	0	0	0	0	-0.00375638	0.275937	0	0	0	0	0	0	-0.019531	0
0.78	0.00145282	0.0172896	-0.00059437	-8.6e-07	0	0	0	0	-0.00369065	0.275577	0	0	0	0	0	0	-0.014648	0
0.782	0.00145282	0.0172908	-0.00106227	-1.54e-06	0	0	0	0	-0.00363136	0.275191	0	0	0	0	0	0	-0.01709	0
0.784	0.00145282	0.017293	-0.00129535	-1.88e-06	0	0	0	0	-0.00358058	0.2748	0	0	0	0	0	0	-0.019531	0
0.786	0.00145282	0.0172955	-0.00120275	-1.75e-06	0	0	0	0	-0.00353994	0.274423	0	0	0	0	0	0	-0.019531	0
0.788	0	0.0172979	-0.00076655	0	0	0	0	0	-0.00350989	0.274073	0	0	0	0	0	0	-0.0097656	0
0.79	0.00145282	0.0172995	-0.00012108	-1.8e-07	0	0	0	0	-0.00348938	0.273762	0	0	0	0	0	0	-0.0097656	0
0.792	0.00145282	0.0172997	0.00051446	7.5e-07	0	0	0	0	-0.00347517	0.273502	0	0	0	0	0	0	-0.019531	0
0.794	0	0.0172987	0.00100526	0	0	0	0	0	-0.00346124	0.273307	0	0	0	0	0	0	-0.014648	0
0.796	0	0.0172967	0.00129255	0	0	0	0	0	-0.0034392	0.273178	0	0	0	0	0	0	-0.012207	0
0.798	0.00145282	0.0172941	0.00130315	1.89e-06	0	0	0	0	-0.00340131	0.273112	0	0	0	0	0	0	-0.0024414	0
0.8	0	0.0172915	0.00102159	0	0	0	0	0	-0.00334429	0.27311	0	0	0	0	0	0	-0.014648	0
0.802	0	0.0172895	0.00056902	0	0	0	0	0	-0.00327088	0.273176	0	0	0	0	0	0	-0.01709	0
0.804	0	0.0172883	0.00011529	0	0	0	0	0	-0.0031894	0.273311	0	0	0	0	0	0	-0.026855	0
0.806	0.00310188	0.0172881	-0.00024348	-7.6e-07	0	0	0	0	-0.0031107	0.273511	0	0	0	0	0	0	-0.014648	0
0.808	0.00145282	0.0172886	-0.00051189	-7.4e-07	0	0	0	0	-0.00304276	0.273763	0	0	0	0	0	0	-0.012207	0
0.81	0.00468498	0.0172896	-0.00073584	-3.45e-06	0	0	0	0	-0.00298755	0.274049	0	0	0	0	0	0	-0.012207	0
0.812	0	0.0172911	-0.00091359	0	0	0	0	0	-0.00294308	0.274346	0	0	0	0	0	0	-0.021973	0
0.814	0	0.0172929	-0.00098026	0	0	0	0	0	-0.00290789	0.274639	0	0	0	0	0	0	-0.031738	0
0.816	0.00468498	0.0172949	-0.00091136	-4.27e-06	0	0	0	0	-0.00288325	0.274911	0	0	0	0	0	0	-0.014648	0
0.818	0.00310188	0.0172967	-0.00077401	-2.4e-06	0	0	0	0	-0.0028724	0.275145	0	0	0	0	0	0	-0.0073242	0
0.82	0	0.0172982	-0.00061931	0	0	0	0	0	-0.00287857	0.275321	0	0	0	0	0	0	-0.01709	0
0.822	0	0.0172995	-0.00043164	0	0	0	0	0	-0.00290286	0.275421	0	0	0	0	0	0	-0.0097656	0
0.824	0	0.0173003	-0.00022243	0	0	0	0	0	-0.00294293	0.27543	0	0	0	0	0	0	-0.0048828	0
0.826	0	0.0173008	-5.31e-05	0	0	0	0	0	-0.00299305	0.275346	0	0	0	0	0	0	-0.014648	0
0.828	0.00633404	0.0173009	4.545e-05	2.9e-07	0	0	0	0	-0.00304492	0.275191	0	0	0	0	0	0	-0.014648	0
0.83	0.00145282	0.0173008	0.00010006	1.5e-07	0	0	0	0	-0.00308888	0.274994	0	0	0	0	0	0	-0.012207	0
0.832	0	0.0173006	0.00015656	0	0	0	0	0	-0.00311654	0.274788	0	0	0	0	0	0	-0.014648	0
0.834	0.00145282	0.0173003	0.00023315	3.4e-07	0	0	0	0	-0.00312429	0.274593	0	0	0	0	0	0	-0.019531	0
0.836	0	0.0172998	0.00028489	0	0	0	0	0	-0.00311442	0.274417	0	0	0	0	0	0	-0.012207	0
0.838	0.00145282	0.0172992	0.00023782	3.5e-07	0	0	0	0	-0.00309257	0.274261	0	0	0	0	0	0	-0.01709	0
0.84	0	0.0172988	9.112e-05	0	0	0	0	0	-0.00306444	0.274122	0	0	0	0	0	0	-0.0097656	0
0.842	0.00145282	0.0172986	-6.241e-05	-9e-08	0	0	0	0	-0.00303418	0.274002	0	0	0	0	0	0	-0.01709	0
0.844	0	0.0172987	-0.00013257	0	0	0	0	0	-0.00300473	0.273902	0	0	0	0	0	0	-0.019531	0
0.846	0	0.017299	-9.654e-05	0	0	0	0	0	-0.0029792	0.273821	0	0	0	0	0	0	-0.029297	0
0.848	0	0.0172992	-1.67e-06	0	0	0	0	0	-0.00296133	0.273762	0	0	0	0	0	0	-0.014648	0
0.85	0	0.0172992	5.085e-05	0	0	0	0	0	-0.00295399	0.273724	0	0	0	0	0	0	-0.019531	0
0.852	0	0.0172991	6.14e-06	0	0	0	0	0	-0.00295716	0.273703	0	0	0	0	0	0	-0.01709	0
0.854	0	0.017299	-4.292e-05	0	0	0	0	0	-0.00296781	0.273691	0	0	0	0	0	0	-0.0073242	0
0.856	0.00145282	0.0172991	4.442e-05	6e-08	0	0	0	0	-0.00298174	0.27369	0	0	0	0	0	0	-0.0097656	0
0.858	0	0.017299	0.00029018	0	0	0	0	0	-0.00299628	0.273709	0	0	0	0	0	0	-0.021973	0
0.86	0	0.0172985	0.00061494	0	0	0	0	0	-0.00301191	0.273753	0	0	0	0	0	0	-0.01709	0
0.862	0.00145282	0.0172972	0.00093709	1.36e-06	0	0	0	0	-0.0030307	0.273814	0	0	0	0	0	0	-0.012207	0
0.864	0	0.0172954	0.00119447	0	0	0	0	0	-0.00305352	0.27388	0	0	0	0	0	0	-0.021973	0
0.866	0	0.017293	0.00133797	0	0	0	0	0	-0.00307921	0.27394	0	0	0	0	0	0	-0.014648	0
0.868	0.00145282	0.0172903	0.00132916	1.93e-06	0	0	0	0	-0.00310522	0.273992	0	0	0	0	0	0	-0.01709	0
0.87	0.00145282	0.0172876	0.00111796	1.62e-06	0	0	0	0	-0.00312846	0.274036	0	0	0	0	0	0	-0.024414	0
0.872	0.00468498	0.0172854	0.00064838	3.04e-06	0	0	0	0	-0.0031468	0.274058	0	0	0	0	0	0	-0.0097656	0
0.874	0	0.0172841	-6.297e-05	0	0	0	0	0	-0.00316032	0.27404	0	0	0	0	0	0	-0.021973	0
0.876	0	0.0172842	-0.00084337	0	0	0	0	0	-0.00317046	0.273973	0	0	0	0	0	0	-0.014648	0
0.878	0	0.0172859	-0.00141013	0	0	0	0	0	-0.00317851	0.273866	0	0	0	0	0	0	-0.012207	0
0.88	0	0.0172887	-0.00154999	0	0	0	0	0	-0.0031852	0.273737	0	0	0	0	0	0	-0.0097656	0
0.882	0	0.0172918	-0.00123859	0	0	0	0	0	-0.00319068	0.273603	0	0	0	0	0	0	-0.0048828	0
0.884	0	0.0172943	-0.00061104	0	0	0	0	0	-0.00319352	0.273478	0	0	0	0	0	0	-0.019531	0
0.886	0.00310188	0.0172955	0.00010725	3.3e-07	0	0	0	0	-0.00319131	0.273367	0	0	0	0	0	0	-0.012207	0
0.888	0	0.0172953	0.00067841	0	0	0	0	0	-0.00318483	0.273276	0	0	0	0	0	0	-0.019531	0
0.89	0	0.017294	0.00095514	0	0	0	0	0	-0.00318011	0.27321	0	0	0	0	0	0	-0.01709	0
0.892	0	0.017292	0.00091162	0	0	0	0	0	-0.00318364	0.273178	0	0	0	0	0	0	-0.01709	0
0.894	0	0.0172902	0.00058394	0	0	0	0	0	-0.0031976	0.273183	0	0	0	0	0	0	-0.01709	0
0.896	0	0.0172891	4.781e-05	0	0	0	0	0	-0.00321989	0.273223	0	0	0	0	0	0	-0.012207	0
0.898	0	0.017289	-0.000527	0	0	0	0	0	-0.0032453	0.273292	0	0	0	0	0	0	-0.024414	0
0.9	0.00145282	0.01729	-0.00087637	-1.27e-06	0	0	0	0	-0.00326711	0.273387	0	0	0	0	0	0	-0.012207	0
0.902	0	0.0172918	-0.0008279	0	0	0	0	0	-0.00327977	0.273496	0	0	0	0	0	0	-0.012207	0
0.904	0.00145282	0.0172934	-0.00050974	-7.4e-07	0	0	0	0	-0.00328064	0.273604	0	0	0	0	0	0	-0.014648	0
0.906	0	0.0172944	-0.00026006	0	0	0	0	0	-0.00327013	0.273692	0	0	0	0	0	0	-0.0097656	0
0.908	0.00145282	0.017295	-0.00031398	-4.6e-07	0	0	0	0	-0.00325114	0.273749	0	0	0	0	0	0	-0.019531	0
0.91	0	0.0172956	-0.00062702	0	0	0	0	0	-0.00322875	0.273773	0	0	0	0	0	0	-0.021973	0
0.912	0	0.0172968	-0.00095195	0	0	0	0	0	-0.00320991	0.273767	0	0	0	0	0	0	-0.01709	0
0.914	0	0.0172988	-0.00103215	0	0	0	0	0	-0.00320202	0.273731	0	0	0	0	0	0	-0.024414	0
0.916	0.00633404	0.0173008	-0.00075307	-4.77e-06	0	0	0	0	-0.00321138	0.273668	0	0	0	0	0	0	-0.014648	0
0.918	0	0.0173023	-0.00019571	0	0	0	0	0	-0.00324246	0.273585	0	0	0	0	0	0	-0.01709	0
0.92	0.00145282	0.0173027	0.00040189	5.8e-07	0	0	0	0	-0.0032971	0.273499	0	0	0	0	0	0	-0.014648	0
0.922	0	0.0173019	0.00077602	0	0	0	0	0	-0.00337348	0.273433	0	0	0	0	0	0	-0.012207	0
0.924	0	0.0173004	0.0007908	0	0	0	0	0	-0.0034661	0.273404	0	0	0	0	0	0	-0.01709	0
0.926	0	0.0172988	0.00048923	0	0	0	0	0	-0.00356708	0.27342	0	0	0	0	0	0	-0.01709	0
0.928	0.00145282	0.0172978	3.566e-05	5e-08	0	0	0	0	-0.00366789	0.273476	0	0	0	0	0	0	-0.0097656	0
0.93	0.00145282	0.0172977	-0.00036539	-5.3e-07	0	0	0	0	-0.00376036	0.273554	0	0	0	0	0	0	-0.01709	0
0.932	0.00310188	0.0172985	-0.00054462	-1.69e-06	0	0	0	0	-0.00383725	0.273642	0	0	0	0	0	0	-0.012207	0
0.934	0.00145282	0.0172996	-0.00044928	-6.5e-07	0	0	0	0	-0.00389278	0.27373	0	0	0	0	0	0	-0.0097656	0
0.936	0.00145282	0.0173004	-0.00019109	-2.8e-07	0	0	0	0	-0.00392345	0.273822	0	0	0	0	0	0	-0.01709	0
0.938	0	0.0173008	4.052e-05	0	0	0	0	0	-0.00392853	0.273933	0	0	0	0	0	0	-0.029297	0
0.94	0	0.0173008	0.00015969	0	0	0	0	0	-0.0039098	0.274075	0	0	0	0	0	0	-0.01709	0
0.942	0	0.0173004	0.00021238	0	0	0	0	0	-0.00387035	0.274252	0	0	0	0	0	0	-0.019531	0
0.944	0	0.0173	0.00024266	0	0	0	0	0	-0.003814	0.274456	0	0	0	0	0	0	-0.031738	0
0.946	0	0.0172995	0.00026347	0	0	0	0	0	-0.00374576	0.274678	0	0	0	0	0	0	-0.012207	0
0.948	0.00145282	0.017299	0.00029882	4.3e-07	0	0	0	0	-0.00367186	0.274915	0	0	0	0	0	0	-0.0073242	0
0.95	0	0.0172984	0.00032644	0	0	0	0	0	-0.00359916	0.275167	0	0	0	0	0	0	-0.01709	0
0.952	0	0.0172977	0.00026579	0	0	0	0	0	-0.00353538	0.275442	0	0	0	0	0	0	-0.0097656	0
0.954	0.00310188	0.0172972	8.217e-05	2.5e-07	0	0	0	0	-0.00348866	0.275739	0	0	0	0	0	0	-0.014648	0
0.956	0	0.017297	-0.00018727	0	0	0	0	0	-0.00346414	0.276055	0	0	0	0	0	0	-0.012207	0
0.958	0	0.0172974	-0.00048404	0	0	0	0	0	-0.00346119	0.276381	0	0	0	0	0	0	-0.012207	0
0.96	0	0.0172984	-0.00072539	0	0	0	0	0	-0.00347552	0.276707	0	0	0	0	0	0	-0.012207	0
0.962	0	0.0172998	-0.0008245	0	0	0	0	0	-0.00350312	0.277025	0	0	0	0	0	0	-0.012207	0
0.964	0.00145282	0.0173015	-0.00075936	-1.1e-06	0	0	0	0	-0.0035412	0.277322	0	0	0	0	0	0	-0.012207	0
0.966	0	0.017303	-0.00055284	0	0	0	0	0	-0.00358784	0.27758	0	0	0	0	0	0	-0.014648	0
0.968	0.00310188	0.0173041	-0.00020425	-6.3e-07	0	0	0	0	-0.0036423	0.277781	0	0	0	0	0	0	-0.014648	0
0.97	0.00145282	0.0173045	0.00027918	4.1e-07	0	0	0	0	-0.00370524	0.277905	0	0	0	0	0	0	-0.0097656	0
0.972	0	0.017304	0.00079651	0	0	0	0	0	-0.00377756	0.277934	0	0	0	0	0	0	-0.014648	0
0.974	0.00310188	0.0173024	0.00116435	3.61e-06	0	0	0	0	-0.00385869	0.277864	0	0	0	0	0	0	-0.012207	0
0.976	0	0.0173	0.00125256	0	0	0	0	0	-0.00394554	0.277709	0	0	0	0	0	0	-0.01709	0
0.978	0	0.0172975	0.00109057	0	0	0	0	0	-0.00403386	0.277501	0	0	0	0	0	0	-0.014648	0
0.98	0	0.0172954	0.00080862	0	0	0	0	0	-0.00412172	0.277271	0	0	0	0	0	0	-0.012207	0
0.982	0	0.0172937	0.00049657	0	0	0	0	0	-0.00421119	0.277034	0	0	0	0	0	0	-0.021973	0
0.984	0	0.0172927	0.00015835	0	0	0	0	0	-0.00430486	0.27679	0	0	0	0	0	0	-0.01709	0
0.986	0.00145282	0.0172924	-0.00020116	-2.9e-07	0	0	0	0	-0.00440105	0.276534	0	0	0	0	0	0	-0.01709	0
0.988	0	0.0172928	-0.00052198	0	0	0	0	0	-0.00449381	0.276254	0	0	0	0	0	0	-0.014648	0
0.99	0.00145282	0.0172939	-0.00076249	-1.11e-06	0	0	0	0	-0.0045773	0.275945	0	0	0	0	0	0	-0.019531	0
0.992	0	0.0172954	-0.0009337	0	0	0	0	0	-0.00464949	0.275611	0	0	0	0	0	0	-0.014648	0
0.994	0	0.0172973	-0.00102031	0	0	0	0	0	-0.00471069	0.275273	0	0	0	0	0	0	-0.014648	0
0.996	0	0.0172993	-0.00095561	0	0	0	0	0	-0.00475998	0.274953	0	0	0	0	0	0	-0.019531	0
0.998	0.00145282	0.0173012	-0.00069694	-1.01e-06	0	0	0	0	-0.00479568	0.274671	0	0	0	0	0	0	-0.019531	0
1	0	0.0173026	-0.00028321	0	0	0	0	0	-0.00481773	0.27444	0	0	0	0	0	0	-0.019531	0
1.002	0.00145282	0.0173032	0.00017945	2.6e-07	0	0	0	0	-0.00482754	0.274268	0	0	0	0	0	0	-0.01709	0
1.004	0.00145282	0.0173028	0.0005753	8.4e-07	0	0	0	0	-0.00482662	0.274158	0	0	0	0	0	0	-0.019531	0
1.006	0.00310188	0.0173017	0.00083354	2.59e-06	0	0	0	0	-0.00481596	0.274114	0	0	0	0	0	0	-0.01709	0
1.008	0.00310188	0.0173	0.00093772	2.91e-06	0	0	0	0	-0.00479627	0.27414	0	0	0	0	0	0	-0.012207	0
1.01	0.00145282	0.0172981	0.0008947	1.3e-06	0	0	0	0	-0.00476797	0.27424	0	0	0	0	0	0	-0.019531	0
1.012	0	0.0172963	0.00072031	0	0	0	0	0	-0.00473108	0.274418	0	0	0	0	0	0	-0.01709	0
1.014	0.00468498	0.0172949	0.0004418	2.07e-06	0	0	0	0	-0.00468595	0.27468	0	0	0	0	0	0	-0.012207	0
1.016	0.00145282	0.017294	7.111e-05	1e-07	0	0	0	0	-0.00463445	0.275026	0	0	0	0	0	0	-0.019531	0
1.018	0	0.0172939	-0.00038316	0	0	0	0	0	-0.00458073	0.27545	0	0	0	0	0	0	-0.014648	0
1.02	0.00145282	0.0172946	-0.00082841	-1.2e-06	0	0	0	0	-0.00453086	0.275951	0	0	0	0	0	0	-0.019531	0
1.022	0	0.0172963	-0.0010908	0	0	0	0	0	-0.00449174	0.276531	0	0	0	0	0	0	-0.01709	0
1.024	0	0.0172985	-0.00105553	0	0	0	0	0	-0.00447004	0.277198	0	0	0	0	0	0	-0.0097656	0
1.026	0	0.0173006	-0.00075246	0	0	0	0	0	-0.00447175	0.277954	0	0	0	0	0	0	-0.014648	0
1.028	0	0.0173021	-0.00031272	0	0	0	0	0	-0.00450249	0.278798	0	0	0	0	0	0	-0.012207	0
1.03	0	0.0173027	0.00011112	0	0	0	0	0	-0.00456724	0.279725	0	0	0	0	0	0	-0.029297	0
1.032	0	0.0173025	0.00041273	0	0	0	0	0	-0.00466991	0.280716	0	0	0	0	0	0	-0.012207	0
1.034	0	0.0173017	0.00056835	0	0	0	0	0	-0.00481376	0.281743	0	0	0	0	0	0	-0.014648	0
1.036	0	0.0173005	0.00061327	0	0	0	0	0	-0.0050017	0.282768	0	0	0	0	0	0	-0.0097656	0
1.038	0	0.0172993	0.00058506	0	0	0	0	0	-0.00523502	0.283751	0	0	0	0	0	0	-0.0097656	0
1.04	0	0.0172981	0.00049859	0	0	0	0	0	-0.00551125	0.284657	0	0	0	0	0	0	-0.0073242	0
1.042	0	0.0172971	0.00037494	0	0	0	0	0	-0.00582405	0.285458	0	0	0	0	0	0	-0.026855	0
1.044	0	0.0172964	0.00026736	0	0	0	0	0	-0.00616641	0.286137	0	0	0	0	0	0	-0.014648	0
1.046	0	0.0172959	0.00021976	0	0	0	0	0	-0.0065346	0.28668	0	0	0	0	0	0	-0.014648	0
1.048	0	0.0172954	0.00020389	0	0	0	0	0	-0.00692951	0.287069	0	0	0	0	0	0	-0.0073242	0
1.05	0	0.017295	0.00013731	0	0	0	0	0	-0.00735516	0.287283	0	0	0	0	0	0	-0.014648	0
1.052	0	0.0172947	-9.39e-06	0	0	0	0	0	-0.00781449	0.287302	0	0	0	0	0	0	-0.012207	0
1.054	0	0.0172948	-0.0001451	0	0	0	0	0	-0.00830654	0.287118	0	0	0	0	0	0	-0.014648	0
1.056	0.00310188	0.017295	-0.00014402	-4.5e-07	0	0	0	0	-0.00882787	0.286729	0	0	0	0	0	0	-0.012207	0
1.058	0	0.0172953	2.176e-05	0	0	0	0	0	-0.00937537	0.286143	0	0	0	0	0	0	-0.01709	0
1.06	0	0.0172953	0.00027778	0	0	0	0	0	-0.00994906	0.285373	0	0	0	0	0	0	-0.01709	0
1.062	0	0.0172947	0.00054153	0	0	0	0	0	-0.0105554	0.284427	0	0	0	0	0	0	-0.019531	0
1.064	0	0.0172937	0.00076945	0	0	0	0	0	-0.0112089	0.283297	0	0	0	0	0	0	-0.019531	0
1.066	0	0.0172921	0.00091269	0	0	0	0	0	-0.0119304	0.281967	0	0	0	0	0	0	-0.014648	0
1.068	0	0.0172903	0.00089617	0	0	0	0	0	-0.0127415	0.280436	0	0	0	0	0	0	-0.01709	0
1.07	0.00145282	0.0172885	0.00069375	1.01e-06	0	0	0	0	-0.0136588	0.278718	0	0	0	0	0	0	-0.01709	0
1.072	0.0095662	0.0172871	0.00037851	3.62e-06	0	0	0	0	-0.0146896	0.276862	0	0	0	0	0	0	-0.01709	0
1.074	0.00145282	0.0172863	7.228e-05	1.1e-07	0	0	0	0	-0.0158296	0.274947	0	0	0	0	0	0	-0.014648	0
1.076	0	0.0172862	-0.00010901	0	0	0	0	0	-0.0170612	0.273089	0	0	0	0	0	0	-0.014648	0
1.078	0	0.0172864	-5.873e-05	0	0	0	0	0	-0.0183535	0.271434	0	0	0	0	0	0	-0.014648	0
1.08	0	0.0172865	0.00031894	0	0	0	0	0	-0.0196594	0.270174	0	0	0	0	0	0	-0.0097656	0
1.082	0.00145282	0.0172859	0.00106784	1.55e-06	0	0	0	0	-0.0209084	0.26954	0	0	0	0	0	0	-0.024414	0
1.084	0	0.0172838	0.00213151	0	0	0	0	0	-0.021998	0.269809	0	0	0	0	0	0	-0.014648	0
1.086	0.00145282	0.0172795	0.00336523	4.89e-06	0	0	0	0	-0.0227868	0.271294	0	0	0	0	0	0	-0.0048828	0
1.088	0	0.0172728	0.0045981	0	0	0	0	0	-0.0230866	0.274344	0	0	0	0	0	0	-0.0097656	0
1.09	0	0.0172636	0.00568083	0	0	0	0	0	-0.0226549	0.279334	0	0	0	0	0	0	-0.014648	0
1.092	0.00145282	0.0172522	0.0065122	9.46e-06	0	0	0	0	-0.0211893	0.286653	0	0	0	0	0	0	-0.012207	0
1.094	0	0.0172392	0.0070708	0	0	0	0	0	-0.0183286	0.296679	0	0	0	0	0	0	0.014648	0
1.096	0	0.017225	0.00743045	0	0	0	0	0	-0.0136605	0.309747	0	0	0	0	0	0	0.0048828	0
1.098	0	0.0172102	0.00769145	0	0	0	0	0	-0.00673505	0.326111	0	0	0	0	0	0	-0.019531	0.0418609
1.1	0	0.0171948	0.00785932	0	-1.5e-07	6.43e-06	-0.00014791	0.00642754	0.00291903	0.345915	5.3e-07	1.63e-06	2.16e-06	0	-3.82e-06	0.00067203	0.021973	0.145253
1.102	0.00145282	0.0171791	0.00784715	1.14e-05	2.8e-07	2.738e-05	0.00057645	0.014524	0.0157694	0.369169	2.73e-06	6.93e-06	9.66e-06	1.45e-06	1.487e-05	0.00138711	0.061035	0.291031
1.104	0.00145282	0.0171634	0.00761152	1.106e-05	3.29e-06	6.645e-05	0.00243757	0.0245519	0.0322475	0.395746	7.85e-06	1.682e-05	2.467e-05	4.36e-06	6.289e-05	0.00215203	-0.026855	0.494588
1.106	0	0.0171482	0.00722018	0	1.146e-05	0.00012777	0.00573041	0.0367601	0.0527076	0.425423	1.786e-05	3.234e-05	5.019e-05	5.81e-06	0.00014784	0.0029732	0.070801	0.775205
1.108	0.00310188	0.0171337	0.00682821	2.118e-05	2.797e-05	0.0002159	0.0107724	0.0513776	0.0773772	0.457904	3.555e-05	5.465e-05	9.019e-05	8.91e-06	0.00027793	0.00385652	-0.090332	1.15639
1.11	0.0111493	0.0171201	0.00665154	7.416e-05	5.663e-05	0.00033589	0.017892	0.0686078	0.106306	0.492831	6.485e-05	8.501e-05	0.00014986	2.316e-05	0.00046161	0.00480726	0.026855	1.66584
1.112	0.0159646	0.0171068	0.00686968	0.00010967	0.00010193	0.00049312	0.0274126	0.0886238	0.139325	0.529779	0.00011101	0.00012481	0.00023582	5.028e-05	0.00070724	0.00582987	0.048828	2.3348
1.114	0.024012	0.017093	0.00748723	0.00017978	0.00016898	0.00069331	0.0396351	0.111563	0.176017	0.56824	0.00018082	0.00017547	0.0003563	9.025e-05	0.00102259	0.00692789	-0.12939	3.19658
1.116	0.0352915	0.0170781	0.00834271	0.00029443	0.00026344	0.00094239	0.0548183	0.137519	0.21571	0.60763	0.00028272	0.00023852	0.00052124	0.00014956	0.00141431	0.00810375	0.19043	4.2842
1.118	0.0513864	0.0170614	0.00921934	0.00047375	0.00039141	0.00124645	0.0731593	0.166539	0.257488	0.647294	0.00042683	0.00031547	0.0007423	0.00023624	0.00188751	0.00935868	-0.11475	5.62717
1.12	0.0707134	0.0170429	0.0099034	0.0007003	0.00055935	0.00161161	0.0947762	0.198619	0.300227	0.686549	0.00062477	0.00040789	0.00103267	0.00035834	0.00244523	0.0106925	-0.043945	7.24811
1.122	0.0948556	0.0170231	0.0102582	0.00097304	0.00077382	0.00204392	0.119695	0.2337	0.342673	0.72473	0.00088936	0.00051731	0.00140667	0.00052391	0.00308812	0.0121038	0.073242	9.15932
1.124	0.123879	0.0170026	0.0103052	0.00127659	0.00104136	0.0025493	0.147843	0.271674	0.383547	0.761203	0.00123407	0.00064522	0.00187929	0.00074264	0.00381435	0.0135897	0.041504	11.3598
1.126	0.157718	0.016982	0.0101473	0.0016004	0.00136825	0.00313336	0.179053	0.312385	0.421671	0.795341	0.00167241	0.00079305	0.00246546	0.00102424	0.00461956	0.0151463	-0.019531	13.8336
1.128	0.197955	0.0169617	0.00985172	0.0019502	0.00176038	0.00380137	0.213074	0.355629	0.456073	0.826548	0.00221715	0.00096212	0.00317927	0.00137991	0.00549731	0.0167682	-0.13184	16.5506
1.13	0.249472	0.016942	0.009483	0.00236574	0.00222304	0.00455816	0.249591	0.401162	0.486061	0.854409	0.00287962	0.00115366	0.00403329	0.00182734	0.00643944	0.0184491	-0.14648	19.4716
1.132	0.29459	0.016923	0.00912774	0.00268894	0.00276088	0.00540805	0.288247	0.448723	0.511266	0.878853	0.00366926	0.00136877	0.00503802	0.0023714	0.00743677	0.0201824	-0.03418	22.5556
1.134	0.344523	0.0169048	0.00883481	0.0030438	0.0033778	0.00635483	0.32867	0.498057	0.53165	0.900169	0.0045935	0.00160839	0.00620189	0.00301051	0.00847968	0.0219614	-0.12695	25.7659
1.136	0.40732	0.0168871	0.00865191	0.00352409	0.00407697	0.00740183	0.370497	0.548943	0.547487	0.918881	0.00565802	0.00187339	0.00753141	0.00376235	0.00955882	0.0237805	-0.1123	29.075
1.138	0.463652	0.0168698	0.00869929	0.00403344	0.00486086	0.00855197	0.413396	0.601202	0.559312	0.935603	0.00686719	0.00216449	0.00903168	0.00463333	0.0106656	0.0256349	0.18311	32.4658
1.14	0.537727	0.0168524	0.00910259	0.00489471	0.00573134	0.00980788	0.457083	0.654704	0.567813	0.950948	0.00822456	0.00248235	0.0107069	0.0056347	0.0117927	0.0275215	-0.15137	35.9314
1.142	0.623083	0.0168342	0.00990256	0.00617012	0.00668975	0.0111719	0.501328	0.709363	0.5737	0.965442	0.00973338	0.0028276	0.012561	0.00679551	0.0129343	0.0294379	-0.16113	39.4717
1.144	0.724533	0.0168144	0.0110671	0.00801849	0.00773703	0.0126464	0.545951	0.765128	0.577582	0.979477	0.0113969	0.00320079	0.0145977	0.00814313	0.0140855	0.0313828	0.30762	43.0887
1.146	0.850192	0.0167923	0.0125195	0.010644	0.00887379	0.0142335	0.590815	0.821971	0.579899	0.993287	0.0132186	0.00360248	0.0168211	0.00971786	0.015243	0.0333556	-0.27344	46.7826
1.148	0.998343	0.0167672	0.0141431	0.0141197	0.0101004	0.0159354	0.635808	0.879879	0.580931	1.00693	0.0152019	0.00403321	0.0192351	0.0115664	0.0164039	0.0353558	0.31738	50.5479
1.15	1.17545	0.0167389	0.015805	0.018578	0.0114171	0.0177541	0.680839	0.938832	0.58087	1.02026	0.0173498	0.00449353	0.0218434	0.0137402	0.0175656	0.037383	-0.46631	54.3711
1.152	1.39128	0.0167073	0.0173929	0.0241984	0.0128237	0.0196917	0.72583	0.998793	0.57989	1.03293	0.019665	0.00498394	0.0246489	0.0163069	0.0187264	0.0394361	0.10986	58.2285
1.154	1.63927	0.0166725	0.0188483	0.0308975	0.0143203	0.0217502	0.770716	1.05969	0.57817	1.04438	0.0221486	0.00550493	0.0276535	0.0193375	0.0198845	0.0415135	-0.058594	62.0825
1.156	1.94203	0.0166348	0.0201964	0.0392219	0.0159064	0.0239313	0.815445	1.1214	0.575848	1.05387	0.0248	0.00605696	0.030857	0.0229188	0.0210385	0.0436117	0.036621	65.8759
1.158	2.28022	0.0165945	0.0215335	0.0491011	0.0175819	0.0262364	0.859972	1.18373	0.572938	1.06042	0.0276158	0.00664038	0.0342561	0.027141	0.0221873	0.045726	-0.26611	69.5263
1.16	2.6184	0.0165514	0.0229378	0.0600605	0.0193461	0.0286665	0.904243	1.24641	0.569256	1.06294	0.0305883	0.00725544	0.0378437	0.0320396	0.0233295	0.0478493	-0.15869	72.9218
1.162	2.94529	0.0165055	0.024353	0.0717266	0.0211985	0.031222	0.948183	1.30908	0.564404	1.06015	0.0337042	0.00790223	0.0416065	0.0376033	0.0244631	0.0499724	-0.087891	75.9197
1.164	3.24166	0.0164568	0.0255548	0.0828401	0.0231384	0.0339024	0.99168	1.37127	0.557798	1.05077	0.0369433	0.00858062	0.0455239	0.0437903	0.0255853	0.0520834	-0.1001	78.3513
1.166	3.50089	0.0164057	0.0262507	0.0919009	0.0251646	0.0367061	1.03457	1.43244	0.548734	1.03352	0.0402766	0.00929024	0.0495669	0.0505328	0.0266919	0.0541676	-0.10498	80.0299
1.168	3.70379	0.0163532	0.0262262	0.0971365	0.0272758	0.0396304	1.07663	1.49192	0.536462	1.00728	0.043666	0.0100304	0.0536964	0.0577375	0.0277771	0.0562084	-0.065918	80.7642
1.17	3.8278	0.0163007	0.0254284	0.0973349	0.02947	0.0426714	1.11759	1.54898	0.520246	0.971154	0.0470638	0.0108	0.0578638	0.0652691	0.0288338	0.0581869	-0.070801	80.375
1.172	3.84555	0.0162499	0.0239831	0.092228	0.0317447	0.0458232	1.15711	1.60285	0.499412	0.924661	0.0504134	0.0115978	0.0620112	0.0729425	0.0298534	0.0600827	-0.087891	78.7161
1.174	3.78598	0.0162019	0.0221631	0.083909	0.0340966	0.0490787	1.19482	1.6527	0.473421	0.867809	0.0536512	0.0124217	0.0660729	0.080574	0.0308263	0.0618751	-0.019531	75.6962
1.176	3.61527	0.0161576	0.0202794	0.0733155	0.0365218	0.0524292	1.2303	1.69777	0.441964	0.801191	0.0567091	0.0132697	0.0699788	0.0879752	0.0317417	0.0635441	-0.0097656	71.3015
1.178	3.33665	0.016117	0.0185453	0.0618792	0.0390152	0.0558643	1.26313	1.73735	0.405085	0.726054	0.0595189	0.0141391	0.073658	0.0949272	0.0325887	0.0650714	0.014648	65.6171
1.18	2.97108	0.0160799	0.0170206	0.0505697	0.0415712	0.0593725	1.29291	1.77084	0.363311	0.64435	0.0620168	0.0150271	0.0770439	0.101235	0.0333571	0.0664418	0.019531	58.8409
1.182	2.55399	0.0160459	0.0156503	0.0399708	0.0441834	0.0629412	1.31931	1.79785	0.317731	0.558709	0.0641498	0.0159303	0.08008	0.10676	0.0340381	0.0676449	0.043945	51.2803
1.184	2.14816	0.0160146	0.0143309	0.030785	0.0468448	0.0665573	1.34209	1.81819	0.269981	0.47225	0.0658806	0.0168455	0.0827261	0.111462	0.0346258	0.0686758	0.048828	43.3227
1.186	1.82769	0.0159859	0.012957	0.0236814	0.0495481	0.0702074	1.36116	1.83192	0.222091	0.388191	0.0671922	0.0177693	0.0849616	0.115438	0.0351179	0.0695362	0.061035	35.3826
1.188	1.61189	0.01596	0.0114619	0.0184754	0.0522858	0.0738786	1.3766	1.83934	0.176224	0.309387	0.0680888	0.0186985	0.0867873	0.118878	0.0355162	0.0702338	0.070801	27.8428
1.19	1.48306	0.0159371	0.0098627	0.014627	0.0550511	0.0775589	1.38864	1.84094	0.134339	0.238017	0.068594	0.01963	0.088224	0.121972	0.0358268	0.0707812	0.068359	21.0075
1.192	1.3961	0.0159174	0.0082673	0.011542	0.0578374	0.0812372	1.39764	1.83735	0.0978807	0.175477	0.068747	0.020561	0.089308	0.124852	0.036059	0.0711947	0.070801	15.0749
1.194	1.34781	0.0159008	0.00681617	0.00918692	0.060639	0.0849038	1.40405	1.82927	0.0675652	0.1224	0.0685969	0.021489	0.0900858	0.127596	0.0362245	0.0714926	0.058594	10.1308
1.196	1.31721	0.0158872	0.00560906	0.00738828	0.0634514	0.0885505	1.40835	1.81745	0.0433325	0.0787692	0.0681966	0.022412	0.0906086	0.130261	0.0363354	0.0716938	0.05127	6.16288
1.198	1.28818	0.015876	0.00467127	0.00601745	0.0662708	0.0921706	1.41098	1.80259	0.0244954	0.044097	0.0675984	0.0233282	0.0909266	0.132866	0.0364032	0.0718166	0.031738	3.08835
1.2	1.23185	0.0158666	0.00397447	0.00489595	0.069094	0.0957585	1.41231	1.78536	0.0100347	0.017562	0.0668497	0.0242363	0.091086	0.135386	0.0364377	0.0718783	0.029297	0.785628
1.202	1.14808	0.0158587	0.00348536	0.00400147	0.071919	0.0993102	1.41266	1.76635	-0.00106353	-0.00187003	0.0659913	0.0251352	0.0911265	0.137766	0.0364467	0.071894	0.0097656	0
1.204	1.08205	0.0158517	0.00319447	0.00345657	0.0747443	0.102823	1.41266	1.74673	-0.00954266	-0.0153106	0.0651021	0.0260244	0.0911265	0.139996	0.0364361	0.0718768	0.01709	0
1.206	1.01925	0.0158453	0.00310215	0.00316188	0.0775697	0.106297	1.41266	1.72711	-0.0157708	-0.0238397	0.0642229	0.0269036	0.0911265	0.142097	0.0364108	0.0718377	0.0024414	0
1.208	0.975784	0.0158391	0.00318368	0.00310658	0.080395	0.109732	1.41266	1.70749	-0.0198222	-0.0284609	0.0633536	0.0277729	0.0911265	0.144092	0.0363752	0.0717854	0.0024414	0
1.21	0.935547	0.0158328	0.00336555	0.00314863	0.0832203	0.113127	1.41266	1.68787	-0.0216884	-0.0300753	0.0624943	0.0286323	0.0911265	0.146004	0.0363337	0.0717268	-0.0024414	0
1.212	0.906523	0.015826	0.00352581	0.00319623	0.0860456	0.116483	1.41266	1.66825	-0.0215088	-0.0294611	0.0616448	0.0294817	0.0911265	0.147846	0.0362905	0.0716673	-0.0073242	0
1.214	0.869519	0.015819	0.00354759	0.0030847	0.088871	0.1198	1.41266	1.64863	-0.0197082	-0.0272796	0.0608053	0.0303212	0.0911265	0.149622	0.0362492	0.0716105	-0.019531	0
1.216	0.825983	0.0158119	0.00342218	0.00282667	0.0916963	0.123078	1.41266	1.62901	-0.0169785	-0.0240915	0.0599758	0.0311507	0.0911265	0.151317	0.0362126	0.0715592	-0.026855	0
1.218	0.776116	0.015805	0.00325811	0.00252867	0.0945216	0.126316	1.41266	1.60939	-0.0141102	-0.020362	0.0591561	0.0319704	0.0911265	0.152919	0.0361815	0.0715147	-0.039063	0
1.22	0.732581	0.0157985	0.00313471	0.00229643	0.0973469	0.129515	1.41266	1.58977	-0.0117547	-0.0164631	0.0583464	0.0327801	0.0911265	0.154428	0.0361556	0.0714779	-0.043945	0
1.222	0.682713	0.0157923	0.003011	0.00205565	0.100172	0.132675	1.41266	1.57015	-0.0102292	-0.0126786	0.0575467	0.0335798	0.0911265	0.155843	0.0361336	0.0714488	-0.031738	0
1.224	0.63113	0.0157862	0.00279754	0.00176561	0.102998	0.135796	1.41266	1.55053	-0.0094523	-0.00920139	0.0567568	0.0343697	0.0911265	0.157157	0.0361139	0.0714269	-0.029297	0
1.226	0.58931	0.0157806	0.00243342	0.00143404	0.105823	0.138877	1.41266	1.53091	-0.00903558	-0.00614091	0.0559769	0.0351496	0.0911265	0.158378	0.0360955	0.0714115	-0.031738	0
1.228	0.545775	0.0157758	0.00191011	0.00104249	0.108648	0.14192	1.41266	1.51129	-0.00849438	-0.00355217	0.0552069	0.0359196	0.0911265	0.159513	0.0360779	0.0714018	-0.043945	0
1.23	0.510353	0.0157719	0.00129	0.00065836	0.111474	0.144922	1.41266	1.49167	-0.00748554	-0.00145473	0.0544469	0.0366796	0.0911265	0.160569	0.0360619	0.0713968	-0.03418	0
1.232	0.471699	0.0157694	0.00066487	0.00031362	0.114299	0.147886	1.41266	1.47205	-0.00596914	0.00016664	0.0536968	0.0374297	0.0911265	0.161551	0.0360485	0.0713955	-0.026855	0
1.234	0.441158	0.015768	7.171e-05	3.164e-05	0.117124	0.150811	1.41266	1.45243	-0.00422415	0.00135092	0.0529566	0.0381699	0.0911265	0.162464	0.0360383	0.0713971	-0.03418	0
1.236	0.40732	0.0157679	-0.00050302	-0.00020489	0.11995	0.153696	1.41266	1.43281	-0.00271216	0.00214735	0.0522264	0.0389001	0.0911265	0.163312	0.0360314	0.0714006	-0.026855	0
1.238	0.387993	0.0157689	-0.00106473	-0.00041311	0.122775	0.156542	1.41266	1.41319	-0.0018551	0.00262163	0.051506	0.0396205	0.0911265	0.164108	0.0360268	0.0714053	-0.019531	0
1.24	0.352571	0.015771	-0.00161884	-0.00057076	0.1256	0.159349	1.41266	1.39357	-0.00183221	0.00285744	0.0507957	0.0403308	0.0911265	0.164848	0.0360231	0.0714108	-0.031738	0
1.242	0.331595	0.0157743	-0.00221086	-0.00073311	0.128426	0.162116	1.41266	1.37395	-0.00248876	0.00294325	0.0500952	0.0410313	0.0911265	0.165532	0.0360188	0.0714166	-0.026855	0
1.244	0.305869	0.0157787	-0.00290705	-0.00088918	0.131251	0.164844	1.41266	1.35433	-0.00339595	0.00296506	0.0494047	0.0417218	0.0911265	0.16617	0.0360129	0.0714225	-0.021973	0
1.246	0.286542	0.0157845	-0.00372365	-0.00106698	0.134076	0.167534	1.41266	1.33471	-0.00403469	0.00299533	0.0487241	0.0424024	0.0911265	0.166762	0.0360055	0.0714285	-0.031738	0
1.248	0.260751	0.0157919	-0.00458499	-0.00119554	0.136901	0.170183	1.41266	1.31509	-0.00402028	0.0030762	0.0480534	0.0430731	0.0911265	0.16731	0.0359974	0.0714345	-0.01709	0
1.25	0.252704	0.0158011	-0.00536931	-0.00135684	0.139727	0.172794	1.41266	1.29547	-0.003268	0.00322719	0.0473927	0.0437338	0.0911265	0.167823	0.0359901	0.0714409	-0.024414	0
1.252	0.235026	0.0158119	-0.00601506	-0.00141369	0.142552	0.175365	1.41266	1.27585	-0.0020264	0.00346465	0.0467419	0.0443846	0.0911265	0.168311	0.0359848	0.0714475	-0.024414	0
1.254	0.21405	0.0158239	-0.0065719	-0.00140671	0.145377	0.177897	1.41266	1.25623	-0.00076278	0.00379485	0.0461011	0.0450254	0.0911265	0.16876	0.035982	0.0714548	-0.0097656	0
1.256	0.204419	0.015837	-0.00711993	-0.00145545	0.148203	0.18039	1.41266	1.23661	4.733e-05	0.00420692	0.0454701	0.0456564	0.0911265	0.169178	0.0359813	0.0714628	-0.03418	0
1.258	0.191491	0.0158513	-0.00767668	-0.00147001	0.151028	0.182844	1.41266	1.21699	0.00013043	0.00469117	0.0448491	0.0462774	0.0911265	0.169574	0.0359815	0.0714717	-0.01709	0
1.26	0.18186	0.0158666	-0.00823089	-0.00149687	0.153853	0.185258	1.41266	1.19737	-0.00046962	0.00524305	0.0442381	0.0468884	0.0911265	0.169948	0.0359812	0.0714816	-0.021973	0
1.262	0.168997	0.0158831	-0.00882123	-0.00149077	0.156679	0.187633	1.41266	1.17775	-0.00142085	0.00584695	0.0436369	0.0474896	0.0911265	0.170298	0.0359793	0.0714927	-0.029297	0
1.264	0.157718	0.0159007	-0.00951731	-0.00150105	0.159504	0.189969	1.41266	1.15813	-0.00226123	0.00648204	0.0430457	0.0480808	0.0911265	0.170625	0.0359756	0.0715051	-0.026855	0
1.266	0.14967	0.0159198	-0.0103178	-0.00154428	0.162329	0.192266	1.41266	1.13851	-0.00261157	0.00713028	0.0424644	0.0486621	0.0911265	0.170932	0.0359707	0.0715187	-0.019531	0
1.268	0.139974	0.0159404	-0.0111163	-0.001556	0.165155	0.194523	1.41266	1.11889	-0.00234682	0.0077616	0.0418931	0.0492334	0.0911265	0.171222	0.0359658	0.0715336	-0.026855	0
1.27	0.131927	0.0159626	-0.0117972	-0.00155637	0.16798	0.196741	1.41266	1.09927	-0.00164869	0.00833744	0.0413317	0.0497948	0.0911265	0.171494	0.0359618	0.0715497	-0.01709	0
1.272	0.131927	0.0159862	-0.0123222	-0.00162562	0.170805	0.19892	1.41266	1.07965	-0.00091548	0.0088329	0.0407802	0.0503463	0.0911265	0.171758	0.0359592	0.0715668	-0.021973	0
1.274	0.109367	0.0160109	-0.0127049	-0.0013895	0.173631	0.20106	1.41266	1.06003	-0.00057248	0.00923571	0.0402387	0.0508878	0.0911265	0.171999	0.0359577	0.0715849	-0.019531	0
1.276	0.111016	0.0160363	-0.0129539	-0.00143809	0.176456	0.20316	1.41266	1.04041	-0.00087263	0.00954234	0.039707	0.0514195	0.0911265	0.17222	0.0359563	0.0716037	-0.019531	0
1.278	0.104552	0.0160622	-0.0130659	-0.00136607	0.179281	0.205221	1.41266	1.02079	-0.00177759	0.00977059	0.0391854	0.0519411	0.0911265	0.172435	0.0359536	0.071623	-0.019531	0
1.28	0.0997369	0.0160883	-0.0130643	-0.00130299	0.182107	0.207243	1.41266	1.00117	-0.00297264	0.00995269	0.0386736	0.0524529	0.0911265	0.172639	0.0359489	0.0716427	-0.021973	0
1.282	0.0932725	0.0161144	-0.0130314	-0.00121547	0.184932	0.209226	1.41266	0.981549	-0.00400738	0.0101122	0.0381718	0.0529547	0.0911265	0.172832	0.0359419	0.0716628	-0.031738	0
1.284	0.0965047	0.0161405	-0.0130852	-0.00126278	0.187757	0.21117	1.41266	0.961929	-0.00449686	0.0102607	0.0376799	0.0534466	0.0911265	0.173022	0.0359334	0.0716832	-0.021973	0
1.286	0.0916894	0.0161667	-0.0132986	-0.00121934	0.190583	0.213074	1.41266	0.942309	-0.00429276	0.0104022	0.0371979	0.0539286	0.0911265	0.17321	0.0359246	0.0717038	-0.01709	0
1.288	0.083642	0.0161933	-0.013645	-0.0011413	0.193408	0.214939	1.41266	0.922689	-0.00354806	0.0105333	0.0367259	0.0544006	0.0911265	0.173386	0.0359167	0.0717248	-0.019531	0
1.29	0.0804099	0.0162206	-0.0140324	-0.00112834	0.196233	0.216765	1.41266	0.903069	-0.00264441	0.0106569	0.0362638	0.0548627	0.0911265	0.17355	0.0359106	0.0717459	-0.021973	0
1.292	0.0771777	0.0162486	-0.0143651	-0.00110867	0.199059	0.218551	1.41266	0.883449	-0.00201735	0.0107902	0.0358116	0.0553148	0.0911265	0.173707	0.0359059	0.0717674	-0.029297	0
1.294	0.0691303	0.0162774	-0.014562	-0.00100667	0.201884	0.220298	1.41266	0.863829	-0.0019609	0.0109555	0.0353694	0.0557571	0.0911265	0.173854	0.0359019	0.0717891	-0.024414	0
1.296	0.064315	0.0163065	-0.0145494	-0.00093575	0.204709	0.222006	1.41266	0.844209	-0.0024976	0.0111728	0.0349371	0.0561894	0.0911265	0.173987	0.0358975	0.0718113	-0.026855	0
1.298	0.064315	0.0163356	-0.0142814	-0.00091851	0.207535	0.223675	1.41266	0.824589	-0.0033701	0.0114628	0.0345147	0.0566118	0.0911265	0.174116	0.0358916	0.0718339	-0.01709	0
1.3	0.0610829	0.0163642	-0.0137767	-0.00084152	0.21036	0.225305	1.41266	0.804969	-0.00415922	0.0118452	0.0341023	0.0570242	0.0911265	0.174241	0.0358841	0.0718572	-0.019531	0
1.302	0.0578507	0.0163917	-0.0131053	-0.00075815	0.213185	0.226895	1.41266	0.785349	-0.00447655	0.012334	0.0336998	0.0574267	0.0911265	0.17436	0.0358754	0.0718814	-0.0097656	0
1.304	0.064315	0.0164179	-0.0123385	-0.00079355	0.216011	0.228446	1.41266	0.765729	-0.00414109	0.012937	0.0333072	0.0578193	0.0911265	0.174482	0.0358668	0.0719067	-0.014648	0
1.306	0.0513864	0.0164426	-0.0115486	-0.00059344	0.218836	0.229958	1.41266	0.746109	-0.00325825	0.0136535	0.0329246	0.0582019	0.0911265	0.174598	0.0358594	0.0719332	-0.026855	0
1.308	0.0562676	0.0164657	-0.0108316	-0.00060947	0.221661	0.231431	1.41266	0.726489	-0.00216883	0.0144734	0.0325519	0.0585746	0.0911265	0.174706	0.035854	0.0719614	-0.012207	0
1.31	0.0498033	0.0164874	-0.0102793	-0.00051194	0.224487	0.232864	1.41266	0.706869	-0.00129338	0.0153832	0.0321891	0.0589374	0.0911265	0.174812	0.0358505	0.0719912	-0.014648	0
1.312	0.0465711	0.0165079	-0.00993684	-0.00046277	0.227312	0.234258	1.41266	0.687249	-0.00094387	0.0163733	0.0318362	0.0592903	0.0911265	0.174908	0.0358483	0.072023	-0.019531	0
1.314	0.0513864	0.0165278	-0.00979761	-0.00050346	0.230137	0.235613	1.41266	0.667629	-0.00118918	0.0174379	0.0314933	0.0596332	0.0911265	0.175006	0.0358462	0.0720568	-0.019531	0
1.316	0.0481542	0.0165474	-0.00982054	-0.0004729	0.232963	0.236929	1.41266	0.648009	-0.00183126	0.0185725	0.0311603	0.0599662	0.0911265	0.175106	0.0358431	0.0720928	-0.014648	0
1.318	0.0481542	0.016567	-0.00994111	-0.00047871	0.235788	0.238205	1.41266	0.628389	-0.00249801	0.0197761	0.0308373	0.0602892	0.0911265	0.175202	0.0358388	0.0721312	-0.012207	0
1.32	0.044988	0.0165869	-0.0100823	-0.00045358	0.238613	0.239442	1.41266	0.608769	-0.00281297	0.0210509	0.0305242	0.0606023	0.0911265	0.175295	0.0358335	0.072172	-0.014648	0
1.322	0.0513864	0.0166071	-0.0101868	-0.00052346	0.241438	0.24064	1.41266	0.589149	-0.00256754	0.0223902	0.030221	0.0609055	0.0911265	0.175391	0.0358281	0.0722154	-0.021973	0
1.324	0.043339	0.0166274	-0.0102504	-0.00044424	0.244264	0.241799	1.41266	0.569529	-0.00181541	0.0237733	0.0299277	0.0611988	0.0911265	0.175486	0.0358237	0.0722616	-0.01709	0
1.326	0.0352915	0.0166479	-0.0103083	-0.00036379	0.247089	0.242918	1.41266	0.549909	-0.00084448	0.0251758	0.0296444	0.0614821	0.0911265	0.175565	0.0358211	0.0723105	-0.014648	0
1.328	0.044988	0.0166686	-0.0103841	-0.00046716	0.249914	0.243998	1.41266	0.530289	-4.151e-05	0.0265699	0.029371	0.0617555	0.0911265	0.175645	0.0358202	0.0723623	-0.0073242	0
1.33	0.0352915	0.0166893	-0.0104653	-0.00036934	0.25274	0.245039	1.41266	0.510669	0.00028575	0.0279258	0.0291075	0.062019	0.0911265	0.175725	0.0358204	0.0724168	-0.01709	0
1.332	0.0417559	0.0167103	-0.010525	-0.00043948	0.255565	0.246041	1.41266	0.491049	4.946e-05	0.0292244	0.028854	0.0622725	0.0911265	0.175802	0.0358208	0.0724739	-0.021973	0
1.334	0.0385237	0.0167313	-0.0105389	-0.000406	0.25839	0.247004	1.41266	0.471429	-0.00057784	0.0304548	0.0286104	0.0625161	0.0911265	0.175883	0.0358202	0.0725336	-0.0097656	0
1.336	0.0417559	0.0167524	-0.0104465	-0.0004362	0.261216	0.247927	1.41266	0.451809	-0.00124174	0.0316045	0.0283767	0.0627498	0.0911265	0.175963	0.0358184	0.0725957	-0.014648	0
1.338	0.0417559	0.0167733	-0.0101463	-0.00042367	0.264041	0.248811	1.41266	0.432189	-0.00156782	0.0326685	0.028153	0.0629735	0.0911265	0.176046	0.0358156	0.0726599	-0.01709	0
1.34	0.0417559	0.0167936	-0.00958762	-0.00040034	0.266866	0.249656	1.41266	0.412569	-0.00133474	0.0336551	0.0279392	0.0631873	0.0911265	0.17613	0.0358127	0.0727263	-0.0097656	0
1.342	0.0369406	0.0168128	-0.00883836	-0.00032649	0.269692	0.250461	1.41266	0.392949	-0.00057938	0.0345749	0.0277353	0.0633912	0.0911265	0.176209	0.0358108	0.0727945	-0.019531	0
1.344	0.043339	0.0168304	-0.00803836	-0.00034837	0.272517	0.251227	1.41266	0.373329	0.00041847	0.0354396	0.0275414	0.0635851	0.0911265	0.176289	0.0358106	0.0728645	-0.01709	0
1.346	0.043339	0.0168465	-0.00731933	-0.00031721	0.275342	0.251954	1.41266	0.353709	0.00126439	0.0362609	0.0273573	0.0637691	0.0911265	0.176376	0.0358123	0.0729362	-0.019531	0
1.348	0.0417559	0.0168611	-0.00674901	-0.00028181	0.278168	0.252642	1.41266	0.334089	0.00162643	0.0370331	0.0271833	0.0639432	0.0911265	0.176461	0.0358152	0.0730095	-0.014648	0
1.35	0.0417559	0.0168746	-0.00631329	-0.00026362	0.280993	0.253291	1.41266	0.314469	0.00137914	0.0377339	0.0270191	0.0641074	0.0911265	0.176544	0.0358182	0.0730843	-0.01709	0
1.352	0.043339	0.0168873	-0.00596987	-0.00025873	0.283818	0.2539	1.41266	0.294849	0.00065339	0.0383438	0.0268649	0.0642616	0.0911265	0.176629	0.0358202	0.0731603	-0.012207	0
1.354	0.043339	0.0168992	-0.00570058	-0.00024706	0.286644	0.25447	1.41266	0.275229	-0.0002268	0.0388488	0.0267206	0.0644059	0.0911265	0.176716	0.0358207	0.0732375	-0.014648	0
1.356	0.0465711	0.0169106	-0.0054498	-0.0002538	0.289469	0.255001	1.41266	0.255609	-0.00089242	0.0392383	0.0265863	0.0645402	0.0911265	0.176806	0.0358195	0.0733156	-0.026855	0
1.358	0.044988	0.0169215	-0.00506929	-0.00022806	0.292294	0.255493	1.41266	0.235989	-0.00109596	0.039516	0.0264618	0.0646647	0.0911265	0.176897	0.0358176	0.0733944	-0.019531	0
1.36	0.043339	0.0169316	-0.00441642	-0.0001914	0.29512	0.255945	1.41266	0.216369	-0.00081984	0.0396965	0.0263473	0.0647791	0.0911265	0.176986	0.0358156	0.0734736	-0.026855	0
1.362	0.043339	0.0169405	-0.00346801	-0.0001503	0.297945	0.256358	1.41266	0.196749	-0.00027884	0.0397844	0.0262428	0.0648837	0.0911265	0.177072	0.0358145	0.0735531	-0.029297	0
1.364	0.044988	0.0169474	-0.00232499	-0.0001046	0.30077	0.256732	1.41266	0.177129	0.00018274	0.0397731	0.0261482	0.0649783	0.0911265	0.177161	0.0358144	0.0736326	-0.012207	0
1.366	0.0498033	0.0169521	-0.00117833	-5.868e-05	0.303596	0.257067	1.41266	0.157509	0.00025197	0.0396437	0.0260635	0.065063	0.0911265	0.177256	0.0358149	0.0737121	-0.01709	0
1.368	0.0498033	0.0169544	-0.00023703	-1.18e-05	0.306421	0.257362	1.41266	0.137889	-0.00020936	0.0393518	0.0259887	0.0651378	0.0911265	0.177355	0.0358149	0.073791	-0.014648	0
1.37	0.043339	0.0169549	0.00039927	1.73e-05	0.309246	0.257618	1.41266	0.118269	-0.0011036	0.0388402	0.0259239	0.0652026	0.0911265	0.177448	0.0358136	0.0738692	-0.014648	0
1.372	0.043339	0.0169541	0.00078859	3.418e-05	0.312072	0.257835	1.41266	0.0986488	-0.00214221	0.038071	0.025869	0.0652575	0.0911265	0.177535	0.0358104	0.0739462	-0.024414	0
1.374	0.0369406	0.0169525	0.00105931	3.913e-05	0.314897	0.258013	1.41266	0.0790288	-0.00297534	0.0370355	0.025824	0.0653025	0.0911265	0.177615	0.0358052	0.0740212	-0.012207	0
1.376	0.044988	0.0169504	0.00130997	5.893e-05	0.317722	0.258151	1.41266	0.0594088	-0.00334809	0.0357519	0.025789	0.0653375	0.0911265	0.177697	0.0357989	0.074094	-0.0097656	0
1.378	0.0417559	0.0169478	0.00156646	6.541e-05	0.320548	0.25825	1.41266	0.0397888	-0.00321321	0.0342697	0.0257639	0.0653626	0.0911265	0.177784	0.0357924	0.0741641	-0.0097656	0
1.38	0.0417559	0.0169446	0.00178442	7.451e-05	0.323373	0.25831	1.41266	0.0201688	-0.00274872	0.0326667	0.0257487	0.0653778	0.0911265	0.177867	0.0357864	0.074231	-0.0024414	0
1.382	0.0417559	0.0169411	0.00190866	7.97e-05	0.326198	0.258331	1.41266	0.00054878	-0.00227315	0.0310386	0.0257434	0.0653831	0.0911265	0.177951	0.0357814	0.0742947	-0.019531	0
1.384	0.0417559	0.0169373	0.00194261	8.112e-05	0.329024	0.258313	1.41266	-0.0190712	-0.00209916	0.0294928	0.0257481	0.0653784	0.0911265	0.178034	0.035777	0.0743552	-0.012207	0
1.386	0.0401068	0.0169334	0.00193265	7.751e-05	0.331849	0.258255	1.41266	-0.0386912	-0.0023924	0.0281318	0.0257627	0.0653638	0.0911265	0.178116	0.0357725	0.0744129	-0.012207	0
1.388	0.044988	0.0169295	0.00190572	8.573e-05	0.334674	0.258158	1.41266	-0.0583112	-0.00309671	0.027026	0.0257873	0.0653392	0.0911265	0.178201	0.035767	0.074468	-0.012207	0
1.39	0.0369406	0.0169257	0.00186218	6.879e-05	0.3375	0.258021	1.41266	-0.0779312	-0.00396023	0.0262058	0.0258218	0.0653047	0.0911265	0.178283	0.03576	0.0745212	-0.01709	0
1.392	0.0369406	0.016922	0.00181208	6.694e-05	0.340325	0.257846	1.41266	-0.0975512	-0.00465043	0.0256694	0.0258662	0.0652603	0.0911265	0.178357	0.0357514	0.0745731	-0.021973	0
1.394	0.0385237	0.0169183	0.00179842	6.928e-05	0.34315	0.257631	1.41266	-0.117171	-0.00490315	0.0253802	0.0259205	0.065206	0.0911265	0.178433	0.0357418	0.0746242	-0.0097656	0
1.396	0.0401068	0.0169147	0.00188887	7.576e-05	0.345975	0.257377	1.41266	-0.136791	-0.00463884	0.0252665	0.0259848	0.0651417	0.0911265	0.178511	0.0357323	0.0746748	-0.012207	0
1.398	0.0369406	0.016911	0.00211241	7.803e-05	0.348801	0.257084	1.41266	-0.156411	-0.00399565	0.025244	0.026059	0.0650675	0.0911265	0.178588	0.0357236	0.0747253	-0.024414	0
1.4	0.0385237	0.0169068	0.00238328	9.181e-05	0.351626	0.256752	1.41266	-0.176031	-0.00326483	0.0252398	0.0261432	0.0649833	0.0911265	0.178664	0.0357164	0.0747758	-0.0097656	0
1.402	0.0401068	0.016902	0.00255042	0.00010229	0.354451	0.25638	1.41266	-0.195651	-0.00275835	0.0251993	0.0262372	0.0648893	0.0911265	0.178742	0.0357104	0.0748262	-0.01709	0
1.404	0.044988	0.0168969	0.00254904	0.00011468	0.357277	0.255969	1.41266	-0.215271	-0.00266916	0.0250822	0.0263412	0.0647853	0.0911265	0.178828	0.0357049	0.0748765	-0.014648	0
1.406	0.0369406	0.0168918	0.00244637	9.037e-05	0.360102	0.255519	1.41266	-0.234891	-0.00298679	0.0248624	0.0264552	0.0646713	0.0911265	0.178909	0.0356993	0.0749265	-0.014648	0
1.408	0.0369406	0.0168869	0.0023396	8.643e-05	0.362927	0.25503	1.41266	-0.254511	-0.00350488	0.0245267	0.026579	0.0645475	0.0911265	0.178983	0.0356928	0.0749759	-0.014648	0
1.41	0.0401068	0.0168822	0.00225304	9.036e-05	0.365753	0.254501	1.41266	-0.274131	-0.00391653	0.024076	0.0267128	0.0644137	0.0911265	0.17906	0.0356853	0.0750245	-0.012207	0
1.412	0.0352915	0.0168777	0.00213087	7.52e-05	0.368578	0.253933	1.41266	-0.293751	-0.00395483	0.0235315	0.0268566	0.0642699	0.0911265	0.179136	0.0356775	0.0750721	-0.012207	0
1.414	0.0320594	0.0168735	0.00192762	6.18e-05	0.371403	0.253326	1.41266	-0.313371	-0.00351442	0.0229249	0.0270102	0.0641163	0.0911265	0.179203	0.03567	0.0751185	-0.0097656	0
1.416	0.0352915	0.0168696	0.00171112	6.039e-05	0.374229	0.25268	1.41266	-0.332991	-0.00269841	0.0222795	0.0271738	0.0639527	0.0911265	0.179271	0.0356638	0.0751637	-0.0097656	0
1.418	0.0337085	0.0168662	0.00160883	5.423e-05	0.377054	0.251994	1.41266	-0.352611	-0.00177125	0.021609	0.0273473	0.0637792	0.0911265	0.17934	0.0356593	0.0752076	0	0
1.42	0.043339	0.016863	0.00161205	6.986e-05	0.379879	0.251269	1.41266	-0.372231	-0.00104069	0.0209279	0.0275308	0.0635957	0.0911265	0.179417	0.0356565	0.0752502	-0.024414	0
1.422	0.0320594	0.0168597	0.00154885	4.966e-05	0.382705	0.250505	1.41266	-0.391851	-0.00072258	0.0202447	0.0277242	0.0634023	0.0911265	0.179492	0.0356547	0.0752913	-0.021973	0
1.424	0.0352915	0.0168566	0.00129625	4.575e-05	0.38553	0.249702	1.41266	-0.411471	-0.00084955	0.0195545	0.0279275	0.063199	0.0911265	0.179559	0.0356532	0.0753311	-0.0073242	0
1.426	0.0385237	0.016854	0.0009058	3.489e-05	0.388355	0.248859	1.41266	-0.431091	-0.00126179	0.0188488	0.0281408	0.0629857	0.0911265	0.179633	0.0356511	0.0753695	-0.0073242	0
1.428	0.0369406	0.0168522	0.00050918	1.881e-05	0.391181	0.247977	1.41266	-0.450711	-0.00168159	0.0181274	0.0283639	0.0627626	0.0911265	0.179709	0.0356481	0.0754065	-0.0097656	0
1.43	0.0320594	0.0168512	0.00017902	5.74e-06	0.394006	0.247056	1.41266	-0.470331	-0.00183991	0.0174057	0.0285971	0.0625294	0.0911265	0.179778	0.0356446	0.075442	-0.012207	0
1.432	0.0417559	0.0168509	-0.00011496	-4.8e-06	0.396831	0.246096	1.41266	-0.489951	-0.0015992	0.0167209	0.0288401	0.0622864	0.0911265	0.179851	0.0356412	0.0754762	-0.014648	0
1.434	0.0417559	0.0168511	-0.00046142	-1.927e-05	0.399657	0.245096	1.41266	-0.509571	-0.00101531	0.0161199	0.0290931	0.0620334	0.0911265	0.179935	0.0356385	0.075509	-0.0048828	0
1.436	0.0320594	0.016852	-0.00094266	-3.022e-05	0.402482	0.244058	1.41266	-0.529191	-0.00030933	0.0156365	0.029356	0.0617705	0.0911265	0.180009	0.0356372	0.0755408	0.0024414	0
1.438	0.0352915	0.0168539	-0.00156656	-5.529e-05	0.405307	0.24298	1.41266	-0.548811	0.00023591	0.0152859	0.0296288	0.0614977	0.0911265	0.180076	0.0356371	0.0755717	0	0
1.44	0.0337085	0.016857	-0.00221918	-7.481e-05	0.408133	0.241862	1.41266	-0.568431	0.00040435	0.0150662	0.0299116	0.0612149	0.0911265	0.180145	0.0356378	0.0756021	-0.0073242	0
1.442	0.0352915	0.0168615	-0.00273562	-9.654e-05	0.410958	0.240706	1.41266	-0.588051	0.00014225	0.0149594	0.0302043	0.0609222	0.0911265	0.180214	0.0356383	0.0756321	-0.0097656	0
1.444	0.0337085	0.0168669	-0.00304628	-0.00010269	0.413783	0.23951	1.41266	-0.607671	-0.00041835	0.0149405	0.0305069	0.0606196	0.0911265	0.180283	0.0356381	0.075662	-0.0048828	0
1.446	0.0385237	0.016873	-0.00320887	-0.00012362	0.416609	0.238275	1.41266	-0.627291	-0.00101808	0.0149842	0.0308195	0.060307	0.0911265	0.180355	0.0356366	0.0756919	-0.01709	0
1.448	0.0401068	0.0168794	-0.00331616	-0.000133	0.419434	0.237001	1.41266	-0.646911	-0.00138705	0.0150602	0.031142	0.0599845	0.0911265	0.180434	0.0356342	0.0757219	-0.026855	0
1.45	0.0385237	0.0168861	-0.00341953	-0.00013173	0.422259	0.235688	1.41266	-0.666531	-0.00136652	0.0151337	0.0314744	0.0596521	0.0911265	0.180513	0.0356315	0.0757521	-0.024414	0
1.452	0.0401068	0.0168929	-0.00351294	-0.00014089	0.425085	0.234335	1.41266	-0.686151	-0.00097756	0.0151756	0.0318168	0.0593097	0.0911265	0.180591	0.0356291	0.0757825	-0.024414	0
1.454	0.0498033	0.0168999	-0.00356722	-0.00017766	0.42791	0.232943	1.41266	-0.705771	-0.00040634	0.0151616	0.0321691	0.0589574	0.0911265	0.180681	0.0356277	0.0758128	-0.024414	0
1.456	0.043339	0.0169071	-0.00360033	-0.00015603	0.430735	0.231512	1.41266	-0.725391	8.221e-05	0.0150715	0.0325313	0.0585952	0.0911265	0.180774	0.0356274	0.075843	-0.021973	0
1.458	0.0417559	0.0169143	-0.00369012	-0.00015408	0.433561	0.230041	1.41266	-0.745011	0.00026245	0.0148931	0.0329035	0.058223	0.0911265	0.180859	0.0356278	0.075873	-0.024414	0
1.46	0.044988	0.0169216	-0.00388684	-0.00017486	0.436386	0.228532	1.41266	-0.764631	4.727e-05	0.014621	0.0332855	0.0578409	0.0911265	0.180946	0.0356281	0.0759025	-0.043945	0
1.462	0.043339	0.0169294	-0.00415701	-0.00018016	0.439211	0.226983	1.41266	-0.784251	-0.00047456	0.014256	0.0336776	0.0574489	0.0911265	0.181034	0.0356276	0.0759314	-0.026855	0
1.464	0.0481542	0.0169377	-0.00443285	-0.00021346	0.442037	0.225395	1.41266	-0.803871	-0.00107925	0.0138108	0.0340795	0.057047	0.0911265	0.181126	0.0356261	0.0759594	-0.019531	0
1.466	0.0481542	0.0169466	-0.00466819	-0.00022479	0.444862	0.223767	1.41266	-0.823491	-0.00150845	0.0133017	0.0344914	0.0566351	0.0911265	0.181222	0.0356235	0.0759865	-0.0097656	0
1.468	0.0530354	0.0169559	-0.00484158	-0.00025678	0.447687	0.222101	1.41266	-0.843111	-0.00158575	0.0127325	0.0349132	0.0562133	0.0911265	0.181323	0.0356204	0.0760126	-0.014648	0
1.47	0.0578507	0.0169656	-0.00493047	-0.00028523	0.450512	0.220395	1.41266	-0.862731	-0.00129527	0.0120971	0.035345	0.0557815	0.0911265	0.181434	0.0356175	0.0760374	-0.014648	0
1.472	0.0546186	0.0169755	-0.00486899	-0.00026594	0.453338	0.21865	1.41266	-0.882351	-0.00078406	0.0114005	0.0357866	0.0553399	0.0911265	0.181547	0.0356154	0.0760609	-0.0024414	0
1.474	0.0530354	0.0169852	-0.00454409	-0.000241	0.456163	0.216866	1.41266	-0.901971	-0.00028971	0.0106668	0.0362382	0.0548882	0.0911265	0.181654	0.0356144	0.076083	-0.0048828	0
1.476	0.0546186	0.0169943	-0.00388625	-0.00021226	0.458988	0.215042	1.41266	-0.921591	-2.995e-05	0.00993145	0.0366998	0.0544267	0.0911265	0.181762	0.0356141	0.0761036	-0.021973	0
1.478	0.0562676	0.0170021	-0.00295631	-0.00016634	0.461814	0.213179	1.41266	-0.941211	-0.00010568	0.009234	0.0371713	0.0539552	0.0911265	0.181873	0.0356139	0.0761227	-0.0048828	0
1.48	0.0578507	0.017008	-0.00190638	-0.00011029	0.464639	0.211277	1.41266	-0.960831	-0.00045928	0.00861803	0.0376527	0.0534738	0.0911265	0.181987	0.0356134	0.0761406	-0.012207	0
1.482	0.0594338	0.0170118	-0.0008738	-5.193e-05	0.467464	0.209336	1.41266	-0.980451	-0.0009034	0.0081265	0.038144	0.0529825	0.0911265	0.182104	0.035612	0.0761573	-0.012207	0
1.484	0.062666	0.0170136	7.476e-05	4.68e-06	0.47029	0.207355	1.41266	-1.00007	-0.00120733	0.00779248	0.0386453	0.0524812	0.0911265	0.182226	0.0356099	0.0761733	-0.026855	0
1.486	0.0610829	0.0170134	0.00092569	5.654e-05	0.473115	0.205336	1.41266	-1.01969	-0.00120372	0.00763184	0.0391565	0.05197	0.0911265	0.18235	0.0356075	0.0761887	0.0097656	0
1.488	0.062666	0.0170116	0.0016636	0.00010425	0.47594	0.203277	1.41266	-1.03931	-0.00086642	0.00764088	0.0396776	0.0514489	0.0911265	0.182474	0.0356054	0.076204	-0.014648	0
1.49	0.0610829	0.0170082	0.00224387	0.00013706	0.478766	0.201178	1.41266	-1.05893	-0.00032252	0.00780315	0.0402086	0.0509178	0.0911265	0.182598	0.0356042	0.0762194	-0.031738	0
1.492	0.0658981	0.0170037	0.00265667	0.00017507	0.481591	0.199041	1.41266	-1.07855	0.00020475	0.0080993	0.0407496	0.0503769	0.0911265	0.182725	0.0356041	0.0762353	-0.019531	0
1.494	0.0707134	0.0169984	0.00301091	0.00021291	0.484416	0.196864	1.41266	-1.09817	0.00049329	0.00850648	0.0413006	0.0498259	0.0911265	0.182861	0.0356048	0.0762519	-0.041504	0
1.496	0.0723624	0.0169924	0.00348821	0.00025242	0.487242	0.194648	1.41266	-1.11779	0.00041762	0.00899283	0.0418614	0.0492651	0.0911265	0.183004	0.0356057	0.0762694	-0.03418	0
1.498	0.0691303	0.0169854	0.0042088	0.00029096	0.490067	0.192393	1.41266	-1.13741	2.44e-06	0.00952084	0.0424322	0.0486943	0.0911265	0.183146	0.0356061	0.0762879	-0.036621	0
1.5	0.0707134	0.016977	0.00515653	0.00036464	0.492892	0.190099	1.41266	-1.15703	-0.00058987	0.0100522	0.0430129	0.0481136	0.0911265	0.183286	0.0356055	0.0763075	-0.0073242	0
1.502	0.0707134	0.0169667	0.00617421	0.0004366	0.495718	0.187765	1.41266	-1.17665	-0.00113255	0.0105452	0.0436036	0.0475229	0.0911265	0.183427	0.0356038	0.0763281	-0.031738	0
1.504	0.0691303	0.0169543	0.00702733	0.0004858	0.498543	0.185392	1.41266	-1.19627	-0.00143568	0.0109525	0.0442042	0.0469223	0.0911265	0.183567	0.0356012	0.0763496	-0.039063	0
1.506	0.0707134	0.0169403	0.00755151	0.00053399	0.501368	0.18298	1.41266	-1.21589	-0.00143111	0.0112175	0.0448147	0.0463118	0.0911265	0.183707	0.0355984	0.0763718	-0.01709	0
1.508	0.0707134	0.0169252	0.00771957	0.00054588	0.504194	0.180528	1.41266	-1.23551	-0.00120069	0.0112579	0.0454351	0.0456914	0.0911265	0.183848	0.0355957	0.0763942	-0.05127	0
1.51	0.064315	0.0169098	0.00751674	0.00048344	0.507019	0.178038	1.41266	-1.25513	-0.00093376	0.0109531	0.0460655	0.045061	0.0911265	0.183983	0.0355936	0.0764164	-0.026855	0
1.512	0.0674812	0.0168947	0.00684693	0.00046204	0.509844	0.175508	1.41266	-1.27475	-0.00083489	0.0101532	0.0467058	0.0444207	0.0911265	0.184115	0.0355918	0.0764376	-0.05127	0
1.514	0.0707134	0.016881	0.00563273	0.00039831	0.51267	0.172939	1.41266	-1.29437	-0.0010263	0.00869228	0.047356	0.0437705	0.0911265	0.184253	0.03559	0.0764564	-0.029297	0
1.516	0.0674812	0.0168698	0.00394356	0.00026612	0.515495	0.17033	1.41266	-1.31399	-0.00148958	0.00639688	0.0480162	0.0431103	0.0911265	0.184391	0.0355875	0.0764715	-0.012207	0
1.518	0.064315	0.0168619	0.0019844	0.00012763	0.51832	0.167683	1.41266	-1.33361	-0.00207087	0.0030969	0.0486863	0.0424402	0.0911265	0.184523	0.0355839	0.076481	-0.03418	0
1.52	0.064315	0.0168579	-4.13e-06	-2.7e-07	0.521146	0.164996	1.41266	-1.35323	-0.00254517	-0.00136642	0.0493664	0.0417601	0.0911265	0.184652	0.0355793	0.0764827	0.058594	0
1.522	0.0658981	0.0168579	-0.00177334	-0.00011686	0.523971	0.16227	1.41266	-1.37285	-0.00271093	-0.00713971	0.0500563	0.0410702	0.0911265	0.184782	0.035574	0.0764742	0.041504	0
1.524	0.0594338	0.0168615	-0.00297863	-0.00017703	0.526796	0.159505	1.41266	-1.39247	-0.0024713	-0.014339	0.0507562	0.0403703	0.0911265	0.184907	0.0355688	0.0764527	0.041504	0
1.526	0.062666	0.0168674	-0.00314462	-0.00019706	0.529622	0.1567	1.41266	-1.41209	-0.00186604	-0.0230129	0.051466	0.0396604	0.0911265	0.18503	0.0355645	0.0764154	0.10498	0
1.528	0.0610829	0.0168737	-0.0018906	-0.00011548	0.532447	0.153856	1.41266	-1.43171	-0.00104136	-0.0331191	0.0521858	0.0389407	0.0911265	0.185153	0.0355616	0.0763592	0.041504	0
1.53	0.0578507	0.0168775	0.00069977	4.048e-05	0.535272	0.150973	1.41266	-1.45133	-0.0001716	-0.0445093	0.0529155	0.038211	0.0911265	0.185272	0.0355604	0.0762816	0.026855	0
1.532	0.0610829	0.0168761	0.0040323	0.0002463	0.538098	0.148051	1.41266	-1.47095	0.00063068	-0.0569005	0.0536551	0.0374714	0.0911265	0.185391	0.0355608	0.0761802	0.031738	0
1.534	0.0594338	0.016868	0.00740086	0.00043986	0.540923	0.145089	1.41266	-1.49057	0.00137163	-0.0698323	0.0544047	0.0367218	0.0911265	0.185512	0.0355629	0.0760535	-0.014648	0
1.536	0.0562676	0.0168532	0.0104003	0.0005852	0.543748	0.142089	1.41266	-1.51019	0.00217266	-0.0826344	0.0551642	0.0359623	0.0911265	0.185627	0.0355664	0.075901	-0.012207	0
1.538	0.0562676	0.0168324	0.0130545	0.00073455	0.546574	0.139049	1.41266	-1.52981	0.00320766	-0.0944333	0.0559336	0.0351929	0.0911265	0.18574	0.0355718	0.0757239	-0.024414	0
1.54	0.0546186	0.0168063	0.0156772	0.00085627	0.549399	0.135969	1.41266	-1.54943	0.00460404	-0.104262	0.0567129	0.0344136	0.0911265	0.185851	0.0355796	0.0755252	-0.01709	0
1.542	0.0498033	0.016775	0.0185528	0.00092399	0.552224	0.132851	1.41266	-1.56905	0.00635671	-0.111304	0.0575022	0.0336243	0.0911265	0.185955	0.0355905	0.0753097	-0.039063	0
1.544	0.0417559	0.0167378	0.0216218	0.00090284	0.555049	0.129693	1.41266	-1.58867	0.00831963	-0.115125	0.0583014	0.0328251	0.0911265	0.186047	0.0356052	0.0750833	0.01709	0
1.546	0.0401068	0.0166946	0.0243555	0.00097682	0.557875	0.126496	1.41266	-1.60829	0.010293	-0.115682	0.0591106	0.0320159	0.0911265	0.186129	0.0356238	0.0748524	-0.021973	0
1.548	0.0304763	0.0166459	0.0257822	0.00078575	0.5607	0.12326	1.41266	-1.62791	0.0121345	-0.113127	0.0599297	0.0311968	0.0911265	0.186199	0.0356463	0.0746236	-0.019531	0
1.55	0.0288932	0.0165943	0.0247169	0.00071415	0.563525	0.119984	1.41266	-1.64753	0.0137919	-0.107751	0.0607587	0.0303678	0.0911265	0.186259	0.0356722	0.0744028	-0.046387	0
1.552	0.024012	0.0165449	0.0205015	0.00049228	0.566351	0.11667	1.41266	-1.66715	0.01523	-0.100089	0.0615976	0.0295289	0.0911265	0.186311	0.0357012	0.0741949	0.021973	0
1.554	0.025661	0.0165039	0.0137414	0.00035262	0.569176	0.113316	1.41266	-1.68677	0.0163244	-0.0908826	0.0624465	0.02868	0.0911265	0.186361	0.0357328	0.0740039	0.012207	0
1.556	0.024012	0.0164764	0.00593976	0.00014263	0.572001	0.109923	1.41266	-1.70639	0.0168295	-0.0808887	0.0633053	0.0278212	0.0911265	0.186411	0.0357659	0.0738322	-0.068359	0
1.558	0.0288932	0.0164645	-0.00162412	-4.693e-05	0.574827	0.10649	1.41266	-1.72601	0.0164647	-0.0708071	0.064174	0.0269525	0.0911265	0.186464	0.0357992	0.0736805	-0.039063	0
1.56	0.0272441	0.0164678	-0.00853415	-0.00023251	0.577652	0.103019	1.41266	-1.74563	0.0150662	-0.0612381	0.0650527	0.0260738	0.0911265	0.18652	0.0358308	0.0735484	-0.03418	0
1.562	0.0272441	0.0164848	-0.0151961	-0.000414	0.580477	0.0995078	1.41266	-1.76525	0.0127111	-0.052567	0.0659413	0.0251852	0.0911265	0.186574	0.0358585	0.0734346	-0.012207	0
1.564	0.0191967	0.0165152	-0.0223657	-0.00042935	0.583303	0.0959577	1.41266	-1.78487	0.00973564	-0.0449748	0.0668398	0.0242867	0.0911265	0.186621	0.035881	0.0733371	0.0073242	0
1.566	0.025661	0.01656	-0.0303277	-0.00077824	0.586128	0.0923683	1.41266	-1.80449	0.0066319	-0.0385252	0.0677483	0.0233782	0.0911265	0.186666	0.0358973	0.0732536	0.046387	0
1.568	0.0272441	0.0166206	-0.038403	-0.00104626	0.588953	0.0887397	1.41266	-1.82411	0.00386642	-0.0331554	0.0686666	0.0224598	0.0911265	0.186719	0.0359078	0.0731819	0.014648	0
1.57	0.0207798	0.0166974	-0.0453298	-0.00094195	0.591779	0.0850719	1.41266	-1.84373	0.00170607	-0.0287076	0.069595	0.0215315	0.0911265	0.186767	0.0359134	0.07312	-0.048828	0
1.572	0.0143815	0.0167881	-0.0499102	-0.00071778	0.594604	0.0813648	1.41266	-1.86335	0.00013235	-0.0250275	0.0705332	0.0205933	0.0911265	0.186802	0.0359153	0.0730663	-0.087891	0
1.574	0.0143815	0.0168879	-0.0513154	-0.00073799	0.597429	0.0776185	1.41266	-1.88297	-0.00111548	-0.0219696	0.0714814	0.0196451	0.0911265	0.186831	0.0359143	0.0730193	-0.014648	0
1.576	0.0224289	0.0169906	-0.0492379	-0.00110435	0.600255	0.0738329	1.41266	-1.90259	-0.00238626	-0.0193834	0.0724395	0.018687	0.0911265	0.186867	0.0359108	0.072978	-0.036621	0
1.578	0.0401068	0.017089	-0.0440934	-0.00176845	0.60308	0.0700081	1.41266	-1.92221	-0.00392307	-0.017153	0.0734076	0.0177189	0.0911265	0.18693	0.0359044	0.0729414	-0.065918	0
1.58	0.044988	0.0171772	-0.0370509	-0.00166685	0.605905	0.0661441	1.41266	-1.94183	-0.00572441	-0.0151907	0.0743856	0.0167409	0.0911265	0.187015	0.0358948	0.0729091	-0.073242	0
1.582	0.0385237	0.0172513	-0.0295911	-0.00113996	0.608731	0.0622408	1.41266	-1.96145	-0.00752704	-0.0134116	0.0753735	0.015753	0.0911265	0.187098	0.0358815	0.0728805	-0.092773	0
1.584	0.0304763	0.0173105	-0.0228491	-0.00069636	0.611556	0.0582983	1.41266	-1.98107	-0.00891716	-0.0117547	0.0763713	0.0147552	0.0911265	0.187167	0.0358651	0.0728553	-0.070801	0
1.586	0.0288932	0.0173562	-0.0173623	-0.00050165	0.614381	0.0543165	1.41266	-2.00069	-0.00952083	-0.0101937	0.0773791	0.0137474	0.0911265	0.187227	0.0358467	0.0728334	-0.063477	0
1.588	0.0288932	0.0173909	-0.0132503	-0.00038284	0.617207	0.0502955	1.41266	-2.02031	-0.00918415	-0.00872357	0.0783968	0.0127297	0.0911265	0.187285	0.035828	0.0728144	-0.03418	0
1.59	0.025661	0.0174174	-0.0103942	-0.00026673	0.620032	0.0462352	1.41266	-2.03993	-0.00805422	-0.0073603	0.0794244	0.0117021	0.0911265	0.187339	0.0358107	0.0727984	-0.070801	0
1.592	0.0224289	0.0174382	-0.00847118	-0.00019	0.622857	0.0421358	1.41266	-2.05955	-0.00652506	-0.00613438	0.080462	0.0106645	0.0911265	0.187387	0.0357961	0.0727849	-0.026855	0
1.594	0.0352915	0.0174551	-0.00699808	-0.00024697	0.625683	0.037997	1.41266	-2.07917	-0.00507687	-0.005076	0.0815095	0.00961697	0.0911265	0.187445	0.0357845	0.0727736	-0.039063	0
1.596	0.0304763	0.0174691	-0.00551243	-0.000168	0.628508	0.0338191	1.41266	-2.09879	-0.00407972	-0.00421384	0.082567	0.00855954	0.0911265	0.187511	0.0357754	0.0727644	-0.029297	0
1.598	0.0320594	0.0174802	-0.00375565	-0.0001204	0.631333	0.0296019	1.41266	-2.11841	-0.0036483	-0.00357008	0.0836343	0.00749218	0.0911265	0.187573	0.0357677	0.0727566	0.0048828	0
1.6	0.0369406	0.0174877	-0.00169894	-6.276e-05	0.634159	0.0253454	1.41266	-2.13803	-0.0036112	-0.00315461	0.0847116	0.00641488	0.0911265	0.187642	0.0357604	0.0727499	-0.014648	0
1.602	0.0385237	0.0174911	0.00047864	1.844e-05	0.636984	0.0210497	1.41266	-2.15765	-0.00360635	-0.00296765	0.0857988	0.00532765	0.0911265	0.187718	0.0357532	0.0727437	0.0024414	0
1.604	0.0401068	0.0174901	0.00239841	9.619e-05	0.639809	0.0167148	1.41266	-2.17727	-0.00325821	-0.00298418	0.086896	0.00423049	0.0911265	0.187796	0.0357463	0.0727378	-0.014648	0
1.606	0.0304763	0.0174853	0.00361273	0.0001101	0.642635	0.0123407	1.41266	-2.19689	-0.0023588	-0.00314616	0.0880031	0.0031234	0.0911265	0.187867	0.0357407	0.0727316	-0.0073242	0
1.608	0.0288932	0.0174781	0.00383853	0.00011091	0.64546	0.00792726	1.41266	-2.21651	-0.00097255	-0.00338779	0.0891201	0.00200637	0.0911265	0.187926	0.0357374	0.0727251	0.01709	0
1.61	0.0207798	0.0174704	0.00311346	6.47e-05	0.648285	0.00347462	1.41266	-2.23613	0.00058331	-0.00364672	0.0902471	0.00087942	0.0911265	0.187976	0.035737	0.0727181	-0.0073242	-1766.02
1.612	0.0207798	0.0174642	0.00180652	3.754e-05	0.651111	0	0	0	0.00187313	-0.00387058	0	0	0	0.188018	0.0357394	0.0727106	0.031738	0
1.614	0.0207798	0.0174606	0.00049034	1.019e-05	0.651111	0	0	0	0.00252993	-0.00404314	0	0	0	0.188059	0.0357438	0.0727026	-0.0097656	0
1.616	0.0224289	0.0174596	-0.00030807	-6.91e-06	0.651111	0	0	0	0.00241236	-0.00417169	0	0	0	0.188102	0.0357488	0.0726944	-0.0097656	0
1.618	0.0224289	0.0174602	-0.00034405	-7.72e-06	0.651111	0	0	0	0.00166233	-0.00425682	0	0	0	0.188147	0.0357529	0.072686	0.0097656	0
1.62	0.024012	0.0174609	0.00028142	6.76e-06	0.651111	0	0	0	0.00063892	-0.00430846	0	0	0	0.188194	0.0357552	0.0726774	0.0048828	0
1.622	0.0320594	0.0174603	0.00123092	3.946e-05	0.651111	0	0	0	-0.00023945	-0.00434557	0	0	0	0.18825	0.0357556	0.0726688	-0.019531	0
1.624	0.0224289	0.0174579	0.00212599	4.768e-05	0.651111	0	0	0	-0.00067433	-0.00436627	0	0	0	0.188304	0.0357546	0.0726601	-0.019531	0
1.626	0.0191967	0.0174536	0.00274564	5.271e-05	0.651111	0	0	0	-0.0006084	-0.00436559	0	0	0	0.188346	0.0357534	0.0726513	-0.024414	0
1.628	0.025661	0.0174481	0.00308901	7.927e-05	0.651111	0	0	0	-0.0002323	-0.00435204	0	0	0	0.188391	0.0357525	0.0726426	-0.031738	0
1.63	0.025661	0.017442	0.00324647	8.331e-05	0.651111	0	0	0	0.00012389	-0.00431921	0	0	0	0.188442	0.0357524	0.072634	-0.026855	0
1.632	0.024012	0.0174355	0.00324888	7.801e-05	0.651111	0	0	0	0.00015874	-0.00425266	0	0	0	0.188492	0.0357527	0.0726254	-0.029297	0
1.634	0.0207798	0.017429	0.00303501	6.307e-05	0.651111	0	0	0	-0.00025159	-0.00415348	0	0	0	0.188536	0.0357526	0.072617	-0.021973	0
1.636	0.0176136	0.0174229	0.00250158	4.406e-05	0.651111	0	0	0	-0.00098958	-0.0040139	0	0	0	0.188575	0.0357514	0.0726088	-0.019531	0
1.638	0.0159646	0.0174179	0.00162493	2.594e-05	0.651111	0	0	0	-0.00174446	-0.00381589	0	0	0	0.188608	0.0357486	0.072601	-0.019531	0
1.64	0.0127324	0.0174146	0.0006019	7.66e-06	0.651111	0	0	0	-0.00215037	-0.00356501	0	0	0	0.188637	0.0357447	0.0725936	-0.01709	0
1.642	0.0095662	0.0174134	-0.000196	-1.87e-06	0.651111	0	0	0	-0.00195248	-0.00327335	0	0	0	0.188659	0.0357406	0.0725868	-0.029297	0
1.644	0.00791714	0.0174138	-0.00045364	-3.59e-06	0.651111	0	0	0	-0.00112559	-0.00293587	0	0	0	0.188677	0.0357375	0.0725805	-0.01709	0
1.646	0.00468498	0.0174147	-6.396e-05	-3e-07	0.651111	0	0	0	0.00010935	-0.00255811	0	0	0	0.18869	0.0357365	0.0725751	0	0
1.648	0.00633404	0.0174149	0.00084827	5.37e-06	0.651111	0	0	0	0.00137992	-0.00215817	0	0	0	0.188701	0.035738	0.0725703	0.0024414	0
1.65	0.00145282	0.0174132	0.00192105	2.79e-06	0.651111	0	0	0	0.00232467	-0.00174108	0	0	0	0.188708	0.0357417	0.0725664	0.014648	0
1.652	0.00633404	0.0174093	0.00263519	1.669e-05	0.651111	0	0	0	0.00274634	-0.00131524	0	0	0	0.188716	0.0357468	0.0725634	0	0
1.654	0	0.0174041	0.00252641	0	0.651111	0	0	0	0.00268593	-0.00089962	0	0	0	0.188722	0.0357522	0.0725612	-0.0073242	0
1.656	0.00791714	0.017399	0.00139611	1.105e-05	0.651111	0	0	0	0.00238998	-0.00049773	0	0	0	0.18873	0.0357573	0.0725598	0	0
1.658	0.00468498	0.0173962	-0.0005847	-2.74e-06	0.651111	0	0	0	0.00218859	-0.00010797	0	0	0	0.188743	0.0357619	0.0725592	0.0097656	0
1.66	0	0.0173974	-0.00292354	0	0.651111	0	0	0	0.00233631	0.00025937	0	0	0	0.188748	0.0357664	0.0725593	0.0073242	0
1.662	0	0.0174032	-0.00504751	0	0.651111	0	0	0	0.00288847	0.00060269	0	0	0	0.188748	0.0357716	0.0725602	0.0048828	0
1.664	0	0.0174133	-0.00657405	0	0.651111	0	0	0	0.00367306	0.00092948	0	0	0	0.188748	0.0357782	0.0725617	0.0097656	0
1.666	0	0.0174265	-0.00735595	0	0.651111	0	0	0	0.00437152	0.00123388	0	0	0	0.188748	0.0357862	0.0725639	0.012207	0
1.668	0	0.0174412	-0.0074118	0	0.651111	0	0	0	0.00466756	0.00150593	0	0	0	0.188748	0.0357953	0.0725666	-0.0097656	0
1.67	0	0.017456	-0.00694684	0	0.651111	0	0	0	0.00439408	0.00174813	0	0	0	0.188748	0.0358043	0.0725699	-0.014648	0
1.672	0	0.0174699	-0.0063076	0	0.651111	0	0	0	0.00361186	0.00196701	0	0	0	0.188748	0.0358123	0.0725736	-0.031738	0
1.674	0	0.0174825	-0.00577506	0	0.651111	0	0	0	0.00258502	0.00216775	0	0	0	0.188748	0.0358185	0.0725777	-0.026855	0
1.676	0	0.0174941	-0.00541338	0	0.651111	0	0	0	0.00166593	0.00235949	0	0	0	0.188748	0.0358228	0.0725823	-0.026855	0
1.678	0	0.0175049	-0.00508398	0	0.651111	0	0	0	0.00114031	0.00254952	0	0	0	0.188748	0.0358256	0.0725872	-0.026855	0
1.68	0	0.0175151	-0.00455098	0	0.651111	0	0	0	0.00110054	0.00273883	0	0	0	0.188748	0.0358279	0.0725924	-0.014648	0
1.682	0	0.0175242	-0.00363266	0	0.651111	0	0	0	0.00140703	0.00293055	0	0	0	0.188748	0.0358303	0.0725981	-0.024414	0
1.684	0	0.0175314	-0.00232713	0	0.651111	0	0	0	0.00175624	0.00312857	0	0	0	0.188748	0.0358335	0.0726042	-0.029297	0
1.686	0	0.0175361	-0.00080378	0	0.651111	0	0	0	0.00182208	0.00332502	0	0	0	0.188748	0.0358371	0.0726106	-0.026855	0
1.688	0	0.0175377	0.00071859	0	0.651111	0	0	0	0.00140627	0.00350199	0	0	0	0.188748	0.0358403	0.0726175	-0.021973	0
1.69	0	0.0175362	0.0020872	0	0.651111	0	0	0	0.00053038	0.00364366	0	0	0	0.188748	0.0358423	0.0726246	-0.014648	0
1.692	0	0.0175321	0.00326651	0	0.651111	0	0	0	-0.00057269	0.00373624	0	0	0	0.188748	0.0358422	0.072632	-0.012207	0
1.694	0	0.0175256	0.00430665	0	0.651111	0	0	0	-0.001563	0.0037588	0	0	0	0.188748	0.0358401	0.0726395	-0.01709	0
1.696	0	0.0175169	0.00523937	0	0.651111	0	0	0	-0.00214542	0.00368972	0	0	0	0.188748	0.0358364	0.0726469	-0.01709	0
1.698	0	0.0175065	0.00602903	0	0.651111	0	0	0	-0.00219987	0.00352386	0	0	0	0.188748	0.035832	0.0726541	0	0
1.7	0	0.0174944	0.0066159	0	0.651111	0	0	0	-0.00183285	0.00327167	0	0	0	0.188748	0.035828	0.0726609	-0.0073242	0
1.702	0	0.0174812	0.00686696	0	0.651111	0	0	0	-0.00132795	0.00295239	0	0	0	0.188748	0.0358248	0.0726672	-0.019531	0
1.704	0	0.0174674	0.00649865	0	0.651111	0	0	0	-0.00101693	0.00259941	0	0	0	0.188748	0.0358225	0.0726727	-0.0097656	0
1.706	0	0.0174544	0.00527564	0	0.651111	0	0	0	-0.00113024	0.00225098	0	0	0	0.188748	0.0358203	0.0726776	-0.0024414	0
1.708	0	0.0174439	0.00333348	0	0.651111	0	0	0	-0.00169556	0.00193005	0	0	0	0.188748	0.0358175	0.0726817	-0.019531	0
1.71	0	0.0174372	0.00120009	0	0.651111	0	0	0	-0.00252824	0.00164809	0	0	0	0.188748	0.0358133	0.0726853	-0.012207	0
1.712	0	0.0174348	-0.00050772	0	0.651111	0	0	0	-0.00331738	0.00141252	0	0	0	0.188748	0.0358074	0.0726884	-0.014648	0
1.714	0	0.0174358	-0.00139139	0	0.651111	0	0	0	-0.00376855	0.0012174	0	0	0	0.188748	0.0358004	0.072691	-0.014648	0
1.716	0	0.0174386	-0.00132778	0	0.651111	0	0	0	-0.00373691	0.00104992	0	0	0	0.188748	0.0357929	0.0726933	-0.019531	0
1.718	0	0.0174413	-0.0003332	0	0.651111	0	0	0	-0.00329051	0.00090603	0	0	0	0.188748	0.0357858	0.0726952	0	0
1.72	0	0.0174419	0.00157041	0	0.651111	0	0	0	-0.00267687	0.00078311	0	0	0	0.188748	0.0357799	0.0726969	0	0
1.722	0	0.0174388	0.00441804	0	0.651111	0	0	0	-0.00220818	0.00067807	0	0	0	0.188748	0.035775	0.0726984	-0.0097656	0
1.724	0	0.01743	0.00823058	0	0.651111	0	0	0	-0.00211785	0.00059901	0	0	0	0.188748	0.0357707	0.0726997	0	0
1.726	0	0.0174135	0.0127378	0	0.651111	0	0	0	-0.00245583	0.00054956	0	0	0	0.188748	0.0357661	0.0727008	-0.0073242	0
1.728	0	0.017388	0.017048	0	0.651111	0	0	0	-0.00306936	0.00051318	0	0	0	0.188748	0.0357606	0.0727019	-0.0073242	0
1.73	0	0.0173539	0.0194323	0	0.651111	0	0	0	-0.00367429	0.00047191	0	0	0	0.188748	0.0357538	0.0727028	-0.012207	0
1.732	0	0.0173151	0.0174095	0	0.651111	0	0	0	-0.00398396	0.00041208	0	0	0	0.188748	0.0357461	0.0727037	-0.0073242	0
1.734	0	0.0172802	0.00925582	0	0.651111	0	0	0	-0.00383917	0.00031342	0	0	0	0.188748	0.0357383	0.0727045	-0.0073242	0
1.736	0	0.0172617	-0.00307024	0	0.651111	0	0	0	-0.00328038	0.00016226	0	0	0	0.188748	0.0357312	0.0727049	0	0
1.738	0	0.0172679	-0.0139649	0	0.651111	0	0	0	-0.00252893	-3.938e-05	0	0	0	0.188748	0.0357254	0.0727051	0.0024414	0
1.74	0	0.0172958	-0.019051	0	0.651111	0	0	0	-0.00188672	-0.00028183	0	0	0	0.188748	0.035721	0.0727047	-0.024414	0
1.742	0	0.0173339	-0.0184389	0	0.651111	0	0	0	-0.00159942	-0.00053895	0	0	0	0.188748	0.0357175	0.0727039	-0.014648	0
1.744	0	0.0173708	-0.0146979	0	0.651111	0	0	0	-0.00174546	-0.00076964	0	0	0	0.188748	0.0357142	0.0727026	-0.01709	0
1.746	0	0.0174002	-0.0100999	0	0.651111	0	0	0	-0.00220229	-0.00095018	0	0	0	0.188748	0.0357102	0.0727009	-0.01709	0
1.748	0	0.0174204	-0.0059937	0	0.651111	0	0	0	-0.00270319	-0.00108133	0	0	0	0.188748	0.0357053	0.0726989	-0.021973	0
1.75	0	0.0174324	-0.00298123	0	0.651111	0	0	0	-0.00295679	-0.00116663	0	0	0	0.188748	0.0356996	0.0726966	-0.019531	0
1.752	0	0.0174383	-0.00112542	0	0.651111	0	0	0	-0.00277607	-0.00121189	0	0	0	0.188748	0.0356939	0.0726942	-0.024414	0
1.754	0	0.0174406	-0.00021873	0	0.651111	0	0	0	-0.00215942	-0.00123094	0	0	0	0.188748	0.035689	0.0726918	-0.031738	0
1.756	0	0.017441	4.687e-05	0	0.651111	0	0	0	-0.00128884	-0.00123441	0	0	0	0.188748	0.0356855	0.0726893	-0.026855	0
1.758	0	0.0174409	-7.35e-06	0	0.651111	0	0	0	-0.00044664	-0.00122893	0	0	0	0.188748	0.0356838	0.0726869	-0.014648	0
1.76	0	0.0174409	-0.00014864	0	0.651111	0	0	0	0.00011163	-0.00122948	0	0	0	0.188748	0.0356834	0.0726844	-0.021973	0
1.762	0	0.0174412	-0.0002542	0	0.651111	0	0	0	0.00026869	-0.00125505	0	0	0	0.188748	0.0356838	0.0726819	-0.012207	0
1.764	0	0.0174417	-0.00024381	0	0.651111	0	0	0	9.126e-05	-0.00131319	0	0	0	0.188748	0.0356842	0.0726794	-0.01709	0
1.766	0	0.0174422	-8.556e-05	0	0.651111	0	0	0	-0.00020594	-0.00139559	0	0	0	0.188748	0.0356841	0.0726766	-0.026855	0
1.768	0	0.0174424	0.00016099	0	0.651111	0	0	0	-0.00036011	-0.00148155	0	0	0	0.188748	0.0356835	0.0726738	-0.014648	0
1.77	0	0.0174421	0.0003979	0	0.651111	0	0	0	-0.00018228	-0.00154571	0	0	0	0.188748	0.035683	0.0726707	-0.01709	0
1.772	0	0.0174413	0.00056111	0	0.651111	0	0	0	0.00035355	-0.00157128	0	0	0	0.188748	0.0356831	0.0726676	-0.014648	0
1.774	0	0.0174402	0.00062694	0	0.651111	0	0	0	0.00109778	-0.001556	0	0	0	0.188748	0.0356846	0.0726645	-0.029297	0
1.776	0	0.0174389	0.00060503	0	0.651111	0	0	0	0.00179456	-0.00150646	0	0	0	0.188748	0.0356875	0.0726614	-0.019531	0
1.778	0	0.0174377	0.00051625	0	0.651111	0	0	0	0.00220013	-0.00143204	0	0	0	0.188748	0.0356915	0.0726585	-0.0097656	0
1.78	0	0.0174367	0.00034535	0	0.651111	0	0	0	0.00219368	-0.00134195	0	0	0	0.188748	0.0356959	0.0726557	-0.01709	0
1.782	0	0.017436	6.823e-05	0	0.651111	0	0	0	0.00183026	-0.00124372	0	0	0	0.188748	0.0356999	0.0726531	-0.01709	0
1.784	0	0.0174358	-0.00027342	0	0.651111	0	0	0	0.00131613	-0.00114292	0	0	0	0.188748	0.035703	0.0726508	-0.021973	0
1.786	0	0.0174364	-0.00060945	0	0.651111	0	0	0	0.0009172	-0.00104354	0	0	0	0.188748	0.0357053	0.0726486	-0.019531	0
1.788	0	0.0174376	-0.00091633	0	0.651111	0	0	0	0.00083937	-0.00094716	0	0	0	0.188748	0.035707	0.0726466	-0.01709	0
1.79	0	0.0174394	-0.00117406	0	0.651111	0	0	0	0.00113679	-0.00085089	0	0	0	0.188748	0.035709	0.0726448	-0.0097656	0
1.792	0	0.0174418	-0.00131467	0	0.651111	0	0	0	0.00169078	-0.00075088	0	0	0	0.188748	0.0357118	0.0726432	-0.0097656	0
1.794	0	0.0174444	-0.00128928	0	0.651111	0	0	0	0.00226758	-0.0006488	0	0	0	0.188748	0.0357158	0.0726418	-0.014648	0
1.796	0	0.017447	-0.00115979	0	0.651111	0	0	0	0.0026276	-0.00054619	0	0	0	0.188748	0.0357207	0.0726406	-0.012207	0
1.798	0	0.0174493	-0.00108135	0	0.651111	0	0	0	0.00263334	-0.00043923	0	0	0	0.188748	0.0357259	0.0726396	-0.0097656	0
1.8	0	0.0174515	-0.00117175	0	0.651111	0	0	0	0.00230736	-0.00033277	0	0	0	0.188748	0.0357309	0.0726388	-0.014648	0
1.802	0	0.0174538	-0.00139242	0	0.651111	0	0	0	0.0018181	-0.00024509	0	0	0	0.188748	0.035735	0.0726382	-0.0073242	0
1.804	0	0.0174566	-0.00158473	0	0.651111	0	0	0	0.00140165	-0.00019159	0	0	0	0.188748	0.0357382	0.0726378	-0.014648	0
1.806	0	0.0174598	-0.00164944	0	0.651111	0	0	0	0.0012551	-0.00017964	0	0	0	0.188748	0.0357409	0.0726374	-0.0097656	0
1.808	0	0.0174631	-0.00162627	0	0.651111	0	0	0	0.00144854	-0.00021183	0	0	0	0.188748	0.0357436	0.072637	-0.012207	0
1.81	0	0.0174663	-0.00155388	0	0.651111	0	0	0	0.00189396	-0.00027865	0	0	0	0.188748	0.0357469	0.0726365	-0.014648	0
1.812	0	0.0174694	-0.00137724	0	0.651111	0	0	0	0.00238536	-0.00035893	0	0	0	0.188748	0.0357512	0.0726359	-0.026855	0
1.814	0	0.0174722	-0.00105775	0	0.651111	0	0	0	0.00269166	-0.00043203	0	0	0	0.188748	0.0357563	0.0726351	-0.0097656	0
1.816	0	0.0174743	-0.00066934	0	0.651111	0	0	0	0.00265943	-0.00047867	0	0	0	0.188748	0.0357616	0.0726342	-0.026855	0
1.818	0	0.0174756	-0.00034239	0	0.651111	0	0	0	0.00228125	-0.00048264	0	0	0	0.188748	0.0357666	0.0726332	-0.01709	0
1.82	0	0.0174763	-0.00015536	0	0.651111	0	0	0	0.00169916	-0.00044657	0	0	0	0.188748	0.0357706	0.0726323	-0.019531	0
1.822	0	0.0174766	-9.627e-05	0	0.651111	0	0	0	0.00113938	-0.00039192	0	0	0	0.188748	0.0357734	0.0726315	-0.019531	0
1.824	0	0.0174768	-0.00011728	0	0.651111	0	0	0	0.00080794	-0.00033698	0	0	0	0.188748	0.0357753	0.0726307	-0.012207	0
1.826	0	0.0174771	-0.00020929	0	0.651111	0	0	0	0.00079618	-0.00028708	0	0	0	0.188748	0.035777	0.0726301	-0.012207	0
1.828	0	0.0174775	-0.00040421	0	0.651111	0	0	0	0.00103942	-0.00023615	0	0	0	0.188748	0.0357788	0.0726296	-0.0097656	0
1.83	0	0.0174783	-0.00069872	0	0.651111	0	0	0	0.00134735	-0.00016687	0	0	0	0.188748	0.0357812	0.0726292	-0.019531	0
1.832	0	0.0174797	-0.00099956	0	0.651111	0	0	0	0.00149239	-6.879e-05	0	0	0	0.188748	0.035784	0.072629	-0.024414	0
1.834	0	0.0174817	-0.00116835	0	0.651111	0	0	0	0.00131191	4.351e-05	0	0	0	0.188748	0.0357868	0.0726289	-0.01709	0
1.836	0	0.017484	-0.00112244	0	0.651111	0	0	0	0.00077782	0.00014603	0	0	0	0.188748	0.0357889	0.0726291	-0.01709	0
1.838	0	0.0174863	-0.00088463	0	0.651111	0	0	0	6.49e-06	0.00022408	0	0	0	0.188748	0.0357897	0.0726295	-0.014648	0
1.84	0	0.017488	-0.00053736	0	0.651111	0	0	0	-0.00079382	0.00026757	0	0	0	0.188748	0.0357889	0.07263	-0.014648	0
1.842	0	0.0174891	-0.00015376	0	0.651111	0	0	0	-0.00141543	0.00027131	0	0	0	0.188748	0.0357867	0.0726305	0	0
1.844	0	0.0174894	0.00022208	0	0.651111	0	0	0	-0.0017424	0.00024411	0	0	0	0.188748	0.0357835	0.0726311	-0.0097656	0
1.846	0	0.017489	0.000557	0	0.651111	0	0	0	-0.00179954	0.00020008	0	0	0	0.188748	0.03578	0.0726315	-0.0097656	0
1.848	0	0.0174879	0.00080389	0	0.651111	0	0	0	-0.00173575	0.00014646	0	0	0	0.188748	0.0357765	0.0726318	-0.026855	0
1.85	0	0.0174862	0.00090074	0	0.651111	0	0	0	-0.00175017	8.988e-05	0	0	0	0.188748	0.035773	0.0726321	-0.014648	0
1.852	0	0.0174844	0.00082453	0	0.651111	0	0	0	-0.00199769	4.03e-05	0	0	0	0.188748	0.0357692	0.0726322	-0.012207	0
1.854	0.00145282	0.0174828	0.00062659	9.1e-07	0.651111	0	0	0	-0.00251686	3.19e-06	0	0	0	0.188749	0.0357647	0.0726322	-0.01709	0
1.856	0.00145282	0.0174815	0.00035354	5.1e-07	0.651111	0	0	0	-0.00321123	-2.027e-05	0	0	0	0.188752	0.035759	0.0726322	-0.01709	0
1.858	0	0.0174808	-1.631e-05	0	0.651111	0	0	0	-0.0038913	-2.689e-05	0	0	0	0.188753	0.0357519	0.0726322	-0.026855	0
1.86	0.00145282	0.0174809	-0.00047762	-6.9e-07	0.651111	0	0	0	-0.00435824	-1.073e-05	0	0	0	0.188755	0.0357436	0.0726322	-0.014648	0
1.862	0.00468498	0.0174818	-0.00090033	-4.22e-06	0.651111	0	0	0	-0.00449189	3.623e-05	0	0	0	0.188761	0.0357348	0.0726322	-0.021973	0
1.864	0.00791714	0.0174836	-0.00110549	-8.75e-06	0.651111	0	0	0	-0.00430347	0.00012222	0	0	0	0.188774	0.035726	0.0726323	-0.021973	0
1.866	0.00310188	0.0174858	-0.00102786	-3.19e-06	0.651111	0	0	0	-0.00392914	0.00024808	0	0	0	0.188785	0.0357178	0.0726327	-0.019531	0
1.868	0.00468498	0.0174879	-0.00076598	-3.59e-06	0.651111	0	0	0	-0.00356896	0.00040254	0	0	0	0.188792	0.0357103	0.0726333	-0.021973	0
1.87	0.00633404	0.0174894	-0.00046709	-2.96e-06	0.651111	0	0	0	-0.00339982	0.00056981	0	0	0	0.188803	0.0357033	0.0726343	-0.012207	0
1.872	0.00791714	0.0174904	-0.00020949	-1.66e-06	0.651111	0	0	0	-0.00349925	0.00074126	0	0	0	0.188818	0.0356964	0.0726356	-0.021973	0
1.874	0.00791714	0.0174908	1.4e-07	0	0.651111	0	0	0	-0.00381247	0.00091536	0	0	0	0.188834	0.0356891	0.0726373	-0.024414	0
1.876	0.00791714	0.0174908	0.00018159	1.44e-06	0.651111	0	0	0	-0.00417879	0.00109025	0	0	0	0.188849	0.0356811	0.0726393	-0.029297	0
1.878	0.0095662	0.0174904	0.00035563	3.4e-06	0.651111	0	0	0	-0.00440664	0.0012624	0	0	0	0.188867	0.0356725	0.0726417	-0.014648	0
1.88	0.00791714	0.0174897	0.0005307	4.2e-06	0.651111	0	0	0	-0.00436217	0.0014259	0	0	0	0.188884	0.0356637	0.0726443	-0.01709	0
1.882	0.0111493	0.0174887	0.00069058	7.7e-06	0.651111	0	0	0	-0.00402825	0.001573	0	0	0	0.188903	0.0356554	0.0726473	-0.014648	0
1.884	0.0095662	0.0174873	0.00078285	7.49e-06	0.651111	0	0	0	-0.00350783	0.0017021	0	0	0	0.188924	0.0356478	0.0726506	-0.024414	0
1.886	0.0095662	0.0174857	0.00072335	6.92e-06	0.651111	0	0	0	-0.00297327	0.00181714	0	0	0	0.188943	0.0356413	0.0726541	-0.019531	0
1.888	0.0111493	0.0174842	0.00045465	5.07e-06	0.651111	0	0	0	-0.00258639	0.00191659	0	0	0	0.188964	0.0356358	0.0726579	-0.014648	0
1.89	0.0095662	0.0174833	3.129e-05	3e-07	0.651111	0	0	0	-0.00242501	0.00199485	0	0	0	0.188985	0.0356308	0.0726618	-0.01709	0
1.892	0.0095662	0.0174833	-0.00039106	-3.74e-06	0.651111	0	0	0	-0.00244909	0.00205048	0	0	0	0.189004	0.0356259	0.0726658	-0.01709	0
1.894	0.0111493	0.0174841	-0.00067607	-7.54e-06	0.651111	0	0	0	-0.00252221	0.00208153	0	0	0	0.189025	0.0356209	0.0726699	-0.019531	0
1.896	0.0095662	0.0174854	-0.00079241	-7.58e-06	0.651111	0	0	0	-0.00247719	0.00208291	0	0	0	0.189045	0.0356159	0.0726741	-0.026855	0
1.898	0.0095662	0.017487	-0.00079504	-7.61e-06	0.651111	0	0	0	-0.00219451	0.00205487	0	0	0	0.189064	0.0356112	0.0726783	-0.012207	0
1.9	0.0095662	0.0174886	-0.00074992	-7.17e-06	0.651111	0	0	0	-0.00165879	0.00200237	0	0	0	0.189084	0.0356074	0.0726823	-0.01709	0
1.902	0.0095662	0.0174901	-0.00065584	-6.27e-06	0.651111	0	0	0	-0.00096733	0.00192906	0	0	0	0.189103	0.0356048	0.0726862	-0.014648	0
1.904	0.0111493	0.0174914	-0.00044764	-4.99e-06	0.651111	0	0	0	-0.00028689	0.00183927	0	0	0	0.189123	0.0356035	0.07269	-0.014648	0
1.906	0.0095662	0.0174923	-0.00011843	-1.13e-06	0.651111	0	0	0	0.00021989	0.00173529	0	0	0	0.189144	0.0356034	0.0726936	-0.019531	0
1.908	0.0111493	0.0174925	0.00021063	2.35e-06	0.651111	0	0	0	0.00046512	0.00161215	0	0	0	0.189165	0.0356041	0.0726969	-0.01709	0
1.91	0.0127324	0.0174921	0.00040253	5.13e-06	0.651111	0	0	0	0.0004733	0.00146483	0	0	0	0.189189	0.0356051	0.0727	-0.01709	0
1.912	0.0095662	0.0174913	0.00042052	4.02e-06	0.651111	0	0	0	0.0003694	0.00129308	0	0	0	0.189211	0.0356059	0.0727028	-0.019531	0
1.914	0.0111493	0.0174905	0.00031607	3.52e-06	0.651111	0	0	0	0.0003213	0.0010959	0	0	0	0.189232	0.0356066	0.0727052	-0.012207	0
1.916	0.0127324	0.0174898	0.00018803	2.39e-06	0.651111	0	0	0	0.00046088	0.00087587	0	0	0	0.189256	0.0356074	0.0727071	-0.012207	0
1.918	0.00791714	0.0174895	0.00012792	1.01e-06	0.651111	0	0	0	0.00082165	0.00064988	0	0	0	0.189276	0.0356087	0.0727087	-0.012207	0
1.92	0.0111493	0.0174892	0.0001328	1.48e-06	0.651111	0	0	0	0.00132583	0.00044254	0	0	0	0.189295	0.0356108	0.0727098	-0.0097656	0
1.922	0.0095662	0.0174889	0.00012668	1.21e-06	0.651111	0	0	0	0.00182492	0.0002729	0	0	0	0.189316	0.035614	0.0727105	-0.014648	0
1.924	0.0095662	0.0174887	8.668e-05	8.3e-07	0.651111	0	0	0	0.00216829	0.00015282	0	0	0	0.189335	0.035618	0.0727109	-0.012207	0
1.926	0.00791714	0.0174885	6.148e-05	4.9e-07	0.651111	0	0	0	0.00226832	8.76e-05	0	0	0	0.189353	0.0356224	0.0727111	-0.012207	0
1.928	0.0127324	0.0174884	7.943e-05	1.01e-06	0.651111	0	0	0	0.00213739	7.584e-05	0	0	0	0.189373	0.0356268	0.0727113	-0.012207	0
1.93	0.00791714	0.0174882	0.00011159	8.8e-07	0.651111	0	0	0	0.00188154	0.00011346	0	0	0	0.189394	0.0356308	0.0727115	-0.0097656	0
1.932	0.0095662	0.017488	0.00010234	9.8e-07	0.651111	0	0	0	0.00165289	0.00019121	0	0	0	0.189411	0.0356344	0.0727118	-0.0024414	0
1.934	0.0127324	0.0174878	1.043e-05	1.3e-07	0.651111	0	0	0	0.00158219	0.00028784	0	0	0	0.189434	0.0356376	0.0727123	-0.0073242	0
1.936	0.0111493	0.0174878	-0.00015114	-1.69e-06	0.651111	0	0	0	0.0017235	0.00037592	0	0	0	0.189458	0.0356409	0.0727129	-0.01709	0
1.938	0.0111493	0.0174881	-0.00031607	-3.52e-06	0.651111	0	0	0	0.00203465	0.00043511	0	0	0	0.18948	0.0356446	0.0727137	-0.01709	0
1.94	0.0159646	0.0174887	-0.00042469	-6.78e-06	0.651111	0	0	0	0.00239867	0.00045488	0	0	0	0.189507	0.0356491	0.0727146	-0.014648	0
1.942	0.0111493	0.0174896	-0.00046275	-5.16e-06	0.651111	0	0	0	0.00267638	0.0004306	0	0	0	0.189534	0.0356542	0.0727155	-0.012207	0
1.944	0.00310188	0.0174905	-0.00043377	-1.35e-06	0.651111	0	0	0	0.00276909	0.0003635	0	0	0	0.189548	0.0356596	0.0727163	-0.0024414	0
1.946	0.00791714	0.0174914	-0.00032874	-2.6e-06	0.651111	0	0	0	0.00266233	0.00026013	0	0	0	0.189559	0.035665	0.0727169	-0.0097656	0
1.948	0.00468498	0.017492	-0.00014911	-7e-07	0.651111	0	0	0	0.00242917	0.00013076	0	0	0	0.189572	0.0356701	0.0727173	-0.019531	0
1.95	0.0095662	0.0174923	5.163e-05	4.9e-07	0.651111	0	0	0	0.0021934	-8.36e-06	0	0	0	0.189586	0.0356747	0.0727175	-0.0073242	0
1.952	0.0127324	0.0174922	0.00018829	2.4e-06	0.651111	0	0	0	0.00207016	-0.00013572	0	0	0	0.189609	0.035679	0.0727173	-0.012207	0
1.954	0.0111493	0.0174918	0.00021559	2.4e-06	0.651111	0	0	0	0.00210955	-0.00023146	0	0	0	0.189632	0.0356832	0.0727169	-0.0073242	0
1.956	0.0111493	0.0174914	0.00015126	1.69e-06	0.651111	0	0	0	0.00227036	-0.00028177	0	0	0	0.189655	0.0356876	0.0727164	-0.019531	0
1.958	0.0111493	0.0174911	3.912e-05	4.4e-07	0.651111	0	0	0	0.00243824	-0.00027919	0	0	0	0.189677	0.0356923	0.0727159	-0.026855	0
1.96	0.0176136	0.017491	-7.896e-05	-1.39e-06	0.651111	0	0	0	0.00247812	-0.00022365	0	0	0	0.189706	0.0356972	0.0727154	-0.01709	0
1.962	0.0111493	0.0174912	-0.00016361	-1.82e-06	0.651111	0	0	0	0.00229482	-0.00012242	0	0	0	0.189735	0.035702	0.072715	-0.021973	0
1.964	0.0207798	0.0174915	-0.00017114	-3.56e-06	0.651111	0	0	0	0.00187476	1.452e-05	0	0	0	0.189767	0.0357061	0.0727149	-0.012207	0
1.966	0.0159646	0.0174918	-5.611e-05	-9e-07	0.651111	0	0	0	0.00129318	0.00018032	0	0	0	0.189803	0.0357093	0.0727151	-0.019531	0
1.968	0.0159646	0.017492	0.00019672	3.14e-06	0.651111	0	0	0	0.0006841	0.00037313	0	0	0	0.189835	0.0357113	0.0727157	-0.01709	0
1.97	0.0095662	0.0174916	0.00052944	5.06e-06	0.651111	0	0	0	0.00018418	0.00059423	0	0	0	0.189861	0.0357121	0.0727166	-0.0048828	0
1.972	0.0159646	0.0174905	0.00082648	1.319e-05	0.651111	0	0	0	-0.00012349	0.00084169	0	0	0	0.189886	0.0357122	0.0727181	-0.012207	0
1.974	0.0095662	0.0174889	0.00097813	9.36e-06	0.651111	0	0	0	-0.00023893	0.00110019	0	0	0	0.189912	0.0357119	0.07272	-0.019531	0
1.976	0.0143815	0.0174869	0.0009085	1.307e-05	0.651111	0	0	0	-0.00023556	0.00134197	0	0	0	0.189936	0.0357114	0.0727224	-0.019531	0
1.978	0.0127324	0.0174851	0.00059514	7.58e-06	0.651111	0	0	0	-0.00021678	0.00154303	0	0	0	0.189963	0.0357109	0.0727253	-0.01709	0
1.98	0.0111493	0.0174839	0.00012284	1.37e-06	0.651111	0	0	0	-0.00025849	0.00169081	0	0	0	0.189987	0.0357104	0.0727286	-0.014648	0
1.982	0.0207798	0.0174836	-0.00033205	-6.9e-06	0.651111	0	0	0	-0.00036214	0.00177727	0	0	0	0.190019	0.0357098	0.072732	-0.021973	0
1.984	0.0159646	0.0174843	-0.00061948	-9.89e-06	0.651111	0	0	0	-0.00044115	0.00179645	0	0	0	0.190055	0.035709	0.0727356	-0.01709	0
1.986	0.0127324	0.0174855	-0.00069949	-8.91e-06	0.651111	0	0	0	-0.00034934	0.00174902	0	0	0	0.190084	0.0357082	0.0727392	-0.014648	0
1.988	0.0127324	0.017487	-0.00062369	-7.94e-06	0.651111	0	0	0	6.217e-05	0.00164103	0	0	0	0.19011	0.035708	0.0727425	-0.0097656	0
1.99	0.0143815	0.0174882	-0.0004729	-6.8e-06	0.651111	0	0	0	0.00088492	0.00147603	0	0	0	0.190137	0.0357089	0.0727456	-0.01709	0
1.992	0.0111493	0.0174891	-0.00031141	-3.47e-06	0.651111	0	0	0	0.00211678	0.00125245	0	0	0	0.190162	0.0357119	0.0727484	-0.014648	0
1.994	0.0127324	0.0174898	-0.0001746	-2.22e-06	0.651111	0	0	0	0.00366642	0.00096795	0	0	0	0.190186	0.0357177	0.0727506	-0.012207	0
1.996	0.0159646	0.0174901	-7.545e-05	-1.2e-06	0.651111	0	0	0	0.00539117	0.00062592	0	0	0	0.190215	0.0357267	0.0727522	-0.014648	0
1.998	0.0111493	0.0174903	-1.35e-05	-1.5e-07	0.651111	0	0	0	0.00714273	0.00024274	0	0	0	0.190242	0.0357393	0.0727531	-0.0073242	0
2	0.0127324	0.0174903	-1.35e-05	-1.7e-07	0.651111	0	0	0	0.00880089	-0.0001502	0	0	0	0.190266	0.0357552	0.0727532	-0.026855	0
