# Supplementary material for: In vivo muscle force and muscle power during near-maximal frog jumps
Source: PLoS One. 2017 Mar 10;12(3):e0173415. doi: 10.1371/journal.pone.0173415 (PMC5345813; doi:10.1371/journal.pone.0173415)
Supplement: S3 File — Full raw data set of the current study. (ZIP) [file pone.0173415.s003.zip › Frog_jumping_full_dataset2/Extracted_data/Frog2/Jump4/Apr30jump4.all]

  0.00000000   0.00145282   0.01730000   0.00000000   0.00000000   0.00000000   0.00000000   0.00000000   0.00000000  -0.00490536   0.27877956   0.00000000   0.00000000   0.00000000   0.00000000   0.00000000   0.00000000  -0.01709000
  0.00200000   0.00000000   0.01730000   0.00000000   0.00000000   0.00000000   0.00000000   0.00000000   0.00000000  -0.00481406   0.27758434   0.00000000   0.00000000   0.00000000   0.00000000   0.00000000   0.00000000  -0.01220700
  0.00400000   0.00000000   0.01730000   0.00000000   0.00000000   0.00000000   0.00000000   0.00000000   0.00000000  -0.00471334   0.27656115   0.00000000   0.00000000   0.00000000   0.00000000   0.00000000   0.00000000  -0.00244140
  0.00600000   0.00000000   0.01730000   0.00000000   0.00000000   0.00000000   0.00000000   0.00000000   0.00000000  -0.00460623   0.27571061   0.00000000   0.00000000   0.00000000   0.00000000   0.00000000   0.00000000  -0.00244140
  0.00800000   0.00145282   0.01730000   0.00000000   0.00000000   0.00000000   0.00000000   0.00000000   0.00000000  -0.00449427   0.27503254   0.00000000   0.00000000   0.00000000   0.00000000   0.00000000   0.00000000  -0.01464800
  0.01000000   0.00145282   0.01730000   0.00000000   0.00000000   0.00000000   0.00000000   0.00000000   0.00000000  -0.00437753   0.27452880   0.00000000   0.00000000   0.00000000   0.00000000   0.00000000   0.00000000  -0.01709000
  0.01200000   0.00000000   0.01730000   0.00000000   0.00000000   0.00000000   0.00000000   0.00000000   0.00000000  -0.00425638   0.27419616   0.00000000   0.00000000   0.00000000   0.00000000   0.00000000   0.00000000  -0.02929700
  0.01400000   0.00000000   0.01730000   0.00000000   0.00000000   0.00000000   0.00000000   0.00000000   0.00000000  -0.00413307   0.27401053   0.00000000   0.00000000   0.00000000   0.00000000   0.00000000   0.00000000  -0.01953100
  0.01600000   0.00145282   0.01730000   0.00000000   0.00000000   0.00000000   0.00000000   0.00000000   0.00000000  -0.00401183   0.27392342   0.00000000   0.00000000   0.00000000   0.00000000   0.00000000   0.00000000  -0.01709000
  0.01800000   0.00000000   0.01730000   0.00000000   0.00000000   0.00000000   0.00000000   0.00000000   0.00000000  -0.00389773   0.27388376   0.00000000   0.00000000   0.00000000   0.00000000   0.00000000   0.00000000  -0.01464800
  0.02000000   0.00145282   0.01730000   0.00000000   0.00000000   0.00000000   0.00000000   0.00000000   0.00000000  -0.00379458   0.27386050   0.00000000   0.00000000   0.00000000   0.00000000   0.00000000   0.00000000  -0.00976560
  0.02200000   0.00145282   0.01730000   0.00000000   0.00000000   0.00000000   0.00000000   0.00000000   0.00000000  -0.00370340   0.27384594   0.00000000   0.00000000   0.00000000   0.00000000   0.00000000   0.00000000  -0.01220700
  0.02400000   0.00145282   0.01730000   0.00000000   0.00000000   0.00000000   0.00000000   0.00000000   0.00000000  -0.00362296   0.27384659   0.00000000   0.00000000   0.00000000   0.00000000   0.00000000   0.00000000  -0.00976560
  0.02600000   0.00000000   0.01730000   0.00000000   0.00000000   0.00000000   0.00000000   0.00000000   0.00000000  -0.00355185   0.27387028   0.00000000   0.00000000   0.00000000   0.00000000   0.00000000   0.00000000  -0.01220700
  0.02800000   0.00000000   0.01730000   0.00000000   0.00000000   0.00000000   0.00000000   0.00000000   0.00000000  -0.00348992   0.27392063   0.00000000   0.00000000   0.00000000   0.00000000   0.00000000   0.00000000  -0.01220700
  0.03000000   0.00000000   0.01730000   0.00000000   0.00000000   0.00000000   0.00000000   0.00000000   0.00000000  -0.00343798   0.27400303   0.00000000   0.00000000   0.00000000   0.00000000   0.00000000   0.00000000  -0.00976560
  0.03200000   0.00000000   0.01730000   0.00000000   0.00000000   0.00000000   0.00000000   0.00000000   0.00000000  -0.00339699   0.27412699   0.00000000   0.00000000   0.00000000   0.00000000   0.00000000   0.00000000  -0.01709000
  0.03400000   0.00145282   0.01730000   0.00000000   0.00000000   0.00000000   0.00000000   0.00000000   0.00000000  -0.00336770   0.27429769   0.00000000   0.00000000   0.00000000   0.00000000   0.00000000   0.00000000  -0.01220700
  0.03600000   0.00000000   0.01730000   0.00000000   0.00000000   0.00000000   0.00000000   0.00000000   0.00000000  -0.00334932   0.27450998   0.00000000   0.00000000   0.00000000   0.00000000   0.00000000   0.00000000  -0.01220700
  0.03800000   0.00000000   0.01730000   0.00000000   0.00000000   0.00000000   0.00000000   0.00000000   0.00000000  -0.00333805   0.27475012   0.00000000   0.00000000   0.00000000   0.00000000   0.00000000   0.00000000  -0.01709000
  0.04000000   0.00000000   0.01730000   0.00000000   0.00000000   0.00000000   0.00000000   0.00000000   0.00000000  -0.00332765   0.27499805   0.00000000   0.00000000   0.00000000   0.00000000   0.00000000   0.00000000  -0.00976560
  0.04200000   0.00000000   0.01730000   0.00000000   0.00000000   0.00000000   0.00000000   0.00000000   0.00000000  -0.00331046   0.27523078   0.00000000   0.00000000   0.00000000   0.00000000   0.00000000   0.00000000  -0.00488280
  0.04400000   0.00000000   0.01730000   0.00000000   0.00000000   0.00000000   0.00000000   0.00000000   0.00000000  -0.00327781   0.27543185   0.00000000   0.00000000   0.00000000   0.00000000   0.00000000   0.00000000  -0.00976560
  0.04600000   0.00000000   0.01730000   0.00000000   0.00000000   0.00000000   0.00000000   0.00000000   0.00000000  -0.00322284   0.27559845   0.00000000   0.00000000   0.00000000   0.00000000   0.00000000   0.00000000  -0.01709000
  0.04800000   0.00000000   0.01730000   0.00000000   0.00000000   0.00000000   0.00000000   0.00000000   0.00000000  -0.00314549   0.27573691   0.00000000   0.00000000   0.00000000   0.00000000   0.00000000   0.00000000  -0.01709000
  0.05000000   0.00000000   0.01730000   0.00000000   0.00000000   0.00000000   0.00000000   0.00000000   0.00000000  -0.00305429   0.27585152   0.00000000   0.00000000   0.00000000   0.00000000   0.00000000   0.00000000  -0.02441400
  0.05200000   0.00000000   0.01730000   0.00000000   0.00000000   0.00000000   0.00000000   0.00000000   0.00000000  -0.00296305   0.27593473   0.00000000   0.00000000   0.00000000   0.00000000   0.00000000   0.00000000  -0.01464800
  0.05400000   0.00145282   0.01730000   0.00000000   0.00000000   0.00000000   0.00000000   0.00000000   0.00000000  -0.00288585   0.27596544   0.00000000   0.00000000   0.00000000   0.00000000   0.00000000   0.00000000  -0.01953100
  0.05600000   0.00310188   0.01730000   0.00000000   0.00000000   0.00000000   0.00000000   0.00000000   0.00000000  -0.00283334   0.27591984   0.00000000   0.00000000   0.00000000   0.00000000   0.00000000   0.00000000  -0.01464800
  0.05800000   0.00000000   0.01730000   0.00000000   0.00000000   0.00000000   0.00000000   0.00000000   0.00000000  -0.00281120   0.27578296   0.00000000   0.00000000   0.00000000   0.00000000   0.00000000   0.00000000  -0.00976560
  0.06000000   0.00000000   0.01730000   0.00000000   0.00000000   0.00000000   0.00000000   0.00000000   0.00000000  -0.00282019   0.27554773   0.00000000   0.00000000   0.00000000   0.00000000   0.00000000   0.00000000  -0.01464800
  0.06200000   0.00000000   0.01730000   0.00000000   0.00000000   0.00000000   0.00000000   0.00000000   0.00000000  -0.00285506   0.27521000   0.00000000   0.00000000   0.00000000   0.00000000   0.00000000   0.00000000  -0.01464800
  0.06400000   0.00000000   0.01730000   0.00000000   0.00000000   0.00000000   0.00000000   0.00000000   0.00000000  -0.00290460   0.27477256   0.00000000   0.00000000   0.00000000   0.00000000   0.00000000   0.00000000  -0.01464800
  0.06600000   0.00000000   0.01730000   0.00000000   0.00000000   0.00000000   0.00000000   0.00000000   0.00000000  -0.00295552   0.27425453   0.00000000   0.00000000   0.00000000   0.00000000   0.00000000   0.00000000  -0.00976560
  0.06800000   0.00145282   0.01730000   0.00000000   0.00000000   0.00000000   0.00000000   0.00000000   0.00000000  -0.00299727   0.27369246   0.00000000   0.00000000   0.00000000   0.00000000   0.00000000   0.00000000  -0.01464800
  0.07000000   0.00000000   0.01730000   0.00000000   0.00000000   0.00000000   0.00000000   0.00000000   0.00000000  -0.00302456   0.27313010   0.00000000   0.00000000   0.00000000   0.00000000   0.00000000   0.00000000  -0.01709000
  0.07200000   0.00633404   0.01730000   0.00000000   0.00000000   0.00000000   0.00000000   0.00000000   0.00000000  -0.00303705   0.27260944   0.00000000   0.00000000   0.00000000   0.00000000   0.00000000   0.00000000  -0.01953100
  0.07400000   0.00310188   0.01730000   0.00000000   0.00000000   0.00000000   0.00000000   0.00000000   0.00000000  -0.00303705   0.27216743   0.00000000   0.00000000   0.00000000   0.00000000   0.00000000   0.00000000  -0.01464800
  0.07600000   0.00145282   0.01730000   0.00000000   0.00000000   0.00000000   0.00000000   0.00000000   0.00000000  -0.00302720   0.27182939   0.00000000   0.00000000   0.00000000   0.00000000   0.00000000   0.00000000  -0.01464800
  0.07800000   0.00000000   0.01730000   0.00000000   0.00000000   0.00000000   0.00000000   0.00000000   0.00000000  -0.00300889   0.27160274   0.00000000   0.00000000   0.00000000   0.00000000   0.00000000   0.00000000  -0.01709000
  0.08000000   0.00310188   0.01730000   0.00000000   0.00000000   0.00000000   0.00000000   0.00000000   0.00000000  -0.00298223   0.27148330   0.00000000   0.00000000   0.00000000   0.00000000   0.00000000   0.00000000  -0.02197300
  0.08200000   0.00000000   0.01730000   0.00000000   0.00000000   0.00000000   0.00000000   0.00000000   0.00000000  -0.00294856   0.27146917   0.00000000   0.00000000   0.00000000   0.00000000   0.00000000   0.00000000  -0.01709000
  0.08400000   0.00145282   0.01730000   0.00000000   0.00000000   0.00000000   0.00000000   0.00000000   0.00000000  -0.00291291   0.27156550   0.00000000   0.00000000   0.00000000   0.00000000   0.00000000   0.00000000  -0.01464800
  0.08600000   0.00310188   0.01730000   0.00000000   0.00000000   0.00000000   0.00000000   0.00000000   0.00000000  -0.00288341   0.27177716   0.00000000   0.00000000   0.00000000   0.00000000   0.00000000   0.00000000  -0.01709000
  0.08800000   0.00145282   0.01730000   0.00000000   0.00000000   0.00000000   0.00000000   0.00000000   0.00000000  -0.00286683   0.27210034   0.00000000   0.00000000   0.00000000   0.00000000   0.00000000   0.00000000  -0.01709000
  0.09000000   0.00000000   0.01730000   0.00000000   0.00000000   0.00000000   0.00000000   0.00000000   0.00000000  -0.00286462   0.27251918   0.00000000   0.00000000   0.00000000   0.00000000   0.00000000   0.00000000  -0.01953100
  0.09200000   0.00000000   0.01730000   0.00000000   0.00000000   0.00000000   0.00000000   0.00000000   0.00000000  -0.00287393   0.27300638   0.00000000   0.00000000   0.00000000   0.00000000   0.00000000   0.00000000  -0.01709000
  0.09400000   0.00000000   0.01730000   0.00000000   0.00000000   0.00000000   0.00000000   0.00000000   0.00000000  -0.00289091   0.27352770   0.00000000   0.00000000   0.00000000   0.00000000   0.00000000   0.00000000  -0.02929700
  0.09600000   0.00000000   0.01730000   0.00000000   0.00000000   0.00000000   0.00000000   0.00000000   0.00000000  -0.00291306   0.27404805   0.00000000   0.00000000   0.00000000   0.00000000   0.00000000   0.00000000  -0.01709000
  0.09800000   0.00000000   0.01730000   0.00000000   0.00000000   0.00000000   0.00000000   0.00000000   0.00000000  -0.00294066   0.27453566   0.00000000   0.00000000   0.00000000   0.00000000   0.00000000   0.00000000  -0.01709000
  0.10000000   0.00000000   0.01730000   0.00000000   0.00000000   0.00000000   0.00000000   0.00000000   0.00000000  -0.00297664   0.27496423   0.00000000   0.00000000   0.00000000   0.00000000   0.00000000   0.00000000  -0.00976560
  0.10200000   0.00000000   0.01730000   0.00000000   0.00000000   0.00000000   0.00000000   0.00000000   0.00000000  -0.00302486   0.27531174   0.00000000   0.00000000   0.00000000   0.00000000   0.00000000   0.00000000  -0.01953100
  0.10400000   0.00000000   0.01730000   0.00000000   0.00000000   0.00000000   0.00000000   0.00000000   0.00000000  -0.00308808   0.27555617   0.00000000   0.00000000   0.00000000   0.00000000   0.00000000   0.00000000  -0.01953100
  0.10600000   0.00145282   0.01730000   0.00000000   0.00000000   0.00000000   0.00000000   0.00000000   0.00000000  -0.00316629   0.27568095   0.00000000   0.00000000   0.00000000   0.00000000   0.00000000   0.00000000  -0.01220700
  0.10800000   0.00310188   0.01730000   0.00000000   0.00000000   0.00000000   0.00000000   0.00000000   0.00000000  -0.00325520   0.27569063   0.00000000   0.00000000   0.00000000   0.00000000   0.00000000   0.00000000  -0.00976560
  0.11000000   0.00000000   0.01730000   0.00000000   0.00000000   0.00000000   0.00000000   0.00000000   0.00000000  -0.00334680   0.27561218   0.00000000   0.00000000   0.00000000   0.00000000   0.00000000   0.00000000  -0.01464800
  0.11200000   0.00000000   0.01730000   0.00000000   0.00000000   0.00000000   0.00000000   0.00000000   0.00000000  -0.00343311   0.27547523   0.00000000   0.00000000   0.00000000   0.00000000   0.00000000   0.00000000  -0.01953100
  0.11400000   0.00000000   0.01730000   0.00000000   0.00000000   0.00000000   0.00000000   0.00000000   0.00000000  -0.00350925   0.27529564   0.00000000   0.00000000   0.00000000   0.00000000   0.00000000   0.00000000  -0.01220700
  0.11600000   0.00000000   0.01730000   0.00000000   0.00000000   0.00000000   0.00000000   0.00000000   0.00000000  -0.00357298   0.27507731   0.00000000   0.00000000   0.00000000   0.00000000   0.00000000   0.00000000  -0.01709000
  0.11800000   0.00310188   0.01730000   0.00000000   0.00000000   0.00000000   0.00000000   0.00000000   0.00000000  -0.00362251   0.27482275   0.00000000   0.00000000   0.00000000   0.00000000   0.00000000   0.00000000  -0.01953100
  0.12000000   0.00000000   0.01730000   0.00000000   0.00000000   0.00000000   0.00000000   0.00000000   0.00000000  -0.00365680   0.27454012   0.00000000   0.00000000   0.00000000   0.00000000   0.00000000   0.00000000  -0.01464800
  0.12200000   0.00145282   0.01730000   0.00000000   0.00000000   0.00000000   0.00000000   0.00000000   0.00000000  -0.00367761   0.27424608   0.00000000   0.00000000   0.00000000   0.00000000   0.00000000   0.00000000  -0.02685500
  0.12400000   0.00000000   0.01730000   0.00000000   0.00000000   0.00000000   0.00000000   0.00000000   0.00000000  -0.00368909   0.27396636   0.00000000   0.00000000   0.00000000   0.00000000   0.00000000   0.00000000  -0.01709000
  0.12600000   0.00145282   0.01730000   0.00000000   0.00000000   0.00000000   0.00000000   0.00000000   0.00000000  -0.00369557   0.27372944   0.00000000   0.00000000   0.00000000   0.00000000   0.00000000   0.00000000  -0.01464800
  0.12800000   0.00000000   0.01730000   0.00000000   0.00000000   0.00000000   0.00000000   0.00000000   0.00000000  -0.00370091   0.27355475   0.00000000   0.00000000   0.00000000   0.00000000   0.00000000   0.00000000  -0.01709000
  0.13000000   0.00310188   0.01730000   0.00000000   0.00000000   0.00000000   0.00000000   0.00000000   0.00000000  -0.00370973   0.27344616   0.00000000   0.00000000   0.00000000   0.00000000   0.00000000   0.00000000  -0.01220700
  0.13200000   0.00000000   0.01730000   0.00000000   0.00000000   0.00000000   0.00000000   0.00000000   0.00000000  -0.00372651   0.27339581   0.00000000   0.00000000   0.00000000   0.00000000   0.00000000   0.00000000  -0.02197300
  0.13400000   0.00000000   0.01730000   0.00000000   0.00000000   0.00000000   0.00000000   0.00000000   0.00000000  -0.00375130   0.27339070   0.00000000   0.00000000   0.00000000   0.00000000   0.00000000   0.00000000  -0.01220700
  0.13600000   0.00468498   0.01730000   0.00000000   0.00000000   0.00000000   0.00000000   0.00000000   0.00000000  -0.00377816   0.27341601   0.00000000   0.00000000   0.00000000   0.00000000   0.00000000   0.00000000  -0.01953100
  0.13800000   0.00000000   0.01730000   0.00000000   0.00000000   0.00000000   0.00000000   0.00000000   0.00000000  -0.00379987   0.27345515   0.00000000   0.00000000   0.00000000   0.00000000   0.00000000   0.00000000  -0.01709000
  0.14000000   0.00000000   0.01730000   0.00000000   0.00000000   0.00000000   0.00000000   0.00000000   0.00000000  -0.00381207   0.27348966   0.00000000   0.00000000   0.00000000   0.00000000   0.00000000   0.00000000  -0.01464800
  0.14200000   0.00000000   0.01730000   0.00000000   0.00000000   0.00000000   0.00000000   0.00000000   0.00000000  -0.00381222   0.27350283   0.00000000   0.00000000   0.00000000   0.00000000   0.00000000   0.00000000  -0.01220700
  0.14400000   0.00310188   0.01730000   0.00000000   0.00000000   0.00000000   0.00000000   0.00000000   0.00000000  -0.00379852   0.27348573   0.00000000   0.00000000   0.00000000   0.00000000   0.00000000   0.00000000  -0.00976560
  0.14600000   0.00000000   0.01730000   0.00000000   0.00000000   0.00000000   0.00000000   0.00000000   0.00000000  -0.00377094   0.27344149   0.00000000   0.00000000   0.00000000   0.00000000   0.00000000   0.00000000  -0.00976560
  0.14800000   0.00633404   0.01730000   0.00000000   0.00000000   0.00000000   0.00000000   0.00000000   0.00000000  -0.00373187   0.27338473   0.00000000   0.00000000   0.00000000   0.00000000   0.00000000   0.00000000  -0.01464800
  0.15000000   0.00000000   0.01730000   0.00000000   0.00000000   0.00000000   0.00000000   0.00000000   0.00000000  -0.00368588   0.27333374   0.00000000   0.00000000   0.00000000   0.00000000   0.00000000   0.00000000  -0.01220700
  0.15200000   0.00310188   0.01730000   0.00000000   0.00000000   0.00000000   0.00000000   0.00000000   0.00000000  -0.00363925   0.27329895   0.00000000   0.00000000   0.00000000   0.00000000   0.00000000   0.00000000  -0.02685500
  0.15400000   0.00000000   0.01730000   0.00000000   0.00000000   0.00000000   0.00000000   0.00000000   0.00000000  -0.00359857   0.27328189   0.00000000   0.00000000   0.00000000   0.00000000   0.00000000   0.00000000  -0.01220700
  0.15600000   0.00000000   0.01730000   0.00000000   0.00000000   0.00000000   0.00000000   0.00000000   0.00000000  -0.00356829   0.27328763   0.00000000   0.00000000   0.00000000   0.00000000   0.00000000   0.00000000  -0.01709000
  0.15800000   0.00000000   0.01730000   0.00000000   0.00000000   0.00000000   0.00000000   0.00000000   0.00000000  -0.00354979   0.27333285   0.00000000   0.00000000   0.00000000   0.00000000   0.00000000   0.00000000  -0.01709000
  0.16000000   0.00000000   0.01730000   0.00000000   0.00000000   0.00000000   0.00000000   0.00000000   0.00000000  -0.00354261   0.27343841   0.00000000   0.00000000   0.00000000   0.00000000   0.00000000   0.00000000  -0.01464800
  0.16200000   0.00000000   0.01730000   0.00000000   0.00000000   0.00000000   0.00000000   0.00000000   0.00000000  -0.00354563   0.27361312   0.00000000   0.00000000   0.00000000   0.00000000   0.00000000   0.00000000  -0.02685500
  0.16400000   0.00000000   0.01730000   0.00000000   0.00000000   0.00000000   0.00000000   0.00000000   0.00000000  -0.00355690   0.27384586   0.00000000   0.00000000   0.00000000   0.00000000   0.00000000   0.00000000  -0.01464800
  0.16600000   0.00000000   0.01730000   0.00000000   0.00000000   0.00000000   0.00000000   0.00000000   0.00000000  -0.00357329   0.27411662   0.00000000   0.00000000   0.00000000   0.00000000   0.00000000   0.00000000  -0.01464800
  0.16800000   0.00000000   0.01730000   0.00000000   0.00000000   0.00000000   0.00000000   0.00000000   0.00000000  -0.00359024   0.27441100   0.00000000   0.00000000   0.00000000   0.00000000   0.00000000   0.00000000  -0.00976560
  0.17000000   0.00000000   0.01730000   0.00000000   0.00000000   0.00000000   0.00000000   0.00000000   0.00000000  -0.00360154   0.27472094   0.00000000   0.00000000   0.00000000   0.00000000   0.00000000   0.00000000  -0.02929700
  0.17200000   0.00000000   0.01730000   0.00000000   0.00000000   0.00000000   0.00000000   0.00000000   0.00000000  -0.00360128   0.27503682   0.00000000   0.00000000   0.00000000   0.00000000   0.00000000   0.00000000  -0.01464800
  0.17400000   0.00000000   0.01730000   0.00000000   0.00000000   0.00000000   0.00000000   0.00000000   0.00000000  -0.00358695   0.27534246   0.00000000   0.00000000   0.00000000   0.00000000   0.00000000   0.00000000  -0.02685500
  0.17600000   0.00000000   0.01730000   0.00000000   0.00000000   0.00000000   0.00000000   0.00000000   0.00000000  -0.00355907   0.27561699   0.00000000   0.00000000   0.00000000   0.00000000   0.00000000   0.00000000  -0.01953100
  0.17800000   0.00000000   0.01730000   0.00000000   0.00000000   0.00000000   0.00000000   0.00000000   0.00000000  -0.00351959   0.27583918   0.00000000   0.00000000   0.00000000   0.00000000   0.00000000   0.00000000  -0.01953100
  0.18000000   0.00000000   0.01730000   0.00000000   0.00000000   0.00000000   0.00000000   0.00000000   0.00000000  -0.00347240   0.27599128   0.00000000   0.00000000   0.00000000   0.00000000   0.00000000   0.00000000  -0.00488280
  0.18200000   0.00145282   0.01730000   0.00000000   0.00000000   0.00000000   0.00000000   0.00000000   0.00000000  -0.00342306   0.27606495   0.00000000   0.00000000   0.00000000   0.00000000   0.00000000   0.00000000  -0.01953100
  0.18400000   0.00000000   0.01730000   0.00000000   0.00000000   0.00000000   0.00000000   0.00000000   0.00000000  -0.00337718   0.27606616   0.00000000   0.00000000   0.00000000   0.00000000   0.00000000   0.00000000  -0.00976560
  0.18600000   0.00000000   0.01730000   0.00000000   0.00000000   0.00000000   0.00000000   0.00000000   0.00000000  -0.00333934   0.27601185   0.00000000   0.00000000   0.00000000   0.00000000   0.00000000   0.00000000  -0.01709000
  0.18800000   0.00000000   0.01730000   0.00000000   0.00000000   0.00000000   0.00000000   0.00000000   0.00000000  -0.00331249   0.27591939   0.00000000   0.00000000   0.00000000   0.00000000   0.00000000   0.00000000  -0.01953100
  0.19000000   0.00633404   0.01730000   0.00000000   0.00000000   0.00000000   0.00000000   0.00000000   0.00000000  -0.00329702   0.27579690   0.00000000   0.00000000   0.00000000   0.00000000   0.00000000   0.00000000  -0.01220700
  0.19200000   0.00000000   0.01730000   0.00000000   0.00000000   0.00000000   0.00000000   0.00000000   0.00000000  -0.00328994   0.27564363   0.00000000   0.00000000   0.00000000   0.00000000   0.00000000   0.00000000  -0.00976560
  0.19400000   0.00000000   0.01730000   0.00000000   0.00000000   0.00000000   0.00000000   0.00000000   0.00000000  -0.00328663   0.27546029   0.00000000   0.00000000   0.00000000   0.00000000   0.00000000   0.00000000  -0.00976560
  0.19600000   0.00000000   0.01730000   0.00000000   0.00000000   0.00000000   0.00000000   0.00000000   0.00000000  -0.00328378   0.27525341   0.00000000   0.00000000   0.00000000   0.00000000   0.00000000   0.00000000  -0.01709000
  0.19800000   0.00145282   0.01730000   0.00000000   0.00000000   0.00000000   0.00000000   0.00000000   0.00000000  -0.00327961   0.27502678   0.00000000   0.00000000   0.00000000   0.00000000   0.00000000   0.00000000  -0.01709000
  0.20000000   0.00145282   0.01730000   0.00000000   0.00000000   0.00000000   0.00000000   0.00000000   0.00000000  -0.00327279   0.27477434   0.00000000   0.00000000   0.00000000   0.00000000   0.00000000   0.00000000  -0.01464800
  0.20200000   0.00633404   0.01730000   0.00000000   0.00000000   0.00000000   0.00000000   0.00000000   0.00000000  -0.00326282   0.27448352   0.00000000   0.00000000   0.00000000   0.00000000   0.00000000   0.00000000  -0.01953100
  0.20400000   0.00000000   0.01730000   0.00000000   0.00000000   0.00000000   0.00000000   0.00000000   0.00000000  -0.00325098   0.27414558   0.00000000   0.00000000   0.00000000   0.00000000   0.00000000   0.00000000  -0.01220700
  0.20600000   0.00145282   0.01730000   0.00000000   0.00000000   0.00000000   0.00000000   0.00000000   0.00000000  -0.00324036   0.27376604   0.00000000   0.00000000   0.00000000   0.00000000   0.00000000   0.00000000  -0.01709000
  0.20800000   0.00000000   0.01730000   0.00000000   0.00000000   0.00000000   0.00000000   0.00000000   0.00000000  -0.00323351   0.27336787   0.00000000   0.00000000   0.00000000   0.00000000   0.00000000   0.00000000  -0.01464800
  0.21000000   0.00145282   0.01730000   0.00000000   0.00000000   0.00000000   0.00000000   0.00000000   0.00000000  -0.00322866   0.27298563   0.00000000   0.00000000   0.00000000   0.00000000   0.00000000   0.00000000  -0.00976560
  0.21200000   0.00145282   0.01730000   0.00000000   0.00000000   0.00000000   0.00000000   0.00000000   0.00000000  -0.00321970   0.27265591   0.00000000   0.00000000   0.00000000   0.00000000   0.00000000   0.00000000  -0.01464800
  0.21400000   0.00000000   0.01730000   0.00000000   0.00000000   0.00000000   0.00000000   0.00000000   0.00000000  -0.00320155   0.27240833   0.00000000   0.00000000   0.00000000   0.00000000   0.00000000   0.00000000  -0.01464800
  0.21600000   0.00145282   0.01730000   0.00000000   0.00000000   0.00000000   0.00000000   0.00000000   0.00000000  -0.00317374   0.27225883   0.00000000   0.00000000   0.00000000   0.00000000   0.00000000   0.00000000  -0.01464800
  0.21800000   0.00310188   0.01730000   0.00000000   0.00000000   0.00000000   0.00000000   0.00000000   0.00000000  -0.00313859   0.27220757   0.00000000   0.00000000   0.00000000   0.00000000   0.00000000   0.00000000  -0.01953100
  0.22000000   0.00000000   0.01730000   0.00000000   0.00000000   0.00000000   0.00000000   0.00000000   0.00000000  -0.00309915   0.27224259   0.00000000   0.00000000   0.00000000   0.00000000   0.00000000   0.00000000  -0.01464800
  0.22200000   0.00145282   0.01730000   0.00000000   0.00000000   0.00000000   0.00000000   0.00000000   0.00000000  -0.00305877   0.27234807   0.00000000   0.00000000   0.00000000   0.00000000   0.00000000   0.00000000  -0.01953100
  0.22400000   0.00310188   0.01730000   0.00000000   0.00000000   0.00000000   0.00000000   0.00000000   0.00000000  -0.00302071   0.27250978   0.00000000   0.00000000   0.00000000   0.00000000   0.00000000   0.00000000  -0.01953100
  0.22600000   0.00310188   0.01730000   0.00000000   0.00000000   0.00000000   0.00000000   0.00000000   0.00000000  -0.00298830   0.27271280   0.00000000   0.00000000   0.00000000   0.00000000   0.00000000   0.00000000  -0.01220700
  0.22800000   0.00145282   0.01730000   0.00000000   0.00000000   0.00000000   0.00000000   0.00000000   0.00000000  -0.00296582   0.27294027   0.00000000   0.00000000   0.00000000   0.00000000   0.00000000   0.00000000  -0.01709000
  0.23000000   0.00310188   0.01730000   0.00000000   0.00000000   0.00000000   0.00000000   0.00000000   0.00000000  -0.00295808   0.27317698   0.00000000   0.00000000   0.00000000   0.00000000   0.00000000   0.00000000  -0.01709000
  0.23200000   0.00000000   0.01730000   0.00000000   0.00000000   0.00000000   0.00000000   0.00000000   0.00000000  -0.00296808   0.27340964   0.00000000   0.00000000   0.00000000   0.00000000   0.00000000   0.00000000  -0.01464800
  0.23400000   0.00000000   0.01730000   0.00000000   0.00000000   0.00000000   0.00000000   0.00000000   0.00000000  -0.00299581   0.27362536   0.00000000   0.00000000   0.00000000   0.00000000   0.00000000   0.00000000  -0.01220700
  0.23600000   0.00000000   0.01730000   0.00000000   0.00000000   0.00000000   0.00000000   0.00000000   0.00000000  -0.00303943   0.27381442   0.00000000   0.00000000   0.00000000   0.00000000   0.00000000   0.00000000  -0.01464800
  0.23800000   0.00310188   0.01730000   0.00000000   0.00000000   0.00000000   0.00000000   0.00000000   0.00000000  -0.00309649   0.27397187   0.00000000   0.00000000   0.00000000   0.00000000   0.00000000   0.00000000  -0.01464800
  0.24000000   0.00000000   0.01730000   0.00000000   0.00000000   0.00000000   0.00000000   0.00000000   0.00000000  -0.00316393   0.27409371   0.00000000   0.00000000   0.00000000   0.00000000   0.00000000   0.00000000  -0.01220700
  0.24200000   0.00000000   0.01730000   0.00000000   0.00000000   0.00000000   0.00000000   0.00000000   0.00000000  -0.00323803   0.27417563   0.00000000   0.00000000   0.00000000   0.00000000   0.00000000   0.00000000  -0.01220700
  0.24400000   0.00000000   0.01730000   0.00000000   0.00000000   0.00000000   0.00000000   0.00000000   0.00000000  -0.00331417   0.27421931   0.00000000   0.00000000   0.00000000   0.00000000   0.00000000   0.00000000  -0.00976560
  0.24600000   0.00310188   0.01730000   0.00000000   0.00000000   0.00000000   0.00000000   0.00000000   0.00000000  -0.00338666   0.27423884   0.00000000   0.00000000   0.00000000   0.00000000   0.00000000   0.00000000  -0.01220700
  0.24800000   0.00000000   0.01730000   0.00000000   0.00000000   0.00000000   0.00000000   0.00000000   0.00000000  -0.00345016   0.27425989   0.00000000   0.00000000   0.00000000   0.00000000   0.00000000   0.00000000  -0.01220700
  0.25000000   0.00145282   0.01730000   0.00000000   0.00000000   0.00000000   0.00000000   0.00000000   0.00000000  -0.00350139   0.27431098   0.00000000   0.00000000   0.00000000   0.00000000   0.00000000   0.00000000  -0.02929700
  0.25200000   0.00145282   0.01730000   0.00000000   0.00000000   0.00000000   0.00000000   0.00000000   0.00000000  -0.00353961   0.27440916   0.00000000   0.00000000   0.00000000   0.00000000   0.00000000   0.00000000  -0.01464800
  0.25400000   0.00000000   0.01730000   0.00000000   0.00000000   0.00000000   0.00000000   0.00000000   0.00000000  -0.00356642   0.27455113   0.00000000   0.00000000   0.00000000   0.00000000   0.00000000   0.00000000  -0.01464800
  0.25600000   0.00145282   0.01730000   0.00000000   0.00000000   0.00000000   0.00000000   0.00000000   0.00000000  -0.00358484   0.27471842   0.00000000   0.00000000   0.00000000   0.00000000   0.00000000   0.00000000  -0.01464800
  0.25800000   0.00000000   0.01730000   0.00000000   0.00000000   0.00000000   0.00000000   0.00000000   0.00000000  -0.00359705   0.27488604   0.00000000   0.00000000   0.00000000   0.00000000   0.00000000   0.00000000  -0.01709000
  0.26000000   0.00000000   0.01730000   0.00000000   0.00000000   0.00000000   0.00000000   0.00000000   0.00000000  -0.00360203   0.27502747   0.00000000   0.00000000   0.00000000   0.00000000   0.00000000   0.00000000  -0.01953100
  0.26200000   0.00000000   0.01730000   0.00000000   0.00000000   0.00000000   0.00000000   0.00000000   0.00000000  -0.00359595   0.27512196   0.00000000   0.00000000   0.00000000   0.00000000   0.00000000   0.00000000  -0.01953100
  0.26400000   0.00000000   0.01730000   0.00000000   0.00000000   0.00000000   0.00000000   0.00000000   0.00000000  -0.00357541   0.27516327   0.00000000   0.00000000   0.00000000   0.00000000   0.00000000   0.00000000  -0.01709000
  0.26600000   0.00000000   0.01730000   0.00000000   0.00000000   0.00000000   0.00000000   0.00000000   0.00000000  -0.00354045   0.27516299   0.00000000   0.00000000   0.00000000   0.00000000   0.00000000   0.00000000  -0.01953100
  0.26800000   0.00000000   0.01730000   0.00000000   0.00000000   0.00000000   0.00000000   0.00000000   0.00000000  -0.00349424   0.27514480   0.00000000   0.00000000   0.00000000   0.00000000   0.00000000   0.00000000  -0.01709000
  0.27000000   0.00145282   0.01730000   0.00000000   0.00000000   0.00000000   0.00000000   0.00000000   0.00000000  -0.00344101   0.27512962   0.00000000   0.00000000   0.00000000   0.00000000   0.00000000   0.00000000  -0.01709000
  0.27200000   0.00145282   0.01730000   0.00000000   0.00000000   0.00000000   0.00000000   0.00000000   0.00000000  -0.00338498   0.27512399   0.00000000   0.00000000   0.00000000   0.00000000   0.00000000   0.00000000  -0.01709000
  0.27400000   0.00000000   0.01730000   0.00000000   0.00000000   0.00000000   0.00000000   0.00000000   0.00000000  -0.00333052   0.27512128   0.00000000   0.00000000   0.00000000   0.00000000   0.00000000   0.00000000  -0.01953100
  0.27600000   0.00000000   0.01730000   0.00000000   0.00000000   0.00000000   0.00000000   0.00000000   0.00000000  -0.00328168   0.27510798   0.00000000   0.00000000   0.00000000   0.00000000   0.00000000   0.00000000  -0.01709000
  0.27800000   0.00000000   0.01730000   0.00000000   0.00000000   0.00000000   0.00000000   0.00000000   0.00000000  -0.00324014   0.27506981   0.00000000   0.00000000   0.00000000   0.00000000   0.00000000   0.00000000  -0.01464800
  0.28000000   0.00000000   0.01730000   0.00000000   0.00000000   0.00000000   0.00000000   0.00000000   0.00000000  -0.00320458   0.27499988   0.00000000   0.00000000   0.00000000   0.00000000   0.00000000   0.00000000  -0.01953100
  0.28200000   0.00145282   0.01730000   0.00000000   0.00000000   0.00000000   0.00000000   0.00000000   0.00000000  -0.00317239   0.27490310   0.00000000   0.00000000   0.00000000   0.00000000   0.00000000   0.00000000  -0.00976560
  0.28400000   0.00633404   0.01730000   0.00000000   0.00000000   0.00000000   0.00000000   0.00000000   0.00000000  -0.00314157   0.27479591   0.00000000   0.00000000   0.00000000   0.00000000   0.00000000   0.00000000  -0.01709000
  0.28600000   0.00000000   0.01730000   0.00000000   0.00000000   0.00000000   0.00000000   0.00000000   0.00000000  -0.00311101   0.27470413   0.00000000   0.00000000   0.00000000   0.00000000   0.00000000   0.00000000  -0.01953100
  0.28800000   0.00310188   0.01730000   0.00000000   0.00000000   0.00000000   0.00000000   0.00000000   0.00000000  -0.00308041   0.27465532   0.00000000   0.00000000   0.00000000   0.00000000   0.00000000   0.00000000  -0.01953100
  0.29000000   0.00633404   0.01730000   0.00000000   0.00000000   0.00000000   0.00000000   0.00000000   0.00000000  -0.00305029   0.27466932   0.00000000   0.00000000   0.00000000   0.00000000   0.00000000   0.00000000  -0.01709000
  0.29200000   0.00633404   0.01730000   0.00000000   0.00000000   0.00000000   0.00000000   0.00000000   0.00000000  -0.00302128   0.27475460   0.00000000   0.00000000   0.00000000   0.00000000   0.00000000   0.00000000  -0.01953100
  0.29400000   0.00000000   0.01730000   0.00000000   0.00000000   0.00000000   0.00000000   0.00000000   0.00000000  -0.00299325   0.27490768   0.00000000   0.00000000   0.00000000   0.00000000   0.00000000   0.00000000  -0.01464800
  0.29600000   0.00000000   0.01730000   0.00000000   0.00000000   0.00000000   0.00000000   0.00000000   0.00000000  -0.00296552   0.27511212   0.00000000   0.00000000   0.00000000   0.00000000   0.00000000   0.00000000  -0.01709000
  0.29800000   0.00000000   0.01730000   0.00000000   0.00000000   0.00000000   0.00000000   0.00000000   0.00000000  -0.00293924   0.27533976   0.00000000   0.00000000   0.00000000   0.00000000   0.00000000   0.00000000  -0.01464800
  0.30000000   0.00145282   0.01730000   0.00000000   0.00000000   0.00000000   0.00000000   0.00000000   0.00000000  -0.00291875   0.27555616   0.00000000   0.00000000   0.00000000   0.00000000   0.00000000   0.00000000  -0.00732420
  0.30200000   0.00000000   0.01730000   0.00000000   0.00000000   0.00000000   0.00000000   0.00000000   0.00000000  -0.00290967   0.27572957   0.00000000   0.00000000   0.00000000   0.00000000   0.00000000   0.00000000  -0.01709000
  0.30400000   0.00145282   0.01730000   0.00000000   0.00000000   0.00000000   0.00000000   0.00000000   0.00000000  -0.00291550   0.27583749   0.00000000   0.00000000   0.00000000   0.00000000   0.00000000   0.00000000  -0.01709000
  0.30600000   0.00145282   0.01730000   0.00000000   0.00000000   0.00000000   0.00000000   0.00000000   0.00000000  -0.00293597   0.27586726   0.00000000   0.00000000   0.00000000   0.00000000   0.00000000   0.00000000  -0.01464800
  0.30800000   0.00000000   0.01730000   0.00000000   0.00000000   0.00000000   0.00000000   0.00000000   0.00000000  -0.00296885   0.27581688   0.00000000   0.00000000   0.00000000   0.00000000   0.00000000   0.00000000  -0.01953100
  0.31000000   0.00000000   0.01730000   0.00000000   0.00000000   0.00000000   0.00000000   0.00000000   0.00000000  -0.00301285   0.27569794   0.00000000   0.00000000   0.00000000   0.00000000   0.00000000   0.00000000  -0.01709000
  0.31200000   0.00000000   0.01730000   0.00000000   0.00000000   0.00000000   0.00000000   0.00000000   0.00000000  -0.00306727   0.27553151   0.00000000   0.00000000   0.00000000   0.00000000   0.00000000   0.00000000  -0.01220700
  0.31400000   0.00000000   0.01730000   0.00000000   0.00000000   0.00000000   0.00000000   0.00000000   0.00000000  -0.00312998   0.27533687   0.00000000   0.00000000   0.00000000   0.00000000   0.00000000   0.00000000  -0.01464800
  0.31600000   0.00468498   0.01730000   0.00000000   0.00000000   0.00000000   0.00000000   0.00000000   0.00000000  -0.00319741   0.27512663   0.00000000   0.00000000   0.00000000   0.00000000   0.00000000   0.00000000  -0.01220700
  0.31800000   0.00000000   0.01730000   0.00000000   0.00000000   0.00000000   0.00000000   0.00000000   0.00000000  -0.00326468   0.27490809   0.00000000   0.00000000   0.00000000   0.00000000   0.00000000   0.00000000  -0.01464800
  0.32000000   0.00145282   0.01730000   0.00000000   0.00000000   0.00000000   0.00000000   0.00000000   0.00000000  -0.00332472   0.27468223   0.00000000   0.00000000   0.00000000   0.00000000   0.00000000   0.00000000  -0.01709000
  0.32200000   0.00000000   0.01730000  -0.00000000   0.00000000   0.00000000   0.00000000   0.00000000   0.00000000  -0.00336902   0.27444588   0.00000000   0.00000000   0.00000000   0.00000000   0.00000000   0.00000000  -0.01464800
  0.32400000   0.00000000   0.01730000   0.00000000   0.00000000   0.00000000   0.00000000   0.00000000   0.00000000  -0.00338934   0.27420057   0.00000000   0.00000000   0.00000000   0.00000000   0.00000000   0.00000000  -0.00732420
  0.32600000   0.00310188   0.01730000  -0.00000000  -0.00000000   0.00000000   0.00000000   0.00000000   0.00000000  -0.00337925   0.27395848   0.00000000   0.00000000   0.00000000   0.00000000   0.00000000   0.00000000  -0.00976560
  0.32800000   0.00000000   0.01730000  -0.00000000   0.00000000   0.00000000   0.00000000   0.00000000   0.00000000  -0.00333643   0.27373662   0.00000000   0.00000000   0.00000000   0.00000000   0.00000000   0.00000000  -0.01709000
  0.33000000   0.00000000   0.01730000  -0.00000000   0.00000000   0.00000000   0.00000000   0.00000000   0.00000000  -0.00326474   0.27354669   0.00000000   0.00000000   0.00000000   0.00000000   0.00000000   0.00000000  -0.01464800
  0.33200000   0.00000000   0.01730000  -0.00000000   0.00000000   0.00000000   0.00000000   0.00000000   0.00000000  -0.00317220   0.27339537   0.00000000   0.00000000   0.00000000   0.00000000   0.00000000   0.00000000  -0.01220700
  0.33400000   0.00310188   0.01730000  -0.00000000  -0.00000000   0.00000000   0.00000000   0.00000000   0.00000000  -0.00306662   0.27328998   0.00000000   0.00000000   0.00000000   0.00000000   0.00000000   0.00000000  -0.01220700
  0.33600000   0.00000000   0.01730000  -0.00000000   0.00000000   0.00000000   0.00000000   0.00000000   0.00000000  -0.00295529   0.27323601   0.00000000   0.00000000   0.00000000   0.00000000   0.00000000   0.00000000  -0.01953100
  0.33800000   0.00000000   0.01730000  -0.00000000   0.00000000   0.00000000   0.00000000   0.00000000   0.00000000  -0.00284811   0.27323200   0.00000000   0.00000000   0.00000000   0.00000000   0.00000000   0.00000000  -0.01464800
  0.34000000   0.00000000   0.01730000  -0.00000000   0.00000000   0.00000000   0.00000000   0.00000000   0.00000000  -0.00275750   0.27327219   0.00000000   0.00000000   0.00000000   0.00000000   0.00000000   0.00000000  -0.01464800
  0.34200000   0.00000000   0.01730000  -0.00000000   0.00000000   0.00000000   0.00000000   0.00000000   0.00000000  -0.00269364   0.27335337   0.00000000   0.00000000   0.00000000   0.00000000   0.00000000   0.00000000  -0.01464800
  0.34400000   0.00000000   0.01730000  -0.00000000   0.00000000   0.00000000   0.00000000   0.00000000   0.00000000  -0.00266080   0.27347655   0.00000000   0.00000000   0.00000000   0.00000000   0.00000000   0.00000000  -0.00976560
  0.34600000   0.00000000   0.01730000  -0.00000000   0.00000000   0.00000000   0.00000000   0.00000000   0.00000000  -0.00265775   0.27364111   0.00000000   0.00000000   0.00000000   0.00000000   0.00000000   0.00000000  -0.01953100
  0.34800000   0.00000000   0.01730000  -0.00000000   0.00000000   0.00000000   0.00000000   0.00000000   0.00000000  -0.00268086   0.27383872   0.00000000   0.00000000   0.00000000   0.00000000   0.00000000   0.00000000  -0.01709000
  0.35000000   0.00145282   0.01730000  -0.00000000  -0.00000000   0.00000000   0.00000000   0.00000000   0.00000000  -0.00272652   0.27405456   0.00000000   0.00000000   0.00000000   0.00000000   0.00000000   0.00000000  -0.01709000
  0.35200000   0.00000000   0.01730000  -0.00000000   0.00000000   0.00000000   0.00000000   0.00000000   0.00000000  -0.00279062   0.27427270   0.00000000   0.00000000   0.00000000   0.00000000   0.00000000   0.00000000  -0.01220700
  0.35400000   0.00145282   0.01730000  -0.00000000  -0.00000000   0.00000000   0.00000000   0.00000000   0.00000000  -0.00286736   0.27448019   0.00000000   0.00000000   0.00000000   0.00000000   0.00000000   0.00000000  -0.01709000
  0.35600000   0.00145282   0.01730000  -0.00000000  -0.00000000   0.00000000   0.00000000   0.00000000   0.00000000  -0.00294967   0.27466680   0.00000000   0.00000000   0.00000000   0.00000000   0.00000000   0.00000000  -0.01709000
  0.35800000   0.00468498   0.01730000  -0.00000000  -0.00000000   0.00000000   0.00000000   0.00000000   0.00000000  -0.00303039   0.27482175   0.00000000   0.00000000   0.00000000   0.00000000   0.00000000   0.00000000  -0.01464800
  0.36000000   0.00000000   0.01730000  -0.00000000   0.00000000   0.00000000   0.00000000   0.00000000   0.00000000  -0.00310289   0.27493357   0.00000000   0.00000000   0.00000000   0.00000000   0.00000000   0.00000000  -0.00976560
  0.36200000   0.00000000   0.01730000  -0.00000000   0.00000000   0.00000000   0.00000000   0.00000000   0.00000000  -0.00316241   0.27499196   0.00000000   0.00000000   0.00000000   0.00000000   0.00000000   0.00000000  -0.02197300
  0.36400000   0.00000000   0.01730000  -0.00000000   0.00000000   0.00000000   0.00000000   0.00000000   0.00000000  -0.00320814   0.27498979   0.00000000   0.00000000   0.00000000   0.00000000   0.00000000   0.00000000  -0.00976560
  0.36600000   0.00000000   0.01730000  -0.00000000   0.00000000   0.00000000   0.00000000   0.00000000   0.00000000  -0.00324352   0.27492784   0.00000000   0.00000000   0.00000000   0.00000000   0.00000000   0.00000000  -0.01709000
  0.36800000   0.00000000   0.01730000  -0.00000000   0.00000000   0.00000000   0.00000000   0.00000000   0.00000000  -0.00327371   0.27481602   0.00000000   0.00000000   0.00000000   0.00000000   0.00000000   0.00000000  -0.01464800
  0.37000000   0.00310188   0.01730000  -0.00000000  -0.00000000   0.00000000   0.00000000   0.00000000   0.00000000  -0.00330189   0.27466868   0.00000000   0.00000000   0.00000000   0.00000000   0.00000000   0.00000000  -0.01464800
  0.37200000   0.00000000   0.01730000  -0.00000000   0.00000000   0.00000000   0.00000000   0.00000000   0.00000000  -0.00332715   0.27450013   0.00000000   0.00000000   0.00000000   0.00000000   0.00000000   0.00000000  -0.01220700
  0.37400000   0.00000000   0.01730000  -0.00000000   0.00000000   0.00000000   0.00000000   0.00000000   0.00000000  -0.00334453   0.27432090   0.00000000   0.00000000   0.00000000   0.00000000   0.00000000   0.00000000  -0.01220700
  0.37600000   0.00000000   0.01730000  -0.00000000   0.00000000   0.00000000   0.00000000   0.00000000   0.00000000  -0.00334734   0.27413405   0.00000000   0.00000000   0.00000000   0.00000000   0.00000000   0.00000000  -0.00976560
  0.37800000   0.00145282   0.01730000  -0.00000000  -0.00000000   0.00000000   0.00000000   0.00000000   0.00000000  -0.00333149   0.27393474   0.00000000   0.00000000   0.00000000   0.00000000   0.00000000   0.00000000  -0.01953100
  0.38000000   0.00000000   0.01730000  -0.00000000   0.00000000   0.00000000   0.00000000   0.00000000   0.00000000  -0.00329790   0.27371582   0.00000000   0.00000000   0.00000000   0.00000000   0.00000000   0.00000000  -0.01709000
  0.38200000   0.00000000   0.01730000  -0.00000000   0.00000000   0.00000000   0.00000000   0.00000000   0.00000000  -0.00324996   0.27347675   0.00000000   0.00000000   0.00000000   0.00000000   0.00000000   0.00000000  -0.01220700
  0.38400000   0.00000000   0.01730000  -0.00000000   0.00000000   0.00000000   0.00000000   0.00000000   0.00000000  -0.00319038   0.27322815   0.00000000   0.00000000   0.00000000   0.00000000   0.00000000   0.00000000  -0.01464800
  0.38600000   0.00000000   0.01730000  -0.00000000   0.00000000   0.00000000   0.00000000   0.00000000   0.00000000  -0.00312138   0.27299090   0.00000000   0.00000000   0.00000000   0.00000000   0.00000000   0.00000000  -0.01709000
  0.38800000   0.00468498   0.01730000  -0.00000000  -0.00000000   0.00000000   0.00000000   0.00000000   0.00000000  -0.00304672   0.27278976   0.00000000   0.00000000   0.00000000   0.00000000   0.00000000   0.00000000  -0.01709000
  0.39000000   0.00145282   0.01730000  -0.00000000  -0.00000000   0.00000000   0.00000000   0.00000000   0.00000000  -0.00297279   0.27264133   0.00000000   0.00000000   0.00000000   0.00000000   0.00000000   0.00000000  -0.01464800
  0.39200000   0.00000000   0.01730000  -0.00000000   0.00000000   0.00000000   0.00000000   0.00000000   0.00000000  -0.00290754   0.27254680   0.00000000   0.00000000   0.00000000   0.00000000   0.00000000   0.00000000  -0.01953100
  0.39400000   0.00000000   0.01730000   0.00000000   0.00000000   0.00000000   0.00000000   0.00000000   0.00000000  -0.00285766   0.27249692   0.00000000   0.00000000   0.00000000   0.00000000   0.00000000   0.00000000  -0.01709000
  0.39600000   0.00000000   0.01730000   0.00000000   0.00000000   0.00000000   0.00000000   0.00000000   0.00000000  -0.00282575   0.27247913   0.00000000   0.00000000   0.00000000   0.00000000   0.00000000   0.00000000  -0.01464800
  0.39800000   0.00145282   0.01730000   0.00000000   0.00000000   0.00000000   0.00000000   0.00000000   0.00000000  -0.00281047   0.27247967   0.00000000   0.00000000   0.00000000   0.00000000   0.00000000   0.00000000  -0.01464800
  0.40000000   0.00000000   0.01730000   0.00000000   0.00000000   0.00000000   0.00000000   0.00000000   0.00000000  -0.00280891   0.27248612   0.00000000   0.00000000   0.00000000   0.00000000   0.00000000   0.00000000  -0.02197300
  0.40200000   0.00000000   0.01730000   0.00000000   0.00000000   0.00000000   0.00000000   0.00000000   0.00000000  -0.00281845   0.27249112   0.00000000   0.00000000   0.00000000   0.00000000   0.00000000   0.00000000  -0.00488280
  0.40400000   0.00310188   0.01730000   0.00000000   0.00000000   0.00000000   0.00000000   0.00000000   0.00000000  -0.00283830   0.27249235   0.00000000   0.00000000   0.00000000   0.00000000   0.00000000   0.00000000  -0.01220700
  0.40600000   0.00000000   0.01730000   0.00000000   0.00000000   0.00000000   0.00000000   0.00000000   0.00000000  -0.00286888   0.27249073   0.00000000   0.00000000   0.00000000   0.00000000   0.00000000   0.00000000  -0.01220700
  0.40800000   0.00310188   0.01730000   0.00000000   0.00000000   0.00000000   0.00000000   0.00000000   0.00000000  -0.00290861   0.27248787   0.00000000   0.00000000   0.00000000   0.00000000   0.00000000   0.00000000  -0.01709000
  0.41000000   0.00000000   0.01730000   0.00000000   0.00000000   0.00000000   0.00000000   0.00000000   0.00000000  -0.00295306   0.27248239   0.00000000   0.00000000   0.00000000   0.00000000   0.00000000   0.00000000  -0.01709000
  0.41200000   0.00000000   0.01730000   0.00000000   0.00000000   0.00000000   0.00000000   0.00000000   0.00000000  -0.00299774   0.27246995   0.00000000   0.00000000   0.00000000   0.00000000   0.00000000   0.00000000  -0.01709000
  0.41400000   0.00000000   0.01730000   0.00000000   0.00000000   0.00000000   0.00000000   0.00000000   0.00000000  -0.00303942   0.27244821   0.00000000   0.00000000   0.00000000   0.00000000   0.00000000   0.00000000  -0.01953100
  0.41600000   0.00000000   0.01730000   0.00000000   0.00000000   0.00000000   0.00000000   0.00000000   0.00000000  -0.00307480   0.27242119   0.00000000   0.00000000   0.00000000   0.00000000   0.00000000   0.00000000  -0.02685500
  0.41800000   0.00000000   0.01730000   0.00000000   0.00000000   0.00000000   0.00000000   0.00000000   0.00000000  -0.00310057   0.27240061   0.00000000   0.00000000   0.00000000   0.00000000   0.00000000   0.00000000  -0.01709000
  0.42000000   0.00000000   0.01730000   0.00000000   0.00000000   0.00000000   0.00000000   0.00000000   0.00000000  -0.00311546   0.27240469   0.00000000   0.00000000   0.00000000   0.00000000   0.00000000   0.00000000  -0.01464800
  0.42200000   0.00000000   0.01730000   0.00000000   0.00000000   0.00000000   0.00000000   0.00000000   0.00000000  -0.00312108   0.27245145   0.00000000   0.00000000   0.00000000   0.00000000   0.00000000   0.00000000  -0.01464800
  0.42400000   0.00000000   0.01730000   0.00000000   0.00000000   0.00000000   0.00000000   0.00000000   0.00000000  -0.00312016   0.27255003   0.00000000   0.00000000   0.00000000   0.00000000   0.00000000   0.00000000  -0.02197300
  0.42600000   0.00000000   0.01730000   0.00000000   0.00000000   0.00000000   0.00000000   0.00000000   0.00000000  -0.00311510   0.27270294   0.00000000   0.00000000   0.00000000   0.00000000   0.00000000   0.00000000  -0.01220700
  0.42800000   0.00000000   0.01730000   0.00000000   0.00000000   0.00000000   0.00000000   0.00000000   0.00000000  -0.00310885   0.27291307   0.00000000   0.00000000   0.00000000   0.00000000   0.00000000   0.00000000  -0.01709000
  0.43000000   0.00000000   0.01730000   0.00000000   0.00000000   0.00000000   0.00000000   0.00000000   0.00000000  -0.00310679   0.27317870   0.00000000   0.00000000   0.00000000   0.00000000   0.00000000   0.00000000  -0.01709000
  0.43200000   0.00000000   0.01730000   0.00000000   0.00000000   0.00000000   0.00000000   0.00000000   0.00000000  -0.00311671   0.27348410   0.00000000   0.00000000   0.00000000   0.00000000   0.00000000   0.00000000  -0.01464800
  0.43400000   0.00145282   0.01730000   0.00000000   0.00000000   0.00000000   0.00000000   0.00000000   0.00000000  -0.00314646   0.27380147   0.00000000   0.00000000   0.00000000   0.00000000   0.00000000   0.00000000  -0.01220700
  0.43600000   0.00000000   0.01730000   0.00000000   0.00000000   0.00000000   0.00000000   0.00000000   0.00000000  -0.00320073   0.27410275   0.00000000   0.00000000   0.00000000   0.00000000   0.00000000   0.00000000  -0.01464800
  0.43800000   0.00000000   0.01730000   0.00000000   0.00000000   0.00000000   0.00000000   0.00000000   0.00000000  -0.00327911   0.27436887   0.00000000   0.00000000   0.00000000   0.00000000   0.00000000   0.00000000  -0.01220700
  0.44000000   0.00000000   0.01730000   0.00000000   0.00000000   0.00000000   0.00000000   0.00000000   0.00000000  -0.00337547   0.27459280   0.00000000   0.00000000   0.00000000   0.00000000   0.00000000   0.00000000  -0.00732420
  0.44200000   0.00000000   0.01730000   0.00000000   0.00000000   0.00000000   0.00000000   0.00000000   0.00000000  -0.00347862   0.27478104   0.00000000   0.00000000   0.00000000   0.00000000   0.00000000   0.00000000  -0.01709000
  0.44400000   0.00000000   0.01730000   0.00000000   0.00000000   0.00000000   0.00000000   0.00000000   0.00000000  -0.00357593   0.27494952   0.00000000   0.00000000   0.00000000   0.00000000   0.00000000   0.00000000  -0.01464800
  0.44600000   0.00000000   0.01730000   0.00000000   0.00000000   0.00000000   0.00000000   0.00000000   0.00000000  -0.00365812   0.27511177   0.00000000   0.00000000   0.00000000   0.00000000   0.00000000   0.00000000  -0.02197300
  0.44800000   0.00145282   0.01730000   0.00000000   0.00000000   0.00000000   0.00000000   0.00000000   0.00000000  -0.00372050   0.27526956   0.00000000   0.00000000   0.00000000   0.00000000   0.00000000   0.00000000  -0.01953100
  0.45000000   0.00000000   0.01730000   0.00000000   0.00000000   0.00000000   0.00000000   0.00000000   0.00000000  -0.00376251   0.27541470   0.00000000   0.00000000   0.00000000   0.00000000   0.00000000   0.00000000  -0.00976560
  0.45200000   0.00000000   0.01730000   0.00000000   0.00000000   0.00000000   0.00000000   0.00000000   0.00000000  -0.00378776   0.27553890   0.00000000   0.00000000   0.00000000   0.00000000   0.00000000   0.00000000  -0.01220700
  0.45400000   0.00000000   0.01730000   0.00000000   0.00000000   0.00000000   0.00000000   0.00000000   0.00000000  -0.00380247   0.27563995   0.00000000   0.00000000   0.00000000   0.00000000   0.00000000   0.00000000  -0.00976560
  0.45600000   0.00000000   0.01730000   0.00000000   0.00000000   0.00000000   0.00000000   0.00000000   0.00000000  -0.00381196   0.27571941   0.00000000   0.00000000   0.00000000   0.00000000   0.00000000   0.00000000  -0.01220700
  0.45800000   0.00000000   0.01730000   0.00000000   0.00000000   0.00000000   0.00000000   0.00000000   0.00000000  -0.00381901   0.27577785   0.00000000   0.00000000   0.00000000   0.00000000   0.00000000   0.00000000  -0.01464800
  0.46000000   0.00000000   0.01730000   0.00000000   0.00000000   0.00000000   0.00000000   0.00000000   0.00000000  -0.00382448   0.27581146   0.00000000   0.00000000   0.00000000   0.00000000   0.00000000   0.00000000  -0.00488280
  0.46200000   0.00468498   0.01730000   0.00000000   0.00000000   0.00000000   0.00000000   0.00000000   0.00000000  -0.00382844   0.27581429   0.00000000   0.00000000   0.00000000   0.00000000   0.00000000   0.00000000  -0.01220700
  0.46400000   0.00000000   0.01730000   0.00000000   0.00000000   0.00000000   0.00000000   0.00000000   0.00000000  -0.00383027   0.27578607   0.00000000   0.00000000   0.00000000   0.00000000   0.00000000   0.00000000  -0.01464800
  0.46600000   0.00000000   0.01730000  -0.00000000   0.00000000   0.00000000   0.00000000   0.00000000   0.00000000  -0.00382815   0.27573660   0.00000000   0.00000000   0.00000000   0.00000000   0.00000000   0.00000000  -0.00976560
  0.46800000   0.00000000   0.01730000  -0.00000000   0.00000000   0.00000000   0.00000000   0.00000000   0.00000000  -0.00381922   0.27568456   0.00000000   0.00000000   0.00000000   0.00000000   0.00000000   0.00000000  -0.00488280
  0.47000000   0.00000000   0.01730000  -0.00000000   0.00000000   0.00000000   0.00000000   0.00000000   0.00000000  -0.00380177   0.27565338   0.00000000   0.00000000   0.00000000   0.00000000   0.00000000   0.00000000  -0.00976560
  0.47200000   0.00000000   0.01730000  -0.00000000   0.00000000   0.00000000   0.00000000   0.00000000   0.00000000  -0.00377699   0.27566402   0.00000000   0.00000000   0.00000000   0.00000000   0.00000000   0.00000000  -0.01953100
  0.47400000   0.00000000   0.01730000  -0.00000000   0.00000000   0.00000000   0.00000000   0.00000000   0.00000000  -0.00374714   0.27572703   0.00000000   0.00000000   0.00000000   0.00000000   0.00000000   0.00000000  -0.02197300
  0.47600000   0.00000000   0.01730000  -0.00000000   0.00000000   0.00000000   0.00000000   0.00000000   0.00000000  -0.00371278   0.27583695   0.00000000   0.00000000   0.00000000   0.00000000   0.00000000   0.00000000  -0.01709000
  0.47800000   0.00000000   0.01730000  -0.00000000   0.00000000   0.00000000   0.00000000   0.00000000   0.00000000  -0.00367169   0.27597203   0.00000000   0.00000000   0.00000000   0.00000000   0.00000000   0.00000000  -0.01953100
  0.48000000   0.00000000   0.01730000  -0.00000000   0.00000000   0.00000000   0.00000000   0.00000000   0.00000000  -0.00362041   0.27610127   0.00000000   0.00000000   0.00000000   0.00000000   0.00000000   0.00000000  -0.01953100
  0.48200000   0.00000000   0.01730000  -0.00000000   0.00000000   0.00000000   0.00000000   0.00000000   0.00000000  -0.00355707   0.27619746   0.00000000   0.00000000   0.00000000   0.00000000   0.00000000   0.00000000  -0.01220700
  0.48400000   0.00000000   0.01730000  -0.00000000   0.00000000   0.00000000   0.00000000   0.00000000   0.00000000  -0.00348261   0.27624716   0.00000000   0.00000000   0.00000000   0.00000000   0.00000000   0.00000000  -0.01953100
  0.48600000   0.00000000   0.01730000  -0.00000000   0.00000000   0.00000000   0.00000000   0.00000000   0.00000000  -0.00339894   0.27625041   0.00000000   0.00000000   0.00000000   0.00000000   0.00000000   0.00000000  -0.01709000
  0.48800000   0.00310188   0.01730000  -0.00000000  -0.00000000   0.00000000   0.00000000   0.00000000   0.00000000  -0.00330764   0.27621918   0.00000000   0.00000000   0.00000000   0.00000000   0.00000000   0.00000000  -0.02197300
  0.49000000   0.00000000   0.01730000  -0.00000000   0.00000000   0.00000000   0.00000000   0.00000000   0.00000000  -0.00321099   0.27617499   0.00000000   0.00000000   0.00000000   0.00000000   0.00000000   0.00000000  -0.02197300
  0.49200000   0.00000000   0.01730000  -0.00000000   0.00000000   0.00000000   0.00000000   0.00000000   0.00000000  -0.00311368   0.27613534   0.00000000   0.00000000   0.00000000   0.00000000   0.00000000   0.00000000  -0.01709000
  0.49400000   0.00000000   0.01730000  -0.00000000   0.00000000   0.00000000   0.00000000   0.00000000   0.00000000  -0.00302256   0.27610346   0.00000000   0.00000000   0.00000000   0.00000000   0.00000000   0.00000000  -0.01953100
  0.49600000   0.00000000   0.01730000  -0.00000000   0.00000000   0.00000000   0.00000000   0.00000000   0.00000000  -0.00294492   0.27607395   0.00000000   0.00000000   0.00000000   0.00000000   0.00000000   0.00000000  -0.01953100
  0.49800000   0.00000000   0.01730000  -0.00000000   0.00000000   0.00000000   0.00000000   0.00000000   0.00000000  -0.00288672   0.27604037   0.00000000   0.00000000   0.00000000   0.00000000   0.00000000   0.00000000  -0.00976560
  0.50000000   0.00145282   0.01730000  -0.00000000  -0.00000000   0.00000000   0.00000000   0.00000000   0.00000000  -0.00285189   0.27599534   0.00000000   0.00000000   0.00000000   0.00000000   0.00000000   0.00000000  -0.01464800
  0.50200000   0.00000000   0.01730000  -0.00000000   0.00000000   0.00000000   0.00000000   0.00000000   0.00000000  -0.00284193   0.27593129   0.00000000   0.00000000   0.00000000   0.00000000   0.00000000   0.00000000  -0.01709000
  0.50400000   0.00310188   0.01730000  -0.00000000  -0.00000000   0.00000000   0.00000000   0.00000000   0.00000000  -0.00285572   0.27584566   0.00000000   0.00000000   0.00000000   0.00000000   0.00000000   0.00000000  -0.00976560
  0.50600000   0.00145282   0.01730000  -0.00000000  -0.00000000   0.00000000   0.00000000   0.00000000   0.00000000  -0.00288921   0.27574478   0.00000000   0.00000000   0.00000000   0.00000000   0.00000000   0.00000000  -0.01220700
  0.50800000   0.00000000   0.01730000  -0.00000000   0.00000000   0.00000000   0.00000000   0.00000000   0.00000000  -0.00293606   0.27564301   0.00000000   0.00000000   0.00000000   0.00000000   0.00000000   0.00000000  -0.01709000
  0.51000000   0.00000000   0.01730000  -0.00000000   0.00000000   0.00000000   0.00000000   0.00000000   0.00000000  -0.00298976   0.27555697   0.00000000   0.00000000   0.00000000   0.00000000   0.00000000   0.00000000  -0.01953100
  0.51200000   0.00000000   0.01730000  -0.00000000   0.00000000   0.00000000   0.00000000   0.00000000   0.00000000  -0.00304508   0.27549726   0.00000000   0.00000000   0.00000000   0.00000000   0.00000000   0.00000000  -0.01220700
  0.51400000   0.00633404   0.01730000  -0.00000000  -0.00000000   0.00000000   0.00000000   0.00000000   0.00000000  -0.00309845   0.27546391   0.00000000   0.00000000   0.00000000   0.00000000   0.00000000   0.00000000  -0.01953100
  0.51600000   0.00000000   0.01730000  -0.00000000   0.00000000   0.00000000   0.00000000   0.00000000   0.00000000  -0.00314786   0.27544842   0.00000000   0.00000000   0.00000000   0.00000000   0.00000000   0.00000000  -0.02197300
  0.51800000   0.00000000   0.01730000  -0.00000000   0.00000000   0.00000000   0.00000000   0.00000000   0.00000000  -0.00319200   0.27544254   0.00000000   0.00000000   0.00000000   0.00000000   0.00000000   0.00000000  -0.01464800
  0.52000000   0.00000000   0.01730000  -0.00000000   0.00000000   0.00000000   0.00000000   0.00000000   0.00000000  -0.00322888   0.27544762   0.00000000   0.00000000   0.00000000   0.00000000   0.00000000   0.00000000  -0.01709000
  0.52200000   0.00145282   0.01730000  -0.00000000  -0.00000000   0.00000000   0.00000000   0.00000000   0.00000000  -0.00325680   0.27547216   0.00000000   0.00000000   0.00000000   0.00000000   0.00000000   0.00000000  -0.01220700
  0.52400000   0.00000000   0.01730000  -0.00000000   0.00000000   0.00000000   0.00000000   0.00000000   0.00000000  -0.00327675   0.27552006   0.00000000   0.00000000   0.00000000   0.00000000   0.00000000   0.00000000  -0.02685500
  0.52600000   0.00145282   0.01730000  -0.00000000  -0.00000000   0.00000000   0.00000000   0.00000000   0.00000000  -0.00329197   0.27558312   0.00000000   0.00000000   0.00000000   0.00000000   0.00000000   0.00000000  -0.01220700
  0.52800000   0.00000000   0.01730000  -0.00000000   0.00000000   0.00000000   0.00000000   0.00000000   0.00000000  -0.00330504   0.27564274   0.00000000   0.00000000   0.00000000   0.00000000   0.00000000   0.00000000  -0.01220700
  0.53000000   0.00000000   0.01730000  -0.00000000   0.00000000   0.00000000   0.00000000   0.00000000   0.00000000  -0.00331733   0.27567890   0.00000000   0.00000000   0.00000000   0.00000000   0.00000000   0.00000000  -0.01709000
  0.53200000   0.00145282   0.01730000  -0.00000000  -0.00000000   0.00000000   0.00000000   0.00000000   0.00000000  -0.00333018   0.27568231   0.00000000   0.00000000   0.00000000   0.00000000   0.00000000   0.00000000  -0.01220700
  0.53400000   0.00000000   0.01730000  -0.00000000   0.00000000   0.00000000   0.00000000   0.00000000   0.00000000  -0.00334469   0.27565980   0.00000000   0.00000000   0.00000000   0.00000000   0.00000000   0.00000000  -0.01464800
  0.53600000   0.00000000   0.01730000   0.00000000   0.00000000   0.00000000   0.00000000   0.00000000   0.00000000  -0.00336073   0.27562693   0.00000000   0.00000000   0.00000000   0.00000000   0.00000000   0.00000000  -0.01464800
  0.53800000   0.00000000   0.01730000   0.00000000   0.00000000   0.00000000   0.00000000   0.00000000   0.00000000  -0.00337672   0.27559692   0.00000000   0.00000000   0.00000000   0.00000000   0.00000000   0.00000000  -0.01709000
  0.54000000   0.00633404   0.01730000   0.00000000   0.00000000   0.00000000   0.00000000   0.00000000   0.00000000  -0.00338862   0.27557652   0.00000000   0.00000000   0.00000000   0.00000000   0.00000000   0.00000000  -0.01709000
  0.54200000   0.00000000   0.01730000   0.00000000   0.00000000   0.00000000   0.00000000   0.00000000   0.00000000  -0.00338934   0.27556667   0.00000000   0.00000000   0.00000000   0.00000000   0.00000000   0.00000000  -0.01464800
  0.54400000   0.00000000   0.01730000   0.00000000   0.00000000   0.00000000   0.00000000   0.00000000   0.00000000  -0.00337130   0.27556258   0.00000000   0.00000000   0.00000000   0.00000000   0.00000000   0.00000000  -0.02441400
  0.54600000   0.00000000   0.01730000   0.00000000   0.00000000   0.00000000   0.00000000   0.00000000   0.00000000  -0.00333025   0.27555320   0.00000000   0.00000000   0.00000000   0.00000000   0.00000000   0.00000000  -0.01220700
  0.54800000   0.00145282   0.01730000   0.00000000   0.00000000   0.00000000   0.00000000   0.00000000   0.00000000  -0.00326702   0.27552430   0.00000000   0.00000000   0.00000000   0.00000000   0.00000000   0.00000000  -0.01464800
  0.55000000   0.00000000   0.01730000   0.00000000   0.00000000   0.00000000   0.00000000   0.00000000   0.00000000  -0.00318700   0.27546657   0.00000000   0.00000000   0.00000000   0.00000000   0.00000000   0.00000000  -0.01464800
  0.55200000   0.00145282   0.01730000   0.00000000   0.00000000   0.00000000   0.00000000   0.00000000   0.00000000  -0.00309866   0.27538129   0.00000000   0.00000000   0.00000000   0.00000000   0.00000000   0.00000000  -0.01464800
  0.55400000   0.00145282   0.01730000   0.00000000   0.00000000   0.00000000   0.00000000   0.00000000   0.00000000  -0.00301171   0.27527750   0.00000000   0.00000000   0.00000000   0.00000000   0.00000000   0.00000000  -0.01220700
  0.55600000   0.00000000   0.01730000   0.00000000   0.00000000   0.00000000   0.00000000   0.00000000   0.00000000  -0.00293484   0.27516799   0.00000000   0.00000000   0.00000000   0.00000000   0.00000000   0.00000000  -0.01220700
  0.55800000   0.00000000   0.01730000   0.00000000   0.00000000   0.00000000   0.00000000   0.00000000   0.00000000  -0.00287367   0.27506849   0.00000000   0.00000000   0.00000000   0.00000000   0.00000000   0.00000000  -0.01709000
  0.56000000   0.00000000   0.01730000   0.00000000   0.00000000   0.00000000   0.00000000   0.00000000   0.00000000  -0.00282996   0.27499193   0.00000000   0.00000000   0.00000000   0.00000000   0.00000000   0.00000000  -0.01709000
  0.56200000   0.00000000   0.01730000   0.00000000   0.00000000   0.00000000   0.00000000   0.00000000   0.00000000  -0.00280388   0.27494075   0.00000000   0.00000000   0.00000000   0.00000000   0.00000000   0.00000000  -0.00976560
  0.56400000   0.00000000   0.01730000   0.00000000   0.00000000   0.00000000   0.00000000   0.00000000   0.00000000  -0.00279729   0.27490913   0.00000000   0.00000000   0.00000000   0.00000000   0.00000000   0.00000000  -0.01709000
  0.56600000   0.00000000   0.01730000   0.00000000   0.00000000   0.00000000   0.00000000   0.00000000   0.00000000  -0.00281351   0.27489058   0.00000000   0.00000000   0.00000000   0.00000000   0.00000000   0.00000000  -0.01464800
  0.56800000   0.00000000   0.01730000   0.00000000   0.00000000   0.00000000   0.00000000   0.00000000   0.00000000  -0.00285453   0.27488115   0.00000000   0.00000000   0.00000000   0.00000000   0.00000000   0.00000000  -0.01220700
  0.57000000   0.00145282   0.01730000   0.00000000   0.00000000   0.00000000   0.00000000   0.00000000   0.00000000  -0.00291989   0.27487890   0.00000000   0.00000000   0.00000000   0.00000000   0.00000000   0.00000000  -0.01464800
  0.57200000   0.00145282   0.01730000   0.00000000   0.00000000   0.00000000   0.00000000   0.00000000   0.00000000  -0.00300741   0.27488086   0.00000000   0.00000000   0.00000000   0.00000000   0.00000000   0.00000000  -0.01953100
  0.57400000   0.00000000   0.01730000   0.00000000   0.00000000   0.00000000   0.00000000   0.00000000   0.00000000  -0.00311404   0.27487936   0.00000000   0.00000000   0.00000000   0.00000000   0.00000000   0.00000000  -0.01709000
  0.57600000   0.00145282   0.01730000   0.00000000   0.00000000   0.00000000   0.00000000   0.00000000   0.00000000  -0.00323640   0.27486449   0.00000000   0.00000000   0.00000000   0.00000000   0.00000000   0.00000000  -0.02197300
  0.57800000   0.00633404   0.01730000   0.00000000   0.00000000   0.00000000   0.00000000   0.00000000   0.00000000  -0.00337223   0.27483336   0.00000000   0.00000000   0.00000000   0.00000000   0.00000000   0.00000000  -0.00976560
  0.58000000   0.00000000   0.01730000   0.00000000   0.00000000   0.00000000   0.00000000   0.00000000   0.00000000  -0.00352115   0.27479572   0.00000000   0.00000000   0.00000000   0.00000000   0.00000000   0.00000000  -0.01464800
  0.58200000   0.00000000   0.01730000   0.00000000   0.00000000   0.00000000   0.00000000   0.00000000   0.00000000  -0.00368193   0.27476793   0.00000000   0.00000000   0.00000000   0.00000000   0.00000000   0.00000000  -0.01220700
  0.58400000   0.00000000   0.01730000   0.00000000   0.00000000   0.00000000   0.00000000   0.00000000   0.00000000  -0.00384874   0.27476253   0.00000000   0.00000000   0.00000000   0.00000000   0.00000000   0.00000000  -0.01220700
  0.58600000   0.00000000   0.01730000   0.00000000   0.00000000   0.00000000   0.00000000   0.00000000   0.00000000  -0.00401142   0.27478288   0.00000000   0.00000000   0.00000000   0.00000000   0.00000000   0.00000000  -0.01709000
  0.58800000   0.00310188   0.01730000   0.00000000   0.00000000   0.00000000   0.00000000   0.00000000   0.00000000  -0.00415834   0.27482186   0.00000000   0.00000000   0.00000000   0.00000000   0.00000000   0.00000000  -0.03662100
  0.59000000   0.00468498   0.01730000   0.00000000   0.00000000   0.00000000   0.00000000   0.00000000   0.00000000  -0.00427850   0.27486495   0.00000000   0.00000000   0.00000000   0.00000000   0.00000000   0.00000000  -0.00488280
  0.59200000   0.00000000   0.01730000   0.00000000   0.00000000   0.00000000   0.00000000   0.00000000   0.00000000  -0.00436334   0.27489746   0.00000000   0.00000000   0.00000000   0.00000000   0.00000000   0.00000000  -0.00976560
  0.59400000   0.00633404   0.01730000   0.00000000   0.00000000   0.00000000   0.00000000   0.00000000   0.00000000  -0.00440830   0.27491180   0.00000000   0.00000000   0.00000000   0.00000000   0.00000000   0.00000000  -0.01220700
  0.59600000   0.00000000   0.01730000   0.00000000   0.00000000   0.00000000   0.00000000   0.00000000   0.00000000  -0.00441337   0.27491042   0.00000000   0.00000000   0.00000000   0.00000000   0.00000000   0.00000000  -0.01464800
  0.59800000   0.00145282   0.01730000   0.00000000   0.00000000   0.00000000   0.00000000   0.00000000   0.00000000  -0.00438277   0.27490080   0.00000000   0.00000000   0.00000000   0.00000000   0.00000000   0.00000000  -0.02197300
  0.60000000   0.00000000   0.01730000   0.00000000   0.00000000   0.00000000   0.00000000   0.00000000   0.00000000  -0.00432325   0.27488687   0.00000000   0.00000000   0.00000000   0.00000000   0.00000000   0.00000000  -0.01953100
  0.60200000   0.00145282   0.01730000   0.00000000   0.00000000   0.00000000   0.00000000   0.00000000   0.00000000  -0.00424141   0.27486652   0.00000000   0.00000000   0.00000000   0.00000000   0.00000000   0.00000000  -0.01220700
  0.60400000   0.00000000   0.01730000   0.00000000   0.00000000   0.00000000   0.00000000   0.00000000   0.00000000  -0.00414250   0.27483354   0.00000000   0.00000000   0.00000000   0.00000000   0.00000000   0.00000000  -0.01220700
  0.60600000   0.00310188   0.01730000  -0.00000000  -0.00000000   0.00000000   0.00000000   0.00000000   0.00000000  -0.00403149   0.27477958   0.00000000   0.00000000   0.00000000   0.00000000   0.00000000   0.00000000  -0.01709000
  0.60800000   0.00000000   0.01730000  -0.00000000   0.00000000   0.00000000   0.00000000   0.00000000   0.00000000  -0.00391415   0.27469916   0.00000000   0.00000000   0.00000000   0.00000000   0.00000000   0.00000000  -0.01220700
  0.61000000   0.00000000   0.01730000  -0.00000000   0.00000000   0.00000000   0.00000000   0.00000000   0.00000000  -0.00379716   0.27459431   0.00000000   0.00000000   0.00000000   0.00000000   0.00000000   0.00000000  -0.02929700
  0.61200000   0.00000000   0.01730000  -0.00000000   0.00000000   0.00000000   0.00000000   0.00000000   0.00000000  -0.00368781   0.27447235   0.00000000   0.00000000   0.00000000   0.00000000   0.00000000   0.00000000  -0.01220700
  0.61400000   0.00000000   0.01730000  -0.00000000   0.00000000   0.00000000   0.00000000   0.00000000   0.00000000  -0.00359340   0.27434269   0.00000000   0.00000000   0.00000000   0.00000000   0.00000000   0.00000000  -0.02929700
  0.61600000   0.00000000   0.01730000  -0.00000000   0.00000000   0.00000000   0.00000000   0.00000000   0.00000000  -0.00351942   0.27421844   0.00000000   0.00000000   0.00000000   0.00000000   0.00000000   0.00000000  -0.01709000
  0.61800000   0.00145282   0.01730000  -0.00000000  -0.00000000   0.00000000   0.00000000   0.00000000   0.00000000  -0.00346740   0.27411700   0.00000000   0.00000000   0.00000000   0.00000000   0.00000000   0.00000000  -0.01709000
  0.62000000   0.00145282   0.01730000  -0.00000000  -0.00000000   0.00000000   0.00000000   0.00000000   0.00000000  -0.00343369   0.27405553   0.00000000   0.00000000   0.00000000   0.00000000   0.00000000   0.00000000  -0.01464800
  0.62200000   0.00468498   0.01730000  -0.00000000  -0.00000000   0.00000000   0.00000000   0.00000000   0.00000000  -0.00340991   0.27404769   0.00000000   0.00000000   0.00000000   0.00000000   0.00000000   0.00000000  -0.02685500
  0.62400000   0.00145282   0.01730000  -0.00000000  -0.00000000   0.00000000   0.00000000   0.00000000   0.00000000  -0.00338637   0.27410198   0.00000000   0.00000000   0.00000000   0.00000000   0.00000000   0.00000000  -0.01464800
  0.62600000   0.00000000   0.01730000  -0.00000000   0.00000000   0.00000000   0.00000000   0.00000000   0.00000000  -0.00335716   0.27421684   0.00000000   0.00000000   0.00000000   0.00000000   0.00000000   0.00000000  -0.01220700
  0.62800000   0.00000000   0.01730000  -0.00000000   0.00000000   0.00000000   0.00000000   0.00000000   0.00000000  -0.00332174   0.27437613   0.00000000   0.00000000   0.00000000   0.00000000   0.00000000   0.00000000  -0.02197300
  0.63000000   0.00000000   0.01730000  -0.00000000   0.00000000   0.00000000   0.00000000   0.00000000   0.00000000  -0.00328286   0.27455603   0.00000000   0.00000000   0.00000000   0.00000000   0.00000000   0.00000000  -0.01953100
  0.63200000   0.00000000   0.01730000  -0.00000000   0.00000000   0.00000000   0.00000000   0.00000000   0.00000000  -0.00324446   0.27473805   0.00000000   0.00000000   0.00000000   0.00000000   0.00000000   0.00000000  -0.01220700
  0.63400000   0.00000000   0.01730000  -0.00000000   0.00000000   0.00000000   0.00000000   0.00000000   0.00000000  -0.00321112   0.27491016   0.00000000   0.00000000   0.00000000   0.00000000   0.00000000   0.00000000  -0.02929700
  0.63600000   0.00468498   0.01730000  -0.00000000  -0.00000000   0.00000000   0.00000000   0.00000000   0.00000000  -0.00318781   0.27506117   0.00000000   0.00000000   0.00000000   0.00000000   0.00000000   0.00000000  -0.01220700
  0.63800000   0.00000000   0.01730000  -0.00000000   0.00000000   0.00000000   0.00000000   0.00000000   0.00000000  -0.00317895   0.27518250   0.00000000   0.00000000   0.00000000   0.00000000   0.00000000   0.00000000  -0.00732420
  0.64000000   0.00000000   0.01730000  -0.00000001   0.00000000   0.00000000   0.00000000   0.00000000   0.00000000  -0.00318791   0.27527190   0.00000000   0.00000000   0.00000000   0.00000000   0.00000000   0.00000000  -0.01464800
  0.64200000   0.00000000   0.01730000  -0.00000001   0.00000000   0.00000000   0.00000000   0.00000000   0.00000000  -0.00321726   0.27533048   0.00000000   0.00000000   0.00000000   0.00000000   0.00000000   0.00000000  -0.01709000
  0.64400000   0.00000000   0.01730000  -0.00000001   0.00000000   0.00000000   0.00000000   0.00000000   0.00000000  -0.00326794   0.27535806   0.00000000   0.00000000   0.00000000   0.00000000   0.00000000   0.00000000  -0.02197300
  0.64600000   0.00000000   0.01730000  -0.00000001   0.00000000   0.00000000   0.00000000   0.00000000   0.00000000  -0.00333827   0.27535415   0.00000000   0.00000000   0.00000000   0.00000000   0.00000000   0.00000000  -0.00488280
  0.64800000   0.00000000   0.01730000  -0.00000001   0.00000000   0.00000000   0.00000000   0.00000000   0.00000000  -0.00342392   0.27532277   0.00000000   0.00000000   0.00000000   0.00000000   0.00000000   0.00000000  -0.01709000
  0.65000000   0.00000000   0.01730000  -0.00000001   0.00000000   0.00000000   0.00000000   0.00000000   0.00000000  -0.00351834   0.27527367   0.00000000   0.00000000   0.00000000   0.00000000   0.00000000   0.00000000  -0.01953100
  0.65200000   0.00145282   0.01730000  -0.00000001  -0.00000000   0.00000000   0.00000000   0.00000000   0.00000000  -0.00361357   0.27521691   0.00000000   0.00000000   0.00000000   0.00000000   0.00000000   0.00000000  -0.01220700
  0.65400000   0.00000000   0.01730000  -0.00000001   0.00000000   0.00000000   0.00000000   0.00000000   0.00000000  -0.00370147   0.27515809   0.00000000   0.00000000   0.00000000   0.00000000   0.00000000   0.00000000  -0.01953100
  0.65600000   0.00468498   0.01730000  -0.00000001  -0.00000000   0.00000000   0.00000000   0.00000000   0.00000000  -0.00377488   0.27510105   0.00000000   0.00000000   0.00000000   0.00000000   0.00000000   0.00000000  -0.01709000
  0.65800000   0.00000000   0.01730000  -0.00000001   0.00000000   0.00000000   0.00000000   0.00000000   0.00000000  -0.00382814   0.27505059   0.00000000   0.00000000   0.00000000   0.00000000   0.00000000   0.00000000  -0.01709000
  0.66000000   0.00000000   0.01730000  -0.00000001   0.00000000   0.00000000   0.00000000   0.00000000   0.00000000  -0.00385758   0.27501019   0.00000000   0.00000000   0.00000000   0.00000000   0.00000000   0.00000000  -0.00976560
  0.66200000   0.00000000   0.01730000  -0.00000001   0.00000000   0.00000000   0.00000000   0.00000000   0.00000000  -0.00386219   0.27498100   0.00000000   0.00000000   0.00000000   0.00000000   0.00000000   0.00000000  -0.00732420
  0.66400000   0.00145282   0.01730000  -0.00000001  -0.00000000   0.00000000   0.00000000   0.00000000   0.00000000  -0.00384427   0.27496325   0.00000000   0.00000000   0.00000000   0.00000000   0.00000000   0.00000000  -0.01464800
  0.66600000   0.00000000   0.01730000  -0.00000001   0.00000000   0.00000000   0.00000000   0.00000000   0.00000000  -0.00380884   0.27495694   0.00000000   0.00000000   0.00000000   0.00000000   0.00000000   0.00000000  -0.00976560
  0.66800000   0.00000000   0.01730000  -0.00000001   0.00000000   0.00000000   0.00000000   0.00000000   0.00000000  -0.00376260   0.27496073   0.00000000   0.00000000   0.00000000   0.00000000   0.00000000   0.00000000  -0.01220700
  0.67000000   0.00000000   0.01730000  -0.00000001   0.00000000   0.00000000   0.00000000   0.00000000   0.00000000  -0.00371371   0.27497009   0.00000000   0.00000000   0.00000000   0.00000000   0.00000000   0.00000000  -0.01709000
  0.67200000   0.00000000   0.01730000  -0.00000000   0.00000000   0.00000000   0.00000000   0.00000000   0.00000000  -0.00367083   0.27497973   0.00000000   0.00000000   0.00000000   0.00000000   0.00000000   0.00000000  -0.01220700
  0.67400000   0.00000000   0.01730000  -0.00000000   0.00000000   0.00000000   0.00000000   0.00000000   0.00000000  -0.00364148   0.27498853   0.00000000   0.00000000   0.00000000   0.00000000   0.00000000   0.00000000  -0.01220700
  0.67600000   0.00000000   0.01730000  -0.00000000   0.00000000   0.00000000   0.00000000   0.00000000   0.00000000  -0.00363130   0.27499891   0.00000000   0.00000000   0.00000000   0.00000000   0.00000000   0.00000000  -0.00976560
  0.67800000   0.00000000   0.01730000   0.00000000   0.00000000   0.00000000   0.00000000   0.00000000   0.00000000  -0.00364283   0.27501242   0.00000000   0.00000000   0.00000000   0.00000000   0.00000000   0.00000000  -0.01220700
  0.68000000   0.00633404   0.01730000   0.00000001   0.00000000   0.00000000   0.00000000   0.00000000   0.00000000  -0.00367503   0.27502912   0.00000000   0.00000000   0.00000000   0.00000000   0.00000000   0.00000000  -0.01464800
  0.68200000   0.00145282   0.01730000   0.00000001   0.00000000   0.00000000   0.00000000   0.00000000   0.00000000  -0.00372599   0.27504813   0.00000000   0.00000000   0.00000000   0.00000000   0.00000000   0.00000000  -0.01709000
  0.68400000   0.00000000   0.01730000   0.00000001   0.00000000   0.00000000   0.00000000   0.00000000   0.00000000  -0.00379442   0.27506324   0.00000000   0.00000000   0.00000000   0.00000000   0.00000000   0.00000000  -0.01953100
  0.68600000   0.00000000   0.01730000   0.00000002   0.00000000   0.00000000   0.00000000   0.00000000   0.00000000  -0.00387638   0.27506224   0.00000000   0.00000000   0.00000000   0.00000000   0.00000000   0.00000000  -0.01464800
  0.68800000   0.00000000   0.01730000   0.00000002   0.00000000   0.00000000   0.00000000   0.00000000   0.00000000  -0.00396311   0.27503861   0.00000000   0.00000000   0.00000000   0.00000000   0.00000000   0.00000000  -0.01220700
  0.69000000   0.00000000   0.01730000   0.00000003   0.00000000   0.00000000   0.00000000   0.00000000   0.00000000  -0.00404499   0.27499948   0.00000000   0.00000000   0.00000000   0.00000000   0.00000000   0.00000000  -0.01953100
  0.69200000   0.00000000   0.01730000   0.00000003   0.00000000   0.00000000   0.00000000   0.00000000   0.00000000  -0.00411613   0.27495656   0.00000000   0.00000000   0.00000000   0.00000000   0.00000000   0.00000000  -0.00976560
  0.69400000   0.00000000   0.01730000   0.00000004   0.00000000   0.00000000   0.00000000   0.00000000   0.00000000  -0.00417500   0.27491328   0.00000000   0.00000000   0.00000000   0.00000000   0.00000000   0.00000000  -0.01464800
  0.69600000   0.00145282   0.01730000   0.00000005   0.00000000   0.00000000   0.00000000   0.00000000   0.00000000  -0.00422299   0.27486311   0.00000000   0.00000000   0.00000000   0.00000000   0.00000000   0.00000000  -0.00976560
  0.69800000   0.00000000   0.01730000   0.00000006   0.00000000   0.00000000   0.00000000   0.00000000   0.00000000  -0.00426314   0.27479720   0.00000000   0.00000000   0.00000000   0.00000000   0.00000000   0.00000000  -0.01953100
  0.70000000   0.00000000   0.01730000   0.00000007   0.00000000   0.00000000   0.00000000   0.00000000   0.00000000  -0.00429785   0.27471130   0.00000000   0.00000000   0.00000000   0.00000000   0.00000000   0.00000000  -0.01709000
  0.70200000   0.00000000   0.01730000   0.00000007   0.00000000   0.00000000   0.00000000   0.00000000   0.00000000  -0.00432617   0.27460610   0.00000000   0.00000000   0.00000000   0.00000000   0.00000000   0.00000000  -0.01709000
  0.70400000   0.00000000   0.01730000   0.00000008   0.00000000   0.00000000   0.00000000   0.00000000   0.00000000  -0.00434383   0.27448570   0.00000000   0.00000000   0.00000000   0.00000000   0.00000000   0.00000000  -0.01464800
  0.70600000   0.00145282   0.01730000   0.00000009   0.00000000   0.00000000   0.00000000   0.00000000   0.00000000  -0.00434648   0.27435928   0.00000000   0.00000000   0.00000000   0.00000000   0.00000000   0.00000000  -0.01464800
  0.70800000   0.00633404   0.01730000   0.00000011   0.00000000   0.00000000   0.00000000   0.00000000   0.00000000  -0.00433212   0.27424034   0.00000000   0.00000000   0.00000000   0.00000000   0.00000000   0.00000000  -0.02929700
  0.71000000   0.00000000   0.01730000   0.00000012   0.00000000   0.00000000   0.00000000   0.00000000   0.00000000  -0.00430064   0.27414162   0.00000000   0.00000000   0.00000000   0.00000000   0.00000000   0.00000000  -0.00976560
  0.71200000   0.00000000   0.01730000   0.00000013   0.00000000   0.00000000   0.00000000   0.00000000   0.00000000  -0.00425195   0.27407190   0.00000000   0.00000000   0.00000000   0.00000000   0.00000000   0.00000000  -0.01464800
  0.71400000   0.00000000   0.01730000   0.00000014   0.00000000   0.00000000   0.00000000   0.00000000   0.00000000  -0.00418636   0.27403388   0.00000000   0.00000000   0.00000000   0.00000000   0.00000000   0.00000000  -0.01953100
  0.71600000   0.00310188   0.01730000   0.00000015   0.00000000   0.00000000   0.00000000   0.00000000   0.00000000  -0.00410658   0.27402078   0.00000000   0.00000000   0.00000000   0.00000000   0.00000000   0.00000000  -0.01953100
  0.71800000   0.00000000   0.01730000   0.00000016   0.00000000   0.00000000   0.00000000   0.00000000   0.00000000  -0.00401855   0.27401772   0.00000000   0.00000000   0.00000000   0.00000000   0.00000000   0.00000000  -0.01220700
  0.72000000   0.00000000   0.01730000   0.00000017   0.00000000   0.00000000   0.00000000   0.00000000   0.00000000  -0.00392933   0.27400920   0.00000000   0.00000000   0.00000000   0.00000000   0.00000000   0.00000000  -0.02197300
  0.72200000   0.00310188   0.01730000   0.00000018   0.00000000   0.00000000   0.00000000   0.00000000   0.00000000  -0.00384383   0.27398472   0.00000000   0.00000000   0.00000000   0.00000000   0.00000000   0.00000000  -0.01709000
  0.72400000   0.00000000   0.01730000   0.00000018   0.00000000   0.00000000   0.00000000   0.00000000   0.00000000  -0.00376400   0.27394004   0.00000000   0.00000000   0.00000000   0.00000000   0.00000000   0.00000000  -0.00244140
  0.72600000   0.00000000   0.01730000   0.00000019   0.00000000   0.00000000   0.00000000   0.00000000   0.00000000  -0.00369088   0.27387545   0.00000000   0.00000000   0.00000000   0.00000000   0.00000000   0.00000000  -0.01709000
  0.72800000   0.00000000   0.01730000   0.00000019   0.00000000   0.00000000   0.00000000   0.00000000   0.00000000  -0.00362635   0.27379225   0.00000000   0.00000000   0.00000000   0.00000000   0.00000000   0.00000000  -0.01220700
  0.73000000   0.00000000   0.01730000   0.00000019   0.00000000   0.00000000   0.00000000   0.00000000   0.00000000  -0.00357383   0.27369302   0.00000000   0.00000000   0.00000000   0.00000000   0.00000000   0.00000000  -0.01953100
  0.73200000   0.00145282   0.01730000   0.00000019   0.00000000   0.00000000   0.00000000   0.00000000   0.00000000  -0.00353793   0.27358626   0.00000000   0.00000000   0.00000000   0.00000000   0.00000000   0.00000000  -0.00976560
  0.73400000   0.00310188   0.01729999   0.00000018   0.00000000   0.00000000   0.00000000   0.00000000   0.00000000  -0.00352234   0.27348801   0.00000000   0.00000000   0.00000000   0.00000000   0.00000000   0.00000000  -0.01464800
  0.73600000   0.00000000   0.01729999   0.00000017   0.00000000   0.00000000   0.00000000   0.00000000   0.00000000  -0.00352698   0.27341732   0.00000000   0.00000000   0.00000000   0.00000000   0.00000000   0.00000000  -0.01709000
  0.73800000   0.00000000   0.01729999   0.00000015   0.00000000   0.00000000   0.00000000   0.00000000   0.00000000  -0.00354824   0.27339168   0.00000000   0.00000000   0.00000000   0.00000000   0.00000000   0.00000000  -0.00244140
  0.74000000   0.00000000   0.01729999   0.00000013   0.00000000   0.00000000   0.00000000   0.00000000   0.00000000  -0.00358213   0.27342670   0.00000000   0.00000000   0.00000000   0.00000000   0.00000000   0.00000000  -0.01464800
  0.74200000   0.00310188   0.01729999   0.00000010   0.00000000   0.00000000   0.00000000   0.00000000   0.00000000  -0.00362655   0.27353610   0.00000000   0.00000000   0.00000000   0.00000000   0.00000000   0.00000000  -0.00976560
  0.74400000   0.00145282   0.01729999   0.00000006   0.00000000   0.00000000   0.00000000   0.00000000   0.00000000  -0.00368048   0.27372980   0.00000000   0.00000000   0.00000000   0.00000000   0.00000000   0.00000000  -0.02197300
  0.74600000   0.00000000   0.01729999   0.00000001   0.00000000   0.00000000   0.00000000   0.00000000   0.00000000  -0.00374095   0.27400906   0.00000000   0.00000000   0.00000000   0.00000000   0.00000000   0.00000000  -0.01953100
  0.74800000   0.00000000   0.01729999  -0.00000004   0.00000000   0.00000000   0.00000000   0.00000000   0.00000000  -0.00380238   0.27436014   0.00000000   0.00000000   0.00000000   0.00000000   0.00000000   0.00000000  -0.01709000
  0.75000000   0.00000000   0.01729999  -0.00000011   0.00000000   0.00000000   0.00000000   0.00000000   0.00000000  -0.00386013   0.27475571   0.00000000   0.00000000   0.00000000   0.00000000   0.00000000   0.00000000  -0.01464800
  0.75200000   0.00000000   0.01729999  -0.00000018   0.00000000   0.00000000   0.00000000   0.00000000   0.00000000  -0.00391432   0.27516635   0.00000000   0.00000000   0.00000000   0.00000000   0.00000000   0.00000000  -0.01709000
  0.75400000   0.00310188   0.01729999  -0.00000027  -0.00000000   0.00000000   0.00000000   0.00000000   0.00000000  -0.00396852   0.27556889   0.00000000   0.00000000   0.00000000   0.00000000   0.00000000   0.00000000  -0.01953100
  0.75600000   0.00000000   0.01729999  -0.00000037   0.00000000   0.00000000   0.00000000   0.00000000   0.00000000  -0.00402471   0.27594540   0.00000000   0.00000000   0.00000000   0.00000000   0.00000000   0.00000000  -0.01709000
  0.75800000   0.00145282   0.01730000  -0.00000048  -0.00000000   0.00000000   0.00000000   0.00000000   0.00000000  -0.00407956   0.27628220   0.00000000   0.00000000   0.00000000   0.00000000   0.00000000   0.00000000  -0.01709000
  0.76000000   0.00468498   0.01730000  -0.00000061  -0.00000000   0.00000000   0.00000000   0.00000000   0.00000000  -0.00412498   0.27657021   0.00000000   0.00000000   0.00000000   0.00000000   0.00000000   0.00000000  -0.01464800
  0.76200000   0.00000000   0.01730000  -0.00000075   0.00000000   0.00000000   0.00000000   0.00000000   0.00000000  -0.00415268   0.27679927   0.00000000   0.00000000   0.00000000   0.00000000   0.00000000   0.00000000  -0.01953100
  0.76400000   0.00000000   0.01730000  -0.00000090   0.00000000   0.00000000   0.00000000   0.00000000   0.00000000  -0.00415819   0.27695329   0.00000000   0.00000000   0.00000000   0.00000000   0.00000000   0.00000000  -0.01953100
  0.76600000   0.00000000   0.01730000  -0.00000107   0.00000000   0.00000000   0.00000000   0.00000000   0.00000000  -0.00414098   0.27701862   0.00000000   0.00000000   0.00000000   0.00000000   0.00000000   0.00000000  -0.01709000
  0.76800000   0.00000000   0.01730000  -0.00000125   0.00000000   0.00000000   0.00000000   0.00000000   0.00000000  -0.00410277   0.27699634   0.00000000   0.00000000   0.00000000   0.00000000   0.00000000   0.00000000  -0.01464800
  0.77000000   0.00145282   0.01730001  -0.00000145  -0.00000000   0.00000000   0.00000000   0.00000000   0.00000000  -0.00404668   0.27689952   0.00000000   0.00000000   0.00000000   0.00000000   0.00000000   0.00000000  -0.00488280
  0.77200000   0.00000000   0.01730001  -0.00000166   0.00000000   0.00000000   0.00000000   0.00000000   0.00000000  -0.00397756   0.27674040   0.00000000   0.00000000   0.00000000   0.00000000   0.00000000   0.00000000  -0.01464800
  0.77400000   0.00000000   0.01730001  -0.00000188   0.00000000   0.00000000   0.00000000   0.00000000   0.00000000  -0.00390221   0.27652514   0.00000000   0.00000000   0.00000000   0.00000000   0.00000000   0.00000000  -0.00976560
  0.77600000   0.00000000   0.01730002  -0.00000211   0.00000000   0.00000000   0.00000000   0.00000000   0.00000000  -0.00382727   0.27625641   0.00000000   0.00000000   0.00000000   0.00000000   0.00000000   0.00000000  -0.01464800
  0.77800000   0.00000000   0.01730002  -0.00000235   0.00000000   0.00000000   0.00000000   0.00000000   0.00000000  -0.00375638   0.27593726   0.00000000   0.00000000   0.00000000   0.00000000   0.00000000   0.00000000  -0.01953100
  0.78000000   0.00145282   0.01730002  -0.00000260  -0.00000000   0.00000000   0.00000000   0.00000000   0.00000000  -0.00369065   0.27557653   0.00000000   0.00000000   0.00000000   0.00000000   0.00000000   0.00000000  -0.01464800
  0.78200000   0.00145282   0.01730003  -0.00000285  -0.00000000   0.00000000   0.00000000   0.00000000   0.00000000  -0.00363136   0.27519080   0.00000000   0.00000000   0.00000000   0.00000000   0.00000000   0.00000000  -0.01709000
  0.78400000   0.00145282   0.01730004  -0.00000310  -0.00000000   0.00000000   0.00000000   0.00000000   0.00000000  -0.00358058   0.27480021   0.00000000   0.00000000   0.00000000   0.00000000   0.00000000   0.00000000  -0.01953100
  0.78600000   0.00145282   0.01730004  -0.00000335  -0.00000000   0.00000000   0.00000000   0.00000000   0.00000000  -0.00353994   0.27442323   0.00000000   0.00000000   0.00000000   0.00000000   0.00000000   0.00000000  -0.01953100
  0.78800000   0.00000000   0.01730005  -0.00000358   0.00000000   0.00000000   0.00000000   0.00000000   0.00000000  -0.00350989   0.27407332   0.00000000   0.00000000   0.00000000   0.00000000   0.00000000   0.00000000  -0.00976560
  0.79000000   0.00145282   0.01730006  -0.00000380  -0.00000001   0.00000000   0.00000000   0.00000000   0.00000000  -0.00348938   0.27376164   0.00000000   0.00000000   0.00000000   0.00000000   0.00000000   0.00000000  -0.00976560
  0.79200000   0.00145282   0.01730006  -0.00000400  -0.00000001   0.00000000   0.00000000   0.00000000   0.00000000  -0.00347517   0.27350219   0.00000000   0.00000000   0.00000000   0.00000000   0.00000000   0.00000000  -0.01953100
  0.79400000   0.00000000   0.01730007  -0.00000416   0.00000000   0.00000000   0.00000000   0.00000000   0.00000000  -0.00346124   0.27330686   0.00000000   0.00000000   0.00000000   0.00000000   0.00000000   0.00000000  -0.01464800
  0.79600000   0.00000000   0.01730008  -0.00000429   0.00000000   0.00000000   0.00000000   0.00000000   0.00000000  -0.00343920   0.27317785   0.00000000   0.00000000   0.00000000   0.00000000   0.00000000   0.00000000  -0.01220700
  0.79800000   0.00145282   0.01730009  -0.00000436  -0.00000001   0.00000000   0.00000000   0.00000000   0.00000000  -0.00340131   0.27311214   0.00000000   0.00000000   0.00000000   0.00000000   0.00000000   0.00000000  -0.00244140
  0.80000000   0.00000000   0.01730010  -0.00000437   0.00000000   0.00000000   0.00000000   0.00000000   0.00000000  -0.00334429   0.27311008   0.00000000   0.00000000   0.00000000   0.00000000   0.00000000   0.00000000  -0.01464800
  0.80200000   0.00000000   0.01730011  -0.00000431   0.00000000   0.00000000   0.00000000   0.00000000   0.00000000  -0.00327088   0.27317561   0.00000000   0.00000000   0.00000000   0.00000000   0.00000000   0.00000000  -0.01709000
  0.80400000   0.00000000   0.01730011  -0.00000417   0.00000000   0.00000000   0.00000000   0.00000000   0.00000000  -0.00318940   0.27331074   0.00000000   0.00000000   0.00000000   0.00000000   0.00000000   0.00000000  -0.02685500
  0.80600000   0.00310188   0.01730012  -0.00000392  -0.00000001   0.00000000   0.00000000   0.00000000   0.00000000  -0.00311070   0.27351095   0.00000000   0.00000000   0.00000000   0.00000000   0.00000000   0.00000000  -0.01464800
  0.80800000   0.00145282   0.01730013  -0.00000356  -0.00000001   0.00000000   0.00000000   0.00000000   0.00000000  -0.00304276   0.27376341   0.00000000   0.00000000   0.00000000   0.00000000   0.00000000   0.00000000  -0.01220700
  0.81000000   0.00468498   0.01730014  -0.00000306  -0.00000001   0.00000000   0.00000000   0.00000000   0.00000000  -0.00298755   0.27404867   0.00000000   0.00000000   0.00000000   0.00000000   0.00000000   0.00000000  -0.01220700
  0.81200000   0.00000000   0.01730014  -0.00000242   0.00000000   0.00000000   0.00000000   0.00000000   0.00000000  -0.00294308   0.27434644   0.00000000   0.00000000   0.00000000   0.00000000   0.00000000   0.00000000  -0.02197300
  0.81400000   0.00000000   0.01730015  -0.00000161   0.00000000   0.00000000   0.00000000   0.00000000   0.00000000  -0.00290789   0.27463938   0.00000000   0.00000000   0.00000000   0.00000000   0.00000000   0.00000000  -0.03173800
  0.81600000   0.00468498   0.01730015  -0.00000061  -0.00000000   0.00000000   0.00000000   0.00000000   0.00000000  -0.00288325   0.27491135   0.00000000   0.00000000   0.00000000   0.00000000   0.00000000   0.00000000  -0.01464800
  0.81800000   0.00310188   0.01730015   0.00000059   0.00000000   0.00000000   0.00000000   0.00000000   0.00000000  -0.00287240   0.27514496   0.00000000   0.00000000   0.00000000   0.00000000   0.00000000   0.00000000  -0.00732420
  0.82000000   0.00000000   0.01730015   0.00000201   0.00000000   0.00000000   0.00000000   0.00000000   0.00000000  -0.00287857   0.27532117   0.00000000   0.00000000   0.00000000   0.00000000   0.00000000   0.00000000  -0.01709000
  0.82200000   0.00000000   0.01730015   0.00000368   0.00000000   0.00000000   0.00000000   0.00000000   0.00000000  -0.00290286   0.27542083   0.00000000   0.00000000   0.00000000   0.00000000   0.00000000   0.00000000  -0.00976560
  0.82400000   0.00000000   0.01730014   0.00000561   0.00000000   0.00000000   0.00000000   0.00000000   0.00000000  -0.00294293   0.27542952   0.00000000   0.00000000   0.00000000   0.00000000   0.00000000   0.00000000  -0.00488280
  0.82600000   0.00000000   0.01730013   0.00000781   0.00000000   0.00000000   0.00000000   0.00000000   0.00000000  -0.00299305   0.27534643   0.00000000   0.00000000   0.00000000   0.00000000   0.00000000   0.00000000  -0.01464800
  0.82800000   0.00633404   0.01730011   0.00001031   0.00000007   0.00000000   0.00000000   0.00000000   0.00000000  -0.00304492   0.27519050   0.00000000   0.00000000   0.00000000   0.00000000   0.00000000   0.00000000  -0.01464800
  0.83000000   0.00145282   0.01730009   0.00001312   0.00000002   0.00000000   0.00000000   0.00000000   0.00000000  -0.00308888   0.27499389   0.00000000   0.00000000   0.00000000   0.00000000   0.00000000   0.00000000  -0.01220700
  0.83200000   0.00000000   0.01730007   0.00001624   0.00000000   0.00000000   0.00000000   0.00000000   0.00000000  -0.00311654   0.27478782   0.00000000   0.00000000   0.00000000   0.00000000   0.00000000   0.00000000  -0.01464800
  0.83400000   0.00145282   0.01730003   0.00001969   0.00000003   0.00000000   0.00000000   0.00000000   0.00000000  -0.00312429   0.27459280   0.00000000   0.00000000   0.00000000   0.00000000   0.00000000   0.00000000  -0.01953100
  0.83600000   0.00000000   0.01729999   0.00002347   0.00000000   0.00000000   0.00000000   0.00000000   0.00000000  -0.00311442   0.27441699   0.00000000   0.00000000   0.00000000   0.00000000   0.00000000   0.00000000  -0.01220700
  0.83800000   0.00145282   0.01729995   0.00002758   0.00000004   0.00000000   0.00000000   0.00000000   0.00000000  -0.00309257   0.27426066   0.00000000   0.00000000   0.00000000   0.00000000   0.00000000   0.00000000  -0.01709000
  0.84000000   0.00000000   0.01729989   0.00003202   0.00000000   0.00000000   0.00000000   0.00000000   0.00000000  -0.00306444   0.27412244   0.00000000   0.00000000   0.00000000   0.00000000   0.00000000   0.00000000  -0.00976560
  0.84200000   0.00145282   0.01729983   0.00003676   0.00000005   0.00000000   0.00000000   0.00000000   0.00000000  -0.00303418   0.27400245   0.00000000   0.00000000   0.00000000   0.00000000   0.00000000   0.00000000  -0.01709000
  0.84400000   0.00000000   0.01729975   0.00004178   0.00000000   0.00000000   0.00000000   0.00000000   0.00000000  -0.00300473   0.27390163   0.00000000   0.00000000   0.00000000   0.00000000   0.00000000   0.00000000  -0.01953100
  0.84600000   0.00000000   0.01729967   0.00004707   0.00000000   0.00000000   0.00000000   0.00000000   0.00000000  -0.00297920   0.27382096   0.00000000   0.00000000   0.00000000   0.00000000   0.00000000   0.00000000  -0.02929700
  0.84800000   0.00000000   0.01729958   0.00005256   0.00000000   0.00000000   0.00000000   0.00000000   0.00000000  -0.00296133   0.27376191   0.00000000   0.00000000   0.00000000   0.00000000   0.00000000   0.00000000  -0.01464800
  0.85000000   0.00000000   0.01729947   0.00005821   0.00000000   0.00000000   0.00000000   0.00000000   0.00000000  -0.00295399   0.27372427   0.00000000   0.00000000   0.00000000   0.00000000   0.00000000   0.00000000  -0.01953100
  0.85200000   0.00000000   0.01729936   0.00006396   0.00000000   0.00000000   0.00000000   0.00000000   0.00000000  -0.00295716   0.27370273   0.00000000   0.00000000   0.00000000   0.00000000   0.00000000   0.00000000  -0.01709000
  0.85400000   0.00000000   0.01729923   0.00006972   0.00000000   0.00000000   0.00000000   0.00000000   0.00000000  -0.00296781   0.27369072   0.00000000   0.00000000   0.00000000   0.00000000   0.00000000   0.00000000  -0.00732420
  0.85600000   0.00145282   0.01729909   0.00007539   0.00000011   0.00000000   0.00000000   0.00000000   0.00000000  -0.00298174   0.27368972   0.00000000   0.00000000   0.00000000   0.00000000   0.00000000   0.00000000  -0.00976560
  0.85800000   0.00000000   0.01729894   0.00008085   0.00000000   0.00000000   0.00000000   0.00000000   0.00000000  -0.00299628   0.27370874   0.00000000   0.00000000   0.00000000   0.00000000   0.00000000   0.00000000  -0.02197300
  0.86000000   0.00000000   0.01729878   0.00008599   0.00000000   0.00000000   0.00000000   0.00000000   0.00000000  -0.00301191   0.27375257   0.00000000   0.00000000   0.00000000   0.00000000   0.00000000   0.00000000  -0.01709000
  0.86200000   0.00145282   0.01729860   0.00009063   0.00000013   0.00000000   0.00000000   0.00000000   0.00000000  -0.00303070   0.27381430   0.00000000   0.00000000   0.00000000   0.00000000   0.00000000   0.00000000  -0.01220700
  0.86400000   0.00000000   0.01729842   0.00009460   0.00000000   0.00000000   0.00000000   0.00000000   0.00000000  -0.00305352   0.27388011   0.00000000   0.00000000   0.00000000   0.00000000   0.00000000   0.00000000  -0.02197300
  0.86600000   0.00000000   0.01729823   0.00009772   0.00000000   0.00000000   0.00000000   0.00000000   0.00000000  -0.00307921   0.27394011   0.00000000   0.00000000   0.00000000   0.00000000   0.00000000   0.00000000  -0.01464800
  0.86800000   0.00145282   0.01729804   0.00009974   0.00000014   0.00000000   0.00000000   0.00000000   0.00000000  -0.00310522   0.27399243   0.00000000   0.00000000   0.00000000   0.00000000   0.00000000   0.00000000  -0.01709000
  0.87000000   0.00145282   0.01729784   0.00010044   0.00000015   0.00000000   0.00000000   0.00000000   0.00000000  -0.00312846   0.27403555   0.00000000   0.00000000   0.00000000   0.00000000   0.00000000   0.00000000  -0.02441400
  0.87200000   0.00468498   0.01729764   0.00009953   0.00000047   0.00000000   0.00000000   0.00000000   0.00000000  -0.00314680   0.27405769   0.00000000   0.00000000   0.00000000   0.00000000   0.00000000   0.00000000  -0.00976560
  0.87400000   0.00000000   0.01729744   0.00009673   0.00000000   0.00000000   0.00000000   0.00000000   0.00000000  -0.00316032   0.27403965   0.00000000   0.00000000   0.00000000   0.00000000   0.00000000   0.00000000  -0.02197300
  0.87600000   0.00000000   0.01729724   0.00009170   0.00000000   0.00000000   0.00000000   0.00000000   0.00000000  -0.00317046   0.27397268   0.00000000   0.00000000   0.00000000   0.00000000   0.00000000   0.00000000  -0.01464800
  0.87800000   0.00000000   0.01729706   0.00008411   0.00000000   0.00000000   0.00000000   0.00000000   0.00000000  -0.00317851   0.27386593   0.00000000   0.00000000   0.00000000   0.00000000   0.00000000   0.00000000  -0.01220700
  0.88000000   0.00000000   0.01729689   0.00007359   0.00000000   0.00000000   0.00000000   0.00000000   0.00000000  -0.00318520   0.27373688   0.00000000   0.00000000   0.00000000   0.00000000   0.00000000   0.00000000  -0.00976560
  0.88200000   0.00000000   0.01729675   0.00005975   0.00000000   0.00000000   0.00000000   0.00000000   0.00000000  -0.00319068   0.27360310   0.00000000   0.00000000   0.00000000   0.00000000   0.00000000   0.00000000  -0.00488280
  0.88400000   0.00000000   0.01729663   0.00004224   0.00000000   0.00000000   0.00000000   0.00000000   0.00000000  -0.00319352   0.27347780   0.00000000   0.00000000   0.00000000   0.00000000   0.00000000   0.00000000  -0.01953100
  0.88600000   0.00310188   0.01729654   0.00002111   0.00000007   0.00000000   0.00000000   0.00000000   0.00000000  -0.00319131   0.27336731   0.00000000   0.00000000   0.00000000   0.00000000   0.00000000   0.00000000  -0.01220700
  0.88800000   0.00000000   0.01729650  -0.00000234   0.00000000   0.00000000   0.00000000   0.00000000   0.00000000  -0.00318483   0.27327583   0.00000000   0.00000000   0.00000000   0.00000000   0.00000000   0.00000000  -0.01953100
  0.89000000   0.00000000   0.01729650  -0.00002556   0.00000000   0.00000000   0.00000000   0.00000000   0.00000000  -0.00318011   0.27321023   0.00000000   0.00000000   0.00000000   0.00000000   0.00000000   0.00000000  -0.01709000
  0.89200000   0.00000000   0.01729656  -0.00004614   0.00000000   0.00000000   0.00000000   0.00000000   0.00000000  -0.00318364   0.27317790   0.00000000   0.00000000   0.00000000   0.00000000   0.00000000   0.00000000  -0.01709000
  0.89400000   0.00000000   0.01729665  -0.00006302   0.00000000   0.00000000   0.00000000   0.00000000   0.00000000  -0.00319760   0.27318273   0.00000000   0.00000000   0.00000000   0.00000000   0.00000000   0.00000000  -0.01709000
  0.89600000   0.00000000   0.01729677  -0.00007627   0.00000000   0.00000000   0.00000000   0.00000000   0.00000000  -0.00321989   0.27322273   0.00000000   0.00000000   0.00000000   0.00000000   0.00000000   0.00000000  -0.01220700
  0.89800000   0.00000000   0.01729693  -0.00008627   0.00000000   0.00000000   0.00000000   0.00000000   0.00000000  -0.00324530   0.27329249   0.00000000   0.00000000   0.00000000   0.00000000   0.00000000   0.00000000  -0.02441400
  0.90000000   0.00145282   0.01729710  -0.00009339  -0.00000014   0.00000000   0.00000000   0.00000000   0.00000000  -0.00326711   0.27338675   0.00000000   0.00000000   0.00000000   0.00000000   0.00000000   0.00000000  -0.01220700
  0.90200000   0.00000000   0.01729729  -0.00009801   0.00000000   0.00000000   0.00000000   0.00000000   0.00000000  -0.00327977   0.27349641   0.00000000   0.00000000   0.00000000   0.00000000   0.00000000   0.00000000  -0.01220700
  0.90400000   0.00145282   0.01729748  -0.00010046  -0.00000015   0.00000000   0.00000000   0.00000000   0.00000000  -0.00328064   0.27360450   0.00000000   0.00000000   0.00000000   0.00000000   0.00000000   0.00000000  -0.01464800
  0.90600000   0.00000000   0.01729768  -0.00010106   0.00000000   0.00000000   0.00000000   0.00000000   0.00000000  -0.00327013   0.27369248   0.00000000   0.00000000   0.00000000   0.00000000   0.00000000   0.00000000  -0.00976560
  0.90800000   0.00145282   0.01729788  -0.00010010  -0.00000015   0.00000000   0.00000000   0.00000000   0.00000000  -0.00325114   0.27374917   0.00000000   0.00000000   0.00000000   0.00000000   0.00000000   0.00000000  -0.01953100
  0.91000000   0.00000000   0.01729809  -0.00009784   0.00000000   0.00000000   0.00000000   0.00000000   0.00000000  -0.00322875   0.27377281   0.00000000   0.00000000   0.00000000   0.00000000   0.00000000   0.00000000  -0.02197300
  0.91200000   0.00000000   0.01729828  -0.00009452   0.00000000   0.00000000   0.00000000   0.00000000   0.00000000  -0.00320991   0.27376654   0.00000000   0.00000000   0.00000000   0.00000000   0.00000000   0.00000000  -0.01709000
  0.91400000   0.00000000   0.01729847  -0.00009036   0.00000000   0.00000000   0.00000000   0.00000000   0.00000000  -0.00320202   0.27373148   0.00000000   0.00000000   0.00000000   0.00000000   0.00000000   0.00000000  -0.02441400
  0.91600000   0.00633404   0.01729865  -0.00008556  -0.00000054   0.00000000   0.00000000   0.00000000   0.00000000  -0.00321138   0.27366806   0.00000000   0.00000000   0.00000000   0.00000000   0.00000000   0.00000000  -0.01464800
  0.91800000   0.00000000   0.01729882  -0.00008027   0.00000000   0.00000000   0.00000000   0.00000000   0.00000000  -0.00324246   0.27358470   0.00000000   0.00000000   0.00000000   0.00000000   0.00000000   0.00000000  -0.01709000
  0.92000000   0.00145282   0.01729898  -0.00007466  -0.00000011   0.00000000   0.00000000   0.00000000   0.00000000  -0.00329710   0.27349936   0.00000000   0.00000000   0.00000000   0.00000000   0.00000000   0.00000000  -0.01464800
  0.92200000   0.00000000   0.01729913  -0.00006884   0.00000000   0.00000000   0.00000000   0.00000000   0.00000000  -0.00337348   0.27343304   0.00000000   0.00000000   0.00000000   0.00000000   0.00000000   0.00000000  -0.01220700
  0.92400000   0.00000000   0.01729927  -0.00006293   0.00000000   0.00000000   0.00000000   0.00000000   0.00000000  -0.00346610   0.27340394   0.00000000   0.00000000   0.00000000   0.00000000   0.00000000   0.00000000  -0.01709000
  0.92600000   0.00000000   0.01729940  -0.00005702   0.00000000   0.00000000   0.00000000   0.00000000   0.00000000  -0.00356708   0.27342030   0.00000000   0.00000000   0.00000000   0.00000000   0.00000000   0.00000000  -0.01709000
  0.92800000   0.00145282   0.01729951  -0.00005119  -0.00000007   0.00000000   0.00000000   0.00000000   0.00000000  -0.00366789   0.27347556   0.00000000   0.00000000   0.00000000   0.00000000   0.00000000   0.00000000  -0.00976560
  0.93000000   0.00145282   0.01729961  -0.00004549  -0.00000007   0.00000000   0.00000000   0.00000000   0.00000000  -0.00376036   0.27355448   0.00000000   0.00000000   0.00000000   0.00000000   0.00000000   0.00000000  -0.01709000
  0.93200000   0.00310188   0.01729970  -0.00003998  -0.00000012   0.00000000   0.00000000   0.00000000   0.00000000  -0.00383725   0.27364215   0.00000000   0.00000000   0.00000000   0.00000000   0.00000000   0.00000000  -0.01220700
  0.93400000   0.00145282   0.01729978  -0.00003470  -0.00000005   0.00000000   0.00000000   0.00000000   0.00000000  -0.00389278   0.27372989   0.00000000   0.00000000   0.00000000   0.00000000   0.00000000   0.00000000  -0.00976560
  0.93600000   0.00145282   0.01729985  -0.00002968  -0.00000004   0.00000000   0.00000000   0.00000000   0.00000000  -0.00392345   0.27382168   0.00000000   0.00000000   0.00000000   0.00000000   0.00000000   0.00000000  -0.01709000
  0.93800000   0.00000000   0.01729991  -0.00002492   0.00000000   0.00000000   0.00000000   0.00000000   0.00000000  -0.00392853   0.27393256   0.00000000   0.00000000   0.00000000   0.00000000   0.00000000   0.00000000  -0.02929700
  0.94000000   0.00000000   0.01729996  -0.00002046   0.00000000   0.00000000   0.00000000   0.00000000   0.00000000  -0.00390980   0.27407526   0.00000000   0.00000000   0.00000000   0.00000000   0.00000000   0.00000000  -0.01709000
  0.94200000   0.00000000   0.01730000  -0.00001628   0.00000000   0.00000000   0.00000000   0.00000000   0.00000000  -0.00387035   0.27425179   0.00000000   0.00000000   0.00000000   0.00000000   0.00000000   0.00000000  -0.01953100
  0.94400000   0.00000000   0.01730003  -0.00001239   0.00000000   0.00000000   0.00000000   0.00000000   0.00000000  -0.00381400   0.27445585   0.00000000   0.00000000   0.00000000   0.00000000   0.00000000   0.00000000  -0.03173800
  0.94600000   0.00000000   0.01730006  -0.00000879   0.00000000   0.00000000   0.00000000   0.00000000   0.00000000  -0.00374576   0.27467834   0.00000000   0.00000000   0.00000000   0.00000000   0.00000000   0.00000000  -0.01220700
  0.94800000   0.00145282   0.01730008  -0.00000547  -0.00000001   0.00000000   0.00000000   0.00000000   0.00000000  -0.00367186   0.27491452   0.00000000   0.00000000   0.00000000   0.00000000   0.00000000   0.00000000  -0.00732420
  0.95000000   0.00000000   0.01730009  -0.00000242   0.00000000   0.00000000   0.00000000   0.00000000   0.00000000  -0.00359916   0.27516745   0.00000000   0.00000000   0.00000000   0.00000000   0.00000000   0.00000000  -0.01709000
  0.95200000   0.00000000   0.01730009   0.00000037   0.00000000   0.00000000   0.00000000   0.00000000   0.00000000  -0.00353538   0.27544209   0.00000000   0.00000000   0.00000000   0.00000000   0.00000000   0.00000000  -0.00976560
  0.95400000   0.00310188   0.01730009   0.00000292   0.00000001   0.00000000   0.00000000   0.00000000   0.00000000  -0.00348866   0.27573934   0.00000000   0.00000000   0.00000000   0.00000000   0.00000000   0.00000000  -0.01464800
  0.95600000   0.00000000   0.01730009   0.00000522   0.00000000   0.00000000   0.00000000   0.00000000   0.00000000  -0.00346414   0.27605490   0.00000000   0.00000000   0.00000000   0.00000000   0.00000000   0.00000000  -0.01220700
  0.95800000   0.00000000   0.01730008   0.00000730   0.00000000   0.00000000   0.00000000   0.00000000   0.00000000  -0.00346119   0.27638056   0.00000000   0.00000000   0.00000000   0.00000000   0.00000000   0.00000000  -0.01220700
  0.96000000   0.00000000   0.01730006   0.00000916   0.00000000   0.00000000   0.00000000   0.00000000   0.00000000  -0.00347552   0.27670718   0.00000000   0.00000000   0.00000000   0.00000000   0.00000000   0.00000000  -0.01220700
  0.96200000   0.00000000   0.01730004   0.00001081   0.00000000   0.00000000   0.00000000   0.00000000   0.00000000  -0.00350312   0.27702530   0.00000000   0.00000000   0.00000000   0.00000000   0.00000000   0.00000000  -0.01220700
  0.96400000   0.00145282   0.01730002   0.00001225   0.00000002   0.00000000   0.00000000   0.00000000   0.00000000  -0.00354120   0.27732195   0.00000000   0.00000000   0.00000000   0.00000000   0.00000000   0.00000000  -0.01220700
  0.96600000   0.00000000   0.01730000   0.00001349   0.00000000   0.00000000   0.00000000   0.00000000   0.00000000  -0.00358784   0.27758001   0.00000000   0.00000000   0.00000000   0.00000000   0.00000000   0.00000000  -0.01464800
  0.96800000   0.00310188   0.01729997   0.00001453   0.00000005   0.00000000   0.00000000   0.00000000   0.00000000  -0.00364230   0.27778072   0.00000000   0.00000000   0.00000000   0.00000000   0.00000000   0.00000000  -0.01464800
  0.97000000   0.00145282   0.01729994   0.00001536   0.00000002   0.00000000   0.00000000   0.00000000   0.00000000  -0.00370524   0.27790453   0.00000000   0.00000000   0.00000000   0.00000000   0.00000000   0.00000000  -0.00976560
  0.97200000   0.00000000   0.01729991   0.00001598   0.00000000   0.00000000   0.00000000   0.00000000   0.00000000  -0.00377756   0.27793398   0.00000000   0.00000000   0.00000000   0.00000000   0.00000000   0.00000000  -0.01464800
  0.97400000   0.00310188   0.01729988   0.00001637   0.00000005   0.00000000   0.00000000   0.00000000   0.00000000  -0.00385869   0.27786375   0.00000000   0.00000000   0.00000000   0.00000000   0.00000000   0.00000000  -0.01220700
  0.97600000   0.00000000   0.01729985   0.00001652   0.00000000   0.00000000   0.00000000   0.00000000   0.00000000  -0.00394554   0.27770912   0.00000000   0.00000000   0.00000000   0.00000000   0.00000000   0.00000000  -0.01709000
  0.97800000   0.00000000   0.01729981   0.00001640   0.00000000   0.00000000   0.00000000   0.00000000   0.00000000  -0.00403386   0.27750135   0.00000000   0.00000000   0.00000000   0.00000000   0.00000000   0.00000000  -0.01464800
  0.98000000   0.00000000   0.01729978   0.00001601   0.00000000   0.00000000   0.00000000   0.00000000   0.00000000  -0.00412172   0.27727093   0.00000000   0.00000000   0.00000000   0.00000000   0.00000000   0.00000000  -0.01220700
  0.98200000   0.00000000   0.01729975   0.00001530   0.00000000   0.00000000   0.00000000   0.00000000   0.00000000  -0.00421119   0.27703366   0.00000000   0.00000000   0.00000000   0.00000000   0.00000000   0.00000000  -0.02197300
  0.98400000   0.00000000   0.01729972   0.00001425   0.00000000   0.00000000   0.00000000   0.00000000   0.00000000  -0.00430486   0.27679026   0.00000000   0.00000000   0.00000000   0.00000000   0.00000000   0.00000000  -0.01709000
  0.98600000   0.00145282   0.01729969   0.00001281   0.00000002   0.00000000   0.00000000   0.00000000   0.00000000  -0.00440105   0.27653357   0.00000000   0.00000000   0.00000000   0.00000000   0.00000000   0.00000000  -0.01709000
  0.98800000   0.00000000   0.01729966   0.00001096   0.00000000   0.00000000   0.00000000   0.00000000   0.00000000  -0.00449381   0.27625380   0.00000000   0.00000000   0.00000000   0.00000000   0.00000000   0.00000000  -0.01464800
  0.99000000   0.00145282   0.01729964   0.00000865   0.00000001   0.00000000   0.00000000   0.00000000   0.00000000  -0.00457730   0.27594457   0.00000000   0.00000000   0.00000000   0.00000000   0.00000000   0.00000000  -0.01953100
  0.99200000   0.00000000   0.01729962   0.00000584   0.00000000   0.00000000   0.00000000   0.00000000   0.00000000  -0.00464949   0.27561143   0.00000000   0.00000000   0.00000000   0.00000000   0.00000000   0.00000000  -0.01464800
  0.99400000   0.00000000   0.01729961   0.00000247   0.00000000   0.00000000   0.00000000   0.00000000   0.00000000  -0.00471069   0.27527309   0.00000000   0.00000000   0.00000000   0.00000000   0.00000000   0.00000000  -0.01464800
  0.99600000   0.00000000   0.01729961  -0.00000150   0.00000000   0.00000000   0.00000000   0.00000000   0.00000000  -0.00475998   0.27495291   0.00000000   0.00000000   0.00000000   0.00000000   0.00000000   0.00000000  -0.01953100
  0.99800000   0.00145282   0.01729961  -0.00000611  -0.00000001   0.00000000   0.00000000   0.00000000   0.00000000  -0.00479568   0.27467097   0.00000000   0.00000000   0.00000000   0.00000000   0.00000000   0.00000000  -0.01953100
  1.00000000   0.00000000   0.01729962  -0.00001142   0.00000000   0.00000000   0.00000000   0.00000000   0.00000000  -0.00481773   0.27444044   0.00000000   0.00000000   0.00000000   0.00000000   0.00000000   0.00000000  -0.01953100
  1.00200000   0.00145282   0.01729964  -0.00001748  -0.00000003   0.00000000   0.00000000   0.00000000   0.00000000  -0.00482754   0.27426804   0.00000000   0.00000000   0.00000000   0.00000000   0.00000000   0.00000000  -0.01709000
  1.00400000   0.00145282   0.01729968  -0.00002432  -0.00000004   0.00000000   0.00000000   0.00000000   0.00000000  -0.00482662   0.27415810   0.00000000   0.00000000   0.00000000   0.00000000   0.00000000   0.00000000  -0.01953100
  1.00600000   0.00310188   0.01729973  -0.00003199  -0.00000010   0.00000000   0.00000000   0.00000000   0.00000000  -0.00481596   0.27411445   0.00000000   0.00000000   0.00000000   0.00000000   0.00000000   0.00000000  -0.01709000
  1.00800000   0.00310188   0.01729979  -0.00004052  -0.00000013   0.00000000   0.00000000   0.00000000   0.00000000  -0.00479627   0.27414027   0.00000000   0.00000000   0.00000000   0.00000000   0.00000000   0.00000000  -0.01220700
  1.01000000   0.00145282   0.01729987  -0.00004994  -0.00000007   0.00000000   0.00000000   0.00000000   0.00000000  -0.00476797   0.27423950   0.00000000   0.00000000   0.00000000   0.00000000   0.00000000   0.00000000  -0.01953100
  1.01200000   0.00000000   0.01729997  -0.00006026   0.00000000   0.00000000   0.00000000   0.00000000   0.00000000  -0.00473108   0.27441792   0.00000000   0.00000000   0.00000000   0.00000000   0.00000000   0.00000000  -0.01709000
  1.01400000   0.00468498   0.01730009  -0.00007147  -0.00000033   0.00000000   0.00000000   0.00000000   0.00000000  -0.00468595   0.27468031   0.00000000   0.00000000   0.00000000   0.00000000   0.00000000   0.00000000  -0.01220700
  1.01600000   0.00145282   0.01730024  -0.00008358  -0.00000012   0.00000000   0.00000000   0.00000000   0.00000000  -0.00463445   0.27502599   0.00000000   0.00000000   0.00000000   0.00000000   0.00000000   0.00000000  -0.01953100
  1.01800000   0.00000000   0.01730040  -0.00009654   0.00000000   0.00000000   0.00000000   0.00000000   0.00000000  -0.00458073   0.27545021   0.00000000   0.00000000   0.00000000   0.00000000   0.00000000   0.00000000  -0.01464800
  1.02000000   0.00145282   0.01730060  -0.00011031  -0.00000016   0.00000000   0.00000000   0.00000000   0.00000000  -0.00453086   0.27595079   0.00000000   0.00000000   0.00000000   0.00000000   0.00000000   0.00000000  -0.01953100
  1.02200000   0.00000000   0.01730082  -0.00012480   0.00000000   0.00000000   0.00000000   0.00000000   0.00000000  -0.00449174   0.27653127   0.00000000   0.00000000   0.00000000   0.00000000   0.00000000   0.00000000  -0.01709000
  1.02400000   0.00000000   0.01730107  -0.00013992   0.00000000   0.00000000   0.00000000   0.00000000   0.00000000  -0.00447004   0.27719767   0.00000000   0.00000000   0.00000000   0.00000000   0.00000000   0.00000000  -0.00976560
  1.02600000   0.00000000   0.01730135  -0.00015553   0.00000000   0.00000000   0.00000000   0.00000000   0.00000000  -0.00447175   0.27795364   0.00000000   0.00000000   0.00000000   0.00000000   0.00000000   0.00000000  -0.01464800
  1.02800000   0.00000000   0.01730166  -0.00017146   0.00000000   0.00000000   0.00000000   0.00000000   0.00000000  -0.00450249   0.27879835   0.00000000   0.00000000   0.00000000   0.00000000   0.00000000   0.00000000  -0.01220700
  1.03000000   0.00000000   0.01730200  -0.00018749   0.00000000   0.00000000   0.00000000   0.00000000   0.00000000  -0.00456724   0.27972466   0.00000000   0.00000000   0.00000000   0.00000000   0.00000000   0.00000000  -0.02929700
  1.03200000   0.00000000   0.01730238  -0.00020338   0.00000000   0.00000000   0.00000000   0.00000000   0.00000000  -0.00466991   0.28071566   0.00000000   0.00000000   0.00000000   0.00000000   0.00000000   0.00000000  -0.01220700
  1.03400000   0.00000000   0.01730278  -0.00021883   0.00000000   0.00000000   0.00000000   0.00000000   0.00000000  -0.00481376   0.28174284   0.00000000   0.00000000   0.00000000   0.00000000   0.00000000   0.00000000  -0.01464800
  1.03600000   0.00000000   0.01730322  -0.00023348   0.00000000   0.00000000   0.00000000   0.00000000   0.00000000  -0.00500170   0.28276822   0.00000000   0.00000000   0.00000000   0.00000000   0.00000000   0.00000000  -0.00976560
  1.03800000   0.00000000   0.01730369  -0.00024692   0.00000000   0.00000000   0.00000000   0.00000000   0.00000000  -0.00523502   0.28375134   0.00000000   0.00000000   0.00000000   0.00000000   0.00000000   0.00000000  -0.00976560
  1.04000000   0.00000000   0.01730418  -0.00025871   0.00000000   0.00000000   0.00000000   0.00000000   0.00000000  -0.00551125   0.28465690   0.00000000   0.00000000   0.00000000   0.00000000   0.00000000   0.00000000  -0.00732420
  1.04200000   0.00000000   0.01730470  -0.00026830   0.00000000   0.00000000   0.00000000   0.00000000   0.00000000  -0.00582405   0.28545818   0.00000000   0.00000000   0.00000000   0.00000000   0.00000000   0.00000000  -0.02685500
  1.04400000   0.00000000   0.01730524  -0.00027511   0.00000000   0.00000000   0.00000000   0.00000000   0.00000000  -0.00616641   0.28613710   0.00000000   0.00000000   0.00000000   0.00000000   0.00000000   0.00000000  -0.01464800
  1.04600000   0.00000000   0.01730579  -0.00027849   0.00000000   0.00000000   0.00000000   0.00000000   0.00000000  -0.00653460   0.28667978   0.00000000   0.00000000   0.00000000   0.00000000   0.00000000   0.00000000  -0.01464800
  1.04800000   0.00000000   0.01730634  -0.00027770   0.00000000   0.00000000   0.00000000   0.00000000   0.00000000  -0.00692951   0.28706885   0.00000000   0.00000000   0.00000000   0.00000000   0.00000000   0.00000000  -0.00732420
  1.05000000   0.00000000   0.01730690  -0.00027196   0.00000000   0.00000000   0.00000000   0.00000000   0.00000000  -0.00735516   0.28728253   0.00000000   0.00000000   0.00000000   0.00000000   0.00000000   0.00000000  -0.01464800
  1.05200000   0.00000000   0.01730744  -0.00026039   0.00000000   0.00000000   0.00000000   0.00000000   0.00000000  -0.00781449   0.28730231   0.00000000   0.00000000   0.00000000   0.00000000   0.00000000   0.00000000  -0.01220700
  1.05400000   0.00000000   0.01730796  -0.00024207   0.00000000   0.00000000   0.00000000   0.00000000   0.00000000  -0.00830654   0.28711830   0.00000000   0.00000000   0.00000000   0.00000000   0.00000000   0.00000000  -0.01464800
  1.05600000   0.00310188   0.01730845  -0.00021600  -0.00000067   0.00000000   0.00000000   0.00000000   0.00000000  -0.00882787   0.28672917   0.00000000   0.00000000   0.00000000   0.00000000   0.00000000   0.00000000  -0.01220700
  1.05800000   0.00000000   0.01730888  -0.00018112   0.00000000   0.00000000   0.00000000   0.00000000   0.00000000  -0.00937537   0.28614287   0.00000000   0.00000000   0.00000000   0.00000000   0.00000000   0.00000000  -0.01709000
  1.06000000   0.00000000   0.01730924  -0.00013634   0.00000000   0.00000000   0.00000000   0.00000000   0.00000000  -0.00994906   0.28537331   0.00000000   0.00000000   0.00000000   0.00000000   0.00000000   0.00000000  -0.01709000
  1.06200000   0.00000000   0.01730951  -0.00008048   0.00000000   0.00000000   0.00000000   0.00000000   0.00000000  -0.01055538   0.28442732   0.00000000   0.00000000   0.00000000   0.00000000   0.00000000   0.00000000  -0.01953100
  1.06400000   0.00000000   0.01730967  -0.00001238   0.00000000   0.00000000   0.00000000   0.00000000   0.00000000  -0.01120891   0.28329662   0.00000000   0.00000000   0.00000000   0.00000000   0.00000000   0.00000000  -0.01953100
  1.06600000   0.00000000   0.01730970   0.00006918   0.00000000   0.00000000   0.00000000   0.00000000   0.00000000  -0.01193040   0.28196731   0.00000000   0.00000000   0.00000000   0.00000000   0.00000000   0.00000000  -0.01464800
  1.06800000   0.00000000   0.01730956   0.00016540   0.00000000   0.00000000   0.00000000   0.00000000   0.00000000  -0.01274149   0.28043552   0.00000000   0.00000000   0.00000000   0.00000000   0.00000000   0.00000000  -0.01709000
  1.07000000   0.00145282   0.01730923   0.00027746   0.00000040   0.00000000   0.00000000   0.00000000   0.00000000  -0.01365878   0.27871843   0.00000000   0.00000000   0.00000000   0.00000000   0.00000000   0.00000000  -0.01709000
  1.07200000   0.00956620   0.01730868   0.00040652   0.00000389   0.00000000   0.00000000   0.00000000   0.00000000  -0.01468961   0.27686229   0.00000000   0.00000000   0.00000000   0.00000000   0.00000000   0.00000000  -0.01709000
  1.07400000   0.00145282   0.01730786   0.00055363   0.00000080   0.00000000   0.00000000   0.00000000   0.00000000  -0.01582955   0.27494748   0.00000000   0.00000000   0.00000000   0.00000000   0.00000000   0.00000000  -0.01464800
  1.07600000   0.00000000   0.01730675   0.00071978   0.00000000   0.00000000   0.00000000   0.00000000   0.00000000  -0.01706118   0.27308856   0.00000000   0.00000000   0.00000000   0.00000000   0.00000000   0.00000000  -0.01464800
  1.07800000   0.00000000   0.01730532   0.00090577   0.00000000   0.00000000   0.00000000   0.00000000   0.00000000  -0.01835350   0.27143439   0.00000000   0.00000000   0.00000000   0.00000000   0.00000000   0.00000000  -0.01464800
  1.08000000   0.00000000   0.01730350   0.00111227   0.00000000   0.00000000   0.00000000   0.00000000   0.00000000  -0.01965938   0.27017358   0.00000000   0.00000000   0.00000000   0.00000000   0.00000000   0.00000000  -0.00976560
  1.08200000   0.00145282   0.01730128   0.00133967   0.00000195   0.00000000   0.00000000   0.00000000   0.00000000  -0.02090836   0.26953961   0.00000000   0.00000000   0.00000000   0.00000000   0.00000000   0.00000000  -0.02441400
  1.08400000   0.00000000   0.01729860   0.00158812   0.00000000   0.00000000   0.00000000   0.00000000   0.00000000  -0.02199800   0.26980870   0.00000000   0.00000000   0.00000000   0.00000000   0.00000000   0.00000000  -0.01464800
  1.08600000   0.00145282   0.01729542   0.00185740   0.00000270   0.00000000   0.00000000   0.00000000   0.00000000  -0.02278676   0.27129446   0.00000000   0.00000000   0.00000000   0.00000000   0.00000000   0.00000000  -0.00488280
  1.08800000   0.00000000   0.01729171   0.00214691   0.00000000   0.00000000   0.00000000   0.00000000   0.00000000  -0.02308659   0.27434434   0.00000000   0.00000000   0.00000000   0.00000000   0.00000000   0.00000000  -0.00976560
  1.09000000   0.00000000   0.01728742   0.00245557   0.00000000   0.00000000   0.00000000   0.00000000   0.00000000  -0.02265492   0.27933401   0.00000000   0.00000000   0.00000000   0.00000000   0.00000000   0.00000000  -0.01464800
  1.09200000   0.00145282   0.01728250   0.00278177   0.00000404   0.00000000   0.00000000   0.00000000   0.00000000  -0.02118935   0.28665304   0.00000000   0.00000000   0.00000000   0.00000000   0.00000000   0.00000000  -0.01220700
  1.09400000   0.00000000   0.01727694   0.00312327   0.00000000   0.00000000   0.00000000   0.00000000   0.00000000  -0.01832857   0.29667940   0.00000000   0.00000000   0.00000000   0.00000000   0.00000000   0.00000000   0.01464800
  1.09600000   0.00000000   0.01727069   0.00347715   0.00000000   0.00000000   0.00000000   0.00000000   0.00000000  -0.01366052   0.30974705   0.00000000   0.00000000   0.00000000   0.00000000   0.00000000   0.00000000   0.00488280
  1.09800000   0.00000000   0.01726374   0.00384004   0.00000000   0.00000000   0.00000000   0.00000000   0.00000000  -0.00673505   0.32611119   0.00000000   0.00000000   0.00000000   0.00000000   0.00000000   0.00000000  -0.01953100
  1.10000000   0.00000000   0.01725606   0.00420885   0.00000000  -0.00000015   0.00000643  -0.00014791   0.00642754   0.00291903   0.34591543   0.00000053   0.00000163   0.00000216   0.00000000  -0.00000382   0.00067203   0.02197300
  1.10200000   0.00145282   0.01724764   0.00458160   0.00000666   0.00000028   0.00002738   0.00057645   0.01452398   0.01576941   0.36916858   0.00000273   0.00000693   0.00000966   0.00000145   0.00001487   0.00138711   0.06103500
  1.10400000   0.00145282   0.01723848   0.00495702   0.00000720   0.00000329   0.00006645   0.00243757   0.02455185   0.03224752   0.39574647   0.00000785   0.00001682   0.00002467   0.00000436   0.00006289   0.00215203  -0.02685500
  1.10600000   0.00000000   0.01722856   0.00533351   0.00000000   0.00001146   0.00012777   0.00573041   0.03676013   0.05270761   0.42542316   0.00001786   0.00003234   0.00005019   0.00000581   0.00014784   0.00297320   0.07080100
  1.10800000   0.00310188   0.01721790   0.00570868   0.00001771   0.00002797   0.00021590   0.01077245   0.05137760   0.07737724   0.45790354   0.00003555   0.00005465   0.00009019   0.00000891   0.00027793   0.00385652  -0.09033200
  1.11000000   0.01114930   0.01720648   0.00608016   0.00006779   0.00005663   0.00033589   0.01789197   0.06860778   0.10630618   0.49283118   0.00006485   0.00008501   0.00014986   0.00002316   0.00046161   0.00480726   0.02685500
  1.11200000   0.01596456   0.01719432   0.00644682   0.00010292   0.00010193   0.00049312   0.02741255   0.08862382   0.13932476   0.52977866   0.00011101   0.00012481   0.00023582   0.00005028   0.00070724   0.00582987   0.04882800
  1.11400000   0.02401198   0.01718143   0.00680940   0.00016351   0.00016898   0.00069331   0.03963509   0.11156268   0.17601691   0.56823988   0.00018082   0.00017547   0.00035630   0.00009025   0.00102259   0.00692789  -0.12939000
  1.11600000   0.03529155   0.01716781   0.00716982   0.00025303   0.00026344   0.00094239   0.05481832   0.13751902   0.21571029   0.60762958   0.00028272   0.00023852   0.00052124   0.00014956   0.00141431   0.00810375   0.19043000
  1.11800000   0.05138639   0.01715347   0.00752977   0.00038693   0.00039141   0.00124645   0.07315933   0.16653947   0.25748784   0.64729420   0.00042683   0.00031547   0.00074230   0.00023624   0.00188751   0.00935868  -0.11475000
  1.12000000   0.07071338   0.01713841   0.00788971   0.00055791   0.00055935   0.00161161   0.09477617   0.19861883   0.30022679   0.68654921   0.00062477   0.00040789   0.00103267   0.00035834   0.00244523   0.01069252  -0.04394500
  1.12200000   0.09485564   0.01712263   0.00824893   0.00078246   0.00077382   0.00204392   0.11969476   0.23369956   0.34267274   0.72472959   0.00088936   0.00051731   0.00140667   0.00052391   0.00308812   0.01210380   0.07324200
  1.12400000   0.12387911   0.01710613   0.00860659   0.00106618   0.00104136   0.00254930   0.14784283   0.27167382   0.38354744   0.76120251   0.00123407   0.00064522   0.00187929   0.00074264   0.00381435   0.01358973   0.04150400
  1.12600000   0.15771784   0.01708892   0.00896279   0.00141359   0.00136825   0.00313336   0.17905286   0.31238495   0.42167145   0.79534060   0.00167241   0.00079305   0.00246546   0.00102424   0.00461956   0.01514628  -0.01953100
  1.12800000   0.19795493   0.01707099   0.00931874   0.00184469   0.00176038   0.00380137   0.21307395   0.35562886   0.45607263   0.82654829   0.00221715   0.00096212   0.00317927   0.00137991   0.00549731   0.01676816  -0.13184000
  1.13000000   0.24947160   0.01705235   0.00967602   0.00241389   0.00222304   0.00455816   0.24959075   0.40116226   0.48606075   0.85440924   0.00287962   0.00115366   0.00403329   0.00182734   0.00643944   0.01844912  -0.14648000
  1.13200000   0.29458991   0.01703300   0.01003633   0.00295660   0.00276088   0.00540805   0.28824683   0.44872295   0.51126616   0.87885256   0.00366926   0.00136877   0.00503802   0.00237140   0.00743677   0.02018238  -0.03418000
  1.13400000   0.34452347   0.01701293   0.01040250   0.00358391   0.00337780   0.00635483   0.32866994   0.49805727   0.53164992   0.90016888   0.00459350   0.00160839   0.00620189   0.00301051   0.00847968   0.02196141  -0.12695000
  1.13600000   0.40731972   0.01699213   0.01077892   0.00439047   0.00407697   0.00740183   0.37049695   0.54894306   0.54748713   0.91888055   0.00565802   0.00187339   0.00753141   0.00376235   0.00955882   0.02378045  -0.11230000
  1.13800000   0.46365164   0.01697057   0.01116996   0.00517897   0.00486086   0.00855197   0.41339613   0.60120227   0.55931166   0.93560324   0.00686719   0.00216449   0.00903168   0.00463333   0.01066562   0.02563494   0.18311000
  1.14000000   0.53772746   0.01694823   0.01157820   0.00622591   0.00573134   0.00980788   0.45708312   0.65470442   0.56781265   0.95094813   0.00822456   0.00248235   0.01070692   0.00563470   0.01179274   0.02752149  -0.15137000
  1.14200000   0.62308286   0.01692507   0.01200421   0.00747962   0.00668975   0.01117195   0.50132780   0.70936311   0.57370014   0.96544204   0.00973338   0.00282760   0.01256098   0.00679551   0.01293426   0.02943788  -0.16113000
  1.14400000   0.72453309   0.01690106   0.01244758   0.00901868   0.00773703   0.01264644   0.54595115   0.76512756   0.57758223   0.97947681   0.01139693   0.00320079   0.01459772   0.00814313   0.01408554   0.03138280   0.30762000
  1.14600000   0.85019154   0.01687617   0.01290793   0.01097421   0.00887379   0.01423354   0.59081475   0.82197128   0.57989875   0.99328700   0.01321862   0.00360248   0.01682109   0.00971786   0.01524302   0.03335556  -0.27344000
  1.14800000   0.99834318   0.01685035   0.01338498   0.01336281   0.01010042   0.01593539   0.63580816   0.87987899   0.58093116   1.00692797   0.01520186   0.00403321   0.01923508   0.01156639   0.01640385   0.03535578   0.31738000
  1.15000000   1.17545233   0.01682358   0.01387756   0.01631241   0.01141706   0.01775410   0.68083922   0.93883203   0.58087021   1.02025646   0.01734982   0.00449353   0.02184335   0.01374019   0.01756565   0.03738296  -0.46631000
  1.15200000   1.39128143   0.01679583   0.01438209   0.02000953   0.01282373   0.01969172   0.72582992   0.99879271   0.57988982   1.03292522   0.01966497   0.00498394   0.02464890   0.01630692   0.01872641   0.03943614   0.10986000
  1.15400000   1.63927382   0.01676706   0.01489193   0.02441194   0.01432028   0.02175020   0.77071595   1.05968846   0.57816969   1.04438114   0.02214856   0.00550493   0.02765349   0.01933747   0.01988447   0.04151345  -0.05859400
  1.15600000   1.94202823   0.01673728   0.01539790   0.02990315   0.01590644   0.02393129   0.81544532   1.12139584   0.57584808   1.05386531   0.02479999   0.00605696   0.03085695   0.02291878   0.02103849   0.04361170   0.03662100
  1.15800000   2.28021766   0.01670648   0.01588953   0.03623158   0.01758186   0.02623641   0.85997190   1.18372506   0.57293775   1.06042454   0.02761576   0.00664038   0.03425614   0.02714102   0.02218728   0.04572599  -0.26611000
  1.16000000   2.61840049   0.01667470   0.01635606   0.04282670   0.01934607   0.02866654   0.90424299   1.24640584   0.56925625   1.06293560   0.03058826   0.00725544   0.03784370   0.03203964   0.02332947   0.04784935  -0.15869000
  1.16200000   2.94529056   0.01664199   0.01678726   0.04944336   0.02119850   0.03122202   0.94818332   1.30907598   0.56440437   1.06014979   0.03370424   0.00790223   0.04160647   0.03760333   0.02446313   0.04997243  -0.08789100
  1.16400000   3.24165980   0.01660842   0.01717417   0.05567280   0.02313836   0.03390237   0.99167953   1.37127442   0.55779794   1.05076598   0.03694330   0.00858062   0.04552392   0.04379028   0.02558533   0.05208335  -0.10010000
  1.16600000   3.50089219   0.01657407   0.01750843   0.06129514   0.02516461   0.03670609   1.03456837   1.43244066   0.54873394   1.03351913   0.04027661   0.00929024   0.04956685   0.05053283   0.02669186   0.05416763  -0.10498000
  1.16800000   3.70379266   0.01653905   0.01778089   0.06585672   0.02727581   0.03963045   1.07663024   1.49192124   0.53646245   1.00727588   0.04366601   0.01003039   0.05369639   0.05773752   0.02777706   0.05620843  -0.06591800
  1.17000000   3.82780204   0.01650349   0.01798169   0.06883034   0.02947003   0.04267136   1.11758793   1.54898457   0.52024599   0.97115395   0.04706379   0.01080003   0.05786383   0.06526911   0.02883377   0.05818686  -0.07080100
  1.17200000   3.84554594   0.01646753   0.01810226   0.06961309   0.03174472   0.04582319   1.15710957   1.60284577   0.49941214   0.92466097   0.05041342   0.01159776   0.06201118   0.07294246   0.02985343   0.06008267  -0.08789100
  1.17400000   3.78598186   0.01643132   0.01813675   0.06866541   0.03409665   0.04907873   1.19481628   1.65270134   0.47342117   0.86780890   0.05365120   0.01242173   0.06607293   0.08057399   0.03082626   0.06187514  -0.01953100
  1.17600000   3.61527106   0.01639505   0.01808231   0.06537246   0.03652176   0.05242921   1.23029632   1.69777127   0.44196374   0.80119129   0.05670913   0.01326973   0.06997885   0.08797524   0.03174165   0.06354414  -0.00976560
  1.17800000   3.33664571   0.01635888   0.01793914   0.05985655   0.03901519   0.05586432   1.26312766   1.73734684   0.40508489   0.72605416   0.05951887   0.01413915   0.07365801   0.09492716   0.03258869   0.06507139   0.01464800
  1.18000000   2.97108187   0.01632301   0.01771031   0.05261877   0.04157122   0.05937251   1.29291044   1.77084327   0.36331065   0.64434987   0.06201679   0.01502706   0.07704386   0.10123489   0.03335709   0.06644179   0.01953100
  1.18200000   2.55398817   0.01628758   0.01740115   0.04444232   0.04418344   0.06294121   1.31930739   1.79785346   0.31773072   0.55870909   0.06414975   0.01593029   0.08008005   0.10675996   0.03403813   0.06764485   0.04394500
  1.18400000   2.14816217   0.01625278   0.01701806   0.03655755   0.04684484   0.06655726   1.34208689   1.81819313   0.26998052   0.47225021   0.06588060   0.01684551   0.08272611   0.11146211   0.03462584   0.06867581   0.04882800
  1.18600000   1.82768894   0.01621875   0.01656754   0.03028031   0.04954808   0.07020737   1.36115945   1.83192355   0.22209148   0.38819075   0.06719222   0.01776935   0.08496156   0.11543796   0.03511791   0.06953625   0.06103500
  1.18800000   1.61189281   0.01618561   0.01605622   0.02588090   0.05228584   0.07387864   1.37659804   1.83934143   0.17622423   0.30938666   0.06808877   0.01869854   0.08678730   0.11887754   0.03551623   0.07023383   0.07080100
  1.19000000   1.48306157   0.01615350   0.01549166   0.02297508   0.05505107   0.07755892   1.38863537   1.84093864   0.13433889   0.23801727   0.06859399   0.01963001   0.08822399   0.12197249   0.03582679   0.07078123   0.06835900
  1.19200000   1.39609669   0.01612252   0.01488237   0.02077723   0.05783735   0.08123720   1.39763613   1.83734557   0.09788073   0.17547747   0.06874701   0.02056097   0.08930798   0.12485165   0.03605901   0.07119473   0.07080100
  1.19400000   1.34781219   0.01609275   0.01423669   0.01918839   0.06063903   0.08490382   1.40404877   1.82927119   0.06756523   0.12239951   0.06859686   0.02148899   0.09008585   0.12759556   0.03622446   0.07149260   0.05859400
  1.19600000   1.31720561   0.01606428   0.01356252   0.01786463   0.06345143   0.08855054   1.40834713   1.81744842   0.04333249   0.07876916   0.06819663   0.02241196   0.09060859   0.13026058   0.03633536   0.07169377   0.05127000
  1.19800000   1.28818214   0.01603715   0.01286845   0.01657691   0.06627075   0.09217058   1.41097612   1.80259068   0.02449545   0.04409699   0.06759841   0.02332819   0.09092660   0.13286597   0.03640318   0.07181664   0.03173800
  1.20000000   1.23185022   0.01601142   0.01216343   0.01498352   0.06909404   0.09575853   1.41231450   1.78536056   0.01003473   0.01756201   0.06684967   0.02423629   0.09108596   0.13538600   0.03643771   0.07187830   0.02929700
  1.20200000   1.14807792   0.01598709   0.01145493   0.01315115   0.07191902   0.09931024   1.41266222   1.76634878  -0.00106353  -0.00187003   0.06599127   0.02513522   0.09112650   0.13776593   0.03644669   0.07189399   0.00976560
  1.20400000   1.08204951   0.01596418   0.01074794   0.01162980   0.07474434   0.10282332   1.41266222   1.74672878  -0.00954266  -0.01531058   0.06510212   0.02602438   0.09112650   0.13999606   0.03643608   0.07187681   0.01709000
  1.20600000   1.01925327   0.01594268   0.01004577   0.01023918   0.07756967   0.10629715   1.41266222   1.72710878  -0.01577081  -0.02383970   0.06422290   0.02690360   0.09112650   0.14209736   0.03641077   0.07183766   0.00244140
  1.20800000   0.97578402   0.01592259   0.00935163   0.00912517   0.08039499   0.10973175   1.41266222   1.70748878  -0.01982219  -0.02846089   0.06335361   0.02777289   0.09112650   0.14409240   0.03637517   0.07178536   0.00244140
  1.21000000   0.93554694   0.01590389   0.00866962   0.00811083   0.08322031   0.11312711   1.41266222   1.68786878  -0.02168842  -0.03007530   0.06249425   0.02863225   0.09112650   0.14600373   0.03633366   0.07172682  -0.00244140
  1.21200000   0.90652346   0.01588655   0.00800435   0.00725613   0.08604564   0.11648323   1.41266222   1.66824878  -0.02150879  -0.02946113   0.06164482   0.02948167   0.09112650   0.14784580   0.03629046   0.07166729  -0.00732420
  1.21400000   0.86951853   0.01587054   0.00735989   0.00639956   0.08887096   0.11980010   1.41266222   1.64862878  -0.01970820  -0.02727961   0.06080533   0.03032117   0.09112650   0.14962184   0.03624925   0.07161055  -0.01953100
  1.21600000   0.82598332   0.01585582   0.00673884   0.00556617   0.09169629   0.12307774   1.41266222   1.62900878  -0.01697848  -0.02409155   0.05997577   0.03115073   0.09112650   0.15131734   0.03621256   0.07155917  -0.02685500
  1.21800000   0.77611572   0.01584234   0.00614198   0.00476689   0.09452161   0.12631614   1.41266222   1.60938878  -0.01411018  -0.02036202   0.05915613   0.03197036   0.09112650   0.15291944   0.03618147   0.07151472  -0.03906300
  1.22000000   0.73258051   0.01583006   0.00556844   0.00407933   0.09734694   0.12951530   1.41266222   1.58976878  -0.01175465  -0.01646313   0.05834643   0.03278006   0.09112650   0.15442814   0.03615561   0.07147790  -0.04394500
  1.22200000   0.68271290   0.01581892   0.00501580   0.00342435   0.10017226   0.13267521   1.41266222   1.57014878  -0.01022922  -0.01267864   0.05754666   0.03357983   0.09112650   0.15584343   0.03613362   0.07144875  -0.03173800
  1.22400000   0.63113027   0.01580889   0.00448022   0.00282760   0.10299759   0.13579589   1.41266222   1.55052878  -0.00945230  -0.00920139   0.05675683   0.03436967   0.09112650   0.15715727   0.03611394   0.07142687  -0.02929700
  1.22600000   0.58931009   0.01579993   0.00395671   0.00233173   0.10582291   0.13887733   1.41266222   1.53090878  -0.00903558  -0.00614091   0.05597692   0.03514957   0.09112650   0.15837771   0.03609545   0.07141153  -0.03173800
  1.22800000   0.54577488   0.01579202   0.00343978   0.00187734   0.10864823   0.14191953   1.41266222   1.51128878  -0.00849438  -0.00355217   0.05520695   0.03591955   0.09112650   0.15951280   0.03607792   0.07140184  -0.04394500
  1.23000000   0.51035305   0.01578514   0.00292450   0.00149253   0.11147356   0.14492248   1.41266222   1.49166878  -0.00748554  -0.00145473   0.05444690   0.03667959   0.09112650   0.16056893   0.03606194   0.07139683  -0.03418000
  1.23200000   0.47169906   0.01577929   0.00240714   0.00113544   0.11429888   0.14788620   1.41266222   1.47204878  -0.00596914   0.00016664   0.05369679   0.03742970   0.09112650   0.16155098   0.03604849   0.07139554  -0.02685500
  1.23400000   0.44115845   0.01577447   0.00188461   0.00083141   0.11712421   0.15081068   1.41266222   1.45242878  -0.00422415   0.00135092   0.05295661   0.03816988   0.09112650   0.16246384   0.03603830   0.07139706  -0.03418000
  1.23600000   0.40731972   0.01577070   0.00135384   0.00055145   0.11994953   0.15369592   1.41266222   1.43280878  -0.00271216   0.00214735   0.05222637   0.03890013   0.09112650   0.16331231   0.03603136   0.07140056  -0.02685500
  1.23800000   0.38799272   0.01576800   0.00081195   0.00031503   0.12277486   0.15654191   1.41266222   1.41318878  -0.00185510   0.00262163   0.05150605   0.03962045   0.09112650   0.16410763   0.03602679   0.07140533  -0.01953100
  1.24000000   0.35257089   0.01576637   0.00025734   0.00009073   0.12560018   0.15934867   1.41266222   1.39356878  -0.00183221   0.00285744   0.05079567   0.04033083   0.09112650   0.16484819   0.03602311   0.07141081  -0.03173800
  1.24200000   0.33159483   0.01576586  -0.00030975  -0.00010271   0.12842551   0.16211619   1.41266222   1.37394878  -0.00248876   0.00294325   0.05009521   0.04103128   0.09112650   0.16553235   0.03601878   0.07141661  -0.02685500
  1.24400000   0.30586948   0.01576648  -0.00088777  -0.00027154   0.13125083   0.16484447   1.41266222   1.35432878  -0.00339595   0.00296506   0.04940469   0.04172180   0.09112650   0.16616982   0.03601290   0.07142252  -0.02197300
  1.24600000   0.28654249   0.01576825  -0.00147464  -0.00042255   0.13407615   0.16753350   1.41266222   1.33470878  -0.00403469   0.00299533   0.04872410   0.04240240   0.09112650   0.16676223   0.03600547   0.07142848  -0.03173800
  1.24800000   0.26075117   0.01577120  -0.00206800  -0.00053923   0.13690148   0.17018330   1.41266222   1.31508878  -0.00402028   0.00307620   0.04805344   0.04307305   0.09112650   0.16730952   0.03599741   0.07143455  -0.01709000
  1.25000000   0.25270376   0.01577534  -0.00266511  -0.00067348   0.13972680   0.17279386   1.41266222   1.29546878  -0.00326800   0.00322719   0.04739272   0.04373378   0.09112650   0.16782298   0.03599013   0.07144085  -0.02441400
  1.25200000   0.23502582   0.01578067  -0.00326276  -0.00076683   0.14255213   0.17536518   1.41266222   1.27584878  -0.00202640   0.00346465   0.04674192   0.04438458   0.09112650   0.16831071   0.03598483   0.07144754  -0.02441400
  1.25400000   0.21404977   0.01578719  -0.00385743  -0.00082568   0.14537745   0.17789726   1.41266222   1.25622878  -0.00076278   0.00379485   0.04610106   0.04502544   0.09112650   0.16875979   0.03598204   0.07145480  -0.00976560
  1.25600000   0.20441925   0.01579491  -0.00444602  -0.00090885   0.14820278   0.18039009   1.41266222   1.23660878   0.00004733   0.00420692   0.04547012   0.04565637   0.09112650   0.16917825   0.03598133   0.07146280  -0.03418000
  1.25800000   0.19149061   0.01580380  -0.00502654  -0.00096253   0.15102810   0.18284369   1.41266222   1.21698878   0.00013043   0.00469117   0.04484912   0.04627737   0.09112650   0.16957416   0.03598150   0.07147170  -0.01709000
  1.26000000   0.18186010   0.01581385  -0.00559776  -0.00101801   0.15385343   0.18525805   1.41266222   1.19736878  -0.00046962   0.00524305   0.04423805   0.04688844   0.09112650   0.16994751   0.03598117   0.07148164  -0.02197300
  1.26200000   0.16899742   0.01582505  -0.00615892  -0.00104084   0.15667875   0.18763317   1.41266222   1.17774878  -0.00142085   0.00584695   0.04363692   0.04748958   0.09112650   0.17029837   0.03597928   0.07149273  -0.02929700
  1.26400000   0.15771784   0.01583737  -0.00670994  -0.00105828   0.15950407   0.18996904   1.41266222   1.15812878  -0.00226123   0.00648204   0.04304571   0.04808078   0.09112650   0.17062509   0.03597559   0.07150506  -0.02685500
  1.26600000   0.14967043   0.01585079  -0.00725113  -0.00108528   0.16232940   0.19226568   1.41266222   1.13850878  -0.00261157   0.00713028   0.04246444   0.04866206   0.09112650   0.17093248   0.03597072   0.07151867  -0.01953100
  1.26800000   0.13997395   0.01586529  -0.00778213  -0.00108930   0.16515472   0.19452308   1.41266222   1.11888878  -0.00234682   0.00776160   0.04189309   0.04923340   0.09112650   0.17122212   0.03596576   0.07153356  -0.02685500
  1.27000000   0.13192653   0.01588085  -0.00830116  -0.00109514   0.16798005   0.19674124   1.41266222   1.09926878  -0.00164869   0.00833744   0.04133168   0.04979481   0.09112650   0.17149402   0.03596177   0.07154966  -0.01709000
  1.27200000   0.13192653   0.01589746  -0.00880547  -0.00116168   0.17080537   0.19892015   1.41266222   1.07964878  -0.00091548   0.00883290   0.04078020   0.05034629   0.09112650   0.17175787   0.03595920   0.07156683  -0.02197300
  1.27400000   0.10936737   0.01591507  -0.00929221  -0.00101626   0.17363070   0.20105983   1.41266222   1.06002878  -0.00057248   0.00923571   0.04023865   0.05088784   0.09112650   0.17199917   0.03595771   0.07158490  -0.01953100
  1.27600000   0.11101644   0.01593365  -0.00975838  -0.00108334   0.17645602   0.20316027   1.41266222   1.04040878  -0.00087263   0.00954234   0.03970704   0.05141946   0.09112650   0.17221955   0.03595627   0.07160368  -0.01953100
  1.27800000   0.10455212   0.01595317  -0.01020037  -0.00106647   0.17928135   0.20522147   1.41266222   1.02078878  -0.00177759   0.00977059   0.03918535   0.05194114   0.09112650   0.17243512   0.03595362   0.07162299  -0.01953100
  1.28000000   0.09973686   0.01597357  -0.01061425  -0.00105863   0.18210667   0.20724342   1.41266222   1.00116878  -0.00297264   0.00995269   0.03867360   0.05245290   0.09112650   0.17263941   0.03594887   0.07164271  -0.02197300
  1.28200000   0.09327254   0.01599480  -0.01099663  -0.00102568   0.18493199   0.20922614   1.41266222   0.98154878  -0.00400738   0.01011221   0.03817178   0.05295472   0.09112650   0.17283242   0.03594189   0.07166278  -0.03173800
  1.28400000   0.09650470   0.01601679  -0.01134511  -0.00109486   0.18775732   0.21116962   1.41266222   0.96192878  -0.00449686   0.01026074   0.03767989   0.05344661   0.09112650   0.17302220   0.03593338   0.07168315  -0.02197300
  1.28600000   0.09168944   0.01603948  -0.01165833  -0.00106895   0.19058264   0.21307386   1.41266222   0.94230878  -0.00429276   0.01040218   0.03719793   0.05392857   0.09112650   0.17321039   0.03592459   0.07170381  -0.01709000
  1.28800000   0.08364202   0.01606280  -0.01193589  -0.00099834   0.19340797   0.21493885   1.41266222   0.92268878  -0.00354806   0.01053333   0.03672590   0.05440059   0.09112650   0.17338572   0.03591675   0.07172475  -0.01953100
  1.29000000   0.08040986   0.01608667  -0.01217822  -0.00097925   0.19623329   0.21676461   1.41266222   0.90306878  -0.00264441   0.01065691   0.03626381   0.05486269   0.09112650   0.17354977   0.03591056   0.07174594  -0.02197300
  1.29200000   0.07717770   0.01611103  -0.01238655  -0.00095597   0.19905862   0.21855113   1.41266222   0.88344878  -0.00201735   0.01079025   0.03581164   0.05531485   0.09112650   0.17370736   0.03590590   0.07176739  -0.02929700
  1.29400000   0.06913029   0.01613580  -0.01256284  -0.00086847   0.20188394   0.22029841   1.41266222   0.86382878  -0.00196090   0.01095547   0.03536941   0.05575709   0.09112650   0.17385367   0.03590192   0.07178913  -0.02441400
  1.29600000   0.06431503   0.01616092  -0.01270961  -0.00081742   0.20470927   0.22200644   1.41266222   0.84420878  -0.00249760   0.01117278   0.03493711   0.05618939   0.09112650   0.17398711   0.03589746   0.07181126  -0.02685500
  1.29800000   0.06431503   0.01618634  -0.01282922  -0.00082511   0.20753459   0.22367524   1.41266222   0.82458878  -0.00337010   0.01146284   0.03451474   0.05661176   0.09112650   0.17411574   0.03589160   0.07183390  -0.01709000
  1.30000000   0.06108287   0.01621200  -0.01292283  -0.00078936   0.21035991   0.22530480   1.41266222   0.80496878  -0.00415922   0.01184519   0.03410230   0.05702419   0.09112650   0.17424114   0.03588407   0.07185720  -0.01953100
  1.30200000   0.05785071   0.01623785  -0.01299015  -0.00075149   0.21318524   0.22689512   1.41266222   0.78534878  -0.00447655   0.01233398   0.03369980   0.05742670   0.09112650   0.17436008   0.03587543   0.07188138  -0.00976560
  1.30400000   0.06431503   0.01626383  -0.01303022  -0.00083804   0.21601056   0.22844619   1.41266222   0.76572878  -0.00414109   0.01293696   0.03330722   0.05781927   0.09112650   0.17448224   0.03586681   0.07190665  -0.01464800
  1.30600000   0.05138639   0.01628989  -0.01304232  -0.00067020   0.21883589   0.22995803   1.41266222   0.74610878  -0.00325825   0.01365352   0.03292458   0.05820192   0.09112650   0.17459794   0.03585941   0.07193324  -0.02685500
  1.30800000   0.05626761   0.01631597  -0.01302619  -0.00073295   0.22166121   0.23143063   1.41266222   0.72648878  -0.00216883   0.01447344   0.03255187   0.05857463   0.09112650   0.17470560   0.03585399   0.07196137  -0.01220700
  1.31000000   0.04980329   0.01634203  -0.01298209  -0.00064655   0.22448654   0.23286399   1.41266222   0.70686878  -0.00129338   0.01538323   0.03218909   0.05893741   0.09112650   0.17481167   0.03585052   0.07199123  -0.01464800
  1.31200000   0.04657113   0.01636799  -0.01291083  -0.00060127   0.22731186   0.23425810   1.41266222   0.68724878  -0.00094387   0.01637328   0.03183624   0.05929026   0.09112650   0.17490804   0.03584829   0.07202298  -0.01953100
  1.31400000   0.05138639   0.01639381  -0.01281370  -0.00065845   0.23013719   0.23561298   1.41266222   0.66762878  -0.00118918   0.01743791   0.03149332   0.05963317   0.09112650   0.17500600   0.03584615   0.07205680  -0.01953100
  1.31600000   0.04815423   0.01641944  -0.01269258  -0.00061120   0.23296251   0.23692862   1.41266222   0.64800878  -0.00183126   0.01857254   0.03116034   0.05996616   0.09112650   0.17510554   0.03584313   0.07209281  -0.01464800
  1.31800000   0.04815423   0.01644482  -0.01254988  -0.00060433   0.23578783   0.23820502   1.41266222   0.62838878  -0.00249801   0.01977614   0.03083728   0.06028921   0.09112650   0.17520185   0.03583880   0.07213116  -0.01220700
  1.32000000   0.04498803   0.01646992  -0.01238841  -0.00055733   0.23861316   0.23944217   1.41266222   0.60876878  -0.00281297   0.02105095   0.03052416   0.06060234   0.09112650   0.17529499   0.03583349   0.07217198  -0.01464800
  1.32200000   0.05138639   0.01649470  -0.01221053  -0.00062746   0.24143848   0.24064009   1.41266222   0.58914878  -0.00256754   0.02239016   0.03022097   0.06090553   0.09112650   0.17539137   0.03582811   0.07221542  -0.02197300
  1.32400000   0.04333897   0.01651912  -0.01201726  -0.00052082   0.24426381   0.24179877   1.41266222   0.56952878  -0.00181541   0.02377333   0.02992771   0.06119878   0.09112650   0.17548609   0.03582373   0.07226159  -0.01709000
  1.32600000   0.03529155   0.01654316  -0.01180842  -0.00041674   0.24708913   0.24291821   1.41266222   0.54990878  -0.00084448   0.02517580   0.02964438   0.06148211   0.09112650   0.17556472   0.03582107   0.07231054  -0.01464800
  1.32800000   0.04498803   0.01656677  -0.01158375  -0.00052113   0.24991446   0.24399840   1.41266222   0.53028878  -0.00004151   0.02656986   0.02937099   0.06175551   0.09112650   0.17564500   0.03582018   0.07236228  -0.00732420
  1.33000000   0.03529155   0.01658994  -0.01134339  -0.00040033   0.25273978   0.24503936   1.41266222   0.51066878   0.00028575   0.02792585   0.02910752   0.06201897   0.09112650   0.17572528   0.03582043   0.07241678  -0.01709000
  1.33200000   0.04175587   0.01661263  -0.01108727  -0.00046296   0.25556511   0.24604108   1.41266222   0.49104878   0.00004946   0.02922444   0.02885399   0.06227251   0.09112650   0.17580233   0.03582076   0.07247393  -0.02197300
  1.33400000   0.03852371   0.01663480  -0.01081423  -0.00041660   0.25839043   0.24700356   1.41266222   0.47142878  -0.00057784   0.03045481   0.02861039   0.06251611   0.09112650   0.17588261   0.03582023   0.07253361  -0.00976560
  1.33600000   0.04175587   0.01665643  -0.01052222  -0.00043936   0.26121575   0.24792679   1.41266222   0.45180878  -0.00124174   0.03160448   0.02837672   0.06274978   0.09112650   0.17596289   0.03581842   0.07259567  -0.01464800
  1.33800000   0.04175587   0.01667747  -0.01020940  -0.00042630   0.26404108   0.24881079   1.41266222   0.43218878  -0.00156782   0.03266848   0.02815298   0.06297351   0.09112650   0.17604640   0.03581561   0.07265994  -0.01709000
  1.34000000   0.04175587   0.01669789  -0.00987491  -0.00041234   0.26686640   0.24965555   1.41266222   0.41256878  -0.00133474   0.03365512   0.02793918   0.06318732   0.09112650   0.17612991   0.03581270   0.07272626  -0.00976560
  1.34200000   0.03694062   0.01671764  -0.00951904  -0.00035164   0.26969173   0.25046107   1.41266222   0.39294878  -0.00057938   0.03457493   0.02773530   0.06339120   0.09112650   0.17620861   0.03581079   0.07279449  -0.01953100
  1.34400000   0.04333897   0.01673668  -0.00914281  -0.00039624   0.27251705   0.25122735   1.41266222   0.37332878   0.00041847   0.03543964   0.02754136   0.06358514   0.09112650   0.17628889   0.03581063   0.07286451  -0.01709000
  1.34600000   0.04333897   0.01675497  -0.00874711  -0.00037909   0.27534238   0.25195438   1.41266222   0.35370878   0.00126439   0.03626087   0.02735735   0.06376915   0.09112650   0.17637556   0.03581231   0.07293621  -0.01953100
  1.34800000   0.04175587   0.01677246  -0.00833226  -0.00034792   0.27816770   0.25264218   1.41266222   0.33408878   0.00162643   0.03703308   0.02718327   0.06394323   0.09112650   0.17646066   0.03581520   0.07300950  -0.01464800
  1.35000000   0.04175587   0.01678913  -0.00789875  -0.00032982   0.28099303   0.25329074   1.41266222   0.31446878   0.00137914   0.03773389   0.02701912   0.06410738   0.09112650   0.17654417   0.03581821   0.07308427  -0.01709000
  1.35200000   0.04333897   0.01680492  -0.00744813  -0.00032279   0.28381835   0.25390006   1.41266222   0.29484878   0.00065339   0.03834379   0.02686490   0.06426160   0.09112650   0.17662927   0.03582024   0.07316035  -0.01220700
  1.35400000   0.04333897   0.01681982  -0.00698307  -0.00030264   0.28664367   0.25447013   1.41266222   0.27522878  -0.00022680   0.03884885   0.02672061   0.06440588   0.09112650   0.17671594   0.03582067   0.07323754  -0.01464800
  1.35600000   0.04657113   0.01683379  -0.00650665  -0.00030302   0.28946900   0.25500097   1.41266222   0.25560878  -0.00089242   0.03923831   0.02658626   0.06454024   0.09112650   0.17680585   0.03581955   0.07331563  -0.02685500
  1.35800000   0.04498803   0.01684680  -0.00602186  -0.00027091   0.29229432   0.25549257   1.41266222   0.23598878  -0.00109596   0.03951603   0.02646184   0.06466466   0.09112650   0.17689741   0.03581756   0.07339438  -0.01953100
  1.36000000   0.04333897   0.01685884  -0.00553217  -0.00023976   0.29511965   0.25594493   1.41266222   0.21636878  -0.00081984   0.03969647   0.02634735   0.06477915   0.09112650   0.17698574   0.03581564   0.07347359  -0.02685500
  1.36200000   0.04333897   0.01686991  -0.00504151  -0.00021849   0.29794497   0.25635804   1.41266222   0.19674878  -0.00027884   0.03978445   0.02624279   0.06488371   0.09112650   0.17707242   0.03581454   0.07355307  -0.02929700
  1.36400000   0.04498803   0.01687999  -0.00455351  -0.00020485   0.30077030   0.25673192   1.41266222   0.17712878   0.00018274   0.03977312   0.02614816   0.06497834   0.09112650   0.17716074   0.03581445   0.07363263  -0.01220700
  1.36600000   0.04980329   0.01688910  -0.00407072  -0.00020274   0.30359562   0.25706656   1.41266222   0.15750878   0.00025197   0.03964368   0.02606346   0.06506303   0.09112650   0.17725554   0.03581488   0.07371205  -0.01709000
  1.36800000   0.04980329   0.01689724  -0.00359461  -0.00017902   0.30642095   0.25736196   1.41266222   0.13788878  -0.00020936   0.03935184   0.02598870   0.06513780   0.09112650   0.17735514   0.03581493   0.07379104  -0.01464800
  1.37000000   0.04333897   0.01690443  -0.00312591  -0.00013547   0.30924627   0.25761811   1.41266222   0.11826878  -0.00110360   0.03884021   0.02592387   0.06520263   0.09112650   0.17744829   0.03581361   0.07386924  -0.01464800
  1.37200000   0.04333897   0.01691068  -0.00266568  -0.00011553   0.31207159   0.25783503   1.41266222   0.09864878  -0.00214221   0.03807098   0.02586897   0.06525753   0.09112650   0.17753496   0.03581037   0.07394615  -0.02441400
  1.37400000   0.03694062   0.01691601  -0.00221624  -0.00008187   0.31489692   0.25801271   1.41266222   0.07902878  -0.00297534   0.03703550   0.02582400   0.06530250   0.09112650   0.17761524   0.03580525   0.07402125  -0.01220700
  1.37600000   0.04498803   0.01692044  -0.00178100  -0.00008012   0.31772224   0.25815115   1.41266222   0.05940878  -0.00334809   0.03575185   0.02578896   0.06533754   0.09112650   0.17769717   0.03579893   0.07409404  -0.00976560
  1.37800000   0.04175587   0.01692401  -0.00136357  -0.00005694   0.32054757   0.25825034   1.41266222   0.03978878  -0.00321321   0.03426969   0.02576385   0.06536265   0.09112650   0.17778392   0.03579236   0.07416406  -0.00976560
  1.38000000   0.04175587   0.01692673  -0.00096727  -0.00004039   0.32337289   0.25831030   1.41266222   0.02016878  -0.00274872   0.03266672   0.02574868   0.06537782   0.09112650   0.17786743   0.03578640   0.07423100  -0.00244140
  1.38200000   0.04175587   0.01692867  -0.00059507  -0.00002485   0.32619822   0.25833102   1.41266222   0.00054878  -0.00227315   0.03103855   0.02574343   0.06538306   0.09112650   0.17795094   0.03578138   0.07429470  -0.01953100
  1.38400000   0.04175587   0.01692986  -0.00024969  -0.00001043   0.32902354   0.25831250   1.41266222  -0.01907122  -0.00209916   0.02949275   0.02574812   0.06537838   0.09112650   0.17803445   0.03577701   0.07435524  -0.01220700
  1.38600000   0.04010681   0.01693036   0.00006631   0.00000266   0.33184887   0.25825473   1.41266222  -0.03869122  -0.00239240   0.02813180   0.02576274   0.06536376   0.09112650   0.17811631   0.03577252   0.07441286  -0.01220700
  1.38800000   0.04498803   0.01693022   0.00035045   0.00001577   0.33467419   0.25815773   1.41266222  -0.05831122  -0.00309671   0.02702598   0.02578729   0.06533921   0.09112650   0.17820141   0.03576703   0.07446802  -0.01220700
  1.39000000   0.03694062   0.01692952   0.00060064   0.00002219   0.33749951   0.25802149   1.41266222  -0.07793122  -0.00396023   0.02620577   0.02582177   0.06530472   0.09112650   0.17828334   0.03575997   0.07452125  -0.01709000
  1.39200000   0.03694062   0.01692832   0.00081592   0.00003014   0.34032484   0.25784601   1.41266222  -0.09755122  -0.00465043   0.02566944   0.02586619   0.06526031   0.09112650   0.17835722   0.03575136   0.07457312  -0.02197300
  1.39400000   0.03852371   0.01692669   0.00099728   0.00003842   0.34315016   0.25763128   1.41266222  -0.11717122  -0.00490315   0.02538016   0.02592053   0.06520596   0.09112650   0.17843268   0.03574181   0.07462417  -0.00976560
  1.39600000   0.04010681   0.01692470   0.00114719   0.00004601   0.34597549   0.25737732   1.41266222  -0.13679122  -0.00463884   0.02526649   0.02598481   0.06514169   0.09112650   0.17851131   0.03573226   0.07467482  -0.01220700
  1.39800000   0.03694062   0.01692240   0.00126860   0.00004686   0.34880081   0.25708412   1.41266222  -0.15641122  -0.00399565   0.02524397   0.02605902   0.06506748   0.09112650   0.17858836   0.03572363   0.07472533  -0.02441400
  1.40000000   0.03852371   0.01691986   0.00136430   0.00005256   0.35162614   0.25675168   1.41266222  -0.17603122  -0.00326483   0.02523982   0.02614316   0.06498334   0.09112650   0.17866382   0.03571637   0.07477582  -0.00976560
  1.40200000   0.04010681   0.01691714   0.00143677   0.00005762   0.35445146   0.25637999   1.41266222  -0.19565122  -0.00275835   0.02519931   0.02623723   0.06488926   0.09112650   0.17874245   0.03571035   0.07482625  -0.01709000
  1.40400000   0.04498803   0.01691426   0.00148815   0.00006695   0.35727678   0.25596907   1.41266222  -0.21527122  -0.00266916   0.02508222   0.02634124   0.06478526   0.09112650   0.17882755   0.03570492   0.07487654  -0.01464800
  1.40600000   0.03694062   0.01691129   0.00152023   0.00005616   0.36010211   0.25551891   1.41266222  -0.23489122  -0.00298679   0.02486244   0.02645517   0.06467132   0.09112650   0.17890948   0.03569926   0.07492648  -0.01464800
  1.40800000   0.03694062   0.01690825   0.00153440   0.00005668   0.36292743   0.25502951   1.41266222  -0.25451122  -0.00350488   0.02452668   0.02657904   0.06454746   0.09112650   0.17898336   0.03569277   0.07497587  -0.01464800
  1.41000000   0.04010681   0.01690518   0.00153171   0.00006143   0.36575276   0.25450086   1.41266222  -0.27413122  -0.00391653   0.02407601   0.02671284   0.06441366   0.09112650   0.17906041   0.03568535   0.07502447  -0.01220700
  1.41200000   0.03529155   0.01690211   0.00151280   0.00005339   0.36857808   0.25393298   1.41266222  -0.29375122  -0.00395483   0.02353149   0.02685657   0.06426993   0.09112650   0.17913581   0.03567748   0.07507208  -0.01220700
  1.41400000   0.03205939   0.01689909   0.00147794   0.00004738   0.37140341   0.25332586   1.41266222  -0.31337122  -0.00351442   0.02292494   0.02701023   0.06411627   0.09112650   0.17920316   0.03567001   0.07511854  -0.00976560
  1.41600000   0.03529155   0.01689613   0.00142702   0.00005036   0.37422873   0.25267950   1.41266222  -0.33299122  -0.00269841   0.02227951   0.02717382   0.06395268   0.09112650   0.17927051   0.03566380   0.07516374  -0.00976560
  1.41800000   0.03370846   0.01689328   0.00135957   0.00004583   0.37705406   0.25199389   1.41266222  -0.35261122  -0.00177125   0.02160899   0.02734734   0.06377915   0.09112650   0.17933951   0.03565933   0.07520763   0.00000000
  1.42000000   0.04333897   0.01689056   0.00127473   0.00005525   0.37987938   0.25126905   1.41266222  -0.37223122  -0.00104069   0.02092785   0.02753080   0.06359569   0.09112650   0.17941655   0.03565651   0.07525017  -0.02441400
  1.42200000   0.03205939   0.01688801   0.00117149   0.00003756   0.38270470   0.25050497   1.41266222  -0.39185122  -0.00072258   0.02024468   0.02772419   0.06340231   0.09112650   0.17949195   0.03565475   0.07529134  -0.02197300
  1.42400000   0.03529155   0.01688567   0.00104923   0.00003703   0.38553003   0.24970165   1.41266222  -0.41147122  -0.00084955   0.01955448   0.02792751   0.06319899   0.09112650   0.17955930   0.03565318   0.07533114  -0.00732420
  1.42600000   0.03852371   0.01688357   0.00090863   0.00003500   0.38835535   0.24885908   1.41266222  -0.43109122  -0.00126179   0.01884884   0.02814076   0.06298574   0.09112650   0.17963312   0.03565107   0.07536954  -0.00732420
  1.42800000   0.03694062   0.01688175   0.00075113   0.00002775   0.39118068   0.24797728   1.41266222  -0.45071122  -0.00168159   0.01812740   0.02836394   0.06276255   0.09112650   0.17970858   0.03564812   0.07540652  -0.00976560
  1.43000000   0.03205939   0.01688025   0.00057769   0.00001852   0.39400600   0.24705624   1.41266222  -0.47033122  -0.00183991   0.01740566   0.02859706   0.06252944   0.09112650   0.17977758   0.03564460   0.07544205  -0.01220700
  1.43200000   0.04175587   0.01687909   0.00038882   0.00001624   0.39683133   0.24609596   1.41266222  -0.48995122  -0.00159920   0.01672095   0.02884010   0.06228639   0.09112650   0.17985140   0.03564116   0.07547618  -0.01464800
  1.43400000   0.04175587   0.01687831   0.00018607   0.00000777   0.39965665   0.24509643   1.41266222  -0.50957122  -0.00101531   0.01611990   0.02909308   0.06203342   0.09112650   0.17993491   0.03563855   0.07550902  -0.00488280
  1.43600000   0.03205939   0.01687794  -0.00002774  -0.00000089   0.40248198   0.24405767   1.41266222  -0.52919122  -0.00030933   0.01563651   0.02935599   0.06177051   0.09112650   0.18000873   0.03563722   0.07554077   0.00244140
  1.43800000   0.03529155   0.01687800  -0.00024916  -0.00000879   0.40530730   0.24297967   1.41266222  -0.54881122   0.00023591   0.01528589   0.02962883   0.06149767   0.09112650   0.18007608   0.03563715   0.07557170   0.00000000
  1.44000000   0.03370846   0.01687850  -0.00047466  -0.00001600   0.40813262   0.24186243   1.41266222  -0.56843122   0.00040435   0.01506618   0.02991160   0.06121490   0.09112650   0.18014508   0.03563779   0.07560205  -0.00732420
  1.44200000   0.03529155   0.01687945  -0.00070064  -0.00002473   0.41095795   0.24070595   1.41266222  -0.58805122   0.00014225   0.01495943   0.03020430   0.06092219   0.09112650   0.18021408   0.03563834   0.07563207  -0.00976560
  1.44400000   0.03370846   0.01688085  -0.00092338  -0.00003113   0.41378327   0.23951022   1.41266222  -0.60767122  -0.00041835   0.01494047   0.03050694   0.06061956   0.09112650   0.18028308   0.03563806   0.07566197  -0.00488280
  1.44600000   0.03852371   0.01688269  -0.00113899  -0.00004388   0.41660860   0.23827526   1.41266222  -0.62729122  -0.00101808   0.01498420   0.03081950   0.06030699   0.09112650   0.18035531   0.03563663   0.07569190  -0.01709000
  1.44800000   0.04010681   0.01688497  -0.00134341  -0.00005388   0.41943392   0.23700106   1.41266222  -0.64691122  -0.00138705   0.01506017   0.03114200   0.05998449   0.09112650   0.18043394   0.03563422   0.07572194  -0.02685500
  1.45000000   0.03852371   0.01688766  -0.00153281  -0.00005905   0.42225925   0.23568762   1.41266222  -0.66653122  -0.00136652   0.01513374   0.03147443   0.05965206   0.09112650   0.18051257   0.03563147   0.07575214  -0.02441400
  1.45200000   0.04010681   0.01689072  -0.00170447  -0.00006836   0.42508457   0.23433493   1.41266222  -0.68615122  -0.00097756   0.01517560   0.03181679   0.05930970   0.09112650   0.18059120   0.03562912   0.07578245  -0.02441400
  1.45400000   0.04980329   0.01689413  -0.00185732  -0.00009250   0.42790990   0.23294301   1.41266222  -0.70577122  -0.00040634   0.01516164   0.03216909   0.05895741   0.09112650   0.18068111   0.03562774   0.07581278  -0.02441400
  1.45600000   0.04333897   0.01689785  -0.00199141  -0.00008631   0.43073522   0.23151185   1.41266222  -0.72539122   0.00008221   0.01507151   0.03253131   0.05859519   0.09112650   0.18077425   0.03562742   0.07584302  -0.02197300
  1.45800000   0.04175587   0.01690183  -0.00210690  -0.00008798   0.43356054   0.23004145   1.41266222  -0.74501122   0.00026245   0.01489308   0.03290347   0.05822303   0.09112650   0.18085935   0.03562776   0.07587298  -0.02441400
  1.46000000   0.04498803   0.01690604  -0.00220356  -0.00009913   0.43638587   0.22853180   1.41266222  -0.76463122   0.00004727   0.01462096   0.03328555   0.05784094   0.09112650   0.18094609   0.03562807   0.07590250  -0.04394500
  1.46200000   0.04333897   0.01691045  -0.00228060  -0.00009884   0.43921119   0.22698292   1.41266222  -0.78425122  -0.00047456   0.01425602   0.03367757   0.05744892   0.09112650   0.18103442   0.03562764   0.07593137  -0.02685500
  1.46400000   0.04815423   0.01691501  -0.00233672  -0.00011252   0.44203652   0.22539480   1.41266222  -0.80387122  -0.00107925   0.01381080   0.03407952   0.05704697   0.09112650   0.18112591   0.03562609   0.07595944  -0.01953100
  1.46600000   0.04815423   0.01691969  -0.00237002  -0.00011413   0.44486184   0.22376744   1.41266222  -0.82349122  -0.00150845   0.01330173   0.03449141   0.05663509   0.09112650   0.18122222   0.03562350   0.07598655  -0.00976560
  1.46800000   0.05303545   0.01692443  -0.00237803  -0.00012612   0.44768717   0.22210083   1.41266222  -0.84311122  -0.00158575   0.01273246   0.03491322   0.05621328   0.09112650   0.18132341   0.03562041   0.07601259  -0.01464800
  1.47000000   0.05785071   0.01692918  -0.00235769  -0.00013639   0.45051249   0.22039499   1.41266222  -0.86273122  -0.00129527   0.01209710   0.03534496   0.05578153   0.09112650   0.18143430   0.03561753   0.07603742  -0.01464800
  1.47200000   0.05461855   0.01693390  -0.00230550  -0.00012592   0.45333782   0.21864991   1.41266222  -0.88235122  -0.00078406   0.01140046   0.03578664   0.05533985   0.09112650   0.18154677   0.03561545   0.07606091  -0.00244140
  1.47400000   0.05303545   0.01693851  -0.00221827  -0.00011765   0.45616314   0.21686559   1.41266222  -0.90197122  -0.00028971   0.01066679   0.03623825   0.05488825   0.09112650   0.18165442   0.03561437   0.07608298  -0.00488280
  1.47600000   0.05461855   0.01694295  -0.00209408  -0.00011438   0.45898846   0.21504202   1.41266222  -0.92159122  -0.00002995   0.00993145   0.03669979   0.05442671   0.09112650   0.18176207   0.03561405   0.07610358  -0.02197300
  1.47800000   0.05626761   0.01694713  -0.00193254  -0.00010874   0.46181379   0.21317922   1.41266222  -0.94121122  -0.00010568   0.00923400   0.03717126   0.05395523   0.09112650   0.18187296   0.03561392   0.07612274  -0.00488280
  1.48000000   0.05785071   0.01695100  -0.00173379  -0.00010030   0.46463911   0.21127718   1.41266222  -0.96083122  -0.00045928   0.00861803   0.03765266   0.05347383   0.09112650   0.18198708   0.03561335   0.07614060  -0.01220700
  1.48200000   0.05943381   0.01695447  -0.00149790  -0.00008903   0.46746444   0.20933590   1.41266222  -0.98045122  -0.00090340   0.00812650   0.03814400   0.05298250   0.09112650   0.18210436   0.03561199   0.07615734  -0.01220700
  1.48400000   0.06266597   0.01695746  -0.00122539  -0.00007679   0.47028976   0.20735537   1.41266222  -1.00007122  -0.00120733   0.00779248   0.03864527   0.05248123   0.09112650   0.18222646   0.03560988   0.07617326  -0.02685500
  1.48600000   0.06108287   0.01695991  -0.00091833  -0.00005609   0.47311509   0.20533561   1.41266222  -1.01969122  -0.00120372   0.00763184   0.03915646   0.05197003   0.09112650   0.18235021   0.03560747   0.07618868   0.00976560
  1.48800000   0.06266597   0.01696175  -0.00058048  -0.00003638   0.47594041   0.20327661   1.41266222  -1.03931122  -0.00086642   0.00764088   0.03967759   0.05144890   0.09112650   0.18247396   0.03560540   0.07620396  -0.01464800
  1.49000000   0.06108287   0.01696291  -0.00021646  -0.00001322   0.47876574   0.20117837   1.41266222  -1.05893122  -0.00032252   0.00780315   0.04020865   0.05091784   0.09112650   0.18259771   0.03560421   0.07621940  -0.03173800
  1.49200000   0.06589813   0.01696334   0.00016903   0.00001114   0.48159106   0.19904088   1.41266222  -1.07855122   0.00020475   0.00809930   0.04074965   0.05037685   0.09112650   0.18272469   0.03560409   0.07623530  -0.01953100
  1.49400000   0.07071338   0.01696301   0.00057136   0.00004040   0.48441638   0.19686416   1.41266222  -1.09817122   0.00049329   0.00850648   0.04130057   0.04982593   0.09112650   0.18286130   0.03560479   0.07625191  -0.04150400
  1.49600000   0.07236245   0.01696186   0.00098584   0.00007134   0.48724171   0.19464820   1.41266222  -1.11779122   0.00041762   0.00899283   0.04186143   0.04926507   0.09112650   0.18300438   0.03560570   0.07626941  -0.03418000
  1.49800000   0.06913029   0.01695989   0.00140763   0.00009731   0.49006703   0.19239300   1.41266222  -1.13741122   0.00000244   0.00952084   0.04243221   0.04869428   0.09112650   0.18314587   0.03560612   0.07628792  -0.03662100
  1.50000000   0.07071338   0.01695708   0.00183165   0.00012952   0.49289236   0.19009855   1.41266222  -1.15703122  -0.00058987   0.01005223   0.04301293   0.04811356   0.09112650   0.18328571   0.03560553   0.07630749  -0.00732420
  1.50200000   0.07071338   0.01695341   0.00225248   0.00015928   0.49571768   0.18776487   1.41266222  -1.17665122  -0.00113255   0.01054523   0.04360358   0.04752291   0.09112650   0.18342714   0.03560381   0.07632809  -0.03173800
  1.50400000   0.06913029   0.01694891   0.00266424   0.00018418   0.49854301   0.18539195   1.41266222  -1.19627122  -0.00143568   0.01095253   0.04420416   0.04692233   0.09112650   0.18356698   0.03560124   0.07634959  -0.03906300
  1.50600000   0.07071338   0.01694358   0.00306083   0.00021644   0.50136833   0.18297979   1.41266222  -1.21589122  -0.00143111   0.01121751   0.04481468   0.04631182   0.09112650   0.18370683   0.03559837   0.07637176  -0.01709000
  1.50800000   0.07071338   0.01693746   0.00343669   0.00024302   0.50419366   0.18052838   1.41266222  -1.23551122  -0.00120069   0.01125788   0.04543512   0.04569137   0.09112650   0.18384825   0.03559574   0.07639424  -0.05127000
  1.51000000   0.06431503   0.01693058   0.00378754   0.00024360   0.50701898   0.17803774   1.41266222  -1.25513122  -0.00093376   0.01095314   0.04606550   0.04506100   0.09112650   0.18398328   0.03559361   0.07641645  -0.02685500
  1.51200000   0.06748123   0.01692301   0.00411020   0.00027736   0.50984430   0.17550786   1.41266222  -1.27475122  -0.00083489   0.01015319   0.04670581   0.04442069   0.09112650   0.18411508   0.03559184   0.07643755  -0.05127000
  1.51400000   0.07071338   0.01691479   0.00440224   0.00031130   0.51266963   0.17293874   1.41266222  -1.29437122  -0.00102630   0.00869228   0.04735605   0.04377045   0.09112650   0.18425327   0.03558998   0.07645640  -0.02929700
  1.51600000   0.06748123   0.01690598   0.00466227   0.00031462   0.51549495   0.17033037   1.41266222  -1.31399122  -0.00148958   0.00639688   0.04801622   0.04311028   0.09112650   0.18439147   0.03558746   0.07647149  -0.01220700
  1.51800000   0.06431503   0.01689666   0.00488979   0.00031449   0.51832028   0.16768277   1.41266222  -1.33361122  -0.00207087   0.00309690   0.04868632   0.04244017   0.09112650   0.18452326   0.03558390   0.07648098  -0.03418000
  1.52000000   0.06431503   0.01688688   0.00508414   0.00032699   0.52114560   0.16499593   1.41266222  -1.35323122  -0.00254517  -0.00136642   0.04936636   0.04176014   0.09112650   0.18465189   0.03557929   0.07648271   0.05859400
  1.52200000   0.06589813   0.01687671   0.00524385   0.00034556   0.52397093   0.16226985   1.41266222  -1.37285122  -0.00271093  -0.00713971   0.05005632   0.04107017   0.09112650   0.18478211   0.03557403   0.07647421   0.04150400
  1.52400000   0.05943381   0.01686622   0.00536713   0.00031899   0.52679625   0.15950452   1.41266222  -1.39247122  -0.00247130  -0.01433899   0.05075622   0.04037028   0.09112650   0.18490744   0.03556885   0.07645273   0.04150400
  1.52600000   0.06266597   0.01685549   0.00545283   0.00034171   0.52962158   0.15669996   1.41266222  -1.41209122  -0.00186604  -0.02301294   0.05146605   0.03966045   0.09112650   0.18502954   0.03556451   0.07641537   0.10498000
  1.52800000   0.06108287   0.01684458   0.00550044   0.00033598   0.53244690   0.15385616   1.41266222  -1.43171122  -0.00104136  -0.03311906   0.05218581   0.03894069   0.09112650   0.18515329   0.03556160   0.07635924   0.04150400
  1.53000000   0.05785071   0.01683358   0.00550906   0.00031870   0.53527222   0.15097312   1.41266222  -1.45133122  -0.00017160  -0.04450934   0.05291550   0.03821099   0.09112650   0.18527222   0.03556039   0.07628161   0.02685500
  1.53200000   0.06108287   0.01682256   0.00547663   0.00033453   0.53809755   0.14805083   1.41266222  -1.47095122   0.00063068  -0.05690046   0.05365513   0.03747137   0.09112650   0.18539116   0.03556085   0.07618020   0.03173800
  1.53400000   0.05943381   0.01681161   0.00539973   0.00032093   0.54092287   0.14508931   1.41266222  -1.49057122   0.00137163  -0.06983232   0.05440468   0.03672181   0.09112650   0.18551167   0.03556285   0.07605347  -0.01464800
  1.53600000   0.05626761   0.01680081   0.00527355   0.00029673   0.54374820   0.14208855   1.41266222  -1.51019122   0.00217266  -0.08263445   0.05516417   0.03596233   0.09112650   0.18562737   0.03556640   0.07590101  -0.01220700
  1.53800000   0.05626761   0.01679026   0.00509194   0.00028651   0.54657352   0.13904855   1.41266222  -1.52981122   0.00320766  -0.09443329   0.05593359   0.03519291   0.09112650   0.18573991   0.03557178   0.07572394  -0.02441400
  1.54000000   0.05461855   0.01678008   0.00484744   0.00026476   0.54939885   0.13596931   1.41266222  -1.54943122   0.00460404  -0.10426249   0.05671294   0.03441356   0.09112650   0.18585080   0.03557959   0.07552524  -0.01709000
  1.54200000   0.04980329   0.01677039   0.00453131   0.00022567   0.55222417   0.13285082   1.41266222  -1.56905122   0.00635671  -0.11130397   0.05750222   0.03362428   0.09112650   0.18595522   0.03559055   0.07530968  -0.03906300
  1.54400000   0.04175587   0.01676132   0.00413367   0.00017260   0.55504950   0.12969310   1.41266222  -1.58867122   0.00831963  -0.11512481   0.05830143   0.03282506   0.09112650   0.18604678   0.03560523   0.07508325   0.01709000
  1.54600000   0.04010681   0.01675306   0.00364390   0.00014615   0.55787482   0.12649614   1.41266222  -1.60829122   0.01029303  -0.11568151   0.05911058   0.03201592   0.09112650   0.18612864   0.03562384   0.07485244  -0.02197300
  1.54800000   0.03047630   0.01674577   0.00305187   0.00009301   0.56070014   0.12325994   1.41266222  -1.62791122   0.01213447  -0.11312708   0.05992965   0.03119684   0.09112650   0.18619922   0.03564627   0.07462363  -0.01953100
  1.55000000   0.02889320   0.01673966   0.00234928   0.00006788   0.56352547   0.11998449   1.41266222  -1.64753122   0.01379187  -0.10775059   0.06075866   0.03036784   0.09112650   0.18625859   0.03567219   0.07440275  -0.04638700
  1.55200000   0.02401198   0.01673497   0.00153070   0.00003676   0.56635079   0.11666981   1.41266222  -1.66715122   0.01523000  -0.10008863   0.06159760   0.02952890   0.09112650   0.18631150   0.03570121   0.07419491   0.02197300
  1.55400000   0.02566104   0.01673190   0.00059391   0.00001524   0.56917612   0.11331589   1.41266222  -1.68677122   0.01632440  -0.09088265   0.06244647   0.02868002   0.09112650   0.18636117   0.03573277   0.07400394   0.01220700
  1.55600000   0.02401198   0.01673072  -0.00045993  -0.00001104   0.57200144   0.10992273   1.41266222  -1.70639122   0.01682954  -0.08088875   0.06330527   0.02782122   0.09112650   0.18641084   0.03576592   0.07383217  -0.06835900
  1.55800000   0.02889320   0.01673164  -0.00162586  -0.00004698   0.57482677   0.10649032   1.41266222  -1.72601122   0.01646465  -0.07080712   0.06417401   0.02695249   0.09112650   0.18646375   0.03579922   0.07368048  -0.03906300
  1.56000000   0.02724414   0.01673489  -0.00289425  -0.00007885   0.57765209   0.10301868   1.41266222  -1.74563122   0.01506620  -0.06123815   0.06505267   0.02607382   0.09112650   0.18651989   0.03583075   0.07354843  -0.03418000
  1.56200000   0.02724414   0.01674068  -0.00424970  -0.00011578   0.58047742   0.09950780   1.41266222  -1.76525122   0.01271108  -0.05256702   0.06594127   0.02518522   0.09112650   0.18657437   0.03585852   0.07343463  -0.01220700
  1.56400000   0.01919672   0.01674918  -0.00567139  -0.00010887   0.58330274   0.09595768   1.41266222  -1.78487122   0.00973564  -0.04497482   0.06683980   0.02428670   0.09112650   0.18662081   0.03588097   0.07333708   0.00732420
  1.56600000   0.02566104   0.01676052  -0.00713485  -0.00018309   0.58612806   0.09236831   1.41266222  -1.80449122   0.00663190  -0.03852524   0.06774826   0.02337824   0.09112650   0.18666567   0.03589734   0.07325358   0.04638700
  1.56800000   0.02724414   0.01677479  -0.00861356  -0.00023467   0.58895339   0.08873971   1.41266222  -1.82411122   0.00386642  -0.03315536   0.06866665   0.02245984   0.09112650   0.18671858   0.03590784   0.07318190   0.01464800
  1.57000000   0.02077982   0.01679202  -0.01007917  -0.00020944   0.59177871   0.08507187   1.41266222  -1.84373122   0.00170607  -0.02870756   0.06959498   0.02153152   0.09112650   0.18676660   0.03591341   0.07312004  -0.04882800
  1.57200000   0.01438146   0.01681217  -0.01150115  -0.00016540   0.59460404   0.08136479   1.41266222  -1.86335122   0.00013235  -0.02502748   0.07053323   0.02059326   0.09112650   0.18680176   0.03591525   0.07306631  -0.08789100
  1.57400000   0.01438146   0.01683518  -0.01284659  -0.00018475   0.59742936   0.07761846   1.41266222  -1.88297122  -0.00111548  -0.02196959   0.07148142   0.01964508   0.09112650   0.18683053   0.03591426   0.07301931  -0.01464800
  1.57600000   0.02242888   0.01686087  -0.01408070  -0.00031581   0.60025469   0.07383290   1.41266222  -1.90259122  -0.00238626  -0.01938345   0.07243954   0.01868696   0.09112650   0.18686734   0.03591076   0.07297796  -0.03662100
  1.57800000   0.04010681   0.01688903  -0.01516875  -0.00060837   0.60308001   0.07000810   1.41266222  -1.92221122  -0.00392307  -0.01715299   0.07340759   0.01771891   0.09112650   0.18692987   0.03590445   0.07294142  -0.06591800
  1.58000000   0.04498803   0.01691937  -0.01607903  -0.00072336   0.60590534   0.06614406   1.41266222  -1.94183122  -0.00572441  -0.01519068   0.07438557   0.01674093   0.09112650   0.18701497   0.03589481   0.07290907  -0.07324200
  1.58200000   0.03852371   0.01695153  -0.01678575  -0.00064665   0.60873066   0.06224077   1.41266222  -1.96145122  -0.00752704  -0.01341163   0.07537348   0.01575302   0.09112650   0.18709848   0.03588155   0.07288047  -0.09277300
  1.58400000   0.03047630   0.01698510  -0.01727209  -0.00052639   0.61155598   0.05829825   1.41266222  -1.98107122  -0.00891716  -0.01175472   0.07637132   0.01475517   0.09112650   0.18716748   0.03586511   0.07285531  -0.07080100
  1.58600000   0.02889320   0.01701964  -0.01753281  -0.00050658   0.61438131   0.05431649   1.41266222  -2.00069122  -0.00952083  -0.01019369   0.07737910   0.01374739   0.09112650   0.18722685   0.03584667   0.07283336  -0.06347700
  1.58800000   0.02889320   0.01705471  -0.01757469  -0.00050779   0.61720663   0.05029549   1.41266222  -2.02031122  -0.00918415  -0.00872357   0.07839681   0.01272969   0.09112650   0.18728463   0.03582797   0.07281444  -0.03418000
  1.59000000   0.02566104   0.01708986  -0.01741359  -0.00044685   0.62003196   0.04623524   1.41266222  -2.03993122  -0.00805422  -0.00736030   0.07942445   0.01170205   0.09112650   0.18733919   0.03581073   0.07279836  -0.07080100
  1.59200000   0.02242888   0.01712468  -0.01707003  -0.00038286   0.62285728   0.04213576   1.41266222  -2.05955122  -0.00652506  -0.00613438   0.08046202   0.01066448   0.09112650   0.18738728   0.03579615   0.07278486  -0.02685500
  1.59400000   0.03529155   0.01715882  -0.01656570  -0.00058463   0.62568261   0.03799704   1.41266222  -2.07917122  -0.00507687  -0.00507600   0.08150952   0.00961697   0.09112650   0.18744500   0.03578455   0.07277365  -0.03906300
  1.59600000   0.03047630   0.01719196  -0.01592205  -0.00048525   0.62850793   0.03381908   1.41266222  -2.09879122  -0.00407972  -0.00421384   0.08256696   0.00855954   0.09112650   0.18751077   0.03577539   0.07276436  -0.02929700
  1.59800000   0.03205939   0.01722380  -0.01516019  -0.00048603   0.63133326   0.02960187   1.41266222  -2.11841122  -0.00364830  -0.00357008   0.08363432   0.00749218   0.09112650   0.18757330   0.03576766   0.07275658   0.00488280
  1.60000000   0.03694062   0.01725412  -0.01430104  -0.00052829   0.63415858   0.02534543   1.41266222  -2.13803122  -0.00361120  -0.00315461   0.08471162   0.00641488   0.09112650   0.18764230   0.03576040   0.07274985  -0.01464800
  1.60200000   0.03852371   0.01728272  -0.01336524  -0.00051488   0.63698390   0.02104975   1.41266222  -2.15765122  -0.00360635  -0.00296765   0.08579885   0.00532765   0.09112650   0.18771777   0.03575319   0.07274373   0.00244140
  1.60400000   0.04010681   0.01730945  -0.01237255  -0.00049622   0.63980923   0.01671483   1.41266222  -2.17727122  -0.00325821  -0.00298418   0.08689601   0.00423049   0.09112650   0.18779640   0.03574632   0.07273778  -0.01464800
  1.60600000   0.03047630   0.01733420  -0.01134112  -0.00034564   0.64263455   0.01234066   1.41266222  -2.19689122  -0.00235880  -0.00314616   0.08800310   0.00312340   0.09112650   0.18786698   0.03574070   0.07273165  -0.00732420
  1.60800000   0.02889320   0.01735688  -0.01028776  -0.00029725   0.64545988   0.00792726   1.41266222  -2.21651122  -0.00097255  -0.00338779   0.08912012   0.00200637   0.09112650   0.18792635   0.03573737   0.07272511   0.01709000
  1.61000000   0.02077982   0.01737746  -0.00922845  -0.00019177   0.64828520   0.00347462   1.41266222  -2.23613122   0.00058331  -0.00364672   0.09024708   0.00087942   0.09112650   0.18797602   0.03573698   0.07271808  -0.00732420
  1.61200000   0.02077982   0.01739591  -0.00817809  -0.00016994   0.65111053   0.00000000   0.00000000   0.00000000   0.00187313  -0.00387058   0.00000000   0.00000000   0.00000000   0.18801758   0.03573944   0.07271056   0.03173800
  1.61400000   0.02077982   0.01741227  -0.00714978  -0.00014857   0.65111053   0.00000000   0.00000000   0.00000000   0.00252993  -0.00404314   0.00000000   0.00000000   0.00000000   0.18805914   0.03574384   0.07270265  -0.00976560
  1.61600000   0.02242888   0.01742657  -0.00615465  -0.00013804   0.65111053   0.00000000   0.00000000   0.00000000   0.00241236  -0.00417169   0.00000000   0.00000000   0.00000000   0.18810235   0.03574879   0.07269443  -0.00976560
  1.61800000   0.02242888   0.01743888  -0.00520203  -0.00011668   0.65111053   0.00000000   0.00000000   0.00000000   0.00166233  -0.00425682   0.00000000   0.00000000   0.00000000   0.18814721   0.03575286   0.07268601   0.00976560
  1.62000000   0.02401198   0.01744928  -0.00429969  -0.00010324   0.65111053   0.00000000   0.00000000   0.00000000   0.00063892  -0.00430846   0.00000000   0.00000000   0.00000000   0.18819365   0.03575516   0.07267744   0.00488280
  1.62200000   0.03205939   0.01745788  -0.00345411  -0.00011074   0.65111053   0.00000000   0.00000000   0.00000000  -0.00023945  -0.00434557   0.00000000   0.00000000   0.00000000   0.18824972   0.03575556   0.07266879  -0.01953100
  1.62400000   0.02242888   0.01746479  -0.00267067  -0.00005990   0.65111053   0.00000000   0.00000000   0.00000000  -0.00067433  -0.00436627   0.00000000   0.00000000   0.00000000   0.18830421   0.03575465   0.07266007  -0.01953100
  1.62600000   0.01919672   0.01747013  -0.00195388  -0.00003751   0.65111053   0.00000000   0.00000000   0.00000000  -0.00060840  -0.00436559   0.00000000   0.00000000   0.00000000   0.18834583   0.03575336   0.07265134  -0.02441400
  1.62800000   0.02566104   0.01747404  -0.00130758  -0.00003355   0.65111053   0.00000000   0.00000000   0.00000000  -0.00023230  -0.00435204   0.00000000   0.00000000   0.00000000   0.18839069   0.03575252   0.07264263  -0.03173800
  1.63000000   0.02566104   0.01747665  -0.00073508  -0.00001886   0.65111053   0.00000000   0.00000000   0.00000000   0.00012389  -0.00431921   0.00000000   0.00000000   0.00000000   0.18844201   0.03575242   0.07263395  -0.02685500
  1.63200000   0.02401198   0.01747812  -0.00023905  -0.00000574   0.65111053   0.00000000   0.00000000   0.00000000   0.00015874  -0.00425266   0.00000000   0.00000000   0.00000000   0.18849169   0.03575270   0.07262538  -0.02929700
  1.63400000   0.02077982   0.01747860   0.00017923   0.00000372   0.65111053   0.00000000   0.00000000   0.00000000  -0.00025159  -0.00415348   0.00000000   0.00000000   0.00000000   0.18853648   0.03575261   0.07261698  -0.02197300
  1.63600000   0.01761362   0.01747824   0.00052058   0.00000917   0.65111053   0.00000000   0.00000000   0.00000000  -0.00098958  -0.00401390   0.00000000   0.00000000   0.00000000   0.18857487   0.03575136   0.07260881  -0.01953100
  1.63800000   0.01596456   0.01747720   0.00078760   0.00001257   0.65111053   0.00000000   0.00000000   0.00000000  -0.00174446  -0.00381589   0.00000000   0.00000000   0.00000000   0.18860845   0.03574863   0.07260098  -0.01953100
  1.64000000   0.01273240   0.01747563   0.00098351   0.00001252   0.65111053   0.00000000   0.00000000   0.00000000  -0.00215037  -0.00356501   0.00000000   0.00000000   0.00000000   0.18863715   0.03574474   0.07259360  -0.01709000
  1.64200000   0.00956620   0.01747366   0.00111150   0.00001063   0.65111053   0.00000000   0.00000000   0.00000000  -0.00195248  -0.00327335   0.00000000   0.00000000   0.00000000   0.18865945   0.03574063   0.07258676  -0.02929700
  1.64400000   0.00791714   0.01747144   0.00117463   0.00000930   0.65111053   0.00000000   0.00000000   0.00000000  -0.00112559  -0.00293587   0.00000000   0.00000000   0.00000000   0.18867693   0.03573755   0.07258055  -0.01709000
  1.64600000   0.00468498   0.01746909   0.00117634   0.00000551   0.65111053   0.00000000   0.00000000   0.00000000   0.00010935  -0.00255811   0.00000000   0.00000000   0.00000000   0.18868953   0.03573654   0.07257506   0.00000000
  1.64800000   0.00633404   0.01746674   0.00112141   0.00000710   0.65111053   0.00000000   0.00000000   0.00000000   0.00137992  -0.00215817   0.00000000   0.00000000   0.00000000   0.18870055   0.03573803   0.07257034   0.00244140
  1.65000000   0.00145282   0.01746449   0.00101638   0.00000148   0.65111053   0.00000000   0.00000000   0.00000000   0.00232467  -0.00174108   0.00000000   0.00000000   0.00000000   0.18870834   0.03574173   0.07256644   0.01464800
  1.65200000   0.00633404   0.01746246   0.00086886   0.00000550   0.65111053   0.00000000   0.00000000   0.00000000   0.00274634  -0.00131524   0.00000000   0.00000000   0.00000000   0.18871612   0.03574680   0.07256338   0.00000000
  1.65400000   0.00000000   0.01746072   0.00068664   0.00000000   0.65111053   0.00000000   0.00000000   0.00000000   0.00268593  -0.00089962   0.00000000   0.00000000   0.00000000   0.18872246   0.03575224   0.07256117  -0.00732420
  1.65600000   0.00791714   0.01745935   0.00047736   0.00000378   0.65111053   0.00000000   0.00000000   0.00000000   0.00238998  -0.00049773   0.00000000   0.00000000   0.00000000   0.18873038   0.03575731   0.07255977   0.00000000
  1.65800000   0.00468498   0.01745839   0.00024847   0.00000116   0.65111053   0.00000000   0.00000000   0.00000000   0.00218859  -0.00010797   0.00000000   0.00000000   0.00000000   0.18874298   0.03576189   0.07255917   0.00976560
  1.66000000   0.00000000   0.01745790   0.00000734   0.00000000   0.65111053   0.00000000   0.00000000   0.00000000   0.00233631   0.00025937   0.00000000   0.00000000   0.00000000   0.18874766   0.03576641   0.07255932   0.00732420
  1.66200000   0.00000000   0.01745788  -0.00023875   0.00000000   0.65111053   0.00000000   0.00000000   0.00000000   0.00288847   0.00060269   0.00000000   0.00000000   0.00000000   0.18874766   0.03577164   0.07256018   0.00488280
  1.66400000   0.00000000   0.01745836  -0.00048253   0.00000000   0.65111053   0.00000000   0.00000000   0.00000000   0.00367306   0.00092948   0.00000000   0.00000000   0.00000000   0.18874766   0.03577820   0.07256171   0.00976560
  1.66600000   0.00000000   0.01745932  -0.00071663   0.00000000   0.65111053   0.00000000   0.00000000   0.00000000   0.00437152   0.00123388   0.00000000   0.00000000   0.00000000   0.18874766   0.03578625   0.07256388   0.01220700
  1.66800000   0.00000000   0.01746076  -0.00093360   0.00000000   0.65111053   0.00000000   0.00000000   0.00000000   0.00466756   0.00150593   0.00000000   0.00000000   0.00000000   0.18874766   0.03579528   0.07256662  -0.00976560
  1.67000000   0.00000000   0.01746263  -0.00112584   0.00000000   0.65111053   0.00000000   0.00000000   0.00000000   0.00439408   0.00174813   0.00000000   0.00000000   0.00000000   0.18874766   0.03580435   0.07256987  -0.01464800
  1.67200000   0.00000000   0.01746488  -0.00128592   0.00000000   0.65111053   0.00000000   0.00000000   0.00000000   0.00361186   0.00196701   0.00000000   0.00000000   0.00000000   0.18874766   0.03581235   0.07257358  -0.03173800
  1.67400000   0.00000000   0.01746745  -0.00140757   0.00000000   0.65111053   0.00000000   0.00000000   0.00000000   0.00258502   0.00216775   0.00000000   0.00000000   0.00000000   0.18874766   0.03581855   0.07257772  -0.02685500
  1.67600000   0.00000000   0.01747026  -0.00148697   0.00000000   0.65111053   0.00000000   0.00000000   0.00000000   0.00166593   0.00235949   0.00000000   0.00000000   0.00000000   0.18874766   0.03582280   0.07258225  -0.02685500
  1.67800000   0.00000000   0.01747324  -0.00152334   0.00000000   0.65111053   0.00000000   0.00000000   0.00000000   0.00114031   0.00254952   0.00000000   0.00000000   0.00000000   0.18874766   0.03582561   0.07258716  -0.02685500
  1.68000000   0.00000000   0.01747628  -0.00151825   0.00000000   0.65111053   0.00000000   0.00000000   0.00000000   0.00110054   0.00273883   0.00000000   0.00000000   0.00000000   0.18874766   0.03582785   0.07259244  -0.01464800
  1.68200000   0.00000000   0.01747932  -0.00147428   0.00000000   0.65111053   0.00000000   0.00000000   0.00000000   0.00140703   0.00293055   0.00000000   0.00000000   0.00000000   0.18874766   0.03583035   0.07259811  -0.02441400
  1.68400000   0.00000000   0.01748227  -0.00139399   0.00000000   0.65111053   0.00000000   0.00000000   0.00000000   0.00175624   0.00312857   0.00000000   0.00000000   0.00000000   0.18874766   0.03583352   0.07260417  -0.02929700
  1.68600000   0.00000000   0.01748506  -0.00127960   0.00000000   0.65111053   0.00000000   0.00000000   0.00000000   0.00182208   0.00332502   0.00000000   0.00000000   0.00000000   0.18874766   0.03583710   0.07261063  -0.02685500
  1.68800000   0.00000000   0.01748762  -0.00113323   0.00000000   0.65111053   0.00000000   0.00000000   0.00000000   0.00140627   0.00350199   0.00000000   0.00000000   0.00000000   0.18874766   0.03584032   0.07261745  -0.02197300
  1.69000000   0.00000000   0.01748988  -0.00095767   0.00000000   0.65111053   0.00000000   0.00000000   0.00000000   0.00053038   0.00364366   0.00000000   0.00000000   0.00000000   0.18874766   0.03584226   0.07262460  -0.01464800
  1.69200000   0.00000000   0.01749180  -0.00075743   0.00000000   0.65111053   0.00000000   0.00000000   0.00000000  -0.00057269   0.00373624   0.00000000   0.00000000   0.00000000   0.18874766   0.03584222   0.07263198  -0.01220700
  1.69400000   0.00000000   0.01749331  -0.00053870   0.00000000   0.65111053   0.00000000   0.00000000   0.00000000  -0.00156300   0.00375880   0.00000000   0.00000000   0.00000000   0.18874766   0.03584008   0.07263947  -0.01709000
  1.69600000   0.00000000   0.01749439  -0.00030844   0.00000000   0.65111053   0.00000000   0.00000000   0.00000000  -0.00214542   0.00368972   0.00000000   0.00000000   0.00000000   0.18874766   0.03583637   0.07264692  -0.01709000
  1.69800000   0.00000000   0.01749501  -0.00007364   0.00000000   0.65111053   0.00000000   0.00000000   0.00000000  -0.00219987   0.00352386   0.00000000   0.00000000   0.00000000   0.18874766   0.03583203   0.07265414   0.00000000
  1.70000000   0.00000000   0.01749516   0.00015877   0.00000000   0.65111053   0.00000000   0.00000000   0.00000000  -0.00183285   0.00327167   0.00000000   0.00000000   0.00000000   0.18874766   0.03582800   0.07266093  -0.00732420
  1.70200000   0.00000000   0.01749484   0.00038189   0.00000000   0.65111053   0.00000000   0.00000000   0.00000000  -0.00132795   0.00295239   0.00000000   0.00000000   0.00000000   0.18874766   0.03582484   0.07266716  -0.01953100
  1.70400000   0.00000000   0.01749407   0.00058892   0.00000000   0.65111053   0.00000000   0.00000000   0.00000000  -0.00101693   0.00259941   0.00000000   0.00000000   0.00000000   0.18874766   0.03582249   0.07267271  -0.00976560
  1.70600000   0.00000000   0.01749290   0.00077376   0.00000000   0.65111053   0.00000000   0.00000000   0.00000000  -0.00113024   0.00225098   0.00000000   0.00000000   0.00000000   0.18874766   0.03582034   0.07267756  -0.00244140
  1.70800000   0.00000000   0.01749135   0.00093197   0.00000000   0.65111053   0.00000000   0.00000000   0.00000000  -0.00169556   0.00193005   0.00000000   0.00000000   0.00000000   0.18874766   0.03581752   0.07268174  -0.01953100
  1.71000000   0.00000000   0.01748948   0.00106104   0.00000000   0.65111053   0.00000000   0.00000000   0.00000000  -0.00252824   0.00164809   0.00000000   0.00000000   0.00000000   0.18874766   0.03581329   0.07268532  -0.01220700
  1.71200000   0.00000000   0.01748736   0.00115987   0.00000000   0.65111053   0.00000000   0.00000000   0.00000000  -0.00331738   0.00141252   0.00000000   0.00000000   0.00000000   0.18874766   0.03580745   0.07268838  -0.01464800
  1.71400000   0.00000000   0.01748504   0.00122885   0.00000000   0.65111053   0.00000000   0.00000000   0.00000000  -0.00376855   0.00121740   0.00000000   0.00000000   0.00000000   0.18874766   0.03580036   0.07269101  -0.01464800
  1.71600000   0.00000000   0.01748258   0.00127014   0.00000000   0.65111053   0.00000000   0.00000000   0.00000000  -0.00373691   0.00104992   0.00000000   0.00000000   0.00000000   0.18874766   0.03579286   0.07269327  -0.01953100
  1.71800000   0.00000000   0.01748004   0.00128713   0.00000000   0.65111053   0.00000000   0.00000000   0.00000000  -0.00329051   0.00090603   0.00000000   0.00000000   0.00000000   0.18874766   0.03578583   0.07269523   0.00000000
  1.72000000   0.00000000   0.01747747   0.00128349   0.00000000   0.65111053   0.00000000   0.00000000   0.00000000  -0.00267687   0.00078311   0.00000000   0.00000000   0.00000000   0.18874766   0.03577986   0.07269692   0.00000000
  1.72200000   0.00000000   0.01747490   0.00126266   0.00000000   0.65111053   0.00000000   0.00000000   0.00000000  -0.00220818   0.00067807   0.00000000   0.00000000   0.00000000   0.18874766   0.03577498   0.07269838  -0.00976560
  1.72400000   0.00000000   0.01747238   0.00122778   0.00000000   0.65111053   0.00000000   0.00000000   0.00000000  -0.00211785   0.00059901   0.00000000   0.00000000   0.00000000   0.18874766   0.03577065   0.07269966   0.00000000
  1.72600000   0.00000000   0.01746992   0.00118164   0.00000000   0.65111053   0.00000000   0.00000000   0.00000000  -0.00245583   0.00054956   0.00000000   0.00000000   0.00000000   0.18874766   0.03576608   0.07270081  -0.00732420
  1.72800000   0.00000000   0.01746756   0.00112675   0.00000000   0.65111053   0.00000000   0.00000000   0.00000000  -0.00306936   0.00051318   0.00000000   0.00000000   0.00000000   0.18874766   0.03576055   0.07270187  -0.00732420
  1.73000000   0.00000000   0.01746531   0.00106533   0.00000000   0.65111053   0.00000000   0.00000000   0.00000000  -0.00367429   0.00047191   0.00000000   0.00000000   0.00000000   0.18874766   0.03575381   0.07270285  -0.01220700
  1.73200000   0.00000000   0.01746318   0.00099928   0.00000000   0.65111053   0.00000000   0.00000000   0.00000000  -0.00398396   0.00041208   0.00000000   0.00000000   0.00000000   0.18874766   0.03574615   0.07270374  -0.00732420
  1.73400000   0.00000000   0.01746118   0.00093029   0.00000000   0.65111053   0.00000000   0.00000000   0.00000000  -0.00383917   0.00031342   0.00000000   0.00000000   0.00000000   0.18874766   0.03573833   0.07270446  -0.00732420
  1.73600000   0.00000000   0.01745932   0.00085974   0.00000000   0.65111053   0.00000000   0.00000000   0.00000000  -0.00328038   0.00016226   0.00000000   0.00000000   0.00000000   0.18874766   0.03573121   0.07270494   0.00000000
  1.73800000   0.00000000   0.01745760   0.00078883   0.00000000   0.65111053   0.00000000   0.00000000   0.00000000  -0.00252893  -0.00003938   0.00000000   0.00000000   0.00000000   0.18874766   0.03572540   0.07270506   0.00244140
  1.74000000   0.00000000   0.01745602   0.00071851   0.00000000   0.65111053   0.00000000   0.00000000   0.00000000  -0.00188672  -0.00028183   0.00000000   0.00000000   0.00000000   0.18874766   0.03572098   0.07270474  -0.02441400
  1.74200000   0.00000000   0.01745458   0.00064955   0.00000000   0.65111053   0.00000000   0.00000000   0.00000000  -0.00159942  -0.00053895   0.00000000   0.00000000   0.00000000   0.18874766   0.03571750   0.07270392  -0.01464800
  1.74400000   0.00000000   0.01745328   0.00058252   0.00000000   0.65111053   0.00000000   0.00000000   0.00000000  -0.00174546  -0.00076964   0.00000000   0.00000000   0.00000000   0.18874766   0.03571415   0.07270261  -0.01709000
  1.74600000   0.00000000   0.01745212   0.00051786   0.00000000   0.65111053   0.00000000   0.00000000   0.00000000  -0.00220229  -0.00095018   0.00000000   0.00000000   0.00000000   0.18874766   0.03571020   0.07270089  -0.01709000
  1.74800000   0.00000000   0.01745108   0.00045582   0.00000000   0.65111053   0.00000000   0.00000000   0.00000000  -0.00270319  -0.00108133   0.00000000   0.00000000   0.00000000   0.18874766   0.03570530   0.07269886  -0.02197300
  1.75000000   0.00000000   0.01745017   0.00039656   0.00000000   0.65111053   0.00000000   0.00000000   0.00000000  -0.00295679  -0.00116663   0.00000000   0.00000000   0.00000000   0.18874766   0.03569964   0.07269661  -0.01953100
  1.75200000   0.00000000   0.01744938   0.00034010   0.00000000   0.65111053   0.00000000   0.00000000   0.00000000  -0.00277607  -0.00121189   0.00000000   0.00000000   0.00000000   0.18874766   0.03569391   0.07269423  -0.02441400
  1.75400000   0.00000000   0.01744870   0.00028638   0.00000000   0.65111053   0.00000000   0.00000000   0.00000000  -0.00215942  -0.00123094   0.00000000   0.00000000   0.00000000   0.18874766   0.03568897   0.07269179  -0.03173800
  1.75600000   0.00000000   0.01744812   0.00023523   0.00000000   0.65111053   0.00000000   0.00000000   0.00000000  -0.00128884  -0.00123441   0.00000000   0.00000000   0.00000000   0.18874766   0.03568552   0.07268933  -0.02685500
  1.75800000   0.00000000   0.01744765   0.00018642   0.00000000   0.65111053   0.00000000   0.00000000   0.00000000  -0.00044664  -0.00122893   0.00000000   0.00000000   0.00000000   0.18874766   0.03568379   0.07268686  -0.01464800
  1.76000000   0.00000000   0.01744728   0.00013968   0.00000000   0.65111053   0.00000000   0.00000000   0.00000000   0.00011163  -0.00122948   0.00000000   0.00000000   0.00000000   0.18874766   0.03568345   0.07268440  -0.02197300
  1.76200000   0.00000000   0.01744700   0.00009466   0.00000000   0.65111053   0.00000000   0.00000000   0.00000000   0.00026869  -0.00125505   0.00000000   0.00000000   0.00000000   0.18874766   0.03568383   0.07268192  -0.01220700
  1.76400000   0.00000000   0.01744681   0.00005100   0.00000000   0.65111053   0.00000000   0.00000000   0.00000000   0.00009126  -0.00131319   0.00000000   0.00000000   0.00000000   0.18874766   0.03568419   0.07267935  -0.01709000
  1.76600000   0.00000000   0.01744671   0.00000830   0.00000000   0.65111053   0.00000000   0.00000000   0.00000000  -0.00020594  -0.00139559   0.00000000   0.00000000   0.00000000   0.18874766   0.03568408   0.07267664  -0.02685500
  1.76800000   0.00000000   0.01744669  -0.00003385   0.00000000   0.65111053   0.00000000   0.00000000   0.00000000  -0.00036011  -0.00148155   0.00000000   0.00000000   0.00000000   0.18874766   0.03568351   0.07267377  -0.01464800
  1.77000000   0.00000000   0.01744676  -0.00007586   0.00000000   0.65111053   0.00000000   0.00000000   0.00000000  -0.00018228  -0.00154571   0.00000000   0.00000000   0.00000000   0.18874766   0.03568297   0.07267074  -0.01709000
  1.77200000   0.00000000   0.01744691  -0.00011812   0.00000000   0.65111053   0.00000000   0.00000000   0.00000000   0.00035355  -0.00157128   0.00000000   0.00000000   0.00000000   0.18874766   0.03568314   0.07266762  -0.01464800
  1.77400000   0.00000000   0.01744715  -0.00016102   0.00000000   0.65111053   0.00000000   0.00000000   0.00000000   0.00109778  -0.00155600   0.00000000   0.00000000   0.00000000   0.18874766   0.03568459   0.07266449  -0.02929700
  1.77600000   0.00000000   0.01744747  -0.00020492   0.00000000   0.65111053   0.00000000   0.00000000   0.00000000   0.00179456  -0.00150646   0.00000000   0.00000000   0.00000000   0.18874766   0.03568748   0.07266143  -0.01953100
  1.77800000   0.00000000   0.01744788  -0.00025011   0.00000000   0.65111053   0.00000000   0.00000000   0.00000000   0.00220013  -0.00143204   0.00000000   0.00000000   0.00000000   0.18874766   0.03569148   0.07265849  -0.00976560
  1.78000000   0.00000000   0.01744838  -0.00029686   0.00000000   0.65111053   0.00000000   0.00000000   0.00000000   0.00219368  -0.00134195   0.00000000   0.00000000   0.00000000   0.18874766   0.03569587   0.07265572  -0.01709000
  1.78200000   0.00000000   0.01744898  -0.00034538   0.00000000   0.65111053   0.00000000   0.00000000   0.00000000   0.00183026  -0.00124372   0.00000000   0.00000000   0.00000000   0.18874766   0.03569990   0.07265313  -0.01709000
  1.78400000   0.00000000   0.01744967  -0.00039577   0.00000000   0.65111053   0.00000000   0.00000000   0.00000000   0.00131613  -0.00114292   0.00000000   0.00000000   0.00000000   0.18874766   0.03570304   0.07265075  -0.02197300
  1.78600000   0.00000000   0.01745046  -0.00044808   0.00000000   0.65111053   0.00000000   0.00000000   0.00000000   0.00091720  -0.00104354   0.00000000   0.00000000   0.00000000   0.18874766   0.03570528   0.07264856  -0.01953100
  1.78800000   0.00000000   0.01745135  -0.00050225   0.00000000   0.65111053   0.00000000   0.00000000   0.00000000   0.00083937  -0.00094716   0.00000000   0.00000000   0.00000000   0.18874766   0.03570703   0.07264657  -0.01709000
  1.79000000   0.00000000   0.01745236  -0.00055809   0.00000000   0.65111053   0.00000000   0.00000000   0.00000000   0.00113679  -0.00085089   0.00000000   0.00000000   0.00000000   0.18874766   0.03570901   0.07264477  -0.00976560
  1.79200000   0.00000000   0.01745347  -0.00061530   0.00000000   0.65111053   0.00000000   0.00000000   0.00000000   0.00169078  -0.00075088   0.00000000   0.00000000   0.00000000   0.18874766   0.03571184   0.07264317  -0.00976560
  1.79400000   0.00000000   0.01745470  -0.00067345   0.00000000   0.65111053   0.00000000   0.00000000   0.00000000   0.00226758  -0.00064880   0.00000000   0.00000000   0.00000000   0.18874766   0.03571579   0.07264177  -0.01464800
  1.79600000   0.00000000   0.01745605  -0.00073193   0.00000000   0.65111053   0.00000000   0.00000000   0.00000000   0.00262760  -0.00054619   0.00000000   0.00000000   0.00000000   0.18874766   0.03572069   0.07264058  -0.01220700
  1.79800000   0.00000000   0.01745752  -0.00078997   0.00000000   0.65111053   0.00000000   0.00000000   0.00000000   0.00263334  -0.00043923   0.00000000   0.00000000   0.00000000   0.18874766   0.03572595   0.07263959  -0.00976560
  1.80000000   0.00000000   0.01745910  -0.00084664   0.00000000   0.65111053   0.00000000   0.00000000   0.00000000   0.00230736  -0.00033277   0.00000000   0.00000000   0.00000000   0.18874766   0.03573089   0.07263882  -0.01464800
  1.80200000   0.00000000   0.01746079  -0.00090078   0.00000000   0.65111053   0.00000000   0.00000000   0.00000000   0.00181810  -0.00024509   0.00000000   0.00000000   0.00000000   0.18874766   0.03573502   0.07263824  -0.00732420
  1.80400000   0.00000000   0.01746259  -0.00095103   0.00000000   0.65111053   0.00000000   0.00000000   0.00000000   0.00140165  -0.00019159   0.00000000   0.00000000   0.00000000   0.18874766   0.03573824   0.07263780  -0.01464800
  1.80600000   0.00000000   0.01746449  -0.00099581   0.00000000   0.65111053   0.00000000   0.00000000   0.00000000   0.00125510  -0.00017964   0.00000000   0.00000000   0.00000000   0.18874766   0.03574089   0.07263743  -0.00976560
  1.80800000   0.00000000   0.01746648  -0.00103330   0.00000000   0.65111053   0.00000000   0.00000000   0.00000000   0.00144854  -0.00021183   0.00000000   0.00000000   0.00000000   0.18874766   0.03574360   0.07263704  -0.01220700
  1.81000000   0.00000000   0.01746855  -0.00106154   0.00000000   0.65111053   0.00000000   0.00000000   0.00000000   0.00189396  -0.00027865   0.00000000   0.00000000   0.00000000   0.18874766   0.03574694   0.07263655  -0.01464800
  1.81200000   0.00000000   0.01747067  -0.00107908   0.00000000   0.65111053   0.00000000   0.00000000   0.00000000   0.00238536  -0.00035893   0.00000000   0.00000000   0.00000000   0.18874766   0.03575122   0.07263591  -0.02685500
  1.81400000   0.00000000   0.01747283  -0.00108569   0.00000000   0.65111053   0.00000000   0.00000000   0.00000000   0.00269166  -0.00043203   0.00000000   0.00000000   0.00000000   0.18874766   0.03575630   0.07263512  -0.00976560
  1.81600000   0.00000000   0.01747500  -0.00108197   0.00000000   0.65111053   0.00000000   0.00000000   0.00000000   0.00265943  -0.00047867   0.00000000   0.00000000   0.00000000   0.18874766   0.03576165   0.07263421  -0.02685500
  1.81800000   0.00000000   0.01747717  -0.00106796   0.00000000   0.65111053   0.00000000   0.00000000   0.00000000   0.00228125  -0.00048264   0.00000000   0.00000000   0.00000000   0.18874766   0.03576659   0.07263325  -0.01709000
  1.82000000   0.00000000   0.01747930  -0.00104319   0.00000000   0.65111053   0.00000000   0.00000000   0.00000000   0.00169916  -0.00044657   0.00000000   0.00000000   0.00000000   0.18874766   0.03577057   0.07263232  -0.01953100
  1.82200000   0.00000000   0.01748139  -0.00100805   0.00000000   0.65111053   0.00000000   0.00000000   0.00000000   0.00113938  -0.00039192   0.00000000   0.00000000   0.00000000   0.18874766   0.03577341   0.07263148  -0.01953100
  1.82400000   0.00000000   0.01748341  -0.00096412   0.00000000   0.65111053   0.00000000   0.00000000   0.00000000   0.00080794  -0.00033698   0.00000000   0.00000000   0.00000000   0.18874766   0.03577535   0.07263075  -0.01220700
  1.82600000   0.00000000   0.01748533  -0.00091338   0.00000000   0.65111053   0.00000000   0.00000000   0.00000000   0.00079618  -0.00028708   0.00000000   0.00000000   0.00000000   0.18874766   0.03577696   0.07263013  -0.01220700
  1.82800000   0.00000000   0.01748716  -0.00085766   0.00000000   0.65111053   0.00000000   0.00000000   0.00000000   0.00103942  -0.00023615   0.00000000   0.00000000   0.00000000   0.18874766   0.03577879   0.07262961  -0.00976560
  1.83000000   0.00000000   0.01748888  -0.00079860   0.00000000   0.65111053   0.00000000   0.00000000   0.00000000   0.00134735  -0.00016687   0.00000000   0.00000000   0.00000000   0.18874766   0.03578118   0.07262920  -0.01953100
  1.83200000   0.00000000   0.01749047  -0.00073758   0.00000000   0.65111053   0.00000000   0.00000000   0.00000000   0.00149239  -0.00006879   0.00000000   0.00000000   0.00000000   0.18874766   0.03578402   0.07262897  -0.02441400
  1.83400000   0.00000000   0.01749195  -0.00067581   0.00000000   0.65111053   0.00000000   0.00000000   0.00000000   0.00131191   0.00004351   0.00000000   0.00000000   0.00000000   0.18874766   0.03578682   0.07262894  -0.01709000
  1.83600000   0.00000000   0.01749330  -0.00061431   0.00000000   0.65111053   0.00000000   0.00000000   0.00000000   0.00077782   0.00014603   0.00000000   0.00000000   0.00000000   0.18874766   0.03578891   0.07262913  -0.01709000
  1.83800000   0.00000000   0.01749453  -0.00055392   0.00000000   0.65111053   0.00000000   0.00000000   0.00000000   0.00000649   0.00022408   0.00000000   0.00000000   0.00000000   0.18874766   0.03578970   0.07262950  -0.01464800
  1.84000000   0.00000000   0.01749564  -0.00049534   0.00000000   0.65111053   0.00000000   0.00000000   0.00000000  -0.00079382   0.00026757   0.00000000   0.00000000   0.00000000   0.18874766   0.03578891   0.07262999  -0.01464800
  1.84200000   0.00000000   0.01749663  -0.00043912   0.00000000   0.65111053   0.00000000   0.00000000   0.00000000  -0.00141543   0.00027131   0.00000000   0.00000000   0.00000000   0.18874766   0.03578670   0.07263053   0.00000000
  1.84400000   0.00000000   0.01749751  -0.00038569   0.00000000   0.65111053   0.00000000   0.00000000   0.00000000  -0.00174240   0.00024411   0.00000000   0.00000000   0.00000000   0.18874766   0.03578354   0.07263105  -0.00976560
  1.84600000   0.00000000   0.01749828  -0.00033538   0.00000000   0.65111053   0.00000000   0.00000000   0.00000000  -0.00179954   0.00020008   0.00000000   0.00000000   0.00000000   0.18874766   0.03578000   0.07263149  -0.00976560
  1.84800000   0.00000000   0.01749895  -0.00028840   0.00000000   0.65111053   0.00000000   0.00000000   0.00000000  -0.00173575   0.00014646   0.00000000   0.00000000   0.00000000   0.18874766   0.03577647   0.07263184  -0.02685500
  1.85000000   0.00000000   0.01749952  -0.00024489   0.00000000   0.65111053   0.00000000   0.00000000   0.00000000  -0.00175017   0.00008988   0.00000000   0.00000000   0.00000000   0.18874766   0.03577298   0.07263207  -0.01464800
  1.85200000   0.00000000   0.01750001  -0.00020492   0.00000000   0.65111053   0.00000000   0.00000000   0.00000000  -0.00199769   0.00004030   0.00000000   0.00000000   0.00000000   0.18874766   0.03576923   0.07263220  -0.01220700
  1.85400000   0.00145282   0.01750042  -0.00016848  -0.00000024   0.65111053   0.00000000   0.00000000   0.00000000  -0.00251686   0.00000319   0.00000000   0.00000000   0.00000000   0.18874912   0.03576472   0.07263225  -0.01709000
  1.85600000   0.00145282   0.01750076  -0.00013554  -0.00000020   0.65111053   0.00000000   0.00000000   0.00000000  -0.00321123  -0.00002027   0.00000000   0.00000000   0.00000000   0.18875202   0.03575899   0.07263223  -0.01709000
  1.85800000   0.00000000   0.01750103  -0.00010600   0.00000000   0.65111053   0.00000000   0.00000000   0.00000000  -0.00389130  -0.00002689   0.00000000   0.00000000   0.00000000   0.18875347   0.03575189   0.07263218  -0.02685500
  1.86000000   0.00145282   0.01750124  -0.00007973  -0.00000012   0.65111053   0.00000000   0.00000000   0.00000000  -0.00435824  -0.00001073   0.00000000   0.00000000   0.00000000   0.18875493   0.03574364   0.07263215  -0.01464800
  1.86200000   0.00468498   0.01750140  -0.00005658  -0.00000027   0.65111053   0.00000000   0.00000000   0.00000000  -0.00449189   0.00003623   0.00000000   0.00000000   0.00000000   0.18876106   0.03573479   0.07263217  -0.02197300
  1.86400000   0.00791714   0.01750152  -0.00003639  -0.00000029   0.65111053   0.00000000   0.00000000   0.00000000  -0.00430347   0.00012222   0.00000000   0.00000000   0.00000000   0.18877367   0.03572599   0.07263233  -0.02197300
  1.86600000   0.00310188   0.01750159  -0.00001895  -0.00000006   0.65111053   0.00000000   0.00000000   0.00000000  -0.00392914   0.00024808   0.00000000   0.00000000   0.00000000   0.18878469   0.03571776   0.07263270  -0.01953100
  1.86800000   0.00468498   0.01750163  -0.00000408  -0.00000002   0.65111053   0.00000000   0.00000000   0.00000000  -0.00356896   0.00040254   0.00000000   0.00000000   0.00000000   0.18879247   0.03571026   0.07263335  -0.02197300
  1.87000000   0.00633404   0.01750164   0.00000843   0.00000005   0.65111053   0.00000000   0.00000000   0.00000000  -0.00339982   0.00056981   0.00000000   0.00000000   0.00000000   0.18880349   0.03570329   0.07263432  -0.01220700
  1.87200000   0.00791714   0.01750162   0.00001878   0.00000015   0.65111053   0.00000000   0.00000000   0.00000000  -0.00349925   0.00074126   0.00000000   0.00000000   0.00000000   0.18881774   0.03569639   0.07263563  -0.02197300
  1.87400000   0.00791714   0.01750158   0.00002717   0.00000022   0.65111053   0.00000000   0.00000000   0.00000000  -0.00381247   0.00091536   0.00000000   0.00000000   0.00000000   0.18883358   0.03568908   0.07263729  -0.02441400
  1.87600000   0.00791714   0.01750153   0.00003380   0.00000027   0.65111053   0.00000000   0.00000000   0.00000000  -0.00417879   0.00109025   0.00000000   0.00000000   0.00000000   0.18884941   0.03568109   0.07263930  -0.02929700
  1.87800000   0.00956620   0.01750146   0.00003887   0.00000037   0.65111053   0.00000000   0.00000000   0.00000000  -0.00440664   0.00126240   0.00000000   0.00000000   0.00000000   0.18886689   0.03567251   0.07264165  -0.01464800
  1.88000000   0.00791714   0.01750138   0.00004254   0.00000034   0.65111053   0.00000000   0.00000000   0.00000000  -0.00436217   0.00142590   0.00000000   0.00000000   0.00000000   0.18888438   0.03566374   0.07264434  -0.01709000
  1.88200000   0.01114930   0.01750130   0.00004500   0.00000050   0.65111053   0.00000000   0.00000000   0.00000000  -0.00402825   0.00157300   0.00000000   0.00000000   0.00000000   0.18890344   0.03565535   0.07264734  -0.01464800
  1.88400000   0.00956620   0.01750121   0.00004641   0.00000044   0.65111053   0.00000000   0.00000000   0.00000000  -0.00350783   0.00170210   0.00000000   0.00000000   0.00000000   0.18892416   0.03564781   0.07265061  -0.02441400
  1.88600000   0.00956620   0.01750111   0.00004692   0.00000045   0.65111053   0.00000000   0.00000000   0.00000000  -0.00297327   0.00181714   0.00000000   0.00000000   0.00000000   0.18894329   0.03564133   0.07265413  -0.01953100
  1.88800000   0.01114930   0.01750102   0.00004666   0.00000052   0.65111053   0.00000000   0.00000000   0.00000000  -0.00258639   0.00191659   0.00000000   0.00000000   0.00000000   0.18896401   0.03563577   0.07265786  -0.01464800
  1.89000000   0.00956620   0.01750093   0.00004577   0.00000044   0.65111053   0.00000000   0.00000000   0.00000000  -0.00242501   0.00199485   0.00000000   0.00000000   0.00000000   0.18898472   0.03563076   0.07266178  -0.01709000
  1.89200000   0.00956620   0.01750083   0.00004436   0.00000042   0.65111053   0.00000000   0.00000000   0.00000000  -0.00244909   0.00205048   0.00000000   0.00000000   0.00000000   0.18900386   0.03562588   0.07266582  -0.01709000
  1.89400000   0.01114930   0.01750075   0.00004254   0.00000047   0.65111053   0.00000000   0.00000000   0.00000000  -0.00252221   0.00208153   0.00000000   0.00000000   0.00000000   0.18902457   0.03562091   0.07266995  -0.01953100
  1.89600000   0.00956620   0.01750066   0.00004040   0.00000039   0.65111053   0.00000000   0.00000000   0.00000000  -0.00247719   0.00208291   0.00000000   0.00000000   0.00000000   0.18904529   0.03561591   0.07267412  -0.02685500
  1.89800000   0.00956620   0.01750058   0.00003802   0.00000036   0.65111053   0.00000000   0.00000000   0.00000000  -0.00219451   0.00205487   0.00000000   0.00000000   0.00000000   0.18906442   0.03561124   0.07267826  -0.01220700
  1.90000000   0.00956620   0.01750050   0.00003548   0.00000034   0.65111053   0.00000000   0.00000000   0.00000000  -0.00165879   0.00200237   0.00000000   0.00000000   0.00000000   0.18908355   0.03560739   0.07268231  -0.01709000
  1.90200000   0.00956620   0.01750043   0.00003284   0.00000031   0.65111053   0.00000000   0.00000000   0.00000000  -0.00096733   0.00192906   0.00000000   0.00000000   0.00000000   0.18910268   0.03560476   0.07268624  -0.01464800
  1.90400000   0.01114930   0.01750037   0.00003015   0.00000034   0.65111053   0.00000000   0.00000000   0.00000000  -0.00028689   0.00183927   0.00000000   0.00000000   0.00000000   0.18912340   0.03560351   0.07269001  -0.01464800
  1.90600000   0.00956620   0.01750031   0.00002746   0.00000026   0.65111053   0.00000000   0.00000000   0.00000000   0.00021989   0.00173529   0.00000000   0.00000000   0.00000000   0.18914412   0.03560344   0.07269359  -0.01953100
  1.90800000   0.01114930   0.01750025   0.00002482   0.00000028   0.65111053   0.00000000   0.00000000   0.00000000   0.00046512   0.00161215   0.00000000   0.00000000   0.00000000   0.18916483   0.03560413   0.07269693  -0.01709000
  1.91000000   0.01273240   0.01750020   0.00002224   0.00000028   0.65111053   0.00000000   0.00000000   0.00000000   0.00047330   0.00146483   0.00000000   0.00000000   0.00000000   0.18918871   0.03560506   0.07270001  -0.01709000
  1.91200000   0.00956620   0.01750016   0.00001976   0.00000019   0.65111053   0.00000000   0.00000000   0.00000000   0.00036940   0.00129308   0.00000000   0.00000000   0.00000000   0.18921101   0.03560591   0.07270277  -0.01953100
  1.91400000   0.01114930   0.01750012   0.00001740   0.00000019   0.65111053   0.00000000   0.00000000   0.00000000   0.00032130   0.00109590   0.00000000   0.00000000   0.00000000   0.18923173   0.03560660   0.07270516  -0.01220700
  1.91600000   0.01273240   0.01750008   0.00001517   0.00000019   0.65111053   0.00000000   0.00000000   0.00000000   0.00046088   0.00087587   0.00000000   0.00000000   0.00000000   0.18925561   0.03560738   0.07270713  -0.01220700
  1.91800000   0.00791714   0.01750005   0.00001309   0.00000010   0.65111053   0.00000000   0.00000000   0.00000000   0.00082165   0.00064988   0.00000000   0.00000000   0.00000000   0.18927626   0.03560866   0.07270866  -0.01220700
  1.92000000   0.01114930   0.01750003   0.00001115   0.00000012   0.65111053   0.00000000   0.00000000   0.00000000   0.00132583   0.00044254   0.00000000   0.00000000   0.00000000   0.18929532   0.03561081   0.07270975  -0.00976560
  1.92200000   0.00956620   0.01750000   0.00000937   0.00000009   0.65111053   0.00000000   0.00000000   0.00000000   0.00182492   0.00027290   0.00000000   0.00000000   0.00000000   0.18931604   0.03561396   0.07271046  -0.01464800
  1.92400000   0.00956620   0.01749999   0.00000774   0.00000007   0.65111053   0.00000000   0.00000000   0.00000000   0.00216829   0.00015282   0.00000000   0.00000000   0.00000000   0.18933517   0.03561795   0.07271089  -0.01220700
  1.92600000   0.00791714   0.01749997   0.00000627   0.00000005   0.65111053   0.00000000   0.00000000   0.00000000   0.00226832   0.00008760   0.00000000   0.00000000   0.00000000   0.18935266   0.03562239   0.07271113  -0.01220700
  1.92800000   0.01273240   0.01749996   0.00000494   0.00000006   0.65111053   0.00000000   0.00000000   0.00000000   0.00213739   0.00007584   0.00000000   0.00000000   0.00000000   0.18937330   0.03562680   0.07271129  -0.01220700
  1.93000000   0.00791714   0.01749995   0.00000376   0.00000003   0.65111053   0.00000000   0.00000000   0.00000000   0.00188154   0.00011346   0.00000000   0.00000000   0.00000000   0.18939395   0.03563082   0.07271148  -0.00976560
  1.93200000   0.00956620   0.01749994   0.00000272   0.00000003   0.65111053   0.00000000   0.00000000   0.00000000   0.00165289   0.00019121   0.00000000   0.00000000   0.00000000   0.18941144   0.03563435   0.07271179  -0.00244140
  1.93400000   0.01273240   0.01749994   0.00000180   0.00000002   0.65111053   0.00000000   0.00000000   0.00000000   0.00158219   0.00028784   0.00000000   0.00000000   0.00000000   0.18943374   0.03563758   0.07271227  -0.00732420
  1.93600000   0.01114930   0.01749993   0.00000101   0.00000001   0.65111053   0.00000000   0.00000000   0.00000000   0.00172350   0.00037592   0.00000000   0.00000000   0.00000000   0.18945762   0.03564089   0.07271293  -0.01709000
  1.93800000   0.01114930   0.01749993   0.00000034   0.00000000   0.65111053   0.00000000   0.00000000   0.00000000   0.00203465   0.00043511   0.00000000   0.00000000   0.00000000   0.18947992   0.03564465   0.07271374  -0.01709000
  1.94000000   0.01596456   0.01749993  -0.00000023  -0.00000000   0.65111053   0.00000000   0.00000000   0.00000000   0.00239867   0.00045488   0.00000000   0.00000000   0.00000000   0.18950703   0.03564908   0.07271463  -0.01464800
  1.94200000   0.01114930   0.01749993  -0.00000071  -0.00000001   0.65111053   0.00000000   0.00000000   0.00000000   0.00267638   0.00043060   0.00000000   0.00000000   0.00000000   0.18953414   0.03565416   0.07271552  -0.01220700
  1.94400000   0.00310188   0.01749993  -0.00000109  -0.00000000   0.65111053   0.00000000   0.00000000   0.00000000   0.00276909   0.00036350   0.00000000   0.00000000   0.00000000   0.18954840   0.03565960   0.07271631  -0.00244140
  1.94600000   0.00791714   0.01749993  -0.00000140  -0.00000001   0.65111053   0.00000000   0.00000000   0.00000000   0.00266233   0.00026013   0.00000000   0.00000000   0.00000000   0.18955941   0.03566503   0.07271693  -0.00976560
  1.94800000   0.00468498   0.01749994  -0.00000164  -0.00000001   0.65111053   0.00000000   0.00000000   0.00000000   0.00242917   0.00013076   0.00000000   0.00000000   0.00000000   0.18957202   0.03567013   0.07271733  -0.01953100
  1.95000000   0.00956620   0.01749994  -0.00000181  -0.00000002   0.65111053   0.00000000   0.00000000   0.00000000   0.00219340  -0.00000836   0.00000000   0.00000000   0.00000000   0.18958627   0.03567475   0.07271745  -0.00732420
  1.95200000   0.01273240   0.01749994  -0.00000193  -0.00000002   0.65111053   0.00000000   0.00000000   0.00000000   0.00207016  -0.00013572   0.00000000   0.00000000   0.00000000   0.18960857   0.03567901   0.07271730  -0.01220700
  1.95400000   0.01114930   0.01749995  -0.00000200  -0.00000002   0.65111053   0.00000000   0.00000000   0.00000000   0.00210955  -0.00023146   0.00000000   0.00000000   0.00000000   0.18963245   0.03568319   0.07271694  -0.00732420
  1.95600000   0.01114930   0.01749995  -0.00000203  -0.00000002   0.65111053   0.00000000   0.00000000   0.00000000   0.00227036  -0.00028177   0.00000000   0.00000000   0.00000000   0.18965475   0.03568757   0.07271642  -0.01953100
  1.95800000   0.01114930   0.01749995  -0.00000202  -0.00000002   0.65111053   0.00000000   0.00000000   0.00000000   0.00243824  -0.00027919   0.00000000   0.00000000   0.00000000   0.18967705   0.03569228   0.07271586  -0.02685500
  1.96000000   0.01761362   0.01749996  -0.00000199  -0.00000004   0.65111053   0.00000000   0.00000000   0.00000000   0.00247812  -0.00022365   0.00000000   0.00000000   0.00000000   0.18970581   0.03569720   0.07271536  -0.01709000
  1.96200000   0.01114930   0.01749996  -0.00000193  -0.00000002   0.65111053   0.00000000   0.00000000   0.00000000   0.00229482  -0.00012242   0.00000000   0.00000000   0.00000000   0.18973457   0.03570197   0.07271501  -0.02197300
  1.96400000   0.02077982   0.01749997  -0.00000185  -0.00000004   0.65111053   0.00000000   0.00000000   0.00000000   0.00187476   0.00001452   0.00000000   0.00000000   0.00000000   0.18976650   0.03570614   0.07271491  -0.01220700
  1.96600000   0.01596456   0.01749997  -0.00000176  -0.00000003   0.65111053   0.00000000   0.00000000   0.00000000   0.00129318   0.00018032   0.00000000   0.00000000   0.00000000   0.18980324   0.03570931   0.07271510  -0.01953100
  1.96800000   0.01596456   0.01749997  -0.00000165  -0.00000003   0.65111053   0.00000000   0.00000000   0.00000000   0.00068410   0.00037313   0.00000000   0.00000000   0.00000000   0.18983517   0.03571128   0.07271565  -0.01709000
  1.97000000   0.00956620   0.01749998  -0.00000154  -0.00000001   0.65111053   0.00000000   0.00000000   0.00000000   0.00018418   0.00059423   0.00000000   0.00000000   0.00000000   0.18986070   0.03571215   0.07271662  -0.00488280
  1.97200000   0.01596456   0.01749998  -0.00000142  -0.00000002   0.65111053   0.00000000   0.00000000   0.00000000  -0.00012349   0.00084169   0.00000000   0.00000000   0.00000000   0.18988624   0.03571221   0.07271806  -0.01220700
  1.97400000   0.00956620   0.01749998  -0.00000130  -0.00000001   0.65111053   0.00000000   0.00000000   0.00000000  -0.00023893   0.00110019   0.00000000   0.00000000   0.00000000   0.18991177   0.03571185   0.07272000  -0.01953100
  1.97600000   0.01438146   0.01749999  -0.00000118  -0.00000002   0.65111053   0.00000000   0.00000000   0.00000000  -0.00023556   0.00134197   0.00000000   0.00000000   0.00000000   0.18993571   0.03571138   0.07272244  -0.01953100
  1.97800000   0.01273240   0.01749999  -0.00000106  -0.00000001   0.65111053   0.00000000   0.00000000   0.00000000  -0.00021678   0.00154303   0.00000000   0.00000000   0.00000000   0.18996283   0.03571092   0.07272533  -0.01709000
  1.98000000   0.01114930   0.01749999  -0.00000094  -0.00000001   0.65111053   0.00000000   0.00000000   0.00000000  -0.00025849   0.00169081   0.00000000   0.00000000   0.00000000   0.18998671   0.03571045   0.07272856  -0.01464800
  1.98200000   0.02077982   0.01749999  -0.00000083  -0.00000002   0.65111053   0.00000000   0.00000000   0.00000000  -0.00036214   0.00177727   0.00000000   0.00000000   0.00000000   0.19001864   0.03570983   0.07273203  -0.02197300
  1.98400000   0.01596456   0.01749999  -0.00000072  -0.00000001   0.65111053   0.00000000   0.00000000   0.00000000  -0.00044115   0.00179645   0.00000000   0.00000000   0.00000000   0.19005538   0.03570902   0.07273560  -0.01709000
  1.98600000   0.01273240   0.01749999  -0.00000062  -0.00000001   0.65111053   0.00000000   0.00000000   0.00000000  -0.00034934   0.00174902   0.00000000   0.00000000   0.00000000   0.19008408   0.03570823   0.07273915  -0.01464800
  1.98800000   0.01273240   0.01750000  -0.00000053  -0.00000001   0.65111053   0.00000000   0.00000000   0.00000000   0.00006217   0.00164103   0.00000000   0.00000000   0.00000000   0.19010954   0.03570795   0.07274254  -0.00976560
  1.99000000   0.01438146   0.01750000  -0.00000044  -0.00000001   0.65111053   0.00000000   0.00000000   0.00000000   0.00088492   0.00147603   0.00000000   0.00000000   0.00000000   0.19013666   0.03570889   0.07274565  -0.01709000
  1.99200000   0.01114930   0.01750000  -0.00000036  -0.00000000   0.65111053   0.00000000   0.00000000   0.00000000   0.00211678   0.00125245   0.00000000   0.00000000   0.00000000   0.19016219   0.03571190   0.07274838  -0.01464800
  1.99400000   0.01273240   0.01750000  -0.00000029  -0.00000000   0.65111053   0.00000000   0.00000000   0.00000000   0.00366642   0.00096795   0.00000000   0.00000000   0.00000000   0.19018607   0.03571768   0.07275060  -0.01220700
  1.99600000   0.01596456   0.01750000  -0.00000022  -0.00000000   0.65111053   0.00000000   0.00000000   0.00000000   0.00539117   0.00062592   0.00000000   0.00000000   0.00000000   0.19021477   0.03572674   0.07275220  -0.01464800
  1.99800000   0.01114930   0.01750000  -0.00000017  -0.00000000   0.65111053   0.00000000   0.00000000   0.00000000   0.00714273   0.00024274   0.00000000   0.00000000   0.00000000   0.19024188   0.03573927   0.07275307  -0.00732420
  2.00000000   0.01273240   0.01750000  -0.00000017  -0.00000000   0.65111053   0.00000000   0.00000000   0.00000000   0.00880089  -0.00015020   0.00000000   0.00000000   0.00000000   0.19026576   0.03575521   0.07275316  -0.02685500
