# Supplementary material for: In vivo muscle force and muscle power during near-maximal frog jumps
Source: PLoS One. 2017 Mar 10;12(3):e0173415. doi: 10.1371/journal.pone.0173415 (PMC5345813; doi:10.1371/journal.pone.0173415)
Supplement: S3 File — Full raw data set of the current study. (ZIP) [file pone.0173415.s003.zip › Frog_jumping_full_dataset2/Extracted_data/Frog2/Jump8/Apr30jump8(total).xls]

## Sheet: .rms
0.93	1.04	0.938	1.04	1.008	0.176048

## Sheet: .frm
470	521	505	987	1089	1057	50.7281	0.00203259	1.17196	0.0195847	69.6529

## Sheet: Power
Time	Vx	Vz	Fx	Fz	V (total)	F (total)	Power (tot.)	Power/kg	Muscle-mass-specific power	PL power	PL Muscle-mass-specific power
0	0	0	-0.00425061	0.25852	0	0.258554	0	0	0	0	0
0.002	0	0	-0.00383166	0.258753	0	0.258782	0	0	0	0	0
0.004	0	0	-0.00344994	0.258944	0	0.258967	0	0	0	0	0
0.006	0	0	-0.00312323	0.259115	0	0.259134	0	0	0	0	0
0.008	0	0	-0.00286432	0.259284	0	0.2593	0	0	0	0	0
0.01	0	0	-0.0026775	0.259456	0	0.259469	0	0	0	5.2e-07	0.00104
0.012	0	0	-0.00255747	0.259626	0	0.259638	0	0	0	0	0
0.014	0	0	-0.00249133	0.259796	0	0.259808	0	0	0	3.26e-06	0.00652
0.016	0	0	-0.00246483	0.259982	0	0.259994	0	0	0	0	0
0.018	0	0	-0.00246873	0.260201	0	0.260213	0	0	0	0	0
0.02	0	0	-0.00249927	0.260452	0	0.260464	0	0	0	0	0
0.022	0	0	-0.00255541	0.260711	0	0.260724	0	0	0	0	0
0.024	0	0	-0.00263783	0.260947	0	0.26096	0	0	0	0	0
0.026	0	0	-0.00274791	0.261136	0	0.261151	0	0	0	0	0
0.028	0	0	-0.00288504	0.26127	0	0.261286	0	0	0	0	0
0.03	0	0	-0.00304356	0.261346	0	0.261363	0	0	0	-3.5e-07	-0.0007
0.032	0	0	-0.00321119	0.261356	0	0.261376	0	0	0	0	0
0.034	0	0	-0.00337107	0.261293	0	0.261315	0	0	0	0	0
0.036	0	0	-0.00350668	0.261152	0	0.261175	0	0	0	-2e-08	-4e-05
0.038	0	0	-0.00360489	0.260937	0	0.260962	0	0	0	8e-08	0.00016
0.04	0	0	-0.00365764	0.260664	0	0.26069	0	0	0	8e-08	0.00016
0.042	0	0	-0.00366297	0.260356	0	0.260381	0	0	0	0	0
0.044	0	0	-0.00362327	0.260033	0	0.260058	0	0	0	2e-07	0.0004
0.046	0	0	-0.003542	0.259715	0	0.259739	0	0	0	2.6e-07	0.00052
0.048	0	0	-0.00342303	0.259418	0	0.259441	0	0	0	0	0
0.05	0	0	-0.00327202	0.25916	0	0.259181	0	0	0	0	0
0.052	0	0	-0.00309761	0.258961	0	0.258979	0	0	0	0	0
0.054	0	0	-0.00291097	0.258841	0	0.258857	0	0	0	0	0
0.056	0	0	-0.00272349	0.25882	0	0.258834	0	0	0	-3.4e-07	-0.00068
0.058	0	0	-0.00254536	0.258906	0	0.258918	0	0	0	0	0
0.06	0	0	-0.00238647	0.259076	0	0.259087	0	0	0	-6.8e-07	-0.00136
0.062	0	0	-0.00225694	0.259289	0	0.259298	0	0	0	0	0
0.064	0	0	-0.00216608	0.259501	0	0.25951	0	0	0	0	0
0.066	0	0	-0.00212145	0.259685	0	0.259694	0	0	0	0	0
0.068	0	0	-0.00212775	0.25983	0	0.259839	0	0	0	5e-07	0.001
0.07	0	0	-0.0021855	0.259935	0	0.259944	0	0	0	1.6e-06	0.0032
0.072	0	0	-0.00229063	0.260008	0	0.260018	0	0	0	0	0
0.074	0	0	-0.00243542	0.260066	0	0.260077	0	0	0	4.1e-06	0.0082
0.076	0	0	-0.00261078	0.260124	0	0.260138	0	0	0	0	0
0.078	0	0	-0.00280847	0.260192	0	0.260207	0	0	0	0	0
0.08	0	0	-0.00302056	0.260262	0	0.26028	0	0	0	4.1e-07	0.00082
0.082	0	0	-0.00323792	0.260321	0	0.260341	0	0	0	0	0
0.084	0	0	-0.00345067	0.260358	0	0.260381	0	0	0	0	0
0.086	0	0	-0.00364951	0.260379	0	0.260405	0	0	0	0	0
0.088	0	0	-0.00382596	0.260398	0	0.260426	0	0	0	-7.1e-07	-0.00142
0.09	0	0	-0.00397177	0.260432	0	0.260462	0	0	0	0	0
0.092	0	0	-0.00407913	0.260497	0	0.260529	0	0	0	-1.44e-06	-0.00288
0.094	0	0	-0.00414284	0.260605	0	0.260638	0	0	0	0	0
0.096	0	0	-0.00416212	0.260751	0	0.260785	0	0	0	-1.3e-07	-0.00026
0.098	0	0	-0.00413973	0.260915	0	0.260947	0	0	0	0	0
0.1	0	0	-0.00408069	0.261066	0	0.261098	0	0	0	4.2e-07	0.00084
0.102	0	0	-0.0039912	0.261185	0	0.261216	0	0	0	6.2e-07	0.00124
0.104	0	0	-0.00387703	0.261264	0	0.261292	0	0	0	1.51e-06	0.00302
0.106	0	0	-0.00374281	0.261296	0	0.261323	0	0	0	1.17e-06	0.00234
0.108	0	0	-0.00359299	0.261277	0	0.261302	0	0	0	1.7e-07	0.00034
0.11	0	0	-0.00343334	0.261208	0	0.26123	0	0	0	-2.6e-07	-0.00052
0.112	0	0	-0.00327187	0.261096	0	0.261116	0	0	0	0	0
0.114	0	0	-0.00311879	0.26095	0	0.260969	0	0	0	0	0
0.116	0	0	-0.0029847	0.260777	0	0.260794	0	0	0	0	0
0.118	0	0	-0.00287753	0.260584	0	0.2606	0	0	0	0	0
0.12	0	0	-0.00280054	0.260387	0	0.260402	0	0	0	-2.5e-07	-0.0005
0.122	0	0	-0.00275269	0.260208	0	0.260222	0	0	0	0	0
0.124	0	0	-0.0027303	0.260062	0	0.260077	0	0	0	0	0
0.126	0	0	-0.00272905	0.259952	0	0.259967	0	0	0	-1.4e-07	-0.00028
0.128	0	0	-0.002745	0.259867	0	0.259882	0	0	0	-5.3e-07	-0.00106
0.13	0	0	-0.00277389	0.259796	0	0.259811	0	0	0	0	0
0.132	0	0	-0.00281198	0.259736	0	0.259751	0	0	0	0	0
0.134	0	0	-0.00285816	0.259686	0	0.259702	0	0	0	0	0
0.136	0	0	-0.00291271	0.259649	0	0.259666	0	0	0	0	0
0.138	0	0	-0.0029741	0.259627	0	0.259644	0	0	0	-6.7e-07	-0.00134
0.14	0	0	-0.00303833	0.259622	0	0.259639	0	0	0	-3.5e-07	-0.0007
0.142	0	0	-0.00310006	0.259641	0	0.259659	0	0	0	0	0
0.144	0	0	-0.00315424	0.259693	0	0.259712	0	0	0	0	0
0.146	0	0	-0.00319698	0.259789	0	0.259809	0	0	0	2.45e-06	0.0049
0.148	0	0	-0.00322569	0.259944	0	0.259964	0	0	0	1.81e-06	0.00362
0.15	0	0	-0.00323962	0.260166	0	0.260186	0	0	0	0	0
0.152	0	0	-0.00323982	0.260452	0	0.260472	0	0	0	0	0
0.154	0	0	-0.00322714	0.26079	0	0.26081	0	0	0	0	0
0.156	0	0	-0.00320085	0.261152	0	0.261172	0	0	0	0	0
0.158	0	0	-0.00315956	0.261497	0	0.261516	0	0	0	0	0
0.16	0	0	-0.00310357	0.261779	0	0.261797	0	0	0	2e-08	4e-05
0.162	0	0	-0.00303607	0.261964	0	0.261982	0	0	0	-5e-08	-0.0001
0.164	0	0	-0.00296255	0.262048	0	0.262065	0	0	0	-1.3e-07	-0.00026
0.166	0	0	-0.00288857	0.262052	0	0.262068	0	0	0	0	0
0.168	0	0	-0.002817	0.26201	0	0.262025	0	0	0	-1.1e-07	-0.00022
0.17	0	0	-0.00274664	0.261959	0	0.261974	0	0	0	0	0
0.172	0	0	-0.00267414	0.261929	0	0.261943	0	0	0	-1e-08	-2e-05
0.174	0	0	-0.00259727	0.261936	0	0.261949	0	0	0	0	0
0.176	0	0	-0.00251704	0.26198	0	0.261992	0	0	0	0	0
0.178	0	0	-0.00243838	0.26205	0	0.262061	0	0	0	0	0
0.18	0	0	-0.00236917	0.262133	0	0.262144	0	0	0	0	0
0.182	0	0	-0.00231816	0.262219	0	0.26223	0	0	0	0	0
0.184	0	0	-0.00229266	0.262299	0	0.262309	0	0	0	-1e-08	-2e-05
0.186	0	0	-0.00229617	0.262366	0	0.262376	0	0	0	0	0
0.188	0	0	-0.00232715	0.262424	0	0.262434	0	0	0	0	0
0.19	0	0	-0.00238056	0.262482	0	0.262493	0	0	0	0	0
0.192	0	0	-0.00245023	0.262543	0	0.262555	0	0	0	-2e-08	-4e-05
0.194	0	0	-0.00252962	0.262601	0	0.262613	0	0	0	0	0
0.196	0	0	-0.00261136	0.262641	0	0.262654	0	0	0	0	0
0.198	0	0	-0.00268785	0.26265	0	0.262663	0	0	0	0	0
0.2	0	0	-0.00275261	0.262622	0	0.262637	0	0	0	1.5e-07	0.0003
0.202	0	0	-0.00280142	0.262561	0	0.262576	0	0	0	2.5e-07	0.0005
0.204	0	0	-0.00283323	0.262475	0	0.262491	0	0	0	3.6e-07	0.00072
0.206	0	0	-0.00284952	0.262372	0	0.262388	0	0	0	0	0
0.208	0	0	-0.0028533	0.262258	0	0.262274	0	0	0	0	0
0.21	0	0	-0.0028492	0.262139	0	0.262154	0	0	0	0	0
0.212	0	0	-0.00284273	0.26202	0	0.262036	0	0	0	0	0
0.214	0	0	-0.0028375	0.261909	0	0.261925	0	0	0	-2.7e-07	-0.00054
0.216	0	0	-0.00283415	0.261811	0	0.261827	0	0	0	-5.3e-07	-0.00106
0.218	0	0	-0.00283205	0.261727	0	0.261743	0	0	0	-6.2e-07	-0.00124
0.22	0	0	-0.00282927	0.261649	0	0.261665	0	0	0	-4.7e-07	-0.00094
0.222	0	0	-0.00282115	0.261563	0	0.261578	0	0	0	0	0
0.224	0	0	-0.00280179	0.261456	0	0.261471	0	0	0	0	0
0.226	0	0	-0.00276739	0.261324	0	0.261339	0	0	0	0	0
0.228	0	0	-0.00271781	0.261173	0	0.261187	0	0	0	6.7e-07	0.00134
0.23	0	0	-0.0026558	0.261013	0	0.261027	0	0	0	1.76e-06	0.00352
0.232	0	0	-0.00258536	0.260863	0	0.260876	0	0	0	8.3e-07	0.00166
0.234	0	0	-0.00251031	0.260744	0	0.260756	0	0	0	0	0
0.236	0	0	-0.00243386	0.260673	0	0.260685	0	0	0	0	0
0.238	0	0	-0.00235944	0.26066	0	0.260671	0	0	0	-1.2e-07	-0.00024
0.24	0	0	-0.00229102	0.260712	0	0.260722	0	0	0	0	0
0.242	0	0	-0.00223195	0.260829	0	0.260838	0	0	0	-9.2e-07	-0.00184
0.244	0	0	-0.00218499	0.261007	0	0.261016	0	0	0	0	0
0.246	0	0	-0.00215389	0.261243	0	0.261252	0	0	0	0	0
0.248	0	0	-0.00214244	0.26153	0	0.261539	0	0	0	0	0
0.25	0	0	-0.00215169	0.261847	0	0.261856	0	0	0	0	0
0.252	0	0	-0.00217938	0.262165	0	0.262174	0	0	0	0	0
0.254	0	0	-0.00222196	0.262458	0	0.262467	0	0	0	0	0
0.256	0	0	-0.00227672	0.262708	0	0.262718	0	0	0	2.1e-07	0.00042
0.258	0	0	-0.00234268	0.262895	0	0.262906	0	0	0	8.8e-07	0.00176
0.26	0	0	-0.00241999	0.262998	0	0.263009	0	0	0	1.11e-06	0.00222
0.262	0	0	-0.002509	0.262988	0	0.263	0	0	0	4.9e-07	0.00098
0.264	0	0	-0.00260985	0.262843	0	0.262856	0	0	0	0	0
0.266	0	0	-0.00272201	0.262551	0	0.262566	0	0	0	0	0
0.268	0	0	-0.00284269	0.262122	0	0.262137	0	0	0	0	0
0.27	0	0	-0.00296517	0.261584	0	0.261601	0	0	0	8e-08	0.00016
0.272	0	0	-0.00307883	0.260987	0	0.261005	0	0	0	7e-08	0.00014
0.274	0	0	-0.00317345	0.260387	0	0.260407	0	0	0	1.3e-07	0.00026
0.276	0	0	-0.00324488	0.259835	0	0.259855	0	0	0	5.6e-07	0.00112
0.278	0	0	-0.00329513	0.259364	0	0.259385	0	0	0	4.5e-07	0.0009
0.28	0	0	-0.00332774	0.258994	0	0.259015	0	0	0	1.48e-06	0.00296
0.282	0	0	-0.00334441	0.258734	0	0.258755	0	0	0	0	0
0.284	0	0	-0.00334469	0.258592	0	0.258613	0	0	0	2.07e-06	0.00414
0.286	0	0	-0.00332627	0.258576	0	0.258597	0	0	0	2.69e-06	0.00538
0.288	0	0	-0.00328518	0.258684	0	0.258705	0	0	0	0	0
0.29	0	0	-0.00321772	0.2589	0	0.25892	0	0	0	0	0
0.292	0	0	-0.00312389	0.259202	0	0.25922	0	0	0	-1.43e-06	-0.00286
0.294	0	0	-0.00300847	0.259566	0	0.259584	0	0	0	-6.1e-07	-0.00122
0.296	0	0	-0.00287804	0.259976	0	0.259992	0	0	0	-8.9e-07	-0.00178
0.298	0	0	-0.00273758	0.26042	0	0.260435	0	0	0	0	0
0.3	0	0	-0.00258939	0.260893	0	0.260906	0	0	0	0	0
0.302	0	0	-0.00243447	0.26139	0	0.261401	0	0	0	-6.1e-07	-0.00122
0.304	0	0	-0.00227601	0.261901	0	0.261911	0	0	0	-2.9e-07	-0.00058
0.306	0	0	-0.00212137	0.26241	0	0.262418	0	0	0	5e-08	0.0001
0.308	0	0	-0.00198002	0.262897	0	0.262905	0	0	0	0	0
0.31	0	0	-0.00185973	0.263343	0	0.263349	0	0	0	1.52e-06	0.00304
0.312	0	0	-0.00176509	0.26373	0	0.263736	0	0	0	0	0
0.314	0	0	-0.00169783	0.264048	0	0.264053	0	0	0	0	0
0.316	0	0	-0.00165774	0.264287	0	0.264292	0	0	0	0	0
0.318	0	0	-0.00164368	0.264442	0	0.264447	0	0	0	0	0
0.32	0	0	-0.00165357	0.264512	0	0.264517	0	0	0	0	0
0.322	0	0	-0.00168482	0.264503	0	0.264509	0	0	0	-1.9e-07	-0.00038
0.324	0	0	-0.00173539	0.264421	0	0.264427	0	0	0	0	0
0.326	0	0	-0.00180328	0.264269	0	0.264275	0	0	0	0	0
0.328	0	0	-0.00188564	0.264052	0	0.264059	0	0	0	-5.1e-07	-0.00102
0.33	0	0	-0.00197901	0.263783	0	0.263791	0	0	0	-8.5e-07	-0.0017
0.332	0	0	-0.00207956	0.263479	0	0.263487	0	0	0	0	0
0.334	0	0	-0.00218253	0.263162	0	0.263172	0	0	0	1.4e-07	0.00028
0.336	0	0	-0.00228237	0.262856	0	0.262866	0	0	0	1e-08	2e-05
0.338	0	0	-0.00237439	0.262575	0	0.262586	0	0	0	0	0
0.34	0	0	-0.00245597	0.262326	0	0.262337	0	0	0	-4.8e-07	-0.00096
0.342	0	0	-0.00252603	0.262107	0	0.262119	0	0	0	-4.6e-07	-0.00092
0.344	0	0	-0.00258341	0.261913	0	0.261926	0	0	0	0	0
0.346	0	0	-0.00262604	0.261739	0	0.261753	0	0	0	0	0
0.348	0	0	-0.00265272	0.261585	0	0.261599	0	0	0	4.7e-07	0.00094
0.35	0	0	-0.00266536	0.261457	0	0.261471	0	0	0	0	0
0.352	0	0	-0.00266717	0.261367	0	0.261381	0	0	0	0	0
0.354	0	0	-0.00265992	0.261321	0	0.261334	0	0	0	7.1e-07	0.00142
0.356	0	0	-0.00264493	0.261312	0	0.261325	0	0	0	5.7e-07	0.00114
0.358	0	0	-0.00262486	0.261329	0	0.261342	0	0	0	0	0
0.36	0	0	-0.00260312	0.26136	0	0.261373	0	0	0	0	0
0.362	0	0	-0.00258364	0.261391	0	0.261404	0	0	0	0	0
0.364	0	0	-0.0025702	0.261412	0	0.261424	0	0	0	0	0
0.366	0	0	-0.00256518	0.261421	0	0.261434	0	0	0	0	0
0.368	0	0	-0.00257059	0.261432	0	0.261445	0	0	0	7.9e-07	0.00158
0.37	0	0	-0.00258914	0.261464	0	0.261476	0	0	0	1.02e-06	0.00204
0.372	0	0	-0.00262296	0.261525	0	0.261539	0	0	0	1e-07	0.0002
0.374	0	0	-0.00267311	0.261616	0	0.26163	0	0	0	0	0
0.376	0	0	-0.00274077	0.261732	0	0.261746	0	0	0	0	0
0.378	0	0	-0.0028261	0.261871	0	0.261886	0	0	0	-1.6e-06	-0.0032
0.38	0	0	-0.00292576	0.262023	0	0.262039	0	0	0	-3.6e-06	-0.0072
0.382	0	0	-0.00303345	0.262161	0	0.262179	0	0	0	0	0
0.384	0	0	-0.0031429	0.262255	0	0.262274	0	0	0	0	0
0.386	0	0	-0.00324941	0.262287	0	0.262307	0	0	0	2.46e-06	0.00492
0.388	0	0	-0.00334977	0.262245	0	0.262266	0	0	0	1.83e-06	0.00366
0.39	0	0	-0.00344171	0.262127	0	0.26215	0	0	0	1.451e-05	0.02902
0.392	0	0	-0.00352342	0.261937	0	0.26196	0	0	0	0	0
0.394	0	0	-0.00359379	0.261685	0	0.261709	0	0	0	0	0
0.396	0	0	-0.00365206	0.261384	0	0.261409	0	0	0	0	0
0.398	0	0	-0.00369698	0.261046	0	0.261072	0	0	0	-1.2e-07	-0.00024
0.4	0	0	-0.00372675	0.260687	0	0.260714	0	0	0	0	0
0.402	0	0	-0.00373995	0.260339	0	0.260366	0	0	0	-5.99e-06	-0.01198
0.404	0	0	-0.00373728	0.260035	0	0.260062	0	0	0	-5.16e-06	-0.01032
0.406	0	0	-0.00372276	0.259802	0	0.259829	0	0	0	0	0
0.408	0	0	-0.00370265	0.259649	0	0.259675	0	0	0	-1.52e-06	-0.00304
0.41	0	0	-0.00368271	0.259563	0	0.25959	0	0	0	-8.04e-06	-0.01608
0.412	0	0	-0.00366668	0.259525	0	0.259551	0	0	0	-1.19e-06	-0.00238
0.414	0	0	-0.00365666	0.259508	0	0.259534	0	0	0	-8.2e-07	-0.00164
0.416	0	0	-0.00365373	0.259494	0	0.25952	0	0	0	-6.7e-07	-0.00134
0.418	0	0	-0.00365748	0.259474	0	0.2595	0	0	0	0	0
0.42	0	0	-0.00366468	0.259446	0	0.259472	0	0	0	1.02e-06	0.00204
0.422	0	0	-0.0036695	0.259416	0	0.259442	0	0	0	0	0
0.424	0	0	-0.00366659	0.259394	0	0.25942	0	0	0	0	0
0.426	0	0	-0.00365311	0.259396	0	0.259422	0	0	0	0	0
0.428	0	0	-0.00362726	0.259436	0	0.259462	0	0	0	0	0
0.43	0	0	-0.00358762	0.259522	0	0.259546	0	0	0	2.01e-06	0.00402
0.432	0	0	-0.00353433	0.259658	0	0.259683	0	0	0	0	0
0.434	0	0	-0.00346893	0.259854	0	0.259877	0	0	0	0	0
0.436	0	0	-0.00339308	0.260112	0	0.260134	0	0	0	-5e-07	-0.001
0.438	0	0	-0.00330936	0.260425	0	0.260446	0	0	0	-3.68e-06	-0.00736
0.44	0	0	-0.00322325	0.260779	0	0.260799	0	0	0	0	0
0.442	0	0	-0.00314254	0.261159	0	0.261178	0	0	0	-7.39e-06	-0.01478
0.444	0	0	-0.00307452	0.261549	0	0.261567	0	0	0	0	0
0.446	0	0	-0.00302375	0.26193	0	0.261948	0	0	0	-6.49e-06	-0.01298
0.448	0	0	-0.00299177	0.262283	0	0.2623	0	0	0	-3.07e-06	-0.00614
0.45	0	0	-0.00297947	0.262586	0	0.262603	0	0	0	-1.55e-06	-0.0031
0.452	0	0	-0.00298913	0.262824	0	0.262841	0	0	0	2e-08	4e-05
0.454	0	0	-0.00302183	0.262982	0	0.262999	0	0	0	1.99e-06	0.00398
0.456	0	0	-0.00307394	0.263044	0	0.263062	0	0	0	5.43e-06	0.01086
0.458	0	0	-0.00313791	0.262989	0	0.263008	0	0	0	1.14e-06	0.00228
0.46	0	0	-0.00320559	0.262799	0	0.262819	0	0	0	1.27e-06	0.00254
0.462	0	0	-0.00326976	0.262469	0	0.262489	0	0	0	1.3e-06	0.0026
0.464	0	0	-0.0033243	0.262018	0	0.262039	0	0	0	0	0
0.466	0	0	-0.00336447	0.261489	0	0.261511	0	0	0	8.3e-07	0.00166
0.468	0	0	-0.00338705	0.260926	0	0.260948	0	0	0	3.7e-07	0.00074
0.47	0	0	-0.00339075	0.260365	0	0.260387	0	0	0	-3.4e-07	-0.00068
0.472	0	0	-0.00337685	0.259829	0	0.259851	0	0	0	0	0
0.474	0	0	-0.00334809	0.259327	0	0.259349	0	0	0	0	0
0.476	0	0	-0.00330649	0.258862	0	0.258883	0	0	0	-1.74e-06	-0.00348
0.478	0	0	-0.00325332	0.258439	0	0.258459	0	0	0	0	0
0.48	0	0	-0.00319107	0.258068	0	0.258088	0	0	0	0	0
0.482	0	0	-0.00312478	0.257765	0	0.257784	0	0	0	-6.98e-06	-0.01396
0.484	0	0	-0.00306135	0.257551	0	0.257569	0	0	0	0	0
0.486	0	0	-0.00300836	0.257446	0	0.257463	0	0	0	-1.77e-06	-0.00354
0.488	0	0	-0.00297352	0.257463	0	0.257481	0	0	0	0	0
0.49	0	0	-0.0029631	0.257601	0	0.257619	0	0	0	1.25e-06	0.0025
0.492	0	0	-0.00297871	0.257841	0	0.257858	0	0	0	6.37e-06	0.01274
0.494	0	0	-0.00301697	0.258156	0	0.258174	0	0	0	0	0
0.496	0	0	-0.00307188	0.258526	0	0.258544	0	0	0	1.98e-06	0.00396
0.498	0	0	-0.00313591	0.258932	0	0.258951	0	0	0	4.51e-06	0.00902
0.5	0	0	-0.00320222	0.259363	0	0.259383	0	0	0	0	0
0.502	0	0	-0.00326789	0.25981	0	0.25983	0	0	0	1.38e-06	0.00276
0.504	0	0	-0.00333365	0.260264	0	0.260286	0	0	0	0	0
0.506	0	0	-0.00340067	0.260714	0	0.260736	0	0	0	0	0
0.508	0	0	-0.00346811	0.261137	0	0.26116	0	0	0	-9.7e-07	-0.00194
0.51	0	0	-0.00353318	0.261511	0	0.261535	0	0	0	-1.08e-06	-0.00216
0.512	0	0	-0.00359256	0.261815	0	0.261839	0	0	0	0	0
0.514	0	0	-0.00364228	0.262032	0	0.262057	0	0	0	-1.71e-06	-0.00342
0.516	0	0	-0.00367717	0.262158	0	0.262183	0	0	0	0	0
0.518	0	0	-0.00369304	0.262201	0	0.262227	0	0	0	-2.59e-06	-0.00518
0.52	0	0	-0.00368944	0.26218	0	0.262206	0	0	0	-1.46e-06	-0.00292
0.522	0	0	-0.00366839	0.262122	0	0.262147	0	0	0	-2.5e-07	-0.0005
0.524	0	0	-0.00363139	0.262056	0	0.262081	0	0	0	4.1e-07	0.00082
0.526	0	0	-0.00357969	0.262007	0	0.262032	0	0	0	8.3e-07	0.00166
0.528	0	0	-0.00351634	0.261985	0	0.262008	0	0	0	2.45e-06	0.0049
0.53	0	0	-0.00344629	0.261982	0	0.262005	0	0	0	0	0
0.532	0	0	-0.00337452	0.26199	0	0.262012	0	0	0	0	0
0.534	0	0	-0.00330408	0.262001	0	0.262022	0	0	0	1.37e-06	0.00274
0.536	0	0	-0.003236	0.262012	0	0.262031	0	0	0	0	0
0.538	0	0	-0.00317069	0.262021	0	0.26204	0	0	0	0	0
0.54	0	0	-0.00310876	0.262023	0	0.262041	0	0	0	1.22e-06	0.00244
0.542	0	0	-0.0030502	0.262007	0	0.262025	0	0	0	0	0
0.544	0	0	-0.00299441	0.261963	0	0.261981	0	0	0	-2e-08	-4e-05
0.546	0	0	-0.00294252	0.261883	0	0.2619	0	0	0	-6.8e-07	-0.00136
0.548	0	0	-0.0028981	0.26176	0	0.261776	0	0	0	0	0
0.55	0	0	-0.00286502	0.261593	0	0.261609	0	0	0	-3.02e-06	-0.00604
0.552	0	0	-0.00284468	0.261381	0	0.261397	0	0	0	-4.3e-06	-0.0086
0.554	0	0	-0.00283482	0.261128	0	0.261143	0	0	0	-9.1e-07	-0.00182
0.556	0	0	-0.00283152	0.260844	0	0.26086	0	0	0	-9e-07	-0.0018
0.558	0	0	-0.00283228	0.260547	0	0.260562	0	0	0	9e-08	0.00018
0.56	0	0	-0.0028372	0.260249	0	0.260264	0	0	0	0	0
0.562	0	0	-0.00284822	0.259958	0	0.259973	0	0	0	5.7e-07	0.00114
0.564	0	0	-0.00286728	0.259682	0	0.259697	0	0	0	7.8e-07	0.00156
0.566	0	0	-0.00289459	0.259427	0	0.259443	0	0	0	2.19e-06	0.00438
0.568	0	0	-0.00292912	0.259206	0	0.259223	0	0	0	0	0
0.57	0	0	-0.00296958	0.259036	0	0.259053	0	0	0	1.11e-06	0.00222
0.572	0	0	-0.00301449	0.258932	0	0.25895	0	0	0	9.4e-07	0.00188
0.574	0	0	-0.00306217	0.2589	0	0.258918	0	0	0	1.35e-06	0.0027
0.576	0	0	-0.00311077	0.258932	0	0.258951	0	0	0	5.6e-07	0.00112
0.578	0	0	-0.00315807	0.259018	0	0.259037	0	0	0	-3.2e-07	-0.00064
0.58	0	0	-0.0032011	0.259145	0	0.259165	0	0	0	-7.5e-07	-0.0015
0.582	0	0	-0.00323577	0.259303	0	0.259323	0	0	0	-1.18e-06	-0.00236
0.584	0	0	-0.00325744	0.259479	0	0.2595	0	0	0	-5.68e-06	-0.01136
0.586	0	0	-0.00326263	0.259668	0	0.259688	0	0	0	-2.24e-06	-0.00448
0.588	0	0	-0.00325059	0.259865	0	0.259885	0	0	0	-5.65e-06	-0.0113
0.59	0	0	-0.00322291	0.260073	0	0.260093	0	0	0	-5.41e-06	-0.01082
0.592	0	0	-0.00318153	0.260297	0	0.260316	0	0	0	0	0
0.594	0	0	-0.00312815	0.260537	0	0.260556	0	0	0	0	0
0.596	0	0	-0.00306564	0.260781	0	0.260799	0	0	0	0	0
0.598	0	0	-0.00299903	0.260995	0	0.261012	0	0	0	0	0
0.6	0	0	-0.00293406	0.261147	0	0.261164	0	0	0	0	0
0.602	0	0	-0.00287507	0.261218	0	0.261234	0	0	0	1.76e-06	0.00352
0.604	0	0	-0.00282454	0.26121	0	0.261225	0	0	0	0	0
0.606	0	0	-0.00278366	0.261144	0	0.261159	0	0	0	1.268e-05	0.02536
0.608	0	0	-0.00275235	0.261056	0	0.261071	0	0	0	6.96e-06	0.01392
0.61	0	0	-0.00272855	0.260979	0	0.260993	0	0	0	1.234e-05	0.02468
0.612	0	0	-0.00270792	0.260937	0	0.260951	0	0	0	1.45e-06	0.0029
0.614	0	0	-0.00268457	0.260945	0	0.260959	0	0	0	1.01e-06	0.00202
0.616	0	0	-0.0026522	0.261015	0	0.261029	0	0	0	9.3e-07	0.00186
0.618	0	0	-0.00260699	0.261149	0	0.261162	0	0	0	0	0
0.62	0	0	-0.00255029	0.261345	0	0.261358	0	0	0	0	0
0.622	0	0	-0.00248756	0.261594	0	0.261606	0	0	0	-1.7e-06	-0.0034
0.624	0	0	-0.00242542	0.261873	0	0.261884	0	0	0	-2.11e-06	-0.00422
0.626	0	0	-0.00237006	0.262148	0	0.262158	0	0	0	-5e-06	-0.01
0.628	0	0	-0.00232662	0.262385	0	0.262395	0	0	0	-7.74e-06	-0.01548
0.63	0	0	-0.00229912	0.262553	0	0.262563	0	0	0	-2.29e-06	-0.00458
0.632	0	0	-0.00229109	0.262631	0	0.262641	0	0	0	0	0
0.634	0	0	-0.00230601	0.262607	0	0.262617	0	0	0	-1.74e-06	-0.00348
0.636	0	0	-0.00234786	0.262488	0	0.262498	0	0	0	-1.01e-06	-0.00202
0.638	0	0	-0.00242052	0.262296	0	0.262307	0	0	0	0	0
0.64	0	0	-0.0025245	0.262058	0	0.26207	0	0	0	0	0
0.642	0	0	-0.0026542	0.261805	0	0.261818	0	0	0	0	0
0.644	0	0	-0.00279954	0.261564	0	0.261579	0	0	0	0	0
0.646	0	0	-0.00294953	0.261353	0	0.26137	0	0	0	2.47e-06	0.00494
0.648	0	0	-0.0030944	0.261175	0	0.261193	0	0	0	0	0
0.65	0	0	-0.00322649	0.26102	0	0.26104	0	0	0	0	0
0.652	0	0	-0.00334007	0.260877	0	0.260898	0	0	0	0	0
0.654	0	0	-0.00342989	0.260737	0	0.26076	0	0	0	0	0
0.656	0	0	-0.00349071	0.260601	0	0.260625	0	0	0	9e-08	0.00018
0.658	0	0	-0.00351986	0.260474	0	0.260497	0	0	0	-1.49e-06	-0.00298
0.66	0	0	-0.00351966	0.260357	0	0.26038	0	0	0	-1.21e-06	-0.00242
0.662	0	0	-0.00349626	0.260248	0	0.260272	0	0	0	-1.087e-05	-0.02174
0.664	0	0	-0.00345789	0.260144	0	0.260167	0	0	0	-2.4e-06	-0.0048
0.666	0	0	-0.00341359	0.260039	0	0.260061	0	0	0	0	0
0.668	0	0	-0.00337118	0.259936	0	0.259958	0	0	0	-3e-08	-6e-05
0.67	0	0	-0.00333501	0.259844	0	0.259865	0	0	0	9.5e-07	0.0019
0.672	0	0	-0.00330542	0.259777	0	0.259798	0	0	0	0	0
0.674	0	0	-0.00328033	0.259747	0	0.259768	0	0	0	8.2e-07	0.00164
0.676	0	0	-0.00325793	0.259755	0	0.259776	0	0	0	4.82e-06	0.00964
0.678	0	0	-0.00323847	0.259799	0	0.259819	0	0	0	0	0
0.68	0	0	-0.00322433	0.259876	0	0.259896	0	0	0	0	0
0.682	0	0	-0.00321882	0.259983	0	0.260003	0	0	0	0	0
0.684	0	0	-0.00322494	0.260104	0	0.260124	0	0	0	2.4e-06	0.0048
0.686	0	0	-0.003245	0.260213	0	0.260233	0	0	0	0	0
0.688	0	0	-0.0032801	0.260282	0	0.260303	0	0	0	2.01e-06	0.00402
0.69	0	0	-0.00332871	0.260292	0	0.260313	0	0	0	5.4e-07	0.00108
0.692	0	0	-0.00338581	0.260244	0	0.260266	0	0	0	0	0
0.694	0	0	-0.00344436	0.260148	0	0.260171	0	0	0	-1.19e-06	-0.00238
0.696	0	0	-0.0034984	0.260016	0	0.260039	0	0	0	0	0
0.698	0	0	-0.00354462	0.25986	0	0.259884	0	0	0	-2.99e-06	-0.00598
0.7	0	0	-0.00358182	0.259702	0	0.259727	0	0	0	-1.461e-05	-0.02922
0.702	0	0	-0.00360942	0.259566	0	0.259591	0	0	0	-1.341e-05	-0.02682
0.704	0	0	-0.00362659	0.259469	0	0.259494	0	0	0	0	0
0.706	0	0	-0.00363304	0.259418	0	0.259444	0	0	0	-1.52e-06	-0.00304
0.708	0	0	-0.00363004	0.25942	0	0.259445	0	0	0	0	0
0.71	0	0	-0.00361953	0.259474	0	0.259499	0	0	0	2e-07	0.0004
0.712	0	0	-0.00360203	0.259573	0	0.259598	0	0	0	1.07e-06	0.00214
0.714	0	0	-0.00357565	0.259704	0	0.259729	0	0	0	1.92e-06	0.00384
0.716	0	0	-0.00353648	0.259849	0	0.259873	0	0	0	2.68e-06	0.00536
0.718	0	0	-0.00348057	0.25999	0	0.260013	0	0	0	7.07e-06	0.01414
0.72	0	0	-0.00340631	0.260122	0	0.260144	0	0	0	0	0
0.722	0	0	-0.00331517	0.260241	0	0.260262	0	0	0	6.59e-06	0.01318
0.724	0	0	-0.00321041	0.260347	0	0.260366	0	0	0	7.35e-06	0.0147
0.726	0	0	-0.00309535	0.26043	0	0.260449	0	0	0	1.11e-06	0.00222
0.728	0	0	-0.00297331	0.260486	0	0.260503	0	0	0	0	0
0.73	0	0	-0.0028482	0.260514	0	0.26053	0	0	0	0	0
0.732	0	0	-0.0027243	0.260521	0	0.260536	0	0	0	0	0
0.734	0	0	-0.0026055	0.260511	0	0.260524	0	0	0	-7.34e-06	-0.01468
0.736	0	0	-0.00249591	0.260484	0	0.260496	0	0	0	-5.26e-06	-0.01052
0.738	0	0	-0.00240115	0.260447	0	0.260458	0	0	0	-4.83e-06	-0.00966
0.74	0	0	-0.0023267	0.260414	0	0.260425	0	0	0	-1.61e-06	-0.00322
0.742	0	0	-0.00227593	0.260402	0	0.260412	0	0	0	-1.73e-06	-0.00346
0.744	0	0	-0.00225149	0.260423	0	0.260433	0	0	0	1.4e-07	0.00028
0.746	0	0	-0.00225623	0.260482	0	0.260492	0	0	0	2.33e-06	0.00466
0.748	0	0	-0.00229054	0.260566	0	0.260576	0	0	0	1.75e-06	0.0035
0.75	0	0	-0.00235015	0.260653	0	0.260664	0	0	0	1.99e-06	0.00398
0.752	0	0	-0.00242762	0.260716	0	0.260727	0	0	0	1.76e-06	0.00352
0.754	0	0	-0.0025162	0.260731	0	0.260743	0	0	0	1.22e-06	0.00244
0.756	0	0	-0.00261221	0.260684	0	0.260697	0	0	0	0	0
0.758	0	0	-0.00271422	0.260571	0	0.260585	0	0	0	0	0
0.76	0	0	-0.00282074	0.2604	0	0.260416	0	0	0	-2.04e-06	-0.00408
0.762	0	0	-0.00292971	0.260194	0	0.26021	0	0	0	-9e-07	-0.0018
0.764	0	0	-0.00303965	0.259971	0	0.259989	0	0	0	-8.9e-07	-0.00178
0.766	0	0	-0.00315018	0.259745	0	0.259765	0	0	0	-1.48e-06	-0.00296
0.768	0	0	-0.00325991	0.259524	0	0.259545	0	0	0	-7.5e-07	-0.0015
0.77	0	0	-0.00336469	0.259321	0	0.259343	0	0	0	7e-08	0.00014
0.772	0	0	-0.00345868	0.259154	0	0.259177	0	0	0	8.7e-07	0.00174
0.774	0	0	-0.00353516	0.259037	0	0.259061	0	0	0	7e-07	0.0014
0.776	0	0	-0.00358715	0.258971	0	0.258996	0	0	0	3.96e-06	0.00792
0.778	0	0	-0.00361018	0.258958	0	0.258983	0	0	0	1.97e-06	0.00394
0.78	0	0	-0.00360415	0.259003	0	0.259029	0	0	0	2.57e-06	0.00514
0.782	0	0	-0.00357134	0.259114	0	0.259138	0	0	0	1.27e-06	0.00254
0.784	0	0	-0.00351411	0.259294	0	0.259318	0	0	0	4.1e-07	0.00082
0.786	0	0	-0.00343427	0.259544	0	0.259567	0	0	0	7e-07	0.0014
0.788	0	0	-0.00333437	0.259856	0	0.259877	0	0	0	3.3e-07	0.00066
0.79	0	0	-0.00322012	0.260208	0	0.260228	0	0	0	4.3e-07	0.00086
0.792	0	0	-0.00310053	0.260572	0	0.260591	0	0	0	0	0
0.794	0	0	-0.00298527	0.260919	0	0.260936	0	0	0	0	0
0.796	0	0	-0.00288219	0.261224	0	0.26124	0	0	0	1.91e-06	0.00382
0.798	0	0	-0.00279667	0.261473	0	0.261488	0	0	0	3.62e-06	0.00724
0.8	0	0	-0.00273149	0.261661	0	0.261675	0	0	0	1.26e-06	0.00252
0.802	0	0	-0.00268678	0.261788	0	0.261802	0	0	0	8e-07	0.0016
0.804	0	0	-0.00266069	0.261859	0	0.261873	0	0	0	-1.3e-07	-0.00026
0.806	0	0	-0.00265026	0.261879	0	0.261892	0	0	0	-1.05e-06	-0.0021
0.808	0	0	-0.00265195	0.261847	0	0.26186	0	0	0	0	0
0.81	0	0	-0.00266166	0.261762	0	0.261776	0	0	0	-1.17e-06	-0.00234
0.812	0	0	-0.00267548	0.261626	0	0.26164	0	0	0	-1.6e-06	-0.0032
0.814	0	0	-0.00269129	0.261443	0	0.261457	0	0	0	-4.3e-06	-0.0086
0.816	0	0	-0.00270985	0.261227	0	0.261241	0	0	0	-6.65e-06	-0.0133
0.818	0	0	-0.0027336	0.261005	0	0.261019	0	0	0	-1.54e-06	-0.00308
0.82	0	0	-0.00276362	0.260812	0	0.260827	0	0	0	-7.9e-07	-0.00158
0.822	0	0	-0.00279814	0.260677	0	0.260692	0	0	0	0	0
0.824	0	0	-0.00283362	0.26061	0	0.260625	0	0	0	0	0
0.826	0	0	-0.00286596	0.260608	0	0.260624	0	0	0	8.3e-07	0.00166
0.828	0	0	-0.00289087	0.26067	0	0.260686	0	0	0	1.86e-06	0.00372
0.83	0	0	-0.00290509	0.260789	0	0.260805	0	0	0	5.9e-07	0.00118
0.832	0	0	-0.00290733	0.260948	0	0.260964	0	0	0	9e-07	0.0018
0.834	0	0	-0.00289865	0.261121	0	0.261137	0	0	0	-3e-07	-0.0006
0.836	0	0	-0.00288294	0.261282	0	0.261298	0	0	0	-1.2e-07	-0.00024
0.838	0	0	-0.00286645	0.261416	0	0.261431	0	0	0	2.2e-07	0.00044
0.84	0	0	-0.00285557	0.261519	0	0.261534	0	0	0	3.3e-07	0.00066
0.842	0	0	-0.00285568	0.261595	0	0.261611	0	0	0	1.67e-06	0.00334
0.844	0	0	-0.00287094	0.261651	0	0.261667	0	0	0	5.1e-07	0.00102
0.846	0	0	-0.002903	0.261693	0	0.26171	0	0	0	4.7e-07	0.00094
0.848	0	0	-0.00295042	0.261721	0	0.261737	0	0	0	1.12e-06	0.00224
0.85	0	0	-0.00301127	0.261727	0	0.261744	0	0	0	6.8e-07	0.00136
0.852	0	0	-0.00308587	0.261704	0	0.261722	0	0	0	8.9e-07	0.00178
0.854	0	0	-0.00317582	0.261651	0	0.261671	0	0	0	3.49e-06	0.00698
0.856	0	0	-0.00328115	0.261573	0	0.261593	0	0	0	4.77e-06	0.00954
0.858	0	0	-0.00339989	0.261481	0	0.261503	0	0	0	0	0
0.86	0	0	-0.00353046	0.261394	0	0.261417	0	0	0	1.3e-06	0.0026
0.862	0	0	-0.00367281	0.261326	0	0.261352	0	0	0	6.4e-07	0.00128
0.864	0	0	-0.00382679	0.261284	0	0.261312	0	0	0	-5e-07	-0.001
0.866	0	0	-0.0039903	0.261268	0	0.261299	0	0	0	-5.9e-07	-0.00118
0.868	0	0	-0.00415937	0.261279	0	0.261312	0	0	0	-2.81e-06	-0.00562
0.87	0	0	-0.00432938	0.261314	0	0.26135	0	0	0	-9e-07	-0.0018
0.872	0	0	-0.00449546	0.261369	0	0.261408	0	0	0	-7.5e-07	-0.0015
0.874	0	0	-0.0046518	0.261441	0	0.261482	0	0	0	-2.02e-06	-0.00404
0.876	0	0	-0.00479191	0.26152	0	0.261564	0	0	0	0	0
0.878	0	0	-0.00491114	0.261594	0	0.26164	0	0	0	6.3e-07	0.00126
0.88	0	0	-0.00500884	0.261649	0	0.261697	0	0	0	0	0
0.882	0	0	-0.00508734	0.261671	0	0.26172	0	0	0	6.9e-07	0.00138
0.884	0	0	-0.00514826	0.261644	0	0.261695	0	0	0	0	0
0.886	0	0	-0.00518993	0.261563	0	0.261615	0	0	0	0	0
0.888	0	0	-0.00520943	0.261429	0	0.261481	0	0	0	-2e-08	-4e-05
0.89	0	0	-0.00520674	0.26125	0	0.261302	0	0	0	0	0
0.892	0	0	-0.00518675	0.261035	0	0.261086	0	0	0	0	0
0.894	0	0	-0.00515999	0.260799	0	0.26085	0	0	0	0	0
0.896	0	0	-0.00514486	0.260564	0	0.260615	0	0	0	1.8e-07	0.00036
0.898	0	0	-0.00516772	0.260356	0	0.260407	0	0	0	0	0
0.9	0	0	-0.00525887	0.260195	0	0.260248	0	0	0	2.3e-07	0.00046
0.902	0	0	-0.00544889	0.260082	0	0.260139	0	0	0	0	0
0.904	0	0	-0.00576727	0.259993	0	0.260057	0	0	0	0	0
0.906	0	0	-0.00624309	0.25988	0	0.259955	0	0	0	-6e-08	-0.00012
0.908	0	0	-0.00690566	0.259692	0	0.259784	0	0	0	-4.3e-07	-0.00086
0.91	0	0	-0.00778105	0.259384	0	0.2595	0	0	0	0	0
0.912	0	0	-0.00888711	0.258935	0	0.259087	0	0	0	-3.7e-07	-0.00074
0.914	0	0	-0.0102312	0.258351	0	0.258554	0	0	0	0	0
0.916	0	0	-0.0118055	0.257674	0	0.257944	0	0	0	0	0
0.918	0	0	-0.0135771	0.256994	0	0.257352	0	0	0	0	0
0.92	0	0	-0.0154793	0.25647	0	0.256937	0	0	0	-6.5e-07	-0.0013
0.922	0	0	-0.0174072	0.256323	0	0.256914	0	0	0	0	0
0.924	0	0	-0.0192126	0.256841	0	0.257559	0	0	0	0	0
0.926	0	0	-0.0206978	0.258377	0	0.259205	0	0	0	0	0
0.928	0	0	-0.0216136	0.261345	0	0.262237	0	0	0	0	0
0.93	0	0	-0.0216607	0.266201	0	0.267081	0	0	0	0	0
0.932	0	0	-0.0204912	0.273423	0	0.27419	0	0	0	0	0
0.934	0	0	-0.017709	0.283488	0	0.28404	0	0	0	0	0
0.936	0	0	-0.012871	0.296853	0	0.297132	0	0	0	5.425e-05	0.1085
0.938	0	0	-0.00549374	0.313919	0	0.313967	0	0	0	0	0
0.94	-2.184e-05	0.00553078	0.00493029	0.334971	0.00553082	0.335007	0.00185287	0.0718165	0.42245	0	0
0.942	0.00090197	0.0128519	0.0189039	0.36011	0.0128835	0.360606	0.00464588	0.180073	1.05925	0	0
0.944	0.00306407	0.0222753	0.0368783	0.38921	0.0224851	0.390953	0.0087906	0.340721	2.00424	0	0
0.946	0.0067876	0.0340943	0.0591888	0.421917	0.0347634	0.426048	0.0148109	0.574065	3.37686	0.00010007	0.20014
0.948	0.0124142	0.0485688	0.0859788	0.45772	0.0501302	0.465726	0.0233469	0.90492	5.32306	0.00014582	0.29164
0.95	0.0202865	0.065916	0.117124	0.496033	0.0689671	0.509673	0.0351507	1.36243	8.01429	0.00030388	0.60776
0.952	0.0307247	0.0863062	0.152181	0.536231	0.091612	0.557407	0.0510652	1.97927	11.6428	0.00042065	0.8413
0.954	0.0440027	0.109859	0.190391	0.577632	0.118344	0.6082	0.0719768	2.7898	16.4106	0.00070551	1.41102
0.956	0.0603265	0.136637	0.230763	0.619438	0.149362	0.661026	0.0987323	3.82683	22.5108	0.00102425	2.0485
0.958	0.0798216	0.166637	0.27221	0.660747	0.184768	0.714622	0.13204	5.11781	30.1048	0.00137606	2.75212
0.96	0.10253	0.199784	0.313674	0.700645	0.224558	0.767655	0.172383	6.6815	39.303	0.00174779	3.49558
0.962	0.128417	0.235938	0.354202	0.738318	0.268622	0.818885	0.21997	8.52598	50.1528	0.00228609	4.57218
0.964	0.157375	0.274899	0.392924	0.773089	0.31676	0.867211	0.274698	10.6472	62.6305	0.00290314	5.80628
0.966	0.189232	0.316424	0.428987	0.804453	0.368691	0.911688	0.336132	13.0284	76.6374	0.00360103	7.20206
0.968	0.223749	0.360238	0.461539	0.832124	0.424069	0.95155	0.403523	15.6404	92.0026	0.0042584	8.5168
0.97	0.260622	0.40605	0.489792	0.85603	0.482494	0.986247	0.475858	18.4441	108.495	0.00477966	9.55932
0.972	0.299498	0.453576	0.513203	0.876332	0.543535	1.01555	0.551985	21.3948	125.852	0.00510947	10.2189
0.974	0.339996	0.502554	0.531641	0.893491	0.60676	1.0397	0.630846	24.4514	143.832	0.00504406	10.0881
0.976	0.381743	0.552767	0.545447	0.908215	0.671773	1.05942	0.711689	27.5848	162.264	0.00480902	9.61804
0.978	0.424408	0.604057	0.555302	0.921259	0.738246	1.07568	0.794113	30.7796	181.056	0.00452886	9.05772
0.98	0.467713	0.656318	0.561958	0.933262	0.805921	1.08939	0.877963	34.0296	200.174	0.00426656	8.53312
0.982	0.511432	0.709486	0.565999	0.944674	0.874604	1.10126	0.963163	37.3319	219.599	0.00417647	8.35294
0.984	0.555375	0.763524	0.567742	0.955712	0.944146	1.11163	1.04954	40.6798	239.293	0.00452296	9.04592
0.986	0.599371	0.818403	0.567336	0.966357	1.01441	1.12059	1.13674	44.0595	259.174	0.00556849	11.137
0.988	0.643257	0.874083	0.564942	0.976387	1.08527	1.12805	1.22423	47.4508	279.122	0.00749829	14.9966
0.99	0.686894	0.930501	0.56089	0.98538	1.15657	1.13383	1.31136	50.8277	298.987	0.0106516	21.3032
0.992	0.730172	0.987552	0.555671	0.992746	1.22817	1.13768	1.39727	54.1577	318.574	0.0155224	31.0447
0.994	0.773019	1.04508	0.549792	0.997768	1.29991	1.13922	1.48087	57.3982	337.637	0.0220913	44.1826
0.996	0.815398	1.10288	0.54357	0.999654	1.37158	1.13788	1.56069	60.492	355.835	0.0302921	60.5842
0.998	0.85728	1.16067	0.53699	0.997555	1.44295	1.1329	1.63472	63.3613	372.713	0.0395801	79.1602
1	0.898624	1.21811	0.529702	0.990593	1.51371	1.12332	1.70039	65.9066	387.686	0.0492682	98.5364
1.002	0.939354	1.27479	0.521132	0.977893	1.5835	1.10809	1.75466	68.0099	400.058	0.0582723	116.545
1.004	0.979346	1.33023	0.510642	0.958599	1.65186	1.08613	1.79412	69.5397	409.057	0.0657082	131.416
1.006	1.01843	1.38389	0.497637	0.931923	1.71824	1.05647	1.81526	70.3589	413.876	0.0706159	141.232
1.008	1.05638	1.43516	0.481569	0.897245	1.78203	1.01831	1.81466	70.3358	413.74	0.0730154	146.031
1.01	1.09295	1.48343	0.4619	0.85422	1.84258	0.971104	1.78934	69.3542	407.966	0.0726404	145.281
1.012	1.12783	1.52804	0.438071	0.802853	1.89919	0.914593	1.73698	67.3248	396.028	0.0700678	140.136
1.014	1.16069	1.56836	0.409586	0.743579	1.95114	0.848923	1.65637	64.2002	377.648	0.0661799	132.36
1.016	1.19114	1.60381	0.376192	0.677314	1.99776	0.774774	1.54781	59.9926	352.898	0.0604914	120.983
1.018	1.21883	1.63391	0.338116	0.605479	2.03843	0.693489	1.41363	54.7919	322.306	0.0531898	106.38
1.02	1.24342	1.6583	0.296242	0.530009	2.07269	0.607181	1.2585	48.7791	286.936	0.0445108	89.0217
1.022	1.26467	1.67679	0.252133	0.453287	2.10025	0.51869	1.08938	42.2239	248.376	0.0356138	71.2276
1.024	1.2825	1.68939	0.207837	0.377944	2.12105	0.431322	0.914855	35.4595	208.585	0.0269969	53.9938
1.026	1.29697	1.6963	0.165526	0.306519	2.13532	0.348357	0.743853	28.8315	169.597	0.0200437	40.0874
1.028	1.30831	1.69791	0.127057	0.241092	2.14349	0.272523	0.584151	22.6415	133.185	0.0154847	30.9694
1.03	1.31687	1.69473	0.0936432	0.183065	2.14622	0.205625	0.441316	17.1053	100.619	0.0126328	25.2656
1.032	1.32304	1.68736	0.0657131	0.133155	2.14421	0.148487	0.318387	12.3406	72.5918	0.0104899	20.9797
1.034	1.32726	1.67645	0.0429935	0.0915069	2.13825	0.101104	0.216185	8.37925	49.2897	0.00885377	17.7075
1.036	1.32988	1.66262	0.024771	0.0578151	2.12906	0.0628983	0.133914	5.19047	30.5322	0.00717573	14.3515
1.038	1.33124	1.64646	0.0102216	0.0314401	2.11732	0.0330599	0.0699983	2.71311	15.9595	0.00562349	11.247
1.04	1.33158	1.62851	-0.00131275	0.0115377	2.1036	0.0116122	0.0244274	0.946797	5.56939	0.00421637	8.43274
1.042	1.33158	1.60889	-0.0101924	-0.0028312	2.08845	0.0105783	0.0220922	0.856288	5.03699	0.00301091	6.02182
1.044	1.33158	1.58927	-0.016523	-0.012618	2.07337	0.0207899	0.0431053	1.67075	9.82794	0.00194226	3.88452
1.046	1.33158	1.56965	-0.0203303	-0.0187239	2.05837	0.0276388	0.056891	2.20508	12.971	0.00113379	2.26758
1.048	1.33158	1.55003	-0.0217697	-0.0219691	2.04345	0.0309283	0.0632006	2.44963	14.4096	0.00045211	0.90422
1.05	1.33158	1.53041	-0.0212627	-0.0230815	2.02861	0.0313824	0.0636627	2.46755	14.515	-7.262e-05	-0.14524
1.052	1.33158	1.51079	-0.0194915	-0.0226797	2.01385	0.0299047	0.0602235	2.33424	13.7308	-0.00045601	-0.91202
1.054	1.33158	1.49117	-0.0172516	-0.0212657	1.99917	0.0273833	0.054744	2.12186	12.4815	-0.00072344	-1.44688
1.056	1.33158	1.47155	-0.0152277	-0.0192336	1.98458	0.0245319	0.0486855	1.88704	11.1002	-0.00092397	-1.84794
1.058	1.33158	1.45193	-0.013798	-0.0168784	1.97008	0.0218006	0.0429488	1.66468	9.79225	-0.00110339	-2.20678
1.06	1.33158	1.43231	-0.0129552	-0.0144087	1.95566	0.0193765	0.0378938	1.46875	8.63973	-0.00123888	-2.47776
1.062	1.33158	1.41269	-0.0123816	-0.0119757	1.94134	0.0172257	0.0334408	1.29616	7.62445	-0.00136153	-2.72306
1.064	1.33158	1.39307	-0.0116458	-0.00969219	1.92711	0.0151514	0.0291983	1.13172	6.65716	-0.00140454	-2.80908
1.066	1.33158	1.37345	-0.0104338	-0.00763239	1.91297	0.0129274	0.0247298	0.958521	5.63836	-0.00135343	-2.70686
1.068	1.33158	1.35383	-0.00871602	-0.00583622	1.89894	0.0104895	0.019919	0.772053	4.54149	-0.00115213	-2.30426
1.07	1.33158	1.33421	-0.00677313	-0.00431631	1.885	0.00803155	0.0151395	0.586801	3.45177	-0.0008712	-1.7424
1.072	1.33158	1.31459	-0.00507203	-0.0030567	1.87116	0.0059219	0.0110808	0.42949	2.52641	-0.00056087	-1.12174
1.074	1.33158	1.29497	-0.00405202	-0.00201597	1.85743	0.00452581	0.00840639	0.325829	1.91664	-0.00029751	-0.59502
1.076	1.33158	1.27535	-0.00392129	-0.00114049	1.84381	0.00408378	0.00752969	0.291849	1.71676	-0.00011662	-0.23324
1.078	1.33158	1.25573	-0.00455598	-0.00038044	1.83029	0.00457184	0.00836779	0.324333	1.90784	-2.898e-05	-0.05796
1.08	1.33158	1.23611	-0.00554797	0.00029851	1.81689	0.00555599	0.0100946	0.391264	2.30155	-3.082e-05	-0.06164
1.082	1.33158	1.21649	-0.00637979	0.0009157	1.80359	0.00644517	0.0116245	0.450561	2.65036	-0.00011674	-0.23348
1.084	1.33158	1.19687	-0.00664766	0.00148131	1.79042	0.0068107	0.012194	0.472636	2.78021	-0.00027431	-0.54862
1.086	1.33158	1.17725	-0.00623166	0.00199877	1.77736	0.00654436	0.0116317	0.450842	2.65201	-0.00047525	-0.9505
1.088	1.33158	1.15763	-0.00533688	0.00247107	1.76443	0.0058812	0.010377	0.402208	2.36593	-0.00069094	-1.38188
1.09	1.33158	1.13801	-0.00438715	0.0029097	1.75162	0.00526436	0.00922115	0.357409	2.10241	-0.00090293	-1.80586
1.092	1.33158	1.11839	-0.00382157	0.00333585	1.73894	0.0050727	0.00882111	0.341903	2.0112	-0.00106856	-2.13712
1.094	1.33158	1.09877	-0.00388975	0.0037748	1.72638	0.00542026	0.00935746	0.362692	2.13348	-0.00126038	-2.52076
1.096	1.33158	1.07915	-0.00453973	0.00424803	1.71396	0.00621731	0.0106562	0.413032	2.4296	-0.00128379	-2.56758
1.098	1.33158	1.05953	-0.00544549	0.00476337	1.70168	0.00723485	0.0123114	0.477186	2.80697	-0.00130996	-2.61992
1.1	1.33158	1.03991	-0.00615857	0.00530688	1.68953	0.00812963	0.0137353	0.532375	3.13162	-0.00130435	-2.6087
1.102	1.33158	1.02029	-0.00631488	0.00584512	1.67753	0.00860483	0.0144348	0.55949	3.29112	-0.00122642	-2.45284
1.104	1.33158	1.00067	-0.00580281	0.00634328	1.66567	0.00859708	0.0143199	0.555034	3.26491	-0.00118217	-2.36434
1.106	1.33158	0.981045	-0.00481587	0.00678592	1.65395	0.00832114	0.0137628	0.533441	3.13789	-0.00107816	-2.15632
1.108	1.33158	0.961425	-0.00376701	0.00717983	1.64239	0.00810804	0.0133166	0.516147	3.03616	-0.00101874	-2.03748
1.11	1.33158	0.941805	-0.00310348	0.00754426	1.63099	0.00815766	0.013305	0.515699	3.03352	-0.00095496	-1.90992
1.112	1.33158	0.922185	-0.00310484	0.00790924	1.61974	0.00849683	0.0137626	0.533435	3.13785	-0.00090934	-1.81868
1.114	1.33158	0.902565	-0.00375596	0.00832022	1.60865	0.00912871	0.0146849	0.56918	3.34812	-0.00085839	-1.71678
1.116	1.33158	0.882945	-0.00475166	0.00882907	1.59772	0.0100265	0.0160195	0.620912	3.65243	-0.00081194	-1.62388
1.118	1.33158	0.863325	-0.00562762	0.00947384	1.58696	0.0110192	0.0174871	0.677795	3.98703	-0.00078994	-1.57988
1.12	1.33158	0.843705	-0.00596103	0.0102643	1.57637	0.0118697	0.0187111	0.725235	4.26609	-0.00076931	-1.53862
1.122	1.33158	0.824085	-0.00555504	0.011178	1.56596	0.0124822	0.0195467	0.757624	4.45661	-0.00074302	-1.48604
1.124	1.33158	0.804465	-0.00452354	0.0121671	1.55573	0.0129808	0.0201945	0.782733	4.60431	-0.00080015	-1.6003
1.126	1.33158	0.784845	-0.00323775	0.013168	1.54567	0.0135602	0.0209597	0.81239	4.77876	-0.00083144	-1.66288
1.128	1.33158	0.765225	-0.00216021	0.0141053	1.5358	0.0142698	0.0219155	0.84944	4.9967	-0.00094692	-1.89384
1.13	1.33158	0.745605	-0.00164084	0.0149009	1.52612	0.014991	0.0228781	0.886748	5.21617	-0.0010061	-2.0122
1.132	1.33158	0.725985	-0.00176558	0.0154961	1.51663	0.0155963	0.0236539	0.916818	5.39305	-0.00099234	-1.98468
1.134	1.33158	0.706365	-0.0023267	0.0158596	1.50734	0.0160294	0.0241617	0.936499	5.50882	-0.0010641	-2.1282
1.136	1.33158	0.686745	-0.00292745	0.0159772	1.49824	0.0162431	0.0243362	0.943263	5.54861	-0.00108234	-2.16468
1.138	1.33158	0.667125	-0.00317087	0.0158485	1.48935	0.0161626	0.0240717	0.933013	5.48831	-0.00118665	-2.3733
1.14	1.33158	0.647505	-0.00284626	0.0155022	1.48067	0.0157613	0.0233373	0.904547	5.32086	-0.00117262	-2.34524
1.142	1.33158	0.627885	-0.00202851	0.0150015	1.47219	0.015138	0.0222861	0.863801	5.08118	-0.00118567	-2.37134
1.144	1.33158	0.608265	-0.00104459	0.014424	1.46393	0.0144618	0.0211711	0.820586	4.82698	-0.00115428	-2.30856
1.146	1.33158	0.588645	-0.00032188	0.0138427	1.45589	0.0138465	0.0201589	0.781354	4.5962	-0.00102259	-2.04518
1.148	1.33158	0.569025	-0.00018839	0.013327	1.44807	0.0133284	0.0193004	0.748077	4.40046	-0.00097941	-1.95882
1.15	1.33158	0.549405	-0.00071811	0.012949	1.44047	0.0129689	0.0186813	0.724081	4.2593	-0.00091596	-1.83192
1.152	1.33158	0.529785	-0.00169323	0.0127758	1.4331	0.0128875	0.0184692	0.715859	4.21093	-0.00072969	-1.45938
1.154	1.33158	0.510165	-0.00269775	0.0128536	1.42597	0.0131337	0.0187282	0.7259	4.27	-0.00069797	-1.39594
1.156	1.33158	0.490545	-0.00329896	0.0131919	1.41907	0.0135982	0.0192967	0.747934	4.39961	-0.00058885	-1.1777
1.158	1.33158	0.470925	-0.0032382	0.0137639	1.4124	0.0141397	0.0199709	0.774067	4.55334	-0.00053237	-1.06474
1.16	1.33158	0.451305	-0.00254613	0.0145216	1.40598	0.0147432	0.0207287	0.803436	4.7261	-0.0004871	-0.9742
1.162	1.33158	0.431685	-0.00152711	0.0154052	1.39981	0.0154807	0.02167	0.839924	4.94073	-0.00043592	-0.87184
1.164	1.33158	0.412065	-0.00061835	0.0163413	1.39388	0.016353	0.0227942	0.883496	5.19703	-0.00049484	-0.98968
1.166	1.33158	0.392445	-0.00019142	0.0172455	1.38821	0.0172465	0.0239418	0.927977	5.45869	-0.00048377	-0.96754
1.168	1.33158	0.372825	-0.00038845	0.018032	1.38279	0.0180362	0.0249403	0.966677	5.68634	-0.0004697	-0.9394
1.17	1.33158	0.353205	-0.00106332	0.0186344	1.37763	0.0186647	0.0257131	0.99663	5.86253	-0.00048503	-0.97006
1.172	1.33158	0.333585	-0.00185223	0.0190343	1.37273	0.0191243	0.0262525	1.01754	5.98552	-0.00046351	-0.92702
1.174	1.33158	0.313965	-0.00234182	0.0192761	1.3681	0.0194178	0.0265655	1.02967	6.05687	-0.00046929	-0.93858
1.176	1.33158	0.294345	-0.00225779	0.0194478	1.36373	0.0195784	0.0266996	1.03487	6.08747	-0.00048848	-0.97696
1.178	1.33158	0.274725	-0.0015895	0.0196541	1.35963	0.0197183	0.0268095	1.03913	6.11253	-0.00038739	-0.77478
1.18	1.33158	0.255105	-0.00059548	0.0200004	1.3558	0.0200093	0.0271286	1.0515	6.18527	-0.00040624	-0.81248
1.182	1.33158	0.235485	0.00031269	0.0205751	1.35225	0.0205775	0.0278258	1.07852	6.34424	-0.00035754	-0.71508
1.184	1.33158	0.215865	0.00075636	0.0214339	1.34897	0.0214472	0.0289316	1.12138	6.59636	-0.00039496	-0.78992
1.186	1.33158	0.196245	0.00056118	0.0225985	1.34597	0.0226054	0.0304262	1.17931	6.93712	-0.00039954	-0.79908
1.188	1.33158	0.176625	-0.00016424	0.0240556	1.34325	0.0240561	0.0323133	1.25245	7.36738	-0.00045505	-0.9101
1.19	1.33158	0.157005	-0.00107681	0.0257608	1.34081	0.0257833	0.0345704	1.33994	7.88199	-0.00046716	-0.93432
1.192	1.33158	0.137385	-0.00175248	0.0276616	1.33865	0.0277171	0.0371036	1.43812	8.45954	-0.00041779	-0.83558
1.194	1.33158	0.117765	-0.00187585	0.0297186	1.33678	0.0297778	0.0398064	1.54288	9.07578	-0.0003463	-0.6926
1.196	1.33158	0.0981455	-0.00137975	0.0319017	1.3352	0.0319316	0.0426349	1.65251	9.72068	-0.0003616	-0.7232
1.198	1.33158	0.0785255	-0.00047219	0.0341691	1.3339	0.0341724	0.0455825	1.76676	10.3927	-0.00033934	-0.67868
1.2	1.33158	0.0589055	0.00046066	0.0364493	1.33289	0.0364522	0.0485866	1.8832	11.0777	-0.00026901	-0.53802
1.202	1.33158	0.0392855	0.00103067	0.0386416	1.33216	0.0386554	0.0514952	1.99594	11.7408	-0.00025614	-0.51228
1.204	1.33158	0.0196655	0.00102106	0.0406271	1.33173	0.0406399	0.0541214	2.09773	12.3396	-0.00024916	-0.49832
1.206	1.33158	4.548e-05	0.00047839	0.0422825	1.33158	0.0422852	0.0563063	2.18241	12.8377	-0.00022759	-0.45518
1.208	1.33158	-0.0195745	-0.00031634	0.0435087	1.33173	0.0435099	0.0579433	2.24586	13.211	-0.00023427	-0.46854
1.21	1.33158	-0.0391945	-0.0009814	0.0442577	1.33216	0.0442685	0.0589728	2.28577	13.4457	-0.00016784	-0.33568
1.212	1.33158	-0.0588145	-0.00120917	0.0445383	1.33288	0.0445547	0.0593862	2.30179	13.5399	-0.00019241	-0.38482
1.214	1.33158	-0.0784345	-0.00090344	0.0444174	1.33389	0.0444265	0.0592602	2.29691	13.5112	-0.00016652	-0.33304
1.216	1.33158	-0.0980545	-0.00022095	0.0440082	1.33519	0.0440088	0.05876	2.27752	13.3972	-0.00014825	-0.2965
1.218	1.33158	-0.117675	0.00050174	0.0434385	1.33677	0.0434413	0.0580712	2.25082	13.2401	-0.00013783	-0.27566
1.22	1.33158	-0.137295	0.000905	0.0428316	1.33864	0.0428411	0.057349	2.22283	13.0755	-0.00011105	-0.2221
1.222	1.33158	-0.156915	0.00077294	0.042306	1.3408	0.0423131	0.0567333	2.19897	12.9351	-0.00011509	-0.23018
1.224	1.33158	-0.176535	0.00013178	0.0419595	1.34323	0.0419597	0.0563618	2.18456	12.8504	-9.421e-05	-0.18842
1.226	1.33158	-0.196155	-0.00076184	0.0418549	1.34595	0.0418619	0.0563442	2.18388	12.8464	-0.0001159	-0.2318
1.228	1.33158	-0.215775	-0.00153517	0.042018	1.34895	0.0420461	0.0567182	2.19838	12.9316	-0.00012831	-0.25662
1.23	1.33158	-0.235395	-0.0018666	0.0424204	1.35223	0.0424614	0.0574176	2.22549	13.0911	-0.00013434	-0.26868
1.232	1.33158	-0.255015	-0.00162935	0.0429667	1.35578	0.0429975	0.0582953	2.25951	13.2912	-0.00015365	-0.3073
1.234	1.33158	-0.274635	-0.00094498	0.043517	1.35961	0.0435273	0.0591802	2.2938	13.493	-0.00014792	-0.29584
1.236	1.33158	-0.294255	-0.00012436	0.0439291	1.36371	0.0439293	0.0599067	2.32197	13.6586	-0.00019643	-0.39286
1.238	1.33158	-0.313875	0.00047397	0.0440965	1.36808	0.044099	0.0603308	2.3384	13.7553	-0.00019196	-0.38392
1.24	1.33158	-0.333495	0.00060449	0.0439677	1.37271	0.0439718	0.0603606	2.33956	13.7621	-0.00019675	-0.3935
1.242	1.33158	-0.353115	0.00024374	0.0435322	1.37761	0.0435329	0.0599713	2.32447	13.6733	-0.00019652	-0.39304
1.244	1.33158	-0.372735	-0.00040233	0.042793	1.38277	0.0427949	0.0591754	2.29362	13.4919	-0.00017805	-0.3561
1.246	1.33158	-0.392355	-0.00099461	0.0417469	1.38819	0.0417587	0.0579689	2.24685	13.2168	-0.00019911	-0.39822
1.248	1.33158	-0.411975	-0.00121487	0.0403741	1.39386	0.0403924	0.0563013	2.18222	12.8366	-0.00019999	-0.39998
1.25	1.33158	-0.431595	-0.00090981	0.0386523	1.39978	0.038663	0.0541198	2.09767	12.3392	-0.00019878	-0.39756
1.252	1.33158	-0.451215	-0.00016122	0.0365893	1.40596	0.0365897	0.0514434	1.99393	11.729	-0.00019492	-0.38984
1.254	1.33158	-0.470835	0.00075076	0.0342375	1.41237	0.0342458	0.0483678	1.87472	11.0278	-0.00027514	-0.55028
1.256	1.33158	-0.490455	0.00147454	0.0316919	1.41904	0.0317262	0.0450206	1.74498	10.2646	-0.00025483	-0.50966
1.258	1.33158	-0.510075	0.00174569	0.0290892	1.42594	0.0291415	0.0415539	1.61062	9.47422	-0.00029683	-0.59366
1.26	1.33158	-0.529695	0.00150355	0.02659	1.43307	0.0266325	0.0381662	1.47931	8.70183	-0.00029434	-0.58868
1.262	1.33158	-0.549315	0.00091195	0.024339	1.44044	0.024356	0.0350834	1.35982	7.99895	-0.00028113	-0.56226
1.264	1.33158	-0.568935	0.00027791	0.022434	1.44803	0.0224358	0.0324877	1.25921	7.40715	-0.00030078	-0.60156
1.266	1.33158	-0.588555	-9.09e-05	0.0209139	1.45585	0.0209141	0.0304479	1.18015	6.94207	-0.00031791	-0.63582
1.268	1.33158	-0.608175	-2.535e-05	0.0197633	1.4639	0.0197633	0.0289315	1.12137	6.59632	-0.00030387	-0.60774
1.27	1.33158	-0.627795	0.00043085	0.0189332	1.47216	0.0189381	0.0278798	1.08061	6.35655	-0.00026806	-0.53612
1.272	1.33158	-0.647415	0.00104396	0.0183525	1.48063	0.0183821	0.0272171	1.05493	6.20546	-0.00030606	-0.61212
1.274	1.33158	-0.667035	0.00149953	0.0179303	1.48931	0.0179929	0.0267971	1.03865	6.10968	-0.00024785	-0.4957
1.276	1.33158	-0.686655	0.00154847	0.0175734	1.4982	0.0176415	0.0264305	1.02444	6.0261	-0.00019869	-0.39738
1.278	1.33158	-0.706275	0.00112267	0.0172105	1.5073	0.0172471	0.0259965	1.00762	5.92715	-0.00020524	-0.41048
1.28	1.33158	-0.725895	0.00036892	0.0168032	1.51659	0.0168073	0.0254897	0.987973	5.81161	-0.00019002	-0.38004
1.282	1.33158	-0.745515	-0.00041279	0.0163394	1.52608	0.0163446	0.0249431	0.966788	5.68699	-0.00020251	-0.40502
1.284	1.33158	-0.765135	-0.00089989	0.0158169	1.53576	0.0158425	0.0243302	0.943032	5.54725	-0.00019638	-0.39276
1.286	1.33158	-0.784755	-0.00088954	0.0152269	1.54562	0.0152529	0.0235752	0.913767	5.3751	-0.00019675	-0.3935
1.288	1.33158	-0.804375	-0.00038841	0.0145521	1.55568	0.0145573	0.0226464	0.877769	5.16334	-0.00020148	-0.40296
1.29	1.33158	-0.823995	0.00039374	0.0137762	1.56591	0.0137818	0.0215812	0.836479	4.92046	-0.0002352	-0.4704
1.292	1.33158	-0.843615	0.0011435	0.0128934	1.57633	0.012944	0.020404	0.790853	4.65208	-0.00018251	-0.36502
1.294	1.33158	-0.863235	0.00158668	0.0119159	1.58691	0.0120211	0.0190764	0.739394	4.34937	-0.00015617	-0.31234
1.296	1.33158	-0.882855	0.00160932	0.0108711	1.59767	0.0109895	0.0175576	0.680529	4.00311	-0.00013189	-0.26378
1.298	1.33158	-0.902475	0.00130474	0.00978915	1.60859	0.00987572	0.015886	0.615737	3.62198	-9.153e-05	-0.18306
1.3	1.33158	-0.922095	0.00092647	0.00869607	1.61968	0.00874528	0.0141646	0.549015	3.2295	-5.698e-05	-0.11396
1.302	1.33158	-0.941715	0.00076861	0.00761666	1.63093	0.00765534	0.0124853	0.483928	2.84664	-1.893e-05	-0.03786
1.304	1.33158	-0.961335	0.00102937	0.00657597	1.64234	0.00665605	0.0109315	0.423701	2.49236	1.853e-05	0.03706
1.306	1.33158	-0.980955	0.00171918	0.00559621	1.6539	0.00585433	0.00968248	0.37529	2.20759	4.591e-05	0.09182
1.308	1.33158	-1.00057	0.00265251	0.00469544	1.66561	0.00539286	0.00898242	0.348156	2.04798	5.911e-05	0.11822
1.31	1.33158	-1.02019	0.00352727	0.00388592	1.67747	0.00524805	0.00880345	0.341219	2.00717	8.216e-05	0.16432
1.312	1.33158	-1.03981	0.00405714	0.00317227	1.68948	0.00515011	0.008701	0.337248	1.98381	0.00010263	0.20526
1.314	1.33158	-1.05943	0.00409718	0.00255409	1.70162	0.00482807	0.00821555	0.318432	1.87313	0.00011551	0.23102
1.316	1.33158	-1.07905	0.00370497	0.00203076	1.71391	0.00422502	0.00724129	0.28067	1.651	0.00013314	0.26628
1.318	1.33158	-1.09867	0.00311112	0.0016058	1.72633	0.00350109	0.00604403	0.234265	1.37803	0.00015457	0.30914
1.32	1.33158	-1.11829	0.00261498	0.00128895	1.73888	0.00291539	0.00506951	0.196493	1.15584	0.00017761	0.35522
1.322	1.33158	-1.13791	0.0024514	0.00109056	1.75156	0.00268304	0.0046995	0.182151	1.07148	0.00017979	0.35958
1.324	1.33158	-1.15753	0.00268634	0.00101356	1.76437	0.00287119	0.00506584	0.19635	1.155	0.000193	0.386
1.326	1.33158	-1.17715	0.00318908	0.00105185	1.7773	0.00335807	0.00596831	0.23133	1.36076	0.00015361	0.30722
1.328	1.33158	-1.19677	0.00369452	0.00119118	1.79036	0.0038818	0.00694982	0.269373	1.58455	0.00015579	0.31158
1.33	1.33158	-1.21639	0.00392606	0.00141154	1.80353	0.0041721	0.00752451	0.291648	1.71558	0.00015318	0.30636
1.332	1.33158	-1.23601	0.0037223	0.00169031	1.81682	0.00408811	0.00742738	0.287883	1.69343	0.00014252	0.28504
1.334	1.33158	-1.25563	0.00311045	0.00199895	1.83023	0.00369739	0.00676707	0.262289	1.54288	0.00010391	0.20782
1.336	1.33158	-1.27525	0.00229462	0.0023025	1.84374	0.00325066	0.00599338	0.232302	1.36648	8.875e-05	0.1775
1.338	1.33158	-1.29487	0.00156459	0.00257572	1.85737	0.00301368	0.00559752	0.216958	1.27622	6.781e-05	0.13562
1.34	1.33158	-1.31449	0.00116481	0.00281539	1.8711	0.00304683	0.00570093	0.220966	1.2998	4.115e-05	0.0823
1.342	1.33158	-1.33411	0.00118372	0.00303121	1.88493	0.00325414	0.00613384	0.237746	1.3985	2.69e-05	0.0538
1.344	1.33158	-1.35373	0.0015159	0.00323435	1.89887	0.00357197	0.00678271	0.262896	1.54645	8.22e-06	0.01644
1.346	1.33158	-1.37335	0.00191474	0.00343222	1.91291	0.00393019	0.00751809	0.291399	1.71411	9.1e-07	0.00182
1.348	1.33158	-1.39297	0.00210933	0.00362149	1.92704	0.004191	0.00807623	0.313032	1.84137	3.41e-06	0.00682
1.35	1.33158	-1.41259	0.00192884	0.00378847	1.94127	0.00425123	0.00825279	0.319876	1.88162	1.157e-05	0.02314
1.352	1.33158	-1.43221	0.00137908	0.00391952	1.9556	0.00415506	0.00812561	0.314946	1.85262	2.084e-05	0.04168
1.354	1.33158	-1.45183	0.00064003	0.00400775	1.97001	0.00405853	0.00799535	0.309897	1.82293	2.362e-05	0.04724
1.356	1.33158	-1.47145	-1.451e-05	0.00405372	1.98451	0.00405375	0.00804471	0.311811	1.83418	3.842e-05	0.07684
1.358	1.33158	-1.49107	-0.00033924	0.00406267	1.9991	0.00407681	0.00814997	0.31589	1.85818	4.546e-05	0.09092
1.36	1.33158	-1.51069	-0.00022572	0.0040375	2.01378	0.0040438	0.00814334	0.315633	1.85667	5.572e-05	0.11144
1.362	1.33158	-1.53031	0.0002498	0.00397442	2.02854	0.00398226	0.00807818	0.313108	1.84181	6.627e-05	0.13254
1.364	1.33158	-1.54993	0.00086049	0.00386616	2.04338	0.00396076	0.00809335	0.313696	1.84527	0.00010382	0.20764
1.366	1.33158	-1.56955	0.00133139	0.00370716	2.0583	0.00393899	0.00810764	0.31425	1.84853	0.00011221	0.22442
1.368	1.33158	-1.58917	0.00146369	0.00349771	2.0733	0.00379162	0.00786118	0.304697	1.79233	0.00016514	0.33028
1.37	1.33158	-1.60879	0.00122212	0.00324523	2.08838	0.00346772	0.00724192	0.280695	1.65115	0.00019683	0.39366
1.372	1.33158	-1.62841	0.00074587	0.0029583	2.10353	0.00305088	0.00641762	0.248745	1.46321	0.0002051	0.4102
1.374	1.33158	-1.64803	0.00028115	0.00263848	2.11876	0.00265342	0.00562195	0.217905	1.28179	0.00023702	0.47404
1.376	1.33158	-1.66765	6.744e-05	0.00227958	2.13405	0.00228058	0.00486688	0.188639	1.10964	0.00016805	0.3361
1.378	1.33158	-1.68727	0.00022816	0.00187764	2.14942	0.00189145	0.00406553	0.157579	0.926932	8.44e-05	0.1688
1.38	1.33158	-1.70689	0.00071377	0.0014416	2.16486	0.00160863	0.00348245	0.134978	0.793991	-5.094e-05	-0.10188
1.382	1.33158	-1.72651	0.00132159	0.00099004	2.18036	0.0016513	0.00360042	0.139551	0.820889	-0.00021897	-0.43794
1.384	1.33158	-1.74613	0.00178376	0.00054053	2.19593	0.00186386	0.0040929	0.15864	0.933174	-0.00040949	-0.81898
1.386	1.33158	-1.76575	0.0018848	0.00010968	2.21156	0.00188799	0.0041754	0.161837	0.951984	-0.00055016	-1.10032
1.388	1.33158	-1.78537	0.0015563	-0.00028269	2.22726	0.00158177	0.003523	0.13655	0.803238	-0.00058027	-1.16054
1.39	1.33158	-1.80499	0.0009062	-0.0006198	2.24302	0.00109788	0.00246257	0.0954486	0.561462	-0.00073692	-1.47384
1.392	1.33158	-1.82461	0.00016919	-0.00089681	2.25883	0.00091263	0.00206148	0.0799023	0.470014	-0.00057027	-1.14054
1.394	1.33158	-1.84423	-0.00040018	-0.001117	2.27471	0.00118652	0.00269899	0.104612	0.615366	-0.00034241	-0.68482
1.396	1.33158	-1.86385	-0.00064172	-0.00128202	2.29065	0.00143366	0.00328401	0.127287	0.748748	-0.00013563	-0.27126
1.398	1.33158	-1.88347	-0.00055827	-0.00139101	2.30664	0.00149886	0.00345733	0.134005	0.788264	0	0
1.4	1.33158	-1.90309	-0.00030997	-0.00144234	2.32269	0.00147527	0.0034266	0.132814	0.781258	0	0
1.402	1.33158	-1.92271	-0.00013728	-0.00143135	2.33879	0.00143792	0.00336299	0.130348	0.766756	0	0
1.404	1.33158	-1.94233	-0.00024691	-0.00135263	2.35495	0.00137498	0.00323801	0.125504	0.73826	0	0
1.406	1.33158	-1.96195	-0.00071217	-0.00120498	2.37116	0.0013997	0.00331891	0.12864	0.756705	0	0
1.408	1.33158	-1.98157	-0.00143488	-0.00099114	2.38742	0.00174391	0.00416345	0.161374	0.949259	0	0
1.41	1.33158	-2.00119	-0.00218796	-0.00071773	2.40373	0.00230267	0.00553499	0.214535	1.26197	0	0
1.412	1.33158	-2.02081	-0.00271731	-0.00039985	2.42008	0.00274657	0.00664693	0.257633	1.51549	5.402e-05	0.10804
1.414	1.33158	-2.04043	-0.00285511	-6.089e-05	2.43649	0.00285576	0.00695803	0.269691	1.58642	4.769e-05	0.09538
1.416	1.33158	-2.06005	-0.00259428	0.00028034	2.45295	0.00260938	0.00640067	0.248088	1.45934	2.656e-05	0.05312
1.418	1.33158	-2.07967	-0.00209032	0.00062188	2.46945	0.00218087	0.00538553	0.208741	1.22789	-1.74e-06	-0.00348
1.42	1.33158	-2.09929	-0.00159056	0.00097103	2.48599	0.00186354	0.00463274	0.179564	1.05626	-1.588e-05	-0.03176
1.422	0	0	-0.00132445	0.00132941	0	0.00187657	0	0	0	-1.723e-05	-0.03446
1.424	0	0	-0.0014035	0.00169029	0	0.00219702	0	0	0	-1.937e-05	-0.03874
1.426	0	0	-0.0017744	0.00204086	0	0.00270437	0	0	0	-1.27e-06	-0.00254
1.428	0	0	-0.00224563	0.00236323	0	0.00326002	0	0	0	-1.81e-06	-0.00362
1.43	0	0	-0.0025756	0.00263982	0	0.00368814	0	0	0	0	0
1.432	0	0	-0.00258254	0.00285823	0	0.00385214	0	0	0	0	0
1.434	0	0	-0.00222619	0.00300958	0	0.00374346	0	0	0	0	0
1.436	0	0	-0.00162455	0.00308754	0	0.00348885	0	0	0	0	0
1.438	0	0	-0.00099966	0.00309151	0	0.00324912	0	0	0	0	0
1.44	0	0	-0.00057759	0.00302503	0	0.00307968	0	0	0	0	0
1.442	0	0	-0.00048627	0.00289207	0	0.00293267	0	0	0	0	0
1.444	0	0	-0.00069699	0.0027016	0	0.00279006	0	0	0	0	0
1.446	0	0	-0.00103939	0.00247366	0	0.00268316	0	0	0	0	0
1.448	0	0	-0.00128177	0.00223394	0	0.00257554	0	0	0	0	0
1.45	0	0	-0.00123649	0.00200172	0	0.00235283	0	0	0	0	0
1.452	0	0	-0.00084407	0.00178279	0	0.00197251	0	0	0	0	0
1.454	0	0	-0.00020048	0.00156977	0	0.00158252	0	0	0	0	0
1.456	0	0	0.00048496	0.00134733	0	0.00143195	0	0	0	0	0
1.458	0	0	0.00098367	0.00110051	0	0.00147605	0	0	0	0	0
1.46	0	0	0.00115089	0.000823	0	0.00141488	0	0	0	0	0
1.462	0	0	0.00098957	0.00051942	0	0.00111761	0	0	0	0	0
1.464	0	0	0.00064705	0.0002009	0	0.000677521	0	0	0	0	0
1.466	0	0	0.00034766	-0.00011743	0	0.000366957	0	0	0	0	0
1.468	0	0	0.00029099	-0.00041514	0	0.000506968	0	0	0	0	0
1.47	0	0	0.00056213	-0.0006708	0	0.000875193	0	0	0	0	0
1.472	0	0	0.00109592	-0.00087254	0	0.00140084	0	0	0	0	0
1.474	0	0	0.00170976	-0.00102313	0	0.0019925	0	0	0	0	0
1.476	0	0	0.00218612	-0.00113678	0	0.00246402	0	0	0	0	0
1.478	0	0	0.00236806	-0.00123348	0	0.00267005	0	0	0	0	0
1.48	0	0	0.00222862	-0.00133054	0	0.00259559	0	0	0	0	0
1.482	0	0	0.00188253	-0.00143353	0	0.00236621	0	0	0	0	0
1.484	0	0	0.00153247	-0.00153585	0	0.00216963	0	0	0	0	0
1.486	0	0	0.00137569	-0.00162637	0	0.00213016	0	0	0	0	0
1.488	0	0	0.00151409	-0.00169638	0	0.0022738	0	0	0	0	0
1.49	0	0	0.00190819	-0.00173807	0	0.0025811	0	0	0	0	0
1.492	0	0	0.00239485	-0.00173742	0	0.0029587	0	0	0	0	0
1.494	0	0	0.0027596	-0.00167287	0	0.00322706	0	0	0	0	0
1.496	0	0	0.00283268	-0.00151964	0	0.00321456	0	0	0	0	0
1.498	0	0	0.00256596	-0.00125688	0	0.00285725	0	0	0	0	0
1.5	0	0	0.00205421	-0.00087814	0	0.00223403	0	0	0	0	0
1.502	0	0	0.00149139	-0.00040292	0	0.00154486	0	0	0	0	0
1.504	0	0	0.00108339	0.00012177	0	0.00109021	0	0	0	0	0
1.506	0	0	0.00095811	0.00064182	0	0.00115322	0	0	0	0	0
1.508	0	0	0.00111209	0.0011204	0	0.00157862	0	0	0	0	0
1.51	0	0	0.00141417	0.00154093	0	0.00209149	0	0	0	0	0
1.512	0	0	0.0016648	0.00189523	0	0.00252259	0	0	0	0	0
1.514	0	0	0.00168821	0.00217325	0	0.00275192	0	0	0	0	0
1.516	0	0	0.00141491	0.00235794	0	0.00274988	0	0	0	0	0
1.518	0	0	0.00091406	0.00242844	0	0.00259477	0	0	0	0	0
1.52	0	0	0.00036164	0.00237049	0	0.00239792	0	0	0	0	0
1.522	0	0	-3.917e-05	0.0021817	0	0.00218205	0	0	0	0	0
1.524	0	0	-0.00014956	0.00187057	0	0.00187654	0	0	0	0	0
1.526	0	0	4.139e-05	0.00146029	0	0.00146088	0	0	0	0	0
1.528	0	0	0.00041104	0.00099064	0	0.00107253	0	0	0	0	0
1.53	0	0	0.00075802	0.00050656	0	0.0009117	0	0	0	0	0
1.532	0	0	0.00089091	4.526e-05	0	0.000892059	0	0	0	0	0
1.534	0	0	0.0007106	-0.00036438	0	0.000798577	0	0	0	0	0
1.536	0	0	0.00025169	-0.00069445	0	0.000738653	0	0	0	0	0
1.538	0	0	-0.00033433	-0.00091576	0	0.000974881	0	0	0	0	0
1.54	0	0	-0.00084914	-0.00100582	0	0.00131633	0	0	0	0	0
1.542	0	0	-0.00113947	-0.00096091	0	0.00149055	0	0	0	0	0
1.544	0	0	-0.00116569	-0.00080432	0	0.00141625	0	0	0	0	0
1.546	0	0	-0.00101647	-0.00058284	0	0.00117171	0	0	0	0	0
1.548	0	0	-0.0008648	-0.00035001	0	0.000932945	0	0	0	0	0
1.55	0	0	-0.00088613	-0.00014908	0	0.000898583	0	0	0	0	0
1.552	0	0	-0.00117782	-2.74e-06	0	0.00117782	0	0	0	0	0
1.554	0	0	-0.00171492	8.912e-05	0	0.00171723	0	0	0	0	0
1.556	0	0	-0.00235917	0.00013842	0	0.00236323	0	0	0	0	0
1.558	0	0	-0.0029177	0.00015549	0	0.00292184	0	0	0	0	0
1.56	0	0	-0.00322694	0.00015135	0	0.00323049	0	0	0	0	0
1.562	0	0	-0.00322452	0.00014438	0	0.00322775	0	0	0	0	0
1.564	0	0	-0.00297644	0.00015166	0	0.0029803	0	0	0	0	0
1.566	0	0	-0.00264587	0.0001773	0	0.0026518	0	0	0	0	0
1.568	0	0	-0.00241746	0.00021669	0	0.00242715	0	0	0	0	0
1.57	0	0	-0.00241341	0.00026563	0	0.00242798	0	0	0	0	0
1.572	0	0	-0.00263998	0.00032144	0	0.00265948	0	0	0	0	0
1.574	0	0	-0.00298602	0.00038398	0	0.00301061	0	0	0	0	0
1.576	0	0	-0.00327389	0.00045912	0	0.00330593	0	0	0	0	0
1.578	0	0	-0.00334165	0.0005548	0	0.00338739	0	0	0	0	0
1.58	0	0	-0.00311782	0.00067141	0	0.00318929	0	0	0	0	0
1.582	0	0	-0.00265292	0.00079839	0	0.00277045	0	0	0	0	0
1.584	0	0	-0.00209546	0.00091866	0	0.00228799	0	0	0	0	0
1.586	0	0	-0.00162665	0.0010143	0	0.00191698	0	0	0	0	0
1.588	0	0	-0.00138206	0.00107105	0	0.0017485	0	0	0	0	0
1.59	0	0	-0.00139187	0.00108285	0	0.00176348	0	0	0	0	0
1.592	0	0	-0.0015677	0.00105224	0	0.00188809	0	0	0	0	0
1.594	0	0	-0.00174459	0.00098541	0	0.00200365	0	0	0	0	0
1.596	0	0	-0.00175834	0.0008892	0	0.00197039	0	0	0	0	0
1.598	0	0	-0.0015212	0.00077135	0	0.00170559	0	0	0	0	0
1.6	0	0	-0.00106103	0.00063846	0	0.00123831	0	0	0	0	0
1.602	0	0	-0.00050725	0.00049269	0	0.000707139	0	0	0	0	0
1.604	0	0	-3.085e-05	0.00033422	0	0.000335641	0	0	0	0	0
1.606	0	0	0.00023358	0.00016796	0	0.000287698	0	0	0	0	0
1.608	0	0	0.00024847	7.88e-06	0	0.000248595	0	0	0	0	0
1.61	0	0	8.951e-05	-0.00012169	0	0.000151065	0	0	0	0	0
1.612	0	0	-8.906e-05	-0.00018982	0	0.000209674	0	0	0	0	0
1.614	0	0	-0.00012451	-0.00017572	0	0.000215361	0	0	0	0	0
1.616	0	0	8.078e-05	-9.009e-05	0	0.000121003	0	0	0	0	0
1.618	0	0	0.00051589	2.549e-05	0	0.000516519	0	0	0	0	0
1.62	0	0	0.00106736	0.00012535	0	0.0010747	0	0	0	0	0
1.622	0	0	0.00156983	0.00018713	0	0.00158094	0	0	0	0	0
1.624	0	0	0.00187831	0.00021506	0	0.00189058	0	0	0	0	0
1.626	0	0	0.0019322	0.00022311	0	0.00194504	0	0	0	0	0
1.628	0	0	0.00178281	0.00022373	0	0.00179679	0	0	0	0	0
1.63	0	0	0.00156933	0.00022965	0	0.00158604	0	0	0	0	0
1.632	0	0	0.00145381	0.00025326	0	0.0014757	0	0	0	0	0
1.634	0	0	0.00154704	0.00029851	0	0.00157558	0	0	0	0	0
1.636	0	0	0.00185948	0.00035713	0	0.00189346	0	0	0	0	0
1.638	0	0	0.00229764	0.00041526	0	0.00233486	0	0	0	0	0
1.64	0	0	0.00270699	0.00046121	0	0.002746	0	0	0	0	0
1.642	0	0	0.00294076	0.00048588	0	0.00298063	0	0	0	0	0
1.644	0	0	0.00292402	0.00047827	0	0.00296288	0	0	0	0	0
1.646	0	0	0.00268557	0.00042483	0	0.00271896	0	0	0	0	0
1.648	0	0	0.00234357	0.0003156	0	0.00236472	0	0	0	0	0
1.65	0	0	0.00205087	0.00015129	0	0.00205644	0	0	0	0	0
1.652	0	0	0.00192515	-5.447e-05	0	0.00192592	0	0	0	-6.8e-07	-0.00136
1.654	0	0	0.00199567	-0.00027874	0	0.00201504	0	0	0	0	0
1.656	0	0	0.00218999	-0.00049659	0	0.00224559	0	0	0	-1.07e-06	-0.00214
1.658	0	0	0.00236779	-0.00068689	0	0.00246541	0	0	0	-3.51e-06	-0.00702
1.66	0	0	0.0023872	-0.00083588	0	0.00252931	0	0	0	0	0
1.662	0	0	0.00217073	-0.00094006	0	0.00236554	0	0	0	0	0
1.664	0	0	0.0017402	-0.00100624	0	0.00201018	0	0	0	-1.08e-06	-0.00216
1.666	0	0	0.00120878	-0.00104552	0	0.00159821	0	0	0	-1.05e-06	-0.0021
1.668	0	0	0.00073349	-0.00106502	0	0.00129316	0	0	0	0	0
1.67	0	0	0.0004461	-0.00106523	0	0.00115487	0	0	0	-1.72e-06	-0.00344
1.672	0	0	0.00039404	-0.00104426	0	0.00111613	0	0	0	-1.3e-06	-0.0026
1.674	0	0	0.00051939	-0.00100149	0	0.00112816	0	0	0	-1.83e-06	-0.00366
1.676	0	0	0.00068534	-0.0009408	0	0.00116396	0	0	0	-2.1e-07	-0.00042
1.678	0	0	0.00073745	-0.00087377	0	0.00114338	0	0	0	9e-08	0.00018
1.68	0	0	0.00057202	-0.00081623	0	0.000996714	0	0	0	6.9e-07	0.00138
1.682	0	0	0.00018162	-0.00077926	0	0.000800145	0	0	0	3.04e-06	0.00608
1.684	0	0	-0.00034202	-0.00076136	0	0.000834654	0	0	0	2.21e-06	0.00442
1.686	0	0	-0.00085011	-0.00074806	0	0.00113238	0	0	0	2.31e-06	0.00462
1.688	0	0	-0.00120406	-0.00071871	0	0.00140225	0	0	0	1.31e-06	0.00262
1.69	0	0	-0.0013354	-0.00065468	0	0.00148725	0	0	0	2.42e-06	0.00484
1.692	0	0	-0.0012726	-0.00054742	0	0.00138534	0	0	0	1.7e-07	0.00034
1.694	0	0	-0.00112446	-0.00040375	0	0.00119475	0	0	0	-1.54e-06	-0.00308
1.696	0	0	-0.00102801	-0.00024195	0	0.0010561	0	0	0	-1.15e-06	-0.0023
1.698	0	0	-0.00108565	-7.996e-05	0	0.00108859	0	0	0	-2.2e-07	-0.00044
1.7	0	0	-0.00132103	7.384e-05	0	0.00132309	0	0	0	1.14e-06	0.00228
1.702	0	0	-0.0016709	0.00021686	0	0.00168491	0	0	0	2.03e-06	0.00406
1.704	0	0	-0.0020131	0.00033882	0	0.00204141	0	0	0	1.89e-06	0.00378
1.706	0	0	-0.00222107	0.00041499	0	0.00225951	0	0	0	2.09e-06	0.00418
1.708	0	0	-0.00222311	0.00041927	0	0.0022623	0	0	0	1.58e-06	0.00316
1.71	0	0	-0.00203569	0.00034556	0	0.00206481	0	0	0	9.7e-07	0.00194
1.712	0	0	-0.00175436	0.00021322	0	0.00176727	0	0	0	9.6e-07	0.00192
1.714	0	0	-0.00151069	5.569e-05	0	0.00151172	0	0	0	3.9e-07	0.00078
1.716	0	0	-0.00141426	-9.076e-05	0	0.00141717	0	0	0	1.9e-07	0.00038
1.718	0	0	-0.00150339	-0.00019511	0	0.001516	0	0	0	-5e-08	-0.0001
1.72	0	0	-0.00172698	-0.00024274	0	0.00174396	0	0	0	-4e-07	-0.0008
1.722	0	0	-0.00196786	-0.00023873	0	0.00198229	0	0	0	-1.32e-06	-0.00264
1.724	0	0	-0.00209716	-0.00019596	0	0.0021063	0	0	0	-1.99e-06	-0.00398
1.726	0	0	-0.00203443	-0.00012462	0	0.00203824	0	0	0	-3.49e-06	-0.00698
1.728	0	0	-0.00178526	-3.115e-05	0	0.00178553	0	0	0	-4.84e-06	-0.00968
1.73	0	0	-0.00143954	8.151e-05	0	0.00144185	0	0	0	-6.46e-06	-0.01292
1.732	0	0	-0.00113114	0.00021354	0	0.00115112	0	0	0	-7.54e-06	-0.01508
1.734	0	0	-0.00097749	0.00036651	0	0.00104394	0	0	0	-9.99e-06	-0.01998
1.736	0	0	-0.00102699	0.0005429	0	0.00116166	0	0	0	-6.35e-06	-0.0127
1.738	0	0	-0.00123782	0.00074667	0	0.00144558	0	0	0	-6.74e-06	-0.01348
1.74	0	0	-0.00149662	0.00098191	0	0.00178998	0	0	0	-8.12e-06	-0.01624
1.742	0	0	-0.00166722	0.00124893	0	0.00208313	0	0	0	-7.81e-06	-0.01562
1.744	0	0	-0.00164938	0.00154024	0	0.00225672	0	0	0	-4.82e-06	-0.00964
1.746	0	0	-0.00142318	0.00183883	0	0.00232524	0	0	0	-4.1e-06	-0.0082
1.748	0	0	-0.00105676	0.00212197	0	0.00237055	0	0	0	-3.62e-06	-0.00724
1.75	0	0	-0.00067283	0.00236802	0	0.00246175	0	0	0	-4.02e-06	-0.00804
1.752	0	0	-0.00039183	0.00255844	0	0.00258827	0	0	0	-2e-06	-0.004
1.754	0	0	-0.00027905	0.00267495	0	0.00268947	0	0	0	-2.57e-06	-0.00514
1.756	0	0	-0.00031721	0.00270001	0	0.00271858	0	0	0	-1.08e-06	-0.00216
1.758	0	0	-0.0004159	0.00262199	0	0.00265477	0	0	0	1.41e-06	0.00282
1.76	0	0	-0.0004552	0.00243869	0	0.00248081	0	0	0	7.71e-06	0.01542
1.762	0	0	-0.00034225	0.00216084	0	0.00218778	0	0	0	1.015e-05	0.0203
1.764	0	0	-5.353e-05	0.00181461	0	0.0018154	0	0	0	9.52e-06	0.01904
1.766	0	0	0.00035452	0.00143407	0	0.00147724	0	0	0	7.37e-06	0.01474
1.768	0	0	0.00077036	0.00104963	0	0.00130199	0	0	0	3.54e-06	0.00708
1.77	0	0	0.0010775	0.00068581	0	0.00127724	0	0	0	-5.9e-07	-0.00118
1.772	0	0	0.00120707	0.00036643	0	0.00126146	0	0	0	-1.67e-06	-0.00334
1.774	0	0	0.00116903	0.00011608	0	0.00117478	0	0	0	-4.5e-07	-0.0009
1.776	0	0	0.00104867	-4.972e-05	0	0.00104985	0	0	0	1.89e-06	0.00378
1.778	0	0	0.00096806	-0.00013527	0	0.000977465	0	0	0	2.95e-06	0.0059
1.78	0	0	0.00102874	-0.00016274	0	0.00104153	0	0	0	5.6e-06	0.0112
1.782	0	0	0.00126467	-0.00016253	0	0.00127507	0	0	0	8.69e-06	0.01738
1.784	0	0	0.00162777	-0.00016329	0	0.00163594	0	0	0	5.11e-06	0.01022
1.786	0	0	0.00201038	-0.00018565	0	0.00201893	0	0	0	2.23e-06	0.00446
1.788	0	0	0.00229284	-0.00024158	0	0.00230553	0	0	0	-3.77e-06	-0.00754
1.79	0	0	0.00239473	-0.00033305	0	0.00241778	0	0	0	-1.254e-05	-0.02508
1.792	0	0	0.00230808	-0.00044993	0	0.00235153	0	0	0	-2.307e-05	-0.04614
1.794	0	0	0.00209909	-0.00057089	0	0.00217534	0	0	0	-3.23e-05	-0.0646
1.796	0	0	0.00187757	-0.00066604	0	0.0019922	0	0	0	-3.662e-05	-0.07324
1.798	0	0	0.00174702	-0.00070388	0	0.00188349	0	0	0	-3.993e-05	-0.07986
1.8	0	0	0.0017583	-0.00066207	0	0.00187882	0	0	0	-2.646e-05	-0.05292
1.802	0	0	0.00188765	-0.00053657	0	0.00196243	0	0	0	-8.11e-06	-0.01622
1.804	0	0	0.00204845	-0.00034489	0	0.00207728	0	0	0	-5.09e-06	-0.01018
1.806	0	0	0.00213109	-0.00011858	0	0.00213439	0	0	0	-1.18e-06	-0.00236
1.808	0	0	0.00205289	0.00010905	0	0.00205578	0	0	0	-2e-08	-4e-05
1.81	0	0	0.00179611	0.00030878	0	0.00182246	0	0	0	-1.4e-07	-0.00028
1.812	0	0	0.00141731	0.00045834	0	0.00148958	0	0	0	7.2e-07	0.00144
1.814	0	0	0.00102369	0.00054659	0	0.00116047	0	0	0	2.8e-06	0.0056
1.816	0	0	0.00072756	0.00057534	0	0.000927556	0	0	0	5.07e-06	0.01014
1.818	0	0	0.00059792	0.00055783	0	0.00081773	0	0	0	5.31e-06	0.01062
1.82	0	0	0.0006296	0.00051544	0	0.00081368	0	0	0	6.12e-06	0.01224
1.822	0	0	0.00074668	0.00047282	0	0.000883793	0	0	0	3.76e-06	0.00752
1.824	0	0	0.00083952	0.00045186	0	0.0009534	0	0	0	4.59e-06	0.00918
1.826	0	0	0.00081513	0.00046625	0	0.000939056	0	0	0	4.23e-06	0.00846
1.828	0	0	0.00063779	0.00051787	0	0.000821563	0	0	0	2.82e-06	0.00564
1.83	0	0	0.00034208	0.00059546	0	0.000686725	0	0	0	1.18e-06	0.00236
1.832	0	0	1.352e-05	0.00067631	0	0.000676445	0	0	0	-1.41e-06	-0.00282
1.834	0	0	-0.00025084	0.00073462	0	0.000776265	0	0	0	-4.42e-06	-0.00884
1.836	0	0	-0.00038425	0.00075351	0	0.000845828	0	0	0	-7.16e-06	-0.01432
1.838	0	0	-0.00037958	0.00072793	0	0.000820953	0	0	0	-6.01e-06	-0.01202
1.84	0	0	-0.00029293	0.0006584	0	0.000720624	0	0	0	-7.54e-06	-0.01508
1.842	0	0	-0.00021845	0.00054746	0	0.000589434	0	0	0	-6.48e-06	-0.01296
1.844	0	0	-0.00024633	0.00039992	0	0.000469696	0	0	0	-5.02e-06	-0.01004
1.846	0	0	-0.000421	0.00022268	0	0.000476264	0	0	0	-2e-06	-0.004
1.848	0	0	-0.00071852	2.472e-05	0	0.000718945	0	0	0	1.26e-06	0.00252
1.85	0	0	-0.00105621	-0.00018282	0	0.00107192	0	0	0	3.71e-06	0.00742
1.852	0	0	-0.00133056	-0.00038648	0	0.00138555	0	0	0	4.15e-06	0.0083
1.854	0	0	-0.00146473	-0.00057027	0	0.00157183	0	0	0	6.55e-06	0.0131
1.856	0	0	-0.00144356	-0.00071795	0	0.00161224	0	0	0	1.241e-05	0.02482
1.858	0	0	-0.00131991	-0.00081723	0	0.00155243	0	0	0	1.526e-05	0.03052
1.86	0	0	-0.00118981	-0.0008648	0	0.00147089	0	0	0	1.758e-05	0.03516
1.862	0	0	-0.00114831	-0.00086706	0	0.00143889	0	0	0	1.757e-05	0.03514
1.864	0	0	-0.00124592	-0.00083447	0	0.00149955	0	0	0	3.024e-05	0.06048
1.866	0	0	-0.00146646	-0.00078084	0	0.00166139	0	0	0	3.114e-05	0.06228
1.868	0	0	-0.00173606	-0.0007253	0	0.00188148	0	0	0	2.799e-05	0.05598
1.87	0	0	-0.0019573	-0.00068633	0	0.00207414	0	0	0	2.412e-05	0.04824
1.872	0	0	-0.00205223	-0.00067702	0	0.00216102	0	0	0	1.637e-05	0.03274
1.874	0	0	-0.00199523	-0.00070148	0	0.00211495	0	0	0	6.72e-06	0.01344
1.876	0	0	-0.00182296	-0.00074751	0	0.00197027	0	0	0	-2.53e-06	-0.00506
1.878	0	0	-0.00161762	-0.00078711	0	0.00179895	0	0	0	-1.348e-05	-0.02696
1.88	0	0	-0.0014693	-0.00078747	0	0.00166702	0	0	0	-1.498e-05	-0.02996
1.882	0	0	-0.00143416	-0.00072504	0	0.00160702	0	0	0	-2.16e-05	-0.0432
1.884	0	0	-0.00150849	-0.00059847	0	0.00162287	0	0	0	-1.531e-05	-0.03062
1.886	0	0	-0.00162963	-0.00043015	0	0.00168544	0	0	0	-2.371e-05	-0.04742
1.888	0	0	-0.0017029	-0.00025311	0	0.00172161	0	0	0	-2.003e-05	-0.04006
1.89	0	0	-0.00164472	-9.809e-05	0	0.00164764	0	0	0	-2.143e-05	-0.04286
1.892	0	0	-0.00142287	1.076e-05	0	0.00142291	0	0	0	-1.785e-05	-0.0357
1.894	0	0	-0.00107278	5.586e-05	0	0.00107423	0	0	0	-1.372e-05	-0.02744
1.896	0	0	-0.00068033	2.829e-05	0	0.000680918	0	0	0	-8.88e-06	-0.01776
1.898	0	0	-0.00034199	-6.928e-05	0	0.000348937	0	0	0	-5.38e-06	-0.01076
1.9	0	0	-0.00012378	-0.00022684	0	0.000258414	0	0	0	2.8e-07	0.00056
1.902	0	0	-3.552e-05	-0.00043341	0	0.000434863	0	0	0	7.31e-06	0.01462
1.904	0	0	-2.855e-05	-0.00067581	0	0.000676413	0	0	0	1.486e-05	0.02972
1.906	0	0	-1.898e-05	-0.00093598	0	0.000936172	0	0	0	2.454e-05	0.04908
1.908	0	0	7.222e-05	-0.001195	0	0.00119718	0	0	0	2.048e-05	0.04096
1.91	0	0	0.00028123	-0.00144064	0	0.00146783	0	0	0	1.778e-05	0.03556
1.912	0	0	0.00058384	-0.00167378	0	0.00177268	0	0	0	1.021e-05	0.02042
1.914	0	0	0.00090544	-0.00190859	0	0.00211247	0	0	0	2.15e-06	0.0043
1.916	0	0	0.00115308	-0.00216232	0	0.00245056	0	0	0	-7.56e-06	-0.01512
1.918	0	0	0.00125689	-0.00244263	0	0.00274704	0	0	0	-1.58e-05	-0.0316
1.92	0	0	0.00120324	-0.00274405	0	0.00299626	0	0	0	-2.078e-05	-0.04156
1.922	0	0	0.00104241	-0.00305116	0	0.00322431	0	0	0	-2.129e-05	-0.04258
1.924	0	0	0.00086797	-0.00334051	0	0.00345143	0	0	0	-1.805e-05	-0.0361
1.926	0	0	0.00077754	-0.0035806	0	0.00366405	0	0	0	-1.195e-05	-0.0239
1.928	0	0	0.00083069	-0.0037345	0	0.00382577	0	0	0	-5.58e-06	-0.01116
1.93	0	0	0.00102461	-0.00376939	0	0.00390617	0	0	0	-1.5e-06	-0.003
1.932	0	0	0.00129935	-0.00367021	0	0.00389342	0	0	0	4.41e-06	0.00882
1.934	0	0	0.00156586	-0.0034438	0	0.00378308	0	0	0	9.03e-06	0.01806
1.936	0	0	0.00174361	-0.00311072	0	0.00356606	0	0	0	7.89e-06	0.01578
1.938	0	0	0.00179492	-0.00269871	0	0.00324111	0	0	0	1.777e-05	0.03554
1.94	0	0	0.00174049	-0.00224092	0	0.00283743	0	0	0	1.086e-05	0.02172
1.942	0	0	0.00164794	-0.00177074	0	0.00241893	0	0	0	1.794e-05	0.03588
1.944	0	0	0.00159904	-0.00131497	0	0.00207028	0	0	0	1.303e-05	0.02606
1.946	0	0	0.00165092	-0.00089201	0	0.00187649	0	0	0	1.216e-05	0.02432
1.948	0	0	0.0018094	-0.00051549	0	0.0018814	0	0	0	7.86e-06	0.01572
1.95	0	0	0.00202524	-0.00019598	0	0.0020347	0	0	0	2.44e-06	0.00488
1.952	0	0	0.0022149	6.179e-05	0	0.00221576	0	0	0	-3.01e-06	-0.00602
1.954	0	0	0.00229769	0.00025953	0	0.0023123	0	0	0	-8.47e-06	-0.01694
1.956	0	0	0.0022317	0.00040428	0	0.00226802	0	0	0	-1.469e-05	-0.02938
1.958	0	0	0.002031	0.00050886	0	0.00209378	0	0	0	-1.958e-05	-0.03916
1.96	0	0	0.00175726	0.00058819	0	0.00185309	0	0	0	-1.751e-05	-0.03502
1.962	0	0	0.00149103	0.00065138	0	0.0016271	0	0	0	-1.601e-05	-0.03202
1.964	0	0	0.00129561	0.00069898	0	0.00147213	0	0	0	-1.271e-05	-0.02542
1.966	0	0	0.00118897	0.00072885	0	0.00139459	0	0	0	-9.01e-06	-0.01802
1.968	0	0	0.00113698	0.00074709	0	0.00136047	0	0	0	-5.41e-06	-0.01082
1.97	0	0	0.00107117	0.00077218	0	0.00132048	0	0	0	4.6e-07	0.00092
1.972	0	0	0.00092107	0.00082318	0	0.00123531	0	0	0	5.38e-06	0.01076
1.974	0	0	0.00064472	0.0009073	0	0.00111304	0	0	0	9.29e-06	0.01858
1.976	0	0	0.00024426	0.00102147	0	0.00105027	0	0	0	1.27e-05	0.0254
1.978	0	0	-0.00023884	0.00116004	0	0.00118437	0	0	0	1.729e-05	0.03458
1.98	0	0	-0.00074664	0.0013211	0	0.00151749	0	0	0	1.753e-05	0.03506
1.982	0	0	-0.0012367	0.0015078	0	0.0019501	0	0	0	1.632e-05	0.03264
1.984	0	0	-0.00170838	0.00172453	0	0.00242746	0	0	0	1.337e-05	0.02674
1.986	0	0	-0.00221058	0.00197622	0	0.00296515	0	0	0	9.4e-06	0.0188
1.988	0	0	-0.00282813	0.00226681	0	0.00362447	0	0	0	4.5e-06	0.009
1.99	0	0	-0.00365333	0.00259328	0	0.00448017	0	0	0	-3.46e-06	-0.00692
1.992	0	0	-0.00475165	0.00294633	0	0.00559098	0	0	0	-1.345e-05	-0.0269
1.994	0	0	-0.00613285	0.00331461	0	0.00697126	0	0	0	-1.435e-05	-0.0287
1.996	0	0	-0.00774103	0.0036839	0	0.0085729	0	0	0	-1.672e-05	-0.03344
1.998	0	0	-0.00946909	0.00403815	0	0.0102942	0	0	0	-1.995e-05	-0.0399
2	0	0	-0.0111883	0.00436166	0	0.0120084	0	0	0	-1.726e-05	-0.03452

## Sheet: Apr30jump8(new)
0	0	0.0174743	-1.338e-05	0	0	0	0	0	-0.00425061	0.25852	0	0	0	0	0	0	-0.019531	0
0.002	0	0.0174743	1.456e-05	0	0	0	0	0	-0.00383166	0.258753	0	0	0	0	0	0	-0.019531	0
0.004	0	0.0174743	6.591e-05	0	0	0	0	0	-0.00344994	0.258944	0	0	0	0	0	0	-0.01709	0
0.006	0	0.0174742	0.00014559	0	0	0	0	0	-0.00312323	0.259115	0	0	0	0	0	0	-0.012207	0
0.008	0	0.0174739	0.00025297	0	0	0	0	0	-0.00286432	0.259284	0	0	0	0	0	0	-0.014648	0
0.01	0.00137334	0.0174734	0.0003764	5.2e-07	0	0	0	0	-0.0026775	0.259456	0	0	0	0	0	0	-0.01709	0
0.012	0	0.0174726	0.00048614	0	0	0	0	0	-0.00255747	0.259626	0	0	0	0	0	0	-0.0097656	0
0.014	0.0061886	0.0174716	0.00052687	3.26e-06	0	0	0	0	-0.00249133	0.259796	0	0	0	0	0	0	-0.019531	0
0.016	0	0.0174706	0.0004267	0	0	0	0	0	-0.00246483	0.259982	0	0	0	0	0	0	-0.012207	0
0.018	0	0.0174697	0.00015958	0	0	0	0	0	-0.00246873	0.260201	0	0	0	0	0	0	-0.014648	0
0.02	0	0.0174694	-0.00018224	0	0	0	0	0	-0.00249927	0.260452	0	0	0	0	0	0	-0.01709	0
0.022	0	0.0174698	-0.00043969	0	0	0	0	0	-0.00255541	0.260711	0	0	0	0	0	0	-0.012207	0
0.024	0	0.0174707	-0.00052958	0	0	0	0	0	-0.00263783	0.260947	0	0	0	0	0	0	-0.0097656	0
0.026	0	0.0174717	-0.00048412	0	0	0	0	0	-0.00274791	0.261136	0	0	0	0	0	0	-0.012207	0
0.028	0	0.0174727	-0.00037478	0	0	0	0	0	-0.00288504	0.26127	0	0	0	0	0	0	-0.01709	0
0.03	0.00137334	0.0174734	-0.00025434	-3.5e-07	0	0	0	0	-0.00304356	0.261346	0	0	0	0	0	0	-0.01709	0
0.032	0	0.0174739	-0.00015003	0	0	0	0	0	-0.00321119	0.261356	0	0	0	0	0	0	-0.0097656	0
0.034	0	0.0174742	-7.09e-05	0	0	0	0	0	-0.00337107	0.261293	0	0	0	0	0	0	-0.019531	0
0.036	0.00137334	0.0174744	-1.476e-05	-2e-08	0	0	0	0	-0.00350668	0.261152	0	0	0	0	0	0	-0.012207	0
0.038	0.0030224	0.0174744	2.63e-05	8e-08	0	0	0	0	-0.00360489	0.260937	0	0	0	0	0	0	-0.0024414	0
0.04	0.00137334	0.0174744	6.174e-05	8e-08	0	0	0	0	-0.00365764	0.260664	0	0	0	0	0	0	-0.012207	0
0.042	0	0.0174742	9.937e-05	0	0	0	0	0	-0.00366297	0.260356	0	0	0	0	0	0	-0.012207	0
0.044	0.00137334	0.017474	0.00014268	2e-07	0	0	0	0	-0.00362327	0.260033	0	0	0	0	0	0	-0.0048828	0
0.046	0.00137334	0.0174737	0.00018806	2.6e-07	0	0	0	0	-0.003542	0.259715	0	0	0	0	0	0	-0.012207	0
0.048	0	0.0174734	0.00022196	0	0	0	0	0	-0.00342303	0.259418	0	0	0	0	0	0	-0.0097656	0
0.05	0	0.0174729	0.0002182	0	0	0	0	0	-0.00327202	0.25916	0	0	0	0	0	0	-0.024414	0
0.052	0	0.0174725	0.00014137	0	0	0	0	0	-0.00309761	0.258961	0	0	0	0	0	0	-0.01709	0
0.054	0	0.0174722	-2.679e-05	0	0	0	0	0	-0.00291097	0.258841	0	0	0	0	0	0	-0.014648	0
0.056	0.00137334	0.0174723	-0.00024707	-3.4e-07	0	0	0	0	-0.00272349	0.25882	0	0	0	0	0	0	-0.026855	0
0.058	0	0.0174728	-0.00042939	0	0	0	0	0	-0.00254536	0.258906	0	0	0	0	0	0	-0.024414	0
0.06	0.00137334	0.0174736	-0.00049511	-6.8e-07	0	0	0	0	-0.00238647	0.259076	0	0	0	0	0	0	-0.01709	0
0.062	0	0.0174746	-0.00041313	0	0	0	0	0	-0.00225694	0.259289	0	0	0	0	0	0	-0.0097656	0
0.064	0	0.0174754	-0.00019558	0	0	0	0	0	-0.00216608	0.259501	0	0	0	0	0	0	-0.014648	0
0.066	0	0.0174758	9.536e-05	0	0	0	0	0	-0.00212145	0.259685	0	0	0	0	0	0	-0.012207	0
0.068	0.00137334	0.0174756	0.00036205	5e-07	0	0	0	0	-0.00212775	0.25983	0	0	0	0	0	0	-0.01709	0
0.07	0.0030224	0.0174749	0.00053019	1.6e-06	0	0	0	0	-0.0021855	0.259935	0	0	0	0	0	0	-0.014648	0
0.072	0	0.0174738	0.00057775	0	0	0	0	0	-0.00229063	0.260008	0	0	0	0	0	0	-0.014648	0
0.074	0.00783766	0.0174727	0.00052312	4.1e-06	0	0	0	0	-0.00243542	0.260066	0	0	0	0	0	0	-0.0073242	0
0.076	0	0.0174716	0.00042293	0	0	0	0	0	-0.00261078	0.260124	0	0	0	0	0	0	-0.012207	0
0.078	0	0.0174708	0.00034485	0	0	0	0	0	-0.00280847	0.260192	0	0	0	0	0	0	-0.019531	0
0.08	0.00137334	0.0174701	0.00029563	4.1e-07	0	0	0	0	-0.00302056	0.260262	0	0	0	0	0	0	-0.0097656	0
0.082	0	0.0174695	0.00019923	0	0	0	0	0	-0.00323792	0.260321	0	0	0	0	0	0	-0.01709	0
0.084	0	0.0174691	-1.425e-05	0	0	0	0	0	-0.00345067	0.260358	0	0	0	0	0	0	-0.0097656	0
0.086	0	0.0174692	-0.00029837	0	0	0	0	0	-0.00364951	0.260379	0	0	0	0	0	0	-0.0073242	0
0.088	0.00137334	0.0174697	-0.00051345	-7.1e-07	0	0	0	0	-0.00382596	0.260398	0	0	0	0	0	0	-0.024414	0
0.09	0	0.0174708	-0.00056691	0	0	0	0	0	-0.00397177	0.260432	0	0	0	0	0	0	-0.021973	0
0.092	0.0030224	0.0174719	-0.00047552	-1.44e-06	0	0	0	0	-0.00407913	0.260497	0	0	0	0	0	0	-0.012207	0
0.094	0	0.0174729	-0.00030206	0	0	0	0	0	-0.00414284	0.260605	0	0	0	0	0	0	-0.026855	0
0.096	0.00137334	0.0174735	-9.535e-05	-1.3e-07	0	0	0	0	-0.00416212	0.260751	0	0	0	0	0	0	-0.01709	0
0.098	0	0.0174737	0.00011558	0	0	0	0	0	-0.00413973	0.260915	0	0	0	0	0	0	-0.014648	0
0.1	0.00137334	0.0174734	0.00030814	4.2e-07	0	0	0	0	-0.00408069	0.261066	0	0	0	0	0	0	-0.019531	0
0.102	0.00137334	0.0174728	0.00045236	6.2e-07	0	0	0	0	-0.0039912	0.261185	0	0	0	0	0	0	-0.014648	0
0.104	0.0030224	0.0174719	0.00049864	1.51e-06	0	0	0	0	-0.00387703	0.261264	0	0	0	0	0	0	-0.012207	0
0.106	0.0030224	0.0174709	0.00038875	1.17e-06	0	0	0	0	-0.00374281	0.261296	0	0	0	0	0	0	-0.01709	0
0.108	0.00137334	0.0174701	0.0001221	1.7e-07	0	0	0	0	-0.00359299	0.261277	0	0	0	0	0	0	0.0024414	0
0.11	0.00137334	0.0174699	-0.0001906	-2.6e-07	0	0	0	0	-0.00343334	0.261208	0	0	0	0	0	0	-0.019531	0
0.112	0	0.0174703	-0.00040275	0	0	0	0	0	-0.00327187	0.261096	0	0	0	0	0	0	-0.014648	0
0.114	0	0.0174711	-0.00045755	0	0	0	0	0	-0.00311879	0.26095	0	0	0	0	0	0	-0.019531	0
0.116	0	0.017472	-0.00039719	0	0	0	0	0	-0.0029847	0.260777	0	0	0	0	0	0	-0.014648	0
0.118	0	0.0174728	-0.00028886	0	0	0	0	0	-0.00287753	0.260584	0	0	0	0	0	0	-0.021973	0
0.12	0.00137334	0.0174734	-0.0001819	-2.5e-07	0	0	0	0	-0.00280054	0.260387	0	0	0	0	0	0	-0.019531	0
0.122	0	0.0174737	-0.00010556	0	0	0	0	0	-0.00275269	0.260208	0	0	0	0	0	0	-0.021973	0
0.124	0	0.0174739	-7.55e-05	0	0	0	0	0	-0.0027303	0.260062	0	0	0	0	0	0	-0.014648	0
0.126	0.00137334	0.0174741	-9.84e-05	-1.4e-07	0	0	0	0	-0.00272905	0.259952	0	0	0	0	0	0	-0.014648	0
0.128	0.0030224	0.0174743	-0.00017395	-5.3e-07	0	0	0	0	-0.002745	0.259867	0	0	0	0	0	0	-0.019531	0
0.13	0	0.0174746	-0.00029314	0	0	0	0	0	-0.00277389	0.259796	0	0	0	0	0	0	-0.0073242	0
0.132	0	0.0174752	-0.00043345	0	0	0	0	0	-0.00281198	0.259736	0	0	0	0	0	0	-0.019531	0
0.134	0	0.0174761	-0.00055138	0	0	0	0	0	-0.00285816	0.259686	0	0	0	0	0	0	-0.014648	0
0.136	0	0.0174772	-0.00058486	0	0	0	0	0	-0.00291271	0.259649	0	0	0	0	0	0	-0.01709	0
0.138	0.00137334	0.0174784	-0.0004852	-6.7e-07	0	0	0	0	-0.0029741	0.259627	0	0	0	0	0	0	-0.012207	0
0.14	0.00137334	0.0174793	-0.0002574	-3.5e-07	0	0	0	0	-0.00303833	0.259622	0	0	0	0	0	0	-0.021973	0
0.142	0	0.0174798	4.061e-05	0	0	0	0	0	-0.00310006	0.259641	0	0	0	0	0	0	-0.012207	0
0.144	0	0.0174798	0.00032921	0	0	0	0	0	-0.00315424	0.259693	0	0	0	0	0	0	-0.0073242	0
0.146	0.0046055	0.0174791	0.00053121	2.45e-06	0	0	0	0	-0.00319698	0.259789	0	0	0	0	0	0	-0.0097656	0
0.148	0.0030224	0.017478	0.00059955	1.81e-06	0	0	0	0	-0.00322569	0.259944	0	0	0	0	0	0	-0.01709	0
0.15	0	0.0174768	0.0005446	0	0	0	0	0	-0.00323962	0.260166	0	0	0	0	0	0	-0.01709	0
0.152	0	0.0174758	0.00042027	0	0	0	0	0	-0.00323982	0.260452	0	0	0	0	0	0	-0.0097656	0
0.154	0	0.0174749	0.00028157	0	0	0	0	0	-0.00322714	0.26079	0	0	0	0	0	0	-0.026855	0
0.156	0	0.0174743	0.0001614	0	0	0	0	0	-0.00320085	0.261152	0	0	0	0	0	0	-0.0097656	0
0.158	0	0.017474	7.251e-05	0	0	0	0	0	-0.00315956	0.261497	0	0	0	0	0	0	-0.019531	0
0.16	0.00137334	0.0174739	1.542e-05	2e-08	0	0	0	0	-0.00310357	0.261779	0	0	0	0	0	0	-0.012207	0
0.162	0.0030224	0.0174738	-1.549e-05	-5e-08	0	0	0	0	-0.00303607	0.261964	0	0	0	0	0	0	-0.0048828	0
0.164	0.0046055	0.0174739	-2.78e-05	-1.3e-07	0	0	0	0	-0.00296255	0.262048	0	0	0	0	0	0	-0.012207	0
0.166	0	0.0174739	-2.867e-05	0	0	0	0	0	-0.00288857	0.262052	0	0	0	0	0	0	-0.01709	0
0.168	0.0046055	0.017474	-2.374e-05	-1.1e-07	0	0	0	0	-0.002817	0.26201	0	0	0	0	0	0	-0.021973	0
0.17	0	0.017474	-1.684e-05	0	0	0	0	0	-0.00274664	0.261959	0	0	0	0	0	0	-0.0097656	0
0.172	0.00137334	0.0174741	-1.025e-05	-1e-08	0	0	0	0	-0.00267414	0.261929	0	0	0	0	0	0	-0.012207	0
0.174	0	0.0174741	-5.07e-06	0	0	0	0	0	-0.00259727	0.261936	0	0	0	0	0	0	-0.012207	0
0.176	0.00137334	0.0174741	-1.62e-06	0	0	0	0	0	-0.00251704	0.26198	0	0	0	0	0	0	-0.0024414	0
0.178	0.0030224	0.0174741	1.7e-07	0	0	0	0	0	-0.00243838	0.26205	0	0	0	0	0	0	-0.024414	0
0.18	0	0.0174741	5.5e-07	0	0	0	0	0	-0.00236917	0.262133	0	0	0	0	0	0	-0.014648	0
0.182	0	0.0174741	-2.1e-07	0	0	0	0	0	-0.00231816	0.262219	0	0	0	0	0	0	-0.01709	0
0.184	0.0030224	0.0174741	-1.81e-06	-1e-08	0	0	0	0	-0.00229266	0.262299	0	0	0	0	0	0	-0.019531	0
0.186	0	0.0174741	-3.94e-06	0	0	0	0	0	-0.00229617	0.262366	0	0	0	0	0	0	-0.024414	0
0.188	0	0.0174741	-6.11e-06	0	0	0	0	0	-0.00232715	0.262424	0	0	0	0	0	0	-0.012207	0
0.19	0	0.0174741	-7.58e-06	0	0	0	0	0	-0.00238056	0.262482	0	0	0	0	0	0	-0.012207	0
0.192	0.0030224	0.0174742	-7.21e-06	-2e-08	0	0	0	0	-0.00245023	0.262543	0	0	0	0	0	0	-0.01709	0
0.194	0	0.0174742	-3.4e-06	0	0	0	0	0	-0.00252962	0.262601	0	0	0	0	0	0	-0.01709	0
0.196	0	0.0174742	5.85e-06	0	0	0	0	0	-0.00261136	0.262641	0	0	0	0	0	0	-0.0048828	0
0.198	0	0.0174742	2.256e-05	0	0	0	0	0	-0.00268785	0.26265	0	0	0	0	0	0	-0.014648	0
0.2	0.0030224	0.0174741	4.81e-05	1.5e-07	0	0	0	0	-0.00275261	0.262622	0	0	0	0	0	0	-0.012207	0
0.202	0.0030224	0.017474	8.198e-05	2.5e-07	0	0	0	0	-0.00280142	0.262561	0	0	0	0	0	0	-0.014648	0
0.204	0.0030224	0.0174738	0.00012008	3.6e-07	0	0	0	0	-0.00283323	0.262475	0	0	0	0	0	0	-0.014648	0
0.206	0	0.0174736	0.00015245	0	0	0	0	0	-0.00284952	0.262372	0	0	0	0	0	0	-0.012207	0
0.208	0	0.0174733	0.00016104	0	0	0	0	0	-0.0028533	0.262258	0	0	0	0	0	0	-0.014648	0
0.21	0	0.017473	0.00011807	0	0	0	0	0	-0.0028492	0.262139	0	0	0	0	0	0	-0.014648	0
0.212	0	0.0174727	-4.66e-06	0	0	0	0	0	-0.00284273	0.26202	0	0	0	0	0	0	-0.01709	0
0.214	0.00137334	0.0174728	-0.0001988	-2.7e-07	0	0	0	0	-0.0028375	0.261909	0	0	0	0	0	0	-0.012207	0
0.216	0.00137334	0.0174732	-0.00038539	-5.3e-07	0	0	0	0	-0.00283415	0.261811	0	0	0	0	0	0	-0.014648	0
0.218	0.00137334	0.0174739	-0.00045135	-6.2e-07	0	0	0	0	-0.00283205	0.261727	0	0	0	0	0	0	-0.0097656	0
0.22	0.00137334	0.0174748	-0.0003418	-4.7e-07	0	0	0	0	-0.00282927	0.261649	0	0	0	0	0	0	-0.01709	0
0.222	0	0.0174755	-0.0001077	0	0	0	0	0	-0.00282115	0.261563	0	0	0	0	0	0	-0.012207	0
0.224	0	0.0174757	0.0001455	0	0	0	0	0	-0.00280179	0.261456	0	0	0	0	0	0	-0.012207	0
0.226	0	0.0174754	0.00034759	0	0	0	0	0	-0.00276739	0.261324	0	0	0	0	0	0	-0.01709	0
0.228	0.00137334	0.0174747	0.00048987	6.7e-07	0	0	0	0	-0.00271781	0.261173	0	0	0	0	0	0	-0.01709	0
0.23	0.0030224	0.0174738	0.00058161	1.76e-06	0	0	0	0	-0.0026558	0.261013	0	0	0	0	0	0	-0.01709	0
0.232	0.00137334	0.0174726	0.00060792	8.3e-07	0	0	0	0	-0.00258536	0.260863	0	0	0	0	0	0	-0.024414	0
0.234	0	0.0174714	0.00052118	0	0	0	0	0	-0.00251031	0.260744	0	0	0	0	0	0	-0.019531	0
0.236	0	0.0174703	0.00027754	0	0	0	0	0	-0.00243386	0.260673	0	0	0	0	0	0	-0.014648	0
0.238	0.00137334	0.0174698	-8.676e-05	-1.2e-07	0	0	0	0	-0.00235944	0.26066	0	0	0	0	0	0	-0.012207	0
0.24	0	0.01747	-0.00044173	0	0	0	0	0	-0.00229102	0.260712	0	0	0	0	0	0	-0.01709	0
0.242	0.00137334	0.0174708	-0.00067181	-9.2e-07	0	0	0	0	-0.00223195	0.260829	0	0	0	0	0	0	-0.012207	0
0.244	0	0.0174722	-0.00076009	0	0	0	0	0	-0.00218499	0.261007	0	0	0	0	0	0	-0.021973	0
0.246	0	0.0174737	-0.00074269	0	0	0	0	0	-0.00215389	0.261243	0	0	0	0	0	0	-0.012207	0
0.248	0	0.0174752	-0.00063904	0	0	0	0	0	-0.00214244	0.26153	0	0	0	0	0	0	-0.014648	0
0.25	0	0.0174765	-0.0004576	0	0	0	0	0	-0.00215169	0.261847	0	0	0	0	0	0	-0.012207	0
0.252	0	0.0174774	-0.00023582	0	0	0	0	0	-0.00217938	0.262165	0	0	0	0	0	0	-0.014648	0
0.254	0	0.0174779	-2.642e-05	0	0	0	0	0	-0.00222196	0.262458	0	0	0	0	0	0	-0.012207	0
0.256	0.00137334	0.0174779	0.00015021	2.1e-07	0	0	0	0	-0.00227672	0.262708	0	0	0	0	0	0	-0.014648	0
0.258	0.0030224	0.0174776	0.00029052	8.8e-07	0	0	0	0	-0.00234268	0.262895	0	0	0	0	0	0	-0.01709	0
0.26	0.0030224	0.017477	0.00036793	1.11e-06	0	0	0	0	-0.00241999	0.262998	0	0	0	0	0	0	-0.014648	0
0.262	0.00137334	0.0174763	0.00036035	4.9e-07	0	0	0	0	-0.002509	0.262988	0	0	0	0	0	0	-0.01709	0
0.264	0	0.0174756	0.00028768	0	0	0	0	0	-0.00260985	0.262843	0	0	0	0	0	0	-0.014648	0
0.266	0	0.017475	0.00019236	0	0	0	0	0	-0.00272201	0.262551	0	0	0	0	0	0	-0.01709	0
0.268	0	0.0174746	0.00010856	0	0	0	0	0	-0.00284269	0.262122	0	0	0	0	0	0	-0.026855	0
0.27	0.00137334	0.0174744	5.687e-05	8e-08	0	0	0	0	-0.00296517	0.261584	0	0	0	0	0	0	-0.012207	0
0.272	0.00137334	0.0174743	4.922e-05	7e-08	0	0	0	0	-0.00307883	0.260987	0	0	0	0	0	0	-0.012207	0
0.274	0.00137334	0.0174742	9.21e-05	1.3e-07	0	0	0	0	-0.00317345	0.260387	0	0	0	0	0	0	-0.012207	0
0.276	0.0030224	0.017474	0.00018683	5.6e-07	0	0	0	0	-0.00324488	0.259835	0	0	0	0	0	0	-0.014648	0
0.278	0.00137334	0.0174736	0.00032658	4.5e-07	0	0	0	0	-0.00329513	0.259364	0	0	0	0	0	0	-0.01709	0
0.28	0.0030224	0.017473	0.00049	1.48e-06	0	0	0	0	-0.00332774	0.258994	0	0	0	0	0	0	-0.019531	0
0.282	0	0.017472	0.00063232	0	0	0	0	0	-0.00334441	0.258734	0	0	0	0	0	0	-0.026855	0
0.284	0.0030224	0.0174707	0.00068347	2.07e-06	0	0	0	0	-0.00334469	0.258592	0	0	0	0	0	0	-0.012207	0
0.286	0.0046055	0.0174694	0.00058498	2.69e-06	0	0	0	0	-0.00332627	0.258576	0	0	0	0	0	0	-0.01709	0
0.288	0	0.0174682	0.00035735	0	0	0	0	0	-0.00328518	0.258684	0	0	0	0	0	0	-0.01709	0
0.29	0	0.0174675	8.613e-05	0	0	0	0	0	-0.00321772	0.2589	0	0	0	0	0	0	-0.021973	0
0.292	0.00783766	0.0174673	-0.0001824	-1.43e-06	0	0	0	0	-0.00312389	0.259202	0	0	0	0	0	0	-0.021973	0
0.294	0.00137334	0.0174677	-0.00044585	-6.1e-07	0	0	0	0	-0.00300847	0.259566	0	0	0	0	0	0	-0.014648	0
0.296	0.00137334	0.0174686	-0.00065156	-8.9e-07	0	0	0	0	-0.00287804	0.259976	0	0	0	0	0	0	-0.01709	0
0.298	0	0.0174699	-0.00071765	0	0	0	0	0	-0.00273758	0.26042	0	0	0	0	0	0	-0.019531	0
0.3	0	0.0174713	-0.0006309	0	0	0	0	0	-0.00258939	0.260893	0	0	0	0	0	0	-0.01709	0
0.302	0.00137334	0.0174726	-0.00044431	-6.1e-07	0	0	0	0	-0.00243447	0.26139	0	0	0	0	0	0	-0.012207	0
0.304	0.00137334	0.0174735	-0.00021244	-2.9e-07	0	0	0	0	-0.00227601	0.261901	0	0	0	0	0	0	-0.0097656	0
0.306	0.00137334	0.0174739	3.409e-05	5e-08	0	0	0	0	-0.00212137	0.26241	0	0	0	0	0	0	-0.0073242	0
0.308	0	0.0174738	0.00027883	0	0	0	0	0	-0.00198002	0.262897	0	0	0	0	0	0	-0.012207	0
0.31	0.0030224	0.0174732	0.00050307	1.52e-06	0	0	0	0	-0.00185973	0.263343	0	0	0	0	0	0	-0.01709	0
0.312	0	0.0174722	0.00066947	0	0	0	0	0	-0.00176509	0.26373	0	0	0	0	0	0	-0.012207	0
0.314	0	0.0174709	0.00071732	0	0	0	0	0	-0.00169783	0.264048	0	0	0	0	0	0	-0.01709	0
0.316	0	0.0174695	0.0006021	0	0	0	0	0	-0.00165774	0.264287	0	0	0	0	0	0	-0.012207	0
0.318	0	0.0174683	0.00036251	0	0	0	0	0	-0.00164368	0.264442	0	0	0	0	0	0	-0.012207	0
0.32	0	0.0174675	9.793e-05	0	0	0	0	0	-0.00165357	0.264512	0	0	0	0	0	0	-0.012207	0
0.322	0.00137334	0.0174673	-0.00013722	-1.9e-07	0	0	0	0	-0.00168482	0.264503	0	0	0	0	0	0	-0.014648	0
0.324	0	0.0174676	-0.00033104	0	0	0	0	0	-0.00173539	0.264421	0	0	0	0	0	0	-0.01709	0
0.326	0	0.0174683	-0.00042881	0	0	0	0	0	-0.00180328	0.264269	0	0	0	0	0	0	-0.019531	0
0.328	0.00137334	0.0174691	-0.00036981	-5.1e-07	0	0	0	0	-0.00188564	0.264052	0	0	0	0	0	0	-0.012207	0
0.33	0.0046055	0.0174699	-0.00018422	-8.5e-07	0	0	0	0	-0.00197901	0.263783	0	0	0	0	0	0	-0.0048828	0
0.332	0	0.0174702	1.462e-05	0	0	0	0	0	-0.00207956	0.263479	0	0	0	0	0	0	-0.014648	0
0.334	0.00137334	0.0174702	0.00010048	1.4e-07	0	0	0	0	-0.00218253	0.263162	0	0	0	0	0	0	-0.012207	0
0.336	0.00137334	0.01747	8.92e-06	1e-08	0	0	0	0	-0.00228237	0.262856	0	0	0	0	0	0	-0.014648	0
0.338	0	0.01747	-0.00019396	0	0	0	0	0	-0.00237439	0.262575	0	0	0	0	0	0	-0.012207	0
0.34	0.00137334	0.0174704	-0.00034678	-4.8e-07	0	0	0	0	-0.00245597	0.262326	0	0	0	0	0	0	-0.014648	0
0.342	0.00137334	0.0174711	-0.0003365	-4.6e-07	0	0	0	0	-0.00252603	0.262107	0	0	0	0	0	0	-0.014648	0
0.344	0	0.0174718	-0.00016951	0	0	0	0	0	-0.00258341	0.261913	0	0	0	0	0	0	-0.0097656	0
0.346	0	0.0174721	8.392e-05	0	0	0	0	0	-0.00262604	0.261739	0	0	0	0	0	0	-0.01709	0
0.348	0.00137334	0.0174719	0.00034539	4.7e-07	0	0	0	0	-0.00265272	0.261585	0	0	0	0	0	0	-0.014648	0
0.35	0	0.0174712	0.00053483	0	0	0	0	0	-0.00266536	0.261457	0	0	0	0	0	0	-0.014648	0
0.352	0	0.0174702	0.0005891	0	0	0	0	0	-0.00266717	0.261367	0	0	0	0	0	0	-0.01709	0
0.354	0.00137334	0.017469	0.00051989	7.1e-07	0	0	0	0	-0.00265992	0.261321	0	0	0	0	0	0	-0.012207	0
0.356	0.00137334	0.0174679	0.00041475	5.7e-07	0	0	0	0	-0.00264493	0.261312	0	0	0	0	0	0	-0.01709	0
0.358	0	0.0174671	0.0003339	0	0	0	0	0	-0.00262486	0.261329	0	0	0	0	0	0	-0.0097656	0
0.36	0	0.0174665	0.00027186	0	0	0	0	0	-0.00260312	0.26136	0	0	0	0	0	0	-0.012207	0
0.362	0	0.0174659	0.00023553	0	0	0	0	0	-0.00258364	0.261391	0	0	0	0	0	0	-0.019531	0
0.364	0	0.0174654	0.00024268	0	0	0	0	0	-0.0025702	0.261412	0	0	0	0	0	0	-0.014648	0
0.366	0	0.0174649	0.00026268	0	0	0	0	0	-0.00256518	0.261421	0	0	0	0	0	0	-0.014648	0
0.368	0.0030224	0.0174644	0.00026069	7.9e-07	0	0	0	0	-0.00257059	0.261432	0	0	0	0	0	0	-0.019531	0
0.37	0.0046055	0.0174639	0.00022159	1.02e-06	0	0	0	0	-0.00258914	0.261464	0	0	0	0	0	0	-0.01709	0
0.372	0.00137334	0.0174635	7.637e-05	1e-07	0	0	0	0	-0.00262296	0.261525	0	0	0	0	0	0	-0.014648	0
0.374	0	0.0174633	-0.00026649	0	0	0	0	0	-0.00267311	0.261616	0	0	0	0	0	0	-0.012207	0
0.376	0	0.0174638	-0.00076108	0	0	0	0	0	-0.00274077	0.261732	0	0	0	0	0	0	-0.01709	0
0.378	0.00137334	0.0174654	-0.00116517	-1.6e-06	0	0	0	0	-0.0028261	0.261871	0	0	0	0	0	0	-0.012207	0
0.38	0.0030224	0.0174677	-0.00118956	-3.6e-06	0	0	0	0	-0.00292576	0.262023	0	0	0	0	0	0	-0.014648	0
0.382	0	0.0174701	-0.00072795	0	0	0	0	0	-0.00303345	0.262161	0	0	0	0	0	0	-0.019531	0
0.384	0	0.0174715	4.654e-05	0	0	0	0	0	-0.0031429	0.262255	0	0	0	0	0	0	-0.014648	0
0.386	0.0030224	0.0174714	0.00081302	2.46e-06	0	0	0	0	-0.00324941	0.262287	0	0	0	0	0	0	-0.0048828	0
0.388	0.00137334	0.0174698	0.00133302	1.83e-06	0	0	0	0	-0.00334977	0.262245	0	0	0	0	0	0	-0.026855	0
0.39	0.00942076	0.0174671	0.00154059	1.451e-05	0	0	0	0	-0.00344171	0.262127	0	0	0	0	0	0	-0.0024414	0
0.392	0	0.0174641	0.00145352	0	0	0	0	0	-0.00352342	0.261937	0	0	0	0	0	0	-0.01709	0
0.394	0	0.0174612	0.00109921	0	0	0	0	0	-0.00359379	0.261685	0	0	0	0	0	0	-0.014648	0
0.396	0	0.017459	0.00054165	0	0	0	0	0	-0.00365206	0.261384	0	0	0	0	0	0	-0.0097656	0
0.398	0.00137334	0.0174579	-8.608e-05	-1.2e-07	0	0	0	0	-0.00369698	0.261046	0	0	0	0	0	0	-0.0048828	0
0.4	0	0.017458	-0.00062329	0	0	0	0	0	-0.00372675	0.260687	0	0	0	0	0	0	-0.01709	0
0.402	0.0061886	0.0174593	-0.0009681	-5.99e-06	0	0	0	0	-0.00373995	0.260339	0	0	0	0	0	0	-0.021973	0
0.404	0.0046055	0.0174612	-0.00111991	-5.16e-06	0	0	0	0	-0.00373728	0.260035	0	0	0	0	0	0	-0.012207	0
0.406	0	0.0174635	-0.0011451	0	0	0	0	0	-0.00372276	0.259802	0	0	0	0	0	0	-0.012207	0
0.408	0.00137334	0.0174657	-0.0011088	-1.52e-06	0	0	0	0	-0.00370265	0.259649	0	0	0	0	0	0	-0.0097656	0
0.41	0.00783766	0.017468	-0.00102642	-8.04e-06	0	0	0	0	-0.00368271	0.259563	0	0	0	0	0	0	-0.012207	0
0.412	0.00137334	0.01747	-0.00086695	-1.19e-06	0	0	0	0	-0.00366668	0.259525	0	0	0	0	0	0	-0.01709	0
0.414	0.00137334	0.0174718	-0.00059801	-8.2e-07	0	0	0	0	-0.00365666	0.259508	0	0	0	0	0	0	-0.019531	0
0.416	0.0030224	0.017473	-0.00022054	-6.7e-07	0	0	0	0	-0.00365373	0.259494	0	0	0	0	0	0	-0.01709	0
0.418	0	0.0174734	0.00023846	0	0	0	0	0	-0.00365748	0.259474	0	0	0	0	0	0	-0.0097656	0
0.42	0.00137334	0.0174729	0.00074175	1.02e-06	0	0	0	0	-0.00366468	0.259446	0	0	0	0	0	0	-0.01709	0
0.422	0	0.0174714	0.00123097	0	0	0	0	0	-0.0036695	0.259416	0	0	0	0	0	0	-0.012207	0
0.424	0	0.017469	0.001612	0	0	0	0	0	-0.00366659	0.259394	0	0	0	0	0	0	-0.012207	0
0.426	0	0.0174657	0.00178893	0	0	0	0	0	-0.00365311	0.259396	0	0	0	0	0	0	-0.026855	0
0.428	0	0.0174622	0.00172917	0	0	0	0	0	-0.00362726	0.259436	0	0	0	0	0	0	-0.014648	0
0.43	0.00137334	0.0174587	0.0014649	2.01e-06	0	0	0	0	-0.00358762	0.259522	0	0	0	0	0	0	-0.0097656	0
0.432	0	0.0174558	0.00103542	0	0	0	0	0	-0.00353433	0.259658	0	0	0	0	0	0	-0.029297	0
0.434	0	0.0174537	0.00047327	0	0	0	0	0	-0.00346893	0.259854	0	0	0	0	0	0	-0.012207	0
0.436	0.0030224	0.0174528	-0.00016656	-5e-07	0	0	0	0	-0.00339308	0.260112	0	0	0	0	0	0	-0.01709	0
0.438	0.0046055	0.0174531	-0.00079806	-3.68e-06	0	0	0	0	-0.00330936	0.260425	0	0	0	0	0	0	-0.01709	0
0.44	0	0.0174547	-0.00131237	0	0	0	0	0	-0.00322325	0.260779	0	0	0	0	0	0	-0.019531	0
0.442	0.0046055	0.0174573	-0.00160382	-7.39e-06	0	0	0	0	-0.00314254	0.261159	0	0	0	0	0	0	-0.019531	0
0.444	0	0.0174605	-0.00162548	0	0	0	0	0	-0.00307452	0.261549	0	0	0	0	0	0	-0.012207	0
0.446	0.0046055	0.0174638	-0.00140904	-6.49e-06	0	0	0	0	-0.00302375	0.26193	0	0	0	0	0	0	-0.01709	0
0.448	0.0030224	0.0174666	-0.00101693	-3.07e-06	0	0	0	0	-0.00299177	0.262283	0	0	0	0	0	0	-0.019531	0
0.45	0.0030224	0.0174686	-0.00051377	-1.55e-06	0	0	0	0	-0.00297947	0.262586	0	0	0	0	0	0	-0.014648	0
0.452	0.0030224	0.0174697	8.2e-06	2e-08	0	0	0	0	-0.00298913	0.262824	0	0	0	0	0	0	-0.01709	0
0.454	0.0046055	0.0174696	0.00043208	1.99e-06	0	0	0	0	-0.00302183	0.262982	0	0	0	0	0	0	-0.01709	0
0.456	0.00783766	0.0174688	0.0006924	5.43e-06	0	0	0	0	-0.00307394	0.263044	0	0	0	0	0	0	-0.01709	0
0.458	0.00137334	0.0174674	0.00083203	1.14e-06	0	0	0	0	-0.00313791	0.262989	0	0	0	0	0	0	-0.01709	0
0.46	0.00137334	0.0174657	0.00092169	1.27e-06	0	0	0	0	-0.00320559	0.262799	0	0	0	0	0	0	-0.014648	0
0.462	0.00137334	0.0174639	0.00094583	1.3e-06	0	0	0	0	-0.00326976	0.262469	0	0	0	0	0	0	-0.01709	0
0.464	0	0.017462	0.0008422	0	0	0	0	0	-0.0033243	0.262018	0	0	0	0	0	0	-0.024414	0
0.466	0.00137334	0.0174603	0.0006032	8.3e-07	0	0	0	0	-0.00336447	0.261489	0	0	0	0	0	0	-0.019531	0
0.468	0.00137334	0.0174591	0.00027145	3.7e-07	0	0	0	0	-0.00338705	0.260926	0	0	0	0	0	0	-0.026855	0
0.47	0.0030224	0.0174586	-0.0001139	-3.4e-07	0	0	0	0	-0.00339075	0.260365	0	0	0	0	0	0	-0.019531	0
0.472	0	0.0174588	-0.00052707	0	0	0	0	0	-0.00337685	0.259829	0	0	0	0	0	0	-0.012207	0
0.474	0	0.0174598	-0.00093342	0	0	0	0	0	-0.00334809	0.259327	0	0	0	0	0	0	-0.014648	0
0.476	0.00137334	0.0174617	-0.0012661	-1.74e-06	0	0	0	0	-0.00330649	0.258862	0	0	0	0	0	0	-0.019531	0
0.478	0	0.0174642	-0.00143301	0	0	0	0	0	-0.00325332	0.258439	0	0	0	0	0	0	-0.01709	0
0.48	0	0.0174671	-0.0013769	0	0	0	0	0	-0.00319107	0.258068	0	0	0	0	0	0	-0.019531	0
0.482	0.0061886	0.0174699	-0.00112813	-6.98e-06	0	0	0	0	-0.00312478	0.257765	0	0	0	0	0	0	-0.01709	0
0.484	0	0.0174721	-0.00077321	0	0	0	0	0	-0.00306135	0.257551	0	0	0	0	0	0	-0.024414	0
0.486	0.0046055	0.0174737	-0.00038348	-1.77e-06	0	0	0	0	-0.00300836	0.257446	0	0	0	0	0	0	-0.014648	0
0.488	0	0.0174744	1.24e-05	0	0	0	0	0	-0.00297352	0.257463	0	0	0	0	0	0	-0.014648	0
0.49	0.0030224	0.0174744	0.00041211	1.25e-06	0	0	0	0	-0.0029631	0.257601	0	0	0	0	0	0	-0.01709	0
0.492	0.00783766	0.0174736	0.00081235	6.37e-06	0	0	0	0	-0.00297871	0.257841	0	0	0	0	0	0	-0.014648	0
0.494	0	0.017472	0.00118126	0	0	0	0	0	-0.00301697	0.258156	0	0	0	0	0	0	-0.014648	0
0.496	0.00137334	0.0174696	0.0014394	1.98e-06	0	0	0	0	-0.00307188	0.258526	0	0	0	0	0	0	-0.01709	0
0.498	0.0030224	0.0174667	0.00149085	4.51e-06	0	0	0	0	-0.00313591	0.258932	0	0	0	0	0	0	-0.012207	0
0.5	0	0.0174637	0.00131793	0	0	0	0	0	-0.00320222	0.259363	0	0	0	0	0	0	-0.019531	0
0.502	0.00137334	0.0174611	0.00100682	1.38e-06	0	0	0	0	-0.00326789	0.25981	0	0	0	0	0	0	-0.019531	0
0.504	0	0.0174591	0.00062858	0	0	0	0	0	-0.00333365	0.260264	0	0	0	0	0	0	-0.012207	0
0.506	0	0.0174578	0.00017984	0	0	0	0	0	-0.00340067	0.260714	0	0	0	0	0	0	-0.014648	0
0.508	0.0030224	0.0174575	-0.00032063	-9.7e-07	0	0	0	0	-0.00346811	0.261137	0	0	0	0	0	0	-0.012207	0
0.51	0.00137334	0.0174581	-0.00078582	-1.08e-06	0	0	0	0	-0.00353318	0.261511	0	0	0	0	0	0	-0.014648	0
0.512	0	0.0174597	-0.00111885	0	0	0	0	0	-0.00359256	0.261815	0	0	0	0	0	0	-0.012207	0
0.514	0.00137334	0.0174619	-0.00124616	-1.71e-06	0	0	0	0	-0.00364228	0.262032	0	0	0	0	0	0	-0.0097656	0
0.516	0	0.0174644	-0.00114094	0	0	0	0	0	-0.00367717	0.262158	0	0	0	0	0	0	-0.014648	0
0.518	0.0030224	0.0174667	-0.00085679	-2.59e-06	0	0	0	0	-0.00369304	0.262201	0	0	0	0	0	0	-0.019531	0
0.52	0.0030224	0.0174684	-0.00048446	-1.46e-06	0	0	0	0	-0.00368944	0.26218	0	0	0	0	0	0	-0.01709	0
0.522	0.0030224	0.0174694	-8.402e-05	-2.5e-07	0	0	0	0	-0.00366839	0.262122	0	0	0	0	0	0	-0.0048828	0
0.524	0.00137334	0.0174695	0.00029853	4.1e-07	0	0	0	0	-0.00363139	0.262056	0	0	0	0	0	0	-0.021973	0
0.526	0.00137334	0.017469	0.00060716	8.3e-07	0	0	0	0	-0.00357969	0.262007	0	0	0	0	0	0	-0.014648	0
0.528	0.0030224	0.0174677	0.00081105	2.45e-06	0	0	0	0	-0.00351634	0.261985	0	0	0	0	0	0	-0.014648	0
0.53	0	0.0174661	0.00091943	0	0	0	0	0	-0.00344629	0.261982	0	0	0	0	0	0	-0.021973	0
0.532	0	0.0174643	0.00096456	0	0	0	0	0	-0.00337452	0.26199	0	0	0	0	0	0	-0.01709	0
0.534	0.00137334	0.0174623	0.00099638	1.37e-06	0	0	0	0	-0.00330408	0.262001	0	0	0	0	0	0	-0.014648	0
0.536	0	0.0174603	0.00104318	0	0	0	0	0	-0.003236	0.262012	0	0	0	0	0	0	-0.014648	0
0.538	0	0.0174583	0.00104712	0	0	0	0	0	-0.00317069	0.262021	0	0	0	0	0	0	-0.014648	0
0.54	0.00137334	0.0174562	0.0008879	1.22e-06	0	0	0	0	-0.00310876	0.262023	0	0	0	0	0	0	-0.012207	0
0.542	0	0.0174544	0.00050679	0	0	0	0	0	-0.0030502	0.262007	0	0	0	0	0	0	-0.0048828	0
0.544	0.0030224	0.0174534	-7.82e-06	-2e-08	0	0	0	0	-0.00299441	0.261963	0	0	0	0	0	0	-0.019531	0
0.546	0.00137334	0.0174534	-0.00049215	-6.8e-07	0	0	0	0	-0.00294252	0.261883	0	0	0	0	0	0	-0.012207	0
0.548	0	0.0174544	-0.0008381	0	0	0	0	0	-0.0028981	0.26176	0	0	0	0	0	0	-0.014648	0
0.55	0.0030224	0.0174561	-0.0009976	-3.02e-06	0	0	0	0	-0.00286502	0.261593	0	0	0	0	0	0	-0.01709	0
0.552	0.0046055	0.017458	-0.00093319	-4.3e-06	0	0	0	0	-0.00284468	0.261381	0	0	0	0	0	0	-0.012207	0
0.554	0.00137334	0.0174599	-0.00066292	-9.1e-07	0	0	0	0	-0.00283482	0.261128	0	0	0	0	0	0	-0.0097656	0
0.556	0.0030224	0.0174612	-0.00029782	-9e-07	0	0	0	0	-0.00283152	0.260844	0	0	0	0	0	0	-0.01709	0
0.558	0.0030224	0.0174618	2.992e-05	9e-08	0	0	0	0	-0.00283228	0.260547	0	0	0	0	0	0	-0.019531	0
0.56	0	0.0174618	0.00025907	0	0	0	0	0	-0.0028372	0.260249	0	0	0	0	0	0	-0.01709	0
0.562	0.00137334	0.0174613	0.00041848	5.7e-07	0	0	0	0	-0.00284822	0.259958	0	0	0	0	0	0	-0.01709	0
0.564	0.00137334	0.0174604	0.00057002	7.8e-07	0	0	0	0	-0.00286728	0.259682	0	0	0	0	0	0	-0.026855	0
0.566	0.0030224	0.0174593	0.00072464	2.19e-06	0	0	0	0	-0.00289459	0.259427	0	0	0	0	0	0	-0.014648	0
0.568	0	0.0174578	0.00082238	0	0	0	0	0	-0.00292912	0.259206	0	0	0	0	0	0	-0.01709	0
0.57	0.00137334	0.0174562	0.00080866	1.11e-06	0	0	0	0	-0.00296958	0.259036	0	0	0	0	0	0	-0.026855	0
0.572	0.00137334	0.0174546	0.00068169	9.4e-07	0	0	0	0	-0.00301449	0.258932	0	0	0	0	0	0	-0.01709	0
0.574	0.0030224	0.0174532	0.00044769	1.35e-06	0	0	0	0	-0.00306217	0.2589	0	0	0	0	0	0	-0.01709	0
0.576	0.0046055	0.0174523	0.00012062	5.6e-07	0	0	0	0	-0.00311077	0.258932	0	0	0	0	0	0	-0.014648	0
0.578	0.00137334	0.0174521	-0.00023193	-3.2e-07	0	0	0	0	-0.00315807	0.259018	0	0	0	0	0	0	-0.012207	0
0.58	0.00137334	0.0174525	-0.0005473	-7.5e-07	0	0	0	0	-0.0032011	0.259145	0	0	0	0	0	0	-0.019531	0
0.582	0.00137334	0.0174536	-0.00085754	-1.18e-06	0	0	0	0	-0.00323577	0.259303	0	0	0	0	0	0	-0.021973	0
0.584	0.0046055	0.0174553	-0.00123321	-5.68e-06	0	0	0	0	-0.00325744	0.259479	0	0	0	0	0	0	-0.019531	0
0.586	0.00137334	0.0174578	-0.0016316	-2.24e-06	0	0	0	0	-0.00326263	0.259668	0	0	0	0	0	0	-0.01709	0
0.588	0.0030224	0.0174611	-0.00186827	-5.65e-06	0	0	0	0	-0.00325059	0.259865	0	0	0	0	0	0	-0.014648	0
0.59	0.0030224	0.0174648	-0.0017899	-5.41e-06	0	0	0	0	-0.00322291	0.260073	0	0	0	0	0	0	-0.014648	0
0.592	0	0.0174684	-0.00141796	0	0	0	0	0	-0.00318153	0.260297	0	0	0	0	0	0	-0.014648	0
0.594	0	0.0174712	-0.00088198	0	0	0	0	0	-0.00312815	0.260537	0	0	0	0	0	0	-0.01709	0
0.596	0	0.017473	-0.00029212	0	0	0	0	0	-0.00306564	0.260781	0	0	0	0	0	0	-0.012207	0
0.598	0	0.0174736	0.00029276	0	0	0	0	0	-0.00299903	0.260995	0	0	0	0	0	0	-0.012207	0
0.6	0	0.017473	0.00083416	0	0	0	0	0	-0.00293406	0.261147	0	0	0	0	0	0	-0.012207	0
0.602	0.00137334	0.0174713	0.0012785	1.76e-06	0	0	0	0	-0.00287507	0.261218	0	0	0	0	0	0	-0.014648	0
0.604	0	0.0174688	0.00155311	0	0	0	0	0	-0.00282454	0.26121	0	0	0	0	0	0	-0.012207	0
0.606	0.00783766	0.0174657	0.00161756	1.268e-05	0	0	0	0	-0.00278366	0.261144	0	0	0	0	0	0	-0.01709	0
0.608	0.0046055	0.0174624	0.00151025	6.96e-06	0	0	0	0	-0.00275235	0.261056	0	0	0	0	0	0	-0.01709	0
0.61	0.00942076	0.0174594	0.00131022	1.234e-05	0	0	0	0	-0.00272855	0.260979	0	0	0	0	0	0	-0.01709	0
0.612	0.00137334	0.0174568	0.00105806	1.45e-06	0	0	0	0	-0.00270792	0.260937	0	0	0	0	0	0	-0.019531	0
0.614	0.00137334	0.0174547	0.00073415	1.01e-06	0	0	0	0	-0.00268457	0.260945	0	0	0	0	0	0	-0.019531	0
0.616	0.0030224	0.0174532	0.00030685	9.3e-07	0	0	0	0	-0.0026522	0.261015	0	0	0	0	0	0	-0.0073242	0
0.618	0	0.0174526	-0.00021323	0	0	0	0	0	-0.00260699	0.261149	0	0	0	0	0	0	-0.01709	0
0.62	0	0.017453	-0.00076143	0	0	0	0	0	-0.00255029	0.261345	0	0	0	0	0	0	-0.0073242	0
0.622	0.00137334	0.0174545	-0.00123503	-1.7e-06	0	0	0	0	-0.00248756	0.261594	0	0	0	0	0	0	-0.01709	0
0.624	0.00137334	0.017457	-0.00153561	-2.11e-06	0	0	0	0	-0.00242542	0.261873	0	0	0	0	0	0	-0.014648	0
0.626	0.0030224	0.0174601	-0.00165352	-5e-06	0	0	0	0	-0.00237006	0.262148	0	0	0	0	0	0	-0.014648	0
0.628	0.0046055	0.0174634	-0.00167992	-7.74e-06	0	0	0	0	-0.00232662	0.262385	0	0	0	0	0	0	-0.012207	0
0.63	0.00137334	0.0174667	-0.0016704	-2.29e-06	0	0	0	0	-0.00229912	0.262553	0	0	0	0	0	0	-0.019531	0
0.632	0	0.0174701	-0.0015623	0	0	0	0	0	-0.00229109	0.262631	0	0	0	0	0	0	-0.012207	0
0.634	0.00137334	0.0174732	-0.00126343	-1.74e-06	0	0	0	0	-0.00230601	0.262607	0	0	0	0	0	0	-0.012207	0
0.636	0.00137334	0.0174757	-0.00073269	-1.01e-06	0	0	0	0	-0.00234786	0.262488	0	0	0	0	0	0	-0.012207	0
0.638	0.0030224	0.0174772	1.44e-06	0	0	0	0	0	-0.00242052	0.262296	0	0	0	0	0	0	-0.021973	0
0.64	0	0.0174772	0.00079996	0	0	0	0	0	-0.0025245	0.262058	0	0	0	0	0	0	-0.012207	0
0.642	0	0.0174756	0.00144066	0	0	0	0	0	-0.0026542	0.261805	0	0	0	0	0	0	-0.019531	0
0.644	0	0.0174727	0.00176783	0	0	0	0	0	-0.00279954	0.261564	0	0	0	0	0	0	-0.019531	0
0.646	0.00137334	0.0174692	0.00179706	2.47e-06	0	0	0	0	-0.00294953	0.261353	0	0	0	0	0	0	-0.01709	0
0.648	0	0.0174656	0.00165313	0	0	0	0	0	-0.0030944	0.261175	0	0	0	0	0	0	-0.019531	0
0.65	0	0.0174623	0.00142343	0	0	0	0	0	-0.00322649	0.26102	0	0	0	0	0	0	-0.012207	0
0.652	0	0.0174594	0.00109694	0	0	0	0	0	-0.00334007	0.260877	0	0	0	0	0	0	-0.012207	0
0.654	0	0.0174572	0.0006365	0	0	0	0	0	-0.00342989	0.260737	0	0	0	0	0	0	-0.0073242	0
0.656	0.00137334	0.017456	6.87e-05	9e-08	0	0	0	0	-0.00349071	0.260601	0	0	0	0	0	0	-0.0097656	0
0.658	0.0030224	0.0174558	-0.00049208	-1.49e-06	0	0	0	0	-0.00351986	0.260474	0	0	0	0	0	0	-0.029297	0
0.66	0.00137334	0.0174568	-0.00088274	-1.21e-06	0	0	0	0	-0.00351966	0.260357	0	0	0	0	0	0	-0.014648	0
0.662	0.0110698	0.0174586	-0.00098236	-1.087e-05	0	0	0	0	-0.00349626	0.260248	0	0	0	0	0	0	-0.029297	0
0.664	0.0030224	0.0174605	-0.00079371	-2.4e-06	0	0	0	0	-0.00345789	0.260144	0	0	0	0	0	0	-0.019531	0
0.666	0	0.0174621	-0.00042709	0	0	0	0	0	-0.00341359	0.260039	0	0	0	0	0	0	-0.014648	0
0.668	0.00137334	0.017463	-2.038e-05	-3e-08	0	0	0	0	-0.00337118	0.259936	0	0	0	0	0	0	-0.012207	0
0.67	0.0030224	0.017463	0.00031347	9.5e-07	0	0	0	0	-0.00333501	0.259844	0	0	0	0	0	0	-0.019531	0
0.672	0	0.0174624	0.00051418	0	0	0	0	0	-0.00330542	0.259777	0	0	0	0	0	0	-0.014648	0
0.674	0.00137334	0.0174614	0.00059395	8.2e-07	0	0	0	0	-0.00328033	0.259747	0	0	0	0	0	0	-0.024414	0
0.676	0.00783766	0.0174602	0.0006156	4.82e-06	0	0	0	0	-0.00325793	0.259755	0	0	0	0	0	0	-0.014648	0
0.678	0	0.017459	0.0006402	0	0	0	0	0	-0.00323847	0.259799	0	0	0	0	0	0	-0.012207	0
0.68	0	0.0174577	0.00069284	0	0	0	0	0	-0.00322433	0.259876	0	0	0	0	0	0	-0.0097656	0
0.682	0	0.0174563	0.00075719	0	0	0	0	0	-0.00321882	0.259983	0	0	0	0	0	0	-0.021973	0
0.684	0.0030224	0.0174548	0.00079448	2.4e-06	0	0	0	0	-0.00322494	0.260104	0	0	0	0	0	0	-0.014648	0
0.686	0	0.0174532	0.00077477	0	0	0	0	0	-0.003245	0.260213	0	0	0	0	0	0	-0.012207	0
0.688	0.0030224	0.0174516	0.00066633	2.01e-06	0	0	0	0	-0.0032801	0.260282	0	0	0	0	0	0	-0.014648	0
0.69	0.00137334	0.0174503	0.0003918	5.4e-07	0	0	0	0	-0.00332871	0.260292	0	0	0	0	0	0	-0.024414	0
0.692	0	0.0174495	-0.00013013	0	0	0	0	0	-0.00338581	0.260244	0	0	0	0	0	0	-0.014648	0
0.694	0.00137334	0.0174498	-0.0008638	-1.19e-06	0	0	0	0	-0.00344436	0.260148	0	0	0	0	0	0	-0.019531	0
0.696	0	0.0174515	-0.00162348	0	0	0	0	0	-0.0034984	0.260016	0	0	0	0	0	0	-0.014648	0
0.698	0.00137334	0.0174548	-0.00217442	-2.99e-06	0	0	0	0	-0.00354462	0.25986	0	0	0	0	0	0	-0.012207	0
0.7	0.0061886	0.0174591	-0.00236023	-1.461e-05	0	0	0	0	-0.00358182	0.259702	0	0	0	0	0	0	-0.014648	0
0.702	0.0061886	0.0174638	-0.00216748	-1.341e-05	0	0	0	0	-0.00360942	0.259566	0	0	0	0	0	0	-0.01709	0
0.704	0	0.0174682	-0.00170303	0	0	0	0	0	-0.00362659	0.259469	0	0	0	0	0	0	-0.0097656	0
0.706	0.00137334	0.0174716	-0.00110841	-1.52e-06	0	0	0	0	-0.00363304	0.259418	0	0	0	0	0	0	-0.01709	0
0.708	0	0.0174738	-0.00048027	0	0	0	0	0	-0.00363004	0.25942	0	0	0	0	0	0	-0.01709	0
0.71	0.00137334	0.0174747	0.00014841	2e-07	0	0	0	0	-0.00361953	0.259474	0	0	0	0	0	0	-0.014648	0
0.712	0.00137334	0.0174744	0.00077786	1.07e-06	0	0	0	0	-0.00360203	0.259573	0	0	0	0	0	0	-0.019531	0
0.714	0.00137334	0.0174729	0.00139803	1.92e-06	0	0	0	0	-0.00357565	0.259704	0	0	0	0	0	0	-0.014648	0
0.716	0.00137334	0.0174701	0.00195352	2.68e-06	0	0	0	0	-0.00353648	0.259849	0	0	0	0	0	0	-0.01709	0
0.718	0.0030224	0.0174662	0.00233897	7.07e-06	0	0	0	0	-0.00348057	0.25999	0	0	0	0	0	0	-0.024414	0
0.72	0	0.0174615	0.0024366	0	0	0	0	0	-0.00340631	0.260122	0	0	0	0	0	0	-0.012207	0
0.722	0.0030224	0.0174566	0.0021788	6.59e-06	0	0	0	0	-0.00331517	0.260241	0	0	0	0	0	0	-0.012207	0
0.724	0.0046055	0.0174523	0.00159487	7.35e-06	0	0	0	0	-0.00321041	0.260347	0	0	0	0	0	0	-0.014648	0
0.726	0.00137334	0.0174491	0.00080763	1.11e-06	0	0	0	0	-0.00309535	0.26043	0	0	0	0	0	0	-0.01709	0
0.728	0	0.0174475	-1.285e-05	0	0	0	0	0	-0.00297331	0.260486	0	0	0	0	0	0	-0.012207	0
0.73	0	0.0174475	-0.00071632	0	0	0	0	0	-0.0028482	0.260514	0	0	0	0	0	0	-0.0073242	0
0.732	0	0.0174489	-0.00124027	0	0	0	0	0	-0.0027243	0.260521	0	0	0	0	0	0	-0.012207	0
0.734	0.0046055	0.0174514	-0.00159385	-7.34e-06	0	0	0	0	-0.0026055	0.260511	0	0	0	0	0	0	-0.014648	0
0.736	0.0030224	0.0174546	-0.0017413	-5.26e-06	0	0	0	0	-0.00249591	0.260484	0	0	0	0	0	0	-0.0097656	0
0.738	0.0030224	0.0174581	-0.0015965	-4.83e-06	0	0	0	0	-0.00240115	0.260447	0	0	0	0	0	0	-0.01709	0
0.74	0.00137334	0.0174613	-0.00116925	-1.61e-06	0	0	0	0	-0.0023267	0.260414	0	0	0	0	0	0	-0.019531	0
0.742	0.0030224	0.0174636	-0.00057302	-1.73e-06	0	0	0	0	-0.00227593	0.260402	0	0	0	0	0	0	-0.019531	0
0.744	0.00137334	0.0174648	0.00010144	1.4e-07	0	0	0	0	-0.00225149	0.260423	0	0	0	0	0	0	-0.019531	0
0.746	0.0030224	0.0174645	0.0007704	2.33e-06	0	0	0	0	-0.00225623	0.260482	0	0	0	0	0	0	-0.01709	0
0.748	0.00137334	0.017463	0.00127505	1.75e-06	0	0	0	0	-0.00229054	0.260566	0	0	0	0	0	0	-0.019531	0
0.75	0.00137334	0.0174605	0.00145191	1.99e-06	0	0	0	0	-0.00235015	0.260653	0	0	0	0	0	0	-0.014648	0
0.752	0.00137334	0.0174576	0.00127977	1.76e-06	0	0	0	0	-0.00242762	0.260716	0	0	0	0	0	0	-0.014648	0
0.754	0.00137334	0.017455	0.00089038	1.22e-06	0	0	0	0	-0.0025162	0.260731	0	0	0	0	0	0	-0.01709	0
0.756	0	0.0174532	0.00042269	0	0	0	0	0	-0.00261221	0.260684	0	0	0	0	0	0	-0.012207	0
0.758	0	0.0174524	-5.014e-05	0	0	0	0	0	-0.00271422	0.260571	0	0	0	0	0	0	-0.019531	0
0.76	0.0046055	0.0174525	-0.00044342	-2.04e-06	0	0	0	0	-0.00282074	0.2604	0	0	0	0	0	0	-0.014648	0
0.762	0.00137334	0.0174534	-0.00065284	-9e-07	0	0	0	0	-0.00292971	0.260194	0	0	0	0	0	0	-0.024414	0
0.764	0.00137334	0.0174547	-0.00064892	-8.9e-07	0	0	0	0	-0.00303965	0.259971	0	0	0	0	0	0	-0.014648	0
0.766	0.0030224	0.017456	-0.00048928	-1.48e-06	0	0	0	0	-0.00315018	0.259745	0	0	0	0	0	0	-0.019531	0
0.768	0.0030224	0.0174569	-0.00024809	-7.5e-07	0	0	0	0	-0.00325991	0.259524	0	0	0	0	0	0	-0.01709	0
0.77	0.0030224	0.0174574	2.266e-05	7e-08	0	0	0	0	-0.00336469	0.259321	0	0	0	0	0	0	-0.012207	0
0.772	0.0030224	0.0174574	0.00028717	8.7e-07	0	0	0	0	-0.00345868	0.259154	0	0	0	0	0	0	-0.01709	0
0.774	0.00137334	0.0174568	0.00050826	7e-07	0	0	0	0	-0.00353516	0.259037	0	0	0	0	0	0	-0.019531	0
0.776	0.0061886	0.0174558	0.00064013	3.96e-06	0	0	0	0	-0.00358715	0.258971	0	0	0	0	0	0	-0.012207	0
0.778	0.0030224	0.0174545	0.00065134	1.97e-06	0	0	0	0	-0.00361018	0.258958	0	0	0	0	0	0	-0.01709	0
0.78	0.0046055	0.0174532	0.00055861	2.57e-06	0	0	0	0	-0.00360415	0.259003	0	0	0	0	0	0	-0.019531	0
0.782	0.0030224	0.0174521	0.00042083	1.27e-06	0	0	0	0	-0.00357134	0.259114	0	0	0	0	0	0	-0.021973	0
0.784	0.00137334	0.0174513	0.00029935	4.1e-07	0	0	0	0	-0.00351411	0.259294	0	0	0	0	0	0	-0.01709	0
0.786	0.0030224	0.0174507	0.00023325	7e-07	0	0	0	0	-0.00343427	0.259544	0	0	0	0	0	0	-0.0048828	0
0.788	0.00137334	0.0174502	0.00023897	3.3e-07	0	0	0	0	-0.00333437	0.259856	0	0	0	0	0	0	-0.014648	0
0.79	0.00137334	0.0174497	0.00031432	4.3e-07	0	0	0	0	-0.00322012	0.260208	0	0	0	0	0	0	-0.01709	0
0.792	0	0.0174491	0.00043814	0	0	0	0	0	-0.00310053	0.260572	0	0	0	0	0	0	-0.012207	0
0.794	0	0.0174482	0.00056585	0	0	0	0	0	-0.00298527	0.260919	0	0	0	0	0	0	-0.014648	0
0.796	0.0030224	0.0174471	0.00063266	1.91e-06	0	0	0	0	-0.00288219	0.261224	0	0	0	0	0	0	-0.012207	0
0.798	0.0061886	0.0174458	0.00058471	3.62e-06	0	0	0	0	-0.00279667	0.261473	0	0	0	0	0	0	-0.019531	0
0.8	0.0030224	0.0174446	0.00041766	1.26e-06	0	0	0	0	-0.00273149	0.261661	0	0	0	0	0	0	-0.012207	0
0.802	0.0046055	0.0174438	0.00017349	8e-07	0	0	0	0	-0.00268678	0.261788	0	0	0	0	0	0	-0.014648	0
0.804	0.00137334	0.0174435	-9.427e-05	-1.3e-07	0	0	0	0	-0.00266069	0.261859	0	0	0	0	0	0	-0.0097656	0
0.806	0.0030224	0.0174437	-0.00034729	-1.05e-06	0	0	0	0	-0.00265026	0.261879	0	0	0	0	0	0	-0.019531	0
0.808	0	0.0174443	-0.00058666	0	0	0	0	0	-0.00265195	0.261847	0	0	0	0	0	0	-0.012207	0
0.81	0.00137334	0.0174455	-0.00085425	-1.17e-06	0	0	0	0	-0.00266166	0.261762	0	0	0	0	0	0	-0.01709	0
0.812	0.00137334	0.0174472	-0.00116523	-1.6e-06	0	0	0	0	-0.00267548	0.261626	0	0	0	0	0	0	-0.014648	0
0.814	0.0030224	0.0174496	-0.00142329	-4.3e-06	0	0	0	0	-0.00269129	0.261443	0	0	0	0	0	0	-0.0097656	0
0.816	0.0046055	0.0174524	-0.00144408	-6.65e-06	0	0	0	0	-0.00270985	0.261227	0	0	0	0	0	0	-0.014648	0
0.818	0.00137334	0.0174553	-0.00112364	-1.54e-06	0	0	0	0	-0.0027336	0.261005	0	0	0	0	0	0	-0.01709	0
0.82	0.00137334	0.0174575	-0.00057251	-7.9e-07	0	0	0	0	-0.00276362	0.260812	0	0	0	0	0	0	-0.026855	0
0.822	0	0.0174587	-1.682e-05	0	0	0	0	0	-0.00279814	0.260677	0	0	0	0	0	0	-0.01709	0
0.824	0	0.0174587	0.00039174	0	0	0	0	0	-0.00283362	0.26061	0	0	0	0	0	0	-0.012207	0
0.826	0.00137334	0.0174579	0.00060741	8.3e-07	0	0	0	0	-0.00286596	0.260608	0	0	0	0	0	0	-0.01709	0
0.828	0.0030224	0.0174567	0.00061615	1.86e-06	0	0	0	0	-0.00289087	0.26067	0	0	0	0	0	0	-0.012207	0
0.83	0.00137334	0.0174555	0.00042925	5.9e-07	0	0	0	0	-0.00290509	0.260789	0	0	0	0	0	0	-0.0024414	0
0.832	0.0061886	0.0174546	0.00014538	9e-07	0	0	0	0	-0.00290733	0.260948	0	0	0	0	0	0	-0.021973	0
0.834	0.0046055	0.0174543	-6.499e-05	-3e-07	0	0	0	0	-0.00289865	0.261121	0	0	0	0	0	0	-0.021973	0
0.836	0.00137334	0.0174545	-8.988e-05	-1.2e-07	0	0	0	0	-0.00288294	0.261282	0	0	0	0	0	0	-0.0097656	0
0.838	0.0046055	0.0174546	4.708e-05	2.2e-07	0	0	0	0	-0.00286645	0.261416	0	0	0	0	0	0	-0.014648	0
0.84	0.00137334	0.0174545	0.00023704	3.3e-07	0	0	0	0	-0.00285557	0.261519	0	0	0	0	0	0	-0.012207	0
0.842	0.0046055	0.0174541	0.00036321	1.67e-06	0	0	0	0	-0.00285568	0.261595	0	0	0	0	0	0	-0.012207	0
0.844	0.00137334	0.0174533	0.0003747	5.1e-07	0	0	0	0	-0.00287094	0.261651	0	0	0	0	0	0	-0.01709	0
0.846	0.00137334	0.0174526	0.00033889	4.7e-07	0	0	0	0	-0.002903	0.261693	0	0	0	0	0	0	-0.014648	0
0.848	0.0030224	0.0174519	0.0003694	1.12e-06	0	0	0	0	-0.00295042	0.261721	0	0	0	0	0	0	-0.014648	0
0.85	0.00137334	0.0174512	0.00049381	6.8e-07	0	0	0	0	-0.00301127	0.261727	0	0	0	0	0	0	-0.012207	0
0.852	0.00137334	0.0174502	0.00064818	8.9e-07	0	0	0	0	-0.00308587	0.261704	0	0	0	0	0	0	-0.012207	0
0.854	0.0046055	0.0174489	0.00075843	3.49e-06	0	0	0	0	-0.00317582	0.261651	0	0	0	0	0	0	-0.01709	0
0.856	0.0061886	0.0174474	0.00077082	4.77e-06	0	0	0	0	-0.00328115	0.261573	0	0	0	0	0	0	-0.01709	0
0.858	0	0.0174458	0.00065677	0	0	0	0	0	-0.00339989	0.261481	0	0	0	0	0	0	-0.021973	0
0.86	0.0030224	0.0174445	0.00043039	1.3e-06	0	0	0	0	-0.00353046	0.261394	0	0	0	0	0	0	-0.019531	0
0.862	0.0046055	0.0174437	0.00013941	6.4e-07	0	0	0	0	-0.00367281	0.261326	0	0	0	0	0	0	-0.0097656	0
0.864	0.0030224	0.0174434	-0.00016408	-5e-07	0	0	0	0	-0.00382679	0.261284	0	0	0	0	0	0	-0.01709	0
0.866	0.00137334	0.0174437	-0.00043183	-5.9e-07	0	0	0	0	-0.0039903	0.261268	0	0	0	0	0	0	-0.019531	0
0.868	0.0046055	0.0174446	-0.00061071	-2.81e-06	0	0	0	0	-0.00415937	0.261279	0	0	0	0	0	0	-0.019531	0
0.87	0.00137334	0.0174458	-0.00065212	-9e-07	0	0	0	0	-0.00432938	0.261314	0	0	0	0	0	0	-0.01709	0
0.872	0.00137334	0.0174471	-0.00054451	-7.5e-07	0	0	0	0	-0.00449546	0.261369	0	0	0	0	0	0	-0.026855	0
0.874	0.0061886	0.0174482	-0.00032585	-2.02e-06	0	0	0	0	-0.0046518	0.261441	0	0	0	0	0	0	-0.014648	0
0.876	0	0.0174488	-5.651e-05	0	0	0	0	0	-0.00479191	0.26152	0	0	0	0	0	0	-0.014648	0
0.878	0.0030224	0.017449	0.00020727	6.3e-07	0	0	0	0	-0.00491114	0.261594	0	0	0	0	0	0	-0.014648	0
0.88	0	0.0174486	0.00041174	0	0	0	0	0	-0.00500884	0.261649	0	0	0	0	0	0	-0.014648	0
0.882	0.00137334	0.0174477	0.00049993	6.9e-07	0	0	0	0	-0.00508734	0.261671	0	0	0	0	0	0	-0.014648	0
0.884	0	0.0174467	0.00043471	0	0	0	0	0	-0.00514826	0.261644	0	0	0	0	0	0	-0.019531	0
0.886	0	0.0174458	0.00023656	0	0	0	0	0	-0.00518993	0.261563	0	0	0	0	0	0	-0.026855	0
0.888	0.00137334	0.0174454	-1.443e-05	-2e-08	0	0	0	0	-0.00520943	0.261429	0	0	0	0	0	0	-0.0048828	0
0.89	0	0.0174454	-0.00021107	0	0	0	0	0	-0.00520674	0.26125	0	0	0	0	0	0	-0.014648	0
0.892	0	0.0174458	-0.00025749	0	0	0	0	0	-0.00518675	0.261035	0	0	0	0	0	0	-0.012207	0
0.894	0	0.0174463	-0.00013371	0	0	0	0	0	-0.00515999	0.260799	0	0	0	0	0	0	-0.029297	0
0.896	0.0030224	0.0174466	5.794e-05	1.8e-07	0	0	0	0	-0.00514486	0.260564	0	0	0	0	0	0	-0.019531	0
0.898	0	0.0174465	0.00017426	0	0	0	0	0	-0.00516772	0.260356	0	0	0	0	0	0	-0.014648	0
0.9	0.00137334	0.0174462	0.00016795	2.3e-07	0	0	0	0	-0.00525887	0.260195	0	0	0	0	0	0	-0.019531	0
0.902	0	0.0174458	9.868e-05	0	0	0	0	0	-0.00544889	0.260082	0	0	0	0	0	0	-0.014648	0
0.904	0	0.0174456	2.91e-05	0	0	0	0	0	-0.00576727	0.259993	0	0	0	0	0	0	-0.014648	0
0.906	0.00137334	0.0174456	-4.291e-05	-6e-08	0	0	0	0	-0.00624309	0.25988	0	0	0	0	0	0	-0.01709	0
0.908	0.0030224	0.0174457	-0.00014347	-4.3e-07	0	0	0	0	-0.00690566	0.259692	0	0	0	0	0	0	-0.012207	0
0.91	0	0.0174459	-0.0002453	0	0	0	0	0	-0.00778105	0.259384	0	0	0	0	0	0	-0.0097656	0
0.912	0.00137334	0.0174464	-0.00026966	-3.7e-07	0	0	0	0	-0.00888711	0.258935	0	0	0	0	0	0	-0.01709	0
0.914	0	0.017447	-0.00018408	0	0	0	0	0	-0.0102312	0.258351	0	0	0	0	0	0	-0.021973	0
0.916	0	0.0174473	-6.934e-05	0	0	0	0	0	-0.0118055	0.257674	0	0	0	0	0	0	-0.019531	0
0.918	0	0.0174475	-3.505e-05	0	0	0	0	0	-0.0135771	0.256994	0	0	0	0	0	0	-0.019531	0
0.92	0.00783766	0.0174475	-8.281e-05	-6.5e-07	0	0	0	0	-0.0154793	0.25647	0	0	0	0	0	0	-0.014648	0
0.922	0	0.0174477	-8.873e-05	0	0	0	0	0	-0.0174072	0.256323	0	0	0	0	0	0	-0.0073242	0
0.924	0	0.0174479	0.0001268	0	0	0	0	0	-0.0192126	0.256841	0	0	0	0	0	0	-0.019531	0
0.926	0	0.0174476	0.00074953	0	0	0	0	0	-0.0206978	0.258377	0	0	0	0	0	0	-0.012207	0
0.928	0	0.0174461	0.00194233	0	0	0	0	0	-0.0216136	0.261345	0	0	0	0	0	0	-0.019531	0
0.93	0	0.0174422	0.00379645	0	0	0	0	0	-0.0216607	0.266201	0	0	0	0	0	0	-0.012207	0
0.932	0	0.0174346	0.0062561	0	0	0	0	0	-0.0204912	0.273423	0	0	0	0	0	0	-0.021973	0
0.934	0	0.0174221	0.009058	0	0	0	0	0	-0.017709	0.283488	0	0	0	0	0	0	-0.012207	0
0.936	0.0046055	0.017404	0.0117786	5.425e-05	0	0	0	0	-0.012871	0.296853	0	0	0	0	0	0	-0.0048828	0
0.938	0	0.0173805	0.0140217	0	0	0	0	0	-0.00549374	0.313919	0	0	0	0	0	0	0.078125	0.034776
0.94	0	0.0173524	0.0155783	0	-2e-08	5.53e-06	-2.184e-05	0.00553078	0.00493029	0.334971	3.9e-07	1.4e-06	1.79e-06	0	-5.6e-07	0.00064889	0.47363	0.124016
0.942	0	0.0173213	0.0164061	0	8.6e-07	2.391e-05	0.00090197	0.0128519	0.0189039	0.36011	2.14e-06	6.05e-06	8.19e-06	0	2.327e-05	0.00134397	-0.031738	0.257197
0.944	0	0.0172885	0.0165552	0	4.82e-06	5.904e-05	0.00306407	0.0222753	0.0368783	0.38921	6.52e-06	1.494e-05	2.147e-05	0	7.905e-05	0.00209329	-0.10742	0.452222
0.946	0.0061886	0.0172553	0.01617	0.00010007	1.468e-05	0.00011541	0.0067876	0.0340943	0.0591888	0.421917	1.559e-05	2.921e-05	4.48e-05	6.19e-06	0.00017512	0.00290442	-0.092773	0.731599
0.948	0.00942076	0.017223	0.0154782	0.00014582	3.388e-05	0.00019807	0.0124142	0.0485688	0.0859788	0.45772	3.242e-05	5.013e-05	8.255e-05	2.18e-05	0.00032029	0.00378405	-0.026855	1.1224
0.95	0.0207003	0.0171921	0.0146802	0.00030388	6.658e-05	0.00031256	0.0202865	0.065916	0.117124	0.496033	6.136e-05	7.911e-05	0.00014047	5.192e-05	0.00052339	0.00473781	-0.15869	1.65573
0.952	0.0303968	0.0171627	0.0138386	0.00042065	0.00011759	0.00046478	0.0307247	0.0863062	0.152181	0.536231	0.00010827	0.00011763	0.0002259	0.00010302	0.0007927	0.00577007	-0.1001	2.36532
0.954	0.0545391	0.017135	0.0129358	0.00070551	0.00019232	0.00066095	0.0440027	0.109859	0.190391	0.577632	0.00018067	0.00016728	0.00034795	0.00018795	0.00113527	0.00688394	0.93994	3.285
0.956	0.0851456	0.0171091	0.0120293	0.00102425	0.00029665	0.00090744	0.0603265	0.136637	0.230763	0.619438	0.00028779	0.00022967	0.00051746	0.00032764	0.00155642	0.00808101	-0.47119	4.44513
0.958	0.122151	0.0170851	0.0112653	0.00137606	0.00043679	0.00121072	0.0798216	0.166637	0.27221	0.660747	0.0004404	0.00030643	0.00074683	0.00053493	0.0020594	0.00936119	0.19043	5.86899
0.96	0.162454	0.0170625	0.0107587	0.00174779	0.00061915	0.00157714	0.10253	0.199784	0.313674	0.700645	0.0006505	0.00039917	0.00104967	0.00081954	0.00264528	0.0107226	-0.40039	7.57007
0.962	0.217202	0.017041	0.0105251	0.00228609	0.00085009	0.00201286	0.128417	0.235938	0.354202	0.738318	0.00093083	0.00050945	0.00144028	0.00119919	0.00331316	0.0121616	-0.14893	9.55044
0.964	0.276767	0.01702	0.0104895	0.00290314	0.00113589	0.0025237	0.157375	0.274899	0.392924	0.773089	0.00129434	0.00063874	0.00193309	0.00169316	0.00406028	0.0136729	-0.11963	11.7996
0.966	0.342795	0.016999	0.0105049	0.00360103	0.00148249	0.00311502	0.189232	0.316424	0.428987	0.804453	0.00175354	0.00078841	0.00254195	0.00231272	0.00488219	0.0152505	-0.11963	14.2944
0.968	0.410406	0.016978	0.0103761	0.0042584	0.00189547	0.00379168	0.223749	0.360238	0.461539	0.832124	0.00231987	0.00095967	0.00327954	0.00306592	0.00577272	0.0168871	-0.087891	17.0001
0.97	0.481316	0.0169572	0.0099304	0.00477966	0.00237985	0.00455797	0.260622	0.40605	0.489792	0.85603	0.00300313	0.00115361	0.00415674	0.00395765	0.00672405	0.0185752	-0.073242	19.8738
0.972	0.560207	0.0169374	0.00912068	0.00510947	0.00293997	0.0054176	0.299498	0.453576	0.513203	0.876332	0.00381105	0.00137118	0.00518223	0.00499917	0.00772705	0.0203076	-0.046387	22.8716
0.974	0.626236	0.0169191	0.00805457	0.00504406	0.00357946	0.00637372	0.339996	0.502554	0.531641	0.893491	0.00474923	0.00161318	0.00636241	0.00618561	0.00877189	0.0220774	-0.012207	25.9569
0.976	0.695496	0.016903	0.00691452	0.00480902	0.0043012	0.00742905	0.381743	0.552767	0.545447	0.908215	0.00582151	0.00188028	0.00770178	0.00750734	0.00984898	0.0238791	-0.014648	29.1061
0.978	0.772804	0.0168892	0.00586029	0.00452886	0.00510735	0.00858587	0.424408	0.604057	0.555302	0.921259	0.00703059	0.00217307	0.00920366	0.00897565	0.0109497	0.0257086	0.056152	32.3074
0.98	0.851695	0.0168775	0.00500949	0.00426656	0.00599947	0.00984624	0.467713	0.656318	0.561958	0.933262	0.00837865	0.00249206	0.0108707	0.0106001	0.012067	0.0275631	-0.075684	35.5555
0.982	0.932235	0.0168675	0.00448006	0.00417647	0.00697861	0.011212	0.511432	0.709486	0.565999	0.944674	0.00986763	0.00283775	0.0127054	0.0123841	0.0131949	0.029441	0.029297	38.8447
0.984	1.0288	0.0168585	0.00439633	0.00452296	0.00804542	0.0126851	0.555375	0.763524	0.567742	0.955712	0.0114992	0.00321056	0.0147098	0.0143451	0.0143287	0.0313414	0.085449	42.1638
0.986	1.14958	0.0168497	0.00484393	0.00556849	0.00920017	0.014267	0.599371	0.818403	0.567336	0.966357	0.0132745	0.00361095	0.0168854	0.0165235	0.0154638	0.0332635	0.065918	45.4948
0.988	1.28164	0.01684	0.00585055	0.00749829	0.0104428	0.0159595	0.643257	0.874083	0.564942	0.976387	0.0151936	0.00403931	0.0192329	0.0189547	0.016596	0.0352063	-0.095215	48.8149
0.99	1.44107	0.0168283	0.00739144	0.0106516	0.011773	0.0177641	0.686894	0.930501	0.56089	0.98538	0.0172558	0.00449605	0.0217518	0.0216774	0.0177219	0.037168	0.014648	52.0968
0.992	1.65528	0.0168135	0.00937746	0.0155224	0.01319	0.0196821	0.730172	0.987552	0.555671	0.992746	0.0194585	0.0049815	0.02444	0.0247738	0.0188384	0.0391461	-0.01709	55.3073
0.994	1.89523	0.0167948	0.0116562	0.0220913	0.0146932	0.0217148	0.773019	1.04508	0.549792	0.997768	0.0217979	0.00549596	0.0272939	0.0283243	0.0199439	0.0411367	0.0073242	58.4022
0.996	2.15612	0.0167715	0.0140494	0.0302921	0.0162816	0.0238627	0.815398	1.10288	0.54357	0.999654	0.0242678	0.00603961	0.0303074	0.0323756	0.0210373	0.0431341	-0.056152	61.32
0.998	2.41539	0.0167434	0.0163866	0.0395801	0.0179543	0.0261263	0.85728	1.16067	0.53699	0.997555	0.026859	0.00661251	0.0334715	0.0369472	0.0221178	0.0451313	-0.061035	63.9767
1	2.66179	0.0167106	0.0185094	0.0492682	0.0197102	0.0285051	0.898624	1.21811	0.529702	0.990593	0.0295581	0.00721457	0.0367727	0.0420244	0.0231845	0.0471194	-0.0073242	66.2661
1.002	2.87437	0.0166736	0.0202731	0.0582723	0.0215482	0.030998	0.939354	1.27479	0.521132	0.977893	0.0323465	0.00784552	0.040192	0.0475605	0.0242353	0.0490879	-0.031738	68.0646
1.004	3.04343	0.016633	0.0215902	0.0657082	0.0234669	0.033603	0.979346	1.33023	0.510642	0.958599	0.0351993	0.00850485	0.0437042	0.0534783	0.0252671	0.0510244	-0.019531	69.2385
1.006	3.14171	0.0165898	0.0224769	0.0706159	0.0254646	0.0363171	1.01843	1.38389	0.497637	0.931923	0.0380851	0.00919179	0.0472769	0.0596634	0.0262754	0.0529149	0.014648	69.6529
1.008	3.17067	0.0165449	0.0230284	0.0730154	0.0275395	0.0391362	1.05638	1.43516	0.481569	0.897245	0.0409657	0.00990528	0.050871	0.0659758	0.0272546	0.0547441	-0.019531	69.1826
1.01	3.10946	0.0164988	0.0233611	0.0726404	0.0296888	0.0420548	1.09295	1.48343	0.4619	0.85422	0.0437968	0.010644	0.0544408	0.072256	0.0281981	0.0564956	0.061035	67.7215
1.012	2.97259	0.0164521	0.0235713	0.0700678	0.0319096	0.0450662	1.12783	1.52804	0.438071	0.802853	0.0465291	0.0114062	0.0579352	0.078338	0.029098	0.0581526	-0.0048828	65.1962
1.014	2.79548	0.016405	0.0236739	0.0661799	0.0341981	0.0481626	1.16069	1.56836	0.409586	0.743579	0.0491095	0.0121899	0.0612994	0.0841061	0.0299457	0.0596991	0	61.5826
1.016	2.56677	0.0163576	0.0235671	0.0604914	0.0365499	0.0513348	1.19114	1.60381	0.376192	0.677314	0.0514843	0.0129927	0.064477	0.0894683	0.0307315	0.06112	0.0024414	56.9263
1.018	2.30266	0.0163105	0.0230993	0.0531898	0.0389599	0.0545725	1.21883	1.63391	0.338116	0.605479	0.0536022	0.0138122	0.0674144	0.0943377	0.0314458	0.0624028	0.021973	51.3587
1.02	2.00957	0.0162643	0.0221494	0.0445108	0.0414221	0.0578647	1.24342	1.6583	0.296242	0.530009	0.0554191	0.0146455	0.0700645	0.09865	0.0320802	0.0635382	0.014648	45.1043
1.022	1.72292	0.01622	0.0206706	0.0356138	0.0439302	0.0611998	1.26467	1.67679	0.252133	0.453287	0.0569023	0.0154895	0.0723919	0.102382	0.0326285	0.0645215	0.021973	38.4661
1.024	1.4379	0.0161787	0.0187752	0.0269969	0.0464774	0.064566	1.2825	1.68939	0.207837	0.377944	0.0580352	0.0163415	0.0743768	0.105543	0.0330885	0.0653528	0.03418	31.7874
1.026	1.19628	0.0161411	0.016755	0.0200437	0.0490569	0.0679517	1.29697	1.6963	0.165526	0.306519	0.0588185	0.0171984	0.076017	0.108177	0.0334619	0.0660372	0.021973	25.397
1.028	1.04008	0.0161076	0.0148879	0.0154847	0.0516621	0.0713459	1.30831	1.69791	0.127057	0.241092	0.05927	0.0180575	0.0773275	0.110414	0.0337544	0.0665849	0.026855	19.558
1.03	0.954728	0.0160778	0.0132318	0.0126328	0.0542873	0.0747386	1.31687	1.69473	0.0936432	0.183065	0.0594205	0.0189162	0.0783367	0.112409	0.0339751	0.067009	0.012207	14.4396
1.032	0.89998	0.0160514	0.0116557	0.0104899	0.0569272	0.0781206	1.32304	1.68736	0.0657131	0.133155	0.0593096	0.0197722	0.0790817	0.114263	0.0341345	0.0673252	0.012207	10.1146
1.034	0.882302	0.016028	0.0100349	0.00885377	0.0595775	0.0814845	1.32726	1.67645	0.0429935	0.0915069	0.0589801	0.0206236	0.0796037	0.116046	0.0342432	0.0675499	0.014648	6.57613
1.036	0.85651	0.016008	0.00837786	0.00717573	0.0622347	0.0848235	1.32988	1.66262	0.024771	0.0578151	0.0584743	0.0214687	0.079943	0.117784	0.034311	0.0676992	-0.0024414	3.76426
1.038	0.829136	0.0159912	0.00678235	0.00562349	0.0648958	0.0881326	1.33124	1.64646	0.0102216	0.0314401	0.057831	0.0223062	0.0801372	0.11947	0.034346	0.0677885	-0.0048828	1.59373
1.04	0.792131	0.0159776	0.00532281	0.00421637	0.0675586	0.0914076	1.33158	1.62851	-0.00131275	0.0115377	0.0570844	0.0231351	0.0802195	0.121091	0.0343549	0.0678314	-0.014648	0
1.042	0.751828	0.015967	0.00400479	0.00301091	0.0702218	0.094645	1.33158	1.60889	-0.0101924	-0.0028312	0.056265	0.0239544	0.0802195	0.122635	0.0343434	0.0678401	-0.021973	0
1.044	0.693847	0.015959	0.00279927	0.00194226	0.0728849	0.0978431	1.33158	1.58927	-0.016523	-0.012618	0.0554556	0.0247639	0.0802195	0.124081	0.0343166	0.0678247	-0.014648	0
1.046	0.669705	0.0159534	0.00169297	0.00113379	0.0755481	0.101002	1.33158	1.56965	-0.0203303	-0.0187239	0.054656	0.0255634	0.0802195	0.125445	0.0342798	0.0677934	-0.01709	0
1.048	0.639098	0.01595	0.00070743	0.00045211	0.0782113	0.104122	1.33158	1.55003	-0.0217697	-0.0219691	0.0538665	0.026353	0.0802195	0.126753	0.0342377	0.0677527	-0.031738	0
1.05	0.616539	0.0159486	-0.00011779	-7.262e-05	0.0808745	0.107202	1.33158	1.53041	-0.0212627	-0.0230815	0.0530868	0.0271327	0.0802195	0.128009	0.0341947	0.0677076	-0.031738	0
1.052	0.598861	0.0159488	-0.00076147	-0.00045601	0.0835376	0.110243	1.33158	1.51079	-0.0194915	-0.0226797	0.0523171	0.0279024	0.0802195	0.129224	0.0341539	0.0676618	-0.026855	0
1.054	0.577885	0.0159504	-0.00125187	-0.00072344	0.0862008	0.113245	1.33158	1.49117	-0.0172516	-0.0212657	0.0515573	0.0286622	0.0802195	0.130401	0.0341172	0.0676179	-0.029297	0
1.056	0.556975	0.0159529	-0.0016589	-0.00092397	0.0888639	0.116208	1.33158	1.47155	-0.0152277	-0.0192336	0.0508074	0.029412	0.0802195	0.131536	0.0340847	0.0675774	-0.021973	0
1.058	0.539297	0.0159562	-0.00204598	-0.00110339	0.0915271	0.119131	1.33158	1.45193	-0.013798	-0.0168784	0.0500675	0.0301519	0.0802195	0.132632	0.0340557	0.0675413	-0.046387	0
1.06	0.50869	0.0159603	-0.00243544	-0.00123888	0.0941903	0.122016	1.33158	1.43231	-0.0129552	-0.0144087	0.0493375	0.0308819	0.0802195	0.13368	0.0340289	0.06751	-0.036621	0
1.062	0.486131	0.0159651	-0.00280074	-0.00136153	0.0968535	0.124861	1.33158	1.41269	-0.0123816	-0.0119757	0.0486175	0.031602	0.0802195	0.134675	0.0340036	0.0674836	-0.039063	0
1.064	0.46034	0.0159707	-0.00305109	-0.00140454	0.0995166	0.127666	1.33158	1.39307	-0.0116458	-0.00969219	0.0479073	0.0323121	0.0802195	0.135622	0.0339795	0.067462	-0.036621	0
1.066	0.442662	0.0159769	-0.00305749	-0.00135343	0.10218	0.130433	1.33158	1.37345	-0.0104338	-0.00763239	0.0472071	0.0330123	0.0802195	0.136525	0.0339575	0.0674446	-0.024414	0
1.068	0.418454	0.015983	-0.00275331	-0.00115213	0.104843	0.13316	1.33158	1.35383	-0.00871602	-0.00583622	0.0465169	0.0337026	0.0802195	0.137386	0.0339383	0.0674312	-0.024414	0
1.07	0.397544	0.0159885	-0.00219147	-0.0008712	0.107506	0.135848	1.33158	1.33421	-0.00677313	-0.00431631	0.0458365	0.0343829	0.0802195	0.138202	0.0339228	0.067421	-0.029297	0
1.072	0.373401	0.0159928	-0.00150206	-0.00056087	0.110169	0.138497	1.33158	1.31459	-0.00507203	-0.0030567	0.0451661	0.0350533	0.0802195	0.138973	0.033911	0.0674136	-0.039063	0
1.074	0.354075	0.0159958	-0.00084024	-0.00029751	0.112832	0.141107	1.33158	1.29497	-0.00405202	-0.00201597	0.0445057	0.0357138	0.0802195	0.1397	0.0339018	0.0674086	-0.024414	0
1.076	0.33798	0.0159975	-0.00034504	-0.00011662	0.115496	0.143677	1.33158	1.27535	-0.00392129	-0.00114049	0.0438551	0.0363643	0.0802195	0.140392	0.0338939	0.0674054	-0.021973	0
1.078	0.317004	0.0159982	-9.142e-05	-2.898e-05	0.118159	0.146208	1.33158	1.25573	-0.00455598	-0.00038044	0.0432145	0.0370049	0.0802195	0.141047	0.0338854	0.0674039	-0.029297	0
1.08	0.300909	0.0159984	-0.00010242	-3.082e-05	0.120822	0.1487	1.33158	1.23611	-0.00554797	0.00029851	0.0425838	0.0376356	0.0802195	0.141665	0.0338753	0.0674038	-0.014648	0
1.082	0.288046	0.0159986	-0.00040528	-0.00011674	0.123485	0.151152	1.33158	1.21649	-0.00637979	0.0009157	0.0419631	0.0382564	0.0802195	0.142254	0.0338634	0.067405	-0.029297	0
1.084	0.268719	0.0159994	-0.0010208	-0.00027431	0.126148	0.153566	1.33158	1.19687	-0.00664766	0.00148131	0.0413523	0.0388672	0.0802195	0.142811	0.0338503	0.0674074	-0.026855	0
1.086	0.247809	0.0160015	-0.00191781	-0.00047525	0.128811	0.15594	1.33158	1.17725	-0.00623166	0.00199877	0.0407514	0.0394681	0.0802195	0.143327	0.0338375	0.0674109	-0.026855	0
1.088	0.228482	0.0160053	-0.00302406	-0.00069094	0.131475	0.158275	1.33158	1.15763	-0.00533688	0.00247107	0.0401604	0.040059	0.0802195	0.143804	0.0338259	0.0674154	-0.024414	0
1.09	0.212321	0.0160114	-0.00425266	-0.00090293	0.134138	0.16057	1.33158	1.13801	-0.00438715	0.0029097	0.0395794	0.04064	0.0802195	0.144244	0.0338162	0.0674207	-0.024414	0
1.092	0.194643	0.0160198	-0.00548983	-0.00106856	0.136801	0.162827	1.33158	1.11839	-0.00382157	0.00333585	0.0390083	0.0412111	0.0802195	0.144651	0.033808	0.067427	-0.021973	0
1.094	0.191411	0.0160308	-0.00658468	-0.00126038	0.139464	0.165044	1.33158	1.09877	-0.00388975	0.0037748	0.0384472	0.0417723	0.0802195	0.145037	0.0338002	0.0674341	-0.03418	0
1.096	0.173733	0.016044	-0.00738945	-0.00128379	0.142127	0.167222	1.33158	1.07915	-0.00453973	0.00424803	0.0378959	0.0423235	0.0802195	0.145403	0.0337918	0.0674421	-0.029297	0
1.098	0.167269	0.0160588	-0.00783148	-0.00130996	0.14479	0.16936	1.33158	1.05953	-0.00544549	0.00476337	0.0373547	0.0428648	0.0802195	0.145744	0.0337818	0.0674511	-0.036621	0
1.1	0.164037	0.0160744	-0.00795157	-0.00130435	0.147454	0.17146	1.33158	1.03991	-0.00615857	0.00530688	0.0368233	0.0433962	0.0802195	0.146075	0.0337702	0.0674612	-0.03418	0
1.102	0.155989	0.0160903	-0.00786219	-0.00122642	0.150117	0.17352	1.33158	1.02029	-0.00631488	0.00584512	0.0363019	0.0439176	0.0802195	0.146395	0.0337578	0.0674724	-0.026855	0
1.104	0.154406	0.0161061	-0.00765623	-0.00118217	0.15278	0.175541	1.33158	1.00067	-0.00580281	0.00634328	0.0357904	0.0444291	0.0802195	0.146705	0.0337456	0.0674845	-0.026855	0
1.106	0.146293	0.0161214	-0.0073699	-0.00107816	0.155443	0.177523	1.33158	0.981045	-0.00481587	0.00678592	0.0352888	0.0449307	0.0802195	0.147006	0.033735	0.0674977	-0.024414	0
1.108	0.14471	0.0161361	-0.00703989	-0.00101874	0.158106	0.179465	1.33158	0.961425	-0.00376701	0.00717983	0.0347972	0.0454223	0.0802195	0.147297	0.0337264	0.0675116	-0.031738	0
1.11	0.141478	0.0161502	-0.0067499	-0.00095496	0.160769	0.181368	1.33158	0.941805	-0.00310348	0.00754426	0.0343155	0.045904	0.0802195	0.147583	0.0337196	0.0675264	-0.012207	0
1.112	0.138245	0.0161637	-0.00657773	-0.00090934	0.163433	0.183232	1.33158	0.922185	-0.00310484	0.00790924	0.0338437	0.0463758	0.0802195	0.147863	0.0337134	0.0675418	-0.0097656	0
1.114	0.131847	0.0161769	-0.0065105	-0.00085839	0.166096	0.185057	1.33158	0.902565	-0.00375596	0.00832022	0.0333818	0.0468376	0.0802195	0.148133	0.0337065	0.067558	-0.0024414	0
1.116	0.125383	0.0161899	-0.00647571	-0.00081194	0.168759	0.186843	1.33158	0.882945	-0.00475166	0.00882907	0.0329299	0.0472895	0.0802195	0.14839	0.033698	0.0675752	-0.0073242	0
1.118	0.122151	0.0162028	-0.00646691	-0.00078994	0.171422	0.188589	1.33158	0.863325	-0.00562762	0.00947384	0.032488	0.0477315	0.0802195	0.148638	0.0336876	0.0675935	-0.0097656	0
1.12	0.117335	0.0162158	-0.00655655	-0.00076931	0.174085	0.190296	1.33158	0.843705	-0.00596103	0.0102643	0.0320559	0.0481635	0.0802195	0.148877	0.033676	0.0676132	-0.019531	0
1.122	0.109288	0.0162289	-0.00679875	-0.00074302	0.176748	0.191964	1.33158	0.824085	-0.00555504	0.011178	0.0316338	0.0485857	0.0802195	0.149104	0.0336645	0.0676347	-0.024414	0
1.124	0.110871	0.0162425	-0.00721698	-0.00080015	0.179412	0.193592	1.33158	0.804465	-0.00452354	0.0121671	0.0312216	0.0489978	0.0802195	0.149324	0.0336544	0.067658	-0.0097656	0
1.126	0.106056	0.0162569	-0.00783963	-0.00083144	0.182075	0.195182	1.33158	0.784845	-0.00323775	0.013168	0.0308194	0.0494001	0.0802195	0.149541	0.0336467	0.0676834	-0.024414	0
1.128	0.109288	0.0162726	-0.00866442	-0.00094692	0.184738	0.196732	1.33158	0.765225	-0.00216021	0.0141053	0.0304271	0.0497924	0.0802195	0.149756	0.0336413	0.0677106	-0.012207	0
1.13	0.104473	0.0162899	-0.00963031	-0.0010061	0.187401	0.198243	1.33158	0.745605	-0.00164084	0.0149009	0.0300447	0.0501748	0.0802195	0.14997	0.0336375	0.0677396	-0.014648	0
1.132	0.093193	0.0163092	-0.0106482	-0.00099234	0.190064	0.199714	1.33158	0.725985	-0.00176558	0.0154961	0.0296722	0.0505473	0.0802195	0.150168	0.0336341	0.06777	-0.014648	0
1.134	0.091544	0.0163305	-0.0116239	-0.0010641	0.192727	0.201147	1.33158	0.706365	-0.0023267	0.0158596	0.0293097	0.0509098	0.0802195	0.150352	0.03363	0.0678014	-0.021973	0
1.136	0.0867287	0.0163537	-0.0124796	-0.00108234	0.195391	0.20254	1.33158	0.686745	-0.00292745	0.0159772	0.0289571	0.0512624	0.0802195	0.150531	0.0336247	0.0678332	-0.019531	0
1.138	0.0899609	0.0163787	-0.0131907	-0.00118665	0.198054	0.203893	1.33158	0.667125	-0.00317087	0.0158485	0.0286144	0.051605	0.0802195	0.150707	0.0336186	0.067865	-0.021973	0
1.14	0.0851456	0.0164051	-0.013772	-0.00117262	0.200717	0.205208	1.33158	0.647505	-0.00284626	0.0155022	0.0282817	0.0519378	0.0802195	0.150883	0.0336126	0.0678964	-0.0073242	0
1.142	0.0834966	0.0164326	-0.0142002	-0.00118567	0.20338	0.206484	1.33158	0.627885	-0.00202851	0.0150015	0.0279589	0.0522606	0.0802195	0.151051	0.0336077	0.0679269	-0.0048828	0
1.144	0.0803304	0.016461	-0.0143691	-0.00115428	0.206043	0.20772	1.33158	0.608265	-0.00104459	0.014424	0.027646	0.0525734	0.0802195	0.151215	0.0336046	0.0679563	-0.0097656	0
1.146	0.072217	0.0164898	-0.01416	-0.00102259	0.208707	0.208917	1.33158	0.588645	-0.00032188	0.0138427	0.0273431	0.0528764	0.0802195	0.151368	0.0336033	0.0679846	-0.012207	0
1.148	0.072217	0.0165181	-0.0135621	-0.00097941	0.21137	0.210074	1.33158	0.569025	-0.00018839	0.013327	0.0270501	0.0531694	0.0802195	0.151512	0.0336028	0.0680118	-0.0048828	0
1.15	0.072217	0.0165452	-0.0126835	-0.00091596	0.214033	0.211193	1.33158	0.549405	-0.00071811	0.012949	0.026767	0.0534524	0.0802195	0.151656	0.0336019	0.0680381	-0.01709	0
1.152	0.0625865	0.0165706	-0.0116589	-0.00072969	0.216696	0.212272	1.33158	0.529785	-0.00169323	0.0127758	0.0264939	0.0537256	0.0802195	0.151791	0.0335995	0.0680638	-0.021973	0
1.154	0.0658186	0.0165939	-0.0106044	-0.00069797	0.219359	0.213312	1.33158	0.510165	-0.00269775	0.0128536	0.0262307	0.0539888	0.0802195	0.15192	0.0335951	0.0680894	-0.021973	0
1.156	0.0610034	0.0166151	-0.00965275	-0.00058885	0.222022	0.214313	1.33158	0.490545	-0.00329896	0.0131919	0.0259774	0.0542421	0.0802195	0.152046	0.0335891	0.0681154	-0.031738	0
1.158	0.0593543	0.0166344	-0.00896928	-0.00053237	0.224686	0.215274	1.33158	0.470925	-0.0032382	0.0137639	0.025734	0.0544854	0.0802195	0.152167	0.0335825	0.0681424	-0.024414	0
1.16	0.0561222	0.0166523	-0.00867932	-0.0004871	0.227349	0.216196	1.33158	0.451305	-0.00254613	0.0145216	0.0255006	0.0547188	0.0802195	0.152282	0.0335768	0.0681707	-0.024414	0
1.162	0.0497238	0.0166697	-0.00876678	-0.00043592	0.230012	0.217079	1.33158	0.431685	-0.00152711	0.0154052	0.0252771	0.0549423	0.0802195	0.152388	0.0335727	0.0682006	-0.019531	0
1.164	0.0545391	0.0166872	-0.00907314	-0.00049484	0.232675	0.217923	1.33158	0.412065	-0.00061835	0.0163413	0.0250636	0.0551559	0.0802195	0.152492	0.0335705	0.0682324	-0.014648	0
1.166	0.0513069	0.0167054	-0.00942889	-0.00048377	0.235338	0.218727	1.33158	0.392445	-0.00019142	0.0172455	0.02486	0.0553595	0.0802195	0.152598	0.0335697	0.068266	-0.019531	0
1.168	0.0480747	0.0167242	-0.00977029	-0.0004697	0.238001	0.219493	1.33158	0.372825	-0.00038845	0.018032	0.0246663	0.0555532	0.0802195	0.152698	0.0335691	0.0683012	-0.01709	0
1.17	0.0480747	0.0167438	-0.0100891	-0.00048503	0.240665	0.220219	1.33158	0.353205	-0.00106332	0.0186344	0.0244825	0.0557369	0.0802195	0.152794	0.0335677	0.0683379	-0.0097656	0
1.172	0.0448426	0.0167639	-0.0103363	-0.00046351	0.243328	0.220906	1.33158	0.333585	-0.00185223	0.0190343	0.0243087	0.0559108	0.0802195	0.152887	0.0335648	0.0683756	-0.0048828	0
1.174	0.0448426	0.0167846	-0.0104653	-0.00046929	0.245991	0.221553	1.33158	0.313965	-0.00234182	0.0192761	0.0241448	0.0560746	0.0802195	0.152976	0.0335606	0.0684139	-0.01709	0
1.176	0.0464917	0.0168055	-0.0105068	-0.00048848	0.248654	0.222161	1.33158	0.294345	-0.00225779	0.0194478	0.0239908	0.0562286	0.0802195	0.153068	0.033556	0.0684526	-0.01709	0
1.178	0.0367952	0.0168266	-0.0105283	-0.00038739	0.251317	0.222731	1.33158	0.274725	-0.0015895	0.0196541	0.0238468	0.0563727	0.0802195	0.153151	0.0335521	0.0684917	-0.0073242	0
1.18	0.0384442	0.0168476	-0.010567	-0.00040624	0.25398	0.22326	1.33158	0.255105	-0.00059548	0.0200004	0.0237127	0.0565068	0.0802195	0.153226	0.03355	0.0685314	0.0097656	0
1.182	0.033629	0.0168687	-0.010632	-0.00035754	0.256644	0.223751	1.33158	0.235485	0.00031269	0.0205751	0.0235885	0.0566309	0.0802195	0.153298	0.0335497	0.0685719	0	0
1.184	0.0367952	0.01689	-0.0107339	-0.00039496	0.259307	0.224202	1.33158	0.215865	0.00075636	0.0214339	0.0234743	0.0567452	0.0802195	0.153369	0.0335507	0.0686139	0.0048828	0
1.186	0.0367952	0.0169115	-0.0108584	-0.00039954	0.26197	0.224614	1.33158	0.196245	0.00056118	0.0225985	0.02337	0.0568495	0.0802195	0.153442	0.033552	0.068658	-0.0097656	0
1.188	0.0416764	0.0169332	-0.0109188	-0.00045505	0.264633	0.224987	1.33158	0.176625	-0.00016424	0.0240556	0.0232756	0.0569438	0.0802195	0.153521	0.0335524	0.0687046	-0.01709	0
1.19	0.0432595	0.016955	-0.0107989	-0.00046716	0.267296	0.225321	1.33158	0.157005	-0.00107681	0.0257608	0.0231912	0.0570283	0.0802195	0.153606	0.0335512	0.0687544	-0.0048828	0
1.192	0.0400273	0.0169766	-0.0104376	-0.00041779	0.269959	0.225615	1.33158	0.137385	-0.00175248	0.0276616	0.0231167	0.0571028	0.0802195	0.153689	0.0335484	0.0688079	-0.014648	0
1.194	0.0352121	0.0169975	-0.00983457	-0.0003463	0.272623	0.22587	1.33158	0.117765	-0.00187585	0.0297186	0.0230521	0.0571674	0.0802195	0.153764	0.0335447	0.0688652	-0.0048828	0
1.196	0.0400273	0.0170172	-0.00903392	-0.0003616	0.275286	0.226086	1.33158	0.0981455	-0.00137975	0.0319017	0.0229974	0.057222	0.0802195	0.153839	0.0335415	0.0689269	-0.014648	0
1.198	0.0416764	0.0170352	-0.00814218	-0.00033934	0.277949	0.226263	1.33158	0.0785255	-0.00047219	0.0341691	0.0229527	0.0572667	0.0802195	0.153921	0.0335396	0.0689929	-0.012207	0
1.2	0.0367952	0.0170515	-0.00731104	-0.00026901	0.280612	0.2264	1.33158	0.0589055	0.00046066	0.0364493	0.0229179	0.0573015	0.0802195	0.154	0.0335396	0.0690636	-0.014648	0
1.202	0.0384442	0.0170661	-0.00666256	-0.00025614	0.283275	0.226499	1.33158	0.0392855	0.00103067	0.0386416	0.0228931	0.0573263	0.0802195	0.154075	0.0335411	0.0691386	-0.0097656	0
1.204	0.0400273	0.0170795	-0.00622469	-0.00024916	0.285938	0.226558	1.33158	0.0196655	0.00102106	0.0406271	0.0228782	0.0573413	0.0802195	0.154153	0.0335432	0.0692179	-0.019531	0
1.206	0.0384442	0.0170919	-0.00592013	-0.00022759	0.288602	0.226577	1.33158	4.548e-05	0.00047839	0.0422825	0.0228732	0.0573463	0.0802195	0.154232	0.0335447	0.0693008	-0.019531	0
1.208	0.0416764	0.0171038	-0.00562125	-0.00023427	0.291265	0.226558	1.33158	-0.0195745	-0.00031634	0.0435087	0.0228781	0.0573413	0.0802195	0.154312	0.0335448	0.0693866	-0.026855	0
1.21	0.0319799	0.017115	-0.00524815	-0.00016784	0.293928	0.226499	1.33158	-0.0391945	-0.0009814	0.0442577	0.022893	0.0573265	0.0802195	0.154386	0.0335435	0.0694744	-0.036621	0
1.212	0.0400273	0.0171255	-0.0048069	-0.00019241	0.296591	0.226401	1.33158	-0.0588145	-0.00120917	0.0445383	0.0229178	0.0573016	0.0802195	0.154458	0.0335413	0.0695632	-0.031738	0
1.214	0.0384442	0.0171351	-0.00433155	-0.00016652	0.299254	0.226264	1.33158	-0.0784345	-0.00090344	0.0444174	0.0229525	0.0572669	0.0802195	0.154536	0.0335392	0.0696521	-0.021973	0
1.216	0.0384442	0.0171438	-0.00385613	-0.00014825	0.301917	0.226087	1.33158	-0.0980545	-0.00022095	0.0440082	0.0229972	0.0572222	0.0802195	0.154613	0.0335381	0.0697405	-0.036621	0
1.218	0.0400273	0.0171515	-0.00344341	-0.00013783	0.304581	0.225872	1.33158	-0.117675	0.00050174	0.0434385	0.0230518	0.0571676	0.0802195	0.154691	0.0335384	0.069828	-0.019531	0
1.22	0.0352121	0.0171584	-0.00315383	-0.00011105	0.307244	0.225617	1.33158	-0.137295	0.000905	0.0428316	0.0231164	0.0571031	0.0802195	0.154767	0.0335398	0.0699143	-0.019531	0
1.222	0.0384442	0.0171647	-0.00299366	-0.00011509	0.309907	0.225322	1.33158	-0.156915	0.00077294	0.042306	0.0231908	0.0570286	0.0802195	0.15484	0.0335415	0.0699994	-0.019531	0
1.224	0.0319799	0.0171707	-0.00294592	-9.421e-05	0.31257	0.224989	1.33158	-0.176535	0.00013178	0.0419595	0.0232752	0.0569442	0.0802195	0.154911	0.0335424	0.0700837	-0.0097656	0
1.226	0.0384442	0.0171766	-0.00301471	-0.0001159	0.315233	0.224616	1.33158	-0.196155	-0.00076184	0.0418549	0.0233695	0.0568499	0.0802195	0.154981	0.0335418	0.0701675	-0.0073242	0
1.228	0.0400273	0.0171826	-0.00320557	-0.00012831	0.317896	0.224204	1.33158	-0.215775	-0.00153517	0.042018	0.0234738	0.0567457	0.0802195	0.15506	0.0335394	0.0702514	-0.0048828	0
1.23	0.0384442	0.017189	-0.00349453	-0.00013434	0.32056	0.223753	1.33158	-0.235395	-0.0018666	0.0424204	0.023588	0.0566315	0.0802195	0.155138	0.033536	0.0703358	-0.0097656	0
1.232	0.0400273	0.017196	-0.00383852	-0.00015365	0.323223	0.223263	1.33158	-0.255015	-0.00162935	0.0429667	0.0237121	0.0565073	0.0802195	0.155217	0.0335326	0.0704212	-0.0073242	0
1.234	0.0352121	0.0172037	-0.0042008	-0.00014792	0.325886	0.222733	1.33158	-0.274635	-0.00094498	0.043517	0.0238462	0.0563733	0.0802195	0.155292	0.03353	0.0705077	-0.0097656	0
1.236	0.0432595	0.0172121	-0.00454081	-0.00019643	0.328549	0.222164	1.33158	-0.294255	-0.00012436	0.0439291	0.0239901	0.0562293	0.0802195	0.15537	0.0335289	0.0705951	-0.021973	0
1.238	0.0400273	0.0172212	-0.00479567	-0.00019196	0.331212	0.221556	1.33158	-0.313875	0.00047397	0.0440965	0.0241441	0.0560754	0.0802195	0.155454	0.0335293	0.0706831	-0.021973	0
1.24	0.0400273	0.0172307	-0.00491534	-0.00019675	0.333875	0.220909	1.33158	-0.333495	0.00060449	0.0439677	0.0243079	0.0559115	0.0802195	0.155534	0.0335303	0.0707712	-0.024414	0
1.242	0.0400273	0.0172406	-0.00490968	-0.00019652	0.336539	0.220222	1.33158	-0.353115	0.00024374	0.0435322	0.0244817	0.0557378	0.0802195	0.155614	0.0335312	0.0708587	-0.039063	0
1.244	0.0367952	0.0172504	-0.00483891	-0.00017805	0.339202	0.219496	1.33158	-0.372735	-0.00040233	0.042793	0.0246654	0.0555541	0.0802195	0.155691	0.033531	0.070945	-0.021973	0
1.246	0.0416764	0.0172601	-0.00477745	-0.00019911	0.341865	0.218731	1.33158	-0.392355	-0.00099461	0.0417469	0.0248591	0.0553604	0.0802195	0.155769	0.0335296	0.0710296	-0.039063	0
1.248	0.0416764	0.0172696	-0.00479873	-0.00019999	0.344528	0.217927	1.33158	-0.411975	-0.00121487	0.0403741	0.0250626	0.0551568	0.0802195	0.155852	0.0335274	0.0711117	-0.019531	0
1.25	0.0400273	0.0172792	-0.00496621	-0.00019878	0.347191	0.217083	1.33158	-0.431595	-0.00090981	0.0386523	0.0252761	0.0549433	0.0802195	0.155934	0.0335253	0.0711907	-0.031738	0
1.252	0.0367952	0.0172892	-0.00529748	-0.00019492	0.349854	0.2162	1.33158	-0.451215	-0.00016122	0.0365893	0.0254996	0.0547199	0.0802195	0.156011	0.0335242	0.071266	-0.012207	0
1.254	0.0480747	0.0172998	-0.00572325	-0.00027514	0.352518	0.215278	1.33158	-0.470835	0.00075076	0.0342375	0.0257329	0.0544865	0.0802195	0.156096	0.0335248	0.0713368	-0.0048828	0
1.256	0.0416764	0.0173112	-0.00611445	-0.00025483	0.355181	0.214317	1.33158	-0.490455	0.00147454	0.0316919	0.0259762	0.0542432	0.0802195	0.156186	0.033527	0.0714027	-0.029297	0
1.258	0.0464917	0.0173234	-0.00638454	-0.00029683	0.357844	0.213317	1.33158	-0.510075	0.00174569	0.0290892	0.0262295	0.05399	0.0802195	0.156274	0.0335303	0.0714635	-0.046387	0
1.26	0.0448426	0.0173362	-0.00656375	-0.00029434	0.360507	0.212277	1.33158	-0.529695	0.00150355	0.02659	0.0264926	0.0537268	0.0802195	0.156365	0.0335335	0.0715192	-0.029297	0
1.262	0.0416764	0.0173493	-0.00674553	-0.00028113	0.36317	0.211198	1.33158	-0.549315	0.00091195	0.024339	0.0267657	0.0534537	0.0802195	0.156452	0.0335359	0.0715701	-0.0097656	0
1.264	0.0432595	0.0173628	-0.00695293	-0.00030078	0.365833	0.21008	1.33158	-0.568935	0.00027791	0.022434	0.0270487	0.0531707	0.0802195	0.156536	0.0335371	0.0716169	-0.0048828	0
1.266	0.0448426	0.0173767	-0.00708956	-0.00031791	0.368497	0.208922	1.33158	-0.588555	-9.09e-05	0.0209139	0.0273417	0.0528778	0.0802195	0.156625	0.0335373	0.0716602	-0.029297	0
1.268	0.0432595	0.0173909	-0.00702429	-0.00030387	0.37116	0.207725	1.33158	-0.608175	-2.535e-05	0.0197633	0.0276446	0.0525749	0.0802195	0.156713	0.0335372	0.0717009	-0.014648	0
1.27	0.0400273	0.017405	-0.00669682	-0.00026806	0.373823	0.206489	1.33158	-0.627795	0.00043085	0.0189332	0.0279574	0.052262	0.0802195	0.156796	0.0335376	0.0717396	-0.019531	0
1.272	0.0497238	0.0174183	-0.00615511	-0.00030606	0.376486	0.205214	1.33158	-0.647415	0.00104396	0.0183525	0.0282802	0.0519393	0.0802195	0.156886	0.0335391	0.0717769	0.0024414	0
1.274	0.0448426	0.0174307	-0.00552721	-0.00024785	0.379149	0.2039	1.33158	-0.667035	0.00149953	0.0179303	0.0286129	0.0516066	0.0802195	0.15698	0.0335416	0.0718132	0.058594	0
1.276	0.0400273	0.0174417	-0.00496398	-0.00019869	0.381812	0.202546	1.33158	-0.686655	0.00154847	0.0175734	0.0289555	0.051264	0.0802195	0.157065	0.0335447	0.0718487	-0.024414	0
1.278	0.0448426	0.0174516	-0.00457692	-0.00020524	0.384476	0.201153	1.33158	-0.706275	0.00112267	0.0172105	0.029308	0.0509114	0.0802195	0.15715	0.0335473	0.0718835	-0.014648	0
1.28	0.0432595	0.0174608	-0.00439255	-0.00019002	0.387139	0.199721	1.33158	-0.725895	0.00036892	0.0168032	0.0296705	0.050549	0.0802195	0.157238	0.0335488	0.0719175	0	0
1.282	0.0464917	0.0174696	-0.00435586	-0.00020251	0.389802	0.198249	1.33158	-0.745515	-0.00041279	0.0163394	0.0300429	0.0501766	0.0802195	0.157328	0.0335488	0.0719506	-0.021973	0
1.284	0.0448426	0.0174783	-0.00437928	-0.00019638	0.392465	0.196739	1.33158	-0.765135	-0.00089989	0.0158169	0.0304253	0.0497942	0.0802195	0.157419	0.0335475	0.0719828	-0.024414	0
1.286	0.0448426	0.0174871	-0.00438764	-0.00019675	0.395128	0.195189	1.33158	-0.784755	-0.00088954	0.0152269	0.0308175	0.0494019	0.0802195	0.157509	0.0335457	0.0720138	-0.0073242	0
1.288	0.0464917	0.0174958	-0.00433362	-0.00020148	0.397791	0.1936	1.33158	-0.804375	-0.00038841	0.0145521	0.0312197	0.0489997	0.0802195	0.1576	0.0335444	0.0720436	-0.031738	0
1.29	0.0561222	0.0175045	-0.00419092	-0.0002352	0.400455	0.191971	1.33158	-0.823995	0.00039374	0.0137762	0.0316319	0.0485876	0.0802195	0.157703	0.0335444	0.0720719	-0.024414	0
1.292	0.0464917	0.0175129	-0.00392566	-0.00018251	0.403118	0.190304	1.33158	-0.843615	0.0011435	0.0128934	0.0320539	0.0481655	0.0802195	0.157805	0.0335459	0.0720986	-0.0024414	0
1.294	0.0448426	0.0175207	-0.00348269	-0.00015617	0.405781	0.188597	1.33158	-0.863235	0.00158668	0.0119159	0.0324859	0.0477335	0.0802195	0.157897	0.0335487	0.0721234	-0.01709	0
1.296	0.0464917	0.0175277	-0.00283695	-0.00013189	0.408444	0.186851	1.33158	-0.882855	0.00160932	0.0108711	0.0329279	0.0472916	0.0802195	0.157988	0.0335519	0.0721462	-0.014648	0
1.298	0.0448426	0.0175334	-0.00204118	-9.153e-05	0.411107	0.185066	1.33158	-0.902475	0.00130474	0.00978915	0.0333797	0.0468397	0.0802195	0.158079	0.0335548	0.0721669	-0.024414	0
1.3	0.0480747	0.0175374	-0.00118532	-5.698e-05	0.41377	0.183241	1.33158	-0.922095	0.00092647	0.00869607	0.0338415	0.0463779	0.0802195	0.158172	0.033557	0.0721853	-0.01709	0
1.302	0.0545391	0.0175398	-0.0003471	-1.893e-05	0.416434	0.181377	1.33158	-0.941715	0.00076861	0.00761666	0.0343133	0.0459062	0.0802195	0.158275	0.0335587	0.0722016	-0.01709	0
1.304	0.0464917	0.0175405	0.00039848	1.853e-05	0.419097	0.179474	1.33158	-0.961335	0.00102937	0.00657597	0.0347949	0.0454246	0.0802195	0.158376	0.0335605	0.0722158	-0.03418	0
1.306	0.0464917	0.0175397	0.00098745	4.591e-05	0.42176	0.177532	1.33158	-0.980955	0.00171918	0.00559621	0.0352865	0.044933	0.0802195	0.158469	0.0335633	0.072228	0.0048828	0
1.308	0.0416764	0.0175377	0.00141824	5.911e-05	0.424423	0.17555	1.33158	-1.00057	0.00265251	0.00469544	0.035788	0.0444314	0.0802195	0.158557	0.0335676	0.0722383	0.012207	0
1.31	0.0464917	0.0175349	0.00176719	8.216e-05	0.427086	0.17353	1.33158	-1.02019	0.00352727	0.00388592	0.0362995	0.04392	0.0802195	0.158645	0.0335738	0.0722469	-0.0024414	0
1.312	0.0480747	0.0175314	0.00213472	0.00010263	0.429749	0.17147	1.33158	-1.03981	0.00405714	0.00317227	0.0368209	0.0433986	0.0802195	0.15874	0.0335814	0.0722539	-0.0097656	0
1.314	0.0448426	0.0175271	0.00257587	0.00011551	0.432413	0.16937	1.33158	-1.05943	0.00409718	0.00255409	0.0373522	0.0428673	0.0802195	0.158833	0.0335895	0.0722597	-0.012207	0
1.316	0.0432595	0.017522	0.00307763	0.00013314	0.435076	0.167232	1.33158	-1.07905	0.00370497	0.00203076	0.0378934	0.042326	0.0802195	0.158921	0.0335973	0.0722643	-0.01709	0
1.318	0.0432595	0.0175158	0.00357299	0.00015457	0.437739	0.165054	1.33158	-1.09867	0.00311112	0.0016058	0.0384446	0.0417749	0.0802195	0.159007	0.0336042	0.0722679	-0.012207	0
1.32	0.0448426	0.0175087	0.00396065	0.00017761	0.440402	0.162837	1.33158	-1.11829	0.00261498	0.00128895	0.0390057	0.0412138	0.0802195	0.159096	0.0336099	0.0722708	0	0
1.322	0.0432595	0.0175007	0.00415618	0.00017979	0.443065	0.160581	1.33158	-1.13791	0.0024514	0.00109056	0.0395768	0.0406427	0.0802195	0.159184	0.0336149	0.0722732	-0.014648	0
1.324	0.0464917	0.0174924	0.00415127	0.000193	0.445728	0.158285	1.33158	-1.15753	0.00268634	0.00101356	0.0401577	0.0400617	0.0802195	0.159273	0.0336201	0.0722753	-0.0024414	0
1.326	0.0384442	0.0174841	0.00399579	0.00015361	0.448392	0.155951	1.33158	-1.17715	0.00318908	0.00105185	0.0407486	0.0394708	0.0802195	0.159358	0.033626	0.0722773	-0.012207	0
1.328	0.0416764	0.0174761	0.00373812	0.00015579	0.451055	0.153577	1.33158	-1.19677	0.00369452	0.00119118	0.0413495	0.03887	0.0802195	0.159438	0.0336328	0.0722796	-0.031738	0
1.33	0.0448426	0.0174686	0.00341588	0.00015318	0.453718	0.151164	1.33158	-1.21639	0.00392606	0.00141154	0.0419602	0.0382592	0.0802195	0.159525	0.0336405	0.0722822	0.026855	0
1.332	0.0464917	0.0174618	0.00306558	0.00014252	0.456381	0.148711	1.33158	-1.23601	0.0037223	0.00169031	0.0425809	0.0376385	0.0802195	0.159616	0.0336481	0.0722853	0.0024414	0
1.334	0.0384442	0.0174557	0.00270292	0.00010391	0.459044	0.14622	1.33158	-1.25563	0.00311045	0.00199895	0.0432116	0.0370079	0.0802195	0.159701	0.033655	0.072289	0.0073242	0
1.336	0.0384442	0.0174503	0.00230846	8.875e-05	0.461707	0.143689	1.33158	-1.27525	0.00229462	0.0023025	0.0438521	0.0363673	0.0802195	0.159778	0.0336604	0.0722933	-0.01709	0
1.338	0.0367952	0.0174457	0.00184292	6.781e-05	0.464371	0.141119	1.33158	-1.29487	0.00156459	0.00257572	0.0445026	0.0357168	0.0802195	0.159853	0.0336642	0.0722982	-0.05127	0
1.34	0.0319799	0.017442	0.0012867	4.115e-05	0.467034	0.138509	1.33158	-1.31449	0.00116481	0.00281539	0.0451631	0.0350564	0.0802195	0.159922	0.033667	0.0723035	0.014648	0
1.342	0.0384442	0.0174394	0.00069969	2.69e-05	0.469697	0.135861	1.33158	-1.33411	0.00118372	0.00303121	0.0458334	0.0343861	0.0802195	0.159993	0.0336693	0.0723094	-0.01709	0
1.344	0.0352121	0.017438	0.00023357	8.22e-06	0.47236	0.133173	1.33158	-1.35373	0.0015159	0.00323435	0.0465137	0.0337058	0.0802195	0.160066	0.033672	0.0723156	0.0024414	0
1.346	0.033629	0.0174375	2.699e-05	9.1e-07	0.475023	0.130446	1.33158	-1.37335	0.00191474	0.00343222	0.0472039	0.0330155	0.0802195	0.160135	0.0336754	0.0723223	-0.029297	0
1.348	0.0384442	0.0174375	8.881e-05	3.41e-06	0.477686	0.127679	1.33158	-1.39297	0.00210933	0.00362149	0.0479041	0.0323154	0.0802195	0.160207	0.0336794	0.0723294	0.0073242	0
1.35	0.0367952	0.0174373	0.00031434	1.157e-05	0.48035	0.124874	1.33158	-1.41259	0.00192884	0.00378847	0.0486142	0.0316053	0.0802195	0.160282	0.0336835	0.0723368	-0.05127	0
1.352	0.0352121	0.0174367	0.00059192	2.084e-05	0.483013	0.122029	1.33158	-1.43221	0.00137908	0.00391952	0.0493342	0.0308853	0.0802195	0.160354	0.0336868	0.0723445	-0.03418	0
1.354	0.0271646	0.0174355	0.00086963	2.362e-05	0.485676	0.119145	1.33158	-1.45183	0.00064003	0.00400775	0.0500641	0.0301553	0.0802195	0.160417	0.0336888	0.0723524	0.0073242	0
1.356	0.033629	0.0174338	0.00114239	3.842e-05	0.488339	0.116222	1.33158	-1.47145	-1.451e-05	0.00405372	0.050804	0.0294155	0.0802195	0.160478	0.0336894	0.0723605	-0.021973	0
1.358	0.0319799	0.0174315	0.00142149	4.546e-05	0.491002	0.113259	1.33158	-1.49107	-0.00033924	0.00406267	0.0515538	0.0286657	0.0802195	0.160543	0.0336891	0.0723686	-0.01709	0
1.36	0.0319799	0.0174286	0.00174226	5.572e-05	0.493665	0.110257	1.33158	-1.51069	-0.00022572	0.0040375	0.0523136	0.0279059	0.0802195	0.160607	0.0336885	0.0723767	0.0073242	0
1.362	0.0303968	0.0174251	0.00218008	6.627e-05	0.496329	0.107216	1.33158	-1.53031	0.0002498	0.00397442	0.0530832	0.0271362	0.0802195	0.16067	0.0336885	0.0723847	0.0073242	0
1.364	0.0367952	0.0174208	0.00282144	0.00010382	0.498992	0.104136	1.33158	-1.54993	0.00086049	0.00386616	0.0538628	0.0263566	0.0802195	0.160737	0.0336897	0.0723925	-0.0097656	0
1.366	0.0303968	0.0174151	0.00369134	0.00011221	0.501655	0.101017	1.33158	-1.56955	0.00133139	0.00370716	0.0546524	0.0255671	0.0802195	0.160804	0.0336919	0.0724001	-0.01709	0
1.368	0.0352121	0.0174077	0.00468981	0.00016514	0.504318	0.0978579	1.33158	-1.58917	0.00146369	0.00349771	0.0554518	0.0247676	0.0802195	0.160869	0.0336946	0.0724073	-0.05127	0
1.37	0.0352121	0.0173984	0.00558981	0.00019683	0.506981	0.0946599	1.33158	-1.60879	0.00122212	0.00324523	0.0562612	0.0239582	0.0802195	0.16094	0.0336973	0.0724141	-0.046387	0
1.372	0.033629	0.0173872	0.00609879	0.0002051	0.509644	0.0914227	1.33158	-1.62841	0.00074587	0.0029583	0.0570806	0.0231389	0.0802195	0.161009	0.0336993	0.0724203	-0.031738	0
1.374	0.0400273	0.017375	0.00592153	0.00023702	0.512308	0.0881462	1.33158	-1.64803	0.00028115	0.00263848	0.0579098	0.0223096	0.0802195	0.161082	0.0337003	0.0724259	-0.021973	0
1.376	0.0352121	0.0173632	0.00477252	0.00016805	0.514971	0.0848305	1.33158	-1.66765	6.744e-05	0.00227958	0.058749	0.0214704	0.0802195	0.161158	0.0337007	0.0724308	-0.01709	0
1.378	0.0352121	0.0173536	0.00239704	8.44e-05	0.517634	0.0814756	1.33158	-1.68727	0.00022816	0.00187764	0.0595981	0.0206213	0.0802195	0.161228	0.033701	0.0724349	-0.0048828	0
1.38	0.0384442	0.0173488	-0.00132496	-5.094e-05	0.520297	0.0780814	1.33158	-1.70689	0.00071377	0.0014416	0.0604572	0.0197623	0.0802195	0.161302	0.0337019	0.0724383	-0.012207	0
1.382	0.0352121	0.0173515	-0.00621858	-0.00021897	0.52296	0.074648	1.33158	-1.72651	0.00132159	0.00099004	0.0613262	0.0188933	0.0802195	0.161375	0.0337039	0.0724407	-0.01709	0
1.384	0.0352121	0.0173639	-0.0116294	-0.00040949	0.525623	0.0711754	1.33158	-1.74613	0.00178376	0.00054053	0.0622051	0.0180143	0.0802195	0.161446	0.0337071	0.0724422	-0.0097656	0
1.386	0.033629	0.0173872	-0.0163596	-0.00055016	0.528287	0.0676635	1.33158	-1.76575	0.0018848	0.00010968	0.063094	0.0171255	0.0802195	0.161515	0.0337107	0.0724429	0.026855	0
1.388	0.0303968	0.0174199	-0.0190899	-0.00058027	0.53095	0.0641124	1.33158	-1.78537	0.0015563	-0.00028269	0.0639928	0.0162267	0.0802195	0.161579	0.0337142	0.0724427	0.024414	0
1.39	0.0384442	0.0174581	-0.0191686	-0.00073692	0.533613	0.060522	1.33158	-1.80499	0.0009062	-0.0006198	0.0649015	0.015318	0.0802195	0.161648	0.0337166	0.0724418	0.021973	0
1.392	0.033629	0.0174964	-0.0169577	-0.00057027	0.536276	0.0568924	1.33158	-1.82461	0.00016919	-0.00089681	0.0658201	0.0143993	0.0802195	0.16172	0.0337177	0.0724403	-0.021973	0
1.394	0.0255156	0.0175303	-0.0134195	-0.00034241	0.538939	0.0532235	1.33158	-1.84423	-0.00040018	-0.001117	0.0667487	0.0134708	0.0802195	0.161779	0.0337175	0.0724383	-0.065918	0
1.396	0.014302	0.0175572	-0.00948328	-0.00013563	0.541602	0.0495155	1.33158	-1.86385	-0.00064172	-0.00128202	0.0676872	0.0125323	0.0802195	0.161819	0.0337164	0.0724359	-0.041504	0
1.398	0	0.0175761	-0.00573109	0	0.544266	0.0457681	1.33158	-1.88347	-0.00055827	-0.00139101	0.0686356	0.0115838	0.0802195	0.161833	0.0337152	0.0724332	-0.065918	0
1.4	0	0.0175876	-0.00245629	0	0.546929	0.0419815	1.33158	-1.90309	-0.00030997	-0.00144234	0.069594	0.0106254	0.0802195	0.161833	0.0337144	0.0724304	-0.083008	0
1.402	0	0.0175925	0.00019036	0	0.549592	0.0381557	1.33158	-1.92271	-0.00013728	-0.00143135	0.0705623	0.00965714	0.0802195	0.161833	0.0337139	0.0724275	-0.092773	0
1.404	0	0.0175921	0.00215005	0	0.552255	0.0342907	1.33158	-1.94233	-0.00024691	-0.00135263	0.0715405	0.00867891	0.0802195	0.161833	0.0337135	0.0724247	-0.012207	0
1.406	0	0.0175878	0.00343206	0	0.554918	0.0303864	1.33158	-1.96195	-0.00071217	-0.00120498	0.0725287	0.00769074	0.0802195	0.161833	0.0337126	0.0724222	-0.0073242	0
1.408	0	0.0175809	0.00405937	0	0.557581	0.0264429	1.33158	-1.98157	-0.00143488	-0.00099114	0.0735268	0.00669264	0.0802195	0.161833	0.0337104	0.0724199	0.03418	0
1.41	0	0.0175728	0.00403742	0	0.560245	0.0224601	1.33158	-2.00119	-0.00218796	-0.00071773	0.0745348	0.00568461	0.0802195	0.161833	0.0337068	0.0724182	0.078125	0
1.412	0.0158851	0.0175648	0.00340099	5.402e-05	0.562908	0.0184381	1.33158	-2.02081	-0.00271731	-0.00039985	0.0755528	0.00466665	0.0802195	0.161849	0.0337019	0.0724171	0.048828	0
1.414	0.0207003	0.0175579	0.00230405	4.769e-05	0.565571	0.0143769	1.33158	-2.04043	-0.00285511	-6.089e-05	0.0765807	0.00363875	0.0802195	0.161885	0.0336963	0.0724167	-0.056152	0
1.416	0.0255156	0.0175533	0.0010409	2.656e-05	0.568234	0.0102764	1.33158	-2.06005	-0.00259428	0.00028034	0.0776185	0.00260093	0.0802195	0.161932	0.0336909	0.0724169	0.0048828	0
1.418	0.0255156	0.0175513	-6.835e-05	-1.74e-06	0.570897	0.00613663	1.33158	-2.07967	-0.00209032	0.00062188	0.0786663	0.00155317	0.0802195	0.161983	0.0336862	0.0724178	-0.029297	0
1.42	0.0191172	0.0175514	-0.00083058	-1.588e-05	0.573561	0.00195766	1.33158	-2.09929	-0.00159056	0.00097103	0.079724	0.00049548	0.0802195	0.162027	0.0336825	0.0724194	-0.019531	-1554.64
1.422	0.014302	0.0175531	-0.00120465	-1.723e-05	0.576224	0	0	0	-0.00132445	0.00132941	0	0	0	0.162061	0.0336796	0.0724217	-0.041504	0
1.424	0.0158851	0.0175555	-0.00121945	-1.937e-05	0.576224	0	0	0	-0.0014035	0.00169029	0	0	0	0.162091	0.0336769	0.0724247	-0.031738	0
1.426	0.00137334	0.0175579	-0.00092641	-1.27e-06	0.576224	0	0	0	-0.0017744	0.00204086	0	0	0	0.162108	0.0336737	0.0724284	-0.029297	0
1.428	0.0046055	0.0175598	-0.0003927	-1.81e-06	0.576224	0	0	0	-0.00224563	0.00236323	0	0	0	0.162114	0.0336697	0.0724328	-0.024414	0
1.43	0	0.0175605	0.00031674	0	0.576224	0	0	0	-0.0025756	0.00263982	0	0	0	0.162119	0.0336648	0.0724378	0.0073242	0
1.432	0	0.0175599	0.0011435	0	0.576224	0	0	0	-0.00258254	0.00285823	0	0	0	0.162119	0.0336597	0.0724433	0.0073242	0
1.434	0	0.0175576	0.00200215	0	0.576224	0	0	0	-0.00222619	0.00300958	0	0	0	0.162119	0.0336549	0.0724492	-0.019531	0
1.436	0	0.0175536	0.0027557	0	0.576224	0	0	0	-0.00162455	0.00308754	0	0	0	0.162119	0.033651	0.0724553	0.014648	0
1.438	0	0.0175481	0.00327279	0	0.576224	0	0	0	-0.00099966	0.00309151	0	0	0	0.162119	0.0336484	0.0724615	-0.0073242	0
1.44	0	0.0175416	0.00352472	0	0.576224	0	0	0	-0.00057759	0.00302503	0	0	0	0.162119	0.0336468	0.0724676	-0.0097656	0
1.442	0	0.0175345	0.00358591	0	0.576224	0	0	0	-0.00048627	0.00289207	0	0	0	0.162119	0.0336458	0.0724735	-0.014648	0
1.444	0	0.0175273	0.0035386	0	0.576224	0	0	0	-0.00069699	0.0027016	0	0	0	0.162119	0.0336446	0.0724791	0.0097656	0
1.446	0	0.0175203	0.00341156	0	0.576224	0	0	0	-0.00103939	0.00247366	0	0	0	0.162119	0.0336428	0.0724843	-0.0048828	0
1.448	0	0.0175134	0.00320399	0	0.576224	0	0	0	-0.00128177	0.00223394	0	0	0	0.162119	0.0336405	0.072489	0	0
1.45	0	0.017507	0.00293608	0	0.576224	0	0	0	-0.00123649	0.00200172	0	0	0	0.162119	0.033638	0.0724932	0.0048828	0
1.452	0	0.0175012	0.00265778	0	0.576224	0	0	0	-0.00084407	0.00178279	0	0	0	0.162119	0.0336359	0.072497	-0.019531	0
1.454	0	0.0174958	0.00242136	0	0.576224	0	0	0	-0.00020048	0.00156977	0	0	0	0.162119	0.0336349	0.0725004	-0.0097656	0
1.456	0	0.017491	0.00226695	0	0.576224	0	0	0	0.00048496	0.00134733	0	0	0	0.162119	0.0336352	0.0725033	0.046387	0
1.458	0	0.0174865	0.00223014	0	0.576224	0	0	0	0.00098367	0.00110051	0	0	0	0.162119	0.0336366	0.0725057	-0.0073242	0
1.46	0	0.017482	0.00235147	0	0.576224	0	0	0	0.00115089	0.000823	0	0	0	0.162119	0.0336388	0.0725077	0.0097656	0
1.462	0	0.0174773	0.00267072	0	0.576224	0	0	0	0.00098957	0.00051942	0	0	0	0.162119	0.0336409	0.072509	-0.053711	0
1.464	0	0.017472	0.00318635	0	0.576224	0	0	0	0.00064705	0.0002009	0	0	0	0.162119	0.0336425	0.0725097	-0.029297	0
1.466	0	0.0174656	0.00379904	0	0.576224	0	0	0	0.00034766	-0.00011743	0	0	0	0.162119	0.0336435	0.0725098	-0.0048828	0
1.468	0	0.017458	0.00431722	0	0.576224	0	0	0	0.00029099	-0.00041514	0	0	0	0.162119	0.0336442	0.0725093	-0.0073242	0
1.47	0	0.0174494	0.00454558	0	0.576224	0	0	0	0.00056213	-0.0006708	0	0	0	0.162119	0.033645	0.0725082	0.0048828	0
1.472	0	0.0174403	0.00437691	0	0.576224	0	0	0	0.00109592	-0.00087254	0	0	0	0.162119	0.0336467	0.0725066	-0.0048828	0
1.474	0	0.0174315	0.00382419	0	0.576224	0	0	0	0.00170976	-0.00102313	0	0	0	0.162119	0.0336495	0.0725047	-0.01709	0
1.476	0	0.0174239	0.00299608	0	0.576224	0	0	0	0.00218612	-0.00113678	0	0	0	0.162119	0.0336534	0.0725026	-0.01709	0
1.478	0	0.0174179	0.00204437	0	0.576224	0	0	0	0.00236806	-0.00123348	0	0	0	0.162119	0.0336579	0.0725002	-0.01709	0
1.48	0	0.0174138	0.00111234	0	0.576224	0	0	0	0.00222862	-0.00133054	0	0	0	0.162119	0.0336625	0.0724976	-0.026855	0
1.482	0	0.0174116	0.00030256	0	0.576224	0	0	0	0.00188253	-0.00143353	0	0	0	0.162119	0.0336666	0.0724949	-0.026855	0
1.484	0	0.017411	-0.00032691	0	0.576224	0	0	0	0.00153247	-0.00153585	0	0	0	0.162119	0.0336701	0.0724919	-0.019531	0
1.486	0	0.0174116	-0.00073864	0	0.576224	0	0	0	0.00137569	-0.00162637	0	0	0	0.162119	0.033673	0.0724888	-0.024414	0
1.488	0	0.0174131	-0.0008841	0	0.576224	0	0	0	0.00151409	-0.00169638	0	0	0	0.162119	0.0336759	0.0724854	-0.014648	0
1.49	0	0.0174148	-0.00069943	0	0.576224	0	0	0	0.00190819	-0.00173807	0	0	0	0.162119	0.0336793	0.072482	-0.0024414	0
1.492	0	0.0174163	-0.00014705	0	0.576224	0	0	0	0.00239485	-0.00173742	0	0	0	0.162119	0.0336836	0.0724785	-0.0048828	0
1.494	0	0.0174165	0.00071828	0	0.576224	0	0	0	0.0027596	-0.00167287	0	0	0	0.162119	0.0336887	0.0724751	0.0048828	0
1.496	0	0.0174151	0.00172177	0	0.576224	0	0	0	0.00283268	-0.00151964	0	0	0	0.162119	0.0336943	0.0724719	-0.0048828	0
1.498	0	0.0174117	0.00263737	0	0.576224	0	0	0	0.00256596	-0.00125688	0	0	0	0.162119	0.0336997	0.0724691	-0.03418	0
1.5	0	0.0174064	0.00330826	0	0.576224	0	0	0	0.00205421	-0.00087814	0	0	0	0.162119	0.0337044	0.072467	-0.021973	0
1.502	0	0.0173998	0.00369871	0	0.576224	0	0	0	0.00149139	-0.00040292	0	0	0	0.162119	0.0337079	0.0724657	-0.021973	0
1.504	0	0.0173924	0.00384485	0	0.576224	0	0	0	0.00108339	0.00012177	0	0	0	0.162119	0.0337105	0.0724654	-0.01709	0
1.506	0	0.0173847	0.00378254	0	0.576224	0	0	0	0.00095811	0.00064182	0	0	0	0.162119	0.0337125	0.0724662	-0.021973	0
1.508	0	0.0173771	0.00352853	0	0.576224	0	0	0	0.00111209	0.0011204	0	0	0	0.162119	0.0337146	0.072468	-0.024414	0
1.51	0	0.0173701	0.00310233	0	0.576224	0	0	0	0.00141417	0.00154093	0	0	0	0.162119	0.0337171	0.0724706	-0.0097656	0
1.512	0	0.0173639	0.00253654	0	0.576224	0	0	0	0.0016648	0.00189523	0	0	0	0.162119	0.0337202	0.0724741	0.0024414	0
1.514	0	0.0173588	0.00189236	0	0.576224	0	0	0	0.00168821	0.00217325	0	0	0	0.162119	0.0337235	0.0724781	-0.0073242	0
1.516	0	0.017355	0.00128394	0	0.576224	0	0	0	0.00141491	0.00235794	0	0	0	0.162119	0.0337266	0.0724827	-0.0073242	0
1.518	0	0.0173524	0.00083193	0	0.576224	0	0	0	0.00091406	0.00242844	0	0	0	0.162119	0.033729	0.0724874	-0.0073242	0
1.52	0	0.0173508	0.00056441	0	0.576224	0	0	0	0.00036164	0.00237049	0	0	0	0.162119	0.0337303	0.0724922	-0.0048828	0
1.522	0	0.0173496	0.00039594	0	0.576224	0	0	0	-3.917e-05	0.0021817	0	0	0	0.162119	0.0337306	0.0724968	-0.0048828	0
1.524	0	0.0173488	0.00020824	0	0.576224	0	0	0	-0.00014956	0.00187057	0	0	0	0.162119	0.0337304	0.0725009	-0.021973	0
1.526	0	0.0173484	-6.373e-05	0	0.576224	0	0	0	4.139e-05	0.00146029	0	0	0	0.162119	0.0337303	0.0725042	-0.0097656	0
1.528	0	0.0173486	-0.00041005	0	0.576224	0	0	0	0.00041104	0.00099064	0	0	0	0.162119	0.0337307	0.0725066	-0.014648	0
1.53	0	0.0173494	-0.00077009	0	0.576224	0	0	0	0.00075802	0.00050656	0	0	0	0.162119	0.0337319	0.0725081	-0.0073242	0
1.532	0	0.0173509	-0.00106274	0	0.576224	0	0	0	0.00089091	4.526e-05	0	0	0	0.162119	0.0337336	0.0725087	-0.0048828	0
1.534	0	0.017353	-0.00124023	0	0.576224	0	0	0	0.0007106	-0.00036438	0	0	0	0.162119	0.0337351	0.0725084	-0.01709	0
1.536	0	0.0173555	-0.00133973	0	0.576224	0	0	0	0.00025169	-0.00069445	0	0	0	0.162119	0.0337361	0.0725073	-0.014648	0
1.538	0	0.0173582	-0.00143527	0	0.576224	0	0	0	-0.00033433	-0.00091576	0	0	0	0.162119	0.033736	0.0725057	-0.0073242	0
1.54	0	0.0173611	-0.00153628	0	0.576224	0	0	0	-0.00084914	-0.00100582	0	0	0	0.162119	0.0337348	0.0725038	-0.0048828	0
1.542	0	0.0173641	-0.00158017	0	0.576224	0	0	0	-0.00113947	-0.00096091	0	0	0	0.162119	0.0337329	0.0725018	-0.0024414	0
1.544	0	0.0173673	-0.00150483	0	0.576224	0	0	0	-0.00116569	-0.00080432	0	0	0	0.162119	0.0337305	0.0725	-0.0048828	0
1.546	0	0.0173703	-0.00129875	0	0.576224	0	0	0	-0.00101647	-0.00058284	0	0	0	0.162119	0.0337284	0.0724987	-0.0024414	0
1.548	0	0.0173729	-0.00101113	0	0.576224	0	0	0	-0.0008648	-0.00035001	0	0	0	0.162119	0.0337265	0.0724977	-0.0073242	0
1.55	0	0.0173749	-0.00073728	0	0.576224	0	0	0	-0.00088613	-0.00014908	0	0	0	0.162119	0.0337247	0.0724972	-0.019531	0
1.552	0	0.0173764	-0.00058261	0	0.576224	0	0	0	-0.00117782	-2.74e-06	0	0	0	0.162119	0.0337227	0.0724971	-0.0097656	0
1.554	0	0.0173776	-0.00062685	0	0.576224	0	0	0	-0.00171492	8.912e-05	0	0	0	0.162119	0.0337198	0.0724972	-0.012207	0
1.556	0	0.0173788	-0.00090731	0	0.576224	0	0	0	-0.00235917	0.00013842	0	0	0	0.162119	0.0337157	0.0724974	-0.012207	0
1.558	0	0.0173807	-0.00141555	0	0.576224	0	0	0	-0.0029177	0.00015549	0	0	0	0.162119	0.0337104	0.0724977	-0.021973	0
1.56	0	0.0173835	-0.00210619	0	0.576224	0	0	0	-0.00322694	0.00015135	0	0	0	0.162119	0.0337043	0.072498	-0.0073242	0
1.562	0	0.0173877	-0.00291648	0	0.576224	0	0	0	-0.00322452	0.00014438	0	0	0	0.162119	0.0336978	0.0724983	-0.031738	0
1.564	0	0.0173935	-0.00377376	0	0.576224	0	0	0	-0.00297644	0.00015166	0	0	0	0.162119	0.0336916	0.0724986	-0.01709	0
1.566	0	0.0174011	-0.00458385	0	0.576224	0	0	0	-0.00264587	0.0001773	0	0	0	0.162119	0.033686	0.0724989	-0.014648	0
1.568	0	0.0174102	-0.00522613	0	0.576224	0	0	0	-0.00241746	0.00021669	0	0	0	0.162119	0.0336809	0.0724993	-0.019531	0
1.57	0	0.0174207	-0.00555872	0	0.576224	0	0	0	-0.00241341	0.00026563	0	0	0	0.162119	0.0336761	0.0724998	-0.012207	0
1.572	0	0.0174318	-0.00544166	0	0.576224	0	0	0	-0.00263998	0.00032144	0	0	0	0.162119	0.0336711	0.0725004	-0.021973	0
1.574	0	0.0174427	-0.00483042	0	0.576224	0	0	0	-0.00298602	0.00038398	0	0	0	0.162119	0.0336654	0.0725011	-0.026855	0
1.576	0	0.0174523	-0.00387372	0	0.576224	0	0	0	-0.00327389	0.00045912	0	0	0	0.162119	0.0336592	0.0725019	-0.026855	0
1.578	0	0.0174601	-0.00284385	0	0.576224	0	0	0	-0.00334165	0.0005548	0	0	0	0.162119	0.0336526	0.0725029	-0.026855	0
1.58	0	0.0174658	-0.00194814	0	0.576224	0	0	0	-0.00311782	0.00067141	0	0	0	0.162119	0.0336461	0.0725042	-0.031738	0
1.582	0	0.0174697	-0.00124007	0	0.576224	0	0	0	-0.00265292	0.00079839	0	0	0	0.162119	0.0336403	0.0725056	-0.029297	0
1.584	0	0.0174722	-0.00067863	0	0.576224	0	0	0	-0.00209546	0.00091866	0	0	0	0.162119	0.0336356	0.0725073	-0.03418	0
1.586	0	0.0174735	-0.00022054	0	0.576224	0	0	0	-0.00162665	0.0010143	0	0	0	0.162119	0.0336319	0.0725093	-0.029297	0
1.588	0	0.017474	0.00014472	0	0.576224	0	0	0	-0.00138206	0.00107105	0	0	0	0.162119	0.0336289	0.0725114	-0.043945	0
1.59	0	0.0174737	0.00040702	0	0.576224	0	0	0	-0.00139187	0.00108285	0	0	0	0.162119	0.0336261	0.0725135	-0.043945	0
1.592	0	0.0174729	0.00054251	0	0.576224	0	0	0	-0.0015677	0.00105224	0	0	0	0.162119	0.0336231	0.0725157	-0.043945	0
1.594	0	0.0174718	0.00051023	0	0.576224	0	0	0	-0.00174459	0.00098541	0	0	0	0.162119	0.0336198	0.0725177	-0.026855	0
1.596	0	0.0174708	0.00028489	0	0.576224	0	0	0	-0.00175834	0.0008892	0	0	0	0.162119	0.0336163	0.0725196	-0.021973	0
1.598	0	0.0174702	-7.121e-05	0	0.576224	0	0	0	-0.0015212	0.00077135	0	0	0	0.162119	0.033613	0.0725212	-0.014648	0
1.6	0	0.0174703	-0.00040754	0	0.576224	0	0	0	-0.00106103	0.00063846	0	0	0	0.162119	0.0336104	0.0725226	-0.019531	0
1.602	0	0.0174711	-0.00060291	0	0.576224	0	0	0	-0.00050725	0.00049269	0	0	0	0.162119	0.0336089	0.0725238	-0.019531	0
1.604	0	0.0174724	-0.000643	0	0.576224	0	0	0	-3.085e-05	0.00033422	0	0	0	0.162119	0.0336083	0.0725246	-0.014648	0
1.606	0	0.0174736	-0.00056647	0	0.576224	0	0	0	0.00023358	0.00016796	0	0	0	0.162119	0.0336085	0.0725251	-0.01709	0
1.608	0	0.0174748	-0.00039924	0	0.576224	0	0	0	0.00024847	7.88e-06	0	0	0	0.162119	0.033609	0.0725253	-0.021973	0
1.61	0	0.0174756	-0.0001695	0	0.576224	0	0	0	8.951e-05	-0.00012169	0	0	0	0.162119	0.0336094	0.0725252	-0.0097656	0
1.612	0	0.0174759	4.86e-05	0	0.576224	0	0	0	-8.906e-05	-0.00018982	0	0	0	0.162119	0.0336094	0.0725249	-0.0097656	0
1.614	0	0.0174758	0.00015399	0	0.576224	0	0	0	-0.00012451	-0.00017572	0	0	0	0.162119	0.0336091	0.0725245	-0.0097656	0
1.616	0	0.0174755	8.829e-05	0	0.576224	0	0	0	8.078e-05	-9.009e-05	0	0	0	0.162119	0.0336091	0.0725242	0.0024414	0
1.618	0	0.0174753	-0.00014078	0	0.576224	0	0	0	0.00051589	2.549e-05	0	0	0	0.162119	0.0336097	0.0725241	0.0048828	0
1.62	0	0.0174756	-0.00048951	0	0.576224	0	0	0	0.00106736	0.00012535	0	0	0	0.162119	0.0336113	0.0725243	0.0097656	0
1.622	0	0.0174766	-0.00089378	0	0.576224	0	0	0	0.00156983	0.00018713	0	0	0	0.162119	0.0336139	0.0725246	-0.0048828	0
1.624	0	0.0174784	-0.00126189	0	0.576224	0	0	0	0.00187831	0.00021506	0	0	0	0.162119	0.0336174	0.072525	-0.012207	0
1.626	0	0.0174809	-0.00149512	0	0.576224	0	0	0	0.0019322	0.00022311	0	0	0	0.162119	0.0336212	0.0725255	-0.012207	0
1.628	0	0.0174839	-0.0015498	0	0.576224	0	0	0	0.00178281	0.00022373	0	0	0	0.162119	0.0336249	0.0725259	-0.012207	0
1.63	0	0.017487	-0.00146402	0	0.576224	0	0	0	0.00156933	0.00022965	0	0	0	0.162119	0.0336282	0.0725264	-0.031738	0
1.632	0	0.0174899	-0.00129723	0	0.576224	0	0	0	0.00145381	0.00025326	0	0	0	0.162119	0.0336313	0.0725268	-0.029297	0
1.634	0	0.0174925	-0.00106154	0	0.576224	0	0	0	0.00154704	0.00029851	0	0	0	0.162119	0.0336343	0.0725274	-0.036621	0
1.636	0	0.0174946	-0.00074277	0	0.576224	0	0	0	0.00185948	0.00035713	0	0	0	0.162119	0.0336377	0.072528	-0.019531	0
1.638	0	0.0174961	-0.00038064	0	0.576224	0	0	0	0.00229764	0.00041526	0	0	0	0.162119	0.0336418	0.0725288	-0.014648	0
1.64	0	0.0174969	-6.431e-05	0	0.576224	0	0	0	0.00270699	0.00046121	0	0	0	0.162119	0.0336468	0.0725297	-0.021973	0
1.642	0	0.017497	0.0001636	0	0.576224	0	0	0	0.00294076	0.00048588	0	0	0	0.162119	0.0336525	0.0725306	-0.0024414	0
1.644	0	0.0174967	0.0003041	0	0.576224	0	0	0	0.00292402	0.00047827	0	0	0	0.162119	0.0336583	0.0725316	-0.0024414	0
1.646	0	0.0174961	0.00031378	0	0.576224	0	0	0	0.00268557	0.00042483	0	0	0	0.162119	0.033664	0.0725325	-0.0024414	0
1.648	0	0.0174954	0.00014009	0	0.576224	0	0	0	0.00234357	0.0003156	0	0	0	0.162119	0.033669	0.0725332	-0.0048828	0
1.65	0	0.0174952	-0.00017381	0	0.576224	0	0	0	0.00205087	0.00015129	0	0	0	0.162119	0.0336734	0.0725337	-0.0073242	0
1.652	0.00137334	0.0174955	-0.00049821	-6.8e-07	0.576224	0	0	0	0.00192515	-5.447e-05	0	0	0	0.16212	0.0336774	0.0725338	0.0073242	0
1.654	0	0.0174965	-0.00071255	0	0.576224	0	0	0	0.00199567	-0.00027874	0	0	0	0.162121	0.0336813	0.0725335	-0.012207	0
1.656	0.00137334	0.0174979	-0.00078064	-1.07e-06	0.576224	0	0	0	0.00218999	-0.00049659	0	0	0	0.162123	0.0336855	0.0725327	-0.0097656	0
1.658	0.0046055	0.0174995	-0.00076207	-3.51e-06	0.576224	0	0	0	0.00236779	-0.00068689	0	0	0	0.162129	0.03369	0.0725315	-0.01709	0
1.66	0	0.017501	-0.00074641	0	0.576224	0	0	0	0.0023872	-0.00083588	0	0	0	0.162133	0.0336948	0.07253	-0.01709	0
1.662	0	0.0175025	-0.00076499	0	0.576224	0	0	0	0.00217073	-0.00094006	0	0	0	0.162133	0.0336993	0.0725282	-0.026855	0
1.664	0.00137334	0.017504	-0.00078439	-1.08e-06	0.576224	0	0	0	0.0017402	-0.00100624	0	0	0	0.162135	0.0337032	0.0725263	-0.026855	0
1.666	0.00137334	0.0175056	-0.00076618	-1.05e-06	0.576224	0	0	0	0.00120878	-0.00104552	0	0	0	0.162137	0.0337062	0.0725242	-0.021973	0
1.668	0	0.0175071	-0.00069329	0	0.576224	0	0	0	0.00073349	-0.00106502	0	0	0	0.162139	0.0337081	0.0725221	-0.021973	0
1.67	0.0030224	0.0175085	-0.00057019	-1.72e-06	0.576224	0	0	0	0.0004461	-0.00106523	0	0	0	0.162142	0.0337093	0.07252	-0.03418	0
1.672	0.0030224	0.0175097	-0.00042869	-1.3e-06	0.576224	0	0	0	0.00039404	-0.00104426	0	0	0	0.162148	0.0337102	0.0725179	-0.019531	0
1.674	0.0061886	0.0175105	-0.0002954	-1.83e-06	0.576224	0	0	0	0.00051939	-0.00100149	0	0	0	0.162157	0.0337111	0.0725158	-0.019531	0
1.676	0.00137334	0.0175111	-0.00015211	-2.1e-07	0.576224	0	0	0	0.00068534	-0.0009408	0	0	0	0.162165	0.0337123	0.0725139	-0.01709	0
1.678	0.0030224	0.0175114	2.88e-05	9e-08	0.576224	0	0	0	0.00073745	-0.00087377	0	0	0	0.162169	0.0337137	0.0725121	-0.019531	0
1.68	0.0030224	0.0175114	0.00022703	6.9e-07	0.576224	0	0	0	0.00057202	-0.00081623	0	0	0	0.162175	0.033715	0.0725104	-0.012207	0
1.682	0.00783766	0.0175109	0.00038803	3.04e-06	0.576224	0	0	0	0.00018162	-0.00077926	0	0	0	0.162186	0.0337158	0.0725088	-0.019531	0
1.684	0.0046055	0.0175101	0.00047998	2.21e-06	0.576224	0	0	0	-0.00034202	-0.00076136	0	0	0	0.162198	0.0337156	0.0725072	-0.0073242	0
1.686	0.0046055	0.0175092	0.0005017	2.31e-06	0.576224	0	0	0	-0.00085011	-0.00074806	0	0	0	0.162208	0.0337144	0.0725057	-0.0097656	0
1.688	0.0030224	0.0175082	0.00043489	1.31e-06	0.576224	0	0	0	-0.00120406	-0.00071871	0	0	0	0.162215	0.0337124	0.0725043	-0.0097656	0
1.69	0.00942076	0.0175073	0.00025648	2.42e-06	0.576224	0	0	0	-0.0013354	-0.00065468	0	0	0	0.162228	0.0337098	0.0725029	-0.019531	0
1.692	0.00783766	0.0175068	2.229e-05	1.7e-07	0.576224	0	0	0	-0.0012726	-0.00054742	0	0	0	0.162245	0.0337072	0.0725017	-0.01709	0
1.694	0.0110698	0.0175067	-0.00013929	-1.54e-06	0.576224	0	0	0	-0.00112446	-0.00040375	0	0	0	0.162264	0.0337048	0.0725007	-0.014648	0
1.696	0.00783766	0.017507	-0.00014626	-1.15e-06	0.576224	0	0	0	-0.00102801	-0.00024195	0	0	0	0.162283	0.0337027	0.0725001	-0.014648	0
1.698	0.0061886	0.0175073	-3.54e-05	-2.2e-07	0.576224	0	0	0	-0.00108565	-7.996e-05	0	0	0	0.162297	0.0337005	0.0724998	-0.012207	0
1.7	0.0126529	0.0175074	9.043e-05	1.14e-06	0.576224	0	0	0	-0.00132103	7.384e-05	0	0	0	0.162316	0.0336981	0.0724998	-0.012207	0
1.702	0.0126529	0.0175072	0.00016067	2.03e-06	0.576224	0	0	0	-0.0016709	0.00021686	0	0	0	0.162341	0.0336951	0.0725001	-0.019531	0
1.704	0.0110698	0.0175069	0.0001707	1.89e-06	0.576224	0	0	0	-0.0020131	0.00033882	0	0	0	0.162365	0.0336915	0.0725006	-0.019531	0
1.706	0.014302	0.0175065	0.00014636	2.09e-06	0.576224	0	0	0	-0.00222107	0.00041499	0	0	0	0.16239	0.0336872	0.0725014	-0.021973	0
1.708	0.014302	0.0175063	0.00011061	1.58e-06	0.576224	0	0	0	-0.00222311	0.00041927	0	0	0	0.162419	0.0336828	0.0725022	-0.012207	0
1.71	0.0126529	0.017506	7.667e-05	9.7e-07	0.576224	0	0	0	-0.00203569	0.00034556	0	0	0	0.162446	0.0336785	0.072503	-0.024414	0
1.712	0.0191172	0.0175059	5.003e-05	9.6e-07	0.576224	0	0	0	-0.00175436	0.00021322	0	0	0	0.162477	0.0336747	0.0725035	-0.019531	0
1.714	0.0126529	0.0175058	3.063e-05	3.9e-07	0.576224	0	0	0	-0.00151069	5.569e-05	0	0	0	0.162509	0.0336715	0.0725038	-0.01709	0
1.716	0.0126529	0.0175057	1.469e-05	1.9e-07	0.576224	0	0	0	-0.00141426	-9.076e-05	0	0	0	0.162534	0.0336685	0.0725038	-0.012207	0
1.718	0.014302	0.0175057	-3.8e-06	-5e-08	0.576224	0	0	0	-0.00150339	-0.00019511	0	0	0	0.162561	0.0336656	0.0725035	-0.031738	0
1.72	0.0126529	0.0175057	-3.179e-05	-4e-07	0.576224	0	0	0	-0.00172698	-0.00024274	0	0	0	0.162588	0.0336624	0.072503	-0.019531	0
1.722	0.0174682	0.0175058	-7.565e-05	-1.32e-06	0.576224	0	0	0	-0.00196786	-0.00023873	0	0	0	0.162619	0.0336587	0.0725026	-0.014648	0
1.724	0.014302	0.0175059	-0.00013896	-1.99e-06	0.576224	0	0	0	-0.00209716	-0.00019596	0	0	0	0.16265	0.0336546	0.0725021	-0.021973	0
1.726	0.0158851	0.0175062	-0.00021943	-3.49e-06	0.576224	0	0	0	-0.00203443	-0.00012462	0	0	0	0.16268	0.0336505	0.0725018	-0.01709	0
1.728	0.0158851	0.0175066	-0.00030454	-4.84e-06	0.576224	0	0	0	-0.00178526	-3.115e-05	0	0	0	0.162712	0.0336467	0.0725016	-0.019531	0
1.73	0.0174682	0.0175072	-0.00036982	-6.46e-06	0.576224	0	0	0	-0.00143954	8.151e-05	0	0	0	0.162746	0.0336435	0.0725017	-0.0048828	0
1.732	0.0191172	0.017508	-0.0003944	-7.54e-06	0.576224	0	0	0	-0.00113114	0.00021354	0	0	0	0.162782	0.0336409	0.072502	0.0048828	0
1.734	0.0255156	0.0175088	-0.0003916	-9.99e-06	0.576224	0	0	0	-0.00097749	0.00036651	0	0	0	0.162827	0.0336388	0.0725026	-0.019531	0
1.736	0.0158851	0.0175095	-0.00040001	-6.35e-06	0.576224	0	0	0	-0.00102699	0.0005429	0	0	0	0.162868	0.0336368	0.0725035	-0.012207	0
1.738	0.0158851	0.0175103	-0.00042431	-6.74e-06	0.576224	0	0	0	-0.00123782	0.00074667	0	0	0	0.1629	0.0336345	0.0725048	-0.0097656	0
1.74	0.0191172	0.0175112	-0.00042461	-8.12e-06	0.576224	0	0	0	-0.00149662	0.00098191	0	0	0	0.162935	0.0336318	0.0725065	-0.029297	0
1.742	0.0207003	0.017512	-0.00037747	-7.81e-06	0.576224	0	0	0	-0.00166722	0.00124893	0	0	0	0.162975	0.0336286	0.0725087	-0.0048828	0
1.744	0.0158851	0.0175128	-0.00030332	-4.82e-06	0.576224	0	0	0	-0.00164938	0.00154024	0	0	0	0.163011	0.0336253	0.0725115	-0.01709	0
1.746	0.0174682	0.0175134	-0.00023458	-4.1e-06	0.576224	0	0	0	-0.00142318	0.00183883	0	0	0	0.163045	0.0336222	0.0725149	-0.014648	0
1.748	0.0191172	0.0175139	-0.00018921	-3.62e-06	0.576224	0	0	0	-0.00105676	0.00212197	0	0	0	0.163081	0.0336197	0.0725189	-0.014648	0
1.75	0.0239325	0.0175142	-0.0001681	-4.02e-06	0.576224	0	0	0	-0.00067283	0.00236802	0	0	0	0.163124	0.033618	0.0725234	-0.029297	0
1.752	0.0126529	0.0175146	-0.00015822	-2e-06	0.576224	0	0	0	-0.00039183	0.00255844	0	0	0	0.163161	0.0336169	0.0725283	-0.0097656	0
1.754	0.0191172	0.0175149	-0.00013448	-2.57e-06	0.576224	0	0	0	-0.00027905	0.00267495	0	0	0	0.163193	0.0336163	0.0725335	-0.019531	0
1.756	0.0174682	0.0175152	-6.199e-05	-1.08e-06	0.576224	0	0	0	-0.00031721	0.00270001	0	0	0	0.163229	0.0336157	0.0725389	-0.0073242	0
1.758	0.0158851	0.0175153	8.887e-05	1.41e-06	0.576224	0	0	0	-0.0004159	0.00262199	0	0	0	0.163263	0.0336149	0.0725442	-0.014648	0
1.76	0.0255156	0.0175151	0.00030198	7.71e-06	0.576224	0	0	0	-0.0004552	0.00243869	0	0	0	0.163304	0.0336141	0.0725493	-0.014648	0
1.762	0.0207003	0.0175145	0.00049044	1.015e-05	0.576224	0	0	0	-0.00034225	0.00216084	0	0	0	0.16335	0.0336133	0.0725539	-0.012207	0
1.764	0.0174682	0.0175135	0.000545	9.52e-06	0.576224	0	0	0	-5.353e-05	0.00181461	0	0	0	0.163388	0.0336129	0.0725578	-0.01709	0
1.766	0.0174682	0.0175124	0.00042182	7.37e-06	0.576224	0	0	0	0.00035452	0.00143407	0	0	0	0.163423	0.0336132	0.0725611	-0.0073242	0
1.768	0.0191172	0.0175116	0.00018511	3.54e-06	0.576224	0	0	0	0.00077036	0.00104963	0	0	0	0.16346	0.0336143	0.0725636	-0.01709	0
1.77	0.0223494	0.0175112	-2.634e-05	-5.9e-07	0.576224	0	0	0	0.0010775	0.00068581	0	0	0	0.163501	0.0336162	0.0725653	-0.014648	0
1.772	0.0174682	0.0175113	-9.54e-05	-1.67e-06	0.576224	0	0	0	0.00120707	0.00036643	0	0	0	0.163541	0.0336184	0.0725664	-0.0073242	0
1.774	0.0191172	0.0175115	-2.363e-05	-4.5e-07	0.576224	0	0	0	0.00116903	0.00011608	0	0	0	0.163578	0.0336208	0.0725668	-0.0097656	0
1.776	0.0207003	0.0175115	9.122e-05	1.89e-06	0.576224	0	0	0	0.00104867	-4.972e-05	0	0	0	0.163618	0.033623	0.0725669	-0.0024414	0
1.778	0.0158851	0.0175113	0.00018553	2.95e-06	0.576224	0	0	0	0.00096806	-0.00013527	0	0	0	0.163654	0.033625	0.0725667	-0.012207	0
1.78	0.0207003	0.017511	0.0002706	5.6e-06	0.576224	0	0	0	0.00102874	-0.00016274	0	0	0	0.163691	0.033627	0.0725664	-0.019531	0
1.782	0.0255156	0.0175104	0.00034061	8.69e-06	0.576224	0	0	0	0.00126467	-0.00016253	0	0	0	0.163737	0.0336293	0.0725661	-0.01709	0
1.784	0.0158851	0.0175097	0.00032149	5.11e-06	0.576224	0	0	0	0.00162777	-0.00016329	0	0	0	0.163778	0.0336322	0.0725658	-0.01709	0
1.786	0.0174682	0.0175091	0.00012755	2.23e-06	0.576224	0	0	0	0.00201038	-0.00018565	0	0	0	0.163812	0.0336359	0.0725654	-0.019531	0
1.788	0.014302	0.0175088	-0.00026355	-3.77e-06	0.576224	0	0	0	0.00229284	-0.00024158	0	0	0	0.163844	0.0336402	0.072565	-0.014648	0
1.79	0.0158851	0.0175094	-0.00078939	-1.254e-05	0.576224	0	0	0	0.00239473	-0.00033305	0	0	0	0.163874	0.0336449	0.0725644	-0.014648	0
1.792	0.0174682	0.017511	-0.00132059	-2.307e-05	0.576224	0	0	0	0.00230808	-0.00044993	0	0	0	0.163907	0.0336496	0.0725636	-0.012207	0
1.794	0.0191172	0.0175136	-0.00168944	-3.23e-05	0.576224	0	0	0	0.00209909	-0.00057089	0	0	0	0.163944	0.033654	0.0725626	-0.012207	0
1.796	0.0207003	0.017517	-0.00176884	-3.662e-05	0.576224	0	0	0	0.00187757	-0.00066604	0	0	0	0.163984	0.0336579	0.0725614	-0.01709	0
1.798	0.0255156	0.0175205	-0.00156505	-3.993e-05	0.576224	0	0	0	0.00174702	-0.00070388	0	0	0	0.16403	0.0336616	0.07256	-0.014648	0
1.8	0.0223494	0.0175236	-0.00118406	-2.646e-05	0.576224	0	0	0	0.0017583	-0.00066207	0	0	0	0.164078	0.0336651	0.0725587	-0.014648	0
1.802	0.0110698	0.017526	-0.00073248	-8.11e-06	0.576224	0	0	0	0.00188765	-0.00053657	0	0	0	0.164111	0.0336687	0.0725574	-0.014648	0
1.804	0.0158851	0.0175275	-0.0003206	-5.09e-06	0.576224	0	0	0	0.00204845	-0.00034489	0	0	0	0.164138	0.0336727	0.0725566	-0.012207	0
1.806	0.0174682	0.0175281	-6.777e-05	-1.18e-06	0.576224	0	0	0	0.00213109	-0.00011858	0	0	0	0.164171	0.0336768	0.0725561	-0.019531	0
1.808	0.0271646	0.0175282	-6.5e-07	-2e-08	0.576224	0	0	0	0.00205289	0.00010905	0	0	0	0.164216	0.033681	0.0725561	-0.021973	0
1.81	0.0174682	0.0175282	-8.04e-06	-1.4e-07	0.576224	0	0	0	0.00179611	0.00030878	0	0	0	0.164261	0.0336849	0.0725565	-0.019531	0
1.812	0.0174682	0.0175283	4.124e-05	7.2e-07	0.576224	0	0	0	0.00141731	0.00045834	0	0	0	0.164296	0.0336881	0.0725573	-0.019531	0
1.814	0.0174682	0.0175282	0.00016056	2.8e-06	0.576224	0	0	0	0.00102369	0.00054659	0	0	0	0.16433	0.0336905	0.0725583	-0.012207	0
1.816	0.0191172	0.0175279	0.0002652	5.07e-06	0.576224	0	0	0	0.00072756	0.00057534	0	0	0	0.164367	0.0336923	0.0725594	-0.019531	0
1.818	0.0174682	0.0175273	0.00030417	5.31e-06	0.576224	0	0	0	0.00059792	0.00055783	0	0	0	0.164404	0.0336936	0.0725605	-0.031738	0
1.82	0.0207003	0.0175267	0.00029561	6.12e-06	0.576224	0	0	0	0.0006296	0.00051544	0	0	0	0.164442	0.0336948	0.0725616	-0.021973	0
1.822	0.014302	0.0175261	0.0002628	3.76e-06	0.576224	0	0	0	0.00074668	0.00047282	0	0	0	0.164477	0.0336962	0.0725626	-0.0097656	0
1.824	0.0207003	0.0175256	0.00022191	4.59e-06	0.576224	0	0	0	0.00083952	0.00045186	0	0	0	0.164512	0.0336978	0.0725635	-0.014648	0
1.826	0.0223494	0.0175252	0.00018923	4.23e-06	0.576224	0	0	0	0.00081513	0.00046625	0	0	0	0.164555	0.0336994	0.0725644	-0.0073242	0
1.828	0.0191172	0.0175248	0.00014736	2.82e-06	0.576224	0	0	0	0.00063779	0.00051787	0	0	0	0.164596	0.0337009	0.0725654	-0.012207	0
1.83	0.0207003	0.0175245	5.677e-05	1.18e-06	0.576224	0	0	0	0.00034208	0.00059546	0	0	0	0.164636	0.0337019	0.0725665	-0.014648	0
1.832	0.0174682	0.0175244	-8.092e-05	-1.41e-06	0.576224	0	0	0	1.352e-05	0.00067631	0	0	0	0.164674	0.0337022	0.0725678	-0.0097656	0
1.834	0.0207003	0.0175245	-0.00021363	-4.42e-06	0.576224	0	0	0	-0.00025084	0.00073462	0	0	0	0.164712	0.033702	0.0725692	-0.024414	0
1.836	0.0239325	0.017525	-0.00029901	-7.16e-06	0.576224	0	0	0	-0.00038425	0.00075351	0	0	0	0.164757	0.0337014	0.0725707	-0.01709	0
1.838	0.0174682	0.0175256	-0.00034384	-6.01e-06	0.576224	0	0	0	-0.00037958	0.00072793	0	0	0	0.164799	0.0337006	0.0725722	-0.0048828	0
1.84	0.0207003	0.0175263	-0.00036418	-7.54e-06	0.576224	0	0	0	-0.00029293	0.0006584	0	0	0	0.164837	0.0336999	0.0725736	-0.029297	0
1.842	0.0191172	0.017527	-0.00033916	-6.48e-06	0.576224	0	0	0	-0.00021845	0.00054746	0	0	0	0.164876	0.0336994	0.0725748	-0.01709	0
1.844	0.0207003	0.0175277	-0.00024251	-5.02e-06	0.576224	0	0	0	-0.00024633	0.00039992	0	0	0	0.164916	0.0336989	0.0725757	-0.01709	0
1.846	0.0223494	0.0175281	-8.959e-05	-2e-06	0.576224	0	0	0	-0.000421	0.00022268	0	0	0	0.164959	0.0336983	0.0725764	-0.01709	0
1.848	0.0174682	0.0175283	7.194e-05	1.26e-06	0.576224	0	0	0	-0.00071852	2.472e-05	0	0	0	0.164999	0.0336972	0.0725766	-0.019531	0
1.85	0.0191172	0.0175282	0.00019412	3.71e-06	0.576224	0	0	0	-0.00105621	-0.00018282	0	0	0	0.165036	0.0336954	0.0725765	-0.0073242	0
1.852	0.0158851	0.0175278	0.00026119	4.15e-06	0.576224	0	0	0	-0.00133056	-0.00038648	0	0	0	0.165071	0.033693	0.0725759	-0.012207	0
1.854	0.0207003	0.0175273	0.0003166	6.55e-06	0.576224	0	0	0	-0.00146473	-0.00057027	0	0	0	0.165107	0.0336902	0.0725749	-0.0097656	0
1.856	0.0287477	0.0175266	0.00043157	1.241e-05	0.576224	0	0	0	-0.00144356	-0.00071795	0	0	0	0.165157	0.0336873	0.0725736	-0.019531	0
1.858	0.0239325	0.0175258	0.00063761	1.526e-05	0.576224	0	0	0	-0.00131991	-0.00081723	0	0	0	0.165209	0.0336845	0.0725721	-0.014648	0
1.86	0.0191172	0.0175245	0.00091943	1.758e-05	0.576224	0	0	0	-0.00118981	-0.0008648	0	0	0	0.165253	0.033682	0.0725704	-0.01709	0
1.862	0.014302	0.0175227	0.00122875	1.757e-05	0.576224	0	0	0	-0.00114831	-0.00086706	0	0	0	0.165286	0.0336797	0.0725687	-0.0073242	0
1.864	0.0207003	0.0175202	0.0014607	3.024e-05	0.576224	0	0	0	-0.00124592	-0.00083447	0	0	0	0.165321	0.0336773	0.072567	-0.0097656	0
1.866	0.0207003	0.0175173	0.00150415	3.114e-05	0.576224	0	0	0	-0.00146646	-0.00078084	0	0	0	0.165362	0.0336746	0.0725654	-0.012207	0
1.868	0.0207003	0.0175143	0.00135225	2.799e-05	0.576224	0	0	0	-0.00173606	-0.0007253	0	0	0	0.165404	0.0336714	0.0725639	-0.0097656	0
1.87	0.0223494	0.0175116	0.00107925	2.412e-05	0.576224	0	0	0	-0.0019573	-0.00068633	0	0	0	0.165447	0.0336677	0.0725625	-0.0097656	0
1.872	0.0223494	0.0175094	0.00073228	1.637e-05	0.576224	0	0	0	-0.00205223	-0.00067702	0	0	0	0.165492	0.0336637	0.0725611	-0.014648	0
1.874	0.0207003	0.0175079	0.00032476	6.72e-06	0.576224	0	0	0	-0.00199523	-0.00070148	0	0	0	0.165535	0.0336596	0.0725597	-0.019531	0
1.876	0.0223494	0.0175073	-0.00011313	-2.53e-06	0.576224	0	0	0	-0.00182296	-0.00074751	0	0	0	0.165578	0.0336558	0.0725583	-0.021973	0
1.878	0.0255156	0.0175075	-0.00052825	-1.348e-05	0.576224	0	0	0	-0.00161762	-0.00078711	0	0	0	0.165625	0.0336523	0.0725567	-0.031738	0
1.88	0.0174682	0.0175086	-0.00085751	-1.498e-05	0.576224	0	0	0	-0.0014693	-0.00078747	0	0	0	0.165668	0.0336493	0.0725551	-0.021973	0
1.882	0.0207003	0.0175103	-0.00104367	-2.16e-05	0.576224	0	0	0	-0.00143416	-0.00072504	0	0	0	0.165707	0.0336464	0.0725536	-0.03418	0
1.884	0.014302	0.0175124	-0.00107064	-1.531e-05	0.576224	0	0	0	-0.00150849	-0.00059847	0	0	0	0.165742	0.0336434	0.0725523	-0.019531	0
1.886	0.0239325	0.0175145	-0.00099073	-2.371e-05	0.576224	0	0	0	-0.00162963	-0.00043015	0	0	0	0.16578	0.0336403	0.0725513	-0.01709	0
1.888	0.0223494	0.0175165	-0.00089606	-2.003e-05	0.576224	0	0	0	-0.0017029	-0.00025311	0	0	0	0.165826	0.0336369	0.0725506	-0.014648	0
1.89	0.0255156	0.0175183	-0.00084005	-2.143e-05	0.576224	0	0	0	-0.00164472	-9.809e-05	0	0	0	0.165874	0.0336336	0.0725502	-0.014648	0
1.892	0.0223494	0.01752	-0.0007989	-1.785e-05	0.576224	0	0	0	-0.00142287	1.076e-05	0	0	0	0.165922	0.0336305	0.0725502	-0.01709	0
1.894	0.0191172	0.0175216	-0.00071789	-1.372e-05	0.576224	0	0	0	-0.00107278	5.586e-05	0	0	0	0.165963	0.033628	0.0725502	-0.021973	0
1.896	0.0158851	0.017523	-0.00055902	-8.88e-06	0.576224	0	0	0	-0.00068033	2.829e-05	0	0	0	0.165998	0.0336263	0.0725503	-0.014648	0
1.898	0.0174682	0.0175241	-0.000308	-5.38e-06	0.576224	0	0	0	-0.00034199	-6.928e-05	0	0	0	0.166032	0.0336253	0.0725503	0.0024414	0
1.9	0.0207003	0.0175247	1.355e-05	2.8e-07	0.576224	0	0	0	-0.00012378	-0.00022684	0	0	0	0.16607	0.0336248	0.07255	-0.012207	0
1.902	0.0207003	0.0175247	0.00035293	7.31e-06	0.576224	0	0	0	-3.552e-05	-0.00043341	0	0	0	0.166111	0.0336246	0.0725493	-0.019531	0
1.904	0.0223494	0.017524	0.00066487	1.486e-05	0.576224	0	0	0	-2.855e-05	-0.00067581	0	0	0	0.166154	0.0336246	0.0725482	-0.01709	0
1.906	0.0271646	0.0175227	0.0009034	2.454e-05	0.576224	0	0	0	-1.898e-05	-0.00093598	0	0	0	0.166204	0.0336245	0.0725466	-0.024414	0
1.908	0.0207003	0.0175209	0.00098915	2.048e-05	0.576224	0	0	0	7.222e-05	-0.001195	0	0	0	0.166252	0.0336246	0.0725445	-0.0097656	0
1.91	0.0207003	0.0175189	0.00085897	1.778e-05	0.576224	0	0	0	0.00028123	-0.00144064	0	0	0	0.166293	0.0336249	0.0725418	-0.01709	0
1.912	0.0191172	0.0175172	0.00053395	1.021e-05	0.576224	0	0	0	0.00058384	-0.00167378	0	0	0	0.166333	0.0336258	0.0725387	-0.014648	0
1.914	0.0223494	0.0175161	9.641e-05	2.15e-06	0.576224	0	0	0	0.00090544	-0.00190859	0	0	0	0.166374	0.0336273	0.0725351	-0.0097656	0
1.916	0.0207003	0.0175159	-0.00036504	-7.56e-06	0.576224	0	0	0	0.00115308	-0.00216232	0	0	0	0.166417	0.0336293	0.0725311	-0.019531	0
1.918	0.0207003	0.0175166	-0.00076304	-1.58e-05	0.576224	0	0	0	0.00125689	-0.00244263	0	0	0	0.166459	0.0336318	0.0725265	-0.0097656	0
1.92	0.0207003	0.0175182	-0.00100373	-2.078e-05	0.576224	0	0	0	0.00120324	-0.00274405	0	0	0	0.1665	0.0336342	0.0725213	-0.01709	0
1.922	0.0207003	0.0175202	-0.00102866	-2.129e-05	0.576224	0	0	0	0.00104241	-0.00305116	0	0	0	0.166542	0.0336365	0.0725155	-0.01709	0
1.924	0.0207003	0.0175222	-0.00087188	-1.805e-05	0.576224	0	0	0	0.00086797	-0.00334051	0	0	0	0.166583	0.0336384	0.0725091	-0.014648	0
1.926	0.0191172	0.017524	-0.000625	-1.195e-05	0.576224	0	0	0	0.00077754	-0.0035806	0	0	0	0.166623	0.03364	0.0725022	-0.021973	0
1.928	0.0158851	0.0175252	-0.00035104	-5.58e-06	0.576224	0	0	0	0.00083069	-0.0037345	0	0	0	0.166658	0.0336416	0.0724948	-0.012207	0
1.93	0.0191172	0.0175259	-7.829e-05	-1.5e-06	0.576224	0	0	0	0.00102461	-0.00376939	0	0	0	0.166693	0.0336435	0.0724873	-0.012207	0
1.932	0.0255156	0.0175261	0.00017271	4.41e-06	0.576224	0	0	0	0.00129935	-0.00367021	0	0	0	0.166737	0.0336458	0.0724799	-0.01709	0
1.934	0.0223494	0.0175257	0.0004042	9.03e-06	0.576224	0	0	0	0.00156586	-0.0034438	0	0	0	0.166785	0.0336487	0.0724728	-0.014648	0
1.936	0.0126529	0.0175249	0.00062387	7.89e-06	0.576224	0	0	0	0.00174361	-0.00311072	0	0	0	0.16682	0.033652	0.0724662	-0.01709	0
1.938	0.0223494	0.0175237	0.00079513	1.777e-05	0.576224	0	0	0	0.00179492	-0.00269871	0	0	0	0.166855	0.0336555	0.0724604	-0.0097656	0
1.94	0.0126529	0.0175221	0.00085823	1.086e-05	0.576224	0	0	0	0.00174049	-0.00224092	0	0	0	0.16689	0.0336591	0.0724555	-0.014648	0
1.942	0.0223494	0.0175204	0.00080262	1.794e-05	0.576224	0	0	0	0.00164794	-0.00177074	0	0	0	0.166925	0.0336624	0.0724515	-0.012207	0
1.944	0.0191172	0.0175188	0.00068147	1.303e-05	0.576224	0	0	0	0.00159904	-0.00131497	0	0	0	0.166967	0.0336657	0.0724484	-0.019531	0
1.946	0.0223494	0.0175174	0.00054403	1.216e-05	0.576224	0	0	0	0.00165092	-0.00089201	0	0	0	0.167008	0.0336689	0.0724462	-0.0097656	0
1.948	0.0207003	0.0175163	0.0003798	7.86e-06	0.576224	0	0	0	0.0018094	-0.00051549	0	0	0	0.167051	0.0336724	0.0724448	-0.014648	0
1.95	0.0158851	0.0175156	0.00015343	2.44e-06	0.576224	0	0	0	0.00202524	-0.00019598	0	0	0	0.167088	0.0336762	0.0724441	-0.019531	0
1.952	0.0223494	0.0175153	-0.00013475	-3.01e-06	0.576224	0	0	0	0.0022149	6.179e-05	0	0	0	0.167126	0.0336805	0.0724439	-0.021973	0
1.954	0.0191172	0.0175155	-0.00044293	-8.47e-06	0.576224	0	0	0	0.00229769	0.00025953	0	0	0	0.167168	0.033685	0.0724443	-0.019531	0
1.956	0.0207003	0.0175164	-0.00070957	-1.469e-05	0.576224	0	0	0	0.0022317	0.00040428	0	0	0	0.167207	0.0336895	0.0724449	-0.024414	0
1.958	0.0223494	0.0175178	-0.00087617	-1.958e-05	0.576224	0	0	0	0.002031	0.00050886	0	0	0	0.16725	0.0336938	0.0724458	-0.014648	0
1.96	0.0191172	0.0175196	-0.00091584	-1.751e-05	0.576224	0	0	0	0.00175726	0.00058819	0	0	0	0.167292	0.0336976	0.0724469	-0.021973	0
1.962	0.0191172	0.0175214	-0.00083749	-1.601e-05	0.576224	0	0	0	0.00149103	0.00065138	0	0	0	0.16733	0.0337008	0.0724482	-0.0073242	0
1.964	0.0191172	0.0175231	-0.00066459	-1.271e-05	0.576224	0	0	0	0.00129561	0.00069898	0	0	0	0.167368	0.0337036	0.0724495	-0.01709	0
1.966	0.0207003	0.0175244	-0.0004352	-9.01e-06	0.576224	0	0	0	0.00118897	0.00072885	0	0	0	0.167408	0.0337061	0.0724509	-0.021973	0
1.968	0.0271646	0.0175253	-0.00019934	-5.41e-06	0.576224	0	0	0	0.00113698	0.00074709	0	0	0	0.167456	0.0337084	0.0724524	-0.012207	0
1.97	0.0207003	0.0175257	2.2e-05	4.6e-07	0.576224	0	0	0	0.00107117	0.00077218	0	0	0	0.167504	0.0337106	0.0724539	-0.014648	0
1.972	0.0223494	0.0175256	0.00024078	5.38e-06	0.576224	0	0	0	0.00092107	0.00082318	0	0	0	0.167547	0.0337126	0.0724555	-0.01709	0
1.974	0.0207003	0.0175252	0.00044888	9.29e-06	0.576224	0	0	0	0.00064472	0.0009073	0	0	0	0.16759	0.0337142	0.0724573	-0.01709	0
1.976	0.0207003	0.0175243	0.00061349	1.27e-05	0.576224	0	0	0	0.00024426	0.00102147	0	0	0	0.167631	0.0337151	0.0724592	-0.012207	0
1.978	0.0239325	0.017523	0.00072251	1.729e-05	0.576224	0	0	0	-0.00023884	0.00116004	0	0	0	0.167676	0.0337151	0.0724614	-0.0048828	0
1.98	0.0223494	0.0175216	0.00078435	1.753e-05	0.576224	0	0	0	-0.00074664	0.0013211	0	0	0	0.167722	0.0337141	0.0724638	-0.0097656	0
1.982	0.0207003	0.01752	0.00078861	1.632e-05	0.576224	0	0	0	-0.0012367	0.0015078	0	0	0	0.167765	0.0337121	0.0724667	-0.014648	0
1.984	0.0191172	0.0175185	0.00069915	1.337e-05	0.576224	0	0	0	-0.00170838	0.00172453	0	0	0	0.167805	0.0337092	0.0724699	-0.019531	0
1.986	0.0191172	0.017517	0.00049192	9.4e-06	0.576224	0	0	0	-0.00221058	0.00197622	0	0	0	0.167843	0.0337052	0.0724736	-0.01709	0
1.988	0.0239325	0.0175161	0.00018807	4.5e-06	0.576224	0	0	0	-0.00282813	0.00226681	0	0	0	0.167887	0.0337002	0.0724779	-0.014648	0
1.99	0.0223494	0.0175157	-0.00015463	-3.46e-06	0.576224	0	0	0	-0.00365333	0.00259328	0	0	0	0.167933	0.0336937	0.0724827	-0.012207	0
1.992	0.0287477	0.017516	-0.0004678	-1.345e-05	0.576224	0	0	0	-0.00475165	0.00294633	0	0	0	0.167984	0.0336853	0.0724883	-0.012207	0
1.994	0.0207003	0.0175169	-0.0006931	-1.435e-05	0.576224	0	0	0	-0.00613285	0.00331461	0	0	0	0.168033	0.0336744	0.0724945	-0.01709	0
1.996	0.0207003	0.0175183	-0.00080756	-1.672e-05	0.576224	0	0	0	-0.00774103	0.0036839	0	0	0	0.168075	0.0336606	0.0725015	-0.012207	0
1.998	0.0239325	0.0175199	-0.00083363	-1.995e-05	0.576224	0	0	0	-0.00946909	0.00403815	0	0	0	0.168119	0.0336434	0.0725092	-0.0097656	0
2	0.0207003	0.0175216	-0.00083363	-1.726e-05	0.576224	0	0	0	-0.0111883	0.00436166	0	0	0	0.168164	0.0336227	0.0725176	-0.01709	0
