# Supplementary material for: In vivo muscle force and muscle power during near-maximal frog jumps
Source: PLoS One. 2017 Mar 10;12(3):e0173415. doi: 10.1371/journal.pone.0173415 (PMC5345813; doi:10.1371/journal.pone.0173415)
Supplement: S3 File — Full raw data set of the current study. (ZIP) [file pone.0173415.s003.zip › Frog_jumping_full_dataset2/Extracted_data/Frog2/Jump8/Apr30jump8.all]

  0.00000000   0.00000000   0.01749787   0.00009292   0.00000000   0.00000000   0.00000000   0.00000000   0.00000000  -0.00425061   0.25851955   0.00000000   0.00000000   0.00000000   0.00000000   0.00000000   0.00000000  -0.01953100
  0.00200000   0.00000000   0.01749768   0.00009095   0.00000000   0.00000000   0.00000000   0.00000000   0.00000000  -0.00383166   0.25875315   0.00000000   0.00000000   0.00000000   0.00000000   0.00000000   0.00000000  -0.01953100
  0.00400000   0.00000000   0.01749750   0.00008703   0.00000000   0.00000000   0.00000000   0.00000000   0.00000000  -0.00344994   0.25894431   0.00000000   0.00000000   0.00000000   0.00000000   0.00000000   0.00000000  -0.01709000
  0.00600000   0.00000000   0.01749733   0.00008085   0.00000000   0.00000000   0.00000000   0.00000000   0.00000000  -0.00312323   0.25911523   0.00000000   0.00000000   0.00000000   0.00000000   0.00000000   0.00000000  -0.01220700
  0.00800000   0.00000000   0.01749717   0.00007206   0.00000000   0.00000000   0.00000000   0.00000000   0.00000000  -0.00286432   0.25928407   0.00000000   0.00000000   0.00000000   0.00000000   0.00000000   0.00000000  -0.01464800
  0.01000000   0.00137334   0.01749702   0.00006031   0.00000008   0.00000000   0.00000000   0.00000000   0.00000000  -0.00267750   0.25945552   0.00000000   0.00000000   0.00000000   0.00000000   0.00000000   0.00000000  -0.01709000
  0.01200000   0.00000000   0.01749690   0.00004532   0.00000000   0.00000000   0.00000000   0.00000000   0.00000000  -0.00255747   0.25962573   0.00000000   0.00000000   0.00000000   0.00000000   0.00000000   0.00000000  -0.00976560
  0.01400000   0.00618860   0.01749681   0.00002735   0.00000017   0.00000000   0.00000000   0.00000000   0.00000000  -0.00249133   0.25979633   0.00000000   0.00000000   0.00000000   0.00000000   0.00000000   0.00000000  -0.01953100
  0.01600000   0.00000000   0.01749676   0.00000802   0.00000000   0.00000000   0.00000000   0.00000000   0.00000000  -0.00246483   0.25998240   0.00000000   0.00000000   0.00000000   0.00000000   0.00000000   0.00000000  -0.01220700
  0.01800000   0.00000000   0.01749674  -0.00000991   0.00000000   0.00000000   0.00000000   0.00000000   0.00000000  -0.00246873   0.26020129   0.00000000   0.00000000   0.00000000   0.00000000   0.00000000   0.00000000  -0.01464800
  0.02000000   0.00000000   0.01749676  -0.00002412   0.00000000   0.00000000   0.00000000   0.00000000   0.00000000  -0.00249927   0.26045208   0.00000000   0.00000000   0.00000000   0.00000000   0.00000000   0.00000000  -0.01709000
  0.02200000   0.00000000   0.01749681  -0.00003379   0.00000000   0.00000000   0.00000000   0.00000000   0.00000000  -0.00255541   0.26071101   0.00000000   0.00000000   0.00000000   0.00000000   0.00000000   0.00000000  -0.01220700
  0.02400000   0.00000000   0.01749688  -0.00003907   0.00000000   0.00000000   0.00000000   0.00000000   0.00000000  -0.00263783   0.26094653   0.00000000   0.00000000   0.00000000   0.00000000   0.00000000   0.00000000  -0.00976560
  0.02600000   0.00000000   0.01749695  -0.00004037   0.00000000   0.00000000   0.00000000   0.00000000   0.00000000  -0.00274791   0.26113614   0.00000000   0.00000000   0.00000000   0.00000000   0.00000000   0.00000000  -0.01220700
  0.02800000   0.00000000   0.01749704  -0.00003807   0.00000000   0.00000000   0.00000000   0.00000000   0.00000000  -0.00288504   0.26127043   0.00000000   0.00000000   0.00000000   0.00000000   0.00000000   0.00000000  -0.01709000
  0.03000000   0.00137334   0.01749711  -0.00003253  -0.00000004   0.00000000   0.00000000   0.00000000   0.00000000  -0.00304356   0.26134556   0.00000000   0.00000000   0.00000000   0.00000000   0.00000000   0.00000000  -0.01709000
  0.03200000   0.00000000   0.01749718  -0.00002413   0.00000000   0.00000000   0.00000000   0.00000000   0.00000000  -0.00321119   0.26135589   0.00000000   0.00000000   0.00000000   0.00000000   0.00000000   0.00000000  -0.00976560
  0.03400000   0.00000000   0.01749722  -0.00001321   0.00000000   0.00000000   0.00000000   0.00000000   0.00000000  -0.00337107   0.26129310   0.00000000   0.00000000   0.00000000   0.00000000   0.00000000   0.00000000  -0.01953100
  0.03600000   0.00137334   0.01749725  -0.00000012  -0.00000000   0.00000000   0.00000000   0.00000000   0.00000000  -0.00350668   0.26115170   0.00000000   0.00000000   0.00000000   0.00000000   0.00000000   0.00000000  -0.01220700
  0.03800000   0.00302240   0.01749725   0.00001479   0.00000004   0.00000000   0.00000000   0.00000000   0.00000000  -0.00360489   0.26093673   0.00000000   0.00000000   0.00000000   0.00000000   0.00000000   0.00000000  -0.00244140
  0.04000000   0.00137334   0.01749722   0.00003117   0.00000004   0.00000000   0.00000000   0.00000000   0.00000000  -0.00365764   0.26066428   0.00000000   0.00000000   0.00000000   0.00000000   0.00000000   0.00000000  -0.01220700
  0.04200000   0.00000000   0.01749716   0.00004867   0.00000000   0.00000000   0.00000000   0.00000000   0.00000000  -0.00366297   0.26035560   0.00000000   0.00000000   0.00000000   0.00000000   0.00000000   0.00000000  -0.01220700
  0.04400000   0.00137334   0.01749706   0.00006694   0.00000009   0.00000000   0.00000000   0.00000000   0.00000000  -0.00362327   0.26003256   0.00000000   0.00000000   0.00000000   0.00000000   0.00000000   0.00000000  -0.00488280
  0.04600000   0.00137334   0.01749693   0.00008560   0.00000012   0.00000000   0.00000000   0.00000000   0.00000000  -0.00354200   0.25971458   0.00000000   0.00000000   0.00000000   0.00000000   0.00000000   0.00000000  -0.01220700
  0.04800000   0.00000000   0.01749676   0.00010427   0.00000000   0.00000000   0.00000000   0.00000000   0.00000000  -0.00342303   0.25941810   0.00000000   0.00000000   0.00000000   0.00000000   0.00000000   0.00000000  -0.00976560
  0.05000000   0.00000000   0.01749655   0.00012254   0.00000000   0.00000000   0.00000000   0.00000000   0.00000000  -0.00327202   0.25916024   0.00000000   0.00000000   0.00000000   0.00000000   0.00000000   0.00000000  -0.02441400
  0.05200000   0.00000000   0.01749630   0.00013997   0.00000000   0.00000000   0.00000000   0.00000000   0.00000000  -0.00309761   0.25896065   0.00000000   0.00000000   0.00000000   0.00000000   0.00000000   0.00000000  -0.01709000
  0.05400000   0.00000000   0.01749602   0.00015609   0.00000000   0.00000000   0.00000000   0.00000000   0.00000000  -0.00291097   0.25884061   0.00000000   0.00000000   0.00000000   0.00000000   0.00000000   0.00000000  -0.01464800
  0.05600000   0.00137334   0.01749571   0.00017042   0.00000023   0.00000000   0.00000000   0.00000000   0.00000000  -0.00272349   0.25882016   0.00000000   0.00000000   0.00000000   0.00000000   0.00000000   0.00000000  -0.02685500
  0.05800000   0.00000000   0.01749537   0.00018240   0.00000000   0.00000000   0.00000000   0.00000000   0.00000000  -0.00254536   0.25890555   0.00000000   0.00000000   0.00000000   0.00000000   0.00000000   0.00000000  -0.02441400
  0.06000000   0.00137334   0.01749501   0.00019146   0.00000026   0.00000000   0.00000000   0.00000000   0.00000000  -0.00238647   0.25907581   0.00000000   0.00000000   0.00000000   0.00000000   0.00000000   0.00000000  -0.01709000
  0.06200000   0.00000000   0.01749462   0.00019696   0.00000000   0.00000000   0.00000000   0.00000000   0.00000000  -0.00225694   0.25928858   0.00000000   0.00000000   0.00000000   0.00000000   0.00000000   0.00000000  -0.00976560
  0.06400000   0.00000000   0.01749423   0.00019825   0.00000000   0.00000000   0.00000000   0.00000000   0.00000000  -0.00216608   0.25950109   0.00000000   0.00000000   0.00000000   0.00000000   0.00000000   0.00000000  -0.01464800
  0.06600000   0.00000000   0.01749383   0.00019458   0.00000000   0.00000000   0.00000000   0.00000000   0.00000000  -0.00212145   0.25968538   0.00000000   0.00000000   0.00000000   0.00000000   0.00000000   0.00000000  -0.01220700
  0.06800000   0.00137334   0.01749344   0.00018521   0.00000025   0.00000000   0.00000000   0.00000000   0.00000000  -0.00212775   0.25982996   0.00000000   0.00000000   0.00000000   0.00000000   0.00000000   0.00000000  -0.01709000
  0.07000000   0.00302240   0.01749307   0.00016971   0.00000051   0.00000000   0.00000000   0.00000000   0.00000000  -0.00218550   0.25993479   0.00000000   0.00000000   0.00000000   0.00000000   0.00000000   0.00000000  -0.01464800
  0.07200000   0.00000000   0.01749273   0.00014870   0.00000000   0.00000000   0.00000000   0.00000000   0.00000000  -0.00229063   0.26000817   0.00000000   0.00000000   0.00000000   0.00000000   0.00000000   0.00000000  -0.01464800
  0.07400000   0.00783766   0.01749244   0.00012415   0.00000097   0.00000000   0.00000000   0.00000000   0.00000000  -0.00243542   0.26006572   0.00000000   0.00000000   0.00000000   0.00000000   0.00000000   0.00000000  -0.00732420
  0.07600000   0.00000000   0.01749219   0.00009809   0.00000000   0.00000000   0.00000000   0.00000000   0.00000000  -0.00261078   0.26012450   0.00000000   0.00000000   0.00000000   0.00000000   0.00000000   0.00000000  -0.01220700
  0.07800000   0.00000000   0.01749199   0.00007128   0.00000000   0.00000000   0.00000000   0.00000000   0.00000000  -0.00280847   0.26019227   0.00000000   0.00000000   0.00000000   0.00000000   0.00000000   0.00000000  -0.01953100
  0.08000000   0.00137334   0.01749185   0.00004358   0.00000006   0.00000000   0.00000000   0.00000000   0.00000000  -0.00302056   0.26026234   0.00000000   0.00000000   0.00000000   0.00000000   0.00000000   0.00000000  -0.00976560
  0.08200000   0.00000000   0.01749176   0.00001556   0.00000000   0.00000000   0.00000000   0.00000000   0.00000000  -0.00323792   0.26032063   0.00000000   0.00000000   0.00000000   0.00000000   0.00000000   0.00000000  -0.01709000
  0.08400000   0.00000000   0.01749173  -0.00001091   0.00000000   0.00000000   0.00000000   0.00000000   0.00000000  -0.00345067   0.26035840   0.00000000   0.00000000   0.00000000   0.00000000   0.00000000   0.00000000  -0.00976560
  0.08600000   0.00000000   0.01749175  -0.00003391   0.00000000   0.00000000   0.00000000   0.00000000   0.00000000  -0.00364951   0.26037942   0.00000000   0.00000000   0.00000000   0.00000000   0.00000000   0.00000000  -0.00732420
  0.08800000   0.00137334   0.01749182  -0.00005281  -0.00000007   0.00000000   0.00000000   0.00000000   0.00000000  -0.00382596   0.26039795   0.00000000   0.00000000   0.00000000   0.00000000   0.00000000   0.00000000  -0.02441400
  0.09000000   0.00000000   0.01749193  -0.00006817   0.00000000   0.00000000   0.00000000   0.00000000   0.00000000  -0.00397177   0.26043182   0.00000000   0.00000000   0.00000000   0.00000000   0.00000000   0.00000000  -0.02197300
  0.09200000   0.00302240   0.01749206  -0.00008096  -0.00000024   0.00000000   0.00000000   0.00000000   0.00000000  -0.00407913   0.26049743   0.00000000   0.00000000   0.00000000   0.00000000   0.00000000   0.00000000  -0.01220700
  0.09400000   0.00000000   0.01749222  -0.00009217   0.00000000   0.00000000   0.00000000   0.00000000   0.00000000  -0.00414284   0.26060524   0.00000000   0.00000000   0.00000000   0.00000000   0.00000000   0.00000000  -0.02685500
  0.09600000   0.00137334   0.01749241  -0.00010277  -0.00000014   0.00000000   0.00000000   0.00000000   0.00000000  -0.00416212   0.26075148   0.00000000   0.00000000   0.00000000   0.00000000   0.00000000   0.00000000  -0.01709000
  0.09800000   0.00000000   0.01749261  -0.00011372   0.00000000   0.00000000   0.00000000   0.00000000   0.00000000  -0.00413973   0.26091465   0.00000000   0.00000000   0.00000000   0.00000000   0.00000000   0.00000000  -0.01464800
  0.10000000   0.00137334   0.01749284  -0.00012594  -0.00000017   0.00000000   0.00000000   0.00000000   0.00000000  -0.00408069   0.26106606   0.00000000   0.00000000   0.00000000   0.00000000   0.00000000   0.00000000  -0.01953100
  0.10200000   0.00137334   0.01749309  -0.00014021  -0.00000019   0.00000000   0.00000000   0.00000000   0.00000000  -0.00399120   0.26118523   0.00000000   0.00000000   0.00000000   0.00000000   0.00000000   0.00000000  -0.01464800
  0.10400000   0.00302240   0.01749337  -0.00015656  -0.00000047   0.00000000   0.00000000   0.00000000   0.00000000  -0.00387703   0.26126364   0.00000000   0.00000000   0.00000000   0.00000000   0.00000000   0.00000000  -0.01220700
  0.10600000   0.00302240   0.01749369  -0.00017349  -0.00000052   0.00000000   0.00000000   0.00000000   0.00000000  -0.00374281   0.26129624   0.00000000   0.00000000   0.00000000   0.00000000   0.00000000   0.00000000  -0.01709000
  0.10800000   0.00137334   0.01749403  -0.00018841  -0.00000026   0.00000000   0.00000000   0.00000000   0.00000000  -0.00359299   0.26127743   0.00000000   0.00000000   0.00000000   0.00000000   0.00000000   0.00000000   0.00244140
  0.11000000   0.00137334   0.01749441  -0.00019937  -0.00000027   0.00000000   0.00000000   0.00000000   0.00000000  -0.00343334   0.26120774   0.00000000   0.00000000   0.00000000   0.00000000   0.00000000   0.00000000  -0.01953100
  0.11200000   0.00000000   0.01749481  -0.00020596   0.00000000   0.00000000   0.00000000   0.00000000   0.00000000  -0.00327187   0.26109573   0.00000000   0.00000000   0.00000000   0.00000000   0.00000000   0.00000000  -0.01464800
  0.11400000   0.00000000   0.01749522  -0.00020862   0.00000000   0.00000000   0.00000000   0.00000000   0.00000000  -0.00311879   0.26095027   0.00000000   0.00000000   0.00000000   0.00000000   0.00000000   0.00000000  -0.01953100
  0.11600000   0.00000000   0.01749564  -0.00020795   0.00000000   0.00000000   0.00000000   0.00000000   0.00000000  -0.00298470   0.26077725   0.00000000   0.00000000   0.00000000   0.00000000   0.00000000   0.00000000  -0.01464800
  0.11800000   0.00000000   0.01749605  -0.00020451   0.00000000   0.00000000   0.00000000   0.00000000   0.00000000  -0.00287753   0.26058450   0.00000000   0.00000000   0.00000000   0.00000000   0.00000000   0.00000000  -0.02197300
  0.12000000   0.00137334   0.01749646  -0.00019878  -0.00000027   0.00000000   0.00000000   0.00000000   0.00000000  -0.00280054   0.26038739   0.00000000   0.00000000   0.00000000   0.00000000   0.00000000   0.00000000  -0.01953100
  0.12200000   0.00000000   0.01749686  -0.00019121   0.00000000   0.00000000   0.00000000   0.00000000   0.00000000  -0.00275269   0.26020778   0.00000000   0.00000000   0.00000000   0.00000000   0.00000000   0.00000000  -0.02197300
  0.12400000   0.00000000   0.01749724  -0.00018220   0.00000000   0.00000000   0.00000000   0.00000000   0.00000000  -0.00273030   0.26006238   0.00000000   0.00000000   0.00000000   0.00000000   0.00000000   0.00000000  -0.01464800
  0.12600000   0.00137334   0.01749761  -0.00017208  -0.00000024   0.00000000   0.00000000   0.00000000   0.00000000  -0.00272905   0.25995246   0.00000000   0.00000000   0.00000000   0.00000000   0.00000000   0.00000000  -0.01464800
  0.12800000   0.00302240   0.01749795  -0.00016117  -0.00000049   0.00000000   0.00000000   0.00000000   0.00000000  -0.00274500   0.25986743   0.00000000   0.00000000   0.00000000   0.00000000   0.00000000   0.00000000  -0.01953100
  0.13000000   0.00000000   0.01749827  -0.00014972   0.00000000   0.00000000   0.00000000   0.00000000   0.00000000  -0.00277389   0.25979646   0.00000000   0.00000000   0.00000000   0.00000000   0.00000000   0.00000000  -0.00732420
  0.13200000   0.00000000   0.01749857  -0.00013794   0.00000000   0.00000000   0.00000000   0.00000000   0.00000000  -0.00281198   0.25973556   0.00000000   0.00000000   0.00000000   0.00000000   0.00000000   0.00000000  -0.01953100
  0.13400000   0.00000000   0.01749885  -0.00012603   0.00000000   0.00000000   0.00000000   0.00000000   0.00000000  -0.00285816   0.25968610   0.00000000   0.00000000   0.00000000   0.00000000   0.00000000   0.00000000  -0.01464800
  0.13600000   0.00000000   0.01749910  -0.00011411   0.00000000   0.00000000   0.00000000   0.00000000   0.00000000  -0.00291271   0.25964948   0.00000000   0.00000000   0.00000000   0.00000000   0.00000000   0.00000000  -0.01709000
  0.13800000   0.00137334   0.01749933  -0.00010232  -0.00000014   0.00000000   0.00000000   0.00000000   0.00000000  -0.00297410   0.25962669   0.00000000   0.00000000   0.00000000   0.00000000   0.00000000   0.00000000  -0.01220700
  0.14000000   0.00137334   0.01749953  -0.00009073  -0.00000012   0.00000000   0.00000000   0.00000000   0.00000000  -0.00303833   0.25962158   0.00000000   0.00000000   0.00000000   0.00000000   0.00000000   0.00000000  -0.02197300
  0.14200000   0.00000000   0.01749972  -0.00007940   0.00000000   0.00000000   0.00000000   0.00000000   0.00000000  -0.00310006   0.25964088   0.00000000   0.00000000   0.00000000   0.00000000   0.00000000   0.00000000  -0.01220700
  0.14400000   0.00000000   0.01749987  -0.00006837   0.00000000   0.00000000   0.00000000   0.00000000   0.00000000  -0.00315424   0.25969305   0.00000000   0.00000000   0.00000000   0.00000000   0.00000000   0.00000000  -0.00732420
  0.14600000   0.00460550   0.01750001  -0.00005766  -0.00000027   0.00000000   0.00000000   0.00000000   0.00000000  -0.00319698   0.25978939   0.00000000   0.00000000   0.00000000   0.00000000   0.00000000   0.00000000  -0.00976560
  0.14800000   0.00302240   0.01750013  -0.00004726  -0.00000014   0.00000000   0.00000000   0.00000000   0.00000000  -0.00322569   0.25994380   0.00000000   0.00000000   0.00000000   0.00000000   0.00000000   0.00000000  -0.01709000
  0.15000000   0.00000000   0.01750022  -0.00003717   0.00000000   0.00000000   0.00000000   0.00000000   0.00000000  -0.00323962   0.26016560   0.00000000   0.00000000   0.00000000   0.00000000   0.00000000   0.00000000  -0.01709000
  0.15200000   0.00000000   0.01750030  -0.00002735   0.00000000   0.00000000   0.00000000   0.00000000   0.00000000  -0.00323982   0.26045210   0.00000000   0.00000000   0.00000000   0.00000000   0.00000000   0.00000000  -0.00976560
  0.15400000   0.00000000   0.01750035  -0.00001777   0.00000000   0.00000000   0.00000000   0.00000000   0.00000000  -0.00322714   0.26078955   0.00000000   0.00000000   0.00000000   0.00000000   0.00000000   0.00000000  -0.02685500
  0.15600000   0.00000000   0.01750039  -0.00000839   0.00000000   0.00000000   0.00000000   0.00000000   0.00000000  -0.00320085   0.26115196   0.00000000   0.00000000   0.00000000   0.00000000   0.00000000   0.00000000  -0.00976560
  0.15800000   0.00000000   0.01750040   0.00000083   0.00000000   0.00000000   0.00000000   0.00000000   0.00000000  -0.00315956   0.26149737   0.00000000   0.00000000   0.00000000   0.00000000   0.00000000   0.00000000  -0.01953100
  0.16000000   0.00137334   0.01750040   0.00000996   0.00000001   0.00000000   0.00000000   0.00000000   0.00000000  -0.00310357   0.26177874   0.00000000   0.00000000   0.00000000   0.00000000   0.00000000   0.00000000  -0.01220700
  0.16200000   0.00302240   0.01750038   0.00001904   0.00000006   0.00000000   0.00000000   0.00000000   0.00000000  -0.00303607   0.26196425   0.00000000   0.00000000   0.00000000   0.00000000   0.00000000   0.00000000  -0.00488280
  0.16400000   0.00460550   0.01750034   0.00002811   0.00000013   0.00000000   0.00000000   0.00000000   0.00000000  -0.00296255   0.26204847   0.00000000   0.00000000   0.00000000   0.00000000   0.00000000   0.00000000  -0.01220700
  0.16600000   0.00000000   0.01750029   0.00003722   0.00000000   0.00000000   0.00000000   0.00000000   0.00000000  -0.00288857   0.26205168   0.00000000   0.00000000   0.00000000   0.00000000   0.00000000   0.00000000  -0.01709000
  0.16800000   0.00460550   0.01750021   0.00004640   0.00000021   0.00000000   0.00000000   0.00000000   0.00000000  -0.00281700   0.26200959   0.00000000   0.00000000   0.00000000   0.00000000   0.00000000   0.00000000  -0.02197300
  0.17000000   0.00000000   0.01750012   0.00005568   0.00000000   0.00000000   0.00000000   0.00000000   0.00000000  -0.00274664   0.26195911   0.00000000   0.00000000   0.00000000   0.00000000   0.00000000   0.00000000  -0.00976560
  0.17200000   0.00137334   0.01750001   0.00006507   0.00000009   0.00000000   0.00000000   0.00000000   0.00000000  -0.00267414   0.26192915   0.00000000   0.00000000   0.00000000   0.00000000   0.00000000   0.00000000  -0.01220700
  0.17400000   0.00000000   0.01749988   0.00007457   0.00000000   0.00000000   0.00000000   0.00000000   0.00000000  -0.00259727   0.26193589   0.00000000   0.00000000   0.00000000   0.00000000   0.00000000   0.00000000  -0.01220700
  0.17600000   0.00137334   0.01749973   0.00008416   0.00000012   0.00000000   0.00000000   0.00000000   0.00000000  -0.00251704   0.26197977   0.00000000   0.00000000   0.00000000   0.00000000   0.00000000   0.00000000  -0.00244140
  0.17800000   0.00302240   0.01749956   0.00009381   0.00000028   0.00000000   0.00000000   0.00000000   0.00000000  -0.00243838   0.26204979   0.00000000   0.00000000   0.00000000   0.00000000   0.00000000   0.00000000  -0.02441400
  0.18000000   0.00000000   0.01749937   0.00010347   0.00000000   0.00000000   0.00000000   0.00000000   0.00000000  -0.00236917   0.26213315   0.00000000   0.00000000   0.00000000   0.00000000   0.00000000   0.00000000  -0.01464800
  0.18200000   0.00000000   0.01749917   0.00011305   0.00000000   0.00000000   0.00000000   0.00000000   0.00000000  -0.00231816   0.26221941   0.00000000   0.00000000   0.00000000   0.00000000   0.00000000   0.00000000  -0.01709000
  0.18400000   0.00302240   0.01749894   0.00012245   0.00000037   0.00000000   0.00000000   0.00000000   0.00000000  -0.00229266   0.26229883   0.00000000   0.00000000   0.00000000   0.00000000   0.00000000   0.00000000  -0.01953100
  0.18600000   0.00000000   0.01749870   0.00013153   0.00000000   0.00000000   0.00000000   0.00000000   0.00000000  -0.00229617   0.26236583   0.00000000   0.00000000   0.00000000   0.00000000   0.00000000   0.00000000  -0.02441400
  0.18800000   0.00000000   0.01749843   0.00014012   0.00000000   0.00000000   0.00000000   0.00000000   0.00000000  -0.00232715   0.26242414   0.00000000   0.00000000   0.00000000   0.00000000   0.00000000   0.00000000  -0.01220700
  0.19000000   0.00000000   0.01749815   0.00014804   0.00000000   0.00000000   0.00000000   0.00000000   0.00000000  -0.00238056   0.26248229   0.00000000   0.00000000   0.00000000   0.00000000   0.00000000   0.00000000  -0.01220700
  0.19200000   0.00302240   0.01749786   0.00015505   0.00000047   0.00000000   0.00000000   0.00000000   0.00000000  -0.00245023   0.26254343   0.00000000   0.00000000   0.00000000   0.00000000   0.00000000   0.00000000  -0.01709000
  0.19400000   0.00000000   0.01749755   0.00016088   0.00000000   0.00000000   0.00000000   0.00000000   0.00000000  -0.00252962   0.26260080   0.00000000   0.00000000   0.00000000   0.00000000   0.00000000   0.00000000  -0.01709000
  0.19600000   0.00000000   0.01749722   0.00016522   0.00000000   0.00000000   0.00000000   0.00000000   0.00000000  -0.00261136   0.26264057   0.00000000   0.00000000   0.00000000   0.00000000   0.00000000   0.00000000  -0.00488280
  0.19800000   0.00000000   0.01749689   0.00016772   0.00000000   0.00000000   0.00000000   0.00000000   0.00000000  -0.00268785   0.26264964   0.00000000   0.00000000   0.00000000   0.00000000   0.00000000   0.00000000  -0.01464800
  0.20000000   0.00302240   0.01749656   0.00016799   0.00000051   0.00000000   0.00000000   0.00000000   0.00000000  -0.00275261   0.26262229   0.00000000   0.00000000   0.00000000   0.00000000   0.00000000   0.00000000  -0.01220700
  0.20200000   0.00302240   0.01749622   0.00016560   0.00000050   0.00000000   0.00000000   0.00000000   0.00000000  -0.00280142   0.26256136   0.00000000   0.00000000   0.00000000   0.00000000   0.00000000   0.00000000  -0.01464800
  0.20400000   0.00302240   0.01749589   0.00016008   0.00000048   0.00000000   0.00000000   0.00000000   0.00000000  -0.00283323   0.26247533   0.00000000   0.00000000   0.00000000   0.00000000   0.00000000   0.00000000  -0.01464800
  0.20600000   0.00000000   0.01749557   0.00015091   0.00000000   0.00000000   0.00000000   0.00000000   0.00000000  -0.00284952   0.26237233   0.00000000   0.00000000   0.00000000   0.00000000   0.00000000   0.00000000  -0.01220700
  0.20800000   0.00000000   0.01749527   0.00013763   0.00000000   0.00000000   0.00000000   0.00000000   0.00000000  -0.00285330   0.26225807   0.00000000   0.00000000   0.00000000   0.00000000   0.00000000   0.00000000  -0.01464800
  0.21000000   0.00000000   0.01749499   0.00012028   0.00000000   0.00000000   0.00000000   0.00000000   0.00000000  -0.00284920   0.26213865   0.00000000   0.00000000   0.00000000   0.00000000   0.00000000   0.00000000  -0.01464800
  0.21200000   0.00000000   0.01749475   0.00010024   0.00000000   0.00000000   0.00000000   0.00000000   0.00000000  -0.00284273   0.26202045   0.00000000   0.00000000   0.00000000   0.00000000   0.00000000   0.00000000  -0.01709000
  0.21400000   0.00137334   0.01749455   0.00008001   0.00000011   0.00000000   0.00000000   0.00000000   0.00000000  -0.00283750   0.26190935   0.00000000   0.00000000   0.00000000   0.00000000   0.00000000   0.00000000  -0.01220700
  0.21600000   0.00137334   0.01749439   0.00006163   0.00000008   0.00000000   0.00000000   0.00000000   0.00000000  -0.00283415   0.26181118   0.00000000   0.00000000   0.00000000   0.00000000   0.00000000   0.00000000  -0.01464800
  0.21800000   0.00137334   0.01749427   0.00004565   0.00000006   0.00000000   0.00000000   0.00000000   0.00000000  -0.00283205   0.26172727   0.00000000   0.00000000   0.00000000   0.00000000   0.00000000   0.00000000  -0.00976560
  0.22000000   0.00137334   0.01749418   0.00003158   0.00000004   0.00000000   0.00000000   0.00000000   0.00000000  -0.00282927   0.26164928   0.00000000   0.00000000   0.00000000   0.00000000   0.00000000   0.00000000  -0.01709000
  0.22200000   0.00000000   0.01749411   0.00001869   0.00000000   0.00000000   0.00000000   0.00000000   0.00000000  -0.00282115   0.26156266   0.00000000   0.00000000   0.00000000   0.00000000   0.00000000   0.00000000  -0.01220700
  0.22400000   0.00000000   0.01749408   0.00000624   0.00000000   0.00000000   0.00000000   0.00000000   0.00000000  -0.00280179   0.26145559   0.00000000   0.00000000   0.00000000   0.00000000   0.00000000   0.00000000  -0.01220700
  0.22600000   0.00000000   0.01749406  -0.00000651   0.00000000   0.00000000   0.00000000   0.00000000   0.00000000  -0.00276739   0.26132435   0.00000000   0.00000000   0.00000000   0.00000000   0.00000000   0.00000000  -0.01709000
  0.22800000   0.00137334   0.01749408  -0.00002029  -0.00000003   0.00000000   0.00000000   0.00000000   0.00000000  -0.00271781   0.26117310   0.00000000   0.00000000   0.00000000   0.00000000   0.00000000   0.00000000  -0.01709000
  0.23000000   0.00302240   0.01749412  -0.00003586  -0.00000011   0.00000000   0.00000000   0.00000000   0.00000000  -0.00265580   0.26101318   0.00000000   0.00000000   0.00000000   0.00000000   0.00000000   0.00000000  -0.01709000
  0.23200000   0.00137334   0.01749419  -0.00005377  -0.00000007   0.00000000   0.00000000   0.00000000   0.00000000  -0.00258536   0.26086309   0.00000000   0.00000000   0.00000000   0.00000000   0.00000000   0.00000000  -0.02441400
  0.23400000   0.00000000   0.01749430  -0.00007369   0.00000000   0.00000000   0.00000000   0.00000000   0.00000000  -0.00251031   0.26074419   0.00000000   0.00000000   0.00000000   0.00000000   0.00000000   0.00000000  -0.01953100
  0.23600000   0.00000000   0.01749445  -0.00009367   0.00000000   0.00000000   0.00000000   0.00000000   0.00000000  -0.00243386   0.26067324   0.00000000   0.00000000   0.00000000   0.00000000   0.00000000   0.00000000  -0.01464800
  0.23800000   0.00137334   0.01749463  -0.00011089  -0.00000015   0.00000000   0.00000000   0.00000000   0.00000000  -0.00235944   0.26066036   0.00000000   0.00000000   0.00000000   0.00000000   0.00000000   0.00000000  -0.01220700
  0.24000000   0.00000000   0.01749485  -0.00012347   0.00000000   0.00000000   0.00000000   0.00000000   0.00000000  -0.00229102   0.26071182   0.00000000   0.00000000   0.00000000   0.00000000   0.00000000   0.00000000  -0.01709000
  0.24200000   0.00137334   0.01749510  -0.00013113  -0.00000018   0.00000000   0.00000000   0.00000000   0.00000000  -0.00223195   0.26082879   0.00000000   0.00000000   0.00000000   0.00000000   0.00000000   0.00000000  -0.01220700
  0.24400000   0.00000000   0.01749536  -0.00013434   0.00000000   0.00000000   0.00000000   0.00000000   0.00000000  -0.00218499   0.26100718   0.00000000   0.00000000   0.00000000   0.00000000   0.00000000   0.00000000  -0.02197300
  0.24600000   0.00000000   0.01749563  -0.00013366   0.00000000   0.00000000   0.00000000   0.00000000   0.00000000  -0.00215389   0.26124333   0.00000000   0.00000000   0.00000000   0.00000000   0.00000000   0.00000000  -0.01220700
  0.24800000   0.00000000   0.01749590  -0.00012966   0.00000000   0.00000000   0.00000000   0.00000000   0.00000000  -0.00214244   0.26153017   0.00000000   0.00000000   0.00000000   0.00000000   0.00000000   0.00000000  -0.01464800
  0.25000000   0.00000000   0.01749616  -0.00012285   0.00000000   0.00000000   0.00000000   0.00000000   0.00000000  -0.00215169   0.26184706   0.00000000   0.00000000   0.00000000   0.00000000   0.00000000   0.00000000  -0.01220700
  0.25200000   0.00000000   0.01749640  -0.00011371   0.00000000   0.00000000   0.00000000   0.00000000   0.00000000  -0.00217938   0.26216482   0.00000000   0.00000000   0.00000000   0.00000000   0.00000000   0.00000000  -0.01464800
  0.25400000   0.00000000   0.01749663  -0.00010269   0.00000000   0.00000000   0.00000000   0.00000000   0.00000000  -0.00222196   0.26245807   0.00000000   0.00000000   0.00000000   0.00000000   0.00000000   0.00000000  -0.01220700
  0.25600000   0.00137334   0.01749684  -0.00009021  -0.00000012   0.00000000   0.00000000   0.00000000   0.00000000  -0.00227672   0.26270765   0.00000000   0.00000000   0.00000000   0.00000000   0.00000000   0.00000000  -0.01464800
  0.25800000   0.00302240   0.01749702  -0.00007667  -0.00000023   0.00000000   0.00000000   0.00000000   0.00000000  -0.00234268   0.26289519   0.00000000   0.00000000   0.00000000   0.00000000   0.00000000   0.00000000  -0.01709000
  0.26000000   0.00302240   0.01749717  -0.00006246  -0.00000019   0.00000000   0.00000000   0.00000000   0.00000000  -0.00241999   0.26299777   0.00000000   0.00000000   0.00000000   0.00000000   0.00000000   0.00000000  -0.01464800
  0.26200000   0.00137334   0.01749730  -0.00004791  -0.00000007   0.00000000   0.00000000   0.00000000   0.00000000  -0.00250900   0.26298847   0.00000000   0.00000000   0.00000000   0.00000000   0.00000000   0.00000000  -0.01709000
  0.26400000   0.00000000   0.01749739  -0.00003338   0.00000000   0.00000000   0.00000000   0.00000000   0.00000000  -0.00260985   0.26284336   0.00000000   0.00000000   0.00000000   0.00000000   0.00000000   0.00000000  -0.01464800
  0.26600000   0.00000000   0.01749746  -0.00001920   0.00000000   0.00000000   0.00000000   0.00000000   0.00000000  -0.00272201   0.26255148   0.00000000   0.00000000   0.00000000   0.00000000   0.00000000   0.00000000  -0.01709000
  0.26800000   0.00000000   0.01749750  -0.00000568   0.00000000   0.00000000   0.00000000   0.00000000   0.00000000  -0.00284269   0.26212162   0.00000000   0.00000000   0.00000000   0.00000000   0.00000000   0.00000000  -0.02685500
  0.27000000   0.00137334   0.01749751   0.00000686   0.00000001   0.00000000   0.00000000   0.00000000   0.00000000  -0.00296517   0.26158405   0.00000000   0.00000000   0.00000000   0.00000000   0.00000000   0.00000000  -0.01220700
  0.27200000   0.00137334   0.01749749   0.00001811   0.00000002   0.00000000   0.00000000   0.00000000   0.00000000  -0.00307883   0.26098731   0.00000000   0.00000000   0.00000000   0.00000000   0.00000000   0.00000000  -0.01220700
  0.27400000   0.00137334   0.01749746   0.00002775   0.00000004   0.00000000   0.00000000   0.00000000   0.00000000  -0.00317345   0.26038736   0.00000000   0.00000000   0.00000000   0.00000000   0.00000000   0.00000000  -0.01220700
  0.27600000   0.00302240   0.01749740   0.00003546   0.00000011   0.00000000   0.00000000   0.00000000   0.00000000  -0.00324488   0.25983452   0.00000000   0.00000000   0.00000000   0.00000000   0.00000000   0.00000000  -0.01464800
  0.27800000   0.00137334   0.01749733   0.00004091   0.00000006   0.00000000   0.00000000   0.00000000   0.00000000  -0.00329513   0.25936405   0.00000000   0.00000000   0.00000000   0.00000000   0.00000000   0.00000000  -0.01709000
  0.28000000   0.00302240   0.01749725   0.00004378   0.00000013   0.00000000   0.00000000   0.00000000   0.00000000  -0.00332774   0.25899410   0.00000000   0.00000000   0.00000000   0.00000000   0.00000000   0.00000000  -0.01953100
  0.28200000   0.00000000   0.01749716   0.00004371   0.00000000   0.00000000   0.00000000   0.00000000   0.00000000  -0.00334441   0.25873369   0.00000000   0.00000000   0.00000000   0.00000000   0.00000000   0.00000000  -0.02685500
  0.28400000   0.00302240   0.01749708   0.00004035   0.00000012   0.00000000   0.00000000   0.00000000   0.00000000  -0.00334469   0.25859161   0.00000000   0.00000000   0.00000000   0.00000000   0.00000000   0.00000000  -0.01220700
  0.28600000   0.00460550   0.01749699   0.00003333   0.00000015   0.00000000   0.00000000   0.00000000   0.00000000  -0.00332627   0.25857560   0.00000000   0.00000000   0.00000000   0.00000000   0.00000000   0.00000000  -0.01709000
  0.28800000   0.00000000   0.01749693   0.00002240   0.00000000   0.00000000   0.00000000   0.00000000   0.00000000  -0.00328518   0.25868370   0.00000000   0.00000000   0.00000000   0.00000000   0.00000000   0.00000000  -0.01709000
  0.29000000   0.00000000   0.01749688   0.00000796   0.00000000   0.00000000   0.00000000   0.00000000   0.00000000  -0.00321772   0.25890000   0.00000000   0.00000000   0.00000000   0.00000000   0.00000000   0.00000000  -0.02197300
  0.29200000   0.00783766   0.01749687  -0.00000808  -0.00000006   0.00000000   0.00000000   0.00000000   0.00000000  -0.00312389   0.25920161   0.00000000   0.00000000   0.00000000   0.00000000   0.00000000   0.00000000  -0.02197300
  0.29400000   0.00137334   0.01749688  -0.00002279  -0.00000003   0.00000000   0.00000000   0.00000000   0.00000000  -0.00300847   0.25956645   0.00000000   0.00000000   0.00000000   0.00000000   0.00000000   0.00000000  -0.01464800
  0.29600000   0.00137334   0.01749693  -0.00003384  -0.00000005   0.00000000   0.00000000   0.00000000   0.00000000  -0.00287804   0.25997641   0.00000000   0.00000000   0.00000000   0.00000000   0.00000000   0.00000000  -0.01709000
  0.29800000   0.00000000   0.01749700  -0.00004047   0.00000000   0.00000000   0.00000000   0.00000000   0.00000000  -0.00273758   0.26042015   0.00000000   0.00000000   0.00000000   0.00000000   0.00000000   0.00000000  -0.01953100
  0.30000000   0.00000000   0.01749708  -0.00004288   0.00000000   0.00000000   0.00000000   0.00000000   0.00000000  -0.00258939   0.26089275   0.00000000   0.00000000   0.00000000   0.00000000   0.00000000   0.00000000  -0.01709000
  0.30200000   0.00137334   0.01749716  -0.00004141  -0.00000006   0.00000000   0.00000000   0.00000000   0.00000000  -0.00243447   0.26138956   0.00000000   0.00000000   0.00000000   0.00000000   0.00000000   0.00000000  -0.01220700
  0.30400000   0.00137334   0.01749725  -0.00003643  -0.00000005   0.00000000   0.00000000   0.00000000   0.00000000  -0.00227601   0.26190063   0.00000000   0.00000000   0.00000000   0.00000000   0.00000000   0.00000000  -0.00976560
  0.30600000   0.00137334   0.01749732  -0.00002828  -0.00000004   0.00000000   0.00000000   0.00000000   0.00000000  -0.00212137   0.26240986   0.00000000   0.00000000   0.00000000   0.00000000   0.00000000   0.00000000  -0.00732420
  0.30800000   0.00000000   0.01749738  -0.00001731   0.00000000   0.00000000   0.00000000   0.00000000   0.00000000  -0.00198002   0.26289734   0.00000000   0.00000000   0.00000000   0.00000000   0.00000000   0.00000000  -0.01220700
  0.31000000   0.00302240   0.01749741  -0.00000383  -0.00000001   0.00000000   0.00000000   0.00000000   0.00000000  -0.00185973   0.26334282   0.00000000   0.00000000   0.00000000   0.00000000   0.00000000   0.00000000  -0.01709000
  0.31200000   0.00000000   0.01749742   0.00001182   0.00000000   0.00000000   0.00000000   0.00000000   0.00000000  -0.00176509   0.26372995   0.00000000   0.00000000   0.00000000   0.00000000   0.00000000   0.00000000  -0.01220700
  0.31400000   0.00000000   0.01749739   0.00002932   0.00000000   0.00000000   0.00000000   0.00000000   0.00000000  -0.00169783   0.26404758   0.00000000   0.00000000   0.00000000   0.00000000   0.00000000   0.00000000  -0.01709000
  0.31600000   0.00000000   0.01749734   0.00004834   0.00000000   0.00000000   0.00000000   0.00000000   0.00000000  -0.00165774   0.26428699   0.00000000   0.00000000   0.00000000   0.00000000   0.00000000   0.00000000  -0.01220700
  0.31800000   0.00000000   0.01749724   0.00006854   0.00000000   0.00000000   0.00000000   0.00000000   0.00000000  -0.00164368   0.26444179   0.00000000   0.00000000   0.00000000   0.00000000   0.00000000   0.00000000  -0.01220700
  0.32000000   0.00000000   0.01749710   0.00008957   0.00000000   0.00000000   0.00000000   0.00000000   0.00000000  -0.00165357   0.26451195   0.00000000   0.00000000   0.00000000   0.00000000   0.00000000   0.00000000  -0.01220700
  0.32200000   0.00137334   0.01749692   0.00011107   0.00000015   0.00000000   0.00000000   0.00000000   0.00000000  -0.00168482   0.26450314   0.00000000   0.00000000   0.00000000   0.00000000   0.00000000   0.00000000  -0.01464800
  0.32400000   0.00000000   0.01749670   0.00013266   0.00000000   0.00000000   0.00000000   0.00000000   0.00000000  -0.00173539   0.26442089   0.00000000   0.00000000   0.00000000   0.00000000   0.00000000   0.00000000  -0.01709000
  0.32600000   0.00000000   0.01749644   0.00015390   0.00000000   0.00000000   0.00000000   0.00000000   0.00000000  -0.00180328   0.26426875   0.00000000   0.00000000   0.00000000   0.00000000   0.00000000   0.00000000  -0.01953100
  0.32800000   0.00137334   0.01749613   0.00017437   0.00000024   0.00000000   0.00000000   0.00000000   0.00000000  -0.00188564   0.26405235   0.00000000   0.00000000   0.00000000   0.00000000   0.00000000   0.00000000  -0.01220700
  0.33000000   0.00460550   0.01749578   0.00019355   0.00000089   0.00000000   0.00000000   0.00000000   0.00000000  -0.00197901   0.26378308   0.00000000   0.00000000   0.00000000   0.00000000   0.00000000   0.00000000  -0.00488280
  0.33200000   0.00000000   0.01749539   0.00021114   0.00000000   0.00000000   0.00000000   0.00000000   0.00000000  -0.00207956   0.26347892   0.00000000   0.00000000   0.00000000   0.00000000   0.00000000   0.00000000  -0.01464800
  0.33400000   0.00137334   0.01749497   0.00022773   0.00000031   0.00000000   0.00000000   0.00000000   0.00000000  -0.00218253   0.26316246   0.00000000   0.00000000   0.00000000   0.00000000   0.00000000   0.00000000  -0.01220700
  0.33600000   0.00137334   0.01749451   0.00024540   0.00000034   0.00000000   0.00000000   0.00000000   0.00000000  -0.00228237   0.26285589   0.00000000   0.00000000   0.00000000   0.00000000   0.00000000   0.00000000  -0.01464800
  0.33800000   0.00000000   0.01749402   0.00026674   0.00000000   0.00000000   0.00000000   0.00000000   0.00000000  -0.00237439   0.26257490   0.00000000   0.00000000   0.00000000   0.00000000   0.00000000   0.00000000  -0.01220700
  0.34000000   0.00137334   0.01749349   0.00029316   0.00000040   0.00000000   0.00000000   0.00000000   0.00000000  -0.00245597   0.26232552   0.00000000   0.00000000   0.00000000   0.00000000   0.00000000   0.00000000  -0.01464800
  0.34200000   0.00137334   0.01749290   0.00032461   0.00000045   0.00000000   0.00000000   0.00000000   0.00000000  -0.00252603   0.26210655   0.00000000   0.00000000   0.00000000   0.00000000   0.00000000   0.00000000  -0.01464800
  0.34400000   0.00000000   0.01749225   0.00036029   0.00000000   0.00000000   0.00000000   0.00000000   0.00000000  -0.00258341   0.26191300   0.00000000   0.00000000   0.00000000   0.00000000   0.00000000   0.00000000  -0.00976560
  0.34600000   0.00000000   0.01749153   0.00039922   0.00000000   0.00000000   0.00000000   0.00000000   0.00000000  -0.00262604   0.26173946   0.00000000   0.00000000   0.00000000   0.00000000   0.00000000   0.00000000  -0.01709000
  0.34800000   0.00137334   0.01749073   0.00044035   0.00000060   0.00000000   0.00000000   0.00000000   0.00000000  -0.00265272   0.26158520   0.00000000   0.00000000   0.00000000   0.00000000   0.00000000   0.00000000  -0.01464800
  0.35000000   0.00000000   0.01748985   0.00048250   0.00000000   0.00000000   0.00000000   0.00000000   0.00000000  -0.00266536   0.26145739   0.00000000   0.00000000   0.00000000   0.00000000   0.00000000   0.00000000  -0.01464800
  0.35200000   0.00000000   0.01748889   0.00052439   0.00000000   0.00000000   0.00000000   0.00000000   0.00000000  -0.00266717   0.26136733   0.00000000   0.00000000   0.00000000   0.00000000   0.00000000   0.00000000  -0.01709000
  0.35400000   0.00137334   0.01748784   0.00056463   0.00000078   0.00000000   0.00000000   0.00000000   0.00000000  -0.00265992   0.26132056   0.00000000   0.00000000   0.00000000   0.00000000   0.00000000   0.00000000  -0.01220700
  0.35600000   0.00137334   0.01748671   0.00060169   0.00000083   0.00000000   0.00000000   0.00000000   0.00000000  -0.00264493   0.26131160   0.00000000   0.00000000   0.00000000   0.00000000   0.00000000   0.00000000  -0.01709000
  0.35800000   0.00000000   0.01748551   0.00063390   0.00000000   0.00000000   0.00000000   0.00000000   0.00000000  -0.00262486   0.26132909   0.00000000   0.00000000   0.00000000   0.00000000   0.00000000   0.00000000  -0.00976560
  0.36000000   0.00000000   0.01748424   0.00065944   0.00000000   0.00000000   0.00000000   0.00000000   0.00000000  -0.00260312   0.26136022   0.00000000   0.00000000   0.00000000   0.00000000   0.00000000   0.00000000  -0.01220700
  0.36200000   0.00000000   0.01748292   0.00067655   0.00000000   0.00000000   0.00000000   0.00000000   0.00000000  -0.00258364   0.26139125   0.00000000   0.00000000   0.00000000   0.00000000   0.00000000   0.00000000  -0.01953100
  0.36400000   0.00000000   0.01748157   0.00068430   0.00000000   0.00000000   0.00000000   0.00000000   0.00000000  -0.00257020   0.26141173   0.00000000   0.00000000   0.00000000   0.00000000   0.00000000   0.00000000  -0.01464800
  0.36600000   0.00000000   0.01748020   0.00068309   0.00000000   0.00000000   0.00000000   0.00000000   0.00000000  -0.00256518   0.26142123   0.00000000   0.00000000   0.00000000   0.00000000   0.00000000   0.00000000  -0.01464800
  0.36800000   0.00302240   0.01747883   0.00067381   0.00000204   0.00000000   0.00000000   0.00000000   0.00000000  -0.00257059   0.26143227   0.00000000   0.00000000   0.00000000   0.00000000   0.00000000   0.00000000  -0.01953100
  0.37000000   0.00460550   0.01747749   0.00065683   0.00000303   0.00000000   0.00000000   0.00000000   0.00000000  -0.00258914   0.26146350   0.00000000   0.00000000   0.00000000   0.00000000   0.00000000   0.00000000  -0.01709000
  0.37200000   0.00137334   0.01747617   0.00063281   0.00000087   0.00000000   0.00000000   0.00000000   0.00000000  -0.00262296   0.26152545   0.00000000   0.00000000   0.00000000   0.00000000   0.00000000   0.00000000  -0.01464800
  0.37400000   0.00000000   0.01747491   0.00060360   0.00000000   0.00000000   0.00000000   0.00000000   0.00000000  -0.00267311   0.26161607   0.00000000   0.00000000   0.00000000   0.00000000   0.00000000   0.00000000  -0.01220700
  0.37600000   0.00000000   0.01747370   0.00057146   0.00000000   0.00000000   0.00000000   0.00000000   0.00000000  -0.00274077   0.26173153   0.00000000   0.00000000   0.00000000   0.00000000   0.00000000   0.00000000  -0.01709000
  0.37800000   0.00137334   0.01747256   0.00053734   0.00000074   0.00000000   0.00000000   0.00000000   0.00000000  -0.00282610   0.26187083   0.00000000   0.00000000   0.00000000   0.00000000   0.00000000   0.00000000  -0.01220700
  0.38000000   0.00302240   0.01747148   0.00049999   0.00000151   0.00000000   0.00000000   0.00000000   0.00000000  -0.00292576   0.26202300   0.00000000   0.00000000   0.00000000   0.00000000   0.00000000   0.00000000  -0.01464800
  0.38200000   0.00000000   0.01747048   0.00045676   0.00000000   0.00000000   0.00000000   0.00000000   0.00000000  -0.00303345   0.26216101   0.00000000   0.00000000   0.00000000   0.00000000   0.00000000   0.00000000  -0.01953100
  0.38400000   0.00000000   0.01746957   0.00040533   0.00000000   0.00000000   0.00000000   0.00000000   0.00000000  -0.00314290   0.26225539   0.00000000   0.00000000   0.00000000   0.00000000   0.00000000   0.00000000  -0.01464800
  0.38600000   0.00302240   0.01746876   0.00034523   0.00000104   0.00000000   0.00000000   0.00000000   0.00000000  -0.00324941   0.26228667   0.00000000   0.00000000   0.00000000   0.00000000   0.00000000   0.00000000  -0.00488280
  0.38800000   0.00137334   0.01746807   0.00027778   0.00000038   0.00000000   0.00000000   0.00000000   0.00000000  -0.00334977   0.26224500   0.00000000   0.00000000   0.00000000   0.00000000   0.00000000   0.00000000  -0.02685500
  0.39000000   0.00942076   0.01746751   0.00020509   0.00000193   0.00000000   0.00000000   0.00000000   0.00000000  -0.00344171   0.26212701   0.00000000   0.00000000   0.00000000   0.00000000   0.00000000   0.00000000  -0.00244140
  0.39200000   0.00000000   0.01746710   0.00012935   0.00000000   0.00000000   0.00000000   0.00000000   0.00000000  -0.00352342   0.26193656   0.00000000   0.00000000   0.00000000   0.00000000   0.00000000   0.00000000  -0.01709000
  0.39400000   0.00000000   0.01746684   0.00005273   0.00000000   0.00000000   0.00000000   0.00000000   0.00000000  -0.00359379   0.26168459   0.00000000   0.00000000   0.00000000   0.00000000   0.00000000   0.00000000  -0.01464800
  0.39600000   0.00000000   0.01746674  -0.00002266   0.00000000   0.00000000   0.00000000   0.00000000   0.00000000  -0.00365206   0.26138372   0.00000000   0.00000000   0.00000000   0.00000000   0.00000000   0.00000000  -0.00976560
  0.39800000   0.00137334   0.01746678  -0.00009470  -0.00000013   0.00000000   0.00000000   0.00000000   0.00000000  -0.00369698   0.26104558   0.00000000   0.00000000   0.00000000   0.00000000   0.00000000   0.00000000  -0.00488280
  0.40000000   0.00000000   0.01746697  -0.00016129   0.00000000   0.00000000   0.00000000   0.00000000   0.00000000  -0.00372675   0.26068749   0.00000000   0.00000000   0.00000000   0.00000000   0.00000000   0.00000000  -0.01709000
  0.40200000   0.00618860   0.01746729  -0.00022029  -0.00000136   0.00000000   0.00000000   0.00000000   0.00000000  -0.00373995   0.26033880   0.00000000   0.00000000   0.00000000   0.00000000   0.00000000   0.00000000  -0.02197300
  0.40400000   0.00460550   0.01746773  -0.00026953  -0.00000124   0.00000000   0.00000000   0.00000000   0.00000000  -0.00373728   0.26003485   0.00000000   0.00000000   0.00000000   0.00000000   0.00000000   0.00000000  -0.01220700
  0.40600000   0.00000000   0.01746827  -0.00030677   0.00000000   0.00000000   0.00000000   0.00000000   0.00000000  -0.00372276   0.25980233   0.00000000   0.00000000   0.00000000   0.00000000   0.00000000   0.00000000  -0.01220700
  0.40800000   0.00137334   0.01746889  -0.00032989  -0.00000045   0.00000000   0.00000000   0.00000000   0.00000000  -0.00370265   0.25964876   0.00000000   0.00000000   0.00000000   0.00000000   0.00000000   0.00000000  -0.00976560
  0.41000000   0.00783766   0.01746955  -0.00033754  -0.00000265   0.00000000   0.00000000   0.00000000   0.00000000  -0.00368271   0.25956341   0.00000000   0.00000000   0.00000000   0.00000000   0.00000000   0.00000000  -0.01220700
  0.41200000   0.00137334   0.01747022  -0.00033020  -0.00000045   0.00000000   0.00000000   0.00000000   0.00000000  -0.00366668   0.25952474   0.00000000   0.00000000   0.00000000   0.00000000   0.00000000   0.00000000  -0.01709000
  0.41400000   0.00137334   0.01747088  -0.00031028  -0.00000043   0.00000000   0.00000000   0.00000000   0.00000000  -0.00365666   0.25950817   0.00000000   0.00000000   0.00000000   0.00000000   0.00000000   0.00000000  -0.01953100
  0.41600000   0.00302240   0.01747150  -0.00028121  -0.00000085   0.00000000   0.00000000   0.00000000   0.00000000  -0.00365373   0.25949427   0.00000000   0.00000000   0.00000000   0.00000000   0.00000000   0.00000000  -0.01709000
  0.41800000   0.00000000   0.01747207  -0.00024655   0.00000000   0.00000000   0.00000000   0.00000000   0.00000000  -0.00365748   0.25947387   0.00000000   0.00000000   0.00000000   0.00000000   0.00000000   0.00000000  -0.00976560
  0.42000000   0.00137334   0.01747256  -0.00020982  -0.00000029   0.00000000   0.00000000   0.00000000   0.00000000  -0.00366468   0.25944621   0.00000000   0.00000000   0.00000000   0.00000000   0.00000000   0.00000000  -0.01709000
  0.42200000   0.00000000   0.01747298  -0.00017447   0.00000000   0.00000000   0.00000000   0.00000000   0.00000000  -0.00366950   0.25941597   0.00000000   0.00000000   0.00000000   0.00000000   0.00000000   0.00000000  -0.01220700
  0.42400000   0.00000000   0.01747333  -0.00014387   0.00000000   0.00000000   0.00000000   0.00000000   0.00000000  -0.00366659   0.25939401   0.00000000   0.00000000   0.00000000   0.00000000   0.00000000   0.00000000  -0.01220700
  0.42600000   0.00000000   0.01747362  -0.00012138   0.00000000   0.00000000   0.00000000   0.00000000   0.00000000  -0.00365311   0.25939622   0.00000000   0.00000000   0.00000000   0.00000000   0.00000000   0.00000000  -0.02685500
  0.42800000   0.00000000   0.01747386  -0.00011014   0.00000000   0.00000000   0.00000000   0.00000000   0.00000000  -0.00362726   0.25943620   0.00000000   0.00000000   0.00000000   0.00000000   0.00000000   0.00000000  -0.01464800
  0.43000000   0.00137334   0.01747408  -0.00011236  -0.00000015   0.00000000   0.00000000   0.00000000   0.00000000  -0.00358762   0.25952152   0.00000000   0.00000000   0.00000000   0.00000000   0.00000000   0.00000000  -0.00976560
  0.43200000   0.00000000   0.01747430  -0.00012833   0.00000000   0.00000000   0.00000000   0.00000000   0.00000000  -0.00353433   0.25965848   0.00000000   0.00000000   0.00000000   0.00000000   0.00000000   0.00000000  -0.02929700
  0.43400000   0.00000000   0.01747456  -0.00015627   0.00000000   0.00000000   0.00000000   0.00000000   0.00000000  -0.00346893   0.25985420   0.00000000   0.00000000   0.00000000   0.00000000   0.00000000   0.00000000  -0.01220700
  0.43600000   0.00302240   0.01747487  -0.00019334  -0.00000058   0.00000000   0.00000000   0.00000000   0.00000000  -0.00339308   0.26011173   0.00000000   0.00000000   0.00000000   0.00000000   0.00000000   0.00000000  -0.01709000
  0.43800000   0.00460550   0.01747526  -0.00023640  -0.00000109   0.00000000   0.00000000   0.00000000   0.00000000  -0.00330936   0.26042494   0.00000000   0.00000000   0.00000000   0.00000000   0.00000000   0.00000000  -0.01709000
  0.44000000   0.00000000   0.01747573  -0.00028229   0.00000000   0.00000000   0.00000000   0.00000000   0.00000000  -0.00322325   0.26077933   0.00000000   0.00000000   0.00000000   0.00000000   0.00000000   0.00000000  -0.01953100
  0.44200000   0.00460550   0.01747630  -0.00032777  -0.00000151   0.00000000   0.00000000   0.00000000   0.00000000  -0.00314254   0.26115880   0.00000000   0.00000000   0.00000000   0.00000000   0.00000000   0.00000000  -0.01953100
  0.44400000   0.00000000   0.01747695  -0.00036964   0.00000000   0.00000000   0.00000000   0.00000000   0.00000000  -0.00307452   0.26154853   0.00000000   0.00000000   0.00000000   0.00000000   0.00000000   0.00000000  -0.01220700
  0.44600000   0.00460550   0.01747769  -0.00040524  -0.00000187   0.00000000   0.00000000   0.00000000   0.00000000  -0.00302375   0.26193042   0.00000000   0.00000000   0.00000000   0.00000000   0.00000000   0.00000000  -0.01709000
  0.44800000   0.00302240   0.01747850  -0.00043339  -0.00000131   0.00000000   0.00000000   0.00000000   0.00000000  -0.00299177   0.26228274   0.00000000   0.00000000   0.00000000   0.00000000   0.00000000   0.00000000  -0.01953100
  0.45000000   0.00302240   0.01747937  -0.00045482  -0.00000137   0.00000000   0.00000000   0.00000000   0.00000000  -0.00297947   0.26258604   0.00000000   0.00000000   0.00000000   0.00000000   0.00000000   0.00000000  -0.01464800
  0.45200000   0.00302240   0.01748028  -0.00047126  -0.00000142   0.00000000   0.00000000   0.00000000   0.00000000  -0.00298913   0.26282420   0.00000000   0.00000000   0.00000000   0.00000000   0.00000000   0.00000000  -0.01709000
  0.45400000   0.00460550   0.01748122  -0.00048367  -0.00000223   0.00000000   0.00000000   0.00000000   0.00000000  -0.00302183   0.26298202   0.00000000   0.00000000   0.00000000   0.00000000   0.00000000   0.00000000  -0.01709000
  0.45600000   0.00783766   0.01748219  -0.00049156  -0.00000385   0.00000000   0.00000000   0.00000000   0.00000000  -0.00307394   0.26304361   0.00000000   0.00000000   0.00000000   0.00000000   0.00000000   0.00000000  -0.01709000
  0.45800000   0.00137334   0.01748317  -0.00049397  -0.00000068   0.00000000   0.00000000   0.00000000   0.00000000  -0.00313791   0.26298936   0.00000000   0.00000000   0.00000000   0.00000000   0.00000000   0.00000000  -0.01709000
  0.46000000   0.00137334   0.01748416  -0.00049017  -0.00000067   0.00000000   0.00000000   0.00000000   0.00000000  -0.00320559   0.26279942   0.00000000   0.00000000   0.00000000   0.00000000   0.00000000   0.00000000  -0.01464800
  0.46200000   0.00137334   0.01748514  -0.00047894  -0.00000066   0.00000000   0.00000000   0.00000000   0.00000000  -0.00326976   0.26246871   0.00000000   0.00000000   0.00000000   0.00000000   0.00000000   0.00000000  -0.01709000
  0.46400000   0.00000000   0.01748610  -0.00045865   0.00000000   0.00000000   0.00000000   0.00000000   0.00000000  -0.00332430   0.26201823   0.00000000   0.00000000   0.00000000   0.00000000   0.00000000   0.00000000  -0.02441400
  0.46600000   0.00137334   0.01748701  -0.00042860  -0.00000059   0.00000000   0.00000000   0.00000000   0.00000000  -0.00336447   0.26148892   0.00000000   0.00000000   0.00000000   0.00000000   0.00000000   0.00000000  -0.01953100
  0.46800000   0.00137334   0.01748787  -0.00038952  -0.00000053   0.00000000   0.00000000   0.00000000   0.00000000  -0.00338705   0.26092559   0.00000000   0.00000000   0.00000000   0.00000000   0.00000000   0.00000000  -0.02685500
  0.47000000   0.00302240   0.01748865  -0.00034281  -0.00000104   0.00000000   0.00000000   0.00000000   0.00000000  -0.00339075   0.26036478   0.00000000   0.00000000   0.00000000   0.00000000   0.00000000   0.00000000  -0.01953100
  0.47200000   0.00000000   0.01748934  -0.00028989   0.00000000   0.00000000   0.00000000   0.00000000   0.00000000  -0.00337685   0.25982898   0.00000000   0.00000000   0.00000000   0.00000000   0.00000000   0.00000000  -0.01220700
  0.47400000   0.00000000   0.01748992  -0.00023212   0.00000000   0.00000000   0.00000000   0.00000000   0.00000000  -0.00334809   0.25932705   0.00000000   0.00000000   0.00000000   0.00000000   0.00000000   0.00000000  -0.01464800
  0.47600000   0.00137334   0.01749038  -0.00017076  -0.00000023   0.00000000   0.00000000   0.00000000   0.00000000  -0.00330649   0.25886189   0.00000000   0.00000000   0.00000000   0.00000000   0.00000000   0.00000000  -0.01953100
  0.47800000   0.00000000   0.01749072  -0.00010703   0.00000000   0.00000000   0.00000000   0.00000000   0.00000000  -0.00325332   0.25843864   0.00000000   0.00000000   0.00000000   0.00000000   0.00000000   0.00000000  -0.01709000
  0.48000000   0.00000000   0.01749094  -0.00004209   0.00000000   0.00000000   0.00000000   0.00000000   0.00000000  -0.00319107   0.25806784   0.00000000   0.00000000   0.00000000   0.00000000   0.00000000   0.00000000  -0.01953100
  0.48200000   0.00618860   0.01749102   0.00002291   0.00000014   0.00000000   0.00000000   0.00000000   0.00000000  -0.00312478   0.25776522   0.00000000   0.00000000   0.00000000   0.00000000   0.00000000   0.00000000  -0.01709000
  0.48400000   0.00000000   0.01749097   0.00008683   0.00000000   0.00000000   0.00000000   0.00000000   0.00000000  -0.00306135   0.25755076   0.00000000   0.00000000   0.00000000   0.00000000   0.00000000   0.00000000  -0.02441400
  0.48600000   0.00460550   0.01749080   0.00014854   0.00000068   0.00000000   0.00000000   0.00000000   0.00000000  -0.00300836   0.25744556   0.00000000   0.00000000   0.00000000   0.00000000   0.00000000   0.00000000  -0.01464800
  0.48800000   0.00000000   0.01749050   0.00020688   0.00000000   0.00000000   0.00000000   0.00000000   0.00000000  -0.00297352   0.25746343   0.00000000   0.00000000   0.00000000   0.00000000   0.00000000   0.00000000  -0.01464800
  0.49000000   0.00302240   0.01749009   0.00026064   0.00000079   0.00000000   0.00000000   0.00000000   0.00000000  -0.00296310   0.25760147   0.00000000   0.00000000   0.00000000   0.00000000   0.00000000   0.00000000  -0.01709000
  0.49200000   0.00783766   0.01748957   0.00030858   0.00000242   0.00000000   0.00000000   0.00000000   0.00000000  -0.00297871   0.25784056   0.00000000   0.00000000   0.00000000   0.00000000   0.00000000   0.00000000  -0.01464800
  0.49400000   0.00000000   0.01748895   0.00034951   0.00000000   0.00000000   0.00000000   0.00000000   0.00000000  -0.00301697   0.25815599   0.00000000   0.00000000   0.00000000   0.00000000   0.00000000   0.00000000  -0.01464800
  0.49600000   0.00137334   0.01748825   0.00038284   0.00000053   0.00000000   0.00000000   0.00000000   0.00000000  -0.00307188   0.25852571   0.00000000   0.00000000   0.00000000   0.00000000   0.00000000   0.00000000  -0.01709000
  0.49800000   0.00302240   0.01748749   0.00040940   0.00000124   0.00000000   0.00000000   0.00000000   0.00000000  -0.00313591   0.25893220   0.00000000   0.00000000   0.00000000   0.00000000   0.00000000   0.00000000  -0.01220700
  0.50000000   0.00000000   0.01748667   0.00043101   0.00000000   0.00000000   0.00000000   0.00000000   0.00000000  -0.00320222   0.25936285   0.00000000   0.00000000   0.00000000   0.00000000   0.00000000   0.00000000  -0.01953100
  0.50200000   0.00137334   0.01748581   0.00044914   0.00000062   0.00000000   0.00000000   0.00000000   0.00000000  -0.00326789   0.25980952   0.00000000   0.00000000   0.00000000   0.00000000   0.00000000   0.00000000  -0.01953100
  0.50400000   0.00000000   0.01748491   0.00046476   0.00000000   0.00000000   0.00000000   0.00000000   0.00000000  -0.00333365   0.26026441   0.00000000   0.00000000   0.00000000   0.00000000   0.00000000   0.00000000  -0.01220700
  0.50600000   0.00000000   0.01748398   0.00047909   0.00000000   0.00000000   0.00000000   0.00000000   0.00000000  -0.00340067   0.26071387   0.00000000   0.00000000   0.00000000   0.00000000   0.00000000   0.00000000  -0.01464800
  0.50800000   0.00302240   0.01748302   0.00049305   0.00000149   0.00000000   0.00000000   0.00000000   0.00000000  -0.00346811   0.26113727   0.00000000   0.00000000   0.00000000   0.00000000   0.00000000   0.00000000  -0.01220700
  0.51000000   0.00137334   0.01748203   0.00050610   0.00000070   0.00000000   0.00000000   0.00000000   0.00000000  -0.00353318   0.26151132   0.00000000   0.00000000   0.00000000   0.00000000   0.00000000   0.00000000  -0.01464800
  0.51200000   0.00000000   0.01748102   0.00051639   0.00000000   0.00000000   0.00000000   0.00000000   0.00000000  -0.00359256   0.26181459   0.00000000   0.00000000   0.00000000   0.00000000   0.00000000   0.00000000  -0.01220700
  0.51400000   0.00137334   0.01747999   0.00052169   0.00000072   0.00000000   0.00000000   0.00000000   0.00000000  -0.00364228   0.26203154   0.00000000   0.00000000   0.00000000   0.00000000   0.00000000   0.00000000  -0.00976560
  0.51600000   0.00000000   0.01747895   0.00052037   0.00000000   0.00000000   0.00000000   0.00000000   0.00000000  -0.00367717   0.26215754   0.00000000   0.00000000   0.00000000   0.00000000   0.00000000   0.00000000  -0.01464800
  0.51800000   0.00302240   0.01747790   0.00051214   0.00000155   0.00000000   0.00000000   0.00000000   0.00000000  -0.00369304   0.26220100   0.00000000   0.00000000   0.00000000   0.00000000   0.00000000   0.00000000  -0.01953100
  0.52000000   0.00302240   0.01747688   0.00049770   0.00000150   0.00000000   0.00000000   0.00000000   0.00000000  -0.00368944   0.26218043   0.00000000   0.00000000   0.00000000   0.00000000   0.00000000   0.00000000  -0.01709000
  0.52200000   0.00302240   0.01747588   0.00047731   0.00000144   0.00000000   0.00000000   0.00000000   0.00000000  -0.00366839   0.26212172   0.00000000   0.00000000   0.00000000   0.00000000   0.00000000   0.00000000  -0.00488280
  0.52400000   0.00137334   0.01747493   0.00045087   0.00000062   0.00000000   0.00000000   0.00000000   0.00000000  -0.00363139   0.26205573   0.00000000   0.00000000   0.00000000   0.00000000   0.00000000   0.00000000  -0.02197300
  0.52600000   0.00137334   0.01747403   0.00041928   0.00000058   0.00000000   0.00000000   0.00000000   0.00000000  -0.00357969   0.26200735   0.00000000   0.00000000   0.00000000   0.00000000   0.00000000   0.00000000  -0.01464800
  0.52800000   0.00302240   0.01747319   0.00038479   0.00000116   0.00000000   0.00000000   0.00000000   0.00000000  -0.00351634   0.26198464   0.00000000   0.00000000   0.00000000   0.00000000   0.00000000   0.00000000  -0.01464800
  0.53000000   0.00000000   0.01747242   0.00035015   0.00000000   0.00000000   0.00000000   0.00000000   0.00000000  -0.00344629   0.26198213   0.00000000   0.00000000   0.00000000   0.00000000   0.00000000   0.00000000  -0.02197300
  0.53200000   0.00000000   0.01747172   0.00031767   0.00000000   0.00000000   0.00000000   0.00000000   0.00000000  -0.00337452   0.26199008   0.00000000   0.00000000   0.00000000   0.00000000   0.00000000   0.00000000  -0.01709000
  0.53400000   0.00137334   0.01747108   0.00028823   0.00000040   0.00000000   0.00000000   0.00000000   0.00000000  -0.00330408   0.26200077   0.00000000   0.00000000   0.00000000   0.00000000   0.00000000   0.00000000  -0.01464800
  0.53600000   0.00000000   0.01747051   0.00026059   0.00000000   0.00000000   0.00000000   0.00000000   0.00000000  -0.00323600   0.26201151   0.00000000   0.00000000   0.00000000   0.00000000   0.00000000   0.00000000  -0.01464800
  0.53800000   0.00000000   0.01746999   0.00023202   0.00000000   0.00000000   0.00000000   0.00000000   0.00000000  -0.00317069   0.26202092   0.00000000   0.00000000   0.00000000   0.00000000   0.00000000   0.00000000  -0.01464800
  0.54000000   0.00137334   0.01746952   0.00020005   0.00000027   0.00000000   0.00000000   0.00000000   0.00000000  -0.00310876   0.26202269   0.00000000   0.00000000   0.00000000   0.00000000   0.00000000   0.00000000  -0.01220700
  0.54200000   0.00000000   0.01746912   0.00016358   0.00000000   0.00000000   0.00000000   0.00000000   0.00000000  -0.00305020   0.26200687   0.00000000   0.00000000   0.00000000   0.00000000   0.00000000   0.00000000  -0.00488280
  0.54400000   0.00302240   0.01746880   0.00012214   0.00000037   0.00000000   0.00000000   0.00000000   0.00000000  -0.00299441   0.26196347   0.00000000   0.00000000   0.00000000   0.00000000   0.00000000   0.00000000  -0.01953100
  0.54600000   0.00137334   0.01746855   0.00007489   0.00000010   0.00000000   0.00000000   0.00000000   0.00000000  -0.00294252   0.26188324   0.00000000   0.00000000   0.00000000   0.00000000   0.00000000   0.00000000  -0.01220700
  0.54800000   0.00000000   0.01746840   0.00002133   0.00000000   0.00000000   0.00000000   0.00000000   0.00000000  -0.00289810   0.26176029   0.00000000   0.00000000   0.00000000   0.00000000   0.00000000   0.00000000  -0.01464800
  0.55000000   0.00302240   0.01746836  -0.00003766  -0.00000011   0.00000000   0.00000000   0.00000000   0.00000000  -0.00286502   0.26159306   0.00000000   0.00000000   0.00000000   0.00000000   0.00000000   0.00000000  -0.01709000
  0.55200000   0.00460550   0.01746843  -0.00010013  -0.00000046   0.00000000   0.00000000   0.00000000   0.00000000  -0.00284468   0.26138114   0.00000000   0.00000000   0.00000000   0.00000000   0.00000000   0.00000000  -0.01220700
  0.55400000   0.00137334   0.01746863  -0.00016376  -0.00000022   0.00000000   0.00000000   0.00000000   0.00000000  -0.00283482   0.26112778   0.00000000   0.00000000   0.00000000   0.00000000   0.00000000   0.00000000  -0.00976560
  0.55600000   0.00302240   0.01746896  -0.00022622  -0.00000068   0.00000000   0.00000000   0.00000000   0.00000000  -0.00283152   0.26084448   0.00000000   0.00000000   0.00000000   0.00000000   0.00000000   0.00000000  -0.01709000
  0.55800000   0.00302240   0.01746941  -0.00028512  -0.00000086   0.00000000   0.00000000   0.00000000   0.00000000  -0.00283228   0.26054701   0.00000000   0.00000000   0.00000000   0.00000000   0.00000000   0.00000000  -0.01953100
  0.56000000   0.00000000   0.01746998  -0.00033808   0.00000000   0.00000000   0.00000000   0.00000000   0.00000000  -0.00283720   0.26024858   0.00000000   0.00000000   0.00000000   0.00000000   0.00000000   0.00000000  -0.01709000
  0.56200000   0.00137334   0.01747066  -0.00038315  -0.00000053   0.00000000   0.00000000   0.00000000   0.00000000  -0.00284822   0.25995788   0.00000000   0.00000000   0.00000000   0.00000000   0.00000000   0.00000000  -0.01709000
  0.56400000   0.00137334   0.01747143  -0.00041955  -0.00000058   0.00000000   0.00000000   0.00000000   0.00000000  -0.00286728   0.25968155   0.00000000   0.00000000   0.00000000   0.00000000   0.00000000   0.00000000  -0.02685500
  0.56600000   0.00302240   0.01747227  -0.00044765  -0.00000135   0.00000000   0.00000000   0.00000000   0.00000000  -0.00289459   0.25942718   0.00000000   0.00000000   0.00000000   0.00000000   0.00000000   0.00000000  -0.01464800
  0.56800000   0.00000000   0.01747316  -0.00046769   0.00000000   0.00000000   0.00000000   0.00000000   0.00000000  -0.00292912   0.25920630   0.00000000   0.00000000   0.00000000   0.00000000   0.00000000   0.00000000  -0.01709000
  0.57000000   0.00137334   0.01747410  -0.00047933  -0.00000066   0.00000000   0.00000000   0.00000000   0.00000000  -0.00296958   0.25903596   0.00000000   0.00000000   0.00000000   0.00000000   0.00000000   0.00000000  -0.02685500
  0.57200000   0.00137334   0.01747506  -0.00048259  -0.00000066   0.00000000   0.00000000   0.00000000   0.00000000  -0.00301449   0.25893228   0.00000000   0.00000000   0.00000000   0.00000000   0.00000000   0.00000000  -0.01709000
  0.57400000   0.00302240   0.01747602  -0.00047766  -0.00000144   0.00000000   0.00000000   0.00000000   0.00000000  -0.00306217   0.25889995   0.00000000   0.00000000   0.00000000   0.00000000   0.00000000   0.00000000  -0.01709000
  0.57600000   0.00460550   0.01747698  -0.00046433  -0.00000214   0.00000000   0.00000000   0.00000000   0.00000000  -0.00311077   0.25893210   0.00000000   0.00000000   0.00000000   0.00000000   0.00000000   0.00000000  -0.01464800
  0.57800000   0.00137334   0.01747790  -0.00044269  -0.00000061   0.00000000   0.00000000   0.00000000   0.00000000  -0.00315807   0.25901777   0.00000000   0.00000000   0.00000000   0.00000000   0.00000000   0.00000000  -0.01220700
  0.58000000   0.00137334   0.01747879  -0.00041411  -0.00000057   0.00000000   0.00000000   0.00000000   0.00000000  -0.00320110   0.25914550   0.00000000   0.00000000   0.00000000   0.00000000   0.00000000   0.00000000  -0.01953100
  0.58200000   0.00137334   0.01747962  -0.00038038  -0.00000052   0.00000000   0.00000000   0.00000000   0.00000000  -0.00323577   0.25930306   0.00000000   0.00000000   0.00000000   0.00000000   0.00000000   0.00000000  -0.02197300
  0.58400000   0.00460550   0.01748038  -0.00034216  -0.00000158   0.00000000   0.00000000   0.00000000   0.00000000  -0.00325744   0.25947935   0.00000000   0.00000000   0.00000000   0.00000000   0.00000000   0.00000000  -0.01953100
  0.58600000   0.00137334   0.01748106  -0.00029881  -0.00000041   0.00000000   0.00000000   0.00000000   0.00000000  -0.00326263   0.25966755   0.00000000   0.00000000   0.00000000   0.00000000   0.00000000   0.00000000  -0.01709000
  0.58800000   0.00302240   0.01748166  -0.00024996  -0.00000076   0.00000000   0.00000000   0.00000000   0.00000000  -0.00325059   0.25986496   0.00000000   0.00000000   0.00000000   0.00000000   0.00000000   0.00000000  -0.01464800
  0.59000000   0.00302240   0.01748216  -0.00019661  -0.00000059   0.00000000   0.00000000   0.00000000   0.00000000  -0.00322291   0.26007293   0.00000000   0.00000000   0.00000000   0.00000000   0.00000000   0.00000000  -0.01464800
  0.59200000   0.00000000   0.01748255  -0.00014074   0.00000000   0.00000000   0.00000000   0.00000000   0.00000000  -0.00318153   0.26029659   0.00000000   0.00000000   0.00000000   0.00000000   0.00000000   0.00000000  -0.01464800
  0.59400000   0.00000000   0.01748284  -0.00008454   0.00000000   0.00000000   0.00000000   0.00000000   0.00000000  -0.00312815   0.26053729   0.00000000   0.00000000   0.00000000   0.00000000   0.00000000   0.00000000  -0.01709000
  0.59600000   0.00000000   0.01748300  -0.00003018   0.00000000   0.00000000   0.00000000   0.00000000   0.00000000  -0.00306564   0.26078054   0.00000000   0.00000000   0.00000000   0.00000000   0.00000000   0.00000000  -0.01220700
  0.59800000   0.00000000   0.01748307   0.00002021   0.00000000   0.00000000   0.00000000   0.00000000   0.00000000  -0.00299903   0.26099512   0.00000000   0.00000000   0.00000000   0.00000000   0.00000000   0.00000000  -0.01220700
  0.60000000   0.00000000   0.01748302   0.00006459   0.00000000   0.00000000   0.00000000   0.00000000   0.00000000  -0.00293406   0.26114750   0.00000000   0.00000000   0.00000000   0.00000000   0.00000000   0.00000000  -0.01220700
  0.60200000   0.00137334   0.01748290   0.00010145   0.00000014   0.00000000   0.00000000   0.00000000   0.00000000  -0.00287507   0.26121833   0.00000000   0.00000000   0.00000000   0.00000000   0.00000000   0.00000000  -0.01464800
  0.60400000   0.00000000   0.01748269   0.00013060   0.00000000   0.00000000   0.00000000   0.00000000   0.00000000  -0.00282454   0.26120985   0.00000000   0.00000000   0.00000000   0.00000000   0.00000000   0.00000000  -0.01220700
  0.60600000   0.00783766   0.01748243   0.00015302   0.00000120   0.00000000   0.00000000   0.00000000   0.00000000  -0.00278366   0.26114436   0.00000000   0.00000000   0.00000000   0.00000000   0.00000000   0.00000000  -0.01709000
  0.60800000   0.00460550   0.01748213   0.00016923   0.00000078   0.00000000   0.00000000   0.00000000   0.00000000  -0.00275235   0.26105620   0.00000000   0.00000000   0.00000000   0.00000000   0.00000000   0.00000000  -0.01709000
  0.61000000   0.00942076   0.01748179   0.00017832   0.00000168   0.00000000   0.00000000   0.00000000   0.00000000  -0.00272855   0.26097902   0.00000000   0.00000000   0.00000000   0.00000000   0.00000000   0.00000000  -0.01709000
  0.61200000   0.00137334   0.01748143   0.00017888   0.00000025   0.00000000   0.00000000   0.00000000   0.00000000  -0.00270792   0.26093682   0.00000000   0.00000000   0.00000000   0.00000000   0.00000000   0.00000000  -0.01953100
  0.61400000   0.00137334   0.01748107   0.00017076   0.00000023   0.00000000   0.00000000   0.00000000   0.00000000  -0.00268457   0.26094543   0.00000000   0.00000000   0.00000000   0.00000000   0.00000000   0.00000000  -0.01953100
  0.61600000   0.00302240   0.01748073   0.00015579   0.00000047   0.00000000   0.00000000   0.00000000   0.00000000  -0.00265220   0.26101510   0.00000000   0.00000000   0.00000000   0.00000000   0.00000000   0.00000000  -0.00732420
  0.61800000   0.00000000   0.01748042   0.00013722   0.00000000   0.00000000   0.00000000   0.00000000   0.00000000  -0.00260699   0.26114925   0.00000000   0.00000000   0.00000000   0.00000000   0.00000000   0.00000000  -0.01709000
  0.62000000   0.00000000   0.01748015   0.00011871   0.00000000   0.00000000   0.00000000   0.00000000   0.00000000  -0.00255029   0.26134537   0.00000000   0.00000000   0.00000000   0.00000000   0.00000000   0.00000000  -0.00732420
  0.62200000   0.00137334   0.01747991   0.00010336   0.00000014   0.00000000   0.00000000   0.00000000   0.00000000  -0.00248756   0.26159391   0.00000000   0.00000000   0.00000000   0.00000000   0.00000000   0.00000000  -0.01709000
  0.62400000   0.00137334   0.01747970   0.00009289   0.00000013   0.00000000   0.00000000   0.00000000   0.00000000  -0.00242542   0.26187256   0.00000000   0.00000000   0.00000000   0.00000000   0.00000000   0.00000000  -0.01464800
  0.62600000   0.00302240   0.01747952   0.00008784   0.00000027   0.00000000   0.00000000   0.00000000   0.00000000  -0.00237006   0.26214772   0.00000000   0.00000000   0.00000000   0.00000000   0.00000000   0.00000000  -0.01464800
  0.62800000   0.00460550   0.01747934   0.00008887   0.00000041   0.00000000   0.00000000   0.00000000   0.00000000  -0.00232662   0.26238458   0.00000000   0.00000000   0.00000000   0.00000000   0.00000000   0.00000000  -0.01220700
  0.63000000   0.00137334   0.01747916   0.00009701   0.00000013   0.00000000   0.00000000   0.00000000   0.00000000  -0.00229912   0.26255343   0.00000000   0.00000000   0.00000000   0.00000000   0.00000000   0.00000000  -0.01953100
  0.63200000   0.00000000   0.01747897   0.00011220   0.00000000   0.00000000   0.00000000   0.00000000   0.00000000  -0.00229109   0.26263119   0.00000000   0.00000000   0.00000000   0.00000000   0.00000000   0.00000000  -0.01220700
  0.63400000   0.00137334   0.01747874   0.00013275   0.00000018   0.00000000   0.00000000   0.00000000   0.00000000  -0.00230601   0.26260699   0.00000000   0.00000000   0.00000000   0.00000000   0.00000000   0.00000000  -0.01220700
  0.63600000   0.00137334   0.01747848   0.00015616   0.00000021   0.00000000   0.00000000   0.00000000   0.00000000  -0.00234786   0.26248798   0.00000000   0.00000000   0.00000000   0.00000000   0.00000000   0.00000000  -0.01220700
  0.63800000   0.00302240   0.01747817   0.00017972   0.00000054   0.00000000   0.00000000   0.00000000   0.00000000  -0.00242052   0.26229575   0.00000000   0.00000000   0.00000000   0.00000000   0.00000000   0.00000000  -0.02197300
  0.64000000   0.00000000   0.01747781   0.00020068   0.00000000   0.00000000   0.00000000   0.00000000   0.00000000  -0.00252450   0.26205811   0.00000000   0.00000000   0.00000000   0.00000000   0.00000000   0.00000000  -0.01220700
  0.64200000   0.00000000   0.01747740   0.00021627   0.00000000   0.00000000   0.00000000   0.00000000   0.00000000  -0.00265420   0.26180496   0.00000000   0.00000000   0.00000000   0.00000000   0.00000000   0.00000000  -0.01953100
  0.64400000   0.00000000   0.01747697   0.00022382   0.00000000   0.00000000   0.00000000   0.00000000   0.00000000  -0.00279954   0.26156418   0.00000000   0.00000000   0.00000000   0.00000000   0.00000000   0.00000000  -0.01953100
  0.64600000   0.00137334   0.01747652   0.00022153   0.00000030   0.00000000   0.00000000   0.00000000   0.00000000  -0.00294953   0.26135343   0.00000000   0.00000000   0.00000000   0.00000000   0.00000000   0.00000000  -0.01709000
  0.64800000   0.00000000   0.01747608   0.00020911   0.00000000   0.00000000   0.00000000   0.00000000   0.00000000  -0.00309440   0.26117488   0.00000000   0.00000000   0.00000000   0.00000000   0.00000000   0.00000000  -0.01953100
  0.65000000   0.00000000   0.01747566   0.00018717   0.00000000   0.00000000   0.00000000   0.00000000   0.00000000  -0.00322649   0.26101979   0.00000000   0.00000000   0.00000000   0.00000000   0.00000000   0.00000000  -0.01220700
  0.65200000   0.00000000   0.01747529   0.00015587   0.00000000   0.00000000   0.00000000   0.00000000   0.00000000  -0.00334007   0.26087664   0.00000000   0.00000000   0.00000000   0.00000000   0.00000000   0.00000000  -0.01220700
  0.65400000   0.00000000   0.01747498   0.00011537   0.00000000   0.00000000   0.00000000   0.00000000   0.00000000  -0.00342989   0.26073731   0.00000000   0.00000000   0.00000000   0.00000000   0.00000000   0.00000000  -0.00732420
  0.65600000   0.00137334   0.01747475   0.00006702   0.00000009   0.00000000   0.00000000   0.00000000   0.00000000  -0.00349071   0.26060138   0.00000000   0.00000000   0.00000000   0.00000000   0.00000000   0.00000000  -0.00976560
  0.65800000   0.00302240   0.01747461   0.00001341   0.00000004   0.00000000   0.00000000   0.00000000   0.00000000  -0.00351986   0.26047366   0.00000000   0.00000000   0.00000000   0.00000000   0.00000000   0.00000000  -0.02929700
  0.66000000   0.00137334   0.01747459  -0.00004242  -0.00000006   0.00000000   0.00000000   0.00000000   0.00000000  -0.00351966   0.26035671   0.00000000   0.00000000   0.00000000   0.00000000   0.00000000   0.00000000  -0.01464800
  0.66200000   0.01106982   0.01747467  -0.00009738  -0.00000108   0.00000000   0.00000000   0.00000000   0.00000000  -0.00349626   0.26024827   0.00000000   0.00000000   0.00000000   0.00000000   0.00000000   0.00000000  -0.02929700
  0.66400000   0.00302240   0.01747487  -0.00014838  -0.00000045   0.00000000   0.00000000   0.00000000   0.00000000  -0.00345789   0.26014359   0.00000000   0.00000000   0.00000000   0.00000000   0.00000000   0.00000000  -0.01953100
  0.66600000   0.00000000   0.01747516  -0.00019232   0.00000000   0.00000000   0.00000000   0.00000000   0.00000000  -0.00341359   0.26003894   0.00000000   0.00000000   0.00000000   0.00000000   0.00000000   0.00000000  -0.01464800
  0.66800000   0.00137334   0.01747555  -0.00022640  -0.00000031   0.00000000   0.00000000   0.00000000   0.00000000  -0.00337118   0.25993576   0.00000000   0.00000000   0.00000000   0.00000000   0.00000000   0.00000000  -0.01220700
  0.67000000   0.00302240   0.01747600  -0.00024902  -0.00000075   0.00000000   0.00000000   0.00000000   0.00000000  -0.00333501   0.25984354   0.00000000   0.00000000   0.00000000   0.00000000   0.00000000   0.00000000  -0.01953100
  0.67200000   0.00000000   0.01747650  -0.00026057   0.00000000   0.00000000   0.00000000   0.00000000   0.00000000  -0.00330542   0.25977714   0.00000000   0.00000000   0.00000000   0.00000000   0.00000000   0.00000000  -0.01464800
  0.67400000   0.00137334   0.01747702  -0.00026310  -0.00000036   0.00000000   0.00000000   0.00000000   0.00000000  -0.00328033   0.25974730   0.00000000   0.00000000   0.00000000   0.00000000   0.00000000   0.00000000  -0.02441400
  0.67600000   0.00783766   0.01747754  -0.00025936  -0.00000203   0.00000000   0.00000000   0.00000000   0.00000000  -0.00325793   0.25975533   0.00000000   0.00000000   0.00000000   0.00000000   0.00000000   0.00000000  -0.01464800
  0.67800000   0.00000000   0.01747806  -0.00025218   0.00000000   0.00000000   0.00000000   0.00000000   0.00000000  -0.00323847   0.25979874   0.00000000   0.00000000   0.00000000   0.00000000   0.00000000   0.00000000  -0.01220700
  0.68000000   0.00000000   0.01747857  -0.00024418   0.00000000   0.00000000   0.00000000   0.00000000   0.00000000  -0.00322433   0.25987620   0.00000000   0.00000000   0.00000000   0.00000000   0.00000000   0.00000000  -0.00976560
  0.68200000   0.00000000   0.01747906  -0.00023727   0.00000000   0.00000000   0.00000000   0.00000000   0.00000000  -0.00321882   0.25998299   0.00000000   0.00000000   0.00000000   0.00000000   0.00000000   0.00000000  -0.02197300
  0.68400000   0.00302240   0.01747953  -0.00023182  -0.00000070   0.00000000   0.00000000   0.00000000   0.00000000  -0.00322494   0.26010398   0.00000000   0.00000000   0.00000000   0.00000000   0.00000000   0.00000000  -0.01464800
  0.68600000   0.00000000   0.01747999  -0.00022705   0.00000000   0.00000000   0.00000000   0.00000000   0.00000000  -0.00324500   0.26021317   0.00000000   0.00000000   0.00000000   0.00000000   0.00000000   0.00000000  -0.01220700
  0.68800000   0.00302240   0.01748045  -0.00022234  -0.00000067   0.00000000   0.00000000   0.00000000   0.00000000  -0.00328010   0.26028193   0.00000000   0.00000000   0.00000000   0.00000000   0.00000000   0.00000000  -0.01464800
  0.69000000   0.00137334   0.01748089  -0.00021733  -0.00000030   0.00000000   0.00000000   0.00000000   0.00000000  -0.00332871   0.26029210   0.00000000   0.00000000   0.00000000   0.00000000   0.00000000   0.00000000  -0.02441400
  0.69200000   0.00000000   0.01748133  -0.00021047   0.00000000   0.00000000   0.00000000   0.00000000   0.00000000  -0.00338581   0.26024384   0.00000000   0.00000000   0.00000000   0.00000000   0.00000000   0.00000000  -0.01464800
  0.69400000   0.00137334   0.01748175  -0.00019890  -0.00000027   0.00000000   0.00000000   0.00000000   0.00000000  -0.00344436   0.26014813   0.00000000   0.00000000   0.00000000   0.00000000   0.00000000   0.00000000  -0.01953100
  0.69600000   0.00000000   0.01748215  -0.00017991   0.00000000   0.00000000   0.00000000   0.00000000   0.00000000  -0.00349840   0.26001589   0.00000000   0.00000000   0.00000000   0.00000000   0.00000000   0.00000000  -0.01464800
  0.69800000   0.00137334   0.01748251  -0.00015262  -0.00000021   0.00000000   0.00000000   0.00000000   0.00000000  -0.00354462   0.25986020   0.00000000   0.00000000   0.00000000   0.00000000   0.00000000   0.00000000  -0.01220700
  0.70000000   0.00618860   0.01748281  -0.00011802  -0.00000073   0.00000000   0.00000000   0.00000000   0.00000000  -0.00358182   0.25970234   0.00000000   0.00000000   0.00000000   0.00000000   0.00000000   0.00000000  -0.01464800
  0.70200000   0.00618860   0.01748305  -0.00007808  -0.00000048   0.00000000   0.00000000   0.00000000   0.00000000  -0.00360942   0.25956623   0.00000000   0.00000000   0.00000000   0.00000000   0.00000000   0.00000000  -0.01709000
  0.70400000   0.00000000   0.01748320  -0.00003494   0.00000000   0.00000000   0.00000000   0.00000000   0.00000000  -0.00362659   0.25946857   0.00000000   0.00000000   0.00000000   0.00000000   0.00000000   0.00000000  -0.00976560
  0.70600000   0.00137334   0.01748327   0.00000931   0.00000001   0.00000000   0.00000000   0.00000000   0.00000000  -0.00363304   0.25941809   0.00000000   0.00000000   0.00000000   0.00000000   0.00000000   0.00000000  -0.01709000
  0.70800000   0.00000000   0.01748326   0.00005254   0.00000000   0.00000000   0.00000000   0.00000000   0.00000000  -0.00363004   0.25941962   0.00000000   0.00000000   0.00000000   0.00000000   0.00000000   0.00000000  -0.01709000
  0.71000000   0.00137334   0.01748315   0.00009267   0.00000013   0.00000000   0.00000000   0.00000000   0.00000000  -0.00361953   0.25947369   0.00000000   0.00000000   0.00000000   0.00000000   0.00000000   0.00000000  -0.01464800
  0.71200000   0.00137334   0.01748296   0.00012757   0.00000018   0.00000000   0.00000000   0.00000000   0.00000000  -0.00360203   0.25957346   0.00000000   0.00000000   0.00000000   0.00000000   0.00000000   0.00000000  -0.01953100
  0.71400000   0.00137334   0.01748271   0.00015511   0.00000021   0.00000000   0.00000000   0.00000000   0.00000000  -0.00357565   0.25970444   0.00000000   0.00000000   0.00000000   0.00000000   0.00000000   0.00000000  -0.01464800
  0.71600000   0.00137334   0.01748240   0.00017316   0.00000024   0.00000000   0.00000000   0.00000000   0.00000000  -0.00353648   0.25984852   0.00000000   0.00000000   0.00000000   0.00000000   0.00000000   0.00000000  -0.01709000
  0.71800000   0.00302240   0.01748205   0.00017997   0.00000054   0.00000000   0.00000000   0.00000000   0.00000000  -0.00348057   0.25999019   0.00000000   0.00000000   0.00000000   0.00000000   0.00000000   0.00000000  -0.02441400
  0.72000000   0.00000000   0.01748169   0.00017510   0.00000000   0.00000000   0.00000000   0.00000000   0.00000000  -0.00340631   0.26012155   0.00000000   0.00000000   0.00000000   0.00000000   0.00000000   0.00000000  -0.01220700
  0.72200000   0.00302240   0.01748134   0.00016009   0.00000048   0.00000000   0.00000000   0.00000000   0.00000000  -0.00331517   0.26024112   0.00000000   0.00000000   0.00000000   0.00000000   0.00000000   0.00000000  -0.01220700
  0.72400000   0.00460550   0.01748102   0.00013808   0.00000064   0.00000000   0.00000000   0.00000000   0.00000000  -0.00321041   0.26034655   0.00000000   0.00000000   0.00000000   0.00000000   0.00000000   0.00000000  -0.01464800
  0.72600000   0.00137334   0.01748075   0.00011281   0.00000015   0.00000000   0.00000000   0.00000000   0.00000000  -0.00309535   0.26043040   0.00000000   0.00000000   0.00000000   0.00000000   0.00000000   0.00000000  -0.01709000
  0.72800000   0.00000000   0.01748052   0.00008764   0.00000000   0.00000000   0.00000000   0.00000000   0.00000000  -0.00297331   0.26048597   0.00000000   0.00000000   0.00000000   0.00000000   0.00000000   0.00000000  -0.01220700
  0.73000000   0.00000000   0.01748035   0.00006469   0.00000000   0.00000000   0.00000000   0.00000000   0.00000000  -0.00284820   0.26051427   0.00000000   0.00000000   0.00000000   0.00000000   0.00000000   0.00000000  -0.00732420
  0.73200000   0.00000000   0.01748022   0.00004480   0.00000000   0.00000000   0.00000000   0.00000000   0.00000000  -0.00272430   0.26052141   0.00000000   0.00000000   0.00000000   0.00000000   0.00000000   0.00000000  -0.01220700
  0.73400000   0.00460550   0.01748013   0.00002866   0.00000013   0.00000000   0.00000000   0.00000000   0.00000000  -0.00260550   0.26051104   0.00000000   0.00000000   0.00000000   0.00000000   0.00000000   0.00000000  -0.01464800
  0.73600000   0.00302240   0.01748007   0.00001739   0.00000005   0.00000000   0.00000000   0.00000000   0.00000000  -0.00249591   0.26048431   0.00000000   0.00000000   0.00000000   0.00000000   0.00000000   0.00000000  -0.00976560
  0.73800000   0.00302240   0.01748003   0.00001168   0.00000004   0.00000000   0.00000000   0.00000000   0.00000000  -0.00240115   0.26044731   0.00000000   0.00000000   0.00000000   0.00000000   0.00000000   0.00000000  -0.01709000
  0.74000000   0.00137334   0.01748001   0.00001187   0.00000002   0.00000000   0.00000000   0.00000000   0.00000000  -0.00232670   0.26041422   0.00000000   0.00000000   0.00000000   0.00000000   0.00000000   0.00000000  -0.01953100
  0.74200000   0.00302240   0.01747999   0.00001864   0.00000006   0.00000000   0.00000000   0.00000000   0.00000000  -0.00227593   0.26040193   0.00000000   0.00000000   0.00000000   0.00000000   0.00000000   0.00000000  -0.01953100
  0.74400000   0.00137334   0.01747995   0.00003233   0.00000004   0.00000000   0.00000000   0.00000000   0.00000000  -0.00225149   0.26042333   0.00000000   0.00000000   0.00000000   0.00000000   0.00000000   0.00000000  -0.01953100
  0.74600000   0.00302240   0.01747989   0.00005194   0.00000016   0.00000000   0.00000000   0.00000000   0.00000000  -0.00225623   0.26048181   0.00000000   0.00000000   0.00000000   0.00000000   0.00000000   0.00000000  -0.01709000
  0.74800000   0.00137334   0.01747978   0.00007580   0.00000010   0.00000000   0.00000000   0.00000000   0.00000000  -0.00229054   0.26056621   0.00000000   0.00000000   0.00000000   0.00000000   0.00000000   0.00000000  -0.01953100
  0.75000000   0.00137334   0.01747963   0.00010319   0.00000014   0.00000000   0.00000000   0.00000000   0.00000000  -0.00235015   0.26065312   0.00000000   0.00000000   0.00000000   0.00000000   0.00000000   0.00000000  -0.01464800
  0.75200000   0.00137334   0.01747942   0.00013458   0.00000018   0.00000000   0.00000000   0.00000000   0.00000000  -0.00242762   0.26071579   0.00000000   0.00000000   0.00000000   0.00000000   0.00000000   0.00000000  -0.01464800
  0.75400000   0.00137334   0.01747915   0.00017042   0.00000023   0.00000000   0.00000000   0.00000000   0.00000000  -0.00251620   0.26073124   0.00000000   0.00000000   0.00000000   0.00000000   0.00000000   0.00000000  -0.01709000
  0.75600000   0.00000000   0.01747881   0.00021072   0.00000000   0.00000000   0.00000000   0.00000000   0.00000000  -0.00261221   0.26068436   0.00000000   0.00000000   0.00000000   0.00000000   0.00000000   0.00000000  -0.01220700
  0.75800000   0.00000000   0.01747839   0.00025587   0.00000000   0.00000000   0.00000000   0.00000000   0.00000000  -0.00271422   0.26057094   0.00000000   0.00000000   0.00000000   0.00000000   0.00000000   0.00000000  -0.01953100
  0.76000000   0.00460550   0.01747788   0.00030639   0.00000141   0.00000000   0.00000000   0.00000000   0.00000000  -0.00282074   0.26040038   0.00000000   0.00000000   0.00000000   0.00000000   0.00000000   0.00000000  -0.01464800
  0.76200000   0.00137334   0.01747727   0.00036160   0.00000050   0.00000000   0.00000000   0.00000000   0.00000000  -0.00292971   0.26019359   0.00000000   0.00000000   0.00000000   0.00000000   0.00000000   0.00000000  -0.02441400
  0.76400000   0.00137334   0.01747654   0.00041936   0.00000058   0.00000000   0.00000000   0.00000000   0.00000000  -0.00303965   0.25997141   0.00000000   0.00000000   0.00000000   0.00000000   0.00000000   0.00000000  -0.01464800
  0.76600000   0.00302240   0.01747571   0.00047681   0.00000144   0.00000000   0.00000000   0.00000000   0.00000000  -0.00315018   0.25974549   0.00000000   0.00000000   0.00000000   0.00000000   0.00000000   0.00000000  -0.01953100
  0.76800000   0.00302240   0.01747475   0.00053091   0.00000160   0.00000000   0.00000000   0.00000000   0.00000000  -0.00325991   0.25952412   0.00000000   0.00000000   0.00000000   0.00000000   0.00000000   0.00000000  -0.01709000
  0.77000000   0.00302240   0.01747369   0.00057846   0.00000175   0.00000000   0.00000000   0.00000000   0.00000000  -0.00336469   0.25932114   0.00000000   0.00000000   0.00000000   0.00000000   0.00000000   0.00000000  -0.01220700
  0.77200000   0.00302240   0.01747253   0.00061619   0.00000186   0.00000000   0.00000000   0.00000000   0.00000000  -0.00345868   0.25915437   0.00000000   0.00000000   0.00000000   0.00000000   0.00000000   0.00000000  -0.01709000
  0.77400000   0.00137334   0.01747130   0.00064086   0.00000088   0.00000000   0.00000000   0.00000000   0.00000000  -0.00353516   0.25903653   0.00000000   0.00000000   0.00000000   0.00000000   0.00000000   0.00000000  -0.01953100
  0.77600000   0.00618860   0.01747002   0.00065016   0.00000402   0.00000000   0.00000000   0.00000000   0.00000000  -0.00358715   0.25897098   0.00000000   0.00000000   0.00000000   0.00000000   0.00000000   0.00000000  -0.01220700
  0.77800000   0.00302240   0.01746872   0.00064366   0.00000195   0.00000000   0.00000000   0.00000000   0.00000000  -0.00361018   0.25895833   0.00000000   0.00000000   0.00000000   0.00000000   0.00000000   0.00000000  -0.01709000
  0.78000000   0.00460550   0.01746743   0.00062263   0.00000287   0.00000000   0.00000000   0.00000000   0.00000000  -0.00360415   0.25900349   0.00000000   0.00000000   0.00000000   0.00000000   0.00000000   0.00000000  -0.01953100
  0.78200000   0.00302240   0.01746619   0.00058911   0.00000178   0.00000000   0.00000000   0.00000000   0.00000000  -0.00357134   0.25911387   0.00000000   0.00000000   0.00000000   0.00000000   0.00000000   0.00000000  -0.02197300
  0.78400000   0.00137334   0.01746501   0.00054512   0.00000075   0.00000000   0.00000000   0.00000000   0.00000000  -0.00351411   0.25929421   0.00000000   0.00000000   0.00000000   0.00000000   0.00000000   0.00000000  -0.01709000
  0.78600000   0.00302240   0.01746392   0.00049256   0.00000149   0.00000000   0.00000000   0.00000000   0.00000000  -0.00343427   0.25954431   0.00000000   0.00000000   0.00000000   0.00000000   0.00000000   0.00000000  -0.00488280
  0.78800000   0.00137334   0.01746293   0.00043317   0.00000059   0.00000000   0.00000000   0.00000000   0.00000000  -0.00333437   0.25985581   0.00000000   0.00000000   0.00000000   0.00000000   0.00000000   0.00000000  -0.01464800
  0.79000000   0.00137334   0.01746207   0.00036858   0.00000051   0.00000000   0.00000000   0.00000000   0.00000000  -0.00322012   0.26020813   0.00000000   0.00000000   0.00000000   0.00000000   0.00000000   0.00000000  -0.01709000
  0.79200000   0.00000000   0.01746133   0.00030031   0.00000000   0.00000000   0.00000000   0.00000000   0.00000000  -0.00310053   0.26057217   0.00000000   0.00000000   0.00000000   0.00000000   0.00000000   0.00000000  -0.01220700
  0.79400000   0.00000000   0.01746073   0.00022980   0.00000000   0.00000000   0.00000000   0.00000000   0.00000000  -0.00298527   0.26091880   0.00000000   0.00000000   0.00000000   0.00000000   0.00000000   0.00000000  -0.01464800
  0.79600000   0.00302240   0.01746027   0.00015838   0.00000048   0.00000000   0.00000000   0.00000000   0.00000000  -0.00288219   0.26122418   0.00000000   0.00000000   0.00000000   0.00000000   0.00000000   0.00000000  -0.01220700
  0.79800000   0.00618860   0.01745995   0.00008737   0.00000054   0.00000000   0.00000000   0.00000000   0.00000000  -0.00279667   0.26147336   0.00000000   0.00000000   0.00000000   0.00000000   0.00000000   0.00000000  -0.01953100
  0.80000000   0.00302240   0.01745978   0.00001802   0.00000005   0.00000000   0.00000000   0.00000000   0.00000000  -0.00273149   0.26166092   0.00000000   0.00000000   0.00000000   0.00000000   0.00000000   0.00000000  -0.01220700
  0.80200000   0.00460550   0.01745974  -0.00004845  -0.00000022   0.00000000   0.00000000   0.00000000   0.00000000  -0.00268678   0.26178808   0.00000000   0.00000000   0.00000000   0.00000000   0.00000000   0.00000000  -0.01464800
  0.80400000   0.00137334   0.01745984  -0.00011079  -0.00000015   0.00000000   0.00000000   0.00000000   0.00000000  -0.00266069   0.26185949   0.00000000   0.00000000   0.00000000   0.00000000   0.00000000   0.00000000  -0.00976560
  0.80600000   0.00302240   0.01746006  -0.00016778  -0.00000051   0.00000000   0.00000000   0.00000000   0.00000000  -0.00265026   0.26187900   0.00000000   0.00000000   0.00000000   0.00000000   0.00000000   0.00000000  -0.01953100
  0.80800000   0.00000000   0.01746040  -0.00021813   0.00000000   0.00000000   0.00000000   0.00000000   0.00000000  -0.00265195   0.26184686   0.00000000   0.00000000   0.00000000   0.00000000   0.00000000   0.00000000  -0.01220700
  0.81000000   0.00137334   0.01746083  -0.00026055  -0.00000036   0.00000000   0.00000000   0.00000000   0.00000000  -0.00266166   0.26176218   0.00000000   0.00000000   0.00000000   0.00000000   0.00000000   0.00000000  -0.01709000
  0.81200000   0.00137334   0.01746135  -0.00029367  -0.00000040   0.00000000   0.00000000   0.00000000   0.00000000  -0.00267548   0.26162606   0.00000000   0.00000000   0.00000000   0.00000000   0.00000000   0.00000000  -0.01464800
  0.81400000   0.00302240   0.01746194  -0.00031633  -0.00000096   0.00000000   0.00000000   0.00000000   0.00000000  -0.00269129   0.26144325   0.00000000   0.00000000   0.00000000   0.00000000   0.00000000   0.00000000  -0.00976560
  0.81600000   0.00460550   0.01746257  -0.00032833  -0.00000151   0.00000000   0.00000000   0.00000000   0.00000000  -0.00270985   0.26122695   0.00000000   0.00000000   0.00000000   0.00000000   0.00000000   0.00000000  -0.01464800
  0.81800000   0.00137334   0.01746323  -0.00033087  -0.00000045   0.00000000   0.00000000   0.00000000   0.00000000  -0.00273360   0.26100451   0.00000000   0.00000000   0.00000000   0.00000000   0.00000000   0.00000000  -0.01709000
  0.82000000   0.00137334   0.01746389  -0.00032538  -0.00000045   0.00000000   0.00000000   0.00000000   0.00000000  -0.00276362   0.26081202   0.00000000   0.00000000   0.00000000   0.00000000   0.00000000   0.00000000  -0.02685500
  0.82200000   0.00000000   0.01746454  -0.00031200   0.00000000   0.00000000   0.00000000   0.00000000   0.00000000  -0.00279814   0.26067737   0.00000000   0.00000000   0.00000000   0.00000000   0.00000000   0.00000000  -0.01709000
  0.82400000   0.00000000   0.01746517  -0.00028980   0.00000000   0.00000000   0.00000000   0.00000000   0.00000000  -0.00283362   0.26060981   0.00000000   0.00000000   0.00000000   0.00000000   0.00000000   0.00000000  -0.01220700
  0.82600000   0.00137334   0.01746575  -0.00025829  -0.00000035   0.00000000   0.00000000   0.00000000   0.00000000  -0.00286596   0.26060789   0.00000000   0.00000000   0.00000000   0.00000000   0.00000000   0.00000000  -0.01709000
  0.82800000   0.00302240   0.01746626  -0.00021828  -0.00000066   0.00000000   0.00000000   0.00000000   0.00000000  -0.00289087   0.26066962   0.00000000   0.00000000   0.00000000   0.00000000   0.00000000   0.00000000  -0.01220700
  0.83000000   0.00137334   0.01746670  -0.00017097  -0.00000023   0.00000000   0.00000000   0.00000000   0.00000000  -0.00290509   0.26078878   0.00000000   0.00000000   0.00000000   0.00000000   0.00000000   0.00000000  -0.00244140
  0.83200000   0.00618860   0.01746704  -0.00011721  -0.00000073   0.00000000   0.00000000   0.00000000   0.00000000  -0.00290733   0.26094785   0.00000000   0.00000000   0.00000000   0.00000000   0.00000000   0.00000000  -0.02197300
  0.83400000   0.00460550   0.01746728  -0.00005840  -0.00000027   0.00000000   0.00000000   0.00000000   0.00000000  -0.00289865   0.26112070   0.00000000   0.00000000   0.00000000   0.00000000   0.00000000   0.00000000  -0.02197300
  0.83600000   0.00137334   0.01746739   0.00000255   0.00000000   0.00000000   0.00000000   0.00000000   0.00000000  -0.00288294   0.26128183   0.00000000   0.00000000   0.00000000   0.00000000   0.00000000   0.00000000  -0.00976560
  0.83800000   0.00460550   0.01746739   0.00006178   0.00000028   0.00000000   0.00000000   0.00000000   0.00000000  -0.00286645   0.26141558   0.00000000   0.00000000   0.00000000   0.00000000   0.00000000   0.00000000  -0.01464800
  0.84000000   0.00137334   0.01746726   0.00011537   0.00000016   0.00000000   0.00000000   0.00000000   0.00000000  -0.00285557   0.26151858   0.00000000   0.00000000   0.00000000   0.00000000   0.00000000   0.00000000  -0.01220700
  0.84200000   0.00460550   0.01746703   0.00016027   0.00000074   0.00000000   0.00000000   0.00000000   0.00000000  -0.00285568   0.26159492   0.00000000   0.00000000   0.00000000   0.00000000   0.00000000   0.00000000  -0.01220700
  0.84400000   0.00137334   0.01746671   0.00019502   0.00000027   0.00000000   0.00000000   0.00000000   0.00000000  -0.00287094   0.26165139   0.00000000   0.00000000   0.00000000   0.00000000   0.00000000   0.00000000  -0.01709000
  0.84600000   0.00137334   0.01746632   0.00021903   0.00000030   0.00000000   0.00000000   0.00000000   0.00000000  -0.00290300   0.26169345   0.00000000   0.00000000   0.00000000   0.00000000   0.00000000   0.00000000  -0.01464800
  0.84800000   0.00302240   0.01746588   0.00023131   0.00000070   0.00000000   0.00000000   0.00000000   0.00000000  -0.00295042   0.26172069   0.00000000   0.00000000   0.00000000   0.00000000   0.00000000   0.00000000  -0.01464800
  0.85000000   0.00137334   0.01746542   0.00023081   0.00000032   0.00000000   0.00000000   0.00000000   0.00000000  -0.00301127   0.26172662   0.00000000   0.00000000   0.00000000   0.00000000   0.00000000   0.00000000  -0.01220700
  0.85200000   0.00137334   0.01746496   0.00021768   0.00000030   0.00000000   0.00000000   0.00000000   0.00000000  -0.00308587   0.26170420   0.00000000   0.00000000   0.00000000   0.00000000   0.00000000   0.00000000  -0.01220700
  0.85400000   0.00460550   0.01746452   0.00019326   0.00000089   0.00000000   0.00000000   0.00000000   0.00000000  -0.00317582   0.26165128   0.00000000   0.00000000   0.00000000   0.00000000   0.00000000   0.00000000  -0.01709000
  0.85600000   0.00618860   0.01746414   0.00015933   0.00000099   0.00000000   0.00000000   0.00000000   0.00000000  -0.00328115   0.26157265   0.00000000   0.00000000   0.00000000   0.00000000   0.00000000   0.00000000  -0.01709000
  0.85800000   0.00000000   0.01746382   0.00011766   0.00000000   0.00000000   0.00000000   0.00000000   0.00000000  -0.00339989   0.26148077   0.00000000   0.00000000   0.00000000   0.00000000   0.00000000   0.00000000  -0.02197300
  0.86000000   0.00302240   0.01746358   0.00006999   0.00000021   0.00000000   0.00000000   0.00000000   0.00000000  -0.00353046   0.26139365   0.00000000   0.00000000   0.00000000   0.00000000   0.00000000   0.00000000  -0.01953100
  0.86200000   0.00460550   0.01746344   0.00001802   0.00000008   0.00000000   0.00000000   0.00000000   0.00000000  -0.00367281   0.26132594   0.00000000   0.00000000   0.00000000   0.00000000   0.00000000   0.00000000  -0.00976560
  0.86400000   0.00302240   0.01746341  -0.00003656  -0.00000011   0.00000000   0.00000000   0.00000000   0.00000000  -0.00382679   0.26128369   0.00000000   0.00000000   0.00000000   0.00000000   0.00000000   0.00000000  -0.01709000
  0.86600000   0.00137334   0.01746348  -0.00009205  -0.00000013   0.00000000   0.00000000   0.00000000   0.00000000  -0.00399030   0.26126832   0.00000000   0.00000000   0.00000000   0.00000000   0.00000000   0.00000000  -0.01953100
  0.86800000   0.00460550   0.01746366  -0.00014676  -0.00000068   0.00000000   0.00000000   0.00000000   0.00000000  -0.00415937   0.26127928   0.00000000   0.00000000   0.00000000   0.00000000   0.00000000   0.00000000  -0.01953100
  0.87000000   0.00137334   0.01746396  -0.00019896  -0.00000027   0.00000000   0.00000000   0.00000000   0.00000000  -0.00432938   0.26131407   0.00000000   0.00000000   0.00000000   0.00000000   0.00000000   0.00000000  -0.01709000
  0.87200000   0.00137334   0.01746436  -0.00024692  -0.00000034   0.00000000   0.00000000   0.00000000   0.00000000  -0.00449546   0.26136947   0.00000000   0.00000000   0.00000000   0.00000000   0.00000000   0.00000000  -0.02685500
  0.87400000   0.00618860   0.01746485  -0.00028881  -0.00000179   0.00000000   0.00000000   0.00000000   0.00000000  -0.00465180   0.26144075   0.00000000   0.00000000   0.00000000   0.00000000   0.00000000   0.00000000  -0.01464800
  0.87600000   0.00000000   0.01746543  -0.00032277   0.00000000   0.00000000   0.00000000   0.00000000   0.00000000  -0.00479191   0.26151962   0.00000000   0.00000000   0.00000000   0.00000000   0.00000000   0.00000000  -0.01464800
  0.87800000   0.00302240   0.01746607  -0.00034687  -0.00000105   0.00000000   0.00000000   0.00000000   0.00000000  -0.00491114   0.26159396   0.00000000   0.00000000   0.00000000   0.00000000   0.00000000   0.00000000  -0.01464800
  0.88000000   0.00000000   0.01746677  -0.00035908   0.00000000   0.00000000   0.00000000   0.00000000   0.00000000  -0.00500884   0.26164936   0.00000000   0.00000000   0.00000000   0.00000000   0.00000000   0.00000000  -0.01464800
  0.88200000   0.00137334   0.01746749  -0.00035731  -0.00000049   0.00000000   0.00000000   0.00000000   0.00000000  -0.00508734   0.26167068   0.00000000   0.00000000   0.00000000   0.00000000   0.00000000   0.00000000  -0.01464800
  0.88400000   0.00000000   0.01746820  -0.00033935   0.00000000   0.00000000   0.00000000   0.00000000   0.00000000  -0.00514826   0.26164435   0.00000000   0.00000000   0.00000000   0.00000000   0.00000000   0.00000000  -0.01953100
  0.88600000   0.00000000   0.01746888  -0.00030294   0.00000000   0.00000000   0.00000000   0.00000000   0.00000000  -0.00518993   0.26156323   0.00000000   0.00000000   0.00000000   0.00000000   0.00000000   0.00000000  -0.02685500
  0.88800000   0.00137334   0.01746948  -0.00024571  -0.00000034   0.00000000   0.00000000   0.00000000   0.00000000  -0.00520943   0.26142918   0.00000000   0.00000000   0.00000000   0.00000000   0.00000000   0.00000000  -0.00488280
  0.89000000   0.00000000   0.01746998  -0.00016542   0.00000000   0.00000000   0.00000000   0.00000000   0.00000000  -0.00520674   0.26124975   0.00000000   0.00000000   0.00000000   0.00000000   0.00000000   0.00000000  -0.01464800
  0.89200000   0.00000000   0.01747031  -0.00006070   0.00000000   0.00000000   0.00000000   0.00000000   0.00000000  -0.00518675   0.26103494   0.00000000   0.00000000   0.00000000   0.00000000   0.00000000   0.00000000  -0.01220700
  0.89400000   0.00000000   0.01747043   0.00006828   0.00000000   0.00000000   0.00000000   0.00000000   0.00000000  -0.00515999   0.26079922   0.00000000   0.00000000   0.00000000   0.00000000   0.00000000   0.00000000  -0.02929700
  0.89600000   0.00302240   0.01747029   0.00022071   0.00000067   0.00000000   0.00000000   0.00000000   0.00000000  -0.00514486   0.26056417   0.00000000   0.00000000   0.00000000   0.00000000   0.00000000   0.00000000  -0.01953100
  0.89800000   0.00000000   0.01746985   0.00039676   0.00000000   0.00000000   0.00000000   0.00000000   0.00000000  -0.00516772   0.26035571   0.00000000   0.00000000   0.00000000   0.00000000   0.00000000   0.00000000  -0.01464800
  0.90000000   0.00137334   0.01746906   0.00059808   0.00000082   0.00000000   0.00000000   0.00000000   0.00000000  -0.00525887   0.26019453   0.00000000   0.00000000   0.00000000   0.00000000   0.00000000   0.00000000  -0.01953100
  0.90200000   0.00000000   0.01746786   0.00082691   0.00000000   0.00000000   0.00000000   0.00000000   0.00000000  -0.00544889   0.26008210   0.00000000   0.00000000   0.00000000   0.00000000   0.00000000   0.00000000  -0.01464800
  0.90400000   0.00000000   0.01746621   0.00108547   0.00000000   0.00000000   0.00000000   0.00000000   0.00000000  -0.00576727   0.25999273   0.00000000   0.00000000   0.00000000   0.00000000   0.00000000   0.00000000  -0.01464800
  0.90600000   0.00137334   0.01746404   0.00137574   0.00000189   0.00000000   0.00000000   0.00000000   0.00000000  -0.00624309   0.25988021   0.00000000   0.00000000   0.00000000   0.00000000   0.00000000   0.00000000  -0.01709000
  0.90800000   0.00302240   0.01746128   0.00169946   0.00000514   0.00000000   0.00000000   0.00000000   0.00000000  -0.00690566   0.25969182   0.00000000   0.00000000   0.00000000   0.00000000   0.00000000   0.00000000  -0.01220700
  0.91000000   0.00000000   0.01745789   0.00205779   0.00000000   0.00000000   0.00000000   0.00000000   0.00000000  -0.00778105   0.25938372   0.00000000   0.00000000   0.00000000   0.00000000   0.00000000   0.00000000  -0.00976560
  0.91200000   0.00137334   0.01745377   0.00245053   0.00000337   0.00000000   0.00000000   0.00000000   0.00000000  -0.00888711   0.25893471   0.00000000   0.00000000   0.00000000   0.00000000   0.00000000   0.00000000  -0.01709000
  0.91400000   0.00000000   0.01744887   0.00287541   0.00000000   0.00000000   0.00000000   0.00000000   0.00000000  -0.01023122   0.25835125   0.00000000   0.00000000   0.00000000   0.00000000   0.00000000   0.00000000  -0.02197300
  0.91600000   0.00000000   0.01744312   0.00332889   0.00000000   0.00000000   0.00000000   0.00000000   0.00000000  -0.01180551   0.25767358   0.00000000   0.00000000   0.00000000   0.00000000   0.00000000   0.00000000  -0.01953100
  0.91800000   0.00000000   0.01743646   0.00380780   0.00000000   0.00000000   0.00000000   0.00000000   0.00000000  -0.01357705   0.25699399   0.00000000   0.00000000   0.00000000   0.00000000   0.00000000   0.00000000  -0.01953100
  0.92000000   0.00783766   0.01742884   0.00430960   0.00003378   0.00000000   0.00000000   0.00000000   0.00000000  -0.01547926   0.25646994   0.00000000   0.00000000   0.00000000   0.00000000   0.00000000   0.00000000  -0.01464800
  0.92200000   0.00000000   0.01742023   0.00483145   0.00000000   0.00000000   0.00000000   0.00000000   0.00000000  -0.01740724   0.25632335   0.00000000   0.00000000   0.00000000   0.00000000   0.00000000   0.00000000  -0.00732420
  0.92400000   0.00000000   0.01741056   0.00536956   0.00000000   0.00000000   0.00000000   0.00000000   0.00000000  -0.01921260   0.25684112   0.00000000   0.00000000   0.00000000   0.00000000   0.00000000   0.00000000  -0.01953100
  0.92600000   0.00000000   0.01739982   0.00591892   0.00000000   0.00000000   0.00000000   0.00000000   0.00000000  -0.02069777   0.25837694   0.00000000   0.00000000   0.00000000   0.00000000   0.00000000   0.00000000  -0.01220700
  0.92800000   0.00000000   0.01738799   0.00647317   0.00000000   0.00000000   0.00000000   0.00000000   0.00000000  -0.02161362   0.26134479   0.00000000   0.00000000   0.00000000   0.00000000   0.00000000   0.00000000  -0.01953100
  0.93000000   0.00000000   0.01737504   0.00702446   0.00000000   0.00000000   0.00000000   0.00000000   0.00000000  -0.02166073   0.26620137   0.00000000   0.00000000   0.00000000   0.00000000   0.00000000   0.00000000  -0.01220700
  0.93200000   0.00000000   0.01736099   0.00756345   0.00000000   0.00000000   0.00000000   0.00000000   0.00000000  -0.02049119   0.27342321   0.00000000   0.00000000   0.00000000   0.00000000   0.00000000   0.00000000  -0.02197300
  0.93400000   0.00000000   0.01734586   0.00807990   0.00000000   0.00000000   0.00000000   0.00000000   0.00000000  -0.01770900   0.28348775   0.00000000   0.00000000   0.00000000   0.00000000   0.00000000   0.00000000  -0.01220700
  0.93600000   0.00460550   0.01732970   0.00856441   0.00003944   0.00000000   0.00000000   0.00000000   0.00000000  -0.01287099   0.29685284   0.00000000   0.00000000   0.00000000   0.00000000   0.00000000   0.00000000  -0.00488280
  0.93800000   0.00000000   0.01731257   0.00900963   0.00000000   0.00000000   0.00000000   0.00000000   0.00000000  -0.00549374   0.31391911   0.00000000   0.00000000   0.00000000   0.00000000   0.00000000   0.00000000   0.07812500
  0.94000000   0.00000000   0.01729456   0.00940976   0.00000000  -0.00000002   0.00000553  -0.00002184   0.00553078   0.00493029   0.33497096   0.00000039   0.00000140   0.00000179   0.00000000  -0.00000056   0.00064889   0.47363000
  0.94200000   0.00000000   0.01727574   0.00976010   0.00000000   0.00000086   0.00002391   0.00090197   0.01285191   0.01890389   0.36011023   0.00000214   0.00000605   0.00000819   0.00000000   0.00002327   0.00134397  -0.03173800
  0.94400000   0.00000000   0.01725622   0.01005830   0.00000000   0.00000482   0.00005904   0.00306407   0.02227531   0.03687832   0.38920956   0.00000652   0.00001494   0.00002147   0.00000000   0.00007905   0.00209329  -0.10742000
  0.94600000   0.00618860   0.01723610   0.01030491   0.00006377   0.00001468   0.00011541   0.00678760   0.03409432   0.05918880   0.42191687   0.00001559   0.00002921   0.00004480   0.00000619   0.00017512   0.00290442  -0.09277300
  0.94800000   0.00942076   0.01721549   0.01050266   0.00009894   0.00003388   0.00019807   0.01241425   0.04856879   0.08597883   0.45772041   0.00003242   0.00005013   0.00008255   0.00002180   0.00032029   0.00378405  -0.02685500
  0.95000000   0.02070033   0.01719448   0.01065564   0.00022058   0.00006658   0.00031256   0.02028647   0.06591597   0.11712437   0.49603282   0.00006136   0.00007911   0.00014047   0.00005192   0.00052339   0.00473781  -0.15869000
  0.95200000   0.03039681   0.01717317   0.01076910   0.00032735   0.00011759   0.00046478   0.03072467   0.08630620   0.15218137   0.53623124   0.00010827   0.00011763   0.00022590   0.00010302   0.00079270   0.00577007  -0.10010000
  0.95400000   0.05453906   0.01715163   0.01084938   0.00059172   0.00019232   0.00066095   0.04400269   0.10985919   0.19039131   0.57763185   0.00018067   0.00016728   0.00034795   0.00018795   0.00113527   0.00688394   0.93994000
  0.95600000   0.08514564   0.01712994   0.01090378   0.00092841   0.00029665   0.00090744   0.06032651   0.13663726   0.23076347   0.61943841   0.00028779   0.00022967   0.00051746   0.00032764   0.00155642   0.00808101  -0.47119000
  0.95800000   0.12215057   0.01710813   0.01093983   0.00133631   0.00043679   0.00121072   0.07982159   0.16663685   0.27220961   0.66074699   0.00044040   0.00030643   0.00074683   0.00053493   0.00205940   0.00936119   0.19043000
  0.96000000   0.16245362   0.01708625   0.01096433   0.00178120   0.00061915   0.00157714   0.10253027   0.19978398   0.31367422   0.70064494   0.00065050   0.00039917   0.00104967   0.00081954   0.00264528   0.01072258  -0.40039000
  0.96200000   0.21720244   0.01706432   0.01098306   0.00238555   0.00085009   0.00201286   0.12841696   0.23593774   0.35420248   0.73831787   0.00093083   0.00050945   0.00144028   0.00119919   0.00331316   0.01216155  -0.14893000
  0.96400000   0.27676653   0.01704235   0.01100164   0.00304489   0.00113589   0.00252370   0.15737534   0.27489940   0.39292358   0.77308902   0.00129434   0.00063874   0.00193309   0.00169316   0.00406028   0.01367295  -0.11963000
  0.96600000   0.34279493   0.01702035   0.01102643   0.00377980   0.00148249   0.00311502   0.18923236   0.31642444   0.42898746   0.80445316   0.00175354   0.00078841   0.00254195   0.00231272   0.00488219   0.01525049  -0.11963000
  0.96800000   0.41040643   0.01699830   0.01106477   0.00454105   0.00189547   0.00379168   0.22374887   0.36023766   0.46153855   0.83212387   0.00231987   0.00095967   0.00327954   0.00306592   0.00577272   0.01688707  -0.08789100
  0.97000000   0.48131605   0.01697617   0.01112480   0.00535455   0.00237985   0.00455797   0.26062214   0.40604999   0.48979183   0.85603010   0.00300313   0.00115361   0.00415674   0.00395765   0.00672405   0.01857523  -0.07324200
  0.97200000   0.56020713   0.01695392   0.01121451   0.00628245   0.00293997   0.00541760   0.29949789   0.45357582   0.51320257   0.87633237   0.00381105   0.00137118   0.00518223   0.00499917   0.00772705   0.02030759  -0.04638700
  0.97400000   0.62623553   0.01693149   0.01134035   0.00710173   0.00357946   0.00637372   0.33999569   0.50255364   0.53164074   0.89349135   0.00474923   0.00161318   0.00636241   0.00618561   0.00877189   0.02207741  -0.01220700
  0.97600000   0.69549609   0.01690881   0.01150639   0.00800265   0.00430120   0.00742905   0.38174329   0.55276722   0.54544720   0.90821502   0.00582151   0.00188028   0.00770178   0.00750734   0.00984898   0.02387912  -0.01464800
  0.97800000   0.77280407   0.01688580   0.01171469   0.00905316   0.00510735   0.00858587   0.42440797   0.60405705   0.55530173   0.92125862   0.00703059   0.00217307   0.00920366   0.00897565   0.01094973   0.02570859   0.05615200
  0.98000000   0.85169515   0.01686237   0.01196626   0.01019161   0.00599947   0.00984624   0.46771262   0.65631769   0.56195820   0.93326203   0.00837865   0.00249206   0.01087072   0.01060014   0.01206699   0.02756311  -0.07568400
  0.98200000   0.93223529   0.01683843   0.01226121   0.01143033   0.00697861   0.01121205   0.51143189   0.70948593   0.56599880   0.94467446   0.00986763   0.00283775   0.01270538   0.01238407   0.01319494   0.02944105   0.02929700
  0.98400000   1.02880430   0.01681391   0.01259777   0.01296064   0.00804542   0.01268506   0.55537534   0.76352432   0.56774238   0.95571196   0.01149920   0.00321056   0.01470977   0.01434511   0.01432868   0.03134144   0.08544900
  0.98600000   1.14958153   0.01678872   0.01297136   0.01491164   0.00920017   0.01426699   0.59937062   0.81840313   0.56733569   0.96635733   0.01327447   0.00361095   0.01688542   0.01652350   0.01546376   0.03326350   0.06591800
  0.98800000   1.28163834   0.01676277   0.01337427   0.01714097   0.01044280   0.01595947   0.64325736   0.87408328   0.56494236   0.97638662   0.01519364   0.00403931   0.01923295   0.01895472   0.01659604   0.03520625  -0.09521500
  0.99000000   1.44106955   0.01673602   0.01379573   0.01988061   0.01177295   0.01776406   0.68689428   0.93050077   0.56089006   0.98538046   0.01725575   0.00449605   0.02175180   0.02167743   0.01772187   0.03716802   0.01464800
  0.99200000   1.65528258   0.01670843   0.01422281   0.02354278   0.01319001   0.01968211   0.73017183   0.98755232   0.55567092   0.99274562   0.01945850   0.00498150   0.02444000   0.02477378   0.01883843   0.03914614  -0.01709000
  0.99400000   1.89523415   0.01667999   0.01464168   0.02774941   0.01469320   0.02171475   0.77301923   1.04508400   0.54979192   0.99776768   0.02179789   0.00549596   0.02729385   0.02832430   0.01994390   0.04113666   0.00732420
  0.99600000   2.15611889   0.01665070   0.01503861   0.03242503   0.01628162   0.02386271   0.81539759   1.10288344   0.54356975   0.99965393   0.02426780   0.00603961   0.03030741   0.03237565   0.02103726   0.04313408  -0.05615200
  0.99800000   2.41539416   0.01662063   0.01540084   0.03719911   0.01795430   0.02612627   0.85727976   1.16067462   0.53699025   0.99755458   0.02685901   0.00661251   0.03347152   0.03694716   0.02211782   0.04513129  -0.06103500
  1.00000000   2.66179026   0.01658983   0.01571751   0.04183672   0.01971020   0.02850506   0.89862442   1.21811459   0.52970201   0.99059253   0.02955814   0.00721457   0.03677272   0.04202435   0.02318451   0.04711943  -0.00732420
  1.00200000   2.87436741   0.01655839   0.01597970   0.04593152   0.02154818   0.03099797   0.93935442   1.27479247   0.52113190   0.97789278   0.03234653   0.00784552   0.04019205   0.04756050   0.02423534   0.04908792  -0.03173800
  1.00400000   3.04342915   0.01652643   0.01617942   0.04924091   0.02346688   0.03360299   0.97934567   1.33023029   0.51064246   0.95859908   0.03519933   0.00850485   0.04370418   0.05347830   0.02526712   0.05102441  -0.01953100
  1.00600000   3.14171318   0.01649407   0.01630887   0.05123779   0.02546465   0.03631711   1.01842627   1.38388634   0.49763679   0.93192306   0.03808510   0.00919179   0.04727689   0.05966344   0.02627540   0.05291493   0.01464800
  1.00800000   3.17067069   0.01646145   0.01636084   0.05187484   0.02753946   0.03913616   1.05638000   1.43516435   0.48156947   0.89724542   0.04096570   0.00990528   0.05087098   0.06597583   0.02725460   0.05474410  -0.01953100
  1.01000000   3.10945755   0.01642873   0.01632996   0.05077733   0.02968879   0.04205475   1.09294858   1.48343059   0.46189997   0.85421964   0.04379683   0.01064397   0.05444080   0.07225596   0.02819807   0.05649557   0.06103500
  1.01200000   2.97258549   0.01639607   0.01621369   0.04819657   0.03190957   0.04506622   1.12783119   1.52803821   0.43807128   0.80285307   0.04652906   0.01140617   0.05793523   0.07833800   0.02909804   0.05815264  -0.00488280
  1.01400000   2.79547633   0.01636365   0.01601228   0.04476196   0.03419809   0.04816262   1.16068612   1.56835745   0.40958598   0.74357925   0.04910949   0.01218986   0.06129935   0.08410606   0.02994570   0.05969907   0.00000000
  1.01600000   2.56677136   0.01633162   0.01572784   0.04036977   0.03654991   0.05133479   1.19114263   1.60381082   0.37619202   0.67731357   0.05148429   0.01299273   0.06447702   0.08946831   0.03073148   0.06111996   0.00244140
  1.01800000   2.30266435   0.01630017   0.01536305   0.03537595   0.03895989   0.05457251   1.21882900   1.63391146   0.33811629   0.60547914   0.05360222   0.01381219   0.06741441   0.09433774   0.03144579   0.06240276   0.02197300
  1.02000000   2.00957344   0.01626944   0.01492088   0.02998460   0.04142213   0.05786472   1.24341655   1.65830263   0.29624245   0.53000897   0.05541907   0.01464545   0.07006452   0.09864998   0.03208015   0.06353824   0.01464800
  1.02200000   1.72292046   0.01623960   0.01440527   0.02481913   0.04393022   0.06119982   1.26467139   1.67679486   0.25213257   0.45328664   0.05690235   0.01548955   0.07239190   0.10238248   0.03262852   0.06452154   0.02197300
  1.02400000   1.43790336   0.01621079   0.01382165   0.01987420   0.04647739   0.06456601   1.28249968   1.68939312   0.20783724   0.37794442   0.05803522   0.01634153   0.07437675   0.10554330   0.03308849   0.06535277   0.03418000
  1.02600000   1.19628294   0.01618314   0.01317611   0.01576236   0.04905686   0.06795170   1.29697111   1.69630273   0.16552553   0.30651939   0.05881854   0.01719844   0.07601698   0.10817749   0.03346185   0.06603723   0.02197300
  1.02800000   1.04008388   0.01615679   0.01247471   0.01297474   0.05166214   0.07134591   1.30831150   1.69790796   0.12705654   0.24109172   0.05926996   0.01805751   0.07732747   0.11041385   0.03375444   0.06658485   0.02685500
  1.03000000   0.95472848   0.01613184   0.01172430   0.01119353   0.05428732   0.07473855   1.31686575   1.69472813   0.09364319   0.18306453   0.05942048   0.01891618   0.07833666   0.11240867   0.03397514   0.06700900   0.01220700
  1.03200000   0.89997966   0.01610839   0.01093286   0.00983935   0.05692723   0.07812064   1.32304235   1.68736468   0.06571315   0.13315467   0.05930956   0.01977218   0.07908174   0.11426337   0.03413449   0.06732522   0.01220700
  1.03400000   0.88230172   0.01608653   0.01010874   0.00891896   0.05957753   0.08148446   1.32725579   1.67645250   0.04299354   0.09150692   0.05898010   0.02062355   0.07960366   0.11604565   0.03424320   0.06754988   0.01464800
  1.03600000   0.85651041   0.01606631   0.00926113   0.00793226   0.06223467   0.08482353   1.32988232   1.66262017   0.02477102   0.05781511   0.05847432   0.02146867   0.07994298   0.11778447   0.03431096   0.06769920  -0.00244140
  1.03800000   0.82913600   0.01604779   0.00840076   0.00696537   0.06489579   0.08813261   1.33123862   1.64645968   0.01022158   0.03144007   0.05783103   0.02230619   0.08013722   0.11947011   0.03434596   0.06778846  -0.00488280
  1.04000000   0.79213107   0.01603099   0.00753887   0.00597177   0.06755861   0.09140758   1.33158393   1.62850548  -0.00131275   0.01153771   0.05708438   0.02313508   0.08021946   0.12109138   0.03435487   0.06783144  -0.01464800
  1.04200000   0.75182802   0.01601591   0.00668559   0.00502642   0.07022178   0.09464497   1.33158393   1.60888548  -0.01019237  -0.00283120   0.05626500   0.02395445   0.08021946   0.12263534   0.03434336   0.06784014  -0.02197300
  1.04400000   0.69384703   0.01600254   0.00584930   0.00405852   0.07288494   0.09784312   1.33158393   1.58926548  -0.01652295  -0.01261800   0.05545556   0.02476390   0.08021946   0.12408101   0.03431664   0.06782469  -0.01464800
  1.04600000   0.66970478   0.01599084   0.00503669   0.00337310   0.07554811   0.10100203   1.33158393   1.56964548  -0.02033027  -0.01872385   0.05465604   0.02556341   0.08021946   0.12544457   0.03427979   0.06779335  -0.01709000
  1.04800000   0.63909821   0.01598077   0.00425297   0.00271807   0.07821128   0.10412170   1.33158393   1.55002548  -0.02176971  -0.02196911   0.05386646   0.02635299   0.08021946   0.12675337   0.03423769   0.06775266  -0.03173800
  1.05000000   0.61653905   0.01597226   0.00350210   0.00215918   0.08087445   0.10720213   1.33158393   1.53040548  -0.02126267  -0.02308153   0.05308681   0.02713265   0.08021946   0.12800901   0.03419466   0.06770761  -0.03173800
  1.05200000   0.59886112   0.01596526   0.00278697   0.00166901   0.08353762   0.11024332   1.33158393   1.51078548  -0.01949150  -0.02267975   0.05231709   0.02790236   0.08021946   0.12922441   0.03415391   0.06766185  -0.02685500
  1.05400000   0.57788506   0.01595968   0.00210957   0.00121909   0.08620078   0.11324527   1.33158393   1.49116548  -0.01725158  -0.02126567   0.05155730   0.02866215   0.08021946   0.13040115   0.03411716   0.06761790  -0.02929700
  1.05600000   0.55697497   0.01595546   0.00147121   0.00081942   0.08886395   0.11620799   1.33158393   1.47154548  -0.01522767  -0.01923361   0.05080745   0.02941201   0.08021946   0.13153601   0.03408468   0.06757740  -0.02197300
  1.05800000   0.53929704   0.01595252   0.00087264   0.00047061   0.09152712   0.11913146   1.33158393   1.45192548  -0.01379796  -0.01687844   0.05006752   0.03015193   0.08021946   0.13263228   0.03405566   0.06754129  -0.04638700
  1.06000000   0.50869046   0.01595077   0.00031426   0.00015986   0.09419029   0.12201569   1.33158393   1.43230548  -0.01295516  -0.01440874   0.04933753   0.03088193   0.08021946   0.13368027   0.03402890   0.06751000  -0.03662100
  1.06200000   0.48613131   0.01595015  -0.00020386  -0.00009910   0.09685346   0.12486068   1.33158393   1.41268548  -0.01238165  -0.01197572   0.04861747   0.03160199   0.08021946   0.13467509   0.03400357   0.06748362  -0.03906300
  1.06400000   0.46034000   0.01595055  -0.00068240  -0.00031414   0.09951662   0.12766643   1.33158393   1.39306548  -0.01164582  -0.00969219   0.04790734   0.03231212   0.08021946   0.13562157   0.03397954   0.06746195  -0.03662100
  1.06600000   0.44266206   0.01595192  -0.00112360  -0.00049737   0.10217979   0.13043294   1.33158393   1.37344548  -0.01043384  -0.00763239   0.04720714   0.03301232   0.08021946   0.13652457   0.03395746   0.06744463  -0.02441400
  1.06800000   0.41845385   0.01595417  -0.00153156  -0.00064089   0.10484296   0.13316021   1.33158393   1.35382548  -0.00871602  -0.00583622   0.04651687   0.03370258   0.08021946   0.13738568   0.03393831   0.06743116  -0.02441400
  1.07000000   0.39754375   0.01595723  -0.00191149  -0.00075990   0.10750613   0.13584824   1.33158393   1.33420548  -0.00677313  -0.00431631   0.04583654   0.03438292   0.08021946   0.13820168   0.03392282   0.06742101  -0.02929700
  1.07200000   0.37340150   0.01596105  -0.00226864  -0.00084711   0.11016929   0.13849703   1.33158393   1.31458548  -0.00507203  -0.00305670   0.04516613   0.03505332   0.08021946   0.13897263   0.03391098   0.06741363  -0.03906300
  1.07400000   0.35407450   0.01596559  -0.00260785  -0.00092337   0.11283246   0.14110658   1.33158393   1.29496548  -0.00405202  -0.00201597   0.04450566   0.03571379   0.08021946   0.13970010   0.03390185   0.06740856  -0.02441400
  1.07600000   0.33797967   0.01597080  -0.00293339  -0.00099143   0.11549563   0.14367689   1.33158393   1.27534548  -0.00392129  -0.00114049   0.04385512   0.03636433   0.08021946   0.14039216   0.03389388   0.06740540  -0.02197300
  1.07800000   0.31700361   0.01597667  -0.00324889  -0.00102991   0.11815880   0.14620797   1.33158393   1.25572548  -0.00455598  -0.00038044   0.04321451   0.03700494   0.08021946   0.14104714   0.03388540   0.06740388  -0.02929700
  1.08000000   0.30090878   0.01598317  -0.00355722  -0.00107040   0.12082197   0.14869980   1.33158393   1.23610548  -0.00554797   0.00029851   0.04258384   0.03763562   0.08021946   0.14166505   0.03387530   0.06740380  -0.01464800
  1.08200000   0.28804610   0.01599028  -0.00386045  -0.00111199   0.12348513   0.15115239   1.33158393   1.21648548  -0.00637979   0.00091570   0.04196309   0.03825637   0.08021946   0.14225401   0.03386337   0.06740502  -0.02929700
  1.08400000   0.26871911   0.01599800  -0.00415977  -0.00111781   0.12614830   0.15356574   1.33158393   1.19686548  -0.00664766   0.00148131   0.04135228   0.03886718   0.08021946   0.14281077   0.03385034   0.06740741  -0.02685500
  1.08600000   0.24780901   0.01600632  -0.00445538  -0.00110408   0.12881147   0.15593985   1.33158393   1.17724548  -0.00623166   0.00199877   0.04075139   0.03946806   0.08021946   0.14332730   0.03383746   0.06741089  -0.02685500
  1.08800000   0.22848202   0.01601523  -0.00474650  -0.00108449   0.13147464   0.15827472   1.33158393   1.15762548  -0.00533688   0.00247107   0.04016044   0.04005902   0.08021946   0.14380359   0.03382589   0.06741536  -0.02441400
  1.09000000   0.21232122   0.01602473  -0.00503159  -0.00106831   0.13413781   0.16057035   1.33158393   1.13800548  -0.00438715   0.00290970   0.03957942   0.04064003   0.08021946   0.14424439   0.03381617   0.06742074  -0.02441400
  1.09200000   0.19464329   0.01603479  -0.00530920  -0.00103340   0.13680097   0.16282674   1.33158393   1.11838548  -0.00382157   0.00333585   0.03900833   0.04121112   0.08021946   0.14465136   0.03380796   0.06742699  -0.02197300
  1.09400000   0.19141113   0.01604541  -0.00557867  -0.00106782   0.13946414   0.16504389   1.33158393   1.09876548  -0.00388975   0.00377480   0.03844718   0.04177228   0.08021946   0.14503741   0.03380025   0.06743410  -0.03418000
  1.09600000   0.17373319   0.01605657  -0.00583988  -0.00101458   0.14212731   0.16722180   1.33158393   1.07914548  -0.00453973   0.00424803   0.03789595   0.04232350   0.08021946   0.14540256   0.03379182   0.06744212  -0.02929700
  1.09800000   0.16726887   0.01606825  -0.00609304  -0.00101918   0.14479048   0.16936048   1.33158393   1.05952548  -0.00544549   0.00476337   0.03735466   0.04286480   0.08021946   0.14574356   0.03378184   0.06745113  -0.03662100
  1.10000000   0.16403672   0.01608043  -0.00633895  -0.00103982   0.14745364   0.17145991   1.33158393   1.03990548  -0.00615857   0.00530688   0.03682330   0.04339616   0.08021946   0.14607487   0.03377023   0.06746120  -0.03418000
  1.10200000   0.15598930   0.01609311  -0.00657898  -0.00102625   0.15011681   0.17352010   1.33158393   1.02028548  -0.00631488   0.00584512   0.03630187   0.04391759   0.08021946   0.14639489   0.03375776   0.06747236  -0.02685500
  1.10400000   0.15440620   0.01610627  -0.00681459  -0.00105222   0.15277998   0.17554105   1.33158393   1.00066548  -0.00580281   0.00634328   0.03579037   0.04442909   0.08021946   0.14670529   0.03374564   0.06748454  -0.02685500
  1.10600000   0.14629282   0.01611990  -0.00704750  -0.00103100   0.15544315   0.17752276   1.33158393   0.98104548  -0.00481587   0.00678592   0.03528880   0.04493066   0.08021946   0.14700599   0.03373502   0.06749767  -0.02441400
  1.10800000   0.14470972   0.01613399  -0.00727980  -0.00105346   0.15810632   0.17946523   1.33158393   0.96142548  -0.00376701   0.00717983   0.03479717   0.04542229   0.08021946   0.14729699   0.03372644   0.06751164  -0.03173800
  1.11000000   0.14147756   0.01614855  -0.00751347  -0.00106299   0.16076948   0.18136846   1.33158393   0.94180548  -0.00310348   0.00754426   0.03431546   0.04590399   0.08021946   0.14758318   0.03371957   0.06752636  -0.01220700
  1.11200000   0.13824540   0.01616358  -0.00775042  -0.00107146   0.16343265   0.18323245   1.33158393   0.92218548  -0.00310484   0.00790924   0.03384369   0.04637577   0.08021946   0.14786290   0.03371336   0.06754182  -0.00976560
  1.11400000   0.13184704   0.01617908  -0.00799271  -0.00105382   0.16609582   0.18505720   1.33158393   0.90256548  -0.00375596   0.00832022   0.03338185   0.04683761   0.08021946   0.14813299   0.03370650   0.06755805  -0.00244140
  1.11600000   0.12538273   0.01619507  -0.00824214  -0.00103342   0.16875899   0.18684271   1.33158393   0.88294548  -0.00475166   0.00882907   0.03292994   0.04728952   0.08021946   0.14839022   0.03369799   0.06757520  -0.00732420
  1.11800000   0.12215057   0.01621155  -0.00849922  -0.00103818   0.17142216   0.18858899   1.33158393   0.86332548  -0.00562762   0.00947384   0.03248796   0.04773149   0.08021946   0.14863775   0.03368761   0.06759350  -0.00976560
  1.12000000   0.11733531   0.01622855  -0.00876294  -0.00102820   0.17408532   0.19029602   1.33158393   0.84370548  -0.00596103   0.01026429   0.03205592   0.04816354   0.08021946   0.14887724   0.03367602   0.06761324  -0.01953100
  1.12200000   0.10928789   0.01624607  -0.00903151  -0.00098703   0.17674849   0.19196381   1.33158393   0.82408548  -0.00555504   0.01117801   0.03163380   0.04858566   0.08021946   0.14910386   0.03366451   0.06763468  -0.02441400
  1.12400000   0.11087099   0.01626414  -0.00930295  -0.00103143   0.17941166   0.19359236   1.33158393   0.80446548  -0.00452354   0.01216708   0.03122162   0.04899784   0.08021946   0.14932402   0.03365443   0.06765802  -0.00976560
  1.12600000   0.10605573   0.01628274  -0.00957488  -0.00101547   0.18207483   0.19518167   1.33158393   0.78484548  -0.00323775   0.01316803   0.03081937   0.04940009   0.08021946   0.14954095   0.03364667   0.06768336  -0.02441400
  1.12800000   0.10928789   0.01630189  -0.00984428  -0.00107586   0.18473799   0.19673174   1.33158393   0.76522548  -0.00216021   0.01410532   0.03042705   0.04979241   0.08021946   0.14975629   0.03364127   0.06771063  -0.01220700
  1.13000000   0.10447263   0.01632158  -0.01010781  -0.00105599   0.18740116   0.19824257   1.33158393   0.74560548  -0.00164084   0.01490095   0.03004466   0.05017480   0.08021946   0.14997005   0.03363747   0.06773964  -0.01464800
  1.13200000   0.09319305   0.01634180  -0.01036173  -0.00096564   0.19006433   0.19971416   1.33158393   0.72598548  -0.00176558   0.01549608   0.02967220   0.05054725   0.08021946   0.15016772   0.03363406   0.06777004  -0.01464800
  1.13400000   0.09154399   0.01636252  -0.01060147  -0.00097050   0.19272750   0.20114651   1.33158393   0.70636548  -0.00232670   0.01585960   0.02930968   0.05090978   0.08021946   0.15035246   0.03362997   0.06780139  -0.02197300
  1.13600000   0.08672874   0.01638372  -0.01082203  -0.00093858   0.19539067   0.20253962   1.33158393   0.68674548  -0.00292745   0.01597716   0.02895708   0.05126237   0.08021946   0.15053073   0.03362472   0.06783323  -0.01953100
  1.13800000   0.08996089   0.01640537  -0.01101884  -0.00099127   0.19805383   0.20389349   1.33158393   0.66712548  -0.00317087   0.01584846   0.02861442   0.05160504   0.08021946   0.15070742   0.03361862   0.06786505  -0.02197300
  1.14000000   0.08514564   0.01642741  -0.01118833  -0.00095264   0.20071700   0.20520813   1.33158393   0.64750548  -0.00284626   0.01550221   0.02828169   0.05193777   0.08021946   0.15088252   0.03361260   0.06789640  -0.00732420
  1.14200000   0.08349658   0.01644978  -0.01132790  -0.00094584   0.20338017   0.20648352   1.33158393   0.62788548  -0.00202851   0.01500146   0.02795889   0.05226057   0.08021946   0.15105117   0.03360773   0.06792691  -0.00488280
  1.14400000   0.08033038   0.01647244  -0.01143595  -0.00091865   0.20604334   0.20771967   1.33158393   0.60826548  -0.00104459   0.01442402   0.02764602   0.05257343   0.08021946   0.15121499   0.03360465   0.06795633  -0.00976560
  1.14600000   0.07221700   0.01649531  -0.01151182  -0.00083135   0.20870651   0.20891658   1.33158393   0.58864548  -0.00032188   0.01384272   0.02734309   0.05287637   0.08021946   0.15136754   0.03360329   0.06798460  -0.01220700
  1.14800000   0.07221700   0.01651833  -0.01155574  -0.00083452   0.21136967   0.21007425   1.33158393   0.56902548  -0.00018839   0.01332703   0.02705008   0.05316937   0.08021946   0.15151198   0.03360278   0.06801177  -0.00488280
  1.15000000   0.07221700   0.01654144  -0.01156884  -0.00083547   0.21403284   0.21119268   1.33158393   0.54940548  -0.00071811   0.01294897   0.02676701   0.05345245   0.08021946   0.15165641   0.03360187   0.06803805  -0.01709000
  1.15200000   0.06258648   0.01656458  -0.01155314  -0.00072307   0.21669601   0.21227187   1.33158393   0.52978548  -0.00169323   0.01277580   0.02649387   0.05372559   0.08021946   0.15179121   0.03359946   0.06806377  -0.02197300
  1.15400000   0.06581864   0.01658769  -0.01151151  -0.00075767   0.21935918   0.21331182   1.33158393   0.51016548  -0.00269775   0.01285363   0.02623066   0.05398880   0.08021946   0.15191962   0.03359507   0.06808940  -0.02197300
  1.15600000   0.06100338   0.01661071  -0.01144752  -0.00069834   0.22202234   0.21431253   1.33158393   0.49054548  -0.00329896   0.01319193   0.02597738   0.05424207   0.08021946   0.15204644   0.03358907   0.06811545  -0.03173800
  1.15800000   0.05935432   0.01663361  -0.01136454  -0.00067453   0.22468551   0.21527400   1.33158393   0.47092548  -0.00323820   0.01376388   0.02573404   0.05448542   0.08021946   0.15216680   0.03358253   0.06814240  -0.02441400
  1.16000000   0.05612216   0.01665634  -0.01126488  -0.00063221   0.22734868   0.21619624   1.33158393   0.45130548  -0.00254613   0.01452164   0.02550062   0.05471883   0.08021946   0.15228227   0.03357675   0.06817069  -0.02441400
  1.16200000   0.04972381   0.01667887  -0.01114983  -0.00055441   0.23001185   0.21707923   1.33158393   0.43168548  -0.00152711   0.01540520   0.02527714   0.05494232   0.08021946   0.15238812   0.03357268   0.06820061  -0.01953100
  1.16400000   0.05453906   0.01670117  -0.01102075  -0.00060106   0.23267502   0.21792298   1.33158393   0.41206548  -0.00061835   0.01634130   0.02506359   0.05515587   0.08021946   0.15249238   0.03357053   0.06823236  -0.01464800
  1.16600000   0.05130691   0.01672321  -0.01087956  -0.00055820   0.23533818   0.21872749   1.33158393   0.39244548  -0.00019142   0.01724546   0.02485997   0.05535949   0.08021946   0.15259823   0.03356972   0.06826595  -0.01953100
  1.16800000   0.04807475   0.01674497  -0.01072814  -0.00051575   0.23800135   0.21949276   1.33158393   0.37282548  -0.00038845   0.01803198   0.02466628   0.05555318   0.08021946   0.15269761   0.03356914   0.06830122  -0.01709000
  1.17000000   0.04807475   0.01676642  -0.01056741  -0.00050803   0.24066452   0.22021879   1.33158393   0.35320548  -0.00106332   0.01863436   0.02448252   0.05573694   0.08021946   0.15279376   0.03356769   0.06833789  -0.00976560
  1.17200000   0.04484259   0.01678756  -0.01039746  -0.00046625   0.24332769   0.22090558   1.33158393   0.33358548  -0.00185223   0.01903435   0.02430870   0.05591076   0.08021946   0.15288668   0.03356477   0.06837556  -0.00488280
  1.17400000   0.04484259   0.01680835  -0.01021862  -0.00045823   0.24599086   0.22155313   1.33158393   0.31396548  -0.00234182   0.01927608   0.02414480   0.05607465   0.08021946   0.15297636   0.03356058   0.06841387  -0.01709000
  1.17600000   0.04649165   0.01682879  -0.01003198  -0.00046640   0.24865402   0.22216144   1.33158393   0.29434548  -0.00225779   0.01944779   0.02399084   0.05622862   0.08021946   0.15306770   0.03355598   0.06845259  -0.01709000
  1.17800000   0.03679517   0.01684885  -0.00983877  -0.00036202   0.25131719   0.22273051   1.33158393   0.27472548  -0.00158950   0.01965411   0.02384681   0.05637265   0.08021946   0.15315098   0.03355213   0.06849170  -0.00732420
  1.18000000   0.03844423   0.01686853  -0.00963947  -0.00037058   0.25398036   0.22326035   1.33158393   0.25510548  -0.00059548   0.02000043   0.02371271   0.05650675   0.08021946   0.15322622   0.03354995   0.06853135   0.00976560
  1.18200000   0.03362897   0.01688781  -0.00943381  -0.00031725   0.25664353   0.22375094   1.33158393   0.23548548   0.00031269   0.02057513   0.02358854   0.05663091   0.08021946   0.15329830   0.03354966   0.06857193   0.00000000
  1.18400000   0.03679517   0.01690668  -0.00922115  -0.00033929   0.25930669   0.22420229   1.33158393   0.21586548   0.00075636   0.02143390   0.02347431   0.05674515   0.08021946   0.15336872   0.03355073   0.06861393   0.00488280
  1.18600000   0.03679517   0.01692512  -0.00900025  -0.00033117   0.26196986   0.22461440   1.33158393   0.19624548   0.00056118   0.02259848   0.02337000   0.05684945   0.08021946   0.15344231   0.03355205   0.06865797  -0.00976560
  1.18800000   0.04167639   0.01694312  -0.00876930  -0.00036547   0.26463303   0.22498727   1.33158393   0.17662548  -0.00016424   0.02405557   0.02327563   0.05694383   0.08021946   0.15352078   0.03355245   0.06870462  -0.01709000
  1.19000000   0.04325949   0.01696066  -0.00852686  -0.00036887   0.26729620   0.22532090   1.33158393   0.15700548  -0.00107681   0.02576076   0.02319119   0.05702827   0.08021946   0.15360572   0.03355121   0.06875444  -0.00488280
  1.19200000   0.04002733   0.01697771  -0.00827283  -0.00033114   0.26995937   0.22561529   1.33158393   0.13738548  -0.00175248   0.02766164   0.02311668   0.05710278   0.08021946   0.15368901   0.03354838   0.06880786  -0.01464800
  1.19400000   0.03521207   0.01699426  -0.00800872  -0.00028200   0.27262253   0.22587044   1.33158393   0.11776548  -0.00187585   0.02971864   0.02305210   0.05716736   0.08021946   0.15376424   0.03354475   0.06886524  -0.00488280
  1.19600000   0.04002733   0.01701028  -0.00773754  -0.00030971   0.27528570   0.22608635   1.33158393   0.09814548  -0.00137975   0.03190173   0.02299745   0.05722200   0.08021946   0.15383948   0.03354149   0.06892686  -0.01464800
  1.19800000   0.04167639   0.01702575  -0.00746292  -0.00031103   0.27794887   0.22626302   1.33158393   0.07852548  -0.00047219   0.03416913   0.02295274   0.05726672   0.08021946   0.15392119   0.03353964   0.06899293  -0.01220700
  1.20000000   0.03679517   0.01704068  -0.00718834  -0.00026450   0.28061204   0.22640045   1.33158393   0.05890548   0.00046066   0.03644929   0.02291795   0.05730150   0.08021946   0.15399966   0.03353963   0.06906355  -0.01464800
  1.20200000   0.03844423   0.01705505  -0.00691712  -0.00026592   0.28327521   0.22649865   1.33158393   0.03928548   0.00103067   0.03864161   0.02289310   0.05732635   0.08021946   0.15407490   0.03354112   0.06913864  -0.00976560
  1.20400000   0.04002733   0.01706889  -0.00665280  -0.00026629   0.28593837   0.22655760   1.33158393   0.01966548   0.00102106   0.04062710   0.02287818   0.05734127   0.08021946   0.15415337   0.03354317   0.06921791  -0.01953100
  1.20600000   0.03844423   0.01708219  -0.00639870  -0.00024599   0.28860154   0.22657731   1.33158393   0.00004548   0.00047839   0.04228250   0.02287319   0.05734626   0.08021946   0.15423184   0.03354467   0.06930082  -0.01953100
  1.20800000   0.04167639   0.01709499  -0.00615709  -0.00025661   0.29126471   0.22655778   1.33158393  -0.01957452  -0.00031634   0.04350873   0.02287814   0.05734132   0.08021946   0.15431196   0.03354483   0.06938661  -0.02685500
  1.21000000   0.03197991   0.01710730  -0.00592927  -0.00018962   0.29392788   0.22649901   1.33158393  -0.03919452  -0.00098140   0.04425766   0.02289301   0.05732645   0.08021946   0.15438562   0.03354354   0.06947438  -0.03662100
  1.21200000   0.04002733   0.01711916  -0.00571652  -0.00022882   0.29659104   0.22640100   1.33158393  -0.05881452  -0.00120917   0.04453828   0.02291782   0.05730164   0.08021946   0.15445763   0.03354135   0.06956317  -0.03173800
  1.21400000   0.03844423   0.01713060  -0.00552064  -0.00021224   0.29925421   0.22626375   1.33158393  -0.07843452  -0.00090344   0.04441735   0.02295255   0.05726690   0.08021946   0.15453610   0.03353923   0.06965213  -0.02197300
  1.21600000   0.03844423   0.01714164  -0.00534351  -0.00020543   0.30191738   0.22608726   1.33158393  -0.09805452  -0.00022095   0.04400821   0.02299722   0.05722223   0.08021946   0.15461299   0.03353811   0.06974055  -0.03662100
  1.21800000   0.04002733   0.01715232  -0.00518620  -0.00020759   0.30458055   0.22587153   1.33158393  -0.11767452   0.00050174   0.04343845   0.02305182   0.05716763   0.08021946   0.15469146   0.03353839   0.06982800  -0.01953100
  1.22000000   0.03521207   0.01716270  -0.00504910  -0.00017779   0.30724372   0.22561656   1.33158393  -0.13729452   0.00090500   0.04283158   0.02311636   0.05710310   0.08021946   0.15476670   0.03353980   0.06991427  -0.01953100
  1.22200000   0.03844423   0.01717279  -0.00493283  -0.00018964   0.30990688   0.22532236   1.33158393  -0.15691452   0.00077294   0.04230604   0.02319082   0.05702864   0.08021946   0.15484035   0.03354147   0.06999941  -0.01953100
  1.22400000   0.03197991   0.01718266  -0.00483880  -0.00015474   0.31257005   0.22498891   1.33158393  -0.17653452   0.00013178   0.04195952   0.02327521   0.05694424   0.08021946   0.15491078   0.03354238   0.07008367  -0.00976560
  1.22600000   0.03844423   0.01719234  -0.00476859  -0.00018332   0.31523322   0.22461622   1.33158393  -0.19615452  -0.00076184   0.04185494   0.02336954   0.05684992   0.08021946   0.15498120   0.03354175   0.07016749  -0.00732420
  1.22800000   0.04002733   0.01720188  -0.00472312  -0.00018905   0.31789639   0.22420429   1.33158393  -0.21577452  -0.00153517   0.04201802   0.02347380   0.05674566   0.08021946   0.15505967   0.03353945   0.07025136  -0.00488280
  1.23000000   0.03844423   0.01721132  -0.00470214  -0.00018077   0.32055956   0.22375312   1.33158393  -0.23539452  -0.00186660   0.04242039   0.02358799   0.05663147   0.08021946   0.15513814   0.03353605   0.07033580  -0.00976560
  1.23200000   0.04002733   0.01722073  -0.00470425  -0.00018830   0.32322272   0.22326271   1.33158393  -0.25501452  -0.00162935   0.04296666   0.02371211   0.05650735   0.08021946   0.15521662   0.03353255   0.07042119  -0.00732420
  1.23400000   0.03521207   0.01723013  -0.00472685  -0.00016644   0.32588589   0.22273306   1.33158393  -0.27463452  -0.00094498   0.04351704   0.02384616   0.05637329   0.08021946   0.15529186   0.03352998   0.07050767  -0.00976560
  1.23600000   0.04325949   0.01723959  -0.00476615  -0.00020618   0.32854906   0.22216417   1.33158393  -0.29425452  -0.00012436   0.04392909   0.02399015   0.05622931   0.08021946   0.15537033   0.03352891   0.07059512  -0.02197300
  1.23800000   0.04002733   0.01724912  -0.00481728  -0.00019282   0.33121223   0.22155604   1.33158393  -0.31387452   0.00047397   0.04409645   0.02414407   0.05607539   0.08021946   0.15545361   0.03352926   0.07068314  -0.02197300
  1.24000000   0.04002733   0.01725875  -0.00487479  -0.00019512   0.33387539   0.22090867   1.33158393  -0.33349452   0.00060449   0.04396769   0.02430791   0.05591154   0.08021946   0.15553367   0.03353034   0.07077121  -0.02441400
  1.24200000   0.04002733   0.01726850  -0.00493375  -0.00019748   0.33653856   0.22022207   1.33158393  -0.35311452   0.00024374   0.04353219   0.02448169   0.05573776   0.08021946   0.15561372   0.03353119   0.07085871  -0.03906300
  1.24400000   0.03679517   0.01727837  -0.00499098  -0.00018364   0.33920173   0.21949622   1.33158393  -0.37273452  -0.00040233   0.04279297   0.02466540   0.05555405   0.08021946   0.15569055   0.03353103   0.07094503  -0.02197300
  1.24600000   0.04167639   0.01728835  -0.00504535  -0.00021027   0.34186490   0.21873113   1.33158393  -0.39235452  -0.00099461   0.04174689   0.02485905   0.05536041   0.08021946   0.15576902   0.03352963   0.07102957  -0.03906300
  1.24800000   0.04167639   0.01729844  -0.00509701  -0.00021242   0.34452807   0.21792680   1.33158393  -0.41197452  -0.00121487   0.04037413   0.02506262   0.05515684   0.08021946   0.15585237   0.03352742   0.07111169  -0.01953100
  1.25000000   0.04002733   0.01730864  -0.00514591  -0.00020598   0.34719123   0.21708323   1.33158393  -0.43159452  -0.00090981   0.03865232   0.02527613   0.05494333   0.08021946   0.15593407   0.03352530   0.07119072  -0.03173800
  1.25200000   0.03679517   0.01731893  -0.00519098  -0.00019100   0.34985440   0.21620042   1.33158393  -0.45121452  -0.00016122   0.03658930   0.02549956   0.05471989   0.08021946   0.15601090   0.03352423   0.07126596  -0.01220700
  1.25400000   0.04807475   0.01732931  -0.00522986  -0.00025142   0.35251757   0.21527837   1.33158393  -0.47083452   0.00075076   0.03423753   0.02573293   0.05448653   0.08021946   0.15609577   0.03352482   0.07133679  -0.00488280
  1.25600000   0.04167639   0.01733977  -0.00525921  -0.00021918   0.35518074   0.21431708   1.33158393  -0.49045452   0.00147454   0.03169189   0.02597623   0.05424322   0.08021946   0.15618552   0.03352704   0.07140272  -0.02929700
  1.25800000   0.04649165   0.01735029  -0.00527560  -0.00024527   0.35784391   0.21331655   1.33158393  -0.51007452   0.00174569   0.02908920   0.02622946   0.05398999   0.08021946   0.15627369   0.03353026   0.07146350  -0.04638700
  1.26000000   0.04484259   0.01736084  -0.00527631  -0.00023660   0.36050707   0.21227678   1.33158393  -0.52969452   0.00150355   0.02659001   0.02649263   0.05372683   0.08021946   0.15636502   0.03353351   0.07151918  -0.02929700
  1.26200000   0.04167639   0.01737139  -0.00525927  -0.00021919   0.36317024   0.21119777   1.33158393  -0.54931452   0.00091195   0.02433897   0.02676572   0.05345373   0.08021946   0.15645154   0.03353593   0.07157011  -0.00976560
  1.26400000   0.04325949   0.01738191  -0.00522278  -0.00022593   0.36583341   0.21007953   1.33158393  -0.56893452   0.00027791   0.02243404   0.02704875   0.05317071   0.08021946   0.15653647   0.03353712   0.07161688  -0.00488280
  1.26600000   0.04484259   0.01739236  -0.00516588  -0.00023165   0.36849658   0.20892204   1.33158393  -0.58855452  -0.00009090   0.02091393   0.02734171   0.05287775   0.08021946   0.15662458   0.03353730   0.07166023  -0.02929700
  1.26800000   0.04325949   0.01740269  -0.00508832  -0.00022012   0.37115974   0.20772531   1.33158393  -0.60817452  -0.00002535   0.01976331   0.02764460   0.05257486   0.08021946   0.15671268   0.03353719   0.07170090  -0.01464800
  1.27000000   0.04002733   0.01741287  -0.00498956  -0.00019972   0.37382291   0.20648934   1.33158393  -0.62779452   0.00043085   0.01893319   0.02795742   0.05226204   0.08021946   0.15679597   0.03353759   0.07173960  -0.01953100
  1.27200000   0.04972381   0.01742285  -0.00486819  -0.00024206   0.37648608   0.20521413   1.33158393  -0.64741452   0.00104396   0.01835248   0.02828017   0.05193929   0.08021946   0.15688572   0.03353907   0.07177689   0.00244140
  1.27400000   0.04484259   0.01743258  -0.00472248  -0.00021177   0.37914925   0.20389968   1.33158393  -0.66703452   0.00149953   0.01793032   0.02861286   0.05160660   0.08021946   0.15698028   0.03354161   0.07181317   0.05859400
  1.27600000   0.04002733   0.01744203  -0.00455144  -0.00018218   0.38181242   0.20254599   1.33158393  -0.68665452   0.00154847   0.01757337   0.02895547   0.05126399   0.08021946   0.15706515   0.03354466   0.07184867  -0.02441400
  1.27800000   0.04484259   0.01745113  -0.00435500  -0.00019529   0.38447558   0.20115306   1.33158393  -0.70627452   0.00112267   0.01721054   0.02930802   0.05091144   0.08021946   0.15715002   0.03354733   0.07188346  -0.01464800
  1.28000000   0.04325949   0.01745984  -0.00413361  -0.00017882   0.38713875   0.19972089   1.33158393  -0.72589452   0.00036892   0.01680322   0.02967050   0.05054896   0.08021946   0.15723812   0.03354882   0.07191747   0.00000000
  1.28200000   0.04649165   0.01746811  -0.00388849  -0.00018078   0.38980192   0.19824948   1.33158393  -0.74551452  -0.00041279   0.01633940   0.03004291   0.05017655   0.08021946   0.15732788   0.03354878   0.07195061  -0.02197300
  1.28400000   0.04484259   0.01747588  -0.00362189  -0.00016241   0.39246509   0.19673884   1.33158393  -0.76513452  -0.00089989   0.01581693   0.03042525   0.04979421   0.08021946   0.15741921   0.03354747   0.07198277  -0.02441400
  1.28600000   0.04484259   0.01748313  -0.00333638  -0.00014961   0.39512826   0.19518895   1.33158393  -0.78475452  -0.00088954   0.01522690   0.03081752   0.04940193   0.08021946   0.15750890   0.03354568   0.07201381  -0.00732420
  1.28800000   0.04649165   0.01748980  -0.00303407  -0.00014106   0.39779142   0.19359982   1.33158393  -0.80437452  -0.00038841   0.01455209   0.03121973   0.04899973   0.08021946   0.15760023   0.03354440   0.07204359  -0.03173800
  1.29000000   0.05612216   0.01749587  -0.00271629  -0.00015244   0.40045459   0.19197145   1.33158393  -0.82399452   0.00039374   0.01377621   0.03163187   0.04858759   0.08021946   0.15770284   0.03354440   0.07207192  -0.02441400
  1.29200000   0.04649165   0.01750130  -0.00238377  -0.00011083   0.40311776   0.19030384   1.33158393  -0.84361452   0.00114350   0.01289343   0.03205394   0.04816552   0.08021946   0.15780546   0.03354594   0.07209859  -0.00244140
  1.29400000   0.04484259   0.01750607  -0.00203756  -0.00009137   0.40578093   0.18859699   1.33158393  -0.86323452   0.00158668   0.01191588   0.03248594   0.04773352   0.08021946   0.15789679   0.03354867   0.07212340  -0.01709000
  1.29600000   0.04649165   0.01751014  -0.00168007  -0.00007811   0.40844409   0.18685090   1.33158393  -0.88285452   0.00160932   0.01087106   0.03292787   0.04729159   0.08021946   0.15798813   0.03355187   0.07214619  -0.01464800
  1.29800000   0.04484259   0.01751350  -0.00131515  -0.00005897   0.41110726   0.18506557   1.33158393  -0.90247452   0.00130474   0.00978915   0.03337973   0.04683973   0.08021946   0.15807946   0.03355478   0.07216685  -0.02441400
  1.30000000   0.04807475   0.01751613  -0.00094722  -0.00004554   0.41377043   0.18324100   1.33158393  -0.92209452   0.00092647   0.00869607   0.03384153   0.04637793   0.08021946   0.15817238   0.03355701   0.07218533  -0.01709000
  1.30200000   0.05453906   0.01751803  -0.00058058  -0.00003166   0.41643360   0.18137719   1.33158393  -0.94171452   0.00076861   0.00761666   0.03431325   0.04590621   0.08021946   0.15827499   0.03355871   0.07220164  -0.01709000
  1.30400000   0.04649165   0.01751919  -0.00021928  -0.00001019   0.41909677   0.17947414   1.33158393  -0.96133452   0.00102937   0.00657597   0.03479491   0.04542455   0.08021946   0.15837602   0.03356050   0.07221584  -0.03418000
  1.30600000   0.04649165   0.01751963   0.00013278   0.00000617   0.42175993   0.17753186   1.33158393  -0.98095452   0.00171918   0.00559621   0.03528650   0.04493296   0.08021946   0.15846900   0.03356325   0.07222801   0.00488280
  1.30800000   0.04167639   0.01751936   0.00047175   0.00001966   0.42442310   0.17555033   1.33158393  -1.00057452   0.00265251   0.00469544   0.03578802   0.04443144   0.08021946   0.15855717   0.03356763   0.07223830   0.01220700
  1.31000000   0.04649165   0.01751842   0.00079374   0.00003690   0.42708627   0.17352956   1.33158393  -1.02019452   0.00352727   0.00388592   0.03629947   0.04391998   0.08021946   0.15864534   0.03357380   0.07224688  -0.00244140
  1.31200000   0.04807475   0.01751683   0.00109475   0.00005263   0.42974944   0.17146955   1.33158393  -1.03981452   0.00405714   0.00317227   0.03682086   0.04339860   0.08021946   0.15873991   0.03358139   0.07225394  -0.00976560
  1.31400000   0.04484259   0.01751464   0.00137063   0.00006146   0.43241261   0.16937030   1.33158393  -1.05943452   0.00409718   0.00255409   0.03735217   0.04286728   0.08021946   0.15883282   0.03358954   0.07225967  -0.01220700
  1.31600000   0.04325949   0.01751190   0.00161739   0.00006997   0.43507577   0.16723181   1.33158393  -1.07905452   0.00370497   0.00203076   0.03789342   0.04232604   0.08021946   0.15892093   0.03359735   0.07226425  -0.01709000
  1.31800000   0.04325949   0.01750867   0.00183200   0.00007925   0.43773894   0.16505408   1.33158393  -1.09867452   0.00311112   0.00160580   0.03844460   0.04177486   0.08021946   0.15900745   0.03360416   0.07226789  -0.01220700
  1.32000000   0.04484259   0.01750500   0.00201309   0.00009027   0.44040211   0.16283711   1.33158393  -1.11829452   0.00261498   0.00128895   0.03900571   0.04121375   0.08021946   0.15909555   0.03360989   0.07227078   0.00000000
  1.32200000   0.04325949   0.01750098   0.00216047   0.00009346   0.44306528   0.16058090   1.33158393  -1.13791452   0.00245140   0.00109056   0.03957675   0.04064271   0.08021946   0.15918365   0.03361495   0.07227316  -0.01464800
  1.32400000   0.04649165   0.01749666   0.00227417   0.00010573   0.44572844   0.15828545   1.33158393  -1.15753452   0.00268634   0.00101356   0.04015772   0.04006173   0.08021946   0.15927340   0.03362009   0.07227527  -0.00244140
  1.32600000   0.03844423   0.01749211   0.00235427   0.00009051   0.44839161   0.15595077   1.33158393  -1.17715452   0.00318908   0.00105185   0.04074863   0.03947083   0.08021946   0.15935834   0.03362597   0.07227733  -0.01220700
  1.32800000   0.04167639   0.01748740   0.00240157   0.00010009   0.45105478   0.15357684   1.33158393  -1.19677452   0.00369452   0.00119118   0.04134947   0.03886999   0.08021946   0.15943846   0.03363285   0.07227957  -0.03173800
  1.33000000   0.04484259   0.01748260   0.00241837   0.00010845   0.45371795   0.15116367   1.33158393  -1.21639452   0.00392606   0.00141154   0.04196023   0.03825922   0.08021946   0.15952498   0.03364047   0.07228218   0.02685500
  1.33200000   0.04649165   0.01747776   0.00240797   0.00011195   0.45638112   0.14871126   1.33158393  -1.23601452   0.00372230   0.00169031   0.04258093   0.03763852   0.08021946   0.15961631   0.03364812   0.07228528   0.00244140
  1.33400000   0.03844423   0.01747294   0.00237376   0.00009126   0.45904428   0.14621961   1.33158393  -1.25563452   0.00311045   0.00199895   0.04321157   0.03700789   0.08021946   0.15970125   0.03365495   0.07228897   0.00732420
  1.33600000   0.03844423   0.01746820   0.00231861   0.00008914   0.46170745   0.14368872   1.33158393  -1.27525452   0.00229462   0.00230250   0.04385213   0.03636733   0.08021946   0.15977814   0.03366036   0.07229327  -0.01709000
  1.33800000   0.03679517   0.01746356   0.00224480   0.00008260   0.46437062   0.14111859   1.33158393  -1.29487452   0.00156459   0.00257572   0.04450262   0.03571683   0.08021946   0.15985337   0.03366422   0.07229815  -0.05127000
  1.34000000   0.03197991   0.01745907   0.00215406   0.00006889   0.46703379   0.13850922   1.33158393  -1.31449452   0.00116481   0.00281539   0.04516305   0.03505641   0.08021946   0.15992215   0.03366695   0.07230354   0.01464800
  1.34200000   0.03844423   0.01745476   0.00204752   0.00007872   0.46969696   0.13586061   1.33158393  -1.33411452   0.00118372   0.00303121   0.04583341   0.03438605   0.08021946   0.15999257   0.03366929   0.07230939  -0.01709000
  1.34400000   0.03521207   0.01745067   0.00192580   0.00006781   0.47236012   0.13317276   1.33158393  -1.35373452   0.00151590   0.00323435   0.04651370   0.03370576   0.08021946   0.16006623   0.03367199   0.07231565   0.00244140
  1.34600000   0.03362897   0.01744681   0.00178899   0.00006016   0.47502329   0.13044568   1.33158393  -1.37335452   0.00191474   0.00343222   0.04720392   0.03301554   0.08021946   0.16013507   0.03367543   0.07232232  -0.02929700
  1.34800000   0.03844423   0.01744324   0.00163672   0.00006292   0.47768646   0.12767935   1.33158393  -1.39297452   0.00210933   0.00362149   0.04790407   0.03231539   0.08021946   0.16020714   0.03367945   0.07232937   0.00732420
  1.35000000   0.03679517   0.01743996   0.00146815   0.00005402   0.48034963   0.12487378   1.33158393  -1.41259452   0.00192884   0.00378847   0.04861415   0.03160530   0.08021946   0.16028238   0.03368349   0.07233678  -0.05127000
  1.35200000   0.03521207   0.01743703   0.00128205   0.00004514   0.48301279   0.12202897   1.33158393  -1.43221452   0.00137908   0.00391952   0.04933417   0.03088529   0.08021946   0.16035439   0.03368680   0.07234449  -0.03418000
  1.35400000   0.02716465   0.01743446   0.00107681   0.00002925   0.48567596   0.11914492   1.33158393  -1.45183452   0.00064003   0.00400775   0.05006412   0.03015534   0.08021946   0.16041677   0.03368881   0.07235242   0.00732420
  1.35600000   0.03362897   0.01743231   0.00085051   0.00002860   0.48833913   0.11622163   1.33158393  -1.47145452  -0.00001451   0.00405372   0.05080399   0.02941546   0.08021946   0.16047756   0.03368944   0.07236048  -0.02197300
  1.35800000   0.03197991   0.01743061   0.00060111   0.00001922   0.49100230   0.11325910   1.33158393  -1.49107452  -0.00033924   0.00406267   0.05155380   0.02866565   0.08021946   0.16054317   0.03368909   0.07236859  -0.01709000
  1.36000000   0.03197991   0.01742941   0.00032714   0.00001046   0.49366547   0.11025733   1.33158393  -1.51069452  -0.00022572   0.00403750   0.05231355   0.02790591   0.08021946   0.16060713   0.03368852   0.07237670   0.00732420
  1.36200000   0.03039681   0.01742875   0.00002881   0.00000088   0.49632863   0.10721632   1.33158393  -1.53031452   0.00024980   0.00397442   0.05308322   0.02713624   0.08021946   0.16066951   0.03368855   0.07238471   0.00732420
  1.36400000   0.03679517   0.01742869  -0.00029173  -0.00001073   0.49899180   0.10413607   1.33158393  -1.54993452   0.00086049   0.00386616   0.05386282   0.02635663   0.08021946   0.16073670   0.03368966   0.07239255  -0.00976560
  1.36600000   0.03039681   0.01742928  -0.00063115  -0.00001919   0.50165497   0.10101658   1.33158393  -1.56955452   0.00133139   0.00370716   0.05465236   0.02556710   0.08021946   0.16080389   0.03369185   0.07240012  -0.01709000
  1.36800000   0.03521207   0.01743054  -0.00098576  -0.00003471   0.50431814   0.09785786   1.33158393  -1.58917452   0.00146369   0.00349771   0.05545183   0.02476763   0.08021946   0.16086950   0.03369464   0.07240733  -0.05127000
  1.37000000   0.03521207   0.01743251  -0.00135168  -0.00004760   0.50698131   0.09465989   1.33158393  -1.60879452   0.00122212   0.00324523   0.05626123   0.02395823   0.08021946   0.16093992   0.03369733   0.07241407  -0.04638700
  1.37200000   0.03362897   0.01743521  -0.00172457  -0.00005800   0.50964447   0.09142268   1.33158393  -1.62841452   0.00074587   0.00295830   0.05708056   0.02313890   0.08021946   0.16100876   0.03369930   0.07242027  -0.03173800
  1.37400000   0.04002733   0.01743866  -0.00209868  -0.00008400   0.51230764   0.08814623   1.33158393  -1.64803452   0.00028115   0.00263848   0.05790982   0.02230963   0.08021946   0.16108242   0.03370032   0.07242587  -0.02197300
  1.37600000   0.03521207   0.01744286  -0.00246580  -0.00008683   0.51497081   0.08483054   1.33158393  -1.66765452   0.00006744   0.00227958   0.05874902   0.02147044   0.08021946   0.16115766   0.03370067   0.07243079  -0.01709000
  1.37800000   0.03521207   0.01744779  -0.00281531  -0.00009913   0.51763398   0.08147561   1.33158393  -1.68727452   0.00022816   0.00187764   0.05959814   0.02062131   0.08021946   0.16122808   0.03370097   0.07243494  -0.00488280
  1.38000000   0.03844423   0.01745342  -0.00313507  -0.00012053   0.52029714   0.07808144   1.33158393  -1.70689452   0.00071377   0.00144160   0.06045720   0.01976226   0.08021946   0.16130174   0.03370191   0.07243826  -0.01220700
  1.38200000   0.03521207   0.01745969  -0.00341209  -0.00012015   0.52296031   0.07464803   1.33158393  -1.72651452   0.00132159   0.00099004   0.06132619   0.01889327   0.08021946   0.16137540   0.03370394   0.07244070  -0.01709000
  1.38400000   0.03521207   0.01746652  -0.00363279  -0.00012792   0.52562348   0.07117538   1.33158393  -1.74613452   0.00178376   0.00054053   0.06220511   0.01801435   0.08021946   0.16144582   0.03370705   0.07244223  -0.00976560
  1.38600000   0.03362897   0.01747378  -0.00378435  -0.00012726   0.52828665   0.06766349   1.33158393  -1.76575452   0.00188480   0.00010968   0.06309396   0.01712550   0.08021946   0.16151466   0.03371072   0.07244288   0.02685500
  1.38800000   0.03039681   0.01748135  -0.00385773  -0.00011726   0.53094982   0.06411237   1.33158393  -1.78537452   0.00155630  -0.00028269   0.06399275   0.01622671   0.08021946   0.16157869   0.03371416   0.07244270   0.02441400
  1.39000000   0.03844423   0.01748907  -0.00385075  -0.00014804   0.53361298   0.06052200   1.33158393  -1.80499452   0.00090620  -0.00061980   0.06490146   0.01531800   0.08021946   0.16164753   0.03371662   0.07244180   0.02197300
  1.39200000   0.03362897   0.01749677  -0.00376857  -0.00012673   0.53627615   0.05689239   1.33158393  -1.82461452   0.00016919  -0.00089681   0.06582011   0.01439935   0.08021946   0.16171960   0.03371770   0.07244028  -0.02197300
  1.39400000   0.02551559   0.01750431  -0.00362115  -0.00009240   0.53893932   0.05322354   1.33158393  -1.84423452  -0.00040018  -0.00111700   0.06674869   0.01347077   0.08021946   0.16177875   0.03371747   0.07243827  -0.06591800
  1.39600000   0.01430198   0.01751155  -0.00341999  -0.00004891   0.54160249   0.04951545   1.33158393  -1.86385452  -0.00064172  -0.00128202   0.06768720   0.01253226   0.08021946   0.16181856   0.03371642   0.07243587  -0.04150400
  1.39800000   0.00000000   0.01751839  -0.00317621   0.00000000   0.54426566   0.04576812   1.33158393  -1.88347452  -0.00055827  -0.00139101   0.06863564   0.01158382   0.08021946   0.16183287   0.03371522   0.07243320  -0.06591800
  1.40000000   0.00000000   0.01752474  -0.00290007   0.00000000   0.54692882   0.04198155   1.33158393  -1.90309452  -0.00030997  -0.00144234   0.06959401   0.01062545   0.08021946   0.16183287   0.03371436   0.07243036  -0.08300800
  1.40200000   0.00000000   0.01753054  -0.00260103   0.00000000   0.54959199   0.03815574   1.33158393  -1.92271452  -0.00013728  -0.00143135   0.07056231   0.00965714   0.08021946   0.16183287   0.03371391   0.07242749  -0.09277300
  1.40400000   0.00000000   0.01753574  -0.00228784   0.00000000   0.55225516   0.03429069   1.33158393  -1.94233452  -0.00024691  -0.00135263   0.07154055   0.00867891   0.08021946   0.16183287   0.03371353   0.07242471  -0.01220700
  1.40600000   0.00000000   0.01754032  -0.00196858   0.00000000   0.55491833   0.03038640   1.33158393  -1.96195452  -0.00071217  -0.00120498   0.07252872   0.00769074   0.08021946   0.16183287   0.03371257   0.07242215  -0.00732420
  1.40800000   0.00000000   0.01754426  -0.00165063   0.00000000   0.55758149   0.02644288   1.33158393  -1.98157452  -0.00143488  -0.00099114   0.07352682   0.00669264   0.08021946   0.16183287   0.03371042   0.07241995   0.03418000
  1.41000000   0.00000000   0.01754756  -0.00133996   0.00000000   0.56024466   0.02246011   1.33158393  -2.00119452  -0.00218796  -0.00071773   0.07453485   0.00568461   0.08021946   0.16183287   0.03370680   0.07241824   0.07812500
  1.41200000   0.01588507   0.01755024  -0.00104029  -0.00001653   0.56290783   0.01843810   1.33158393  -2.02081452  -0.00271731  -0.00039985   0.07555281   0.00466665   0.08021946   0.16184875   0.03370189   0.07241713   0.04882800
  1.41400000   0.02070033   0.01755232  -0.00075291  -0.00001559   0.56557100   0.01437685   1.33158393  -2.04043452  -0.00285511  -0.00006089   0.07658071   0.00363875   0.08021946   0.16188534   0.03369632   0.07241667  -0.05615200
  1.41600000   0.02551559   0.01755382  -0.00047782  -0.00001219   0.56823417   0.01027636   1.33158393  -2.06005452  -0.00259428   0.00028034   0.07761853   0.00260093   0.08021946   0.16193155   0.03369087   0.07241689   0.00488280
  1.41800000   0.02551559   0.01755478  -0.00021457  -0.00000548   0.57089733   0.00613663   1.33158393  -2.07967452  -0.00209032   0.00062188   0.07866629   0.00155317   0.08021946   0.16198258   0.03368618   0.07241779  -0.02929700
  1.42000000   0.01911723   0.01755521   0.00003740   0.00000072   0.57356050   0.00195766   1.33158393  -2.09929452  -0.00159056   0.00097103   0.07972398   0.00049548   0.08021946   0.16202722   0.03368250   0.07241938  -0.01953100
  1.42200000   0.01430198   0.01755513   0.00027873   0.00000399   0.57622367   0.00000000   0.00000000   0.00000000  -0.00132445   0.00132941   0.00000000   0.00000000   0.00000000   0.16206064   0.03367959   0.07242168  -0.04150400
  1.42400000   0.01588507   0.01755458   0.00051001   0.00000810   0.57622367   0.00000000   0.00000000   0.00000000  -0.00140350   0.00169029   0.00000000   0.00000000   0.00000000   0.16209082   0.03367686   0.07242470  -0.03173800
  1.42600000   0.00137334   0.01755356   0.00073181   0.00000101   0.57622367   0.00000000   0.00000000   0.00000000  -0.00177440   0.00204086   0.00000000   0.00000000   0.00000000   0.16210808   0.03367368   0.07242843  -0.02929700
  1.42800000   0.00460550   0.01755209   0.00094452   0.00000435   0.57622367   0.00000000   0.00000000   0.00000000  -0.00224563   0.00236323   0.00000000   0.00000000   0.00000000   0.16211406   0.03366966   0.07243284  -0.02441400
  1.43000000   0.00000000   0.01755020   0.00114840   0.00000000   0.57622367   0.00000000   0.00000000   0.00000000  -0.00257560   0.00263982   0.00000000   0.00000000   0.00000000   0.16211867   0.03366484   0.07243784   0.00732420
  1.43200000   0.00000000   0.01754791   0.00134343   0.00000000   0.57622367   0.00000000   0.00000000   0.00000000  -0.00258254   0.00285823   0.00000000   0.00000000   0.00000000   0.16211867   0.03365968   0.07244334   0.00732420
  1.43400000   0.00000000   0.01754522   0.00152934   0.00000000   0.57622367   0.00000000   0.00000000   0.00000000  -0.00222619   0.00300958   0.00000000   0.00000000   0.00000000   0.16211867   0.03365487   0.07244920  -0.01953100
  1.43600000   0.00000000   0.01754216   0.00170549   0.00000000   0.57622367   0.00000000   0.00000000   0.00000000  -0.00162455   0.00308754   0.00000000   0.00000000   0.00000000   0.16211867   0.03365102   0.07245530   0.01464800
  1.43800000   0.00000000   0.01753875   0.00187089   0.00000000   0.57622367   0.00000000   0.00000000   0.00000000  -0.00099966   0.00309151   0.00000000   0.00000000   0.00000000   0.16211867   0.03364840   0.07246148  -0.00732420
  1.44000000   0.00000000   0.01753501   0.00202412   0.00000000   0.57622367   0.00000000   0.00000000   0.00000000  -0.00057759   0.00302503   0.00000000   0.00000000   0.00000000   0.16211867   0.03364682   0.07246760  -0.00976560
  1.44200000   0.00000000   0.01753096   0.00216360   0.00000000   0.57622367   0.00000000   0.00000000   0.00000000  -0.00048627   0.00289207   0.00000000   0.00000000   0.00000000   0.16211867   0.03364576   0.07247351  -0.01464800
  1.44400000   0.00000000   0.01752663   0.00228843   0.00000000   0.57622367   0.00000000   0.00000000   0.00000000  -0.00069699   0.00270160   0.00000000   0.00000000   0.00000000   0.16211867   0.03364458   0.07247911   0.00976560
  1.44600000   0.00000000   0.01752206   0.00239919   0.00000000   0.57622367   0.00000000   0.00000000   0.00000000  -0.00103939   0.00247366   0.00000000   0.00000000   0.00000000   0.16211867   0.03364284   0.07248428  -0.00488280
  1.44800000   0.00000000   0.01751726   0.00249771   0.00000000   0.57622367   0.00000000   0.00000000   0.00000000  -0.00128177   0.00223394   0.00000000   0.00000000   0.00000000   0.16211867   0.03364052   0.07248899   0.00000000
  1.45000000   0.00000000   0.01751226   0.00258600   0.00000000   0.57622367   0.00000000   0.00000000   0.00000000  -0.00123649   0.00200172   0.00000000   0.00000000   0.00000000   0.16211867   0.03363800   0.07249323   0.00488280
  1.45200000   0.00000000   0.01750709   0.00266558   0.00000000   0.57622367   0.00000000   0.00000000   0.00000000  -0.00084407   0.00178279   0.00000000   0.00000000   0.00000000   0.16211867   0.03363592   0.07249701  -0.01953100
  1.45400000   0.00000000   0.01750176   0.00273733   0.00000000   0.57622367   0.00000000   0.00000000   0.00000000  -0.00020048   0.00156977   0.00000000   0.00000000   0.00000000   0.16211867   0.03363487   0.07250036  -0.00976560
  1.45600000   0.00000000   0.01749628   0.00280146   0.00000000   0.57622367   0.00000000   0.00000000   0.00000000   0.00048496   0.00134733   0.00000000   0.00000000   0.00000000   0.16211867   0.03363516   0.07250328   0.04638700
  1.45800000   0.00000000   0.01749068   0.00285751   0.00000000   0.57622367   0.00000000   0.00000000   0.00000000   0.00098367   0.00110051   0.00000000   0.00000000   0.00000000   0.16211867   0.03363663   0.07250573  -0.00732420
  1.46000000   0.00000000   0.01748497   0.00290429   0.00000000   0.57622367   0.00000000   0.00000000   0.00000000   0.00115089   0.00082300   0.00000000   0.00000000   0.00000000   0.16211867   0.03363876   0.07250765   0.00976560
  1.46200000   0.00000000   0.01747916   0.00293991   0.00000000   0.57622367   0.00000000   0.00000000   0.00000000   0.00098957   0.00051942   0.00000000   0.00000000   0.00000000   0.16211867   0.03364090   0.07250899  -0.05371100
  1.46400000   0.00000000   0.01747328   0.00296186   0.00000000   0.57622367   0.00000000   0.00000000   0.00000000   0.00064705   0.00020090   0.00000000   0.00000000   0.00000000   0.16211867   0.03364254   0.07250972  -0.02929700
  1.46600000   0.00000000   0.01746735   0.00296755   0.00000000   0.57622367   0.00000000   0.00000000   0.00000000   0.00034766  -0.00011743   0.00000000   0.00000000   0.00000000   0.16211867   0.03364353   0.07250980  -0.00488280
  1.46800000   0.00000000   0.01746142   0.00295526   0.00000000   0.57622367   0.00000000   0.00000000   0.00000000   0.00029099  -0.00041514   0.00000000   0.00000000   0.00000000   0.16211867   0.03364417   0.07250927  -0.00732420
  1.47000000   0.00000000   0.01745551   0.00292459   0.00000000   0.57622367   0.00000000   0.00000000   0.00000000   0.00056213  -0.00067080   0.00000000   0.00000000   0.00000000   0.16211867   0.03364503   0.07250818   0.00488280
  1.47200000   0.00000000   0.01744966   0.00287613   0.00000000   0.57622367   0.00000000   0.00000000   0.00000000   0.00109592  -0.00087254   0.00000000   0.00000000   0.00000000   0.16211867   0.03364668   0.07250664  -0.00488280
  1.47400000   0.00000000   0.01744391   0.00281141   0.00000000   0.57622367   0.00000000   0.00000000   0.00000000   0.00170976  -0.00102313   0.00000000   0.00000000   0.00000000   0.16211867   0.03364949   0.07250474  -0.01709000
  1.47600000   0.00000000   0.01743828   0.00273332   0.00000000   0.57622367   0.00000000   0.00000000   0.00000000   0.00218612  -0.00113678   0.00000000   0.00000000   0.00000000   0.16211867   0.03365339   0.07250258  -0.01709000
  1.47800000   0.00000000   0.01743282   0.00264580   0.00000000   0.57622367   0.00000000   0.00000000   0.00000000   0.00236806  -0.00123348   0.00000000   0.00000000   0.00000000   0.16211867   0.03365794   0.07250021  -0.01709000
  1.48000000   0.00000000   0.01742753   0.00255284   0.00000000   0.57622367   0.00000000   0.00000000   0.00000000   0.00222862  -0.00133054   0.00000000   0.00000000   0.00000000   0.16211867   0.03366254   0.07249765  -0.02685500
  1.48200000   0.00000000   0.01742242   0.00245791   0.00000000   0.57622367   0.00000000   0.00000000   0.00000000   0.00188253  -0.00143353   0.00000000   0.00000000   0.00000000   0.16211867   0.03366665   0.07249488  -0.02685500
  1.48400000   0.00000000   0.01741750   0.00236382   0.00000000   0.57622367   0.00000000   0.00000000   0.00000000   0.00153247  -0.00153585   0.00000000   0.00000000   0.00000000   0.16211867   0.03367006   0.07249191  -0.01953100
  1.48600000   0.00000000   0.01741278   0.00227279   0.00000000   0.57622367   0.00000000   0.00000000   0.00000000   0.00137569  -0.00162637   0.00000000   0.00000000   0.00000000   0.16211867   0.03367297   0.07248875  -0.02441400
  1.48800000   0.00000000   0.01740823   0.00218643   0.00000000   0.57622367   0.00000000   0.00000000   0.00000000   0.00151409  -0.00169638   0.00000000   0.00000000   0.00000000   0.16211867   0.03367586   0.07248543  -0.01464800
  1.49000000   0.00000000   0.01740386   0.00210573   0.00000000   0.57622367   0.00000000   0.00000000   0.00000000   0.00190819  -0.00173807   0.00000000   0.00000000   0.00000000   0.16211867   0.03367928   0.07248199  -0.00244140
  1.49200000   0.00000000   0.01739965   0.00203079   0.00000000   0.57622367   0.00000000   0.00000000   0.00000000   0.00239485  -0.00173742   0.00000000   0.00000000   0.00000000   0.16211867   0.03368359   0.07247852  -0.00488280
  1.49400000   0.00000000   0.01739558   0.00195999   0.00000000   0.57622367   0.00000000   0.00000000   0.00000000   0.00275960  -0.00167287   0.00000000   0.00000000   0.00000000   0.16211867   0.03368874   0.07247511   0.00488280
  1.49600000   0.00000000   0.01739166   0.00188986   0.00000000   0.57622367   0.00000000   0.00000000   0.00000000   0.00283268  -0.00151964   0.00000000   0.00000000   0.00000000   0.16211867   0.03369433   0.07247192  -0.00488280
  1.49800000   0.00000000   0.01738789   0.00181642   0.00000000   0.57622367   0.00000000   0.00000000   0.00000000   0.00256596  -0.00125688   0.00000000   0.00000000   0.00000000   0.16211867   0.03369973   0.07246914  -0.03418000
  1.50000000   0.00000000   0.01738425   0.00173657   0.00000000   0.57622367   0.00000000   0.00000000   0.00000000   0.00205421  -0.00087814   0.00000000   0.00000000   0.00000000   0.16211867   0.03370435   0.07246700  -0.02197300
  1.50200000   0.00000000   0.01738078   0.00164789   0.00000000   0.57622367   0.00000000   0.00000000   0.00000000   0.00149139  -0.00040292   0.00000000   0.00000000   0.00000000   0.16211867   0.03370790   0.07246572  -0.02197300
  1.50400000   0.00000000   0.01737748   0.00154807   0.00000000   0.57622367   0.00000000   0.00000000   0.00000000   0.00108339   0.00012177   0.00000000   0.00000000   0.00000000   0.16211867   0.03371047   0.07246544  -0.01709000
  1.50600000   0.00000000   0.01737439   0.00143514   0.00000000   0.57622367   0.00000000   0.00000000   0.00000000   0.00095811   0.00064182   0.00000000   0.00000000   0.00000000   0.16211867   0.03371251   0.07246621  -0.02197300
  1.50800000   0.00000000   0.01737152   0.00130842   0.00000000   0.57622367   0.00000000   0.00000000   0.00000000   0.00111209   0.00112040   0.00000000   0.00000000   0.00000000   0.16211867   0.03371458   0.07246797  -0.02441400
  1.51000000   0.00000000   0.01736890   0.00116895   0.00000000   0.57622367   0.00000000   0.00000000   0.00000000   0.00141417   0.00154093   0.00000000   0.00000000   0.00000000   0.16211867   0.03371711   0.07247063  -0.00976560
  1.51200000   0.00000000   0.01736656   0.00101868   0.00000000   0.57622367   0.00000000   0.00000000   0.00000000   0.00166480   0.00189523   0.00000000   0.00000000   0.00000000   0.16211867   0.03372019   0.07247407   0.00244140
  1.51400000   0.00000000   0.01736452   0.00085969   0.00000000   0.57622367   0.00000000   0.00000000   0.00000000   0.00168821   0.00217325   0.00000000   0.00000000   0.00000000   0.16211867   0.03372354   0.07247813  -0.00732420
  1.51600000   0.00000000   0.01736281   0.00069380   0.00000000   0.57622367   0.00000000   0.00000000   0.00000000   0.00141491   0.00235794   0.00000000   0.00000000   0.00000000   0.16211867   0.03372664   0.07248267  -0.00732420
  1.51800000   0.00000000   0.01736142   0.00052265   0.00000000   0.57622367   0.00000000   0.00000000   0.00000000   0.00091406   0.00242844   0.00000000   0.00000000   0.00000000   0.16211867   0.03372897   0.07248745  -0.00732420
  1.52000000   0.00000000   0.01736037   0.00034768   0.00000000   0.57622367   0.00000000   0.00000000   0.00000000   0.00036164   0.00237049   0.00000000   0.00000000   0.00000000   0.16211867   0.03373025   0.07249225  -0.00488280
  1.52200000   0.00000000   0.01735968   0.00017022   0.00000000   0.57622367   0.00000000   0.00000000   0.00000000  -0.00003917   0.00218170   0.00000000   0.00000000   0.00000000   0.16211867   0.03373057   0.07249680  -0.00488280
  1.52400000   0.00000000   0.01735934  -0.00000849   0.00000000   0.57622367   0.00000000   0.00000000   0.00000000  -0.00014956   0.00187057   0.00000000   0.00000000   0.00000000   0.16211867   0.03373038   0.07250085  -0.02197300
  1.52600000   0.00000000   0.01735935  -0.00018727   0.00000000   0.57622367   0.00000000   0.00000000   0.00000000   0.00004139   0.00146029   0.00000000   0.00000000   0.00000000   0.16211867   0.03373027   0.07250419  -0.00976560
  1.52800000   0.00000000   0.01735973  -0.00036491   0.00000000   0.57622367   0.00000000   0.00000000   0.00000000   0.00041104   0.00099064   0.00000000   0.00000000   0.00000000   0.16211867   0.03373073   0.07250664  -0.01464800
  1.53000000   0.00000000   0.01736046  -0.00054018   0.00000000   0.57622367   0.00000000   0.00000000   0.00000000   0.00075802   0.00050656   0.00000000   0.00000000   0.00000000   0.16211867   0.03373190   0.07250813  -0.00732420
  1.53200000   0.00000000   0.01736154  -0.00071174   0.00000000   0.57622367   0.00000000   0.00000000   0.00000000   0.00089091   0.00004526   0.00000000   0.00000000   0.00000000   0.16211867   0.03373355   0.07250869  -0.00488280
  1.53400000   0.00000000   0.01736296  -0.00087813   0.00000000   0.57622367   0.00000000   0.00000000   0.00000000   0.00071060  -0.00036438   0.00000000   0.00000000   0.00000000   0.16211867   0.03373515   0.07250837  -0.01709000
  1.53600000   0.00000000   0.01736472  -0.00103770   0.00000000   0.57622367   0.00000000   0.00000000   0.00000000   0.00025169  -0.00069445   0.00000000   0.00000000   0.00000000   0.16211867   0.03373611   0.07250731  -0.01464800
  1.53800000   0.00000000   0.01736679  -0.00118859   0.00000000   0.57622367   0.00000000   0.00000000   0.00000000  -0.00033433  -0.00091576   0.00000000   0.00000000   0.00000000   0.16211867   0.03373603   0.07250570  -0.00732420
  1.54000000   0.00000000   0.01736917  -0.00132873   0.00000000   0.57622367   0.00000000   0.00000000   0.00000000  -0.00084914  -0.00100582   0.00000000   0.00000000   0.00000000   0.16211867   0.03373484   0.07250378  -0.00488280
  1.54200000   0.00000000   0.01737183  -0.00145620   0.00000000   0.57622367   0.00000000   0.00000000   0.00000000  -0.00113947  -0.00096091   0.00000000   0.00000000   0.00000000   0.16211867   0.03373285   0.07250181  -0.00244140
  1.54400000   0.00000000   0.01737474  -0.00157016   0.00000000   0.57622367   0.00000000   0.00000000   0.00000000  -0.00116569  -0.00080432   0.00000000   0.00000000   0.00000000   0.16211867   0.03373055   0.07250004  -0.00488280
  1.54600000   0.00000000   0.01737788  -0.00167140   0.00000000   0.57622367   0.00000000   0.00000000   0.00000000  -0.00101647  -0.00058284   0.00000000   0.00000000   0.00000000   0.16211867   0.03372837   0.07249866  -0.00244140
  1.54800000   0.00000000   0.01738122  -0.00176197   0.00000000   0.57622367   0.00000000   0.00000000   0.00000000  -0.00086480  -0.00035001   0.00000000   0.00000000   0.00000000   0.16211867   0.03372649   0.07249772  -0.00732420
  1.55000000   0.00000000   0.01738475  -0.00184410   0.00000000   0.57622367   0.00000000   0.00000000   0.00000000  -0.00088613  -0.00014908   0.00000000   0.00000000   0.00000000   0.16211867   0.03372473   0.07249722  -0.01953100
  1.55200000   0.00000000   0.01738844  -0.00191968   0.00000000   0.57622367   0.00000000   0.00000000   0.00000000  -0.00117782  -0.00000274   0.00000000   0.00000000   0.00000000   0.16211867   0.03372267   0.07249707  -0.00976560
  1.55400000   0.00000000   0.01739228  -0.00199016   0.00000000   0.57622367   0.00000000   0.00000000   0.00000000  -0.00171492   0.00008912   0.00000000   0.00000000   0.00000000   0.16211867   0.03371978   0.07249716  -0.01220700
  1.55600000   0.00000000   0.01739626  -0.00205651   0.00000000   0.57622367   0.00000000   0.00000000   0.00000000  -0.00235917   0.00013842   0.00000000   0.00000000   0.00000000   0.16211867   0.03371570   0.07249739  -0.01220700
  1.55800000   0.00000000   0.01740037  -0.00211917   0.00000000   0.57622367   0.00000000   0.00000000   0.00000000  -0.00291770   0.00015549   0.00000000   0.00000000   0.00000000   0.16211867   0.03371043   0.07249768  -0.02197300
  1.56000000   0.00000000   0.01740461  -0.00217810   0.00000000   0.57622367   0.00000000   0.00000000   0.00000000  -0.00322694   0.00015135   0.00000000   0.00000000   0.00000000   0.16211867   0.03370428   0.07249799  -0.00732420
  1.56200000   0.00000000   0.01740896  -0.00223272   0.00000000   0.57622367   0.00000000   0.00000000   0.00000000  -0.00322452   0.00014438   0.00000000   0.00000000   0.00000000   0.16211867   0.03369783   0.07249828  -0.03173800
  1.56400000   0.00000000   0.01741343  -0.00228188   0.00000000   0.57622367   0.00000000   0.00000000   0.00000000  -0.00297644   0.00015166   0.00000000   0.00000000   0.00000000   0.16211867   0.03369163   0.07249858  -0.01709000
  1.56600000   0.00000000   0.01741799  -0.00232391   0.00000000   0.57622367   0.00000000   0.00000000   0.00000000  -0.00264587   0.00017730   0.00000000   0.00000000   0.00000000   0.16211867   0.03368601   0.07249891  -0.01464800
  1.56800000   0.00000000   0.01742264  -0.00235653   0.00000000   0.57622367   0.00000000   0.00000000   0.00000000  -0.00241746   0.00021669   0.00000000   0.00000000   0.00000000   0.16211867   0.03368094   0.07249930  -0.01953100
  1.57000000   0.00000000   0.01742735  -0.00237699   0.00000000   0.57622367   0.00000000   0.00000000   0.00000000  -0.00241341   0.00026563   0.00000000   0.00000000   0.00000000   0.16211867   0.03367611   0.07249978  -0.01220700
  1.57200000   0.00000000   0.01743211  -0.00238241   0.00000000   0.57622367   0.00000000   0.00000000   0.00000000  -0.00263998   0.00032144   0.00000000   0.00000000   0.00000000   0.16211867   0.03367106   0.07250037  -0.02197300
  1.57400000   0.00000000   0.01743687  -0.00237078   0.00000000   0.57622367   0.00000000   0.00000000   0.00000000  -0.00298602   0.00038398   0.00000000   0.00000000   0.00000000   0.16211867   0.03366543   0.07250108  -0.02685500
  1.57600000   0.00000000   0.01744161  -0.00234154   0.00000000   0.57622367   0.00000000   0.00000000   0.00000000  -0.00327389   0.00045912   0.00000000   0.00000000   0.00000000   0.16211867   0.03365917   0.07250192  -0.02685500
  1.57800000   0.00000000   0.01744630  -0.00229505   0.00000000   0.57622367   0.00000000   0.00000000   0.00000000  -0.00334165   0.00055480   0.00000000   0.00000000   0.00000000   0.16211867   0.03365256   0.07250293  -0.02685500
  1.58000000   0.00000000   0.01745089  -0.00223176   0.00000000   0.57622367   0.00000000   0.00000000   0.00000000  -0.00311782   0.00067141   0.00000000   0.00000000   0.00000000   0.16211867   0.03364610   0.07250416  -0.03173800
  1.58200000   0.00000000   0.01745535  -0.00215218   0.00000000   0.57622367   0.00000000   0.00000000   0.00000000  -0.00265292   0.00079839   0.00000000   0.00000000   0.00000000   0.16211867   0.03364033   0.07250563  -0.02929700
  1.58400000   0.00000000   0.01745965  -0.00205768   0.00000000   0.57622367   0.00000000   0.00000000   0.00000000  -0.00209546   0.00091866   0.00000000   0.00000000   0.00000000   0.16211867   0.03363558   0.07250735  -0.03418000
  1.58600000   0.00000000   0.01746377  -0.00195115   0.00000000   0.57622367   0.00000000   0.00000000   0.00000000  -0.00162665   0.00101430   0.00000000   0.00000000   0.00000000   0.16211867   0.03363186   0.07250928  -0.02929700
  1.58800000   0.00000000   0.01746767  -0.00183649   0.00000000   0.57622367   0.00000000   0.00000000   0.00000000  -0.00138206   0.00107105   0.00000000   0.00000000   0.00000000   0.16211867   0.03362885   0.07251137  -0.04394500
  1.59000000   0.00000000   0.01747135  -0.00171767   0.00000000   0.57622367   0.00000000   0.00000000   0.00000000  -0.00139187   0.00108285   0.00000000   0.00000000   0.00000000   0.16211867   0.03362608   0.07251352  -0.04394500
  1.59200000   0.00000000   0.01747478  -0.00159832   0.00000000   0.57622367   0.00000000   0.00000000   0.00000000  -0.00156770   0.00105224   0.00000000   0.00000000   0.00000000   0.16211867   0.03362312   0.07251565  -0.04394500
  1.59400000   0.00000000   0.01747798  -0.00148144   0.00000000   0.57622367   0.00000000   0.00000000   0.00000000  -0.00174459   0.00098541   0.00000000   0.00000000   0.00000000   0.16211867   0.03361980   0.07251769  -0.02685500
  1.59600000   0.00000000   0.01748094  -0.00136880   0.00000000   0.57622367   0.00000000   0.00000000   0.00000000  -0.00175834   0.00088920   0.00000000   0.00000000   0.00000000   0.16211867   0.03361630   0.07251957  -0.02197300
  1.59800000   0.00000000   0.01748368  -0.00126016   0.00000000   0.57622367   0.00000000   0.00000000   0.00000000  -0.00152120   0.00077135   0.00000000   0.00000000   0.00000000   0.16211867   0.03361302   0.07252123  -0.01464800
  1.60000000   0.00000000   0.01748620  -0.00115397   0.00000000   0.57622367   0.00000000   0.00000000   0.00000000  -0.00106103   0.00063846   0.00000000   0.00000000   0.00000000   0.16211867   0.03361044   0.07252264  -0.01953100
  1.60200000   0.00000000   0.01748851  -0.00104933   0.00000000   0.57622367   0.00000000   0.00000000   0.00000000  -0.00050725   0.00049269   0.00000000   0.00000000   0.00000000   0.16211867   0.03360887   0.07252377  -0.01953100
  1.60400000   0.00000000   0.01749060  -0.00094667   0.00000000   0.57622367   0.00000000   0.00000000   0.00000000  -0.00003085   0.00033422   0.00000000   0.00000000   0.00000000   0.16211867   0.03360833   0.07252460  -0.01464800
  1.60600000   0.00000000   0.01749250  -0.00084702   0.00000000   0.57622367   0.00000000   0.00000000   0.00000000   0.00023358   0.00016796   0.00000000   0.00000000   0.00000000   0.16211867   0.03360854   0.07252510  -0.01709000
  1.60800000   0.00000000   0.01749419  -0.00075134   0.00000000   0.57622367   0.00000000   0.00000000   0.00000000   0.00024847   0.00000788   0.00000000   0.00000000   0.00000000   0.16211867   0.03360902   0.07252527  -0.02197300
  1.61000000   0.00000000   0.01749569  -0.00066036   0.00000000   0.57622367   0.00000000   0.00000000   0.00000000   0.00008951  -0.00012169   0.00000000   0.00000000   0.00000000   0.16211867   0.03360936   0.07252516  -0.00976560
  1.61200000   0.00000000   0.01749702  -0.00057464   0.00000000   0.57622367   0.00000000   0.00000000   0.00000000  -0.00008906  -0.00018982   0.00000000   0.00000000   0.00000000   0.16211867   0.03360936   0.07252485  -0.00976560
  1.61400000   0.00000000   0.01749816  -0.00049457   0.00000000   0.57622367   0.00000000   0.00000000   0.00000000  -0.00012451  -0.00017572   0.00000000   0.00000000   0.00000000   0.16211867   0.03360914   0.07252448  -0.00976560
  1.61600000   0.00000000   0.01749915  -0.00042038   0.00000000   0.57622367   0.00000000   0.00000000   0.00000000   0.00008078  -0.00009009   0.00000000   0.00000000   0.00000000   0.16211867   0.03360910   0.07252422   0.00244140
  1.61800000   0.00000000   0.01749999  -0.00035219   0.00000000   0.57622367   0.00000000   0.00000000   0.00000000   0.00051589   0.00002549   0.00000000   0.00000000   0.00000000   0.16211867   0.03360970   0.07252415   0.00488280
  1.62000000   0.00000000   0.01750070  -0.00029000   0.00000000   0.57622367   0.00000000   0.00000000   0.00000000   0.00106736   0.00012535   0.00000000   0.00000000   0.00000000   0.16211867   0.03361128   0.07252430   0.00976560
  1.62200000   0.00000000   0.01750128  -0.00023374   0.00000000   0.57622367   0.00000000   0.00000000   0.00000000   0.00156983   0.00018713   0.00000000   0.00000000   0.00000000   0.16211867   0.03361392   0.07252462  -0.00488280
  1.62400000   0.00000000   0.01750175  -0.00018326   0.00000000   0.57622367   0.00000000   0.00000000   0.00000000   0.00187831   0.00021506   0.00000000   0.00000000   0.00000000   0.16211867   0.03361736   0.07252502  -0.01220700
  1.62600000   0.00000000   0.01750211  -0.00013833   0.00000000   0.57622367   0.00000000   0.00000000   0.00000000   0.00193220   0.00022311   0.00000000   0.00000000   0.00000000   0.16211867   0.03362117   0.07252546  -0.01220700
  1.62800000   0.00000000   0.01750239  -0.00009871   0.00000000   0.57622367   0.00000000   0.00000000   0.00000000   0.00178281   0.00022373   0.00000000   0.00000000   0.00000000   0.16211867   0.03362489   0.07252590  -0.01220700
  1.63000000   0.00000000   0.01750259  -0.00006410   0.00000000   0.57622367   0.00000000   0.00000000   0.00000000   0.00156933   0.00022965   0.00000000   0.00000000   0.00000000   0.16211867   0.03362824   0.07252636  -0.03173800
  1.63200000   0.00000000   0.01750272  -0.00003418   0.00000000   0.57622367   0.00000000   0.00000000   0.00000000   0.00145381   0.00025326   0.00000000   0.00000000   0.00000000   0.16211867   0.03363126   0.07252684  -0.02929700
  1.63400000   0.00000000   0.01750278  -0.00000860   0.00000000   0.57622367   0.00000000   0.00000000   0.00000000   0.00154704   0.00029851   0.00000000   0.00000000   0.00000000   0.16211867   0.03363427   0.07252739  -0.03662100
  1.63600000   0.00000000   0.01750280   0.00001297   0.00000000   0.57622367   0.00000000   0.00000000   0.00000000   0.00185948   0.00035713   0.00000000   0.00000000   0.00000000   0.16211867   0.03363767   0.07252805  -0.01953100
  1.63800000   0.00000000   0.01750277   0.00003088   0.00000000   0.57622367   0.00000000   0.00000000   0.00000000   0.00229764   0.00041526   0.00000000   0.00000000   0.00000000   0.16211867   0.03364183   0.07252882  -0.01464800
  1.64000000   0.00000000   0.01750271   0.00004547   0.00000000   0.57622367   0.00000000   0.00000000   0.00000000   0.00270699   0.00046121   0.00000000   0.00000000   0.00000000   0.16211867   0.03364683   0.07252970  -0.02197300
  1.64200000   0.00000000   0.01750262   0.00005710   0.00000000   0.57622367   0.00000000   0.00000000   0.00000000   0.00294076   0.00048588   0.00000000   0.00000000   0.00000000   0.16211867   0.03365248   0.07253064  -0.00244140
  1.64400000   0.00000000   0.01750251   0.00006608   0.00000000   0.57622367   0.00000000   0.00000000   0.00000000   0.00292402   0.00047827   0.00000000   0.00000000   0.00000000   0.16211867   0.03365835   0.07253161  -0.00244140
  1.64600000   0.00000000   0.01750238   0.00007272   0.00000000   0.57622367   0.00000000   0.00000000   0.00000000   0.00268557   0.00042483   0.00000000   0.00000000   0.00000000   0.16211867   0.03366396   0.07253251  -0.00244140
  1.64800000   0.00000000   0.01750223   0.00007733   0.00000000   0.57622367   0.00000000   0.00000000   0.00000000   0.00234357   0.00031560   0.00000000   0.00000000   0.00000000   0.16211867   0.03366898   0.07253325  -0.00488280
  1.65000000   0.00000000   0.01750208   0.00008018   0.00000000   0.57622367   0.00000000   0.00000000   0.00000000   0.00205087   0.00015129   0.00000000   0.00000000   0.00000000   0.16211867   0.03367338   0.07253372  -0.00732420
  1.65200000   0.00137334   0.01750192   0.00008154   0.00000011   0.57622367   0.00000000   0.00000000   0.00000000   0.00192515  -0.00005447   0.00000000   0.00000000   0.00000000   0.16212004   0.03367736   0.07253381   0.00732420
  1.65400000   0.00000000   0.01750175   0.00008164   0.00000000   0.57622367   0.00000000   0.00000000   0.00000000   0.00199567  -0.00027874   0.00000000   0.00000000   0.00000000   0.16212141   0.03368128   0.07253348  -0.01220700
  1.65600000   0.00137334   0.01750159   0.00008070   0.00000011   0.57622367   0.00000000   0.00000000   0.00000000   0.00218999  -0.00049659   0.00000000   0.00000000   0.00000000   0.16212279   0.03368546   0.07253270  -0.00976560
  1.65800000   0.00460550   0.01750143   0.00007892   0.00000036   0.57622367   0.00000000   0.00000000   0.00000000   0.00236779  -0.00068689   0.00000000   0.00000000   0.00000000   0.16212876   0.03369002   0.07253152  -0.01709000
  1.66000000   0.00000000   0.01750127   0.00007648   0.00000000   0.57622367   0.00000000   0.00000000   0.00000000   0.00238720  -0.00083588   0.00000000   0.00000000   0.00000000   0.16213337   0.03369477   0.07253000  -0.01709000
  1.66200000   0.00000000   0.01750112   0.00007354   0.00000000   0.57622367   0.00000000   0.00000000   0.00000000   0.00217073  -0.00094006   0.00000000   0.00000000   0.00000000   0.16213337   0.03369933   0.07252822  -0.02685500
  1.66400000   0.00137334   0.01750097   0.00007024   0.00000010   0.57622367   0.00000000   0.00000000   0.00000000   0.00174020  -0.00100624   0.00000000   0.00000000   0.00000000   0.16213474   0.03370324   0.07252628  -0.02685500
  1.66600000   0.00137334   0.01750083   0.00006670   0.00000009   0.57622367   0.00000000   0.00000000   0.00000000   0.00120878  -0.00104552   0.00000000   0.00000000   0.00000000   0.16213749   0.03370619   0.07252422  -0.02197300
  1.66800000   0.00000000   0.01750070   0.00006304   0.00000000   0.57622367   0.00000000   0.00000000   0.00000000   0.00073349  -0.00106502   0.00000000   0.00000000   0.00000000   0.16213886   0.03370813   0.07252211  -0.02197300
  1.67000000   0.00302240   0.01750057   0.00005932   0.00000018   0.57622367   0.00000000   0.00000000   0.00000000   0.00044610  -0.00106523   0.00000000   0.00000000   0.00000000   0.16214189   0.03370931   0.07251998  -0.03418000
  1.67200000   0.00302240   0.01750045   0.00005563   0.00000017   0.57622367   0.00000000   0.00000000   0.00000000   0.00039404  -0.00104426   0.00000000   0.00000000   0.00000000   0.16214793   0.03371015   0.07251787  -0.01953100
  1.67400000   0.00618860   0.01750034   0.00005203   0.00000032   0.57622367   0.00000000   0.00000000   0.00000000   0.00051939  -0.00100149   0.00000000   0.00000000   0.00000000   0.16215714   0.03371107   0.07251583  -0.01953100
  1.67600000   0.00137334   0.01750024   0.00004855   0.00000007   0.57622367   0.00000000   0.00000000   0.00000000   0.00068534  -0.00094080   0.00000000   0.00000000   0.00000000   0.16216470   0.03371227   0.07251389  -0.01709000
  1.67800000   0.00302240   0.01750014   0.00004522   0.00000014   0.57622367   0.00000000   0.00000000   0.00000000   0.00073745  -0.00087377   0.00000000   0.00000000   0.00000000   0.16216910   0.03371370   0.07251207  -0.01953100
  1.68000000   0.00302240   0.01750005   0.00004208   0.00000013   0.57622367   0.00000000   0.00000000   0.00000000   0.00057202  -0.00081623   0.00000000   0.00000000   0.00000000   0.16217514   0.03371500   0.07251038  -0.01220700
  1.68200000   0.00783766   0.01749996   0.00003911   0.00000031   0.57622367   0.00000000   0.00000000   0.00000000   0.00018162  -0.00077926   0.00000000   0.00000000   0.00000000   0.16218600   0.03371576   0.07250879  -0.01953100
  1.68400000   0.00460550   0.01749989   0.00003632   0.00000017   0.57622367   0.00000000   0.00000000   0.00000000  -0.00034202  -0.00076136   0.00000000   0.00000000   0.00000000   0.16219845   0.03371560   0.07250725  -0.00732420
  1.68600000   0.00460550   0.01749981   0.00003369   0.00000016   0.57622367   0.00000000   0.00000000   0.00000000  -0.00085011  -0.00074806   0.00000000   0.00000000   0.00000000   0.16220766   0.03371441   0.07250574  -0.00976560
  1.68800000   0.00302240   0.01749975   0.00003120   0.00000009   0.57622367   0.00000000   0.00000000   0.00000000  -0.00120406  -0.00071871   0.00000000   0.00000000   0.00000000   0.16221529   0.03371235   0.07250427  -0.00976560
  1.69000000   0.00942076   0.01749968   0.00002882   0.00000027   0.57622367   0.00000000   0.00000000   0.00000000  -0.00133540  -0.00065468   0.00000000   0.00000000   0.00000000   0.16222773   0.03370981   0.07250290  -0.01953100
  1.69200000   0.00783766   0.01749963   0.00002650   0.00000021   0.57622367   0.00000000   0.00000000   0.00000000  -0.00127260  -0.00054742   0.00000000   0.00000000   0.00000000   0.16224499   0.03370720   0.07250169  -0.01709000
  1.69400000   0.01106982   0.01749957   0.00002421   0.00000027   0.57622367   0.00000000   0.00000000   0.00000000  -0.00112446  -0.00040375   0.00000000   0.00000000   0.00000000   0.16226390   0.03370481   0.07250074  -0.01464800
  1.69600000   0.00783766   0.01749952   0.00002189   0.00000017   0.57622367   0.00000000   0.00000000   0.00000000  -0.00102801  -0.00024195   0.00000000   0.00000000   0.00000000   0.16228280   0.03370265   0.07250010  -0.01464800
  1.69800000   0.00618860   0.01749948   0.00001947   0.00000012   0.57622367   0.00000000   0.00000000   0.00000000  -0.00108565  -0.00007996   0.00000000   0.00000000   0.00000000   0.16229683   0.03370054   0.07249978  -0.01220700
  1.70000000   0.01265292   0.01749944   0.00001691   0.00000021   0.57622367   0.00000000   0.00000000   0.00000000  -0.00132103   0.00007384   0.00000000   0.00000000   0.00000000   0.16231567   0.03369813   0.07249977  -0.01220700
  1.70200000   0.01265292   0.01749941   0.00001411   0.00000018   0.57622367   0.00000000   0.00000000   0.00000000  -0.00167090   0.00021686   0.00000000   0.00000000   0.00000000   0.16234098   0.03369514   0.07250006  -0.01953100
  1.70400000   0.01106982   0.01749938   0.00001102   0.00000012   0.57622367   0.00000000   0.00000000   0.00000000  -0.00201310   0.00033882   0.00000000   0.00000000   0.00000000   0.16236470   0.03369146   0.07250062  -0.01953100
  1.70600000   0.01430198   0.01749936   0.00000755   0.00000011   0.57622367   0.00000000   0.00000000   0.00000000  -0.00222107   0.00041499   0.00000000   0.00000000   0.00000000   0.16239007   0.03368722   0.07250137  -0.02197300
  1.70800000   0.01430198   0.01749934   0.00000362   0.00000005   0.57622367   0.00000000   0.00000000   0.00000000  -0.00222311   0.00041927   0.00000000   0.00000000   0.00000000   0.16241867   0.03368278   0.07250220  -0.01220700
  1.71000000   0.01265292   0.01749934  -0.00000084  -0.00000001   0.57622367   0.00000000   0.00000000   0.00000000  -0.00203569   0.00034556   0.00000000   0.00000000   0.00000000   0.16244563   0.03367852   0.07250297  -0.02441400
  1.71200000   0.01911723   0.01749934  -0.00000593  -0.00000011   0.57622367   0.00000000   0.00000000   0.00000000  -0.00175436   0.00021322   0.00000000   0.00000000   0.00000000   0.16247740   0.03367473   0.07250353  -0.01953100
  1.71400000   0.01265292   0.01749935  -0.00001172  -0.00000015   0.57622367   0.00000000   0.00000000   0.00000000  -0.00151069   0.00005569   0.00000000   0.00000000   0.00000000   0.16250917   0.03367147   0.07250380  -0.01709000
  1.71600000   0.01265292   0.01749937  -0.00001829  -0.00000023   0.57622367   0.00000000   0.00000000   0.00000000  -0.00141426  -0.00009076   0.00000000   0.00000000   0.00000000   0.16253448   0.03366854   0.07250376  -0.01220700
  1.71800000   0.01430198   0.01749941  -0.00002573  -0.00000037   0.57622367   0.00000000   0.00000000   0.00000000  -0.00150339  -0.00019511   0.00000000   0.00000000   0.00000000   0.16256143   0.03366562   0.07250348  -0.03173800
  1.72000000   0.01265292   0.01749946  -0.00003410  -0.00000043   0.57622367   0.00000000   0.00000000   0.00000000  -0.00172698  -0.00024274   0.00000000   0.00000000   0.00000000   0.16258839   0.03366239   0.07250304  -0.01953100
  1.72200000   0.01746817   0.01749953  -0.00004347  -0.00000076   0.57622367   0.00000000   0.00000000   0.00000000  -0.00196786  -0.00023873   0.00000000   0.00000000   0.00000000   0.16261851   0.03365870   0.07250256  -0.01464800
  1.72400000   0.01430198   0.01749962  -0.00005391  -0.00000077   0.57622367   0.00000000   0.00000000   0.00000000  -0.00209716  -0.00019596   0.00000000   0.00000000   0.00000000   0.16265028   0.03365463   0.07250212  -0.02197300
  1.72600000   0.01588507   0.01749972  -0.00006545  -0.00000104   0.57622367   0.00000000   0.00000000   0.00000000  -0.00203443  -0.00012462   0.00000000   0.00000000   0.00000000   0.16268046   0.03365050   0.07250180  -0.01709000
  1.72800000   0.01588507   0.01749985  -0.00007813  -0.00000124   0.57622367   0.00000000   0.00000000   0.00000000  -0.00178526  -0.00003115   0.00000000   0.00000000   0.00000000   0.16271223   0.03364668   0.07250164  -0.01953100
  1.73000000   0.01746817   0.01750001  -0.00009196  -0.00000161   0.57622367   0.00000000   0.00000000   0.00000000  -0.00143954   0.00008151   0.00000000   0.00000000   0.00000000   0.16274559   0.03364346   0.07250170  -0.00488280
  1.73200000   0.01911723   0.01750019  -0.00010696  -0.00000204   0.57622367   0.00000000   0.00000000   0.00000000  -0.00113114   0.00021354   0.00000000   0.00000000   0.00000000   0.16278217   0.03364089   0.07250199   0.00488280
  1.73400000   0.02551559   0.01750041  -0.00012307  -0.00000314   0.57622367   0.00000000   0.00000000   0.00000000  -0.00097749   0.00036651   0.00000000   0.00000000   0.00000000   0.16282681   0.03363878   0.07250257  -0.01953100
  1.73600000   0.01588507   0.01750065  -0.00014027  -0.00000223   0.57622367   0.00000000   0.00000000   0.00000000  -0.00102699   0.00054290   0.00000000   0.00000000   0.00000000   0.16286821   0.03363677   0.07250348  -0.01220700
  1.73800000   0.01588507   0.01750093  -0.00015845  -0.00000252   0.57622367   0.00000000   0.00000000   0.00000000  -0.00123782   0.00074667   0.00000000   0.00000000   0.00000000   0.16289998   0.03363451   0.07250477  -0.00976560
  1.74000000   0.01911723   0.01750125  -0.00017750  -0.00000339   0.57622367   0.00000000   0.00000000   0.00000000  -0.00149662   0.00098191   0.00000000   0.00000000   0.00000000   0.16293498   0.03363177   0.07250650  -0.02929700
  1.74200000   0.02070033   0.01750161  -0.00019727  -0.00000408   0.57622367   0.00000000   0.00000000   0.00000000  -0.00166722   0.00124893   0.00000000   0.00000000   0.00000000   0.16297480   0.03362861   0.07250873  -0.00488280
  1.74400000   0.01588507   0.01750200  -0.00021754  -0.00000346   0.57622367   0.00000000   0.00000000   0.00000000  -0.00164938   0.00154024   0.00000000   0.00000000   0.00000000   0.16301138   0.03362529   0.07251152  -0.01709000
  1.74600000   0.01746817   0.01750244  -0.00023807  -0.00000416   0.57622367   0.00000000   0.00000000   0.00000000  -0.00142318   0.00183883   0.00000000   0.00000000   0.00000000   0.16304473   0.03362222   0.07251490  -0.01464800
  1.74800000   0.01911723   0.01750291  -0.00025854  -0.00000494   0.57622367   0.00000000   0.00000000   0.00000000  -0.00105676   0.00212197   0.00000000   0.00000000   0.00000000   0.16308132   0.03361974   0.07251886  -0.01464800
  1.75000000   0.02393249   0.01750343  -0.00027860  -0.00000667   0.57622367   0.00000000   0.00000000   0.00000000  -0.00067283   0.00236802   0.00000000   0.00000000   0.00000000   0.16312437   0.03361801   0.07252335  -0.02929700
  1.75200000   0.01265292   0.01750399  -0.00029779  -0.00000377   0.57622367   0.00000000   0.00000000   0.00000000  -0.00039183   0.00255844   0.00000000   0.00000000   0.00000000   0.16316096   0.03361695   0.07252827  -0.00976560
  1.75400000   0.01911723   0.01750458  -0.00031564  -0.00000603   0.57622367   0.00000000   0.00000000   0.00000000  -0.00027905   0.00267495   0.00000000   0.00000000   0.00000000   0.16319273   0.03361628   0.07253351  -0.01953100
  1.75600000   0.01746817   0.01750521  -0.00033161  -0.00000579   0.57622367   0.00000000   0.00000000   0.00000000  -0.00031721   0.00270001   0.00000000   0.00000000   0.00000000   0.16322931   0.03361568   0.07253888  -0.00732420
  1.75800000   0.01588507   0.01750588  -0.00034560  -0.00000549   0.57622367   0.00000000   0.00000000   0.00000000  -0.00041590   0.00262199   0.00000000   0.00000000   0.00000000   0.16326266   0.03361495   0.07254420  -0.01464800
  1.76000000   0.02551559   0.01750657  -0.00035868  -0.00000915   0.57622367   0.00000000   0.00000000   0.00000000  -0.00045520   0.00243869   0.00000000   0.00000000   0.00000000   0.16330406   0.03361408   0.07254927  -0.01464800
  1.76200000   0.02070033   0.01750729  -0.00037308  -0.00000772   0.57622367   0.00000000   0.00000000   0.00000000  -0.00034225   0.00216084   0.00000000   0.00000000   0.00000000   0.16335028   0.03361328   0.07255386  -0.01220700
  1.76400000   0.01746817   0.01750803  -0.00039069  -0.00000682   0.57622367   0.00000000   0.00000000   0.00000000  -0.00005353   0.00181461   0.00000000   0.00000000   0.00000000   0.16338845   0.03361288   0.07255784  -0.01709000
  1.76600000   0.01746817   0.01750881  -0.00041188  -0.00000719   0.57622367   0.00000000   0.00000000   0.00000000   0.00035452   0.00143407   0.00000000   0.00000000   0.00000000   0.16342339   0.03361318   0.07256109  -0.00732420
  1.76800000   0.01911723   0.01750964  -0.00043585  -0.00000833   0.57622367   0.00000000   0.00000000   0.00000000   0.00077036   0.00104963   0.00000000   0.00000000   0.00000000   0.16345997   0.03361431   0.07256357  -0.01709000
  1.77000000   0.02234939   0.01751051  -0.00046155  -0.00001032   0.57622367   0.00000000   0.00000000   0.00000000   0.00107750   0.00068581   0.00000000   0.00000000   0.00000000   0.16350144   0.03361616   0.07256531  -0.01464800
  1.77200000   0.01746817   0.01751143  -0.00048862  -0.00000854   0.57622367   0.00000000   0.00000000   0.00000000   0.00120707   0.00036643   0.00000000   0.00000000   0.00000000   0.16354126   0.03361844   0.07256636  -0.00732420
  1.77400000   0.01911723   0.01751241  -0.00051819  -0.00000991   0.57622367   0.00000000   0.00000000   0.00000000   0.00116903   0.00011608   0.00000000   0.00000000   0.00000000   0.16357784   0.03362082   0.07256684  -0.00976560
  1.77600000   0.02070033   0.01751345  -0.00055225  -0.00001143   0.57622367   0.00000000   0.00000000   0.00000000   0.00104867  -0.00004972   0.00000000   0.00000000   0.00000000   0.16361766   0.03362303   0.07256691  -0.00244140
  1.77800000   0.01588507   0.01751455  -0.00059177  -0.00000940   0.57622367   0.00000000   0.00000000   0.00000000   0.00096806  -0.00013527   0.00000000   0.00000000   0.00000000   0.16365424   0.03362505   0.07256672  -0.01220700
  1.78000000   0.02070033   0.01751573  -0.00063596  -0.00001316   0.57622367   0.00000000   0.00000000   0.00000000   0.00102874  -0.00016274   0.00000000   0.00000000   0.00000000   0.16369083   0.03362705   0.07256643  -0.01953100
  1.78200000   0.02551559   0.01751701  -0.00068302  -0.00001743   0.57622367   0.00000000   0.00000000   0.00000000   0.00126467  -0.00016253   0.00000000   0.00000000   0.00000000   0.16373705   0.03362934   0.07256610  -0.01709000
  1.78400000   0.01588507   0.01751837  -0.00073080  -0.00001161   0.57622367   0.00000000   0.00000000   0.00000000   0.00162777  -0.00016329   0.00000000   0.00000000   0.00000000   0.16377845   0.03363223   0.07256578  -0.01709000
  1.78600000   0.01746817   0.01751983  -0.00077700  -0.00001357   0.57622367   0.00000000   0.00000000   0.00000000   0.00201038  -0.00018565   0.00000000   0.00000000   0.00000000   0.16381180   0.03363587   0.07256543  -0.01953100
  1.78800000   0.01430198   0.01752139  -0.00081914  -0.00001172   0.57622367   0.00000000   0.00000000   0.00000000   0.00229284  -0.00024158   0.00000000   0.00000000   0.00000000   0.16384357   0.03364018   0.07256500  -0.01464800
  1.79000000   0.01588507   0.01752303  -0.00085451  -0.00001357   0.57622367   0.00000000   0.00000000   0.00000000   0.00239473  -0.00033305   0.00000000   0.00000000   0.00000000   0.16387376   0.03364486   0.07256442  -0.01464800
  1.79200000   0.01746817   0.01752473  -0.00088023  -0.00001538   0.57622367   0.00000000   0.00000000   0.00000000   0.00230808  -0.00044993   0.00000000   0.00000000   0.00000000   0.16390711   0.03364957   0.07256364  -0.01220700
  1.79400000   0.01911723   0.01752649  -0.00089344  -0.00001708   0.57622367   0.00000000   0.00000000   0.00000000   0.00209909  -0.00057089   0.00000000   0.00000000   0.00000000   0.16394369   0.03365397   0.07256262  -0.01220700
  1.79600000   0.02070033   0.01752828  -0.00089213  -0.00001847   0.57622367   0.00000000   0.00000000   0.00000000   0.00187757  -0.00066604   0.00000000   0.00000000   0.00000000   0.16398351   0.03365795   0.07256138  -0.01709000
  1.79800000   0.02551559   0.01753007  -0.00087611  -0.00002235   0.57622367   0.00000000   0.00000000   0.00000000   0.00174702  -0.00070388   0.00000000   0.00000000   0.00000000   0.16402973   0.03366157   0.07256001  -0.01464800
  1.80000000   0.02234939   0.01753182  -0.00084688  -0.00001893   0.57622367   0.00000000   0.00000000   0.00000000   0.00175830  -0.00066207   0.00000000   0.00000000   0.00000000   0.16407759   0.03366508   0.07255865  -0.01464800
  1.80200000   0.01106982   0.01753351  -0.00080654  -0.00000893   0.57622367   0.00000000   0.00000000   0.00000000   0.00188765  -0.00053657   0.00000000   0.00000000   0.00000000   0.16411101   0.03366873   0.07255745  -0.01464800
  1.80400000   0.01588507   0.01753512  -0.00075717  -0.00001203   0.57622367   0.00000000   0.00000000   0.00000000   0.00204845  -0.00034489   0.00000000   0.00000000   0.00000000   0.16413797   0.03367266   0.07255657  -0.01220700
  1.80600000   0.01746817   0.01753664  -0.00070064  -0.00001224   0.57622367   0.00000000   0.00000000   0.00000000   0.00213109  -0.00011858   0.00000000   0.00000000   0.00000000   0.16417132   0.03367684   0.07255610  -0.01953100
  1.80800000   0.02716465   0.01753804  -0.00063864  -0.00001735   0.57622367   0.00000000   0.00000000   0.00000000   0.00205289   0.00010905   0.00000000   0.00000000   0.00000000   0.16421595   0.03368103   0.07255609  -0.02197300
  1.81000000   0.01746817   0.01753932  -0.00057267  -0.00001000   0.57622367   0.00000000   0.00000000   0.00000000   0.00179611   0.00030878   0.00000000   0.00000000   0.00000000   0.16426059   0.03368487   0.07255651  -0.01953100
  1.81200000   0.01746817   0.01754046  -0.00050407  -0.00000881   0.57622367   0.00000000   0.00000000   0.00000000   0.00141731   0.00045834   0.00000000   0.00000000   0.00000000   0.16429552   0.03368809   0.07255728  -0.01953100
  1.81400000   0.01746817   0.01754147  -0.00043405  -0.00000758   0.57622367   0.00000000   0.00000000   0.00000000   0.00102369   0.00054659   0.00000000   0.00000000   0.00000000   0.16433046   0.03369053   0.07255828  -0.01220700
  1.81600000   0.01911723   0.01754234  -0.00036369  -0.00000695   0.57622367   0.00000000   0.00000000   0.00000000   0.00072756   0.00057534   0.00000000   0.00000000   0.00000000   0.16436704   0.03369228   0.07255941  -0.01953100
  1.81800000   0.01746817   0.01754307  -0.00029397  -0.00000514   0.57622367   0.00000000   0.00000000   0.00000000   0.00059792   0.00055783   0.00000000   0.00000000   0.00000000   0.16440363   0.03369361   0.07256054  -0.03173800
  1.82000000   0.02070033   0.01754365  -0.00022574  -0.00000467   0.57622367   0.00000000   0.00000000   0.00000000   0.00062960   0.00051544   0.00000000   0.00000000   0.00000000   0.16444180   0.03369483   0.07256161  -0.02197300
  1.82200000   0.01430198   0.01754411  -0.00015983  -0.00000229   0.57622367   0.00000000   0.00000000   0.00000000   0.00074668   0.00047282   0.00000000   0.00000000   0.00000000   0.16447680   0.03369621   0.07256260  -0.00976560
  1.82400000   0.02070033   0.01754443  -0.00009697  -0.00000201   0.57622367   0.00000000   0.00000000   0.00000000   0.00083952   0.00045186   0.00000000   0.00000000   0.00000000   0.16451180   0.03369780   0.07256353  -0.01464800
  1.82600000   0.02234939   0.01754462  -0.00003787  -0.00000085   0.57622367   0.00000000   0.00000000   0.00000000   0.00081513   0.00046625   0.00000000   0.00000000   0.00000000   0.16455485   0.03369945   0.07256444  -0.00732420
  1.82800000   0.01911723   0.01754470   0.00001678   0.00000032   0.57622367   0.00000000   0.00000000   0.00000000   0.00063779   0.00051787   0.00000000   0.00000000   0.00000000   0.16459632   0.03370090   0.07256543  -0.01220700
  1.83000000   0.02070033   0.01754466   0.00006648   0.00000138   0.57622367   0.00000000   0.00000000   0.00000000   0.00034208   0.00059546   0.00000000   0.00000000   0.00000000   0.16463614   0.03370188   0.07256654  -0.01464800
  1.83200000   0.01746817   0.01754453   0.00011162   0.00000195   0.57622367   0.00000000   0.00000000   0.00000000   0.00001352   0.00067631   0.00000000   0.00000000   0.00000000   0.16467431   0.03370224   0.07256781  -0.00976560
  1.83400000   0.02070033   0.01754431   0.00015417   0.00000319   0.57622367   0.00000000   0.00000000   0.00000000  -0.00025084   0.00073462   0.00000000   0.00000000   0.00000000   0.16471247   0.03370200   0.07256922  -0.02441400
  1.83600000   0.02393249   0.01754400   0.00019693   0.00000471   0.57622367   0.00000000   0.00000000   0.00000000  -0.00038425   0.00075351   0.00000000   0.00000000   0.00000000   0.16475711   0.03370137   0.07257071  -0.01709000
  1.83800000   0.01746817   0.01754360   0.00024168   0.00000422   0.57622367   0.00000000   0.00000000   0.00000000  -0.00037958   0.00072793   0.00000000   0.00000000   0.00000000   0.16479851   0.03370060   0.07257219  -0.00488280
  1.84000000   0.02070033   0.01754312   0.00028856   0.00000597   0.57622367   0.00000000   0.00000000   0.00000000  -0.00029293   0.00065840   0.00000000   0.00000000   0.00000000   0.16483668   0.03369993   0.07257358  -0.02929700
  1.84200000   0.01911723   0.01754254   0.00033685   0.00000644   0.57622367   0.00000000   0.00000000   0.00000000  -0.00021845   0.00054746   0.00000000   0.00000000   0.00000000   0.16487649   0.03369942   0.07257479  -0.01709000
  1.84400000   0.02070033   0.01754187   0.00038560   0.00000798   0.57622367   0.00000000   0.00000000   0.00000000  -0.00024633   0.00039992   0.00000000   0.00000000   0.00000000   0.16491631   0.03369895   0.07257573  -0.01709000
  1.84600000   0.02234939   0.01754110   0.00043380   0.00000970   0.57622367   0.00000000   0.00000000   0.00000000  -0.00042100   0.00022268   0.00000000   0.00000000   0.00000000   0.16495936   0.03369829   0.07257636  -0.01709000
  1.84800000   0.01746817   0.01754023   0.00048032   0.00000839   0.57622367   0.00000000   0.00000000   0.00000000  -0.00071852   0.00002472   0.00000000   0.00000000   0.00000000   0.16499918   0.03369715   0.07257660  -0.01953100
  1.85000000   0.01911723   0.01753927   0.00052392   0.00001002   0.57622367   0.00000000   0.00000000   0.00000000  -0.00105621  -0.00018282   0.00000000   0.00000000   0.00000000   0.16503576   0.03369537   0.07257645  -0.00732420
  1.85200000   0.01588507   0.01753822   0.00056327   0.00000895   0.57622367   0.00000000   0.00000000   0.00000000  -0.00133056  -0.00038648   0.00000000   0.00000000   0.00000000   0.16507077   0.03369299   0.07257588  -0.01220700
  1.85400000   0.02070033   0.01753710   0.00059687   0.00001236   0.57622367   0.00000000   0.00000000   0.00000000  -0.00146473  -0.00057027   0.00000000   0.00000000   0.00000000   0.16510735   0.03369019   0.07257492  -0.00976560
  1.85600000   0.02874775   0.01753590   0.00062310   0.00001791   0.57622367   0.00000000   0.00000000   0.00000000  -0.00144356  -0.00071795   0.00000000   0.00000000   0.00000000   0.16515680   0.03368728   0.07257363  -0.01953100
  1.85800000   0.02393249   0.01753466   0.00064020   0.00001532   0.57622367   0.00000000   0.00000000   0.00000000  -0.00131991  -0.00081723   0.00000000   0.00000000   0.00000000   0.16520948   0.03368452   0.07257210  -0.01464800
  1.86000000   0.01911723   0.01753338   0.00064624   0.00001235   0.57622367   0.00000000   0.00000000   0.00000000  -0.00118981  -0.00086480   0.00000000   0.00000000   0.00000000   0.16525253   0.03368201   0.07257041  -0.01709000
  1.86200000   0.01430198   0.01753208   0.00063917   0.00000914   0.57622367   0.00000000   0.00000000   0.00000000  -0.00114831  -0.00086706   0.00000000   0.00000000   0.00000000   0.16528595   0.03367967   0.07256868  -0.00732420
  1.86400000   0.02070033   0.01753080   0.00061708   0.00001277   0.57622367   0.00000000   0.00000000   0.00000000  -0.00124592  -0.00083447   0.00000000   0.00000000   0.00000000   0.16532095   0.03367728   0.07256698  -0.00976560
  1.86600000   0.02070033   0.01752957   0.00057918   0.00001199   0.57622367   0.00000000   0.00000000   0.00000000  -0.00146646  -0.00078084   0.00000000   0.00000000   0.00000000   0.16536235   0.03367456   0.07256536  -0.01220700
  1.86800000   0.02070033   0.01752841   0.00052652   0.00001090   0.57622367   0.00000000   0.00000000   0.00000000  -0.00173606  -0.00072530   0.00000000   0.00000000   0.00000000   0.16540375   0.03367136   0.07256386  -0.00976560
  1.87000000   0.02234939   0.01752736   0.00046179   0.00001032   0.57622367   0.00000000   0.00000000   0.00000000  -0.00195730  -0.00068633   0.00000000   0.00000000   0.00000000   0.16544680   0.03366767   0.07256245  -0.00976560
  1.87200000   0.02234939   0.01752644   0.00038829   0.00000868   0.57622367   0.00000000   0.00000000   0.00000000  -0.00205223  -0.00067702   0.00000000   0.00000000   0.00000000   0.16549150   0.03366366   0.07256108  -0.01464800
  1.87400000   0.02070033   0.01752566   0.00030934   0.00000640   0.57622367   0.00000000   0.00000000   0.00000000  -0.00199523  -0.00070148   0.00000000   0.00000000   0.00000000   0.16553455   0.03365961   0.07255971  -0.01953100
  1.87600000   0.02234939   0.01752504   0.00022818   0.00000510   0.57622367   0.00000000   0.00000000   0.00000000  -0.00182296  -0.00074751   0.00000000   0.00000000   0.00000000   0.16557760   0.03365579   0.07255826  -0.02197300
  1.87800000   0.02551559   0.01752458   0.00014794   0.00000377   0.57622367   0.00000000   0.00000000   0.00000000  -0.00161762  -0.00078711   0.00000000   0.00000000   0.00000000   0.16562547   0.03365235   0.07255672  -0.03173800
  1.88000000   0.01746817   0.01752429   0.00007172   0.00000125   0.57622367   0.00000000   0.00000000   0.00000000  -0.00146930  -0.00078747   0.00000000   0.00000000   0.00000000   0.16566845   0.03364927   0.07255515  -0.02197300
  1.88200000   0.02070033   0.01752414   0.00000254   0.00000005   0.57622367   0.00000000   0.00000000   0.00000000  -0.00143416  -0.00072504   0.00000000   0.00000000   0.00000000   0.16570662   0.03364636   0.07255363  -0.03418000
  1.88400000   0.01430198   0.01752414  -0.00005696  -0.00000081   0.57622367   0.00000000   0.00000000   0.00000000  -0.00150849  -0.00059847   0.00000000   0.00000000   0.00000000   0.16574162   0.03364342   0.07255231  -0.01953100
  1.88600000   0.02393249   0.01752425  -0.00010531  -0.00000252   0.57622367   0.00000000   0.00000000   0.00000000  -0.00162963  -0.00043015   0.00000000   0.00000000   0.00000000   0.16577985   0.03364028   0.07255128  -0.01709000
  1.88800000   0.02234939   0.01752446  -0.00014236  -0.00000318   0.57622367   0.00000000   0.00000000   0.00000000  -0.00170290  -0.00025311   0.00000000   0.00000000   0.00000000   0.16582614   0.03363695   0.07255060  -0.01464800
  1.89000000   0.02551559   0.01752475  -0.00016818  -0.00000429   0.57622367   0.00000000   0.00000000   0.00000000  -0.00164472  -0.00009809   0.00000000   0.00000000   0.00000000   0.16587400   0.03363360   0.07255025  -0.01464800
  1.89200000   0.02234939   0.01752508  -0.00018247  -0.00000408   0.57622367   0.00000000   0.00000000   0.00000000  -0.00142287   0.00001076   0.00000000   0.00000000   0.00000000   0.16592187   0.03363053   0.07255016  -0.01709000
  1.89400000   0.01911723   0.01752545  -0.00018566  -0.00000355   0.57622367   0.00000000   0.00000000   0.00000000  -0.00107278   0.00005586   0.00000000   0.00000000   0.00000000   0.16596333   0.03362804   0.07255023  -0.02197300
  1.89600000   0.01588507   0.01752582  -0.00017968  -0.00000285   0.57622367   0.00000000   0.00000000   0.00000000  -0.00068033   0.00002829   0.00000000   0.00000000   0.00000000   0.16599834   0.03362628   0.07255031  -0.01464800
  1.89800000   0.01746817   0.01752618  -0.00016735  -0.00000292   0.57622367   0.00000000   0.00000000   0.00000000  -0.00034199  -0.00006928   0.00000000   0.00000000   0.00000000   0.16603169   0.03362526   0.07255027   0.00244140
  1.90000000   0.02070033   0.01752652  -0.00015167  -0.00000314   0.57622367   0.00000000   0.00000000   0.00000000  -0.00012378  -0.00022684   0.00000000   0.00000000   0.00000000   0.16606986   0.03362480   0.07254997  -0.01220700
  1.90200000   0.02070033   0.01752682  -0.00013559  -0.00000281   0.57622367   0.00000000   0.00000000   0.00000000  -0.00003552  -0.00043341   0.00000000   0.00000000   0.00000000   0.16611126   0.03362464   0.07254931  -0.01953100
  1.90400000   0.02234939   0.01752709  -0.00012200  -0.00000273   0.57622367   0.00000000   0.00000000   0.00000000  -0.00002855  -0.00067581   0.00000000   0.00000000   0.00000000   0.16615431   0.03362457   0.07254820  -0.01709000
  1.90600000   0.02716465   0.01752733  -0.00011366  -0.00000309   0.57622367   0.00000000   0.00000000   0.00000000  -0.00001898  -0.00093598   0.00000000   0.00000000   0.00000000   0.16620382   0.03362453   0.07254659  -0.02441400
  1.90800000   0.02070033   0.01752756  -0.00011258  -0.00000233   0.57622367   0.00000000   0.00000000   0.00000000   0.00007222  -0.00119500   0.00000000   0.00000000   0.00000000   0.16625169   0.03362458   0.07254446  -0.00976560
  1.91000000   0.02070033   0.01752779  -0.00011903  -0.00000246   0.57622367   0.00000000   0.00000000   0.00000000   0.00028123  -0.00144064   0.00000000   0.00000000   0.00000000   0.16629309   0.03362493   0.07254183  -0.01709000
  1.91200000   0.01911723   0.01752802  -0.00013121  -0.00000251   0.57622367   0.00000000   0.00000000   0.00000000   0.00058384  -0.00167378   0.00000000   0.00000000   0.00000000   0.16633290   0.03362580   0.07253871  -0.01464800
  1.91400000   0.02234939   0.01752829  -0.00014601  -0.00000326   0.57622367   0.00000000   0.00000000   0.00000000   0.00090544  -0.00190859   0.00000000   0.00000000   0.00000000   0.16637437   0.03362729   0.07253513  -0.00976560
  1.91600000   0.02070033   0.01752858  -0.00015993  -0.00000331   0.57622367   0.00000000   0.00000000   0.00000000   0.00115308  -0.00216232   0.00000000   0.00000000   0.00000000   0.16641742   0.03362934   0.07253106  -0.01953100
  1.91800000   0.02070033   0.01752890  -0.00016939  -0.00000351   0.57622367   0.00000000   0.00000000   0.00000000   0.00125689  -0.00244263   0.00000000   0.00000000   0.00000000   0.16645882   0.03363175   0.07252645  -0.00976560
  1.92000000   0.02070033   0.01752924  -0.00017096  -0.00000354   0.57622367   0.00000000   0.00000000   0.00000000   0.00120324  -0.00274405   0.00000000   0.00000000   0.00000000   0.16650022   0.03363422   0.07252127  -0.01709000
  1.92200000   0.02070033   0.01752958  -0.00016218  -0.00000336   0.57622367   0.00000000   0.00000000   0.00000000   0.00104241  -0.00305116   0.00000000   0.00000000   0.00000000   0.16654162   0.03363646   0.07251547  -0.01709000
  1.92400000   0.02070033   0.01752990  -0.00014255  -0.00000295   0.57622367   0.00000000   0.00000000   0.00000000   0.00086797  -0.00334051   0.00000000   0.00000000   0.00000000   0.16658302   0.03363837   0.07250908  -0.01464800
  1.92600000   0.01911723   0.01753019  -0.00011343  -0.00000217   0.57622367   0.00000000   0.00000000   0.00000000   0.00077754  -0.00358060   0.00000000   0.00000000   0.00000000   0.16662284   0.03364002   0.07250216  -0.02197300
  1.92800000   0.01588507   0.01753042  -0.00007713  -0.00000123   0.57622367   0.00000000   0.00000000   0.00000000   0.00083069  -0.00373450   0.00000000   0.00000000   0.00000000   0.16665784   0.03364162   0.07249484  -0.01220700
  1.93000000   0.01911723   0.01753057  -0.00003611  -0.00000069   0.57622367   0.00000000   0.00000000   0.00000000   0.00102461  -0.00376939   0.00000000   0.00000000   0.00000000   0.16669285   0.03364348   0.07248734  -0.01220700
  1.93200000   0.02551559   0.01753064   0.00000720   0.00000018   0.57622367   0.00000000   0.00000000   0.00000000   0.00129935  -0.00367021   0.00000000   0.00000000   0.00000000   0.16673748   0.03364580   0.07247990  -0.01709000
  1.93400000   0.02234939   0.01753063   0.00005035   0.00000113   0.57622367   0.00000000   0.00000000   0.00000000   0.00156586  -0.00344380   0.00000000   0.00000000   0.00000000   0.16678534   0.03364867   0.07247279  -0.01464800
  1.93600000   0.01265292   0.01753053   0.00009093   0.00000115   0.57622367   0.00000000   0.00000000   0.00000000   0.00174361  -0.00311072   0.00000000   0.00000000   0.00000000   0.16682035   0.03365198   0.07246623  -0.01709000
  1.93800000   0.02234939   0.01753034   0.00012647   0.00000283   0.57622367   0.00000000   0.00000000   0.00000000   0.00179492  -0.00269871   0.00000000   0.00000000   0.00000000   0.16685535   0.03365552   0.07246042  -0.00976560
  1.94000000   0.01265292   0.01753009   0.00015473   0.00000196   0.57622367   0.00000000   0.00000000   0.00000000   0.00174049  -0.00224092   0.00000000   0.00000000   0.00000000   0.16689035   0.03365905   0.07245548  -0.01464800
  1.94200000   0.02234939   0.01752978   0.00017439   0.00000390   0.57622367   0.00000000   0.00000000   0.00000000   0.00164794  -0.00177074   0.00000000   0.00000000   0.00000000   0.16692535   0.03366244   0.07245147  -0.01220700
  1.94400000   0.01911723   0.01752943   0.00018563   0.00000355   0.57622367   0.00000000   0.00000000   0.00000000   0.00159904  -0.00131497   0.00000000   0.00000000   0.00000000   0.16696682   0.03366569   0.07244839  -0.01953100
  1.94600000   0.02234939   0.01752906   0.00018927   0.00000423   0.57622367   0.00000000   0.00000000   0.00000000   0.00165092  -0.00089201   0.00000000   0.00000000   0.00000000   0.16700829   0.03366894   0.07244618  -0.00976560
  1.94800000   0.02070033   0.01752868   0.00018574   0.00000384   0.57622367   0.00000000   0.00000000   0.00000000   0.00180940  -0.00051549   0.00000000   0.00000000   0.00000000   0.16705134   0.03367240   0.07244477  -0.01464800
  1.95000000   0.01588507   0.01752831   0.00017581   0.00000279   0.57622367   0.00000000   0.00000000   0.00000000   0.00202524  -0.00019598   0.00000000   0.00000000   0.00000000   0.16708792   0.03367623   0.07244406  -0.01953100
  1.95200000   0.02234939   0.01752796   0.00016160   0.00000361   0.57622367   0.00000000   0.00000000   0.00000000   0.00221490   0.00006179   0.00000000   0.00000000   0.00000000   0.16712616   0.03368047   0.07244393  -0.02197300
  1.95400000   0.01911723   0.01752764   0.00014628   0.00000280   0.57622367   0.00000000   0.00000000   0.00000000   0.00229769   0.00025953   0.00000000   0.00000000   0.00000000   0.16716762   0.03368499   0.07244425  -0.01953100
  1.95600000   0.02070033   0.01752735   0.00013329   0.00000276   0.57622367   0.00000000   0.00000000   0.00000000   0.00223170   0.00040428   0.00000000   0.00000000   0.00000000   0.16720744   0.03368952   0.07244491  -0.02441400
  1.95800000   0.02234939   0.01752708   0.00012607   0.00000282   0.57622367   0.00000000   0.00000000   0.00000000   0.00203100   0.00050886   0.00000000   0.00000000   0.00000000   0.16725049   0.03369378   0.07244582  -0.01464800
  1.96000000   0.01911723   0.01752683   0.00012778   0.00000244   0.57622367   0.00000000   0.00000000   0.00000000   0.00175726   0.00058819   0.00000000   0.00000000   0.00000000   0.16729196   0.03369757   0.07244692  -0.02197300
  1.96200000   0.01911723   0.01752657   0.00014053   0.00000269   0.57622367   0.00000000   0.00000000   0.00000000   0.00149103   0.00065138   0.00000000   0.00000000   0.00000000   0.16733019   0.03370081   0.07244816  -0.00732420
  1.96400000   0.01911723   0.01752629   0.00016435   0.00000314   0.57622367   0.00000000   0.00000000   0.00000000   0.00129561   0.00069898   0.00000000   0.00000000   0.00000000   0.16736843   0.03370360   0.07244951  -0.01709000
  1.96600000   0.02070033   0.01752596   0.00019736   0.00000409   0.57622367   0.00000000   0.00000000   0.00000000   0.00118897   0.00072885   0.00000000   0.00000000   0.00000000   0.16740824   0.03370609   0.07245094  -0.02197300
  1.96800000   0.02716465   0.01752557   0.00023670   0.00000643   0.57622367   0.00000000   0.00000000   0.00000000   0.00113698   0.00074709   0.00000000   0.00000000   0.00000000   0.16745611   0.03370841   0.07245241  -0.01220700
  1.97000000   0.02070033   0.01752509   0.00027932   0.00000578   0.57622367   0.00000000   0.00000000   0.00000000   0.00107117   0.00077218   0.00000000   0.00000000   0.00000000   0.16750397   0.03371062   0.07245393  -0.01464800
  1.97200000   0.02234939   0.01752453   0.00032207   0.00000720   0.57622367   0.00000000   0.00000000   0.00000000   0.00092107   0.00082318   0.00000000   0.00000000   0.00000000   0.16754702   0.03371261   0.07245553  -0.01709000
  1.97400000   0.02070033   0.01752389   0.00036177   0.00000749   0.57622367   0.00000000   0.00000000   0.00000000   0.00064472   0.00090730   0.00000000   0.00000000   0.00000000   0.16759007   0.03371418   0.07245726  -0.01709000
  1.97600000   0.02070033   0.01752317   0.00039528   0.00000818   0.57622367   0.00000000   0.00000000   0.00000000   0.00024426   0.00102147   0.00000000   0.00000000   0.00000000   0.16763147   0.03371507   0.07245919  -0.01220700
  1.97800000   0.02393249   0.01752238   0.00042022   0.00001006   0.57622367   0.00000000   0.00000000   0.00000000  -0.00023884   0.00116004   0.00000000   0.00000000   0.00000000   0.16767611   0.03371507   0.07246137  -0.00488280
  1.98000000   0.02234939   0.01752154   0.00043570   0.00000974   0.57622367   0.00000000   0.00000000   0.00000000  -0.00074664   0.00132110   0.00000000   0.00000000   0.00000000   0.16772239   0.03371409   0.07246385  -0.00976560
  1.98200000   0.02070033   0.01752066   0.00044179   0.00000915   0.57622367   0.00000000   0.00000000   0.00000000  -0.00123670   0.00150780   0.00000000   0.00000000   0.00000000   0.16776544   0.03371210   0.07246668  -0.01464800
  1.98400000   0.01911723   0.01751978   0.00043805   0.00000837   0.57622367   0.00000000   0.00000000   0.00000000  -0.00170838   0.00172453   0.00000000   0.00000000   0.00000000   0.16780525   0.03370916   0.07246991  -0.01953100
  1.98600000   0.01911723   0.01751890   0.00042380   0.00000810   0.57622367   0.00000000   0.00000000   0.00000000  -0.00221058   0.00197622   0.00000000   0.00000000   0.00000000   0.16784349   0.03370524   0.07247361  -0.01709000
  1.98800000   0.02393249   0.01751806   0.00039941   0.00000956   0.57622367   0.00000000   0.00000000   0.00000000  -0.00282813   0.00226681   0.00000000   0.00000000   0.00000000   0.16788654   0.03370020   0.07247786  -0.01464800
  1.99000000   0.02234939   0.01751726   0.00036648   0.00000819   0.57622367   0.00000000   0.00000000   0.00000000  -0.00365333   0.00259328   0.00000000   0.00000000   0.00000000   0.16793282   0.03369372   0.07248272  -0.01220700
  1.99200000   0.02874775   0.01751653   0.00032709   0.00000940   0.57622367   0.00000000   0.00000000   0.00000000  -0.00475165   0.00294633   0.00000000   0.00000000   0.00000000   0.16798392   0.03368531   0.07248826  -0.01220700
  1.99400000   0.02070033   0.01751587   0.00028333   0.00000587   0.57622367   0.00000000   0.00000000   0.00000000  -0.00613285   0.00331461   0.00000000   0.00000000   0.00000000   0.16803337   0.03367443   0.07249452  -0.01709000
  1.99600000   0.02070033   0.01751530   0.00023719   0.00000491   0.57622367   0.00000000   0.00000000   0.00000000  -0.00774103   0.00368390   0.00000000   0.00000000   0.00000000   0.16807477   0.03366056   0.07250152  -0.01220700
  1.99800000   0.02393249   0.01751483   0.00019058   0.00000456   0.57622367   0.00000000   0.00000000   0.00000000  -0.00946909   0.00403815   0.00000000   0.00000000   0.00000000   0.16811940   0.03364335   0.07250924  -0.00976560
  2.00000000   0.02070033   0.01751445   0.00019058   0.00000395   0.57622367   0.00000000   0.00000000   0.00000000  -0.01118825   0.00436166   0.00000000   0.00000000   0.00000000   0.16816403   0.03362269   0.07251764  -0.01709000
