# Supplementary material for: In vivo muscle force and muscle power during near-maximal frog jumps
Source: PLoS One. 2017 Mar 10;12(3):e0173415. doi: 10.1371/journal.pone.0173415 (PMC5345813; doi:10.1371/journal.pone.0173415)
Supplement: S3 File — Full raw data set of the current study. (ZIP) [file pone.0173415.s003.zip › Frog_jumping_full_dataset2/Extracted_data/Frog2/Jump9/Apr30jump9(total).xls]

## Sheet: .rms
0.89	0.98	0.898	0.996	0.964	0.187473

## Sheet: .frm
450	499	483	947	1045	1013	56.2388	0.00283232	1.44472	0.0283338	87.2632

## Sheet: Power
Time	Vx	Vz	Fx	Fz	V (total)	F (total)	Power (tot.)	Power/kg	Muscle-mass-specific power	PL power	PL Muscle-mass-specific power
0	0	0	0.0014896	0.276712	0	0.276716	0	0	0	0	0
0.002	0	0	0.00077241	0.275938	0	0.275939	0	0	0	0	0
0.004	0	0	7.49e-05	0.275239	0	0.275239	0	0	0	0	0
0.006	0	0	-0.00058256	0.274652	0	0.274653	0	0	0	0	0
0.008	0	0	-0.00118474	0.274182	0	0.274185	0	0	0	-1.52e-06	-0.00304
0.01	0	0	-0.00171926	0.273822	0	0.273828	0	0	0	0	0
0.012	0	0	-0.00217622	0.273565	0	0.273573	0	0	0	-4.4e-07	-0.00088
0.014	0	0	-0.0025484	0.273403	0	0.273415	0	0	0	0	0
0.016	0	0	-0.00283106	0.273323	0	0.273338	0	0	0	0	0
0.018	0	0	-0.00302103	0.273299	0	0.273316	0	0	0	0	0
0.02	0	0	-0.00311715	0.273305	0	0.273322	0	0	0	-5.5e-07	-0.0011
0.022	0	0	-0.0031249	0.273323	0	0.273341	0	0	0	0	0
0.024	0	0	-0.00306035	0.273351	0	0.273368	0	0	0	0	0
0.026	0	0	-0.00294699	0.273387	0	0.273403	0	0	0	0	0
0.028	0	0	-0.00280878	0.273427	0	0.273441	0	0	0	0	0
0.03	0	0	-0.0026658	0.273456	0	0.273469	0	0	0	0	0
0.032	0	0	-0.00253201	0.273454	0	0.273466	0	0	0	-6e-08	-0.00012
0.034	0	0	-0.00241396	0.273399	0	0.27341	0	0	0	0	0
0.036	0	0	-0.00231149	0.273276	0	0.273286	0	0	0	0	0
0.038	0	0	-0.00222102	0.273092	0	0.273101	0	0	0	0	0
0.04	0	0	-0.00213942	0.272869	0	0.272877	0	0	0	0	0
0.042	0	0	-0.00206639	0.272638	0	0.272646	0	0	0	-6e-08	-0.00012
0.044	0	0	-0.00200559	0.272424	0	0.272432	0	0	0	-2.9e-07	-0.00058
0.046	0	0	-0.0019634	0.27224	0	0.272247	0	0	0	-1.24e-06	-0.00248
0.048	0	0	-0.00194534	0.272096	0	0.272103	0	0	0	0	0
0.05	0	0	-0.00195345	0.272004	0	0.272011	0	0	0	0	0
0.052	0	0	-0.00198673	0.271968	0	0.271975	0	0	0	0	0
0.054	0	0	-0.00204332	0.271975	0	0.271982	0	0	0	0	0
0.056	0	0	-0.00212166	0.272001	0	0.272009	0	0	0	0	0
0.058	0	0	-0.00221877	0.272026	0	0.272035	0	0	0	0	0
0.06	0	0	-0.00232775	0.272032	0	0.272042	0	0	0	-9.2e-07	-0.00184
0.062	0	0	-0.00243814	0.272007	0	0.272017	0	0	0	0	0
0.064	0	0	-0.00253842	0.271948	0	0.271959	0	0	0	0	0
0.066	0	0	-0.0026178	0.271862	0	0.271875	0	0	0	4e-08	8e-05
0.068	0	0	-0.00266875	0.271765	0	0.271778	0	0	0	0	0
0.07	0	0	-0.00269004	0.271667	0	0.271681	0	0	0	0	0
0.072	0	0	-0.00268557	0.271584	0	0.271597	0	0	0	0	0
0.074	0	0	-0.00266046	0.271531	0	0.271544	0	0	0	0	0
0.076	0	0	-0.00261882	0.271523	0	0.271536	0	0	0	0	0
0.078	0	0	-0.00256348	0.271568	0	0.271581	0	0	0	1.4e-07	0.00028
0.08	0	0	-0.00249637	0.271658	0	0.271669	0	0	0	0	0
0.082	0	0	-0.00241925	0.271775	0	0.271786	0	0	0	0	0
0.084	0	0	-0.00233458	0.271908	0	0.271918	0	0	0	0	0
0.086	0	0	-0.00224594	0.272053	0	0.272063	0	0	0	0	0
0.088	0	0	-0.0021579	0.272213	0	0.272221	0	0	0	0	0
0.09	0	0	-0.00207485	0.272392	0	0.2724	0	0	0	-7e-08	-0.00014
0.092	0	0	-0.0020008	0.272597	0	0.272604	0	0	0	7.8e-07	0.00156
0.094	0	0	-0.00194028	0.272829	0	0.272836	0	0	0	0	0
0.096	0	0	-0.0018968	0.273083	0	0.27309	0	0	0	0	0
0.098	0	0	-0.00186958	0.273344	0	0.273351	0	0	0	0	0
0.1	0	0	-0.00185299	0.273597	0	0.273603	0	0	0	0	0
0.102	0	0	-0.0018389	0.273831	0	0.273837	0	0	0	0	0
0.104	0	0	-0.00181933	0.274042	0	0.274048	0	0	0	1.88e-06	0.00376
0.106	0	0	-0.00178816	0.274226	0	0.274232	0	0	0	3.8e-07	0.00076
0.108	0	0	-0.00174197	0.274375	0	0.274381	0	0	0	0	0
0.11	0	0	-0.00167962	0.274488	0	0.274493	0	0	0	-7.9e-07	-0.00158
0.112	0	0	-0.00160079	0.27457	0	0.274575	0	0	0	-3.4e-07	-0.00068
0.114	0	0	-0.00150586	0.27464	0	0.274644	0	0	0	0	0
0.116	0	0	-0.00139809	0.274715	0	0.274719	0	0	0	0	0
0.118	0	0	-0.00128487	0.274802	0	0.274805	0	0	0	0	0
0.12	0	0	-0.00117509	0.274895	0	0.274898	0	0	0	2.2e-07	0.00044
0.122	0	0	-0.0010751	0.274985	0	0.274987	0	0	0	0	0
0.124	0	0	-0.00098829	0.275059	0	0.275061	0	0	0	0	0
0.126	0	0	-0.00091618	0.275108	0	0.27511	0	0	0	0	0
0.128	0	0	-0.00085807	0.275126	0	0.275127	0	0	0	0	0
0.13	0	0	-0.00081058	0.275119	0	0.27512	0	0	0	0	0
0.132	0	0	-0.0007688	0.275099	0	0.2751	0	0	0	7.3e-07	0.00146
0.134	0	0	-0.00072929	0.275077	0	0.275078	0	0	0	2e-07	0.0004
0.136	0	0	-0.00069334	0.27506	0	0.275061	0	0	0	0	0
0.138	0	0	-0.00066714	0.275047	0	0.275048	0	0	0	0	0
0.14	0	0	-0.00065844	0.275033	0	0.275034	0	0	0	0	0
0.142	0	0	-0.00067423	0.275011	0	0.275011	0	0	0	0	0
0.144	0	0	-0.00072097	0.274971	0	0.274972	0	0	0	-1.71e-06	-0.00342
0.146	0	0	-0.00080428	0.274909	0	0.27491	0	0	0	0	0
0.148	0	0	-0.00092827	0.274818	0	0.27482	0	0	0	0	0
0.15	0	0	-0.00109492	0.274701	0	0.274703	0	0	0	1.15e-06	0.0023
0.152	0	0	-0.0013016	0.27456	0	0.274563	0	0	0	6.4e-07	0.00128
0.154	0	0	-0.00153819	0.2744	0	0.274404	0	0	0	0	0
0.156	0	0	-0.00178864	0.274225	0	0.274231	0	0	0	0	0
0.158	0	0	-0.00203572	0.274043	0	0.27405	0	0	0	4e-07	0.0008
0.16	0	0	-0.00226428	0.273861	0	0.273871	0	0	0	0	0
0.162	0	0	-0.00246209	0.273683	0	0.273694	0	0	0	0	0
0.164	0	0	-0.00262098	0.273508	0	0.27352	0	0	0	-5.2e-07	-0.00104
0.166	0	0	-0.00273862	0.273338	0	0.273352	0	0	0	-6.8e-07	-0.00136
0.168	0	0	-0.0028182	0.273181	0	0.273195	0	0	0	0	0
0.17	0	0	-0.00286543	0.273041	0	0.273056	0	0	0	0	0
0.172	0	0	-0.00288469	0.272915	0	0.27293	0	0	0	-1.7e-07	-0.00034
0.174	0	0	-0.00287736	0.272796	0	0.272812	0	0	0	0	0
0.176	0	0	-0.00284411	0.272676	0	0.272691	0	0	0	0	0
0.178	0	0	-0.00278882	0.272545	0	0.272559	0	0	0	0	0
0.18	0	0	-0.00271886	0.272393	0	0.272407	0	0	0	0	0
0.182	0	0	-0.0026413	0.27221	0	0.272223	0	0	0	0	0
0.184	0	0	-0.00255999	0.27199	0	0.272002	0	0	0	0	0
0.186	0	0	-0.0024763	0.271736	0	0.271747	0	0	0	2.13e-06	0.00426
0.188	0	0	-0.00239109	0.271459	0	0.271469	0	0	0	5.3e-07	0.00106
0.19	0	0	-0.00230555	0.271173	0	0.271183	0	0	0	-2e-08	-4e-05
0.192	0	0	-0.00222052	0.270893	0	0.270902	0	0	0	0	0
0.194	0	0	-0.00213566	0.270628	0	0.270636	0	0	0	-7.2e-07	-0.00144
0.196	0	0	-0.0020506	0.270386	0	0.270394	0	0	0	0	0
0.198	0	0	-0.00196616	0.270174	0	0.270181	0	0	0	0	0
0.2	0	0	-0.00188359	0.269995	0	0.270002	0	0	0	0	0
0.202	0	0	-0.0018042	0.269856	0	0.269863	0	0	0	0	0
0.204	0	0	-0.00173155	0.269767	0	0.269772	0	0	0	0	0
0.206	0	0	-0.00167243	0.26974	0	0.269746	0	0	0	0	0
0.208	0	0	-0.00163427	0.269788	0	0.269793	0	0	0	0	0
0.21	0	0	-0.0016224	0.269909	0	0.269913	0	0	0	0	0
0.212	0	0	-0.00163929	0.270087	0	0.270092	0	0	0	0	0
0.214	0	0	-0.00168382	0.270307	0	0.270312	0	0	0	0	0
0.216	0	0	-0.00175164	0.270564	0	0.27057	0	0	0	6e-08	0.00012
0.218	0	0	-0.0018377	0.270865	0	0.270871	0	0	0	-5.3e-07	-0.00106
0.22	0	0	-0.00193839	0.271211	0	0.271218	0	0	0	-1.24e-06	-0.00248
0.222	0	0	-0.00205105	0.271596	0	0.271604	0	0	0	0	0
0.224	0	0	-0.0021722	0.272	0	0.272008	0	0	0	-1.12e-06	-0.00224
0.226	0	0	-0.00229716	0.272395	0	0.272405	0	0	0	0	0
0.228	0	0	-0.002421	0.272765	0	0.272776	0	0	0	-9.2e-07	-0.00184
0.23	0	0	-0.00253954	0.273098	0	0.27311	0	0	0	-3.7e-07	-0.00074
0.232	0	0	-0.00264936	0.273379	0	0.273391	0	0	0	0	0
0.234	0	0	-0.00274717	0.273596	0	0.273609	0	0	0	1.03e-06	0.00206
0.236	0	0	-0.00282992	0.273741	0	0.273755	0	0	0	0	0
0.238	0	0	-0.00289569	0.273811	0	0.273826	0	0	0	0	0
0.24	0	0	-0.00294299	0.27381	0	0.273826	0	0	0	0	0
0.242	0	0	-0.00296974	0.273748	0	0.273764	0	0	0	1.39e-06	0.00278
0.244	0	0	-0.00297423	0.273639	0	0.273655	0	0	0	0	0
0.246	0	0	-0.00295552	0.273495	0	0.273511	0	0	0	-4.3e-07	-0.00086
0.248	0	0	-0.00291289	0.273328	0	0.273343	0	0	0	-3.8e-07	-0.00076
0.25	0	0	-0.00284592	0.273153	0	0.273168	0	0	0	0	0
0.252	0	0	-0.00275578	0.272985	0	0.272999	0	0	0	0	0
0.254	0	0	-0.00264694	0.272832	0	0.272844	0	0	0	0	0
0.256	0	0	-0.00252681	0.272696	0	0.272708	0	0	0	0	0
0.258	0	0	-0.00240377	0.272585	0	0.272596	0	0	0	5.9e-07	0.00118
0.26	0	0	-0.00228601	0.272509	0	0.272518	0	0	0	0	0
0.262	0	0	-0.00218072	0.272472	0	0.27248	0	0	0	8.7e-07	0.00174
0.264	0	0	-0.00209269	0.272464	0	0.272472	0	0	0	2.34e-06	0.00468
0.266	0	0	-0.00202258	0.272461	0	0.272469	0	0	0	4e-08	8e-05
0.268	0	0	-0.00196668	0.27244	0	0.272447	0	0	0	0	0
0.27	0	0	-0.00191887	0.272384	0	0.27239	0	0	0	0	0
0.272	0	0	-0.00187252	0.272285	0	0.272292	0	0	0	0	0
0.274	0	0	-0.00182309	0.27214	0	0.272147	0	0	0	0	0
0.276	0	0	-0.00177142	0.271945	0	0.271951	0	0	0	-4.2e-07	-0.00084
0.278	0	0	-0.00172435	0.271699	0	0.271705	0	0	0	0	0
0.28	0	0	-0.00169193	0.271418	0	0.271424	0	0	0	0	0
0.282	0	0	-0.00168246	0.271125	0	0.27113	0	0	0	2.7e-07	0.00054
0.284	0	0	-0.0016984	0.270836	0	0.270841	0	0	0	0	0
0.286	0	0	-0.00173768	0.270561	0	0.270567	0	0	0	9e-08	0.00018
0.288	0	0	-0.00179782	0.270302	0	0.270308	0	0	0	-1.8e-07	-0.00036
0.29	0	0	-0.0018779	0.270067	0	0.270073	0	0	0	0	0
0.292	0	0	-0.00197855	0.269871	0	0.269878	0	0	0	-6.2e-07	-0.00124
0.294	0	0	-0.00210174	0.269732	0	0.26974	0	0	0	-6.1e-07	-0.00122
0.296	0	0	-0.00224846	0.269659	0	0.269668	0	0	0	0	0
0.298	0	0	-0.00241456	0.269656	0	0.269666	0	0	0	0	0
0.3	0	0	-0.00258853	0.269723	0	0.269735	0	0	0	2.6e-07	0.00052
0.302	0	0	-0.00275337	0.269862	0	0.269876	0	0	0	0	0
0.304	0	0	-0.00289056	0.270072	0	0.270087	0	0	0	1.37e-06	0.00274
0.306	0	0	-0.00298489	0.270345	0	0.270361	0	0	0	0	0
0.308	0	0	-0.00302895	0.270669	0	0.270686	0	0	0	0	0
0.31	0	0	-0.00302344	0.271036	0	0.271053	0	0	0	2.3e-07	0.00046
0.312	0	0	-0.00297405	0.27144	0	0.271457	0	0	0	-6.5e-07	-0.0013
0.314	0	0	-0.00288859	0.271884	0	0.271899	0	0	0	0	0
0.316	0	0	-0.00277566	0.272359	0	0.272374	0	0	0	0	0
0.318	0	0	-0.00264423	0.272848	0	0.272861	0	0	0	0	0
0.32	0	0	-0.00250266	0.273332	0	0.273344	0	0	0	0	0
0.322	0	0	-0.00235717	0.2738	0	0.27381	0	0	0	-1.86e-06	-0.00372
0.324	0	0	-0.00221186	0.274246	0	0.274255	0	0	0	0	0
0.326	0	0	-0.00207002	0.274661	0	0.274669	0	0	0	2.4e-07	0.00048
0.328	0	0	-0.00193435	0.275037	0	0.275044	0	0	0	0	0
0.33	0	0	-0.00180663	0.275369	0	0.275375	0	0	0	0	0
0.332	0	0	-0.00168863	0.275649	0	0.275654	0	0	0	9.6e-07	0.00192
0.334	0	0	-0.00158278	0.275861	0	0.275865	0	0	0	9.5e-07	0.0019
0.336	0	0	-0.00149178	0.275989	0	0.275993	0	0	0	2.57e-06	0.00514
0.338	0	0	-0.00141843	0.276027	0	0.27603	0	0	0	1.09e-06	0.00218
0.34	0	0	-0.00136529	0.275984	0	0.275988	0	0	0	0	0
0.342	0	0	-0.00133348	0.275875	0	0.275879	0	0	0	0	0
0.344	0	0	-0.00132236	0.275709	0	0.275712	0	0	0	0	0
0.346	0	0	-0.00132984	0.275492	0	0.275495	0	0	0	0	0
0.348	0	0	-0.00135243	0.275243	0	0.275246	0	0	0	0	0
0.35	0	0	-0.00138577	0.274992	0	0.274995	0	0	0	0	0
0.352	0	0	-0.00142583	0.274766	0	0.274769	0	0	0	-1.3e-06	-0.0026
0.354	0	0	-0.00146987	0.274582	0	0.274586	0	0	0	-2.4e-07	-0.00048
0.356	0	0	-0.00151632	0.274443	0	0.274447	0	0	0	0	0
0.358	0	0	-0.00156418	0.274345	0	0.274349	0	0	0	1.52e-06	0.00304
0.36	0	0	-0.00161345	0.274285	0	0.27429	0	0	0	0	0
0.362	0	0	-0.00166488	0.274262	0	0.274267	0	0	0	0	0
0.364	0	0	-0.00171833	0.274274	0	0.27428	0	0	0	0	0
0.366	0	0	-0.00177218	0.274314	0	0.27432	0	0	0	0	0
0.368	0	0	-0.00182495	0.274369	0	0.274375	0	0	0	-4.5e-07	-0.0009
0.37	0	0	-0.00187602	0.274428	0	0.274434	0	0	0	0	0
0.372	0	0	-0.00192374	0.274477	0	0.274484	0	0	0	0	0
0.374	0	0	-0.00196488	0.274498	0	0.274505	0	0	0	0	0
0.376	0	0	-0.00199663	0.274466	0	0.274473	0	0	0	0	0
0.378	0	0	-0.00201735	0.274368	0	0.274375	0	0	0	-2.3e-07	-0.00046
0.38	0	0	-0.00202648	0.27421	0	0.274218	0	0	0	0	0
0.382	0	0	-0.00202497	0.274023	0	0.27403	0	0	0	6.8e-07	0.00136
0.384	0	0	-0.00201451	0.273841	0	0.273849	0	0	0	0	0
0.386	0	0	-0.00199683	0.273698	0	0.273705	0	0	0	1.38e-06	0.00276
0.388	0	0	-0.00197387	0.273614	0	0.273621	0	0	0	1.31e-06	0.00262
0.39	0	0	-0.001947	0.273597	0	0.273604	0	0	0	0	0
0.392	0	0	-0.0019163	0.273632	0	0.273639	0	0	0	0	0
0.394	0	0	-0.00188182	0.273693	0	0.273699	0	0	0	-8.6e-07	-0.00172
0.396	0	0	-0.00184499	0.273752	0	0.273759	0	0	0	0	0
0.398	0	0	-0.00180891	0.2738	0	0.273806	0	0	0	-1.58e-06	-0.00316
0.4	0	0	-0.00177743	0.273836	0	0.273841	0	0	0	0	0
0.402	0	0	-0.0017534	0.27386	0	0.273866	0	0	0	0	0
0.404	0	0	-0.00173833	0.273873	0	0.273878	0	0	0	-1.3e-07	-0.00026
0.406	0	0	-0.00173329	0.27387	0	0.273876	0	0	0	4.3e-07	0.00086
0.408	0	0	-0.00173925	0.273853	0	0.273858	0	0	0	0	0
0.41	0	0	-0.00175613	0.273825	0	0.27383	0	0	0	3.26e-06	0.00652
0.412	0	0	-0.0017826	0.273794	0	0.2738	0	0	0	1.05e-06	0.0021
0.414	0	0	-0.00181693	0.273765	0	0.273771	0	0	0	2.21e-06	0.00442
0.416	0	0	-0.00185673	0.27374	0	0.273746	0	0	0	0	0
0.418	0	0	-0.00189802	0.273722	0	0.273728	0	0	0	0	0
0.42	0	0	-0.001937	0.273717	0	0.273724	0	0	0	0	0
0.422	0	0	-0.00197292	0.273731	0	0.273738	0	0	0	0	0
0.424	0	0	-0.00200927	0.273765	0	0.273772	0	0	0	-4.8e-07	-0.00096
0.426	0	0	-0.0020525	0.27382	0	0.273827	0	0	0	-8.6e-07	-0.00172
0.428	0	0	-0.00210874	0.273896	0	0.273904	0	0	0	0	0
0.43	0	0	-0.00218107	0.27399	0	0.273998	0	0	0	0	0
0.432	0	0	-0.00226957	0.27409	0	0.274099	0	0	0	0	0
0.434	0	0	-0.00237151	0.274188	0	0.274198	0	0	0	8.4e-07	0.00168
0.436	0	0	-0.0024805	0.27428	0	0.274291	0	0	0	1.03e-06	0.00206
0.438	0	0	-0.00258859	0.274364	0	0.274376	0	0	0	0	0
0.44	0	0	-0.00268834	0.274441	0	0.274454	0	0	0	1.47e-06	0.00294
0.442	0	0	-0.00277205	0.274515	0	0.274529	0	0	0	1.25e-06	0.0025
0.444	0	0	-0.00283193	0.274591	0	0.274606	0	0	0	0	0
0.446	0	0	-0.00286363	0.274678	0	0.274693	0	0	0	0	0
0.448	0	0	-0.00286855	0.274774	0	0.274789	0	0	0	-3e-07	-0.0006
0.45	0	0	-0.00285098	0.274873	0	0.274888	0	0	0	-7.9e-07	-0.00158
0.452	0	0	-0.00281495	0.274963	0	0.274977	0	0	0	0	0
0.454	0	0	-0.00276502	0.275022	0	0.275036	0	0	0	-1.49e-06	-0.00298
0.456	0	0	-0.00270603	0.27503	0	0.275043	0	0	0	0	0
0.458	0	0	-0.00264112	0.27497	0	0.274982	0	0	0	-1e-06	-0.002
0.46	0	0	-0.00257344	0.274846	0	0.274858	0	0	0	0	0
0.462	0	0	-0.00250911	0.274686	0	0.274697	0	0	0	-1.7e-07	-0.00034
0.464	0	0	-0.00245626	0.274521	0	0.274532	0	0	0	2e-07	0.0004
0.466	0	0	-0.0024223	0.274374	0	0.274384	0	0	0	0	0
0.468	0	0	-0.0024123	0.274252	0	0.274262	0	0	0	6.9e-07	0.00138
0.47	0	0	-0.00242744	0.274157	0	0.274167	0	0	0	1.52e-06	0.00304
0.472	0	0	-0.0024636	0.274085	0	0.274096	0	0	0	0	0
0.474	0	0	-0.00251097	0.274032	0	0.274043	0	0	0	1.5e-07	0.0003
0.476	0	0	-0.00255549	0.273989	0	0.274001	0	0	0	0	0
0.478	0	0	-0.00258244	0.27395	0	0.273962	0	0	0	0	0
0.48	0	0	-0.00258012	0.273912	0	0.273925	0	0	0	-3.4e-06	-0.0068
0.482	0	0	-0.00254177	0.273881	0	0.273893	0	0	0	-6.7e-07	-0.00134
0.484	0	0	-0.0024656	0.273861	0	0.273872	0	0	0	-4.7e-07	-0.00094
0.486	0	0	-0.00235461	0.273854	0	0.273864	0	0	0	-2.1e-07	-0.00042
0.488	0	0	-0.00221631	0.273857	0	0.273866	0	0	0	2.7e-07	0.00054
0.49	0	0	-0.00206131	0.273863	0	0.27387	0	0	0	2.12e-06	0.00424
0.492	0	0	-0.00190152	0.273858	0	0.273864	0	0	0	0	0
0.494	0	0	-0.00174853	0.273826	0	0.273831	0	0	0	1.51e-06	0.00302
0.496	0	0	-0.00161274	0.273753	0	0.273757	0	0	0	4.6e-07	0.00092
0.498	0	0	-0.00150291	0.273637	0	0.273641	0	0	0	0	0
0.5	0	0	-0.00142409	0.27349	0	0.273494	0	0	0	2e-08	4e-05
0.502	0	0	-0.00137604	0.273326	0	0.273329	0	0	0	0	0
0.504	0	0	-0.00135522	0.273156	0	0.273159	0	0	0	1e-07	0.0002
0.506	0	0	-0.00135755	0.272985	0	0.272988	0	0	0	0	0
0.508	0	0	-0.00137833	0.272817	0	0.272821	0	0	0	-1e-07	-0.0002
0.51	0	0	-0.00141167	0.27266	0	0.272664	0	0	0	0	0
0.512	0	0	-0.00145228	0.272523	0	0.272527	0	0	0	0	0
0.514	0	0	-0.00149736	0.272413	0	0.272417	0	0	0	-1.26e-06	-0.00252
0.516	0	0	-0.00154678	0.272329	0	0.272334	0	0	0	0	0
0.518	0	0	-0.00160183	0.272268	0	0.272273	0	0	0	-1.14e-06	-0.00228
0.52	0	0	-0.00166297	0.272222	0	0.272227	0	0	0	2.4e-07	0.00048
0.522	0	0	-0.00172835	0.272185	0	0.27219	0	0	0	0	0
0.524	0	0	-0.00179388	0.272156	0	0.272162	0	0	0	0	0
0.526	0	0	-0.00185396	0.272146	0	0.272152	0	0	0	0	0
0.528	0	0	-0.0019019	0.272157	0	0.272164	0	0	0	3.62e-06	0.00724
0.53	0	0	-0.00193135	0.272191	0	0.272198	0	0	0	0	0
0.532	0	0	-0.00193947	0.272253	0	0.27226	0	0	0	9.9e-07	0.00198
0.534	0	0	-0.00192914	0.272345	0	0.272351	0	0	0	0	0
0.536	0	0	-0.00190623	0.272461	0	0.272468	0	0	0	0	0
0.538	0	0	-0.00187478	0.272592	0	0.272598	0	0	0	0	0
0.54	0	0	-0.00183735	0.272727	0	0.272734	0	0	0	0	0
0.542	0	0	-0.00179729	0.272862	0	0.272868	0	0	0	0	0
0.544	0	0	-0.00175852	0.272992	0	0.272998	0	0	0	-4.8e-07	-0.00096
0.546	0	0	-0.00172408	0.273116	0	0.273121	0	0	0	0	0
0.548	0	0	-0.00169347	0.273221	0	0.273226	0	0	0	1.1e-07	0.00022
0.55	0	0	-0.00166099	0.273293	0	0.273298	0	0	0	3e-07	0.0006
0.552	0	0	-0.00161787	0.273326	0	0.27333	0	0	0	0	0
0.554	0	0	-0.00155668	0.273326	0	0.273331	0	0	0	3.5e-07	0.0007
0.556	0	0	-0.00147535	0.273307	0	0.273311	0	0	0	3.8e-07	0.00076
0.558	0	0	-0.0013787	0.273277	0	0.273281	0	0	0	0	0
0.56	0	0	-0.00127662	0.27324	0	0.273243	0	0	0	-2.5e-07	-0.0005
0.562	0	0	-0.00118067	0.2732	0	0.273202	0	0	0	0	0
0.564	0	0	-0.00110072	0.273159	0	0.273161	0	0	0	0	0
0.566	0	0	-0.00104266	0.273122	0	0.273124	0	0	0	-1e-07	-0.0002
0.568	0	0	-0.00100987	0.2731	0	0.273102	0	0	0	6e-08	0.00012
0.57	0	0	-0.00100546	0.273108	0	0.27311	0	0	0	0	0
0.572	0	0	-0.00103074	0.27316	0	0.273162	0	0	0	6.4e-07	0.00128
0.574	0	0	-0.00108246	0.273253	0	0.273256	0	0	0	2.7e-07	0.00054
0.576	0	0	-0.00115386	0.273376	0	0.273379	0	0	0	2.7e-07	0.00054
0.578	0	0	-0.00123792	0.273515	0	0.273517	0	0	0	0	0
0.58	0	0	-0.0013295	0.273655	0	0.273659	0	0	0	-6.6e-07	-0.00132
0.582	0	0	-0.00142608	0.273792	0	0.273795	0	0	0	-3.8e-07	-0.00076
0.584	0	0	-0.00152726	0.273924	0	0.273929	0	0	0	0	0
0.586	0	0	-0.00163283	0.274061	0	0.274065	0	0	0	0	0
0.588	0	0	-0.00174096	0.274207	0	0.274212	0	0	0	0	0
0.59	0	0	-0.00184734	0.274366	0	0.274372	0	0	0	1.05e-06	0.0021
0.592	0	0	-0.0019459	0.274535	0	0.274542	0	0	0	2.33e-06	0.00466
0.594	0	0	-0.00203057	0.274708	0	0.274716	0	0	0	0	0
0.596	0	0	-0.00209763	0.274881	0	0.274889	0	0	0	-3.6e-07	-0.00072
0.598	0	0	-0.00214745	0.275051	0	0.27506	0	0	0	-4.2e-07	-0.00084
0.6	0	0	-0.00218361	0.275218	0	0.275226	0	0	0	0	0
0.602	0	0	-0.00221012	0.275374	0	0.275383	0	0	0	-2.5e-07	-0.0005
0.604	0	0	-0.00222965	0.275515	0	0.275524	0	0	0	1.6e-07	0.00032
0.606	0	0	-0.00224413	0.275637	0	0.275646	0	0	0	0	0
0.608	0	0	-0.00225558	0.275733	0	0.275742	0	0	0	1.2e-06	0.0024
0.61	0	0	-0.00226474	0.275794	0	0.275803	0	0	0	1.54e-06	0.00308
0.612	0	0	-0.00226908	0.275805	0	0.275814	0	0	0	1.54e-06	0.00308
0.614	0	0	-0.00226266	0.275745	0	0.275754	0	0	0	3.76e-06	0.00752
0.616	0	0	-0.00223915	0.275593	0	0.275602	0	0	0	0	0
0.618	0	0	-0.00219568	0.27534	0	0.275349	0	0	0	-4.2e-07	-0.00084
0.62	0	0	-0.00213426	0.275007	0	0.275015	0	0	0	0	0
0.622	0	0	-0.00206063	0.274634	0	0.274641	0	0	0	-1.58e-06	-0.00316
0.624	0	0	-0.00198232	0.274271	0	0.274278	0	0	0	0	0
0.626	0	0	-0.00190618	0.273956	0	0.273962	0	0	0	0	0
0.628	0	0	-0.001837	0.273707	0	0.273713	0	0	0	-3.47e-06	-0.00694
0.63	0	0	-0.00177824	0.273525	0	0.273531	0	0	0	-2.29e-06	-0.00458
0.632	0	0	-0.00173242	0.273404	0	0.273409	0	0	0	-8.6e-07	-0.00172
0.634	0	0	-0.00170047	0.273331	0	0.273337	0	0	0	-1.7e-07	-0.00034
0.636	0	0	-0.00168175	0.273302	0	0.273307	0	0	0	0	0
0.638	0	0	-0.00167487	0.273311	0	0.273316	0	0	0	0	0
0.64	0	0	-0.00167853	0.27336	0	0.273365	0	0	0	2.6e-07	0.00052
0.642	0	0	-0.0016923	0.273453	0	0.273458	0	0	0	9.1e-07	0.00182
0.644	0	0	-0.00171622	0.273589	0	0.273595	0	0	0	1.33e-06	0.00266
0.646	0	0	-0.00174888	0.273767	0	0.273772	0	0	0	0	0
0.648	0	0	-0.00178647	0.273974	0	0.27398	0	0	0	9.4e-07	0.00188
0.65	0	0	-0.00182407	0.274194	0	0.2742	0	0	0	0	0
0.652	0	0	-0.00185756	0.274414	0	0.27442	0	0	0	2e-06	0.004
0.654	0	0	-0.00188364	0.274626	0	0.274632	0	0	0	0	0
0.656	0	0	-0.0018986	0.274826	0	0.274833	0	0	0	-4.7e-07	-0.00094
0.658	0	0	-0.0018986	0.275008	0	0.275014	0	0	0	-8.2e-07	-0.00164
0.66	0	0	-0.00188163	0.275159	0	0.275165	0	0	0	0	0
0.662	0	0	-0.00184824	0.275269	0	0.275275	0	0	0	0	0
0.664	0	0	-0.00180053	0.275335	0	0.27534	0	0	0	-1.5e-07	-0.0003
0.666	0	0	-0.00174115	0.275352	0	0.275358	0	0	0	3.7e-07	0.00074
0.668	0	0	-0.00167296	0.275318	0	0.275323	0	0	0	1.9e-06	0.0038
0.67	0	0	-0.00159926	0.275228	0	0.275233	0	0	0	1.21e-06	0.00242
0.672	0	0	-0.00152424	0.275082	0	0.275086	0	0	0	2.71e-06	0.00542
0.674	0	0	-0.00145273	0.274892	0	0.274896	0	0	0	0	0
0.676	0	0	-0.00138957	0.274686	0	0.27469	0	0	0	0	0
0.678	0	0	-0.00133969	0.27449	0	0.274493	0	0	0	0	0
0.68	0	0	-0.00130823	0.274318	0	0.274321	0	0	0	0	0
0.682	0	0	-0.00129919	0.274177	0	0.27418	0	0	0	-1.12e-06	-0.00224
0.684	0	0	-0.00131378	0.274061	0	0.274064	0	0	0	-1.06e-06	-0.00212
0.686	0	0	-0.00134912	0.273949	0	0.273952	0	0	0	0	0
0.688	0	0	-0.00139748	0.273825	0	0.273829	0	0	0	0	0
0.69	0	0	-0.00144724	0.273688	0	0.273691	0	0	0	0	0
0.692	0	0	-0.00148711	0.273538	0	0.273542	0	0	0	-5e-07	-0.001
0.694	0	0	-0.0015117	0.273374	0	0.273378	0	0	0	4.2e-07	0.00084
0.696	0	0	-0.00152241	0.273196	0	0.2732	0	0	0	2.48e-06	0.00496
0.698	0	0	-0.00152331	0.273011	0	0.273015	0	0	0	1.64e-06	0.00328
0.7	0	0	-0.00151889	0.272828	0	0.272832	0	0	0	4.6e-07	0.00092
0.702	0	0	-0.00151552	0.272651	0	0.272655	0	0	0	5.9e-07	0.00118
0.704	0	0	-0.00152196	0.272483	0	0.272487	0	0	0	-1.3e-07	-0.00026
0.706	0	0	-0.00154705	0.272316	0	0.27232	0	0	0	0	0
0.708	0	0	-0.00159684	0.272132	0	0.272137	0	0	0	-1.16e-06	-0.00232
0.71	0	0	-0.00167359	0.271916	0	0.271921	0	0	0	-2e-07	-0.0004
0.712	0	0	-0.00177499	0.27167	0	0.271676	0	0	0	-4.5e-07	-0.0009
0.714	0	0	-0.00189406	0.271416	0	0.271422	0	0	0	7e-08	0.00014
0.716	0	0	-0.00202131	0.271181	0	0.271189	0	0	0	0	0
0.718	0	0	-0.00214723	0.270993	0	0.271001	0	0	0	0	0
0.72	0	0	-0.00226339	0.270869	0	0.270879	0	0	0	5.2e-07	0.00104
0.722	0	0	-0.00236332	0.270825	0	0.270835	0	0	0	3.3e-07	0.00066
0.724	0	0	-0.00244416	0.270867	0	0.270878	0	0	0	0	0
0.726	0	0	-0.00250779	0.270993	0	0.271004	0	0	0	-2.6e-07	-0.00052
0.728	0	0	-0.00255791	0.271198	0	0.27121	0	0	0	-7.8e-07	-0.00156
0.73	0	0	-0.00259572	0.271481	0	0.271493	0	0	0	-7.6e-07	-0.00152
0.732	0	0	-0.00261992	0.271838	0	0.27185	0	0	0	0	0
0.734	0	0	-0.00263001	0.272257	0	0.272269	0	0	0	-2.46e-06	-0.00492
0.736	0	0	-0.00262754	0.27272	0	0.272733	0	0	0	0	0
0.738	0	0	-0.00261398	0.273199	0	0.273211	0	0	0	-6.7e-07	-0.00134
0.74	0	0	-0.00258928	0.273653	0	0.273665	0	0	0	-1e-08	-2e-05
0.742	0	0	-0.00255306	0.274042	0	0.274054	0	0	0	1.9e-07	0.00038
0.744	0	0	-0.00250631	0.274341	0	0.274353	0	0	0	3.2e-07	0.00064
0.746	0	0	-0.00245196	0.274539	0	0.27455	0	0	0	3.4e-07	0.00068
0.748	0	0	-0.0023939	0.274628	0	0.274638	0	0	0	1.07e-06	0.00214
0.75	0	0	-0.00233486	0.274603	0	0.274613	0	0	0	0	0
0.752	0	0	-0.00227423	0.274462	0	0.274471	0	0	0	3.2e-07	0.00064
0.754	0	0	-0.0022083	0.274211	0	0.27422	0	0	0	4.3e-07	0.00086
0.756	0	0	-0.002134	0.273872	0	0.273881	0	0	0	0	0
0.758	0	0	-0.00205213	0.273488	0	0.273496	0	0	0	-8.7e-07	-0.00174
0.76	0	0	-0.00196526	0.273103	0	0.27311	0	0	0	-5.6e-07	-0.00112
0.762	0	0	-0.00187404	0.272752	0	0.272758	0	0	0	-1.02e-06	-0.00204
0.764	0	0	-0.00177714	0.272459	0	0.272465	0	0	0	-2e-07	-0.0004
0.766	0	0	-0.00167332	0.272239	0	0.272244	0	0	0	0	0
0.768	0	0	-0.00156347	0.272089	0	0.272093	0	0	0	0	0
0.77	0	0	-0.00145322	0.271989	0	0.271993	0	0	0	0	0
0.772	0	0	-0.00135375	0.271915	0	0.271918	0	0	0	2.79e-06	0.00558
0.774	0	0	-0.00127728	0.271842	0	0.271845	0	0	0	0	0
0.776	0	0	-0.00123024	0.271753	0	0.271756	0	0	0	-1.62e-06	-0.00324
0.778	0	0	-0.00121142	0.271638	0	0.271641	0	0	0	0	0
0.78	0	0	-0.00121543	0.271504	0	0.271507	0	0	0	-3.26e-06	-0.00652
0.782	0	0	-0.00123592	0.271361	0	0.271364	0	0	0	-2.01e-06	-0.00402
0.784	0	0	-0.00126668	0.27122	0	0.271223	0	0	0	-5.8e-07	-0.00116
0.786	0	0	-0.00130322	0.271088	0	0.271091	0	0	0	-1.3e-07	-0.00026
0.788	0	0	-0.00134452	0.270969	0	0.270972	0	0	0	9.5e-07	0.0019
0.79	0	0	-0.00139283	0.270868	0	0.270871	0	0	0	1.35e-06	0.0027
0.792	0	0	-0.00145115	0.270789	0	0.270793	0	0	0	0	0
0.794	0	0	-0.00151914	0.270737	0	0.270741	0	0	0	0	0
0.796	0	0	-0.00159237	0.270715	0	0.270719	0	0	0	2.03e-06	0.00406
0.798	0	0	-0.0016657	0.27073	0	0.270735	0	0	0	2.49e-06	0.00498
0.8	0	0	-0.00173409	0.270797	0	0.270803	0	0	0	4.3e-07	0.00086
0.802	0	0	-0.00179048	0.270925	0	0.270931	0	0	0	-7e-08	-0.00014
0.804	0	0	-0.00182683	0.271111	0	0.271117	0	0	0	-1.39e-06	-0.00278
0.806	0	0	-0.00183828	0.271347	0	0.271354	0	0	0	0	0
0.808	0	0	-0.001826	0.271623	0	0.27163	0	0	0	-1.1e-06	-0.0022
0.81	0	0	-0.00179616	0.271928	0	0.271934	0	0	0	-2.52e-06	-0.00504
0.812	0	0	-0.00175635	0.272248	0	0.272254	0	0	0	-7.7e-07	-0.00154
0.814	0	0	-0.00171234	0.272574	0	0.272579	0	0	0	9.5e-07	0.0019
0.816	0	0	-0.00166826	0.272903	0	0.272908	0	0	0	6.7e-07	0.00134
0.818	0	0	-0.00162841	0.273238	0	0.273243	0	0	0	4.88e-06	0.00976
0.82	0	0	-0.00159633	0.273577	0	0.273582	0	0	0	8.9e-07	0.00178
0.822	0	0	-0.00157274	0.273908	0	0.273913	0	0	0	7.7e-07	0.00154
0.824	0	0	-0.0015557	0.274212	0	0.274217	0	0	0	4.7e-07	0.00094
0.826	0	0	-0.0015414	0.274475	0	0.274479	0	0	0	-2e-08	-4e-05
0.828	0	0	-0.00152612	0.274693	0	0.274697	0	0	0	-2.03e-06	-0.00406
0.83	0	0	-0.00150956	0.274868	0	0.274872	0	0	0	0	0
0.832	0	0	-0.00149496	0.274997	0	0.275001	0	0	0	-1.3e-06	-0.0026
0.834	0	0	-0.0014845	0.275071	0	0.275075	0	0	0	-1.18e-06	-0.00236
0.836	0	0	-0.00147681	0.275085	0	0.275089	0	0	0	0	0
0.838	0	0	-0.00147	0.275037	0	0.275041	0	0	0	-3.6e-07	-0.00072
0.84	0	0	-0.00146473	0.274931	0	0.274935	0	0	0	6.4e-07	0.00128
0.842	0	0	-0.00146359	0.274774	0	0.274778	0	0	0	0	0
0.844	0	0	-0.00146848	0.27458	0	0.274584	0	0	0	9.42e-06	0.01884
0.846	0	0	-0.00147935	0.274367	0	0.274371	0	0	0	0	0
0.848	0	0	-0.00149639	0.274158	0	0.274162	0	0	0	0	0
0.85	0	0	-0.00152477	0.273968	0	0.273972	0	0	0	1.9e-07	0.00038
0.852	0	0	-0.00157654	0.273801	0	0.273806	0	0	0	0	0
0.854	0	0	-0.00166758	0.273654	0	0.273659	0	0	0	0	0
0.856	0	0	-0.00181609	0.27351	0	0.273516	0	0	0	0	0
0.858	0	0	-0.00204617	0.273337	0	0.273345	0	0	0	-9.9e-07	-0.00198
0.86	0	0	-0.00238998	0.273096	0	0.273107	0	0	0	-2.3e-07	-0.00046
0.862	0	0	-0.00288467	0.272753	0	0.272768	0	0	0	-7e-08	-0.00014
0.864	0	0	-0.00356743	0.272276	0	0.2723	0	0	0	1e-08	2e-05
0.866	0	0	-0.00447048	0.27164	0	0.271677	0	0	0	-5e-08	-0.0001
0.868	0	0	-0.00561783	0.27082	0	0.270879	0	0	0	-1e-07	-0.0002
0.87	0	0	-0.00702484	0.269803	0	0.269895	0	0	0	-5.5e-07	-0.0011
0.872	0	0	-0.00869762	0.268597	0	0.268738	0	0	0	0	0
0.874	0	0	-0.0106298	0.267251	0	0.267463	0	0	0	-5.3e-07	-0.00106
0.876	0	0	-0.0127966	0.265865	0	0.266173	0	0	0	0	0
0.878	0	0	-0.0151466	0.264586	0	0.265019	0	0	0	-2.6e-06	-0.0052
0.88	0	0	-0.0175919	0.263609	0	0.264196	0	0	0	-2.38e-06	-0.00476
0.882	0	0	-0.0200018	0.263193	0	0.263951	0	0	0	0	0
0.884	0	0	-0.0221944	0.263676	0	0.264608	0	0	0	0	0
0.886	0	0	-0.0239294	0.265494	0	0.266571	0	0	0	6.78e-06	0.01356
0.888	0	0	-0.0249023	0.269178	0	0.270327	0	0	0	5.98e-06	0.01196
0.89	0	0	-0.0247441	0.275339	0	0.276448	0	0	0	9.32e-06	0.01864
0.892	0	0	-0.0230229	0.284645	0	0.285575	0	0	0	1.265e-05	0.0253
0.894	0	0	-0.0192483	0.297789	0	0.29841	0	0	0	1.541e-05	0.03082
0.896	0	0	-0.0128779	0.315453	0	0.315716	0	0	0	1.719e-05	0.03438
0.898	0	0	-0.00332709	0.338277	0	0.338293	0	0	0	3.912e-05	0.07824
0.9	0.0002591	0.00770764	0.0100118	0.366776	0.00771199	0.366913	0.00282963	0.109676	0.645151	3.927e-05	0.07854
0.902	0.00172223	0.0178563	0.027737	0.401255	0.0179392	0.402213	0.00721537	0.279665	1.64509	0	0
0.904	0.0047502	0.0309089	0.0503847	0.441697	0.0312718	0.444562	0.0139022	0.538846	3.16968	1.735e-05	0.0347
0.906	0.00974003	0.0473127	0.0783531	0.487717	0.0483048	0.49397	0.0238612	0.924851	5.4403	9.584e-05	0.19168
0.908	0.0171104	0.0674732	0.111804	0.538622	0.0696089	0.550103	0.0382921	1.48419	8.73053	0.00019406	0.38812
0.91	0.0272792	0.0917367	0.150551	0.593572	0.0957067	0.612367	0.0586076	2.27161	13.3624	0.00055718	1.11436
0.912	0.0406327	0.120382	0.193969	0.651673	0.127054	0.679927	0.0863878	3.34836	19.6963	0.00071253	1.42506
0.914	0.0574897	0.153613	0.24094	0.711873	0.164018	0.751542	0.123266	4.77777	28.1045	0.0011408	2.2816
0.916	0.0780646	0.191535	0.289894	0.772718	0.206833	0.825307	0.1707	6.61629	38.9194	0.00157954	3.15908
0.918	0.102437	0.234121	0.33892	0.83221	0.255551	0.898577	0.229632	8.90047	52.3557	0.00217149	4.34298
0.92	0.130534	0.281176	0.385968	0.887987	0.309998	0.968241	0.300153	11.6338	68.4343	0.00271856	5.43712
0.922	0.162125	0.332322	0.429076	0.937789	0.36976	1.03129	0.381329	14.7802	86.9423	0.0033737	6.7474
0.924	0.196841	0.387036	0.46662	0.980028	0.434216	1.08544	0.471317	18.2681	107.459	0.00395682	7.91364
0.926	0.234212	0.44471	0.497538	1.01415	0.502615	1.12962	0.567763	22.0063	129.449	0.00466264	9.32528
0.928	0.27371	0.504732	0.521509	1.04063	0.57417	1.16399	0.66833	25.9043	152.378	0.00524694	10.4939
0.93	0.314814	0.56656	0.538982	1.06073	0.64815	1.18981	0.771177	29.8906	175.827	0.00595187	11.9037
0.932	0.357062	0.629763	0.551011	1.07611	0.723944	1.20897	0.87523	33.9236	199.551	0.00658505	13.1701
0.934	0.400083	0.69404	0.558923	1.08842	0.801097	1.22354	0.980174	37.9912	223.478	0.00743633	14.8727
0.936	0.443604	0.759206	0.563926	1.09906	0.879305	1.23529	1.0862	42.1007	247.651	0.00881677	17.6335
0.938	0.487432	0.825168	0.566847	1.10897	0.95838	1.24545	1.19361	46.2641	272.142	0.0108084	21.6168
0.94	0.531422	0.891888	0.568092	1.11859	1.03821	1.25458	1.30252	50.4852	296.972	0.0136183	27.2365
0.942	0.575449	0.959342	0.567795	1.12791	1.11869	1.26276	1.41265	54.7537	322.081	0.0174898	34.9797
0.944	0.619397	1.02749	0.566055	1.13657	1.19975	1.26973	1.52335	59.0446	347.321	0.0223108	44.6216
0.946	0.663162	1.09627	0.563094	1.14402	1.28124	1.27509	1.63371	63.322	372.482	0.0284525	56.9051
0.948	0.706664	1.16555	0.559261	1.14958	1.36304	1.2784	1.74251	67.5392	397.289	0.0358086	71.6172
0.95	0.749849	1.23515	0.554897	1.15246	1.44495	1.27909	1.84822	71.6365	421.391	0.0443205	88.641
0.952	0.79268	1.30485	0.550157	1.15182	1.52675	1.27647	1.94885	75.5366	444.333	0.0542645	108.529
0.954	0.835124	1.37432	0.544889	1.14678	1.60816	1.26965	2.0418	79.1397	465.528	0.0656605	131.321
0.956	0.877121	1.4432	0.538637	1.1364	1.68883	1.25759	2.12385	82.3199	484.235	0.078737	157.474
0.958	0.91857	1.51102	0.530742	1.11968	1.76832	1.2391	2.19113	84.9275	499.574	0.0925459	185.092
0.96	0.959314	1.57727	0.520468	1.09568	1.84609	1.21301	2.23933	86.7956	510.562	0.10537	210.741
0.962	0.999143	1.64133	0.5071	1.06347	1.92153	1.17818	2.26391	87.7483	516.167	0.114609	229.218
0.964	1.03779	1.70256	0.489983	1.0223	1.99392	1.13366	2.26042	87.6131	515.371	0.117217	234.434
0.966	1.07494	1.76022	0.468529	0.971679	2.06249	1.07874	2.2249	86.2363	507.272	0.112186	224.372
0.968	1.11024	1.8136	0.442256	0.911505	2.12644	1.01313	2.15436	83.5025	491.191	0.100014	200.029
0.97	1.14331	1.86195	0.410873	0.842184	2.18495	0.937065	2.04744	79.3581	466.813	0.0834085	166.817
0.972	1.17375	1.90461	0.374428	0.764743	2.23724	0.851486	1.90498	73.8363	434.331	0.0655674	131.135
0.974	1.20119	1.94102	0.333457	0.680899	2.28263	0.758167	1.73062	67.0782	394.578	0.0488165	97.633
0.976	1.22531	1.97078	0.289084	0.593037	2.32064	0.659744	1.53103	59.3423	349.072	0.0358963	71.7926
0.978	1.24594	1.99368	0.243018	0.50406	2.35099	0.559584	1.31557	50.9913	299.949	0.0271234	54.2468
0.98	1.26301	2.00977	0.197395	0.41711	2.37368	0.461461	1.09536	42.4558	249.74	0.0216502	43.3003
0.982	1.27665	2.01931	0.154454	0.33518	2.38902	0.369055	0.881681	34.1737	201.022	0.0177167	35.4333
0.984	1.28713	2.02278	0.116114	0.260702	2.39758	0.285391	0.684247	26.5212	156.007	0.0144302	28.8603
0.986	1.29487	2.02084	0.0835819	0.195325	2.4001	0.212456	0.509917	19.7642	116.26	0.0114258	22.8517
0.988	1.30033	2.01421	0.0571644	0.139863	2.39748	0.151094	0.362245	14.0405	82.5912	0.00864607	17.2921
0.99	1.30395	2.00367	0.0363399	0.0943657	2.3906	0.101121	0.24174	9.36978	55.1164	0.00612708	12.2542
0.992	1.30614	1.98997	0.0200809	0.0582988	2.38033	0.0616603	0.146772	5.68883	33.4637	0.00394309	7.88618
0.994	1.3072	1.9738	0.00728201	0.0307891	2.36742	0.0316385	0.0749015	2.90316	17.0774	0.0022066	4.4132
0.996	1.30737	1.95579	-0.0028755	0.0107727	2.35252	0.0111499	0.0262303	1.01668	5.98047	0.00102286	2.04572
0.998	1.30737	1.93617	-0.0107525	-0.00292438	2.33623	0.011143	0.0260327	1.00902	5.93541	0.00040954	0.81908
1	1.30737	1.91655	-0.0163191	-0.0114883	2.32	0.0199573	0.0463008	1.79461	10.5565	0.00026693	0.53386
1.002	1.30737	1.89693	-0.0194075	-0.0160461	2.30382	0.0251819	0.0580145	2.24863	13.2272	0.000482	0.964
1.004	1.30737	1.87731	-0.02002	-0.0176304	2.28769	0.0266765	0.0610274	2.3654	13.9141	0.00092196	1.84392
1.006	1.30737	1.85769	-0.0185409	-0.0171263	2.27162	0.0252404	0.0573365	2.22234	13.0726	0.00143297	2.86594
1.008	1.30737	1.83807	-0.015748	-0.0152509	2.2556	0.0219224	0.0494481	1.91659	11.2741	0.00190535	3.8107
1.01	1.30737	1.81845	-0.0126169	-0.0125822	2.23964	0.0178185	0.0399069	1.54678	9.09871	0.0023168	4.6336
1.012	1.30737	1.79883	-0.010008	-0.00956747	2.22374	0.0138455	0.0307887	1.19336	7.01976	0.00269685	5.3937
1.014	1.30737	1.77921	-0.00838275	-0.00652458	2.2079	0.0106226	0.0234537	0.909059	5.34741	0.0030482	6.0964
1.016	1.30737	1.75959	-0.00767981	-0.00367394	2.19212	0.00851336	0.0186623	0.723345	4.25497	0.00328999	6.57998
1.018	1.30737	1.73997	-0.00740989	-0.00115723	2.1764	0.00749971	0.0163224	0.63265	3.72147	0.0033303	6.6606
1.02	1.30737	1.72035	-0.00692475	0.00096236	2.16075	0.0069913	0.0151064	0.585521	3.44424	0.0031742	6.3484
1.022	1.30737	1.70073	-0.00574163	0.00268078	2.14516	0.00633663	0.0135931	0.526864	3.0992	0.00286431	5.72862
1.024	1.30737	1.68111	-0.0037799	0.00403091	2.12964	0.00552593	0.0117682	0.456133	2.68313	0.00251118	5.02236
1.026	1.30737	1.66149	-0.00140364	0.00506997	2.11418	0.00526068	0.0111221	0.431087	2.53581	0.00214602	4.29204
1.028	1.30737	1.64187	0.00074757	0.00586407	2.0988	0.00591153	0.0124071	0.480896	2.8288	0.00176351	3.52702
1.03	1.30737	1.62225	0.002058	0.00647947	2.08349	0.00679845	0.0141645	0.549011	3.22948	0.00136802	2.73604
1.032	1.30737	1.60263	0.00222357	0.00697373	2.06825	0.00731964	0.0151388	0.586776	3.45163	0.00103153	2.06306
1.034	1.30737	1.58301	0.00139435	0.007377	2.05308	0.00750762	0.0154138	0.597432	3.51431	0.0007751	1.5502
1.036	1.30737	1.56339	0.00010698	0.00769126	2.03799	0.007692	0.0156762	0.607606	3.57415	0.00063614	1.27228
1.038	1.30737	1.54377	-0.00095745	0.0079114	2.02298	0.00796913	0.0161214	0.62486	3.67565	0.00058675	1.1735
1.04	1.30737	1.52415	-0.00127724	0.00804677	2.00805	0.00814751	0.0163606	0.634131	3.73018	0.00058597	1.17194
1.042	1.30737	1.50453	-0.00071937	0.00813257	1.9932	0.00816432	0.0162731	0.630741	3.71024	0.00059902	1.19804
1.044	1.30737	1.48491	0.00040973	0.00821137	1.97843	0.00822159	0.0162658	0.630458	3.70858	0.00059689	1.19378
1.046	1.30737	1.46529	0.00151667	0.0082982	1.96375	0.00843566	0.0165655	0.642074	3.7769	0.00058581	1.17162
1.048	1.30737	1.44567	0.00200427	0.00837953	1.94915	0.00861589	0.0167937	0.650917	3.82893	0.00054968	1.09936
1.05	1.30737	1.42605	0.00155145	0.00843085	1.93464	0.00857241	0.0165846	0.642812	3.78125	0.00047065	0.9413
1.052	1.30737	1.40643	0.00026185	0.00841887	1.92023	0.00842294	0.016174	0.626897	3.68763	0.00039383	0.78766
1.054	1.30737	1.38681	-0.00138379	0.00831855	1.9059	0.00843286	0.0160722	0.622954	3.66444	0.00031927	0.63854
1.056	1.30737	1.36719	-0.00274672	0.00813484	1.89167	0.00858604	0.016242	0.629535	3.70314	0.00024233	0.48466
1.058	1.30737	1.34757	-0.00331979	0.00788642	1.87754	0.00855667	0.0160655	0.622695	3.66291	0.00014333	0.28666
1.06	1.30737	1.32795	-0.00295655	0.00759097	1.86351	0.00814641	0.0151809	0.588408	3.46122	1.174e-05	0.02348
1.062	1.30737	1.30833	-0.00193683	0.00727115	1.84958	0.00752469	0.0139175	0.539439	3.17317	-0.0001554	-0.3108
1.064	1.30737	1.28871	-0.00083668	0.0069372	1.83576	0.00698747	0.0128273	0.497182	2.9246	-0.00034963	-0.69926
1.066	1.30737	1.26909	-0.00026096	0.00657596	1.82204	0.00658114	0.0119911	0.46477	2.73394	-0.00052471	-1.04942
1.068	1.30737	1.24947	-0.00056499	0.00617749	1.80842	0.00620327	0.0112181	0.434812	2.55772	-0.00070882	-1.41764
1.07	1.30737	1.22985	-0.001694	0.00574395	1.79492	0.00598854	0.010749	0.416627	2.45075	-0.00088367	-1.76734
1.072	1.30737	1.21023	-0.00321045	0.00527952	1.78154	0.00617902	0.0110082	0.426673	2.50984	-0.00103112	-2.06224
1.074	1.30737	1.19061	-0.00449457	0.00480078	1.76827	0.00657637	0.0116288	0.450728	2.65134	-0.00118414	-2.36828
1.076	1.30737	1.17099	-0.00502681	0.00433674	1.75512	0.00663899	0.0116522	0.451636	2.65668	-0.00126916	-2.53832
1.078	1.30737	1.15137	-0.00462363	0.00391469	1.74209	0.00605828	0.0105541	0.409072	2.40631	-0.00149017	-2.98034
1.08	1.30737	1.13175	-0.00351809	0.00356757	1.72918	0.00501044	0.00866398	0.335813	1.97537	-0.00177636	-3.55272
1.082	1.30737	1.11213	-0.00224784	0.00333135	1.71641	0.00401879	0.00689788	0.26736	1.5727	-0.00192979	-3.85958
1.084	1.30737	1.09251	-0.00140537	0.00321615	1.70376	0.0035098	0.00597986	0.231777	1.3634	-0.00211951	-4.23902
1.086	1.30737	1.07289	-0.00136762	0.00320351	1.69125	0.00348323	0.00589099	0.228333	1.34314	-0.00229875	-4.5975
1.088	1.30737	1.05327	-0.00212625	0.00326535	1.67887	0.00389659	0.00654187	0.253561	1.49153	-0.00241235	-4.8247
1.09	1.30737	1.03365	-0.00329434	0.00336349	1.66663	0.00470805	0.00784658	0.304131	1.78901	-0.00256557	-5.13114
1.092	1.30737	1.01403	-0.00428679	0.00345379	1.65453	0.00550502	0.00910824	0.353032	2.07666	-0.00271349	-5.42698
1.094	1.30737	0.994411	-0.00459157	0.00350797	1.64258	0.00577827	0.00949127	0.367879	2.16399	-0.00277106	-5.54212
1.096	1.30737	0.974791	-0.00400644	0.00351521	1.63078	0.00532994	0.00869195	0.336897	1.98175	-0.00296058	-5.92116
1.098	1.30737	0.955171	-0.00273214	0.00346651	1.61913	0.00441376	0.00714644	0.276994	1.62937	-0.00279822	-5.59644
1.1	1.30737	0.935551	-0.00127853	0.00334915	1.60763	0.00358489	0.00576318	0.223379	1.31399	-0.00278946	-5.57892
1.102	1.30737	0.915931	-0.00022843	0.00314813	1.59629	0.00315641	0.00503855	0.195293	1.14878	-0.00258701	-5.17402
1.104	1.30737	0.896311	2.876e-05	0.00285904	1.58512	0.00285918	0.00453214	0.175664	1.03332	-0.00238619	-4.77238
1.106	1.30737	0.876691	-0.00052736	0.00250732	1.57411	0.00256218	0.00403314	0.156323	0.919549	-0.00206832	-4.13664
1.108	1.30737	0.857071	-0.00154053	0.00214324	1.56326	0.00263945	0.00412616	0.159929	0.940757	-0.00209078	-4.18156
1.11	1.30737	0.837451	-0.00244237	0.00181677	1.55259	0.00304398	0.00472606	0.183181	1.07753	-0.00192448	-3.84896
1.112	1.30737	0.817831	-0.00271353	0.0015586	1.5421	0.00312929	0.00482568	0.187042	1.10025	-0.00176005	-3.5201
1.114	1.30737	0.798211	-0.00211953	0.00137526	1.53178	0.00252661	0.00387022	0.150008	0.882402	-0.00164116	-3.28232
1.116	1.30737	0.778591	-0.0008144	0.00125879	1.52165	0.00149927	0.00228136	0.0884249	0.520146	-0.0015611	-3.1222
1.118	1.30737	0.758971	0.00073151	0.00119732	1.51171	0.0014031	0.00212107	0.0822121	0.4836	-0.00134282	-2.68564
1.12	1.30737	0.739351	0.00194492	0.00117873	1.50195	0.00227423	0.00341578	0.132395	0.778792	-0.0012753	-2.5506
1.122	1.30737	0.719731	0.00240769	0.0011976	1.49239	0.00268909	0.00401318	0.15555	0.914998	-0.00131275	-2.6255
1.124	1.30737	0.700111	0.00204409	0.00125848	1.48303	0.00240043	0.00355991	0.137981	0.811653	-0.000997	-1.994
1.126	1.30737	0.680491	0.00115145	0.00137077	1.47387	0.00179021	0.00263853	0.102269	0.601581	-0.00097391	-1.94782
1.128	1.30737	0.660871	0.0002594	0.00154733	1.46491	0.00156892	0.00229834	0.0890828	0.524016	-0.00098303	-1.96606
1.13	1.30737	0.641251	-0.00011613	0.00179774	1.45617	0.00180149	0.00262327	0.101677	0.5981	-0.00089942	-1.79884
1.132	1.30737	0.621631	0.00028999	0.00211591	1.44763	0.00213569	0.0030917	0.119833	0.704901	-0.00080729	-1.61458
1.134	1.30737	0.602011	0.00137151	0.00248461	1.43932	0.00283801	0.00408481	0.158326	0.931328	-0.00071197	-1.42394
1.136	1.30737	0.582391	0.00270089	0.0028896	1.43122	0.00395532	0.00566095	0.219417	1.29069	-0.00064075	-1.2815
1.138	1.30737	0.562771	0.003727	0.00331939	1.42335	0.00499088	0.00710378	0.27534	1.61965	-0.00057068	-1.14136
1.14	1.30737	0.543151	0.00402737	0.00375993	1.41571	0.0055097	0.00780013	0.302331	1.77842	-0.00052017	-1.04034
1.142	1.30737	0.523531	0.00349906	0.00419409	1.4083	0.00546203	0.00769217	0.298146	1.7538	-0.00044956	-0.89912
1.144	1.30737	0.503911	0.00240317	0.00459439	1.40112	0.00518494	0.00726475	0.281579	1.65635	-0.00035506	-0.71012
1.146	1.30737	0.484291	0.00124378	0.00491882	1.39419	0.00507364	0.0070736	0.27417	1.61277	-0.00035092	-0.70184
1.148	1.30737	0.464671	0.00053593	0.00512527	1.38749	0.00515321	0.00715005	0.277134	1.6302	-0.00037381	-0.74762
1.15	1.30737	0.445051	0.00056931	0.00518759	1.38105	0.00521874	0.00720732	0.279353	1.64326	-0.00029074	-0.58148
1.152	1.30737	0.425431	0.00127749	0.00510588	1.37485	0.00526327	0.0072362	0.280473	1.64984	-0.00024937	-0.49874
1.154	1.30737	0.405811	0.00227107	0.00491606	1.36891	0.00541529	0.00741303	0.287327	1.69016	-0.00021976	-0.43952
1.156	1.30737	0.386191	0.00301842	0.00467662	1.36322	0.00556611	0.00758783	0.294102	1.73001	-0.00018208	-0.36416
1.158	1.30737	0.366571	0.00309195	0.00443415	1.35779	0.00540572	0.00733984	0.28449	1.67347	-0.0001606	-0.3212
1.16	1.30737	0.346951	0.00236599	0.00421063	1.35263	0.00482984	0.00653296	0.253215	1.4895	-0.00011796	-0.23592
1.162	1.30737	0.327331	0.00107439	0.00401553	1.34773	0.00415678	0.0056022	0.217139	1.27729	-8.502e-05	-0.17004
1.164	1.30737	0.307711	-0.00029476	0.00385465	1.3431	0.0038659	0.00519228	0.201251	1.18383	-5.127e-05	-0.10254
1.166	1.30737	0.288091	-0.00121776	0.00373956	1.33874	0.00393284	0.00526504	0.204071	1.20042	-7.24e-06	-0.01448
1.168	1.30737	0.268471	-0.00136986	0.00369376	1.33465	0.00393959	0.00525799	0.203798	1.19881	3.321e-05	0.06642
1.17	1.30737	0.248851	-0.00077028	0.00373772	1.33084	0.00381627	0.00507886	0.196855	1.15797	6.271e-05	0.12542
1.172	1.30737	0.229231	0.00022951	0.00387665	1.32732	0.00388344	0.00515455	0.199789	1.17523	5.767e-05	0.11534
1.174	1.30737	0.209611	0.00110844	0.00410781	1.32407	0.00425473	0.00563356	0.218355	1.28444	8.146e-05	0.16292
1.176	1.30737	0.189991	0.00141419	0.0044192	1.3211	0.00463996	0.00612988	0.237592	1.3976	8.895e-05	0.1779
1.178	1.30737	0.170371	0.00096777	0.00478444	1.31843	0.00488134	0.00643568	0.249445	1.46732	7.982e-05	0.15964
1.18	1.30737	0.150751	-5.989e-05	0.00517506	1.31603	0.00517541	0.00681101	0.263993	1.5529	5.944e-05	0.11888
1.182	1.30737	0.131131	-0.00123153	0.00556768	1.31393	0.00570226	0.00749237	0.290402	1.70825	3.172e-05	0.06344
1.184	1.30737	0.111511	-0.00204574	0.00593635	1.31212	0.00627896	0.00823874	0.319331	1.87842	-3.64e-06	-0.00728
1.186	1.30737	0.091891	-0.00216728	0.00625158	1.3106	0.0066166	0.00867169	0.336112	1.97713	-3.107e-05	-0.06214
1.188	1.30737	0.072271	-0.00158021	0.0064826	1.30937	0.00667242	0.00873665	0.33863	1.99194	-3.908e-05	-0.07816
1.19	1.30737	0.052651	-0.00059108	0.00659433	1.30843	0.00662077	0.00866282	0.335768	1.97511	-3.91e-05	-0.0782
1.192	1.30737	0.033031	0.00031606	0.0065526	1.30779	0.00656022	0.00857938	0.332534	1.95608	-3.035e-05	-0.0607
1.194	1.30737	0.013411	0.00070219	0.00633677	1.30744	0.00637556	0.00833566	0.323088	1.90052	-1.539e-05	-0.03078
1.196	1.30737	-0.00620902	0.00037348	0.00594421	1.30739	0.00595593	0.0077867	0.30181	1.77535	-3.12e-06	-0.00624
1.198	1.30737	-0.025829	-0.00053062	0.00538997	1.30763	0.00541603	0.00708214	0.274502	1.61471	5e-06	0.01
1.2	1.30737	-0.045449	-0.00160281	0.00470711	1.30816	0.00497251	0.00650485	0.252126	1.48309	8.49e-06	0.01698
1.202	1.30737	-0.065069	-0.00235612	0.00394027	1.30899	0.00459097	0.00600954	0.232928	1.37016	9.71e-06	0.01942
1.204	1.30737	-0.084689	-0.00244737	0.00313482	1.31011	0.00397702	0.00521035	0.201951	1.18795	7.32e-06	0.01464
1.206	1.30737	-0.104309	-0.00183447	0.00233246	1.31153	0.00296743	0.00389186	0.150847	0.887338	2.13e-06	0.00426
1.208	1.30737	-0.123929	-0.00079537	0.00156955	1.31323	0.00175957	0.00231073	0.0895632	0.526842	-5.52e-06	-0.01104
1.21	1.30737	-0.143549	0.00019929	0.00086915	1.31523	0.000891705	0.0011728	0.0454572	0.267395	-2.163e-05	-0.04326
1.212	1.30737	-0.163169	0.00070042	0.00023614	1.31751	0.000739155	0.000973848	0.037746	0.222035	-4.597e-05	-0.09194
1.214	1.30737	-0.182789	0.00048488	-0.00033015	1.32009	0.000586607	0.000774373	0.0300144	0.176556	-6.125e-05	-0.1225
1.216	1.30737	-0.202409	-0.00034342	-0.00081667	1.32295	0.000885939	0.00117205	0.0454283	0.267225	-8.302e-05	-0.16604
1.218	1.30737	-0.222029	-0.00140353	-0.00119685	1.32609	0.00184455	0.00244603	0.0948075	0.557691	-8.833e-05	-0.17666
1.22	1.30737	-0.241649	-0.00221361	-0.00144409	1.32952	0.002643	0.00351392	0.136198	0.801167	-0.00013272	-0.26544
1.222	1.30737	-0.261269	-0.00240985	-0.00153886	1.33322	0.00285928	0.00381205	0.147754	0.869141	-0.00013711	-0.27422
1.224	1.30737	-0.280889	-0.0019085	-0.00147887	1.33721	0.00241442	0.00322858	0.125139	0.73611	-0.00015308	-0.30616
1.226	1.30737	-0.300509	-0.00093848	-0.00128908	1.34146	0.00159451	0.00213898	0.0829063	0.487684	-0.00015948	-0.31896
1.228	1.30737	-0.320129	6.836e-05	-0.00101089	1.346	0.0010132	0.00136376	0.0528589	0.310935	-0.00016052	-0.32104
1.23	1.30737	-0.339749	0.00067657	-0.00068552	1.3508	0.000963164	0.00130104	0.0504278	0.296634	-0.00016573	-0.33146
1.232	1.30737	-0.359369	0.00064505	-0.00034956	1.35586	0.000733677	0.000994766	0.0385568	0.226805	-0.00017458	-0.34916
1.234	1.30737	-0.378989	3.526e-05	-3.002e-05	1.3612	4.63084e-05	6.30348e-05	0.00244321	0.0143718	-0.00014918	-0.29836
1.236	1.30737	-0.398609	-0.0008189	0.00025925	1.36679	0.000858957	0.00117401	0.0455044	0.267673	-0.00013201	-0.26402
1.238	1.30737	-0.418229	-0.00146559	0.00051323	1.37264	0.00155286	0.00213151	0.0826166	0.48598	-0.0001206	-0.2412
1.24	1.30737	-0.437849	-0.00154354	0.00073577	1.37874	0.00170993	0.00235756	0.0913783	0.537519	-0.00010533	-0.21066
1.242	1.30737	-0.457469	-0.00094916	0.00093797	1.3851	0.00133443	0.00184831	0.07164	0.421412	-9.645e-05	-0.1929
1.244	1.30737	-0.477089	0.00011512	0.00112488	1.3917	0.00113076	0.00157367	0.0609951	0.358795	-8.31e-05	-0.1662
1.246	1.30737	-0.496709	0.00123304	0.00129286	1.39855	0.00178658	0.00249862	0.0968458	0.569681	-6.439e-05	-0.12878
1.248	1.30737	-0.516329	0.00196445	0.00144051	1.40564	0.00243601	0.00342414	0.132719	0.780698	-4.618e-05	-0.09236
1.25	1.30737	-0.535949	0.00204517	0.00156799	1.41296	0.00257707	0.00364131	0.141136	0.830212	-3.09e-06	-0.00618
1.252	1.30737	-0.555569	0.00150471	0.0016715	1.42052	0.00224901	0.00319477	0.123828	0.728402	3.548e-05	0.07096
1.254	1.30737	-0.575189	0.00064985	0.0017483	1.42831	0.00186517	0.00266404	0.103257	0.607395	6.278e-05	0.12556
1.256	1.30737	-0.594809	-7.703e-05	0.00179877	1.43632	0.00180042	0.00258598	0.100232	0.589599	6.276e-05	0.12552
1.258	1.30737	-0.614429	-0.00030127	0.00182239	1.44456	0.00184712	0.00266828	0.103422	0.608362	3.949e-05	0.07898
1.26	1.30737	-0.634049	0.00011338	0.00181937	1.45301	0.0018229	0.00264869	0.102662	0.603897	-3.89e-06	-0.00778
1.262	1.30737	-0.653669	0.00100557	0.00179059	1.46168	0.00205363	0.00300174	0.116347	0.684392	-5.776e-05	-0.11552
1.264	1.30737	-0.673289	0.00199263	0.00173019	1.47056	0.00263896	0.00388075	0.150417	0.884803	-0.00010755	-0.2151
1.266	1.30737	-0.692909	0.00264687	0.0016282	1.47964	0.00310756	0.00459809	0.17822	1.04836	-0.00013768	-0.27536
1.268	1.30737	-0.712529	0.00269202	0.00148366	1.48893	0.0030738	0.00457667	0.17739	1.04347	-0.00016459	-0.32918
1.27	1.30737	-0.732149	0.0021296	0.00130638	1.49842	0.00249836	0.0037436	0.145101	0.853534	-0.00018656	-0.37312
1.272	1.30737	-0.751769	0.00123702	0.00111063	1.5081	0.00166244	0.00250714	0.0971759	0.571623	-0.00019739	-0.39478
1.274	1.30737	-0.771389	0.00043932	0.00091407	1.51798	0.00101416	0.00153948	0.0596697	0.350998	-0.00021463	-0.42926
1.276	1.30737	-0.791009	0.00011457	0.00072983	1.52804	0.000738768	0.00112887	0.0437546	0.25738	-0.00020445	-0.4089
1.278	1.30737	-0.810629	0.00042326	0.0005556	1.53829	0.000698456	0.00107443	0.0416445	0.244968	-0.00021454	-0.42908
1.28	1.30737	-0.830249	0.00123698	0.00038054	1.54872	0.00129419	0.00200434	0.0776876	0.456986	-0.00022387	-0.44774
1.282	1.30737	-0.849869	0.00219815	0.00020081	1.55933	0.0022073	0.00344191	0.133407	0.784748	-0.00025568	-0.51136
1.284	1.30737	-0.869489	0.00288358	2.089e-05	1.57011	0.00288366	0.00452764	0.17549	1.03229	-0.00022417	-0.44834
1.286	1.30737	-0.889109	0.00299583	-0.00015614	1.58106	0.0029999	0.004743	0.183837	1.0814	-0.00021785	-0.4357
1.288	1.30737	-0.908729	0.00249523	-0.00033223	1.59217	0.00251725	0.00400789	0.155345	0.913792	-0.00020812	-0.41624
1.29	1.30737	-0.928349	0.00161499	-0.00050806	1.60345	0.00169302	0.00271467	0.10522	0.618941	-0.00022559	-0.45118
1.292	1.30737	-0.947969	0.00075215	-0.00067863	1.61489	0.00101305	0.00163596	0.0634094	0.372996	-0.00021923	-0.43846
1.294	1.30737	-0.967589	0.00028465	-0.00083625	1.62648	0.000883368	0.00143678	0.0556893	0.327584	-0.00030697	-0.61394
1.296	1.30737	-0.987209	0.00039978	-0.00097232	1.63823	0.0010513	0.00172227	0.0667547	0.392675	-0.00024018	-0.48036
1.298	1.30737	-1.00683	0.00101154	-0.00107611	1.65013	0.0014769	0.00243707	0.0944601	0.555648	-0.00026539	-0.53078
1.3	1.30737	-1.02645	0.001803	-0.00113421	1.66217	0.00213008	0.00354056	0.137231	0.807241	-0.0002372	-0.4744
1.302	1.30737	-1.04607	0.00237377	-0.00112952	1.67436	0.0026288	0.00440156	0.170603	1.00355	-0.00019963	-0.39926
1.304	1.30737	-1.06569	0.00242496	-0.00104536	1.68669	0.00264068	0.00445401	0.172636	1.01551	-0.00021599	-0.43198
1.306	1.30737	-1.08531	0.00189687	-0.00087416	1.69915	0.00208861	0.00354886	0.137553	0.809133	-0.0001482	-0.2964
1.308	1.30737	-1.10493	0.00099685	-0.00062026	1.71175	0.00117407	0.00200971	0.0778957	0.45821	-0.00010544	-0.21088
1.31	1.30737	-1.12455	0.00010511	-0.00030123	1.72448	0.000319042	0.000550181	0.0213248	0.12544	-5.265e-05	-0.1053
1.312	1.30737	-1.14417	-0.00039814	5.297e-05	1.73734	0.000401648	0.000697799	0.0270465	0.159097	-7.4e-06	-0.0148
1.314	1.30737	-1.16379	-0.00030639	0.0004148	1.75032	0.000515688	0.000902619	0.0349852	0.205796	3.21e-05	0.0642
1.316	1.30737	-1.18341	0.00031819	0.00077066	1.76343	0.000833764	0.00147028	0.0569877	0.335222	7.674e-05	0.15348
1.318	1.30737	-1.20303	0.00117335	0.00111083	1.77665	0.00161576	0.00287065	0.111266	0.654504	9.059e-05	0.18118
1.32	1.30737	-1.22265	0.00185517	0.00141941	1.79	0.00233589	0.00418124	0.162063	0.953314	0.0001095	0.219
1.322	1.30737	-1.24227	0.00204074	0.00167975	1.80346	0.00264314	0.00476678	0.184759	1.08682	2.693e-05	0.05386
1.324	1.30737	-1.26189	0.00163131	0.00188063	1.81703	0.00248957	0.00452361	0.175334	1.03137	4.274e-05	0.08548
1.326	1.30737	-1.28151	0.00079293	0.00201827	1.83071	0.00216844	0.00396979	0.153868	0.905104	9.55e-06	0.0191
1.328	1.30737	-1.30113	-0.00012183	0.00209985	1.84449	0.00210338	0.00387967	0.150375	0.884558	7.23e-06	0.01446
1.33	1.30737	-1.32075	-0.00073456	0.00214233	1.85839	0.00226476	0.00420881	0.163132	0.9596	8.39e-06	0.01678
1.332	1.30737	-1.34037	-0.0008121	0.00216653	1.87238	0.00231373	0.00433219	0.167914	0.987731	2.057e-05	0.04114
1.334	1.30737	-1.35999	-0.00037139	0.0021938	1.88648	0.00222501	0.00419744	0.162691	0.957008	4.067e-05	0.08134
1.336	1.30737	-1.37961	0.00032991	0.00223734	1.90067	0.00226153	0.00429842	0.166606	0.980033	4.648e-05	0.09296
1.338	1.30737	-1.39923	0.00091405	0.00228962	1.91496	0.00246533	0.004721	0.182985	1.07638	5.927e-05	0.11854
1.34	1.30737	-1.41885	0.00105826	0.0023279	1.92934	0.00255715	0.00493362	0.191226	1.12486	6.283e-05	0.12566
1.342	1.30737	-1.43847	0.00064155	0.00232872	1.94381	0.00241548	0.00469524	0.181986	1.07051	6.513e-05	0.13026
1.344	1.30737	-1.45809	-0.00020231	0.00227034	1.95838	0.00227934	0.0044638	0.173016	1.01774	3.327e-05	0.06654
1.346	1.30737	-1.47771	-0.00114712	0.00213768	1.97303	0.00242602	0.0047866	0.185527	1.09134	9.59e-06	0.01918
1.348	1.30737	-1.49733	-0.00182192	0.00193738	1.98777	0.00265948	0.00528642	0.2049	1.2053	-4.011e-05	-0.08022
1.35	1.30737	-1.51695	-0.00197834	0.0016977	2.00259	0.00260692	0.00522058	0.202348	1.19028	-0.00011858	-0.23716
1.352	1.30737	-1.53657	-0.00160247	0.00144895	2.01749	0.00216041	0.0043586	0.168938	0.993753	-0.00024697	-0.49394
1.354	1.30737	-1.55619	-0.00091767	0.00120778	2.03247	0.00151686	0.00308297	0.119495	0.702911	-0.00025395	-0.5079
1.356	1.30737	-1.57581	-0.0002779	0.00097386	2.04753	0.00101273	0.00207361	0.0803724	0.472779	-0.0003451	-0.6902
1.358	1.30737	-1.59543	-4.03e-06	0.00073268	2.06267	0.000732691	0.0015113	0.0585776	0.344574	-0.00042026	-0.84052
1.36	1.30737	-1.61505	-0.00023837	0.00046333	2.07788	0.000521052	0.00108269	0.0419645	0.24685	-0.00037932	-0.75864
1.362	1.30737	-1.63467	-0.00088093	0.00015062	2.09317	0.000893714	0.0018707	0.0725076	0.426515	-0.00034424	-0.68848
1.364	1.30737	-1.65429	-0.00163615	-0.00020272	2.10853	0.00164866	0.00347625	0.134738	0.792578	-0.00023574	-0.47148
1.366	1.30737	-1.67391	-0.00214931	-0.00057109	2.12396	0.00222389	0.00472344	0.183079	1.07694	-7.343e-05	-0.14686
1.368	1.30737	-1.69353	-0.00217046	-0.00091382	2.13945	0.00235499	0.00503838	0.195286	1.14874	8.531e-05	0.17062
1.37	1.30737	-1.71315	-0.00166986	-0.00118799	2.15502	0.00204933	0.00441634	0.171176	1.00692	0.00022082	0.44164
1.372	1.30737	-1.73277	-0.00085148	-0.00135568	2.17065	0.0016009	0.00347499	0.13469	0.792292	0.00031188	0.62376
1.374	1.30737	-1.75239	-5.917e-05	-0.00138913	2.18634	0.00139039	0.00303987	0.117824	0.693084	0.00031516	0.63032
1.376	1.30737	-1.77201	0.00037979	-0.00127565	2.2021	0.00133099	0.00293096	0.113603	0.668254	0.00027748	0.55496
1.378	1.30737	-1.79163	0.00030169	-0.00101564	2.21792	0.0010595	0.00234988	0.0910808	0.535769	0.0001477	0.2954
1.38	1.30737	-1.81125	-0.00022092	-0.00061569	2.2338	0.000654125	0.00146118	0.056635	0.333147	0.00011418	0.22836
1.382	1.30737	-1.83087	-0.00091207	-8.962e-05	2.24973	0.000916462	0.0020618	0.0799146	0.470086	0.00011677	0.23354
1.384	1.30737	-1.85049	-0.00141701	0.00053256	2.26573	0.00151378	0.00342982	0.132939	0.781993	0.0001813	0.3626
1.386	1.30737	-1.87011	-0.00146361	0.00120684	2.28178	0.001897	0.00432854	0.167773	0.9869	0.0002629	0.5258
1.388	1.30737	-1.88973	-0.0009876	0.00188754	2.29789	0.0021303	0.00489518	0.189736	1.11609	0.00029837	0.59674
1.39	1.30737	-1.90935	-0.00016462	0.00252842	2.31405	0.00253377	0.00586328	0.227259	1.33682	0.00024642	0.49284
1.392	1.30737	-1.92897	0.00066566	0.00308176	2.33027	0.00315283	0.00734694	0.284765	1.67509	-6.247e-05	-0.12494
1.394	1.30737	-1.94859	0.00114992	0.00351378	2.34653	0.00369716	0.0086755	0.33626	1.978	0	0
1.396	1.30737	-1.96821	0.00107779	0.00381906	2.36285	0.00396823	0.00937634	0.363424	2.13779	-5.641e-05	-0.11282
1.398	1.30737	-1.98783	0.0004745	0.00401447	2.37922	0.00404242	0.00961779	0.372783	2.19284	-0.00021612	-0.43224
1.4	1.30737	-2.00745	-0.00041038	0.0041219	2.39564	0.00414228	0.00992339	0.384628	2.26252	-0.00020491	-0.40982
1.402	1.30737	-2.02707	-0.0012144	0.00415876	2.4121	0.00433244	0.0104503	0.40505	2.38265	6.031e-05	0.12062
1.404	1.30737	-2.04669	-0.00162356	0.00413324	2.42861	0.00444068	0.0107847	0.418011	2.45889	0.00042449	0.84898
1.406	1.30737	-2.06631	-0.00150905	0.00403979	2.44517	0.00431244	0.0105446	0.408707	2.40416	0.00088491	1.76982
1.408	1.30737	-2.08593	-0.00097991	0.00387343	2.46177	0.00399546	0.00983591	0.381237	2.24257	0.00114956	2.29912
1.41	1.30737	-2.10555	-0.00032849	0.00364922	2.47842	0.00366397	0.00908086	0.351971	2.07042	0.00123509	2.47018
1.412	1.30737	-2.12517	0.00010811	0.00339429	2.49511	0.00339601	0.00847341	0.328427	1.93192	0.00080748	1.61496
1.414	1.30737	-2.14479	0.00010499	0.00313515	2.51184	0.00313691	0.00787941	0.305403	1.79649	0.00035672	0.71344
1.416	1.30737	-2.16441	-0.00034883	0.00290175	2.52861	0.00292264	0.00739023	0.286443	1.68496	-0.00014737	-0.29474
1.418	1.30737	-2.18403	-0.0010467	0.0027223	2.54543	0.00291659	0.00742397	0.287751	1.69265	-0.00049931	-0.99862
1.42	1.30737	-2.20365	-0.00165919	0.0026125	2.56228	0.00309485	0.00792987	0.307359	1.808	-0.00066283	-1.32566
1.422	1.30737	-2.22327	-0.00188653	0.00258112	2.57918	0.00319706	0.00824577	0.319604	1.88002	-0.00050982	-1.01964
1.424	1.30737	-2.24289	-0.00159803	0.00262862	2.59611	0.00307625	0.00798629	0.309546	1.82086	-0.00047283	-0.94566
1.426	1.30737	-2.26251	-0.00089219	0.00273186	2.61308	0.00287386	0.00750961	0.29107	1.71218	-0.00031842	-0.63684
1.428	1.30737	-2.28213	-5.104e-05	0.00285071	2.63008	0.00285117	0.0074988	0.290651	1.70971	-0.00010655	-0.2131
1.43	1.30737	-2.30175	0.00058891	0.0029487	2.64712	0.00300693	0.00795973	0.308517	1.8148	2.637e-05	0.05274
1.432	1.30737	-2.32137	0.00078932	0.00299749	2.6642	0.00309967	0.00825816	0.320084	1.88284	9.587e-05	0.19174
1.434	1.30737	-2.34099	0.000517	0.00298151	2.68131	0.003026	0.00811367	0.314483	1.8499	8.87e-05	0.1774
1.436	1.30737	-2.36061	-4.194e-05	0.00290389	2.69846	0.00290419	0.00783685	0.303754	1.78679	0.00010634	0.21268
1.438	1.30737	-2.38023	-0.00056752	0.00277302	2.71564	0.0028305	0.00768662	0.297931	1.75254	0.00010099	0.20198
1.44	1.30737	-2.39985	-0.00075363	0.00259173	2.73285	0.00269908	0.00737619	0.285899	1.68176	7.842e-05	0.15684
1.442	1.30737	-2.41947	-0.00044991	0.00236029	2.7501	0.00240279	0.00660791	0.25612	1.50659	6.004e-05	0.12008
1.444	0	0	0.00026958	0.0020747	0	0.00209214	0	0	0	3.088e-05	0.06176
1.446	0	0	0.00114278	0.00173254	0	0.00207549	0	0	0	1.909e-05	0.03818
1.448	0	0	0.00184065	0.00134648	0	0.00228057	0	0	0	1.051e-05	0.02102
1.45	0	0	0.00211567	0.00093826	0	0.00231439	0	0	0	5.84e-06	0.01168
1.452	0	0	0.0019126	0.00052477	0	0.00198329	0	0	0	6.69e-06	0.01338
1.454	0	0	0.00139251	0.000121	0	0.00139776	0	0	0	0	0
1.456	0	0	0.0008574	-0.00025224	0	0.000893734	0	0	0	0	0
1.458	0	0	0.00061061	-0.00057034	0	0.000835543	0	0	0	0	0
1.46	0	0	0.00081898	-0.00081086	0	0.00115249	0	0	0	0	0
1.462	0	0	0.00143746	-0.00095904	0	0.00172802	0	0	0	0	0
1.464	0	0	0.00222803	-0.00101175	0	0.00244699	0	0	0	0	0
1.466	0	0	0.00286766	-0.00097818	0	0.0030299	0	0	0	0	0
1.468	0	0	0.00309786	-0.00088326	0	0.00322132	0	0	0	0	0
1.47	0	0	0.00284274	-0.00076837	0	0.00294475	0	0	0	0	0
1.472	0	0	0.00224055	-0.00067688	0	0.00234056	0	0	0	0	0
1.474	0	0	0.0015779	-0.000636	0	0.00170125	0	0	0	0	0
1.476	0	0	0.00115726	-0.00065101	0	0.0013278	0	0	0	0	0
1.478	0	0	0.00115824	-0.00071089	0	0.001359	0	0	0	0	0
1.48	0	0	0.00155801	-0.00079943	0	0.00175114	0	0	0	0	0
1.482	0	0	0.0021438	-0.00090113	0	0.00232549	0	0	0	0	0
1.484	0	0	0.00260832	-0.00099904	0	0.0027931	0	0	0	0	0
1.486	0	0	0.00268723	-0.00107501	0	0.00289428	0	0	0	0	0
1.488	0	0	0.00227906	-0.00111054	0	0.00253523	0	0	0	0	0
1.49	0	0	0.00149151	-0.0010822	0	0.00184276	0	0	0	0	0
1.492	0	0	0.00059279	-0.00096464	0	0.00113222	0	0	0	0	0
1.494	0	0	-0.00010845	-0.0007455	0	0.000753347	0	0	0	0	0
1.496	0	0	-0.00040093	-0.00043517	0	0.000591708	0	0	0	0	0
1.498	0	0	-0.00026445	-6.397e-05	0	0.000272077	0	0	0	0	0
1.5	0	0	0.00012526	0.00032894	0	0.000351982	0	0	0	0	0
1.502	0	0	0.00048174	0.0007096	0	0.000857675	0	0	0	0	0
1.504	0	0	0.00054122	0.0010538	0	0.00118466	0	0	0	0	0
1.506	0	0	0.00018209	0.00134254	0	0.00135483	0	0	0	0	0
1.508	0	0	-0.00052265	0.00156253	0	0.00164762	0	0	0	0	0
1.51	0	0	-0.00134019	0.00171054	0	0.00217303	0	0	0	0	0
1.512	0	0	-0.00198316	0.00179253	0	0.00267322	0	0	0	0	0
1.514	0	0	-0.00223865	0.00181935	0	0.00288472	0	0	0	0	0
1.516	0	0	-0.00206476	0.00180145	0	0.00274016	0	0	0	0	0
1.518	0	0	-0.00161066	0.0017401	0	0.00237111	0	0	0	0	0
1.52	0	0	-0.00114697	0.00162383	0	0.00198806	0	0	0	0	0
1.522	0	0	-0.00094088	0.00144093	0	0.00172091	0	0	0	0	0
1.524	0	0	-0.00113605	0.0011942	0	0.00164825	0	0	0	0	0
1.526	0	0	-0.00168819	0.00090349	0	0.00191475	0	0	0	0	0
1.528	0	0	-0.00238577	0.00060299	0	0.00246079	0	0	0	0	0
1.53	0	0	-0.00294986	0.00033186	0	0.00296847	0	0	0	0	0
1.532	0	0	-0.00316332	0.00011875	0	0.00316555	0	0	0	0	0
1.534	0	0	-0.0029674	-2.393e-05	0	0.0029675	0	0	0	0	0
1.536	0	0	-0.0024851	-9.486e-05	0	0.00248691	0	0	0	0	0
1.538	0	0	-0.00196269	-9.954e-05	0	0.00196521	0	0	0	0	0
1.54	0	0	-0.00165571	-4.935e-05	0	0.00165645	0	0	0	0	0
1.542	0	0	-0.0017122	3.97e-05	0	0.00171266	0	0	0	0	0
1.544	0	0	-0.00210647	0.00015052	0	0.00211184	0	0	0	0	0
1.546	0	0	-0.00265122	0.00026888	0	0.00266482	0	0	0	0	0
1.548	0	0	-0.00308267	0.00038673	0	0.00310683	0	0	0	0	0
1.55	0	0	-0.00318077	0.0005048	0	0.00322058	0	0	0	0	0
1.552	0	0	-0.00287032	0.00063146	0	0.00293896	0	0	0	0	0
1.554	0	0	-0.002257	0.00077676	0	0.00238692	0	0	0	0	0
1.556	0	0	-0.00157996	0.00094566	0	0.00184134	0	0	0	0	0
1.558	0	0	-0.00110124	0.0011356	0	0.00158187	0	0	0	0	0
1.56	0	0	-0.00098619	0.00134017	0	0.00166392	0	0	0	0	0
1.562	0	0	-0.00123051	0.00155505	0	0.00198301	0	0	0	0	0
1.564	0	0	-0.00166443	0.00177973	0	0.00243675	0	0	0	0	0
1.566	0	0	-0.00203008	0.00201348	0	0.00285925	0	0	0	0	0
1.568	0	0	-0.00209673	0.00225205	0	0.00307701	0	0	0	0	0
1.57	0	0	-0.00176523	0.00248788	0	0.00305051	0	0	0	0	0
1.572	0	0	-0.00111639	0.00270797	0	0.00292907	0	0	0	0	0
1.574	0	0	-0.0003773	0.00289108	0	0.0029156	0	0	0	0	0
1.576	0	0	0.00018196	0.00301548	0	0.00302096	0	0	0	0	0
1.578	0	0	0.00037109	0.00307183	0	0.00309416	0	0	0	0	0
1.58	0	0	0.00016293	0.00306637	0	0.0030707	0	0	0	0	0
1.582	0	0	-0.00029915	0.00301329	0	0.0030281	0	0	0	0	0
1.584	0	0	-0.00076905	0.00292611	0	0.00302548	0	0	0	0	0
1.586	0	0	-0.00100861	0.002816	0	0.00299118	0	0	0	0	0
1.588	0	0	-0.00089309	0.00269336	0	0.00283757	0	0	0	0	0
1.59	0	0	-0.00046479	0.00256455	0	0.00260633	0	0	0	0	0
1.592	0	0	9.024e-05	0.00242621	0	0.00242789	0	0	0	0	0
1.594	0	0	0.00053176	0.00226704	0	0.00232857	0	0	0	0	0
1.596	0	0	0.00067817	0.00207698	0	0.00218489	0	0	0	0	0
1.598	0	0	0.00049072	0.00185222	0	0.00191612	0	0	0	0	0
1.6	0	0	9.188e-05	0.0015935	0	0.00159615	0	0	0	0	0
1.602	0	0	-0.00029181	0.00130458	0	0.00133682	0	0	0	0	0
1.604	0	0	-0.00043602	0.00099079	0	0.00108249	0	0	0	0	0
1.606	0	0	-0.00022154	0.00065901	0	0.000695251	0	0	0	0	0
1.608	0	0	0.00031267	0.00032072	0	0.000447911	0	0	0	0	0
1.61	0	0	0.00098627	-1.09e-05	0	0.00098633	0	0	0	0	0
1.612	0	0	0.00155678	-0.00032896	0	0.00159116	0	0	0	0	0
1.614	0	0	0.00182678	-0.00062896	0	0.00193202	0	0	0	0	0
1.616	0	0	0.00173072	-0.00089771	0	0.00194969	0	0	0	0	0
1.618	0	0	0.00136279	-0.0011152	0	0.00176093	0	0	0	0	0
1.62	0	0	0.0009334	-0.00126956	0	0.00157576	0	0	0	0	0
1.622	0	0	0.00067309	-0.00136727	0	0.00152397	0	0	0	0	0
1.624	0	0	0.0007278	-0.00142946	0	0.00160407	0	0	0	0	0
1.626	0	0	0.00109334	-0.00148101	0	0.00184086	0	0	0	0	0
1.628	0	0	0.00161776	-0.00154033	0	0.00223378	0	0	0	0	0
1.63	0	0	0.00207013	-0.00161364	0	0.00262474	0	0	0	0	0
1.632	0	0	0.00224541	-0.00169404	0	0.00281276	0	0	0	0	0
1.634	0	0	0.00205819	-0.0017625	0	0.00270971	0	0	0	0	0
1.636	0	0	0.00158127	-0.00179434	0	0.00239167	0	0	0	0	0
1.638	0	0	0.00101084	-0.00177439	0	0.00204212	0	0	0	0	0
1.64	0	0	0.00057557	-0.00170488	0	0.00179942	0	0	0	0	0
1.642	0	0	0.00043203	-0.00159632	0	0.00165375	0	0	0	0	0
1.644	0	0	0.00059385	-0.00145851	0	0.00157477	0	0	0	0	0
1.646	0	0	0.00092759	-0.00130156	0	0.00159827	0	0	0	0	0
1.648	0	0	0.00121545	-0.00113704	0	0.00166439	0	0	0	0	0
1.65	0	0	0.00125567	-0.00097616	0	0.00159047	0	0	0	0	0
1.652	0	0	0.00095516	-0.0008292	0	0.00126487	0	0	0	0	0
1.654	0	0	0.00037186	-0.00070422	0	0.00079637	0	0	0	0	0
1.656	0	0	-0.00031267	-0.00060342	0	0.000679616	0	0	0	0	0
1.658	0	0	-0.00087614	-0.00052112	0	0.00101941	0	0	0	0	0
1.66	0	0	-0.00115485	-0.00044608	0	0.00123801	0	0	0	0	0
1.662	0	0	-0.00111421	-0.00036796	0	0.0011734	0	0	0	0	0
1.664	0	0	-0.00085938	-0.00028446	0	0.000905236	0	0	0	0	0
1.666	0	0	-0.00058361	-0.0001998	0	0.000616864	0	0	0	0	0
1.668	0	0	-0.00047922	-0.00011455	0	0.000492721	0	0	0	0	0
1.67	0	0	-0.00065059	-1.676e-05	0	0.000650806	0	0	0	0	0
1.672	0	0	-0.00106548	0.00011582	0	0.00107176	0	0	0	0	0
1.674	0	0	-0.0015676	0.00029994	0	0.00159604	0	0	0	0	0
1.676	0	0	-0.00194819	0.00053204	0	0.00201953	0	0	0	0	0
1.678	0	0	-0.00204397	0.00078755	0	0.00219044	0	0	0	0	0
1.68	0	0	-0.00181358	0.00102922	0	0.00208527	0	0	0	0	0
1.682	0	0	-0.00135658	0.00121912	0	0.00182389	0	0	0	0	0
1.684	0	0	-0.00086847	0.00133183	0	0.00158997	0	0	0	0	0
1.686	0	0	-0.00055415	0.00136121	0	0.00146969	0	0	0	0	0
1.688	0	0	-0.00053782	0.00131615	0	0.0014218	0	0	0	0	0
1.69	0	0	-0.00080781	0.00121129	0	0.00145595	0	0	0	0	0
1.692	0	0	-0.00122255	0.00105849	0	0.00161711	0	0	0	0	0
1.694	0	0	-0.00157588	0.00086353	0	0.00179696	0	0	0	0	0
1.696	0	0	-0.0016904	0.00062863	0	0.0018035	0	0	0	0	0
1.698	0	0	-0.00149699	0.0003581	0	0.00153923	0	0	0	0	0
1.7	0	0	-0.00106573	6.549e-05	0	0.00106774	0	0	0	0	0
1.702	0	0	-0.00057333	-0.00022597	0	0.000616255	0	0	0	0	0
1.704	0	0	-0.00022182	-0.00049453	0	0.000542	0	0	0	0	0
1.706	0	0	-0.00014703	-0.00073235	0	0.000746963	0	0	0	0	0
1.708	0	0	-0.00035879	-0.00094501	0	0.00101083	0	0	0	0	0
1.71	0	0	-0.00073879	-0.00113887	0	0.00135751	0	0	0	0	0
1.712	0	0	-0.00109543	-0.00131334	0	0.00171021	0	0	0	0	0
1.714	0	0	-0.00125014	-0.00146451	0	0.00192552	0	0	0	0	0
1.716	0	0	-0.00111725	-0.0015874	0	0.00194116	0	0	0	0	0
1.718	0	0	-0.00074159	-0.00167426	0	0.00183115	0	0	0	0	0
1.72	0	0	-0.0002754	-0.00171395	0	0.00173593	0	0	0	0	0
1.722	0	0	9.333e-05	-0.00169541	0	0.00169798	0	0	0	0	0
1.724	0	0	0.00022629	-0.00161732	0	0.00163307	0	0	0	0	0
1.726	0	0	9.658e-05	-0.00149435	0	0.00149747	0	0	0	0	0
1.728	0	0	-0.00019926	-0.00134823	0	0.00136288	0	0	0	0	0
1.73	0	0	-0.0004861	-0.00119645	0	0.00129143	0	0	0	0	0
1.732	0	0	-0.00059187	-0.00105104	0	0.00120623	0	0	0	0	0
1.734	0	0	-0.00042643	-0.00091911	0	0.00101322	0	0	0	0	0
1.736	0	0	-2.231e-05	-0.0008016	0	0.00080191	0	0	0	0	0
1.738	0	0	0.0004792	-0.00069568	0	0.00084475	0	0	0	0	0
1.74	0	0	0.00089081	-0.00060075	0	0.00107445	0	0	0	0	0
1.742	0	0	0.00106258	-0.00052134	0	0.00118358	0	0	0	0	0
1.744	0	0	0.00094708	-0.00046074	0	0.00105321	0	0	0	0	0
1.746	0	0	0.00061844	-0.00040895	0	0.000741423	0	0	0	0	0
1.748	0	0	0.00023884	-0.00033931	0	0.000414941	0	0	0	0	0
1.75	0	0	-1.45e-05	-0.00022289	0	0.000223361	0	0	0	0	0
1.752	0	0	-3.02e-05	-5.038e-05	0	5.87383e-05	0	0	0	0	0
1.754	0	0	0.00018806	0.00016059	0	0.000247297	0	0	0	0	0
1.756	0	0	0.00052664	0.00037835	0	0.000648458	0	0	0	0	0
1.758	0	0	0.0008152	0.00057308	0	0.00099648	0	0	0	0	0
1.76	0	0	0.0009053	0.0007239	0	0.00115914	0	0	0	0	0
1.762	0	0	0.00074126	0.00082067	0	0.00110588	0	0	0	0	0
1.764	0	0	0.00038919	0.00086395	0	0.000947564	0	0	0	0	0
1.766	0	0	8.07e-06	0.00086403	0	0.000864068	0	0	0	0	0
1.768	0	0	-0.0002233	0.00083885	0	0.000868062	0	0	0	0	0
1.77	0	0	-0.000188	0.0008109	0	0.000832408	0	0	0	0	0
1.772	0	0	0.00011833	0.00080299	0	0.000811662	0	0	0	0	0
1.774	0	0	0.00058822	0.00083334	0	0.00102003	0	0	0	0	0
1.776	0	0	0.00105057	0.00091007	0	0.00138994	0	0	0	0	0
1.778	0	0	0.00134497	0.00102795	0	0.00169282	0	0	0	0	0
1.78	0	0	0.00139085	0.00117244	0	0.00181909	0	0	0	0	0
1.782	0	0	0.00122152	0.00132477	0	0.00180198	0	0	0	0	0
1.784	0	0	0.00096648	0.00146261	0	0.00175309	0	0	0	0	0
1.786	0	0	0.00078938	0.00156384	0	0.00175178	0	0	0	0	0
1.788	0	0	0.00081086	0.00161215	0	0.00180458	0	0	0	0	0
1.79	0	0	0.00105079	0.0015967	0	0.00191144	0	0	0	0	0
1.792	0	0	0.00141672	0.00151067	0	0.00207104	0	0	0	0	0
1.794	0	0	0.0017456	0.00135325	0	0.00220871	0	0	0	0	0
1.796	0	0	0.00187802	0.00113053	0	0.00219204	0	0	0	0	0
1.798	0	0	0.00172872	0.00085497	0	0.00192859	0	0	0	0	0
1.8	0	0	0.00132276	0.00054682	0	0.00143133	0	0	0	0	0
1.802	0	0	0.00078468	0.00023652	0	0.000819551	0	0	0	0	0
1.804	0	0	0.00028479	-3.973e-05	0	0.000287548	0	0	0	0	0
1.806	0	0	-3.593e-05	-0.00025102	0	0.000253578	0	0	0	0	0
1.808	0	0	-0.00012822	-0.00037875	0	0.000399865	0	0	0	0	0
1.81	0	0	-5.295e-05	-0.00041454	0	0.000417908	0	0	0	0	0
1.812	0	0	5.297e-05	-0.00035787	0	0.000361769	0	0	0	0	0
1.814	0	0	4.381e-05	-0.00022025	0	0.000224565	0	0	0	0	0
1.816	0	0	-0.00016717	-3.039e-05	0	0.00016991	0	0	0	0	0
1.818	0	0	-0.00056781	0.00016719	0	0.000591913	0	0	0	0	0
1.82	0	0	-0.00105121	0.00032317	0	0.00109976	0	0	0	0	0
1.822	0	0	-0.00146314	0.0004018	0	0.00151731	0	0	0	0	0
1.824	0	0	-0.00167311	0.00039267	0	0.00171857	0	0	0	0	0
1.826	0	0	-0.0016353	0.0003055	0	0.00166359	0	0	0	0	0
1.828	0	0	-0.00140959	0.00015658	0	0.00141826	0	0	0	0	0
1.83	0	0	-0.00113369	-3.89e-05	0	0.00113436	0	0	0	0	0
1.832	0	0	-0.00095931	-0.00026383	0	0.000994928	0	0	0	0	0
1.834	0	0	-0.00098355	-0.00049407	0	0.00110067	0	0	0	0	0
1.836	0	0	-0.00120787	-0.00070194	0	0.00139702	0	0	0	0	0
1.838	0	0	-0.00153967	-0.00086268	0	0.00176488	0	0	0	0	0
1.84	0	0	-0.00183381	-0.00095433	0	0.00206727	0	0	0	0	0
1.842	0	0	-0.00195747	-0.0009583	0	0.00217946	0	0	0	0	0
1.844	0	0	-0.00185043	-0.00087076	0	0.00204507	0	0	0	0	0
1.846	0	0	-0.00155276	-0.00071125	0	0.00170791	0	0	0	0	0
1.848	0	0	-0.00118663	-0.00051378	0	0.00129308	0	0	0	0	0
1.85	0	0	-0.00090037	-0.00031257	0	0.000953082	0	0	0	0	0
1.852	0	0	-0.00080013	-0.00013732	0	0.000811828	0	0	0	0	0
1.854	0	0	-0.00090209	-1.266e-05	0	0.000902179	0	0	0	0	0
1.856	0	0	-0.00112815	4.729e-05	0	0.00112914	0	0	0	0	0
1.858	0	0	-0.00134447	4.463e-05	0	0.00134521	0	0	0	0	0
1.86	0	0	-0.00142237	-5.65e-06	0	0.00142238	0	0	0	0	0
1.862	0	0	-0.00129607	-8.249e-05	0	0.00129869	0	0	0	0	0
1.864	0	0	-0.00099289	-0.00016226	0	0.00100606	0	0	0	0	0
1.866	0	0	-0.0006206	-0.00022468	0	0.000660019	0	0	0	0	0
1.868	0	0	-0.00031739	-0.00026299	0	0.000412189	0	0	0	0	0
1.87	0	0	-0.00018886	-0.00028805	0	0.000344443	0	0	0	0	0
1.872	0	0	-0.00026175	-0.00031951	0	0.000413037	0	0	0	0	0
1.874	0	0	-0.00047347	-0.00037212	0	0.000602202	0	0	0	0	0
1.876	0	0	-0.00069999	-0.00044941	0	0.000831839	0	0	0	0	0
1.878	0	0	-0.00081142	-0.00054843	0	0.000979376	0	0	0	0	0
1.88	0	0	-0.00073094	-0.00066616	0	0.00098896	0	0	0	0	0
1.882	0	0	-0.00046876	-0.00079669	0	0.000924365	0	0	0	0	0
1.884	0	0	-0.00011663	-0.00092583	0	0.000933147	0	0	0	0	0
1.886	0	0	0.00019358	-0.00103489	0	0.00105284	0	0	0	0	0
1.888	0	0	0.00034949	-0.00110634	0	0.00116023	0	0	0	0	0
1.89	0	0	0.00031046	-0.00112655	0	0.00116855	0	0	0	0	0
1.892	0	0	0.00012722	-0.00109285	0	0.00110023	0	0	0	0	0
1.894	0	0	-8.174e-05	-0.00101655	0	0.00101983	0	0	0	0	0
1.896	0	0	-0.00018571	-0.00091384	0	0.000932519	0	0	0	0	0
1.898	0	0	-0.00010162	-0.00079927	0	0.000805704	0	0	0	0	0
1.9	0	0	0.00017026	-0.00068551	0	0.000706337	0	0	0	0	0
1.902	0	0	0.00054814	-0.00057891	0	0.000797242	0	0	0	0	0
1.904	0	0	0.0009045	-0.00047619	0	0.00102219	0	0	0	0	0
1.906	0	0	0.00112252	-0.00036987	0	0.00118189	0	0	0	0	0
1.908	0	0	0.00114961	-0.00025482	0	0.00117751	0	0	0	0	0
1.91	0	0	0.00102026	-0.00012935	0	0.00102843	0	0	0	0	0
1.912	0	0	0.00083757	8.67e-06	0	0.000837615	0	0	0	0	0
1.914	0	0	0.00072449	0.00016555	0	0.000743164	0	0	0	0	0
1.916	0	0	0.00076642	0.00034941	0	0.00084231	0	0	0	0	0
1.918	0	0	0.00097005	0.0005621	0	0.00112114	0	0	0	0	0
1.92	0	0	0.00125869	0.00079353	0	0.00148795	0	0	0	0	0
1.922	0	0	0.00150751	0.0010245	0	0.00182269	0	0	0	0	0
1.924	0	0	0.00160038	0.00123509	0	0.00202155	0	0	0	0	0
1.926	0	0	0.00148242	0.00141169	0	0.00204706	0	0	0	0	0
1.928	0	0	0.00118565	0.00155117	0	0.00195241	0	0	0	0	0
1.93	0	0	0.00081539	0.00166074	0	0.00185011	0	0	0	0	0
1.932	0	0	0.00050314	0.00175061	0	0.00182148	0	0	0	0	0
1.934	0	0	0.00034837	0.00182242	0	0.00185542	0	0	0	0	0
1.936	0	0	0.00037559	0.00186395	0	0.00190141	0	0	0	0	0
1.938	0	0	0.00052565	0.00185626	0	0.00192925	0	0	0	0	0
1.94	0	0	0.0006836	0.00178585	0	0.00191222	0	0	0	0	0
1.942	0	0	0.00073073	0.00165029	0	0.00180483	0	0	0	0	0
1.944	0	0	0.00059941	0.0014554	0	0.001574	0	0	0	0	0
1.946	0	0	0.00030517	0.00121089	0	0.00124875	0	0	0	0	0
1.948	0	0	-6.155e-05	0.00093114	0	0.000933172	0	0	0	0	0
1.95	0	0	-0.00037853	0.0006386	0	0.000742358	0	0	0	0	0
1.952	0	0	-0.00054745	0.00036182	0	0.000656213	0	0	0	0	0
1.954	0	0	-0.00053742	0.00012798	0	0.000552448	0	0	0	0	0
1.956	0	0	-0.00039797	-4.655e-05	0	0.000400683	0	0	0	0	0
1.958	0	0	-0.00023729	-0.00016204	0	0.000287339	0	0	0	0	0
1.96	0	0	-0.00017484	-0.00022915	0	0.000288234	0	0	0	0	0
1.962	0	0	-0.00028776	-0.00025673	0	0.000385637	0	0	0	0	0
1.964	0	0	-0.00057641	-0.00024971	0	0.000628175	0	0	0	0	0
1.966	0	0	-0.0009654	-0.00021568	0	0.000989199	0	0	0	0	0
1.968	0	0	-0.00133838	-0.00016686	0	0.00134874	0	0	0	0	0
1.97	0	0	-0.00158923	-0.00011332	0	0.00159327	0	0	0	0	0
1.972	0	0	-0.00166575	-5.709e-05	0	0.00166673	0	0	0	0	0
1.974	0	0	-0.00158822	5.2e-06	0	0.00158823	0	0	0	0	0
1.976	0	0	-0.00143565	7.656e-05	0	0.00143769	0	0	0	0	0
1.978	0	0	-0.00130441	0.00015871	0	0.00131403	0	0	0	0	0
1.98	0	0	-0.00125759	0.00025246	0	0.00128268	0	0	0	0	0
1.982	0	0	-0.00128867	0.00035672	0	0.00133713	0	0	0	0	0
1.984	0	0	-0.0013164	0.00047244	0	0.00139861	0	0	0	0	0
1.986	0	0	-0.00121459	0.00060895	0	0.00135869	0	0	0	0	0
1.988	0	0	-0.00086498	0.00078165	0	0.00116583	0	0	0	0	0
1.99	0	0	-0.0002095	0.00100155	0	0.00102323	0	0	0	0	0
1.992	0	0	0.00072336	0.00126899	0	0.00146068	0	0	0	0	0
1.994	0	0	0.0018316	0.00157644	0	0.00241659	0	0	0	0	0
1.996	0	0	0.00298347	0.00191178	0	0.00354344	0	0	0	0	0
1.998	0	0	0.0040676	0.00225701	0	0.00465182	0	0	0	0	0
2	0	0	0.00502436	0.00258941	0	0.00565237	0	0	0	0	0

## Sheet: Apr30jump9(.all)
0	0	0.0173867	-0.00328521	0	0	0	0	0	0.0014896	0.276712	0	0	0	0	0	0	-0.012207	0
0.002	0	0.0173932	-0.0028902	0	0	0	0	0	0.00077241	0.275938	0	0	0	0	0	0	-0.0048828	0
0.004	0	0.017399	-0.00227509	0	0	0	0	0	7.49e-05	0.275239	0	0	0	0	0	0	-0.012207	0
0.006	0	0.0174036	-0.00163856	0	0	0	0	0	-0.00058256	0.274652	0	0	0	0	0	0	-0.0073242	0
0.008	0.00140368	0.0174068	-0.00108445	-1.52e-06	0	0	0	0	-0.00118474	0.274182	0	0	0	0	0	0	-0.012207	0
0.01	0	0.017409	-0.00063873	0	0	0	0	0	-0.00171926	0.273822	0	0	0	0	0	0	-0.01709	0
0.012	0.00140368	0.0174103	-0.00031401	-4.4e-07	0	0	0	0	-0.00217622	0.273565	0	0	0	0	0	0	-0.01709	0
0.014	0	0.0174109	-0.00011892	0	0	0	0	0	-0.0025484	0.273403	0	0	0	0	0	0	-0.019531	0
0.016	0	0.0174112	-4.602e-05	0	0	0	0	0	-0.00283106	0.273323	0	0	0	0	0	0	-0.021973	0
0.018	0	0.0174112	-7.543e-05	0	0	0	0	0	-0.00302103	0.273299	0	0	0	0	0	0	-0.012207	0
0.02	0.00305274	0.0174114	-0.00018053	-5.5e-07	0	0	0	0	-0.00311715	0.273305	0	0	0	0	0	0	-0.014648	0
0.022	0	0.0174118	-0.00032687	0	0	0	0	0	-0.0031249	0.273323	0	0	0	0	0	0	-0.01709	0
0.024	0	0.0174124	-0.00046607	0	0	0	0	0	-0.00306035	0.273351	0	0	0	0	0	0	-0.012207	0
0.026	0	0.0174133	-0.00053471	0	0	0	0	0	-0.00294699	0.273387	0	0	0	0	0	0	-0.01709	0
0.028	0	0.0174144	-0.00047885	0	0	0	0	0	-0.00280878	0.273427	0	0	0	0	0	0	-0.01709	0
0.03	0	0.0174154	-0.00029536	0	0	0	0	0	-0.0026658	0.273456	0	0	0	0	0	0	-0.014648	0
0.032	0.00140368	0.017416	-4.085e-05	-6e-08	0	0	0	0	-0.00253201	0.273454	0	0	0	0	0	0	-0.01709	0
0.034	0	0.017416	0.00019934	0	0	0	0	0	-0.00241396	0.273399	0	0	0	0	0	0	-0.014648	0
0.036	0	0.0174156	0.00034089	0	0	0	0	0	-0.00231149	0.273276	0	0	0	0	0	0	-0.012207	0
0.038	0	0.017415	0.00032889	0	0	0	0	0	-0.00222102	0.273092	0	0	0	0	0	0	-0.012207	0
0.04	0	0.0174143	0.00017402	0	0	0	0	0	-0.00213942	0.272869	0	0	0	0	0	0	-0.014648	0
0.042	0.00140368	0.017414	-4.272e-05	-6e-08	0	0	0	0	-0.00206639	0.272638	0	0	0	0	0	0	-0.026855	0
0.044	0.00140368	0.017414	-0.00020406	-2.9e-07	0	0	0	0	-0.00200559	0.272424	0	0	0	0	0	0	-0.01709	0
0.046	0.0062849	0.0174145	-0.00019742	-1.24e-06	0	0	0	0	-0.0019634	0.27224	0	0	0	0	0	0	-0.014648	0
0.048	0	0.0174148	1.833e-05	0	0	0	0	0	-0.00194534	0.272096	0	0	0	0	0	0	-0.01709	0
0.05	0	0.0174148	0.0003361	0	0	0	0	0	-0.00195345	0.272004	0	0	0	0	0	0	-0.0048828	0
0.052	0	0.0174141	0.0005341	0	0	0	0	0	-0.00198673	0.271968	0	0	0	0	0	0	-0.012207	0
0.054	0	0.0174131	0.00045306	0	0	0	0	0	-0.00204332	0.271975	0	0	0	0	0	0	-0.019531	0
0.056	0	0.0174122	0.00015228	0	0	0	0	0	-0.00212166	0.272001	0	0	0	0	0	0	-0.014648	0
0.058	0	0.0174118	-0.00015134	0	0	0	0	0	-0.00221877	0.272026	0	0	0	0	0	0	-0.01709	0
0.06	0.00305274	0.0174122	-0.00030261	-9.2e-07	0	0	0	0	-0.00232775	0.272032	0	0	0	0	0	0	-0.014648	0
0.062	0	0.0174128	-0.0002938	0	0	0	0	0	-0.00243814	0.272007	0	0	0	0	0	0	-0.01709	0
0.064	0	0.0174134	-0.00016886	0	0	0	0	0	-0.00253842	0.271948	0	0	0	0	0	0	-0.0024414	0
0.066	0.00140368	0.0174137	3.105e-05	4e-08	0	0	0	0	-0.0026178	0.271862	0	0	0	0	0	0	-0.0048828	0
0.068	0	0.0174136	0.00025807	0	0	0	0	0	-0.00266875	0.271765	0	0	0	0	0	0	-0.012207	0
0.07	0	0.0174131	0.00047706	0	0	0	0	0	-0.00269004	0.271667	0	0	0	0	0	0	-0.01709	0
0.072	0	0.0174122	0.00065321	0	0	0	0	0	-0.00268557	0.271584	0	0	0	0	0	0	-0.01709	0
0.074	0	0.0174108	0.00070221	0	0	0	0	0	-0.00266046	0.271531	0	0	0	0	0	0	-0.012207	0
0.076	0	0.0174094	0.00051989	0	0	0	0	0	-0.00261882	0.271523	0	0	0	0	0	0	-0.01709	0
0.078	0.00140368	0.0174084	9.904e-05	1.4e-07	0	0	0	0	-0.00256348	0.271568	0	0	0	0	0	0	-0.019531	0
0.08	0	0.0174082	-0.00040323	0	0	0	0	0	-0.00249637	0.271658	0	0	0	0	0	0	-0.014648	0
0.082	0	0.017409	-0.00075663	0	0	0	0	0	-0.00241925	0.271775	0	0	0	0	0	0	-0.014648	0
0.084	0	0.0174105	-0.0008266	0	0	0	0	0	-0.00233458	0.271908	0	0	0	0	0	0	-0.014648	0
0.086	0	0.0174122	-0.00064199	0	0	0	0	0	-0.00224594	0.272053	0	0	0	0	0	0	-0.014648	0
0.088	0	0.0174135	-0.00033565	0	0	0	0	0	-0.0021579	0.272213	0	0	0	0	0	0	-0.01709	0
0.09	0.00140368	0.0174141	-5.265e-05	-7e-08	0	0	0	0	-0.00207485	0.272392	0	0	0	0	0	0	-0.012207	0
0.092	0.0062849	0.0174142	0.00012376	7.8e-07	0	0	0	0	-0.0020008	0.272597	0	0	0	0	0	0	-0.014648	0
0.094	0	0.017414	0.00020526	0	0	0	0	0	-0.00194028	0.272829	0	0	0	0	0	0	-0.012207	0
0.096	0	0.0174136	0.00026439	0	0	0	0	0	-0.0018968	0.273083	0	0	0	0	0	0	-0.01709	0
0.098	0	0.017413	0.00035066	0	0	0	0	0	-0.00186958	0.273344	0	0	0	0	0	0	-0.012207	0
0.1	0	0.0174124	0.00043092	0	0	0	0	0	-0.00185299	0.273597	0	0	0	0	0	0	-0.019531	0
0.102	0	0.0174115	0.00042398	0	0	0	0	0	-0.0018389	0.273831	0	0	0	0	0	0	-0.01709	0
0.104	0.0062849	0.0174106	0.0002995	1.88e-06	0	0	0	0	-0.00181933	0.274042	0	0	0	0	0	0	-0.019531	0
0.106	0.00305274	0.01741	0.00012406	3.8e-07	0	0	0	0	-0.00178816	0.274226	0	0	0	0	0	0	-0.012207	0
0.108	0	0.0174098	-1.742e-05	0	0	0	0	0	-0.00174197	0.274375	0	0	0	0	0	0	-0.0097656	0
0.11	0.0062849	0.0174098	-0.00012503	-7.9e-07	0	0	0	0	-0.00167962	0.274488	0	0	0	0	0	0	-0.0048828	0
0.112	0.00140368	0.0174101	-0.00024337	-3.4e-07	0	0	0	0	-0.00160079	0.27457	0	0	0	0	0	0	-0.019531	0
0.114	0	0.0174106	-0.00034453	0	0	0	0	0	-0.00150586	0.27464	0	0	0	0	0	0	-0.014648	0
0.116	0	0.0174112	-0.00033935	0	0	0	0	0	-0.00139809	0.274715	0	0	0	0	0	0	-0.014648	0
0.118	0	0.0174119	-0.00018955	0	0	0	0	0	-0.00128487	0.274802	0	0	0	0	0	0	-0.014648	0
0.12	0.00463584	0.0174123	4.803e-05	2.2e-07	0	0	0	0	-0.00117509	0.274895	0	0	0	0	0	0	-0.0097656	0
0.122	0	0.0174122	0.00028371	0	0	0	0	0	-0.0010751	0.274985	0	0	0	0	0	0	-0.014648	0
0.124	0	0.0174117	0.00047052	0	0	0	0	0	-0.00098829	0.275059	0	0	0	0	0	0	-0.012207	0
0.126	0	0.0174107	0.00060744	0	0	0	0	0	-0.00091618	0.275108	0	0	0	0	0	0	-0.0097656	0
0.128	0	0.0174095	0.00069207	0	0	0	0	0	-0.00085807	0.275126	0	0	0	0	0	0	-0.01709	0
0.13	0	0.0174081	0.00068653	0	0	0	0	0	-0.00081058	0.275119	0	0	0	0	0	0	-0.019531	0
0.132	0.00140368	0.0174067	0.00051968	7.3e-07	0	0	0	0	-0.0007688	0.275099	0	0	0	0	0	0	-0.01709	0
0.134	0.00140368	0.0174057	0.00014507	2e-07	0	0	0	0	-0.00072929	0.275077	0	0	0	0	0	0	-0.0073242	0
0.136	0	0.0174054	-0.00036781	0	0	0	0	0	-0.00069334	0.27506	0	0	0	0	0	0	-0.014648	0
0.138	0	0.0174061	-0.00082546	0	0	0	0	0	-0.00066714	0.275047	0	0	0	0	0	0	-0.012207	0
0.14	0	0.0174078	-0.00103057	0	0	0	0	0	-0.00065844	0.275033	0	0	0	0	0	0	-0.01709	0
0.142	0	0.0174099	-0.00091321	0	0	0	0	0	-0.00067423	0.275011	0	0	0	0	0	0	-0.0048828	0
0.144	0.00305274	0.0174117	-0.00056114	-1.71e-06	0	0	0	0	-0.00072097	0.274971	0	0	0	0	0	0	-0.014648	0
0.146	0	0.0174128	-0.00014645	0	0	0	0	0	-0.00080428	0.274909	0	0	0	0	0	0	-0.01709	0
0.148	0	0.0174131	0.00018474	0	0	0	0	0	-0.00092827	0.274818	0	0	0	0	0	0	-0.014648	0
0.15	0.00305274	0.0174127	0.0003781	1.15e-06	0	0	0	0	-0.00109492	0.274701	0	0	0	0	0	0	-0.024414	0
0.152	0.00140368	0.017412	0.00045564	6.4e-07	0	0	0	0	-0.0013016	0.27456	0	0	0	0	0	0	-0.01709	0
0.154	0	0.0174111	0.00045774	0	0	0	0	0	-0.00153819	0.2744	0	0	0	0	0	0	-0.012207	0
0.156	0	0.0174101	0.00040358	0	0	0	0	0	-0.00178864	0.274225	0	0	0	0	0	0	-0.024414	0
0.158	0.00140368	0.0174093	0.00028537	4e-07	0	0	0	0	-0.00203572	0.274043	0	0	0	0	0	0	-0.01709	0
0.16	0	0.0174088	9.095e-05	0	0	0	0	0	-0.00226428	0.273861	0	0	0	0	0	0	-0.01709	0
0.162	0	0.0174086	-0.00015319	0	0	0	0	0	-0.00246209	0.273683	0	0	0	0	0	0	-0.012207	0
0.164	0.00140368	0.0174089	-0.00037103	-5.2e-07	0	0	0	0	-0.00262098	0.273508	0	0	0	0	0	0	-0.0073242	0
0.166	0.00140368	0.0174096	-0.0004877	-6.8e-07	0	0	0	0	-0.00273862	0.273338	0	0	0	0	0	0	-0.01709	0
0.168	0	0.0174106	-0.00047184	0	0	0	0	0	-0.0028182	0.273181	0	0	0	0	0	0	-0.014648	0
0.17	0	0.0174116	-0.00033204	0	0	0	0	0	-0.00286543	0.273041	0	0	0	0	0	0	-0.014648	0
0.172	0.00140368	0.0174122	-0.00011768	-1.7e-07	0	0	0	0	-0.00288469	0.272915	0	0	0	0	0	0	-0.014648	0
0.174	0	0.0174124	8.825e-05	0	0	0	0	0	-0.00287736	0.272796	0	0	0	0	0	0	-0.019531	0
0.176	0	0.0174123	0.00022378	0	0	0	0	0	-0.00284411	0.272676	0	0	0	0	0	0	-0.0024414	0
0.178	0	0.0174118	0.00028672	0	0	0	0	0	-0.00278882	0.272545	0	0	0	0	0	0	-0.021973	0
0.18	0	0.0174112	0.00030831	0	0	0	0	0	-0.00271886	0.272393	0	0	0	0	0	0	-0.014648	0
0.182	0	0.0174106	0.00031339	0	0	0	0	0	-0.0026413	0.27221	0	0	0	0	0	0	-0.012207	0
0.184	0	0.01741	0.00030641	0	0	0	0	0	-0.00255999	0.27199	0	0	0	0	0	0	-0.012207	0
0.186	0.007868	0.0174094	0.00027058	2.13e-06	0	0	0	0	-0.0024763	0.271736	0	0	0	0	0	0	-0.012207	0
0.188	0.00305274	0.0174089	0.00017212	5.3e-07	0	0	0	0	-0.00239109	0.271459	0	0	0	0	0	0	-0.01709	0
0.19	0.00140368	0.0174085	-1.585e-05	-2e-08	0	0	0	0	-0.00230555	0.271173	0	0	0	0	0	0	-0.014648	0
0.192	0	0.0174085	-0.00027124	0	0	0	0	0	-0.00222052	0.270893	0	0	0	0	0	0	-0.0097656	0
0.194	0.00140368	0.0174091	-0.00051643	-7.2e-07	0	0	0	0	-0.00213566	0.270628	0	0	0	0	0	0	-0.01709	0
0.196	0	0.0174101	-0.00067141	0	0	0	0	0	-0.0020506	0.270386	0	0	0	0	0	0	-0.019531	0
0.198	0	0.0174115	-0.00069177	0	0	0	0	0	-0.00196616	0.270174	0	0	0	0	0	0	-0.0024414	0
0.2	0	0.0174128	-0.00056046	0	0	0	0	0	-0.00188359	0.269995	0	0	0	0	0	0	-0.014648	0
0.202	0	0.017414	-0.00029388	0	0	0	0	0	-0.0018042	0.269856	0	0	0	0	0	0	-0.021973	0
0.204	0	0.0174146	3.621e-05	0	0	0	0	0	-0.00173155	0.269767	0	0	0	0	0	0	-0.012207	0
0.206	0	0.0174145	0.00032168	0	0	0	0	0	-0.00167243	0.26974	0	0	0	0	0	0	-0.019531	0
0.208	0	0.0174138	0.00047821	0	0	0	0	0	-0.00163427	0.269788	0	0	0	0	0	0	-0.012207	0
0.21	0	0.0174129	0.00048982	0	0	0	0	0	-0.0016224	0.269909	0	0	0	0	0	0	-0.01709	0
0.212	0	0.0174119	0.00039439	0	0	0	0	0	-0.00163929	0.270087	0	0	0	0	0	0	-0.029297	0
0.214	0	0.0174111	0.00023691	0	0	0	0	0	-0.00168382	0.270307	0	0	0	0	0	0	-0.0024414	0
0.216	0.00140368	0.0174106	4.398e-05	6e-08	0	0	0	0	-0.00175164	0.270564	0	0	0	0	0	0	-0.01709	0
0.218	0.00305274	0.0174106	-0.00017299	-5.3e-07	0	0	0	0	-0.0018377	0.270865	0	0	0	0	0	0	-0.01709	0
0.22	0.00305274	0.0174109	-0.00040479	-1.24e-06	0	0	0	0	-0.00193839	0.271211	0	0	0	0	0	0	-0.014648	0
0.222	0	0.0174117	-0.00062975	0	0	0	0	0	-0.00205105	0.271596	0	0	0	0	0	0	-0.019531	0
0.224	0.00140368	0.017413	-0.00079883	-1.12e-06	0	0	0	0	-0.0021722	0.272	0	0	0	0	0	0	-0.0048828	0
0.226	0	0.0174146	-0.00083347	0	0	0	0	0	-0.00229716	0.272395	0	0	0	0	0	0	-0.014648	0
0.228	0.00140368	0.0174162	-0.00065893	-9.2e-07	0	0	0	0	-0.002421	0.272765	0	0	0	0	0	0	-0.0048828	0
0.23	0.00140368	0.0174176	-0.00026567	-3.7e-07	0	0	0	0	-0.00253954	0.273098	0	0	0	0	0	0	-0.012207	0
0.232	0	0.0174181	0.00025304	0	0	0	0	0	-0.00264936	0.273379	0	0	0	0	0	0	-0.014648	0
0.234	0.00140368	0.0174176	0.00073275	1.03e-06	0	0	0	0	-0.00274717	0.273596	0	0	0	0	0	0	-0.0073242	0
0.236	0	0.0174161	0.0010203	0	0	0	0	0	-0.00282992	0.273741	0	0	0	0	0	0	-0.019531	0
0.238	0	0.0174141	0.00104029	0	0	0	0	0	-0.00289569	0.273811	0	0	0	0	0	0	-0.012207	0
0.24	0	0.017412	0.00081581	0	0	0	0	0	-0.00294299	0.27381	0	0	0	0	0	0	-0.012207	0
0.242	0.00305274	0.0174104	0.00045684	1.39e-06	0	0	0	0	-0.00296974	0.273748	0	0	0	0	0	0	-0.014648	0
0.244	0	0.0174094	0.00010618	0	0	0	0	0	-0.00297423	0.273639	0	0	0	0	0	0	-0.014648	0
0.246	0.00305274	0.0174092	-0.00014129	-4.3e-07	0	0	0	0	-0.00295552	0.273495	0	0	0	0	0	0	-0.012207	0
0.248	0.00140368	0.0174095	-0.00026832	-3.8e-07	0	0	0	0	-0.00291289	0.273328	0	0	0	0	0	0	-0.0073242	0
0.25	0	0.01741	-0.00029523	0	0	0	0	0	-0.00284592	0.273153	0	0	0	0	0	0	-0.012207	0
0.252	0	0.0174106	-0.00023678	0	0	0	0	0	-0.00275578	0.272985	0	0	0	0	0	0	-0.021973	0
0.254	0	0.0174111	-9.122e-05	0	0	0	0	0	-0.00264694	0.272832	0	0	0	0	0	0	-0.012207	0
0.256	0	0.0174113	0.00014236	0	0	0	0	0	-0.00252681	0.272696	0	0	0	0	0	0	-0.014648	0
0.258	0.00140368	0.017411	0.00041956	5.9e-07	0	0	0	0	-0.00240377	0.272585	0	0	0	0	0	0	-0.019531	0
0.26	0	0.0174102	0.00062332	0	0	0	0	0	-0.00228601	0.272509	0	0	0	0	0	0	-0.01709	0
0.262	0.00140368	0.0174089	0.00061899	8.7e-07	0	0	0	0	-0.00218072	0.272472	0	0	0	0	0	0	-0.014648	0
0.264	0.0062849	0.0174077	0.00037163	2.34e-06	0	0	0	0	-0.00209269	0.272464	0	0	0	0	0	0	-0.019531	0
0.266	0.0062849	0.0174069	5.82e-06	4e-08	0	0	0	0	-0.00202258	0.272461	0	0	0	0	0	0	-0.019531	0
0.268	0	0.0174069	-0.00028902	0	0	0	0	0	-0.00196668	0.27244	0	0	0	0	0	0	-0.01709	0
0.27	0	0.0174075	-0.00041326	0	0	0	0	0	-0.00191887	0.272384	0	0	0	0	0	0	-0.021973	0
0.272	0	0.0174083	-0.00038836	0	0	0	0	0	-0.00187252	0.272285	0	0	0	0	0	0	-0.01709	0
0.274	0	0.0174091	-0.00027876	0	0	0	0	0	-0.00182309	0.27214	0	0	0	0	0	0	-0.01709	0
0.276	0.00305274	0.0174097	-0.00013634	-4.2e-07	0	0	0	0	-0.00177142	0.271945	0	0	0	0	0	0	-0.014648	0
0.278	0	0.0174099	5.2e-06	0	0	0	0	0	-0.00172435	0.271699	0	0	0	0	0	0	-0.014648	0
0.28	0	0.0174099	0.00012159	0	0	0	0	0	-0.00169193	0.271418	0	0	0	0	0	0	-0.0097656	0
0.282	0.00140368	0.0174097	0.00018911	2.7e-07	0	0	0	0	-0.00168246	0.271125	0	0	0	0	0	0	-0.014648	0
0.284	0	0.0174093	0.00017875	0	0	0	0	0	-0.0016984	0.270836	0	0	0	0	0	0	-0.0048828	0
0.286	0.00140368	0.0174089	6.742e-05	9e-08	0	0	0	0	-0.00173768	0.270561	0	0	0	0	0	0	-0.01709	0
0.288	0.00140368	0.0174088	-0.00012619	-1.8e-07	0	0	0	0	-0.00179782	0.270302	0	0	0	0	0	0	-0.0048828	0
0.29	0	0.0174091	-0.00032601	0	0	0	0	0	-0.0018779	0.270067	0	0	0	0	0	0	-0.021973	0
0.292	0.00140368	0.0174097	-0.00044509	-6.2e-07	0	0	0	0	-0.00197855	0.269871	0	0	0	0	0	0	-0.014648	0
0.294	0.00140368	0.0174106	-0.00043607	-6.1e-07	0	0	0	0	-0.00210174	0.269732	0	0	0	0	0	0	-0.012207	0
0.296	0	0.0174115	-0.00029434	0	0	0	0	0	-0.00224846	0.269659	0	0	0	0	0	0	-0.014648	0
0.298	0	0.0174121	-5.887e-05	0	0	0	0	0	-0.00241456	0.269656	0	0	0	0	0	0	-0.014648	0
0.3	0.00140368	0.0174122	0.00018812	2.6e-07	0	0	0	0	-0.00258853	0.269723	0	0	0	0	0	0	-0.01709	0
0.302	0	0.0174118	0.00036794	0	0	0	0	0	-0.00275337	0.269862	0	0	0	0	0	0	-0.01709	0
0.304	0.00305274	0.0174111	0.00044956	1.37e-06	0	0	0	0	-0.00289056	0.270072	0	0	0	0	0	0	-0.014648	0
0.306	0	0.0174102	0.00043138	0	0	0	0	0	-0.00298489	0.270345	0	0	0	0	0	0	-0.01709	0
0.308	0	0.0174093	0.00030654	0	0	0	0	0	-0.00302895	0.270669	0	0	0	0	0	0	-0.019531	0
0.31	0.00305274	0.0174087	7.542e-05	2.3e-07	0	0	0	0	-0.00302344	0.271036	0	0	0	0	0	0	-0.014648	0
0.312	0.00305274	0.0174085	-0.0002131	-6.5e-07	0	0	0	0	-0.00297405	0.27144	0	0	0	0	0	0	-0.01709	0
0.314	0	0.017409	-0.00046755	0	0	0	0	0	-0.00288859	0.271884	0	0	0	0	0	0	-0.026855	0
0.316	0	0.0174099	-0.00061354	0	0	0	0	0	-0.00277566	0.272359	0	0	0	0	0	0	-0.019531	0
0.318	0	0.0174111	-0.0006227	0	0	0	0	0	-0.00264423	0.272848	0	0	0	0	0	0	-0.019531	0
0.32	0	0.0174124	-0.00050207	0	0	0	0	0	-0.00250266	0.273332	0	0	0	0	0	0	-0.0097656	0
0.322	0.0062849	0.0174134	-0.00029517	-1.86e-06	0	0	0	0	-0.00235717	0.2738	0	0	0	0	0	0	-0.01709	0
0.324	0	0.017414	-6.122e-05	0	0	0	0	0	-0.00221186	0.274246	0	0	0	0	0	0	-0.014648	0
0.326	0.00140368	0.0174141	0.00017291	2.4e-07	0	0	0	0	-0.00207002	0.274661	0	0	0	0	0	0	-0.012207	0
0.328	0	0.0174138	0.00040062	0	0	0	0	0	-0.00193435	0.275037	0	0	0	0	0	0	-0.014648	0
0.33	0	0.017413	0.00058753	0	0	0	0	0	-0.00180663	0.275369	0	0	0	0	0	0	-0.0048828	0
0.332	0.00140368	0.0174118	0.00068609	9.6e-07	0	0	0	0	-0.00168863	0.275649	0	0	0	0	0	0	-0.029297	0
0.334	0.00140368	0.0174104	0.00067395	9.5e-07	0	0	0	0	-0.00158278	0.275861	0	0	0	0	0	0	-0.0024414	0
0.336	0.00463584	0.0174091	0.0005542	2.57e-06	0	0	0	0	-0.00149178	0.275989	0	0	0	0	0	0	-0.0024414	0
0.338	0.00305274	0.0174079	0.00035616	1.09e-06	0	0	0	0	-0.00141843	0.276027	0	0	0	0	0	0	-0.014648	0
0.34	0	0.0174072	0.00013044	0	0	0	0	0	-0.00136529	0.275984	0	0	0	0	0	0	-0.012207	0
0.342	0	0.017407	-9.342e-05	0	0	0	0	0	-0.00133348	0.275875	0	0	0	0	0	0	-0.01709	0
0.344	0	0.0174072	-0.00031332	0	0	0	0	0	-0.00132236	0.275709	0	0	0	0	0	0	-0.0073242	0
0.346	0	0.0174078	-0.0005025	0	0	0	0	0	-0.00132984	0.275492	0	0	0	0	0	0	-0.01709	0
0.348	0	0.0174088	-0.0006042	0	0	0	0	0	-0.00135243	0.275243	0	0	0	0	0	0	-0.014648	0
0.35	0	0.01741	-0.00057971	0	0	0	0	0	-0.00138577	0.274992	0	0	0	0	0	0	-0.014648	0
0.352	0.00305274	0.0174112	-0.00042449	-1.3e-06	0	0	0	0	-0.00142583	0.274766	0	0	0	0	0	0	-0.0097656	0
0.354	0.00140368	0.017412	-0.00016917	-2.4e-07	0	0	0	0	-0.00146987	0.274582	0	0	0	0	0	0	-0.01709	0
0.356	0	0.0174124	0.00011041	0	0	0	0	0	-0.00151632	0.274443	0	0	0	0	0	0	-0.012207	0
0.358	0.00463584	0.0174121	0.00032686	1.52e-06	0	0	0	0	-0.00156418	0.274345	0	0	0	0	0	0	-0.01709	0
0.36	0	0.0174115	0.00043658	0	0	0	0	0	-0.00161345	0.274285	0	0	0	0	0	0	-0.0024414	0
0.362	0	0.0174106	0.00043848	0	0	0	0	0	-0.00166488	0.274262	0	0	0	0	0	0	-0.01709	0
0.364	0	0.0174097	0.0003348	0	0	0	0	0	-0.00171833	0.274274	0	0	0	0	0	0	-0.012207	0
0.366	0	0.0174091	0.00012705	0	0	0	0	0	-0.00177218	0.274314	0	0	0	0	0	0	-0.014648	0
0.368	0.00305274	0.0174088	-0.00014667	-4.5e-07	0	0	0	0	-0.00182495	0.274369	0	0	0	0	0	0	-0.01709	0
0.37	0	0.0174091	-0.00040106	0	0	0	0	0	-0.00187602	0.274428	0	0	0	0	0	0	-0.014648	0
0.372	0	0.0174099	-0.00055321	0	0	0	0	0	-0.00192374	0.274477	0	0	0	0	0	0	-0.019531	0
0.374	0	0.017411	-0.0005622	0	0	0	0	0	-0.00196488	0.274498	0	0	0	0	0	0	-0.019531	0
0.376	0	0.0174121	-0.00042294	0	0	0	0	0	-0.00199663	0.274466	0	0	0	0	0	0	-0.019531	0
0.378	0.00140368	0.017413	-0.00016567	-2.3e-07	0	0	0	0	-0.00201735	0.274368	0	0	0	0	0	0	-0.01709	0
0.38	0	0.0174133	0.00015105	0	0	0	0	0	-0.00202648	0.27421	0	0	0	0	0	0	-0.01709	0
0.382	0.00140368	0.017413	0.00048165	6.8e-07	0	0	0	0	-0.00202497	0.274023	0	0	0	0	0	0	-0.01709	0
0.384	0	0.017412	0.00078933	0	0	0	0	0	-0.00201451	0.273841	0	0	0	0	0	0	-0.014648	0
0.386	0.00140368	0.0174105	0.00098503	1.38e-06	0	0	0	0	-0.00199683	0.273698	0	0	0	0	0	0	-0.014648	0
0.388	0.00140368	0.0174085	0.00093504	1.31e-06	0	0	0	0	-0.00197387	0.273614	0	0	0	0	0	0	-0.014648	0
0.39	0	0.0174066	0.00057153	0	0	0	0	0	-0.001947	0.273597	0	0	0	0	0	0	-0.01709	0
0.392	0	0.0174055	-1.451e-05	0	0	0	0	0	-0.0019163	0.273632	0	0	0	0	0	0	-0.0048828	0
0.394	0.00140368	0.0174055	-0.0006112	-8.6e-07	0	0	0	0	-0.00188182	0.273693	0	0	0	0	0	0	-0.014648	0
0.396	0	0.0174067	-0.00101682	0	0	0	0	0	-0.00184499	0.273752	0	0	0	0	0	0	-0.01709	0
0.398	0.00140368	0.0174088	-0.00112687	-1.58e-06	0	0	0	0	-0.00180891	0.2738	0	0	0	0	0	0	-0.012207	0
0.4	0	0.017411	-0.00094197	0	0	0	0	0	-0.00177743	0.273836	0	0	0	0	0	0	-0.0097656	0
0.402	0	0.0174129	-0.00055008	0	0	0	0	0	-0.0017534	0.27386	0	0	0	0	0	0	-0.029297	0
0.404	0.00140368	0.017414	-9.129e-05	-1.3e-07	0	0	0	0	-0.00173833	0.273873	0	0	0	0	0	0	-0.019531	0
0.406	0.00140368	0.0174142	0.00030298	4.3e-07	0	0	0	0	-0.00173329	0.27387	0	0	0	0	0	0	-0.029297	0
0.408	0	0.0174136	0.00056553	0	0	0	0	0	-0.00173925	0.273853	0	0	0	0	0	0	-0.021973	0
0.41	0.00463584	0.0174124	0.00070225	3.26e-06	0	0	0	0	-0.00175613	0.273825	0	0	0	0	0	0	-0.019531	0
0.412	0.00140368	0.0174111	0.00074899	1.05e-06	0	0	0	0	-0.0017826	0.273794	0	0	0	0	0	0	-0.019531	0
0.414	0.00305274	0.0174095	0.00072341	2.21e-06	0	0	0	0	-0.00181693	0.273765	0	0	0	0	0	0	-0.014648	0
0.416	0	0.0174081	0.00062231	0	0	0	0	0	-0.00185673	0.27374	0	0	0	0	0	0	-0.012207	0
0.418	0	0.0174069	0.00045466	0	0	0	0	0	-0.00189802	0.273722	0	0	0	0	0	0	-0.019531	0
0.42	0	0.0174059	0.00024004	0	0	0	0	0	-0.001937	0.273717	0	0	0	0	0	0	-0.01709	0
0.422	0	0.0174055	-2.741e-05	0	0	0	0	0	-0.00197292	0.273731	0	0	0	0	0	0	-0.019531	0
0.424	0.00140368	0.0174055	-0.00034171	-4.8e-07	0	0	0	0	-0.00200927	0.273765	0	0	0	0	0	0	-0.014648	0
0.426	0.00140368	0.0174062	-0.0006101	-8.6e-07	0	0	0	0	-0.0020525	0.27382	0	0	0	0	0	0	-0.012207	0
0.428	0	0.0174074	-0.00070198	0	0	0	0	0	-0.00210874	0.273896	0	0	0	0	0	0	-0.024414	0
0.43	0	0.0174088	-0.0005577	0	0	0	0	0	-0.00218107	0.27399	0	0	0	0	0	0	-0.012207	0
0.432	0	0.0174099	-0.00020294	0	0	0	0	0	-0.00226957	0.27409	0	0	0	0	0	0	-0.012207	0
0.434	0.00305274	0.0174104	0.00027662	8.4e-07	0	0	0	0	-0.00237151	0.274188	0	0	0	0	0	0	-0.012207	0
0.436	0.00140368	0.0174098	0.0007362	1.03e-06	0	0	0	0	-0.0024805	0.27428	0	0	0	0	0	0	-0.019531	0
0.438	0	0.0174083	0.0010165	0	0	0	0	0	-0.00258859	0.274364	0	0	0	0	0	0	-0.0097656	0
0.44	0.00140368	0.0174063	0.00104579	1.47e-06	0	0	0	0	-0.00268834	0.274441	0	0	0	0	0	0	-0.026855	0
0.442	0.00140368	0.0174042	0.00088796	1.25e-06	0	0	0	0	-0.00277205	0.274515	0	0	0	0	0	0	-0.0097656	0
0.444	0	0.0174024	0.00064329	0	0	0	0	0	-0.00283193	0.274591	0	0	0	0	0	0	-0.012207	0
0.446	0	0.0174011	0.00032414	0	0	0	0	0	-0.00286363	0.274678	0	0	0	0	0	0	-0.014648	0
0.448	0.00305274	0.0174005	-9.876e-05	-3e-07	0	0	0	0	-0.00286855	0.274774	0	0	0	0	0	0	-0.01709	0
0.45	0.00140368	0.0174007	-0.00056599	-7.9e-07	0	0	0	0	-0.00285098	0.274873	0	0	0	0	0	0	-0.012207	0
0.452	0	0.0174018	-0.00092718	0	0	0	0	0	-0.00281495	0.274963	0	0	0	0	0	0	-0.01709	0
0.454	0.00140368	0.0174037	-0.00106031	-1.49e-06	0	0	0	0	-0.00276502	0.275022	0	0	0	0	0	0	-0.014648	0
0.456	0	0.0174058	-0.00096085	0	0	0	0	0	-0.00270603	0.27503	0	0	0	0	0	0	-0.0097656	0
0.458	0.00140368	0.0174077	-0.00071499	-1e-06	0	0	0	0	-0.00264112	0.27497	0	0	0	0	0	0	-0.021973	0
0.46	0	0.0174092	-0.00041576	0	0	0	0	0	-0.00257344	0.274846	0	0	0	0	0	0	-0.029297	0
0.462	0.00140368	0.01741	-0.00012043	-1.7e-07	0	0	0	0	-0.00250911	0.274686	0	0	0	0	0	0	-0.019531	0
0.464	0.00140368	0.0174102	0.00014262	2e-07	0	0	0	0	-0.00245626	0.274521	0	0	0	0	0	0	-0.024414	0
0.466	0	0.0174099	0.00035449	0	0	0	0	0	-0.0024223	0.274374	0	0	0	0	0	0	-0.014648	0
0.468	0.00140368	0.0174092	0.00048815	6.9e-07	0	0	0	0	-0.0024123	0.274252	0	0	0	0	0	0	-0.014648	0
0.47	0.00305274	0.0174083	0.00049725	1.52e-06	0	0	0	0	-0.00242744	0.274157	0	0	0	0	0	0	-0.029297	0
0.472	0	0.0174072	0.00033655	0	0	0	0	0	-0.0024636	0.274085	0	0	0	0	0	0	-0.026855	0
0.474	0.00463584	0.0174066	3.167e-05	1.5e-07	0	0	0	0	-0.00251097	0.274032	0	0	0	0	0	0	-0.019531	0
0.476	0	0.0174065	-0.00028971	0	0	0	0	0	-0.00255549	0.273989	0	0	0	0	0	0	-0.019531	0
0.478	0	0.0174071	-0.00049297	0	0	0	0	0	-0.00258244	0.27395	0	0	0	0	0	0	-0.012207	0
0.48	0.0062849	0.0174081	-0.00054093	-3.4e-06	0	0	0	0	-0.00258012	0.273912	0	0	0	0	0	0	-0.0097656	0
0.482	0.00140368	0.0174092	-0.00047401	-6.7e-07	0	0	0	0	-0.00254177	0.273881	0	0	0	0	0	0	-0.014648	0
0.484	0.00140368	0.0174101	-0.00033661	-4.7e-07	0	0	0	0	-0.0024656	0.273861	0	0	0	0	0	0	-0.0048828	0
0.486	0.00140368	0.0174108	-0.00014698	-2.1e-07	0	0	0	0	-0.00235461	0.273854	0	0	0	0	0	0	-0.01709	0
0.488	0.00305274	0.0174111	8.974e-05	2.7e-07	0	0	0	0	-0.00221631	0.273857	0	0	0	0	0	0	-0.01709	0
0.49	0.0062849	0.0174109	0.00033762	2.12e-06	0	0	0	0	-0.00206131	0.273863	0	0	0	0	0	0	-0.01709	0
0.492	0	0.0174102	0.00050184	0	0	0	0	0	-0.00190152	0.273858	0	0	0	0	0	0	-0.01709	0
0.494	0.00305274	0.0174092	0.00049312	1.51e-06	0	0	0	0	-0.00174853	0.273826	0	0	0	0	0	0	-0.01709	0
0.496	0.00140368	0.0174082	0.00032892	4.6e-07	0	0	0	0	-0.00161274	0.273753	0	0	0	0	0	0	-0.0097656	0
0.498	0	0.0174076	0.00012975	0	0	0	0	0	-0.00150291	0.273637	0	0	0	0	0	0	-0.024414	0
0.5	0.00140368	0.0174073	1.435e-05	2e-08	0	0	0	0	-0.00142409	0.27349	0	0	0	0	0	0	-0.01709	0
0.502	0	0.0174073	1.412e-05	0	0	0	0	0	-0.00137604	0.273326	0	0	0	0	0	0	-0.012207	0
0.504	0.00140368	0.0174073	6.945e-05	1e-07	0	0	0	0	-0.00135522	0.273156	0	0	0	0	0	0	-0.012207	0
0.506	0	0.0174071	7.482e-05	0	0	0	0	0	-0.00135755	0.272985	0	0	0	0	0	0	-0.021973	0
0.508	0.00140368	0.017407	-6.941e-05	-1e-07	0	0	0	0	-0.00137833	0.272817	0	0	0	0	0	0	-0.0097656	0
0.51	0	0.0174071	-0.00037972	0	0	0	0	0	-0.00141167	0.27266	0	0	0	0	0	0	-0.01709	0
0.512	0	0.0174079	-0.00072543	0	0	0	0	0	-0.00145228	0.272523	0	0	0	0	0	0	-0.01709	0
0.514	0.00140368	0.0174093	-0.00089829	-1.26e-06	0	0	0	0	-0.00149736	0.272413	0	0	0	0	0	0	-0.01709	0
0.516	0	0.0174111	-0.00077192	0	0	0	0	0	-0.00154678	0.272329	0	0	0	0	0	0	-0.012207	0
0.518	0.00305274	0.0174127	-0.00037245	-1.14e-06	0	0	0	0	-0.00160183	0.272268	0	0	0	0	0	0	-0.012207	0
0.52	0.00140368	0.0174134	0.00017051	2.4e-07	0	0	0	0	-0.00166297	0.272222	0	0	0	0	0	0	-0.014648	0
0.522	0	0.0174131	0.00070177	0	0	0	0	0	-0.00172835	0.272185	0	0	0	0	0	0	-0.01709	0
0.524	0	0.0174117	0.0010975	0	0	0	0	0	-0.00179388	0.272156	0	0	0	0	0	0	-0.029297	0
0.526	0	0.0174095	0.00127807	0	0	0	0	0	-0.00185396	0.272146	0	0	0	0	0	0	-0.014648	0
0.528	0.00305274	0.0174069	0.00118554	3.62e-06	0	0	0	0	-0.0019019	0.272157	0	0	0	0	0	0	-0.01709	0
0.53	0	0.0174045	0.0008014	0	0	0	0	0	-0.00193135	0.272191	0	0	0	0	0	0	-0.01709	0
0.532	0.00463584	0.0174029	0.00021398	9.9e-07	0	0	0	0	-0.00193947	0.272253	0	0	0	0	0	0	-0.012207	0
0.534	0	0.0174025	-0.00037848	0	0	0	0	0	-0.00192914	0.272345	0	0	0	0	0	0	-0.012207	0
0.536	0	0.0174033	-0.00077638	0	0	0	0	0	-0.00190623	0.272461	0	0	0	0	0	0	-0.0097656	0
0.538	0	0.0174048	-0.00089883	0	0	0	0	0	-0.00187478	0.272592	0	0	0	0	0	0	-0.012207	0
0.54	0	0.0174066	-0.00079974	0	0	0	0	0	-0.00183735	0.272727	0	0	0	0	0	0	-0.012207	0
0.542	0	0.0174082	-0.00058568	0	0	0	0	0	-0.00179729	0.272862	0	0	0	0	0	0	-0.012207	0
0.544	0.00140368	0.0174094	-0.00034104	-4.8e-07	0	0	0	0	-0.00175852	0.272992	0	0	0	0	0	0	-0.01709	0
0.546	0	0.0174101	-0.00011288	0	0	0	0	0	-0.00172408	0.273116	0	0	0	0	0	0	-0.012207	0
0.548	0.00140368	0.0174103	7.593e-05	1.1e-07	0	0	0	0	-0.00169347	0.273221	0	0	0	0	0	0	-0.01709	0
0.55	0.00140368	0.0174101	0.0002117	3e-07	0	0	0	0	-0.00166099	0.273293	0	0	0	0	0	0	-0.01709	0
0.552	0	0.0174097	0.00027732	0	0	0	0	0	-0.00161787	0.273326	0	0	0	0	0	0	-0.0073242	0
0.554	0.00140368	0.0174092	0.00024956	3.5e-07	0	0	0	0	-0.00155668	0.273326	0	0	0	0	0	0	-0.021973	0
0.556	0.00305274	0.0174087	0.00012411	3.8e-07	0	0	0	0	-0.00147535	0.273307	0	0	0	0	0	0	-0.019531	0
0.558	0	0.0174084	-4.802e-05	0	0	0	0	0	-0.0013787	0.273277	0	0	0	0	0	0	-0.01709	0
0.56	0.00140368	0.0174085	-0.00017936	-2.5e-07	0	0	0	0	-0.00127662	0.27324	0	0	0	0	0	0	-0.0097656	0
0.562	0	0.0174089	-0.00021671	0	0	0	0	0	-0.00118067	0.2732	0	0	0	0	0	0	-0.021973	0
0.564	0	0.0174093	-0.00016842	0	0	0	0	0	-0.00110072	0.273159	0	0	0	0	0	0	-0.012207	0
0.566	0.00140368	0.0174096	-6.998e-05	-1e-07	0	0	0	0	-0.00104266	0.273122	0	0	0	0	0	0	-0.01709	0
0.568	0.00140368	0.0174098	4.545e-05	6e-08	0	0	0	0	-0.00100987	0.2731	0	0	0	0	0	0	-0.012207	0
0.57	0	0.0174097	0.00014899	0	0	0	0	0	-0.00100546	0.273108	0	0	0	0	0	0	-0.026855	0
0.572	0.00305274	0.0174094	0.00020904	6.4e-07	0	0	0	0	-0.00103074	0.27316	0	0	0	0	0	0	-0.014648	0
0.574	0.00140368	0.017409	0.00019161	2.7e-07	0	0	0	0	-0.00108246	0.273253	0	0	0	0	0	0	-0.019531	0
0.576	0.00305274	0.0174086	8.719e-05	2.7e-07	0	0	0	0	-0.00115386	0.273376	0	0	0	0	0	0	-0.012207	0
0.578	0	0.0174084	-5.338e-05	0	0	0	0	0	-0.00123792	0.273515	0	0	0	0	0	0	-0.01709	0
0.58	0.00463584	0.0174085	-0.00014164	-6.6e-07	0	0	0	0	-0.0013295	0.273655	0	0	0	0	0	0	-0.0097656	0
0.582	0.00305274	0.0174088	-0.00012587	-3.8e-07	0	0	0	0	-0.00142608	0.273792	0	0	0	0	0	0	-0.01709	0
0.584	0	0.0174091	-1.951e-05	0	0	0	0	0	-0.00152726	0.273924	0	0	0	0	0	0	-0.01709	0
0.586	0	0.0174091	0.00013107	0	0	0	0	0	-0.00163283	0.274061	0	0	0	0	0	0	-0.012207	0
0.588	0	0.0174088	0.0002721	0	0	0	0	0	-0.00174096	0.274207	0	0	0	0	0	0	-0.014648	0
0.59	0.00305274	0.0174083	0.00034437	1.05e-06	0	0	0	0	-0.00184734	0.274366	0	0	0	0	0	0	-0.012207	0
0.592	0.007868	0.0174076	0.00029578	2.33e-06	0	0	0	0	-0.0019459	0.274535	0	0	0	0	0	0	-0.019531	0
0.594	0	0.017407	0.00011934	0	0	0	0	0	-0.00203057	0.274708	0	0	0	0	0	0	-0.012207	0
0.596	0.00305274	0.0174068	-0.00011845	-3.6e-07	0	0	0	0	-0.00209763	0.274881	0	0	0	0	0	0	-0.014648	0
0.598	0.00140368	0.017407	-0.00030157	-4.2e-07	0	0	0	0	-0.00214745	0.275051	0	0	0	0	0	0	-0.01709	0
0.6	0	0.0174076	-0.00033132	0	0	0	0	0	-0.00218361	0.275218	0	0	0	0	0	0	-0.024414	0
0.602	0.00140368	0.0174083	-0.00017935	-2.5e-07	0	0	0	0	-0.00221012	0.275374	0	0	0	0	0	0	-0.021973	0
0.604	0.00140368	0.0174086	0.00011677	1.6e-07	0	0	0	0	-0.00222965	0.275515	0	0	0	0	0	0	-0.01709	0
0.606	0	0.0174084	0.00048905	0	0	0	0	0	-0.00224413	0.275637	0	0	0	0	0	0	-0.019531	0
0.608	0.00140368	0.0174074	0.00085192	1.2e-06	0	0	0	0	-0.00225558	0.275733	0	0	0	0	0	0	-0.0073242	0
0.61	0.00140368	0.0174057	0.00109357	1.54e-06	0	0	0	0	-0.00226474	0.275794	0	0	0	0	0	0	-0.019531	0
0.612	0.00140368	0.0174035	0.00109728	1.54e-06	0	0	0	0	-0.00226908	0.275805	0	0	0	0	0	0	-0.012207	0
0.614	0.00463584	0.0174013	0.00081185	3.76e-06	0	0	0	0	-0.00226266	0.275745	0	0	0	0	0	0	-0.029297	0
0.616	0	0.0173997	0.00029912	0	0	0	0	0	-0.00223915	0.275593	0	0	0	0	0	0	-0.01709	0
0.618	0.00140368	0.0173991	-0.00029886	-4.2e-07	0	0	0	0	-0.00219568	0.27534	0	0	0	0	0	0	-0.019531	0
0.62	0	0.0173997	-0.00081914	0	0	0	0	0	-0.00213426	0.275007	0	0	0	0	0	0	-0.01709	0
0.622	0.00140368	0.0174013	-0.00112561	-1.58e-06	0	0	0	0	-0.00206063	0.274634	0	0	0	0	0	0	-0.012207	0
0.624	0	0.0174036	-0.00116759	0	0	0	0	0	-0.00198232	0.274271	0	0	0	0	0	0	-0.0073242	0
0.626	0	0.0174059	-0.00100464	0	0	0	0	0	-0.00190618	0.273956	0	0	0	0	0	0	-0.019531	0
0.628	0.00463584	0.0174079	-0.00074937	-3.47e-06	0	0	0	0	-0.001837	0.273707	0	0	0	0	0	0	-0.01709	0
0.63	0.00463584	0.0174094	-0.000493	-2.29e-06	0	0	0	0	-0.00177824	0.273525	0	0	0	0	0	0	-0.024414	0
0.632	0.00305274	0.0174104	-0.00028093	-8.6e-07	0	0	0	0	-0.00173242	0.273404	0	0	0	0	0	0	-0.014648	0
0.634	0.00140368	0.017411	-0.0001229	-1.7e-07	0	0	0	0	-0.00170047	0.273331	0	0	0	0	0	0	-0.01709	0
0.636	0	0.0174112	-7.34e-06	0	0	0	0	0	-0.00168175	0.273302	0	0	0	0	0	0	-0.014648	0
0.638	0	0.0174112	8.732e-05	0	0	0	0	0	-0.00167487	0.273311	0	0	0	0	0	0	-0.014648	0
0.64	0.00140368	0.0174111	0.00018386	2.6e-07	0	0	0	0	-0.00167853	0.27336	0	0	0	0	0	0	-0.019531	0
0.642	0.00305274	0.0174107	0.00029895	9.1e-07	0	0	0	0	-0.0016923	0.273453	0	0	0	0	0	0	-0.0097656	0
0.644	0.00305274	0.0174101	0.00043591	1.33e-06	0	0	0	0	-0.00171622	0.273589	0	0	0	0	0	0	-0.012207	0
0.646	0	0.0174092	0.00057659	0	0	0	0	0	-0.00174888	0.273767	0	0	0	0	0	0	-0.0097656	0
0.648	0.00140368	0.0174081	0.00067252	9.4e-07	0	0	0	0	-0.00178647	0.273974	0	0	0	0	0	0	-0.026855	0
0.65	0	0.0174067	0.00064556	0	0	0	0	0	-0.00182407	0.274194	0	0	0	0	0	0	-0.0097656	0
0.652	0.00463584	0.0174054	0.00043062	2e-06	0	0	0	0	-0.00185756	0.274414	0	0	0	0	0	0	-0.01709	0
0.654	0	0.0174046	5.648e-05	0	0	0	0	0	-0.00188364	0.274626	0	0	0	0	0	0	-0.019531	0
0.656	0.00140368	0.0174045	-0.0003351	-4.7e-07	0	0	0	0	-0.0018986	0.274826	0	0	0	0	0	0	-0.014648	0
0.658	0.00140368	0.0174052	-0.00058285	-8.2e-07	0	0	0	0	-0.0018986	0.275008	0	0	0	0	0	0	-0.0048828	0
0.66	0	0.0174063	-0.00060722	0	0	0	0	0	-0.00188163	0.275159	0	0	0	0	0	0	-0.012207	0
0.662	0	0.0174075	-0.00042585	0	0	0	0	0	-0.00184824	0.275269	0	0	0	0	0	0	-0.014648	0
0.664	0.00140368	0.0174084	-0.00010827	-1.5e-07	0	0	0	0	-0.00180053	0.275335	0	0	0	0	0	0	-0.029297	0
0.666	0.00140368	0.0174086	0.00026696	3.7e-07	0	0	0	0	-0.00174115	0.275352	0	0	0	0	0	0	-0.019531	0
0.668	0.00305274	0.0174081	0.00062097	1.9e-06	0	0	0	0	-0.00167296	0.275318	0	0	0	0	0	0	-0.026855	0
0.67	0.00140368	0.0174068	0.00086178	1.21e-06	0	0	0	0	-0.00159926	0.275228	0	0	0	0	0	0	-0.012207	0
0.672	0.00305274	0.0174051	0.00088742	2.71e-06	0	0	0	0	-0.00152424	0.275082	0	0	0	0	0	0	-0.014648	0
0.674	0	0.0174033	0.00063176	0	0	0	0	0	-0.00145273	0.274892	0	0	0	0	0	0	-0.012207	0
0.676	0	0.0174021	0.00014594	0	0	0	0	0	-0.00138957	0.274686	0	0	0	0	0	0	-0.012207	0
0.678	0	0.0174018	-0.00037233	0	0	0	0	0	-0.00133969	0.27449	0	0	0	0	0	0	-0.01709	0
0.68	0	0.0174025	-0.0007066	0	0	0	0	0	-0.00130823	0.274318	0	0	0	0	0	0	-0.014648	0
0.682	0.00140368	0.0174039	-0.00079889	-1.12e-06	0	0	0	0	-0.00129919	0.274177	0	0	0	0	0	0	-0.026855	0
0.684	0.00140368	0.0174055	-0.00075165	-1.06e-06	0	0	0	0	-0.00131378	0.274061	0	0	0	0	0	0	-0.01709	0
0.686	0	0.017407	-0.00067321	0	0	0	0	0	-0.00134912	0.273949	0	0	0	0	0	0	-0.014648	0
0.688	0	0.0174084	-0.00056831	0	0	0	0	0	-0.00139748	0.273825	0	0	0	0	0	0	-0.0097656	0
0.69	0	0.0174095	-0.00037039	0	0	0	0	0	-0.00144724	0.273688	0	0	0	0	0	0	-0.012207	0
0.692	0.0094511	0.0174102	-5.298e-05	-5e-07	0	0	0	0	-0.00148711	0.273538	0	0	0	0	0	0	-0.01709	0
0.694	0.00140368	0.0174104	0.00030095	4.2e-07	0	0	0	0	-0.0015117	0.273374	0	0	0	0	0	0	-0.01709	0
0.696	0.00463584	0.0174098	0.00053581	2.48e-06	0	0	0	0	-0.00152241	0.273196	0	0	0	0	0	0	-0.01709	0
0.698	0.00305274	0.0174087	0.00053665	1.64e-06	0	0	0	0	-0.00152331	0.273011	0	0	0	0	0	0	-0.01709	0
0.7	0.00140368	0.0174076	0.00033102	4.6e-07	0	0	0	0	-0.00151889	0.272828	0	0	0	0	0	0	-0.01709	0
0.702	0.007868	0.017407	7.46e-05	5.9e-07	0	0	0	0	-0.00151552	0.272651	0	0	0	0	0	0	-0.014648	0
0.704	0.00140368	0.0174068	-8.977e-05	-1.3e-07	0	0	0	0	-0.00152196	0.272483	0	0	0	0	0	0	-0.01709	0
0.706	0	0.017407	-0.00014279	0	0	0	0	0	-0.00154705	0.272316	0	0	0	0	0	0	-0.014648	0
0.708	0.007868	0.0174073	-0.00014771	-1.16e-06	0	0	0	0	-0.00159684	0.272132	0	0	0	0	0	0	-0.012207	0
0.71	0.00140368	0.0174076	-0.00014133	-2e-07	0	0	0	0	-0.00167359	0.271916	0	0	0	0	0	0	-0.01709	0
0.712	0.00463584	0.0174078	-9.619e-05	-4.5e-07	0	0	0	0	-0.00177499	0.27167	0	0	0	0	0	0	-0.01709	0
0.714	0.00305274	0.017408	2.172e-05	7e-08	0	0	0	0	-0.00189406	0.271416	0	0	0	0	0	0	-0.019531	0
0.716	0	0.017408	0.00019134	0	0	0	0	0	-0.00202131	0.271181	0	0	0	0	0	0	-0.0097656	0
0.718	0	0.0174076	0.00033761	0	0	0	0	0	-0.00214723	0.270993	0	0	0	0	0	0	-0.01709	0
0.72	0.00140368	0.0174069	0.00036787	5.2e-07	0	0	0	0	-0.00226339	0.270869	0	0	0	0	0	0	-0.029297	0
0.722	0.00140368	0.0174062	0.00023362	3.3e-07	0	0	0	0	-0.00236332	0.270825	0	0	0	0	0	0	-0.019531	0
0.724	0.00305274	0.0174057	4.3e-07	0	0	0	0	0	-0.00244416	0.270867	0	0	0	0	0	0	-0.01709	0
0.726	0.00140368	0.0174057	-0.00018857	-2.6e-07	0	0	0	0	-0.00250779	0.270993	0	0	0	0	0	0	-0.019531	0
0.728	0.00305274	0.0174061	-0.00025598	-7.8e-07	0	0	0	0	-0.00255791	0.271198	0	0	0	0	0	0	-0.01709	0
0.73	0.00305274	0.0174066	-0.00024889	-7.6e-07	0	0	0	0	-0.00259572	0.271481	0	0	0	0	0	0	-0.019531	0
0.732	0	0.0174071	-0.00024678	0	0	0	0	0	-0.00261992	0.271838	0	0	0	0	0	0	-0.0073242	0
0.734	0.0094511	0.0174076	-0.0002604	-2.46e-06	0	0	0	0	-0.00263001	0.272257	0	0	0	0	0	0	-0.0097656	0
0.736	0	0.0174081	-0.00023822	0	0	0	0	0	-0.00262754	0.27272	0	0	0	0	0	0	-0.01709	0
0.738	0.00463584	0.0174086	-0.00014524	-6.7e-07	0	0	0	0	-0.00261398	0.273199	0	0	0	0	0	0	-0.01709	0
0.74	0.00305274	0.0174089	-2.26e-06	-1e-08	0	0	0	0	-0.00258928	0.273653	0	0	0	0	0	0	-0.0097656	0
0.742	0.00140368	0.0174089	0.00013818	1.9e-07	0	0	0	0	-0.00255306	0.274042	0	0	0	0	0	0	-0.012207	0
0.744	0.00140368	0.0174086	0.00022525	3.2e-07	0	0	0	0	-0.00250631	0.274341	0	0	0	0	0	0	-0.012207	0
0.746	0.00140368	0.0174082	0.0002432	3.4e-07	0	0	0	0	-0.00245196	0.274539	0	0	0	0	0	0	-0.0097656	0
0.748	0.00463584	0.0174077	0.00023011	1.07e-06	0	0	0	0	-0.0023939	0.274628	0	0	0	0	0	0	-0.012207	0
0.75	0	0.0174072	0.00023177	0	0	0	0	0	-0.00233486	0.274603	0	0	0	0	0	0	-0.014648	0
0.752	0.00140368	0.0174068	0.00022859	3.2e-07	0	0	0	0	-0.00227423	0.274462	0	0	0	0	0	0	-0.0073242	0
0.754	0.00305274	0.0174063	0.00014231	4.3e-07	0	0	0	0	-0.0022083	0.274211	0	0	0	0	0	0	-0.024414	0
0.756	0	0.017406	-5.95e-05	0	0	0	0	0	-0.002134	0.273872	0	0	0	0	0	0	-0.0097656	0
0.758	0.00305274	0.0174061	-0.00028601	-8.7e-07	0	0	0	0	-0.00205213	0.273488	0	0	0	0	0	0	-0.014648	0
0.76	0.00140368	0.0174067	-0.00039696	-5.6e-07	0	0	0	0	-0.00196526	0.273103	0	0	0	0	0	0	-0.012207	0
0.762	0.00305274	0.0174075	-0.0003351	-1.02e-06	0	0	0	0	-0.00187404	0.272752	0	0	0	0	0	0	-0.014648	0
0.764	0.00140368	0.0174082	-0.00014423	-2e-07	0	0	0	0	-0.00177714	0.272459	0	0	0	0	0	0	-0.019531	0
0.766	0	0.0174085	9.688e-05	0	0	0	0	0	-0.00167332	0.272239	0	0	0	0	0	0	-0.012207	0
0.768	0	0.0174083	0.00030941	0	0	0	0	0	-0.00156347	0.272089	0	0	0	0	0	0	-0.012207	0
0.77	0	0.0174077	0.00041526	0	0	0	0	0	-0.00145322	0.271989	0	0	0	0	0	0	-0.014648	0
0.772	0.007868	0.0174068	0.00035452	2.79e-06	0	0	0	0	-0.00135375	0.271915	0	0	0	0	0	0	-0.014648	0
0.774	0	0.0174061	0.00012459	0	0	0	0	0	-0.00127728	0.271842	0	0	0	0	0	0	-0.012207	0
0.776	0.007868	0.0174059	-0.00020631	-1.62e-06	0	0	0	0	-0.00123024	0.271753	0	0	0	0	0	0	-0.021973	0
0.778	0	0.0174063	-0.00052459	0	0	0	0	0	-0.00121142	0.271638	0	0	0	0	0	0	-0.01709	0
0.78	0.00463584	0.0174073	-0.00070383	-3.26e-06	0	0	0	0	-0.00121543	0.271504	0	0	0	0	0	0	-0.014648	0
0.782	0.00305274	0.0174087	-0.00065891	-2.01e-06	0	0	0	0	-0.00123592	0.271361	0	0	0	0	0	0	-0.021973	0
0.784	0.00140368	0.01741	-0.00041591	-5.8e-07	0	0	0	0	-0.00126668	0.27122	0	0	0	0	0	0	-0.014648	0
0.786	0.00140368	0.0174109	-9.371e-05	-1.3e-07	0	0	0	0	-0.00130322	0.271088	0	0	0	0	0	0	-0.031738	0
0.788	0.00463584	0.0174111	0.00020449	9.5e-07	0	0	0	0	-0.00134452	0.270969	0	0	0	0	0	0	-0.01709	0
0.79	0.00305274	0.0174107	0.00044298	1.35e-06	0	0	0	0	-0.00139283	0.270868	0	0	0	0	0	0	-0.0097656	0
0.792	0	0.0174098	0.00061196	0	0	0	0	0	-0.00145115	0.270789	0	0	0	0	0	0	-0.01709	0
0.794	0	0.0174085	0.00069072	0	0	0	0	0	-0.00151914	0.270737	0	0	0	0	0	0	-0.012207	0
0.796	0.00305274	0.0174072	0.0006639	2.03e-06	0	0	0	0	-0.00159237	0.270715	0	0	0	0	0	0	-0.0097656	0
0.798	0.00463584	0.0174058	0.00053727	2.49e-06	0	0	0	0	-0.0016657	0.27073	0	0	0	0	0	0	-0.024414	0
0.8	0.00140368	0.0174048	0.00030535	4.3e-07	0	0	0	0	-0.00173409	0.270797	0	0	0	0	0	0	-0.0048828	0
0.802	0.00140368	0.0174042	-4.655e-05	-7e-08	0	0	0	0	-0.00179048	0.270925	0	0	0	0	0	0	-0.019531	0
0.804	0.00305274	0.0174042	-0.00045399	-1.39e-06	0	0	0	0	-0.00182683	0.271111	0	0	0	0	0	0	-0.0097656	0
0.806	0	0.0174052	-0.00074851	0	0	0	0	0	-0.00183828	0.271347	0	0	0	0	0	0	-0.014648	0
0.808	0.00140368	0.0174067	-0.00078028	-1.1e-06	0	0	0	0	-0.001826	0.271623	0	0	0	0	0	0	-0.021973	0
0.81	0.00463584	0.0174082	-0.00054356	-2.52e-06	0	0	0	0	-0.00179616	0.271928	0	0	0	0	0	0	-0.01709	0
0.812	0.00463584	0.0174093	-0.0001659	-7.7e-07	0	0	0	0	-0.00175635	0.272248	0	0	0	0	0	0	-0.012207	0
0.814	0.00463584	0.0174096	0.00020487	9.5e-07	0	0	0	0	-0.00171234	0.272574	0	0	0	0	0	0	-0.01709	0
0.816	0.00140368	0.0174092	0.00047858	6.7e-07	0	0	0	0	-0.00166826	0.272903	0	0	0	0	0	0	-0.0097656	0
0.818	0.007868	0.0174083	0.0006206	4.88e-06	0	0	0	0	-0.00162841	0.273238	0	0	0	0	0	0	-0.019531	0
0.82	0.00140368	0.017407	0.00063758	8.9e-07	0	0	0	0	-0.00159633	0.273577	0	0	0	0	0	0	-0.012207	0
0.822	0.00140368	0.0174058	0.00054893	7.7e-07	0	0	0	0	-0.00157274	0.273908	0	0	0	0	0	0	-0.0097656	0
0.824	0.00140368	0.0174047	0.00033798	4.7e-07	0	0	0	0	-0.0015557	0.274212	0	0	0	0	0	0	-0.014648	0
0.826	0.00140368	0.017404	-1.491e-05	-2e-08	0	0	0	0	-0.0015414	0.274475	0	0	0	0	0	0	-0.0097656	0
0.828	0.00463584	0.017404	-0.00043882	-2.03e-06	0	0	0	0	-0.00152612	0.274693	0	0	0	0	0	0	-0.014648	0
0.83	0	0.0174049	-0.00078371	0	0	0	0	0	-0.00150956	0.274868	0	0	0	0	0	0	-0.014648	0
0.832	0.00140368	0.0174065	-0.00092874	-1.3e-06	0	0	0	0	-0.00149496	0.274997	0	0	0	0	0	0	-0.012207	0
0.834	0.00140368	0.0174083	-0.0008394	-1.18e-06	0	0	0	0	-0.0014845	0.275071	0	0	0	0	0	0	-0.014648	0
0.836	0	0.01741	-0.00053948	0	0	0	0	0	-0.00147681	0.275085	0	0	0	0	0	0	-0.01709	0
0.838	0.00463584	0.0174111	-7.815e-05	-3.6e-07	0	0	0	0	-0.00147	0.275037	0	0	0	0	0	0	-0.0073242	0
0.84	0.00140368	0.0174112	0.00045633	6.4e-07	0	0	0	0	-0.00146473	0.274931	0	0	0	0	0	0	-0.01709	0
0.842	0	0.0174103	0.00092903	0	0	0	0	0	-0.00146359	0.274774	0	0	0	0	0	0	-0.019531	0
0.844	0.007868	0.0174084	0.00119758	9.42e-06	0	0	0	0	-0.00146848	0.27458	0	0	0	0	0	0	-0.012207	0
0.846	0	0.0174061	0.00114603	0	0	0	0	0	-0.00147935	0.274367	0	0	0	0	0	0	-0.014648	0
0.848	0	0.0174038	0.00073954	0	0	0	0	0	-0.00149639	0.274158	0	0	0	0	0	0	-0.012207	0
0.85	0.00140368	0.0174023	0.00013305	1.9e-07	0	0	0	0	-0.00152477	0.273968	0	0	0	0	0	0	-0.012207	0
0.852	0	0.017402	-0.00036679	0	0	0	0	0	-0.00157654	0.273801	0	0	0	0	0	0	-0.01709	0
0.854	0	0.0174028	-0.00055902	0	0	0	0	0	-0.00166758	0.273654	0	0	0	0	0	0	-0.021973	0
0.856	0	0.0174039	-0.00049138	0	0	0	0	0	-0.00181609	0.27351	0	0	0	0	0	0	-0.019531	0
0.858	0.00305274	0.0174049	-0.00032539	-9.9e-07	0	0	0	0	-0.00204617	0.273337	0	0	0	0	0	0	-0.019531	0
0.86	0.00140368	0.0174055	-0.00016718	-2.3e-07	0	0	0	0	-0.00238998	0.273096	0	0	0	0	0	0	-0.019531	0
0.862	0.00140368	0.0174058	-4.991e-05	-7e-08	0	0	0	0	-0.00288467	0.272753	0	0	0	0	0	0	-0.019531	0
0.864	0.00140368	0.0174059	3.88e-06	1e-08	0	0	0	0	-0.00356743	0.272276	0	0	0	0	0	0	-0.012207	0
0.866	0.00305274	0.0174059	-1.647e-05	-5e-08	0	0	0	0	-0.00447048	0.27164	0	0	0	0	0	0	-0.019531	0
0.868	0.00140368	0.017406	-7.115e-05	-1e-07	0	0	0	0	-0.00561783	0.27082	0	0	0	0	0	0	-0.01709	0
0.87	0.00463584	0.0174061	-0.00011874	-5.5e-07	0	0	0	0	-0.00702484	0.269803	0	0	0	0	0	0	-0.01709	0
0.872	0	0.0174064	-0.00019462	0	0	0	0	0	-0.00869762	0.268597	0	0	0	0	0	0	-0.029297	0
0.874	0.00140368	0.0174067	-0.00037436	-5.3e-07	0	0	0	0	-0.0106298	0.267251	0	0	0	0	0	0	-0.0097656	0
0.876	0	0.0174075	-0.00064564	0	0	0	0	0	-0.0127966	0.265865	0	0	0	0	0	0	-0.01709	0
0.878	0.00305274	0.0174088	-0.00085029	-2.6e-06	0	0	0	0	-0.0151466	0.264586	0	0	0	0	0	0	-0.019531	0
0.88	0.00305274	0.0174105	-0.00077987	-2.38e-06	0	0	0	0	-0.0175919	0.263609	0	0	0	0	0	0	-0.0073242	0
0.882	0	0.017412	-0.00029032	0	0	0	0	0	-0.0200018	0.263193	0	0	0	0	0	0	-0.01709	0
0.884	0	0.0174126	0.00069589	0	0	0	0	0	-0.0221944	0.263676	0	0	0	0	0	0	-0.012207	0
0.886	0.00305274	0.0174112	0.00222196	6.78e-06	0	0	0	0	-0.0239294	0.265494	0	0	0	0	0	0	-0.03418	0
0.888	0.00140368	0.0174068	0.00426009	5.98e-06	0	0	0	0	-0.0249023	0.269178	0	0	0	0	0	0	-0.0048828	0
0.89	0.00140368	0.0173983	0.00663632	9.32e-06	0	0	0	0	-0.0247441	0.275339	0	0	0	0	0	0	-0.024414	0
0.892	0.00140368	0.017385	0.00901073	1.265e-05	0	0	0	0	-0.0230229	0.284645	0	0	0	0	0	0	-0.012207	0
0.894	0.00140368	0.017367	0.0109758	1.541e-05	0	0	0	0	-0.0192483	0.297789	0	0	0	0	0	0	-0.014648	0
0.896	0.00140368	0.017345	0.0122494	1.719e-05	0	0	0	0	-0.0128779	0.315453	0	0	0	0	0	0	-0.0073242	0
0.898	0.00305274	0.0173205	0.0128144	3.912e-05	0	0	0	0	-0.00332709	0.338277	0	0	0	0	0	0	0.46387	0.0526747
0.9	0.00305274	0.0172949	0.012864	3.927e-05	2.6e-07	7.71e-06	0.0002591	0.00770764	0.0100118	0.366776	7.7e-07	1.95e-06	2.72e-06	6.11e-06	6.68e-06	0.00070505	0.30518	0.190976
0.902	0	0.0172692	0.0126441	0	2.24e-06	3.327e-05	0.00172223	0.0178563	0.027737	0.401255	4.15e-06	8.42e-06	1.257e-05	9.16e-06	4.443e-05	0.00147308	0.28076	0.403221
0.904	0.00140368	0.0172439	0.0123637	1.735e-05	8.71e-06	8.204e-05	0.0047502	0.0309089	0.0503847	0.441697	1.262e-05	2.076e-05	3.338e-05	1.056e-05	0.00012256	0.00231604	-0.43701	0.722535
0.906	0.007868	0.0172191	0.0121814	9.584e-05	2.32e-05	0.00016026	0.00974003	0.0473127	0.0783531	0.487717	3.01e-05	4.056e-05	7.066e-05	1.983e-05	0.00025129	0.00324545	-0.12451	1.19104
0.908	0.0159154	0.0171948	0.0121932	0.00019406	5.005e-05	0.00027504	0.0171104	0.0674732	0.111804	0.538622	6.251e-05	6.961e-05	0.00013212	4.362e-05	0.00044145	0.00427179	-0.056152	1.85952
0.91	0.0449389	0.0171704	0.0123986	0.00055718	9.444e-05	0.00043425	0.0272792	0.0917367	0.150551	0.593572	0.00011816	0.00010991	0.00022807	0.00010447	0.0007038	0.00540398	-0.18311	2.78621
0.912	0.0561525	0.0171456	0.0126892	0.00071253	0.00016236	0.00064637	0.0406327	0.120382	0.193969	0.651673	0.00020824	0.0001636	0.00037184	0.00020556	0.00104832	0.00664923	0.28809	4.03371
0.914	0.0884081	0.0171202	0.0129038	0.0011408	0.00026048	0.00092037	0.0574897	0.153613	0.24094	0.711873	0.00034703	0.00023294	0.00057998	0.00035012	0.00148323	0.00801277	-0.49072	5.6624
0.916	0.122181	0.0170944	0.0129279	0.00157954	0.00039603	0.00126551	0.0780646	0.191535	0.289894	0.772718	0.00055186	0.0003203	0.00087216	0.00056071	0.00201407	0.00949736	-0.20264	7.71948
0.918	0.170531	0.0170686	0.0127337	0.00217149	0.00057653	0.00169117	0.102437	0.234121	0.33892	0.83221	0.00084245	0.00042803	0.00127048	0.00085342	0.00264288	0.0111023	0.22949	10.2257
0.92	0.220465	0.0170431	0.012331	0.00271856	0.0008095	0.00220647	0.130534	0.281176	0.385968	0.887987	0.00123968	0.00055845	0.00179813	0.00124442	0.00336777	0.0128225	-0.38574	13.1651
0.922	0.286493	0.0170184	0.0117758	0.0033737	0.00110216	0.00281997	0.162125	0.332322	0.429076	0.937789	0.00176372	0.00071373	0.00247745	0.00175138	0.00418281	0.0146483	-0.13184	16.4837
0.924	0.352522	0.0169949	0.0112243	0.00395682	0.00146113	0.00353932	0.196841	0.387036	0.46662	0.980028	0.00243221	0.0008958	0.00332801	0.00239039	0.00507851	0.0165661	-0.1001	20.0993
0.926	0.431413	0.0169724	0.0108078	0.00466264	0.00189218	0.00437107	0.234212	0.44471	0.497538	1.01415	0.00325882	0.00110631	0.00436513	0.00317433	0.00604267	0.0185603	-0.053711	23.9194
0.928	0.500673	0.0169508	0.0104798	0.00524694	0.0024001	0.00532051	0.27371	0.504732	0.521509	1.04063	0.00425276	0.00134661	0.00559937	0.00410642	0.00706172	0.020615	-0.080566	27.8614
0.93	0.586029	0.0169298	0.0101563	0.00595187	0.00298863	0.0063918	0.314814	0.56656	0.538982	1.06073	0.00541927	0.00161775	0.00703702	0.00519312	0.00812221	0.0227164	-0.014648	31.8672
0.932	0.663337	0.0169095	0.00992717	0.00658505	0.0036605	0.00758813	0.357062	0.629763	0.551011	1.07611	0.00676083	0.00192054	0.00868137	0.00644248	0.0092122	0.0248532	-0.043945	35.9088
0.934	0.743811	0.0168897	0.00999761	0.00743633	0.00441765	0.00891193	0.400083	0.69404	0.558923	1.08842	0.00827867	0.00225559	0.0105343	0.00784963	0.0103221	0.0270178	-0.063477	39.9833
0.936	0.840446	0.0168697	0.0104906	0.00881677	0.00526134	0.0103652	0.443604	0.759206	0.563926	1.09906	0.00997399	0.00262341	0.0125974	0.00943389	0.011445	0.0292052	-0.029297	44.1002
0.938	0.949944	0.0168487	0.0113779	0.0108084	0.00619237	0.0119495	0.487432	0.825168	0.566847	1.10897	0.0118486	0.00302441	0.014873	0.0112243	0.0125758	0.0314133	0.13184	48.2674
0.94	1.08365	0.0168259	0.012567	0.0136183	0.00721123	0.0136666	0.531422	0.891888	0.568092	1.11859	0.0139046	0.00345899	0.0173636	0.0132579	0.0137107	0.0336408	-0.0073242	52.4813
0.942	1.25271	0.0168008	0.0139616	0.0174898	0.0083181	0.0155178	0.575449	0.959342	0.567795	1.12791	0.0161441	0.00392753	0.0200716	0.0155942	0.0148466	0.0358873	-0.13672	56.724
0.944	1.44597	0.0167729	0.0154297	0.0223108	0.00951294	0.0175047	0.619397	1.02749	0.566055	1.13657	0.0185682	0.0044304	0.0229986	0.0182929	0.0159804	0.0381518	0.30273	60.9654
0.946	1.69075	0.016742	0.0168284	0.0284525	0.0107955	0.0196284	0.663162	1.09627	0.563094	1.14402	0.0211765	0.00496792	0.0261444	0.0214296	0.0171096	0.0404324	0.12695	65.1661
0.948	1.9774	0.0167084	0.0181089	0.0358086	0.0121653	0.0218902	0.706664	1.16555	0.559261	1.14958	0.0239666	0.00554038	0.029507	0.0250978	0.0182319	0.042726	-0.056152	69.2762
0.95	2.28983	0.0166722	0.0193554	0.0443205	0.0136218	0.0242909	0.749849	1.23515	0.554897	1.15246	0.0269336	0.00614799	0.0330816	0.029365	0.0193461	0.0450281	0.18066	73.2311
0.952	2.61834	0.0166335	0.0207247	0.0542645	0.0151644	0.0268309	0.79268	1.30485	0.550157	1.15182	0.0300695	0.00679086	0.0368603	0.0342732	0.0204512	0.0473323	-0.29297	76.9463
0.954	2.93719	0.016592	0.0223548	0.0656605	0.0167922	0.0295101	0.835124	1.37432	0.544889	1.14678	0.0333618	0.00746895	0.0408308	0.0398287	0.0215462	0.0496309	-0.17822	80.3115
0.956	3.24319	0.0165473	0.0242776	0.078737	0.0185044	0.0323276	0.877121	1.4432	0.538637	1.1364	0.0367928	0.00818206	0.0449748	0.0460091	0.0226297	0.0519141	-0.097656	83.1901
0.958	3.51054	0.0164987	0.0263623	0.0925459	0.0203001	0.0352818	0.91857	1.51102	0.530742	1.11968	0.0403377	0.00892976	0.0492674	0.0527628	0.0236991	0.0541702	-0.095215	85.4236
0.96	3.72149	0.016446	0.028314	0.10537	0.022178	0.0383701	0.959314	1.57727	0.520468	1.09568	0.0439639	0.0097114	0.0536753	0.0599949	0.0247503	0.0563855	-0.12451	86.8398
0.962	3.85513	0.0163894	0.029729	0.114609	0.0241365	0.0415887	0.999143	1.64133	0.5071	1.06347	0.0476302	0.010526	0.0581562	0.0675715	0.0257779	0.0585447	-0.039063	87.2632
0.964	3.87927	0.0163299	0.0302163	0.117217	0.0261734	0.0449326	1.03779	1.70256	0.489983	1.0223	0.0512867	0.0113724	0.062659	0.0753059	0.026775	0.0606305	-0.039063	86.5289
0.966	3.79391	0.0162695	0.02957	0.112186	0.0282861	0.0483954	1.07494	1.76022	0.468529	0.971679	0.0548751	0.0122488	0.0671239	0.082979	0.0277335	0.0626244	-0.065918	84.4999
0.968	3.58778	0.0162103	0.0278764	0.100014	0.0304713	0.0519692	1.11024	1.8136	0.442256	0.911505	0.0583308	0.0131533	0.0714841	0.0903608	0.0286443	0.0645076	-0.019531	81.0885
0.97	3.27703	0.0161546	0.0254525	0.0834085	0.0327248	0.0556448	1.14331	1.86195	0.410873	0.842184	0.0615847	0.0140836	0.0756683	0.0972256	0.0294974	0.0662613	0.0048828	76.2808
0.972	2.88891	0.0161037	0.0226963	0.0655674	0.0350419	0.0594113	1.17375	1.90461	0.374428	0.764743	0.0645675	0.0150369	0.0796044	0.103391	0.0302827	0.0678682	-0.0097656	70.1608
0.974	2.44442	0.0160583	0.0199706	0.0488165	0.0374168	0.063257	1.20119	1.94102	0.333457	0.680899	0.0672144	0.0160102	0.0832246	0.108725	0.0309906	0.0693139	0.0097656	62.9262
0.976	2.04826	0.0160184	0.0175252	0.0358963	0.0398433	0.0671688	1.22531	1.97078	0.289084	0.593037	0.0694714	0.0170003	0.0864716	0.113218	0.0316131	0.0705878	0.019531	54.8872
0.978	1.75839	0.0159833	0.0154252	0.0271234	0.0423146	0.0711332	1.24594	1.99368	0.243018	0.50406	0.0713001	0.0180037	0.0893038	0.117024	0.0321452	0.0716849	0.021973	46.4422
0.98	1.59895	0.0159525	0.0135402	0.0216502	0.0448235	0.0751367	1.26301	2.00977	0.197395	0.41711	0.0726833	0.019017	0.0917002	0.120382	0.0325856	0.0726061	0.019531	38.0292
0.982	1.51682	0.0159254	0.0116801	0.0177167	0.0473632	0.0791658	1.27665	2.01931	0.154454	0.33518	0.0736259	0.0200367	0.0936625	0.123497	0.0329375	0.0733584	0.026855	30.0609
0.984	1.47657	0.015902	0.00977278	0.0144302	0.049927	0.0832079	1.28713	2.02278	0.116114	0.260702	0.0741539	0.0210597	0.0952137	0.126491	0.0332081	0.0739542	0.026855	22.8645
0.986	1.4508	0.0158825	0.00787557	0.0114258	0.052509	0.0872515	1.29487	2.02084	0.0835819	0.195325	0.0743103	0.0220832	0.0963935	0.129418	0.0334077	0.0744103	0.012207	16.645
0.988	1.42665	0.0158667	0.00606038	0.00864607	0.0551042	0.0912865	1.30033	2.01421	0.0571644	0.139863	0.0741479	0.0231044	0.0972524	0.132295	0.0335485	0.0747455	0.0097656	11.4788
0.99	1.40086	0.0158546	0.00437379	0.00612708	0.0577085	0.0953044	1.30395	2.00367	0.0363399	0.0943657	0.0737233	0.0241214	0.0978447	0.135123	0.033642	0.0749797	0.012207	7.33479
0.992	1.37026	0.0158459	0.00287763	0.00394309	0.0603186	0.099298	1.30614	1.98997	0.0200809	0.0582988	0.073091	0.0251321	0.0982232	0.137894	0.0336984	0.0751324	0.0024414	4.11465
0.994	1.32844	0.0158401	0.00166105	0.0022066	0.0629319	0.103262	1.3072	1.9738	0.00728201	0.0307891	0.0723001	0.0261354	0.0984355	0.140593	0.0337258	0.0752214	0.012207	1.69421
0.996	1.27362	0.0158368	0.00080311	0.00102286	0.0655465	0.107191	1.30737	1.95579	-0.0028755	0.0107727	0.071393	0.0271299	0.0985229	0.143195	0.0337302	0.075263	-0.01709	0
0.998	1.2318	0.0158352	0.00033247	0.00040954	0.0681612	0.111083	1.30737	1.93617	-0.0107525	-0.00292438	0.0704079	0.028115	0.0985229	0.1457	0.0337166	0.0752709	-0.012207	0
1	1.19796	0.0158345	0.00022282	0.00026693	0.070776	0.114936	1.30737	1.91655	-0.0163191	-0.0114883	0.0694328	0.0290901	0.0985229	0.14813	0.0336895	0.0752565	-0.01709	0
1.002	1.169	0.0158341	0.00041232	0.000482	0.0733907	0.11875	1.30737	1.89693	-0.0194075	-0.0160461	0.0684676	0.0300553	0.0985229	0.150497	0.0336538	0.0752289	-0.012207	0
1.004	1.13352	0.0158332	0.00081336	0.00092196	0.0760055	0.122524	1.30737	1.87731	-0.02002	-0.0176304	0.0675124	0.0310105	0.0985229	0.1528	0.0336143	0.0751952	-0.0073242	0
1.006	1.08846	0.0158316	0.00131651	0.00143297	0.0786202	0.126259	1.30737	1.85769	-0.0185409	-0.0171263	0.0665671	0.0319559	0.0985229	0.155022	0.0335758	0.0751605	-0.024414	0
1.008	1.04176	0.015829	0.00182897	0.00190535	0.0812349	0.129955	1.30737	1.83807	-0.015748	-0.0152509	0.0656317	0.0328912	0.0985229	0.157152	0.0335415	0.0751281	-0.019531	0
1.01	0.993413	0.0158253	0.00233216	0.0023168	0.0838497	0.133611	1.30737	1.81845	-0.0126169	-0.0125822	0.0647062	0.0338167	0.0985229	0.159187	0.0335131	0.0751003	-0.026855	0
1.012	0.941896	0.0158206	0.00286322	0.00269685	0.0864644	0.137228	1.30737	1.79883	-0.010008	-0.00956747	0.0637907	0.0347322	0.0985229	0.161122	0.0334905	0.0750781	-0.024414	0
1.014	0.891963	0.0158149	0.00341741	0.0030482	0.0890792	0.140806	1.30737	1.77921	-0.00838275	-0.00652458	0.0628851	0.0356378	0.0985229	0.162956	0.0334721	0.075062	-0.029297	0
1.016	0.843678	0.0158081	0.00389958	0.00328999	0.0916939	0.144345	1.30737	1.75959	-0.00767981	-0.00367394	0.0619894	0.0365335	0.0985229	0.164692	0.033456	0.0750518	-0.029297	0
1.018	0.795394	0.0158003	0.00418698	0.0033303	0.0943086	0.147845	1.30737	1.73997	-0.00740989	-0.00115723	0.0611037	0.0374192	0.0985229	0.166331	0.0334409	0.075047	-0.019531	0
1.02	0.750275	0.0157919	0.00423072	0.0031742	0.0969234	0.151305	1.30737	1.72035	-0.00692475	0.00096236	0.0602279	0.038295	0.0985229	0.167876	0.0334266	0.0750468	-0.021973	0
1.022	0.700342	0.0157835	0.00408988	0.00286431	0.0995381	0.154726	1.30737	1.70073	-0.00574163	0.00268078	0.059362	0.0391609	0.0985229	0.169327	0.0334139	0.0750505	-0.031738	0
1.024	0.650408	0.0157753	0.00386093	0.00251118	0.102153	0.158108	1.30737	1.68111	-0.0037799	0.00403091	0.0585061	0.0400168	0.0985229	0.170678	0.0334044	0.0750572	-0.021973	0
1.026	0.600475	0.0157676	0.00357387	0.00214602	0.104768	0.161451	1.30737	1.66149	-0.00140364	0.00506997	0.0576601	0.0408628	0.0985229	0.171929	0.0333992	0.0750663	-0.024414	0
1.028	0.553773	0.0157604	0.00318453	0.00176351	0.107382	0.164754	1.30737	1.64187	0.00074757	0.00586407	0.056824	0.0416989	0.0985229	0.173083	0.0333986	0.0750772	-0.03418	0
1.03	0.510304	0.015754	0.0026808	0.00136802	0.109997	0.168018	1.30737	1.62225	0.002058	0.00647947	0.0559979	0.0425251	0.0985229	0.174147	0.0334014	0.0750895	-0.029297	0
1.032	0.479697	0.0157487	0.00215038	0.00103153	0.112612	0.171243	1.30737	1.60263	0.00222357	0.00697373	0.0551816	0.0433413	0.0985229	0.175137	0.0334057	0.075103	-0.019531	0
1.034	0.449091	0.0157444	0.00172593	0.0007751	0.115227	0.174429	1.30737	1.58301	0.00139435	0.007377	0.0543754	0.0441475	0.0985229	0.176066	0.0334093	0.0751173	-0.024414	0
1.036	0.424949	0.0157409	0.00149699	0.00063614	0.117841	0.177575	1.30737	1.56339	0.00010698	0.00769126	0.053579	0.0449439	0.0985229	0.17694	0.0334108	0.0751324	-0.026855	0
1.038	0.400806	0.0157379	0.00146392	0.00058675	0.120456	0.180682	1.30737	1.54377	-0.00095745	0.0079114	0.0527926	0.0457303	0.0985229	0.177766	0.0334099	0.075148	-0.041504	0
1.04	0.378247	0.015735	0.00154917	0.00058597	0.123071	0.18375	1.30737	1.52415	-0.00127724	0.00804677	0.0520161	0.0465068	0.0985229	0.178545	0.0334077	0.075164	-0.021973	0
1.042	0.35892	0.0157319	0.00166896	0.00059902	0.125686	0.186779	1.30737	1.50453	-0.00071937	0.00813257	0.0512496	0.0472733	0.0985229	0.179282	0.0334057	0.0751802	-0.019531	0
1.044	0.334778	0.0157286	0.00178294	0.00059689	0.1283	0.189768	1.30737	1.48491	0.00040973	0.00821137	0.0504929	0.04803	0.0985229	0.179976	0.0334054	0.0751965	-0.019531	0
1.046	0.3171	0.015725	0.00184739	0.00058581	0.130915	0.192718	1.30737	1.46529	0.00151667	0.0082982	0.0497462	0.0487767	0.0985229	0.180627	0.0334073	0.075213	-0.014648	0
1.048	0.30582	0.0157213	0.00179738	0.00054968	0.13353	0.195629	1.30737	1.44567	0.00200427	0.00837953	0.0490095	0.0495134	0.0985229	0.18125	0.0334108	0.0752297	-0.014648	0
1.05	0.288076	0.0157177	0.00163375	0.00047065	0.136145	0.198501	1.30737	1.42605	0.00155145	0.00843085	0.0482827	0.0502402	0.0985229	0.181844	0.0334144	0.0752465	-0.014648	0
1.052	0.275214	0.0157144	0.00143101	0.00039383	0.138759	0.201334	1.30737	1.40643	0.00026185	0.00841887	0.0475658	0.0509571	0.0985229	0.182408	0.0334162	0.0752633	-0.0073242	0
1.054	0.260702	0.0157116	0.00122464	0.00031927	0.141374	0.204127	1.30737	1.38681	-0.00138379	0.00831855	0.0468588	0.0516641	0.0985229	0.182943	0.0334151	0.0752801	-0.012207	0
1.056	0.249422	0.0157091	0.00097158	0.00024233	0.143989	0.206881	1.30737	1.36719	-0.00274672	0.00813484	0.0461618	0.0523611	0.0985229	0.183454	0.033411	0.0752965	-0.021973	0
1.058	0.238143	0.0157072	0.00060185	0.00014333	0.146604	0.209596	1.30737	1.34757	-0.00331979	0.00788642	0.0454747	0.0530482	0.0985229	0.183941	0.0334049	0.0753126	-0.019531	0
1.06	0.228512	0.015706	5.137e-05	1.174e-05	0.149218	0.212271	1.30737	1.32795	-0.00295655	0.00759097	0.0447975	0.0537254	0.0985229	0.184408	0.0333986	0.075328	-0.014648	0
1.062	0.218816	0.0157059	-0.0007102	-0.0001554	0.151833	0.214907	1.30737	1.30833	-0.00193683	0.00727115	0.0441303	0.0543926	0.0985229	0.184855	0.0333937	0.0753429	0	0
1.064	0.212418	0.0157073	-0.00164597	-0.00034963	0.154448	0.217504	1.30737	1.28871	-0.00083668	0.0069372	0.043473	0.05505	0.0985229	0.185286	0.033391	0.0753571	-0.012207	0
1.066	0.196257	0.0157106	-0.0026736	-0.00052471	0.157062	0.220062	1.30737	1.26909	-0.00026096	0.00657596	0.0428256	0.0556973	0.0985229	0.185695	0.0333899	0.0753706	-0.012207	0
1.068	0.189858	0.0157159	-0.0037334	-0.00070882	0.159677	0.222581	1.30737	1.24947	-0.00056499	0.00617749	0.0421881	0.0563348	0.0985229	0.186081	0.033389	0.0753834	-0.014648	0
1.07	0.183394	0.0157234	-0.00481844	-0.00088367	0.162292	0.22506	1.30737	1.22985	-0.001694	0.00574395	0.0415606	0.0569623	0.0985229	0.186454	0.0333868	0.0753953	-0.01709	0
1.072	0.173764	0.015733	-0.00593403	-0.00103112	0.164907	0.2275	1.30737	1.21023	-0.00321045	0.00527952	0.0409431	0.0575799	0.0985229	0.186812	0.0333819	0.0754063	-0.012207	0
1.074	0.167299	0.0157449	-0.00707799	-0.00118414	0.167521	0.229901	1.30737	1.19061	-0.00449457	0.00480078	0.0403354	0.0581875	0.0985229	0.187153	0.0333742	0.0754164	-0.01709	0
1.076	0.152787	0.0157591	-0.00830669	-0.00126916	0.170136	0.232263	1.30737	1.17099	-0.00502681	0.00433674	0.0397377	0.0587852	0.0985229	0.187473	0.0333646	0.0754255	-0.019531	0
1.078	0.152787	0.0157757	-0.00975321	-0.00149017	0.172751	0.234585	1.30737	1.15137	-0.00462363	0.00391469	0.0391499	0.059373	0.0985229	0.187778	0.033355	0.0754338	-0.012207	0
1.08	0.154437	0.0157952	-0.0115022	-0.00177636	0.175366	0.236868	1.30737	1.13175	-0.00351809	0.00356757	0.038572	0.0599509	0.0985229	0.188086	0.0333468	0.0754413	-0.01709	0
1.082	0.143157	0.0158182	-0.0134802	-0.00192979	0.17798	0.239112	1.30737	1.11213	-0.00224784	0.00333135	0.0380041	0.0605188	0.0985229	0.188383	0.0333411	0.0754482	-0.012207	0
1.084	0.136693	0.0158451	-0.0155056	-0.00211951	0.180595	0.241317	1.30737	1.09251	-0.00140537	0.00321615	0.0374461	0.0610768	0.0985229	0.188663	0.0333374	0.0754547	-0.01709	0
1.086	0.131877	0.0158762	-0.017431	-0.00229875	0.18321	0.243482	1.30737	1.07289	-0.00136762	0.00320351	0.0368981	0.0616248	0.0985229	0.188932	0.0333347	0.0754611	-0.026855	0
1.088	0.125413	0.015911	-0.0192352	-0.00241235	0.185825	0.245608	1.30737	1.05327	-0.00212625	0.00326535	0.0363599	0.062163	0.0985229	0.189189	0.0333312	0.0754676	-0.019531	0
1.09	0.122181	0.0159495	-0.0209981	-0.00256557	0.188439	0.247695	1.30737	1.03365	-0.00329434	0.00336349	0.0358318	0.0626912	0.0985229	0.189436	0.0333258	0.0754742	-0.0097656	0
1.092	0.119015	0.0159915	-0.0227996	-0.00271349	0.191054	0.249743	1.30737	1.01403	-0.00428679	0.00345379	0.0353135	0.0632094	0.0985229	0.189678	0.0333182	0.075481	-0.024414	0
1.094	0.11255	0.0160371	-0.0246206	-0.00277106	0.193669	0.251751	1.30737	0.994411	-0.00459157	0.00350797	0.0348051	0.0637178	0.0985229	0.189909	0.0333093	0.075488	-0.036621	0
1.096	0.11255	0.0160863	-0.0263045	-0.00296058	0.196284	0.253721	1.30737	0.974791	-0.00400644	0.00351521	0.0343067	0.0642161	0.0985229	0.190134	0.0333007	0.075495	-0.041504	0
1.098	0.101271	0.0161389	-0.0276311	-0.00279822	0.198898	0.25565	1.30737	0.955171	-0.00273214	0.00346651	0.0338183	0.0647046	0.0985229	0.190348	0.033294	0.075502	-0.026855	0
1.1	0.0980387	0.0161942	-0.0284526	-0.00278946	0.201513	0.257541	1.30737	0.935551	-0.00127853	0.00334915	0.0333397	0.0651832	0.0985229	0.190547	0.0332899	0.0755088	-0.024414	0
1.102	0.0899912	0.0162511	-0.0287474	-0.00258701	0.204128	0.259393	1.30737	0.915931	-0.00022843	0.00314813	0.0328711	0.0656518	0.0985229	0.190735	0.0332884	0.0755153	-0.0097656	0
1.104	0.0835269	0.0163086	-0.0285679	-0.00238619	0.206743	0.261205	1.30737	0.896311	2.876e-05	0.00285904	0.0324125	0.0661104	0.0985229	0.190909	0.0332882	0.0755213	-0.0073242	0
1.106	0.0738964	0.0163657	-0.0279895	-0.00206832	0.209357	0.262978	1.30737	0.876691	-0.00052736	0.00250732	0.0319637	0.0665592	0.0985229	0.191066	0.0332877	0.0755267	-0.0097656	0
1.108	0.0771286	0.0164217	-0.0271077	-0.00209078	0.211972	0.264712	1.30737	0.857071	-0.00154053	0.00214324	0.0315249	0.066998	0.0985229	0.191217	0.0332857	0.0755313	-0.0048828	0
1.11	0.0738964	0.0164759	-0.026043	-0.00192448	0.214587	0.266406	1.30737	0.837451	-0.00244237	0.00181677	0.031096	0.0674269	0.0985229	0.191368	0.0332817	0.0755353	-0.014648	0
1.112	0.0706642	0.016528	-0.0249073	-0.00176005	0.217202	0.268061	1.30737	0.817831	-0.00271353	0.0015586	0.0306771	0.0678458	0.0985229	0.191513	0.0332765	0.0755387	-0.012207	0
1.114	0.0690811	0.0165778	-0.0237569	-0.00164116	0.219816	0.269678	1.30737	0.798211	-0.00211953	0.00137526	0.0302681	0.0682548	0.0985229	0.191653	0.0332717	0.0755416	-0.012207	0
1.116	0.0690811	0.0166254	-0.0225981	-0.0015611	0.222431	0.271254	1.30737	0.778591	-0.0008144	0.00125879	0.029869	0.0686539	0.0985229	0.191791	0.0332688	0.0755442	-0.021973	0
1.118	0.0626168	0.0166705	-0.021445	-0.00134282	0.225046	0.272792	1.30737	0.758971	0.00073151	0.00119732	0.0294798	0.0690431	0.0985229	0.191923	0.0332687	0.0755467	-0.019531	0
1.12	0.0626168	0.0167134	-0.0203668	-0.0012753	0.227661	0.27429	1.30737	0.739351	0.00194492	0.00117873	0.0291006	0.0694223	0.0985229	0.192048	0.0332713	0.0755491	-0.012207	0
1.122	0.0674321	0.0167542	-0.0194678	-0.00131275	0.230275	0.275749	1.30737	0.719731	0.00240769	0.0011976	0.0287313	0.0697916	0.0985229	0.192178	0.0332757	0.0755515	-0.014648	0
1.124	0.0529863	0.0167931	-0.0188162	-0.000997	0.23289	0.277169	1.30737	0.700111	0.00204409	0.00125848	0.0283719	0.070151	0.0985229	0.192298	0.0332802	0.0755539	-0.019531	0
1.126	0.0529863	0.0168307	-0.0183804	-0.00097391	0.235505	0.27855	1.30737	0.680491	0.00115145	0.00137077	0.0280225	0.0705004	0.0985229	0.192404	0.0332834	0.0755565	-0.01709	0
1.128	0.0545694	0.0168675	-0.0180144	-0.00098303	0.23812	0.279891	1.30737	0.660871	0.0002594	0.00154733	0.027683	0.0708399	0.0985229	0.192512	0.0332848	0.0755595	-0.021973	0
1.13	0.0513373	0.0169035	-0.0175198	-0.00089942	0.240734	0.281193	1.30737	0.641251	-0.00011613	0.00179774	0.0273535	0.0711694	0.0985229	0.192618	0.0332849	0.0755628	-0.021973	0
1.132	0.0481051	0.0169386	-0.0167819	-0.00080729	0.243349	0.282456	1.30737	0.621631	0.00028999	0.00211591	0.0270338	0.0714891	0.0985229	0.192717	0.0332851	0.0755667	-0.031738	0
1.134	0.0449389	0.0169721	-0.0158431	-0.00071197	0.245964	0.28368	1.30737	0.602011	0.00137151	0.00248461	0.0267241	0.0717988	0.0985229	0.19281	0.0332867	0.0755713	-0.01709	0
1.136	0.0432898	0.0170038	-0.0148013	-0.00064075	0.248579	0.284864	1.30737	0.582391	0.00270089	0.0028896	0.0264244	0.0720985	0.0985229	0.192898	0.0332908	0.0755767	-0.01709	0
1.138	0.0417067	0.0170334	-0.0136832	-0.00057068	0.251193	0.286009	1.30737	0.562771	0.003727	0.00331939	0.0261345	0.0723884	0.0985229	0.192983	0.0332972	0.0755829	-0.0073242	0
1.14	0.0417067	0.0170608	-0.012472	-0.00052017	0.253808	0.287115	1.30737	0.543151	0.00402737	0.00375993	0.0258546	0.0726683	0.0985229	0.193067	0.033305	0.07559	0.0024414	0
1.142	0.0400577	0.0170857	-0.0112227	-0.00044956	0.256423	0.288182	1.30737	0.523531	0.00349906	0.00419409	0.0255846	0.0729383	0.0985229	0.193149	0.0333125	0.0755979	0	0
1.144	0.0352424	0.0171082	-0.0100747	-0.00035506	0.259037	0.289209	1.30737	0.503911	0.00240317	0.00459439	0.0253246	0.0731983	0.0985229	0.193224	0.0333184	0.0756067	-0.0048828	0
1.146	0.0384746	0.0171283	-0.00912092	-0.00035092	0.261652	0.290198	1.30737	0.484291	0.00124378	0.00491882	0.0250745	0.0734484	0.0985229	0.193298	0.0333221	0.0756162	0	0
1.148	0.0449389	0.0171466	-0.00831814	-0.00037381	0.264267	0.291147	1.30737	0.464671	0.00053593	0.00512527	0.0248343	0.0736886	0.0985229	0.193381	0.0333239	0.0756263	-0.012207	0
1.15	0.0384746	0.0171632	-0.0075566	-0.00029074	0.266882	0.292056	1.30737	0.445051	0.00056931	0.00518759	0.024604	0.0739188	0.0985229	0.193464	0.033325	0.0756366	-0.0097656	0
1.152	0.0368255	0.0171783	-0.00677162	-0.00024937	0.269496	0.292927	1.30737	0.425431	0.00127749	0.00510588	0.0243837	0.0741392	0.0985229	0.19354	0.0333268	0.0756469	0.0073242	0
1.154	0.0368255	0.0171919	-0.00596753	-0.00021976	0.272111	0.293758	1.30737	0.405811	0.00227107	0.00491606	0.0241733	0.0743496	0.0985229	0.193613	0.0333304	0.0756569	-0.0048828	0
1.156	0.0352424	0.0172038	-0.00516657	-0.00018208	0.274726	0.29455	1.30737	0.386191	0.00301842	0.00467662	0.0239729	0.07455	0.0985229	0.193685	0.0333356	0.0756665	-0.0048828	0
1.158	0.0368255	0.0172141	-0.00436116	-0.0001606	0.277341	0.295303	1.30737	0.366571	0.00309195	0.00443415	0.0237824	0.0747405	0.0985229	0.193758	0.0333418	0.0756756	-0.021973	0
1.16	0.0336593	0.0172229	-0.00350465	-0.00011796	0.279955	0.296016	1.30737	0.346951	0.00236599	0.00421063	0.0236018	0.0749211	0.0985229	0.193828	0.0333472	0.0756843	-0.012207	0
1.162	0.0336593	0.0172299	-0.00252584	-8.502e-05	0.28257	0.296691	1.30737	0.327331	0.00107439	0.00401553	0.0234311	0.0750918	0.0985229	0.193895	0.0333507	0.0756925	-0.012207	0
1.164	0.0368255	0.0172349	-0.00139235	-5.127e-05	0.285185	0.297326	1.30737	0.307711	-0.00029476	0.00385465	0.0232704	0.0752525	0.0985229	0.193966	0.0333514	0.0757004	-0.014648	0
1.166	0.0352424	0.0172377	-0.00020539	-7.24e-06	0.2878	0.297921	1.30737	0.288091	-0.00121776	0.00373956	0.0231196	0.0754033	0.0985229	0.194038	0.0333499	0.0757079	-0.01709	0
1.168	0.0400577	0.0172381	0.00082905	3.321e-05	0.290414	0.298478	1.30737	0.268471	-0.00136986	0.00369376	0.0229787	0.0755442	0.0985229	0.194113	0.0333473	0.0757154	-0.024414	0
1.17	0.0400577	0.0172365	0.00156557	6.271e-05	0.293029	0.298995	1.30737	0.248851	-0.00077028	0.00373772	0.0228478	0.0756751	0.0985229	0.194193	0.0333452	0.0757228	-0.0024414	0
1.172	0.0287781	0.0172333	0.0020038	5.767e-05	0.295644	0.299473	1.30737	0.229231	0.00022951	0.00387665	0.0227268	0.0757961	0.0985229	0.194262	0.0333447	0.0757304	-0.0073242	0
1.174	0.0368255	0.0172293	0.00221206	8.146e-05	0.298259	0.299912	1.30737	0.209611	0.00110844	0.00410781	0.0226157	0.0759072	0.0985229	0.194328	0.033346	0.0757384	-0.026855	0
1.176	0.0400577	0.0172249	0.00222057	8.895e-05	0.300873	0.300312	1.30737	0.189991	0.00141419	0.0044192	0.0225146	0.0760083	0.0985229	0.194405	0.0333485	0.0757469	-0.029297	0
1.178	0.0400577	0.0172204	0.00199259	7.982e-05	0.303488	0.300672	1.30737	0.170371	0.00096777	0.00478444	0.0224234	0.0760995	0.0985229	0.194485	0.0333509	0.0757561	-0.024414	0
1.18	0.0400577	0.0172165	0.00148387	5.944e-05	0.306103	0.300993	1.30737	0.150751	-5.989e-05	0.00517506	0.0223421	0.0761808	0.0985229	0.194565	0.0333518	0.0757661	-0.03418	0
1.182	0.0432898	0.0172135	0.00073277	3.172e-05	0.308718	0.301275	1.30737	0.131131	-0.00123153	0.00556768	0.0222708	0.0762521	0.0985229	0.194648	0.0333505	0.0757769	-0.036621	0
1.184	0.0368255	0.017212	-9.874e-05	-3.64e-06	0.311332	0.301518	1.30737	0.111511	-0.00204574	0.00593635	0.0222093	0.0763135	0.0985229	0.194728	0.0333472	0.0757884	-0.03418	0
1.186	0.0400577	0.0172122	-0.00077557	-3.107e-05	0.313947	0.301721	1.30737	0.091891	-0.00216728	0.00625158	0.0221579	0.076365	0.0985229	0.194805	0.033343	0.0758005	-0.03418	0
1.188	0.0352424	0.0172138	-0.00110879	-3.908e-05	0.316562	0.301885	1.30737	0.072271	-0.00158021	0.0064826	0.0221163	0.0764066	0.0985229	0.194881	0.0333393	0.0758133	-0.026855	0
1.19	0.0368255	0.017216	-0.00106165	-3.91e-05	0.319177	0.30201	1.30737	0.052651	-0.00059108	0.00659433	0.0220847	0.0764382	0.0985229	0.194953	0.0333371	0.0758264	-0.019531	0
1.192	0.0400577	0.0172181	-0.00075756	-3.035e-05	0.321791	0.302096	1.30737	0.033031	0.00031606	0.0065526	0.022063	0.0764599	0.0985229	0.195029	0.0333368	0.0758395	-0.019531	0
1.194	0.0400577	0.0172196	-0.00038432	-1.539e-05	0.324406	0.302142	1.30737	0.013411	0.00070219	0.00633677	0.0220513	0.0764716	0.0985229	0.19511	0.0333378	0.0758524	-0.01709	0
1.196	0.0400577	0.0172204	-7.781e-05	-3.12e-06	0.327021	0.30215	1.30737	-0.00620902	0.00037348	0.00594421	0.0220494	0.0764735	0.0985229	0.19519	0.0333389	0.0758647	-0.014648	0
1.198	0.0417067	0.0172206	0.00011983	5e-06	0.329636	0.302118	1.30737	-0.025829	-0.00053062	0.00538997	0.0220575	0.0764654	0.0985229	0.195271	0.0333388	0.075876	-0.031738	0
1.2	0.0384746	0.0172203	0.00022065	8.49e-06	0.33225	0.302046	1.30737	-0.045449	-0.00160281	0.00470711	0.0220756	0.0764473	0.0985229	0.195352	0.0333366	0.0758861	-0.021973	0
1.202	0.0400577	0.0172199	0.00024238	9.71e-06	0.334865	0.301936	1.30737	-0.065069	-0.00235612	0.00394027	0.0221036	0.0764193	0.0985229	0.19543	0.0333327	0.0758947	-0.019531	0
1.204	0.0384746	0.0172194	0.00019028	7.32e-06	0.33748	0.301786	1.30737	-0.084689	-0.00244737	0.00313482	0.0221415	0.0763814	0.0985229	0.195509	0.0333279	0.0759018	-0.01709	0
1.206	0.0384746	0.017219	5.541e-05	2.13e-06	0.340095	0.301597	1.30737	-0.104309	-0.00183447	0.00233246	0.0221893	0.0763336	0.0985229	0.195586	0.0333236	0.0759073	-0.01709	0
1.208	0.0304272	0.0172189	-0.00018151	-5.52e-06	0.342709	0.301369	1.30737	-0.123929	-0.00079537	0.00156955	0.0222471	0.0762758	0.0985229	0.195655	0.033321	0.0759112	-0.026855	0
1.21	0.0400577	0.0172193	-0.00054006	-2.163e-05	0.345324	0.301101	1.30737	-0.143549	0.00019929	0.00086915	0.0223148	0.0762081	0.0985229	0.195725	0.0333204	0.0759136	-0.014648	0
1.212	0.0449389	0.0172203	-0.00102302	-4.597e-05	0.347939	0.300795	1.30737	-0.163169	0.00070042	0.00023614	0.0223924	0.0761305	0.0985229	0.19581	0.0333213	0.0759147	-0.01709	0
1.214	0.0384746	0.0172224	-0.00159204	-6.125e-05	0.350553	0.300449	1.30737	-0.182789	0.00048488	-0.00033015	0.02248	0.0760429	0.0985229	0.195893	0.0333224	0.0759146	-0.021973	0
1.216	0.0384746	0.0172256	-0.00215787	-8.302e-05	0.353168	0.300063	1.30737	-0.202409	-0.00034342	-0.00081667	0.0225774	0.0759454	0.0985229	0.19597	0.0333226	0.0759135	-0.024414	0
1.218	0.0336593	0.0172299	-0.00262423	-8.833e-05	0.355783	0.299639	1.30737	-0.222029	-0.00140353	-0.00119685	0.0226849	0.075838	0.0985229	0.196043	0.0333208	0.0759115	-0.021973	0
1.22	0.0449389	0.0172351	-0.00295336	-0.00013272	0.358398	0.299175	1.30737	-0.241649	-0.00221361	-0.00144409	0.0228022	0.0757207	0.0985229	0.196121	0.0333172	0.0759088	-0.012207	0
1.222	0.0432898	0.017241	-0.00316732	-0.00013711	0.361012	0.298672	1.30737	-0.261269	-0.00240985	-0.00153886	0.0229295	0.0755934	0.0985229	0.196209	0.0333126	0.0759059	-0.014648	0
1.224	0.046522	0.0172474	-0.00329045	-0.00015308	0.363627	0.29813	1.30737	-0.280889	-0.0019085	-0.00147887	0.0230667	0.0754562	0.0985229	0.196299	0.0333083	0.0759028	-0.014648	0
1.226	0.0481051	0.017254	-0.0033153	-0.00015948	0.366242	0.297549	1.30737	-0.300509	-0.00093848	-0.00128908	0.0232139	0.075309	0.0985229	0.196394	0.0333054	0.0759001	-0.0048828	0
1.228	0.0497541	0.0172606	-0.00322623	-0.00016052	0.368857	0.296928	1.30737	-0.320129	6.836e-05	-0.00101089	0.023371	0.0751519	0.0985229	0.196492	0.0333046	0.0758978	-0.0048828	0
1.23	0.0545694	0.017267	-0.00303714	-0.00016573	0.371471	0.296268	1.30737	-0.339749	0.00067657	-0.00068552	0.023538	0.0749849	0.0985229	0.196596	0.0333053	0.0758961	-0.0024414	0
1.232	0.0626168	0.0172731	-0.00278799	-0.00017458	0.374086	0.295569	1.30737	-0.359369	0.00064505	-0.00034956	0.0237149	0.074808	0.0985229	0.196713	0.0333066	0.075895	-0.01709	0
1.234	0.0593847	0.0172787	-0.00251215	-0.00014918	0.376701	0.294831	1.30737	-0.378989	3.526e-05	-3.002e-05	0.0239018	0.0746211	0.0985229	0.196835	0.0333073	0.0758947	-0.0048828	0
1.236	0.0593847	0.0172837	-0.00222298	-0.00013201	0.379316	0.294053	1.30737	-0.398609	-0.0008189	0.00025925	0.0240986	0.0744243	0.0985229	0.196954	0.0333065	0.0758949	-0.0097656	0
1.238	0.0626168	0.0172882	-0.00192605	-0.0001206	0.38193	0.293236	1.30737	-0.418229	-0.00146559	0.00051323	0.0243053	0.0742175	0.0985229	0.197076	0.0333042	0.0758957	-0.0024414	0
1.24	0.0642659	0.017292	-0.00163899	-0.00010533	0.384545	0.29238	1.30737	-0.437849	-0.00154354	0.00073577	0.024522	0.0740009	0.0985229	0.197203	0.0333012	0.0758969	-0.0024414	0
1.242	0.0690811	0.0172953	-0.00139612	-9.645e-05	0.38716	0.291485	1.30737	-0.457469	-0.00094916	0.00093797	0.0247486	0.0737743	0.0985229	0.197336	0.0332987	0.0758986	-0.01709	0
1.244	0.0690811	0.0172981	-0.001203	-8.31e-05	0.389775	0.29055	1.30737	-0.477089	0.00011512	0.00112488	0.0249852	0.0735377	0.0985229	0.197474	0.0332979	0.0759007	-0.012207	0
1.246	0.065849	0.0173005	-0.00097784	-6.439e-05	0.392389	0.289577	1.30737	-0.496709	0.00123304	0.00129286	0.0252316	0.0732913	0.0985229	0.197609	0.0332993	0.0759031	-0.0048828	0
1.248	0.0771286	0.0173025	-0.00059872	-4.618e-05	0.395004	0.288564	1.30737	-0.516329	0.00196445	0.00144051	0.025488	0.0730349	0.0985229	0.197752	0.0333024	0.0759058	-0.0073242	0
1.25	0.0690811	0.0173036	-4.473e-05	-3.09e-06	0.397619	0.287511	1.30737	-0.535949	0.00204517	0.00156799	0.0257544	0.0727685	0.0985229	0.197898	0.0333065	0.0759088	-0.014648	0
1.252	0.065849	0.0173037	0.00053876	3.548e-05	0.400234	0.28642	1.30737	-0.555569	0.00150471	0.0016715	0.0260306	0.0724923	0.0985229	0.198033	0.03331	0.075912	-0.0097656	0
1.254	0.0674321	0.0173026	0.00093107	6.278e-05	0.402848	0.285289	1.30737	-0.575189	0.00064985	0.0017483	0.0263168	0.0722061	0.0985229	0.198167	0.0333122	0.0759155	0	0
1.256	0.0642659	0.0173008	0.00097653	6.276e-05	0.405463	0.284119	1.30737	-0.594809	-7.703e-05	0.00179877	0.0266129	0.07191	0.0985229	0.198298	0.0333127	0.075919	-0.0073242	0
1.258	0.0626168	0.0172988	0.00063065	3.949e-05	0.408078	0.28291	1.30737	-0.614429	-0.00030127	0.00182239	0.026919	0.0716039	0.0985229	0.198425	0.0333124	0.0759226	-0.014648	0
1.26	0.0642659	0.0172976	-6.048e-05	-3.89e-06	0.410693	0.281661	1.30737	-0.634049	0.00011338	0.00181937	0.027235	0.0712879	0.0985229	0.198552	0.0333122	0.0759263	-0.029297	0
1.262	0.0610337	0.0172977	-0.00094637	-5.776e-05	0.413307	0.280374	1.30737	-0.653669	0.00100557	0.00179059	0.0275609	0.070962	0.0985229	0.198677	0.0333133	0.0759299	-0.014648	0
1.264	0.0593847	0.0172996	-0.00181116	-0.00010755	0.415922	0.279047	1.30737	-0.673289	0.00199263	0.00173019	0.0278968	0.0706261	0.0985229	0.198798	0.0333163	0.0759334	-0.024414	0
1.266	0.0545694	0.0173032	-0.00252308	-0.00013768	0.418537	0.27768	1.30737	-0.692909	0.00264687	0.0016282	0.0282425	0.0702804	0.0985229	0.198912	0.0333209	0.0759368	-0.021973	0
1.268	0.0529863	0.0173083	-0.00310627	-0.00016459	0.421152	0.276275	1.30737	-0.712529	0.00269202	0.00148366	0.0285982	0.0699247	0.0985229	0.199019	0.0333263	0.0759399	-0.01709	0
1.27	0.0513373	0.0173145	-0.00363394	-0.00018656	0.423766	0.27483	1.30737	-0.732149	0.0021296	0.00130638	0.0289639	0.069559	0.0985229	0.199124	0.0333311	0.0759427	-0.0048828	0
1.272	0.0481051	0.0173217	-0.00410329	-0.00019739	0.426381	0.273346	1.30737	-0.751769	0.00123702	0.00111063	0.0293395	0.0691834	0.0985229	0.199223	0.0333345	0.0759451	-0.012207	0
1.274	0.0481051	0.01733	-0.00446177	-0.00021463	0.428996	0.271823	1.30737	-0.771389	0.00043932	0.00091407	0.029725	0.0687979	0.0985229	0.199319	0.0333361	0.0759471	-0.01709	0
1.276	0.0432898	0.0173389	-0.00472271	-0.00020445	0.431611	0.270261	1.30737	-0.791009	0.00011457	0.00072983	0.0301204	0.0684025	0.0985229	0.199411	0.0333367	0.0759487	-0.0048828	0
1.278	0.0432898	0.0173483	-0.00495593	-0.00021454	0.434225	0.268659	1.30737	-0.810629	0.00042326	0.0005556	0.0305258	0.0679971	0.0985229	0.199497	0.0333372	0.07595	-0.014648	0
1.28	0.0432898	0.0173582	-0.00517149	-0.00022387	0.43684	0.267018	1.30737	-0.830249	0.00123698	0.00038054	0.0309411	0.0675818	0.0985229	0.199584	0.0333389	0.075951	-0.0097656	0
1.282	0.0481051	0.0173686	-0.00531511	-0.00025568	0.439455	0.265338	1.30737	-0.849869	0.00219815	0.00020081	0.0313663	0.0671566	0.0985229	0.199675	0.0333423	0.0759516	-0.012207	0
1.284	0.0417067	0.0173792	-0.00537497	-0.00022417	0.442069	0.263619	1.30737	-0.869489	0.00288358	2.089e-05	0.0318015	0.0667214	0.0985229	0.199765	0.0333474	0.0759518	-0.021973	0
1.286	0.0400577	0.01739	-0.0054383	-0.00021785	0.444684	0.26186	1.30737	-0.889109	0.00299583	-0.00015614	0.0322466	0.0662763	0.0985229	0.199847	0.0333533	0.0759516	-0.014648	0
1.288	0.0368255	0.0174008	-0.00565147	-0.00020812	0.447299	0.260062	1.30737	-0.908729	0.00249523	-0.00033223	0.0327016	0.0658213	0.0985229	0.199924	0.0333588	0.0759511	-0.019531	0
1.29	0.0368255	0.0174121	-0.00612605	-0.00022559	0.449914	0.258225	1.30737	-0.928349	0.00161499	-0.00050806	0.0331666	0.0653563	0.0985229	0.199997	0.0333629	0.0759503	-0.012207	0
1.292	0.0320102	0.0174244	-0.0068488	-0.00021923	0.452528	0.256349	1.30737	-0.947969	0.00075215	-0.00067863	0.0336415	0.0648814	0.0985229	0.200066	0.0333652	0.0759491	-0.014648	0
1.294	0.0400577	0.0174381	-0.00766325	-0.00030697	0.455143	0.254433	1.30737	-0.967589	0.00028465	-0.00083625	0.0341263	0.0643966	0.0985229	0.200138	0.0333663	0.0759476	-0.0097656	0
1.296	0.0287781	0.0174534	-0.00834603	-0.00024018	0.457758	0.252479	1.30737	-0.987209	0.00039978	-0.00097232	0.0346211	0.0639018	0.0985229	0.200207	0.033367	0.0759458	-0.0073242	0
1.298	0.0304272	0.0174701	-0.00872227	-0.00026539	0.460373	0.250485	1.30737	-1.00683	0.00101154	-0.00107611	0.0351257	0.0633972	0.0985229	0.200266	0.0333684	0.0759438	-0.0048828	0
1.3	0.027195	0.0174875	-0.0087222	-0.0002372	0.462987	0.248451	1.30737	-1.02645	0.001803	-0.00113421	0.0356404	0.0628825	0.0985229	0.200324	0.0333712	0.0759415	-0.0073242	0
1.302	0.0239628	0.017505	-0.00833073	-0.00019963	0.465602	0.246379	1.30737	-1.04607	0.00237377	-0.00112952	0.0361649	0.062358	0.0985229	0.200375	0.0333754	0.0759393	0	0
1.304	0.0287781	0.0175216	-0.00750535	-0.00021599	0.468217	0.244267	1.30737	-1.06569	0.00242496	-0.00104536	0.0366994	0.0618235	0.0985229	0.200428	0.0333802	0.0759371	-0.0024414	0
1.306	0.0239628	0.0175367	-0.00618453	-0.0001482	0.470832	0.242116	1.30737	-1.08531	0.00189687	-0.00087416	0.0372438	0.0612791	0.0985229	0.200481	0.0333845	0.0759352	0.0073242	0
1.308	0.0239628	0.017549	-0.00440002	-0.00010544	0.473446	0.239926	1.30737	-1.10493	0.00099685	-0.00062026	0.0377981	0.0607248	0.0985229	0.200529	0.0333874	0.0759337	-0.0073242	0
1.31	0.0223797	0.0175578	-0.00235245	-5.265e-05	0.476061	0.237696	1.30737	-1.12455	0.00010511	-0.00030123	0.0383624	0.0601605	0.0985229	0.200575	0.0333885	0.0759328	-0.014648	0
1.312	0.0223797	0.0175625	-0.00033057	-7.4e-06	0.478676	0.235428	1.30737	-1.14417	-0.00039814	5.297e-05	0.0389366	0.0595863	0.0985229	0.20062	0.0333882	0.0759325	-0.021973	0
1.314	0.0223797	0.0175632	0.00143415	3.21e-05	0.481291	0.23312	1.30737	-1.16379	-0.00030639	0.0004148	0.0395208	0.0590021	0.0985229	0.200664	0.0333875	0.075933	-0.036621	0
1.316	0.027195	0.0175603	0.0028217	7.674e-05	0.483905	0.230773	1.30737	-1.18341	0.00031819	0.00077066	0.0401148	0.0584081	0.0985229	0.200714	0.0333875	0.0759342	-0.046387	0
1.318	0.0239628	0.0175547	0.00378062	9.059e-05	0.48652	0.228386	1.30737	-1.20303	0.00117335	0.00111083	0.0407188	0.0578041	0.0985229	0.200765	0.033389	0.0759361	-0.041504	0
1.32	0.0256119	0.0175471	0.00427546	0.0001095	0.489135	0.22596	1.30737	-1.22265	0.00185517	0.00141941	0.0413328	0.0571901	0.0985229	0.200815	0.033392	0.0759386	-0.046387	0
1.322	0.0062849	0.0175386	0.00428456	2.693e-05	0.49175	0.223495	1.30737	-1.24227	0.00204074	0.00167975	0.0419566	0.0565663	0.0985229	0.200847	0.0333959	0.0759417	-0.095215	0
1.324	0.0111002	0.01753	0.00385076	4.274e-05	0.494364	0.220991	1.30737	-1.26189	0.00163131	0.00188063	0.0425904	0.0559325	0.0985229	0.200864	0.0333996	0.0759453	-0.075684	0
1.326	0.00305274	0.0175223	0.00312988	9.55e-06	0.496979	0.218448	1.30737	-1.28151	0.00079293	0.00201827	0.0432342	0.0552887	0.0985229	0.200878	0.033402	0.0759492	-0.053711	0
1.328	0.00305274	0.017516	0.00236715	7.23e-06	0.499594	0.215865	1.30737	-1.30113	-0.00012183	0.00209985	0.0438878	0.0546351	0.0985229	0.200884	0.0334027	0.0759533	-0.068359	0
1.33	0.00463584	0.0175113	0.00181	8.39e-06	0.502209	0.213243	1.30737	-1.32075	-0.00073456	0.00214233	0.0445514	0.0539715	0.0985229	0.200892	0.0334018	0.0759575	-0.073242	0
1.332	0.0126833	0.0175077	0.00162193	2.057e-05	0.504823	0.210582	1.30737	-1.34037	-0.0008121	0.00216653	0.0452249	0.053298	0.0985229	0.200909	0.0334003	0.0759618	-0.090332	0
1.334	0.0223797	0.0175044	0.0018173	4.067e-05	0.507438	0.207882	1.30737	-1.35999	-0.00037139	0.0021938	0.0459084	0.0526145	0.0985229	0.200944	0.0333991	0.0759662	-0.10986	0
1.336	0.0207307	0.0175008	0.00224186	4.648e-05	0.510053	0.205142	1.30737	-1.37961	0.00032991	0.00223734	0.0466018	0.0519211	0.0985229	0.200987	0.0333991	0.0759706	-0.0024414	0
1.338	0.0223797	0.0174963	0.00264855	5.927e-05	0.512668	0.202364	1.30737	-1.39923	0.00091405	0.00228962	0.0473051	0.0512178	0.0985229	0.201031	0.0334003	0.0759751	0.061035	0
1.34	0.0223797	0.017491	0.00280725	6.283e-05	0.515282	0.199545	1.30737	-1.41885	0.00105826	0.0023279	0.0480184	0.0505046	0.0985229	0.201075	0.0334023	0.0759797	0.13428	0
1.342	0.0256119	0.0174854	0.00254284	6.513e-05	0.517897	0.196688	1.30737	-1.43847	0.00064155	0.00232872	0.0487415	0.0497814	0.0985229	0.201123	0.033404	0.0759844	0.0097656	0
1.344	0.0191476	0.0174803	0.00173733	3.327e-05	0.520512	0.193792	1.30737	-1.45809	-0.00020231	0.00227034	0.0494747	0.0490483	0.0985229	0.201168	0.0334044	0.075989	0.01709	0
1.346	0.027195	0.0174768	0.00035268	9.59e-06	0.523127	0.190856	1.30737	-1.47771	-0.00114712	0.00213768	0.0502177	0.0483052	0.0985229	0.201214	0.0334031	0.0759934	0.041504	0
1.348	0.0256119	0.0174761	-0.00156604	-4.011e-05	0.525741	0.187881	1.30737	-1.49733	-0.00182192	0.00193738	0.0509707	0.0475522	0.0985229	0.201267	0.0334001	0.0759975	-0.063477	0
1.35	0.0304272	0.0174793	-0.00389727	-0.00011858	0.528356	0.184866	1.30737	-1.51695	-0.00197834	0.0016977	0.0517336	0.0467893	0.0985229	0.201323	0.0333963	0.0760011	-0.024414	0
1.352	0.0384746	0.0174871	-0.00641914	-0.00024697	0.530971	0.181813	1.30737	-1.53657	-0.00160247	0.00144895	0.0525064	0.0460165	0.0985229	0.201392	0.0333927	0.0760043	0.024414	0
1.354	0.0287781	0.0174999	-0.00882459	-0.00025395	0.533586	0.17872	1.30737	-1.55619	-0.00091767	0.00120778	0.0532892	0.0452337	0.0985229	0.201459	0.0333902	0.0760069	0.041504	0
1.356	0.0320102	0.0175176	-0.0107808	-0.0003451	0.5362	0.175588	1.30737	-1.57581	-0.0002779	0.00097386	0.0540819	0.044441	0.0985229	0.20152	0.033389	0.0760091	-0.058594	0
1.358	0.0352424	0.0175391	-0.0119247	-0.00042026	0.538815	0.172417	1.30737	-1.59543	-4.03e-06	0.00073268	0.0548845	0.0436384	0.0985229	0.201587	0.0333887	0.0760108	0.024414	0
1.36	0.0320102	0.017563	-0.0118499	-0.00037932	0.54143	0.169206	1.30737	-1.61505	-0.00023837	0.00046333	0.0556971	0.0428258	0.0985229	0.201655	0.0333885	0.076012	-0.0024414	0
1.362	0.0336593	0.0175867	-0.0102273	-0.00034424	0.544044	0.165957	1.30737	-1.63467	-0.00088093	0.00015062	0.0565196	0.0420033	0.0985229	0.20172	0.0333874	0.0760126	0.031738	0
1.364	0.0336593	0.0176071	-0.00700373	-0.00023574	0.546659	0.162668	1.30737	-1.65429	-0.00163615	-0.00020272	0.057352	0.0411709	0.0985229	0.201788	0.0333848	0.0760126	0.046387	0
1.366	0.0287781	0.0176211	-0.0025515	-7.343e-05	0.549274	0.15934	1.30737	-1.67391	-0.00214931	-0.00057109	0.0581944	0.0403285	0.0985229	0.20185	0.0333811	0.0760118	-0.026855	0
1.368	0.0368255	0.0176262	0.0023167	8.531e-05	0.551889	0.155972	1.30737	-1.69353	-0.00217046	-0.00091382	0.0590467	0.0394762	0.0985229	0.201916	0.0333767	0.0760103	0.039063	0
1.37	0.0336593	0.0176216	0.00656054	0.00022082	0.554503	0.152565	1.30737	-1.71315	-0.00166986	-0.00118799	0.0599089	0.038614	0.0985229	0.201986	0.0333729	0.0760082	0.058594	0
1.372	0.0336593	0.0176085	0.00926577	0.00031188	0.557118	0.14912	1.30737	-1.73277	-0.00085148	-0.00135568	0.0607811	0.0377419	0.0985229	0.202054	0.0333704	0.0760057	0.0048828	0
1.374	0.0320102	0.01759	0.00984554	0.00031516	0.559733	0.145634	1.30737	-1.75239	-5.917e-05	-0.00138913	0.0616631	0.0368598	0.0985229	0.202119	0.0333695	0.0760029	-0.046387	0
1.376	0.0336593	0.0175703	0.00824368	0.00027748	0.562348	0.14211	1.30737	-1.77201	0.00037979	-0.00127565	0.0625552	0.0359677	0.0985229	0.202185	0.0333698	0.0760003	-0.029297	0
1.378	0.027195	0.0175538	0.00543098	0.0001477	0.564962	0.138546	1.30737	-1.79163	0.00030169	-0.00101564	0.0634571	0.0350658	0.0985229	0.202246	0.0333705	0.075998	-0.012207	0
1.38	0.0336593	0.0175429	0.00339208	0.00011418	0.567577	0.134943	1.30737	-1.81125	-0.00022092	-0.00061569	0.064369	0.0341539	0.0985229	0.202307	0.0333705	0.0759963	-0.0097656	0
1.382	0.0304272	0.0175361	0.00383776	0.00011677	0.570192	0.131301	1.30737	-1.83087	-0.00091207	-8.962e-05	0.0652908	0.0332321	0.0985229	0.202371	0.0333694	0.0759956	0	0
1.384	0.027195	0.0175285	0.00666653	0.0001813	0.572807	0.12762	1.30737	-1.85049	-0.00141701	0.00053256	0.0662225	0.0323004	0.0985229	0.202428	0.0333671	0.0759961	-0.0048828	0
1.386	0.027195	0.0175151	0.00966738	0.0002629	0.575421	0.123899	1.30737	-1.87011	-0.00146361	0.00120684	0.0671642	0.0313587	0.0985229	0.202483	0.0333642	0.0759978	-0.043945	0
1.388	0.0304272	0.0174958	0.00980595	0.00029837	0.578036	0.12014	1.30737	-1.88973	-0.0009876	0.00188754	0.0681158	0.0304071	0.0985229	0.20254	0.0333618	0.0760009	-0.053711	0
1.39	0.0449389	0.0174762	0.00548343	0.00024642	0.580651	0.11634	1.30737	-1.90935	-0.00016462	0.00252842	0.0690774	0.0294455	0.0985229	0.202616	0.0333606	0.0760053	-0.0097656	0
1.392	0.0336593	0.0174652	-0.00185609	-6.247e-05	0.583266	0.112502	1.30737	-1.92897	0.00066566	0.00308176	0.0700488	0.0284741	0.0985229	0.202694	0.0333611	0.0760109	0.019531	0
1.394	0	0.0174689	-0.0087016	0	0.58588	0.108625	1.30737	-1.94859	0.00114992	0.00351378	0.0710302	0.0274927	0.0985229	0.202728	0.0333629	0.0760175	-0.080566	0
1.396	0.00463584	0.0174863	-0.0121685	-5.641e-05	0.588495	0.104708	1.30737	-1.96821	0.00107779	0.00381906	0.0720216	0.0265013	0.0985229	0.202733	0.0333651	0.0760249	-0.1123	0
1.398	0.0191476	0.0175107	-0.0112871	-0.00021612	0.59111	0.100752	1.30737	-1.98783	0.0004745	0.00401447	0.0730228	0.0255001	0.0985229	0.202756	0.0333667	0.0760327	-0.053711	0
1.4	0.0320102	0.0175332	-0.00640154	-0.00020491	0.593725	0.0967565	1.30737	-2.00745	-0.00041038	0.0041219	0.074034	0.0244889	0.0985229	0.202807	0.0333668	0.0760408	-0.029297	0
1.402	0.0400577	0.017546	0.00150561	6.031e-05	0.596339	0.092722	1.30737	-2.02707	-0.0012144	0.00415876	0.0750552	0.0234677	0.0985229	0.20288	0.0333651	0.0760491	-0.036621	0
1.404	0.0384746	0.017543	0.011033	0.00042449	0.598954	0.0886482	1.30737	-2.04669	-0.00162356	0.00413324	0.0760862	0.0224367	0.0985229	0.202958	0.0333623	0.0760574	-0.029297	0
1.406	0.0432898	0.017521	0.0204416	0.00088491	0.601569	0.0845352	1.30737	-2.06631	-0.00150905	0.00403979	0.0771272	0.0213957	0.0985229	0.20304	0.0333592	0.0760656	-0.031738	0
1.408	0.0417067	0.0174801	0.027563	0.00114956	0.604184	0.080383	1.30737	-2.08593	-0.00097991	0.00387343	0.0781781	0.0203448	0.0985229	0.203125	0.0333567	0.0760735	-0.036621	0
1.41	0.0417067	0.017425	0.0296136	0.00123509	0.606798	0.0761915	1.30737	-2.10555	-0.00032849	0.00364922	0.079239	0.0192839	0.0985229	0.203208	0.0333554	0.076081	-0.036621	0
1.412	0.0336593	0.0173657	0.0239898	0.00080748	0.609413	0.0719608	1.30737	-2.12517	0.00010811	0.00339429	0.0803098	0.0182131	0.0985229	0.203284	0.0333551	0.0760881	-0.056152	0
1.414	0.0320102	0.0173177	0.0111439	0.00035672	0.612028	0.0676908	1.30737	-2.14479	0.00010499	0.00313515	0.0813905	0.0171324	0.0985229	0.203349	0.0333554	0.0760946	-0.048828	0
1.416	0.0400577	0.0172955	-0.00367897	-0.00014737	0.614643	0.0633816	1.30737	-2.16441	-0.00034883	0.00290175	0.0824811	0.0160418	0.0985229	0.203421	0.0333551	0.0761006	-0.031738	0
1.418	0.0352424	0.0173028	-0.0141679	-0.00049931	0.617257	0.0590332	1.30737	-2.18403	-0.0010467	0.0027223	0.0835817	0.0149412	0.0985229	0.203497	0.0333537	0.0761063	-0.029297	0
1.42	0.0368255	0.0173312	-0.0179992	-0.00066283	0.619872	0.0546455	1.30737	-2.20365	-0.00165919	0.0026125	0.0846922	0.0138307	0.0985229	0.203569	0.033351	0.0761116	-0.012207	0
1.422	0.0304272	0.0173672	-0.0167553	-0.00050982	0.622487	0.0502186	1.30737	-2.22327	-0.00188653	0.00258112	0.0858127	0.0127102	0.0985229	0.203636	0.0333475	0.0761168	0.0024414	0
1.424	0.0368255	0.0174007	-0.0128399	-0.00047283	0.625102	0.0457524	1.30737	-2.24289	-0.00159803	0.00262862	0.086943	0.0115798	0.0985229	0.203703	0.033344	0.076122	-0.029297	0
1.426	0.0400577	0.0174263	-0.00794915	-0.00031842	0.627716	0.041247	1.30737	-2.26251	-0.00089219	0.00273186	0.0880834	0.0104395	0.0985229	0.20378	0.0333415	0.0761273	-0.014648	0
1.428	0.0336593	0.0174422	-0.0031655	-0.00010655	0.630331	0.0367024	1.30737	-2.28213	-5.104e-05	0.00285071	0.0892336	0.0092893	0.0985229	0.203854	0.0333405	0.0761329	-0.021973	0
1.43	0.0336593	0.0174486	0.00078341	2.637e-05	0.632946	0.0321185	1.30737	-2.30175	0.00058891	0.0029487	0.0903938	0.00812913	0.0985229	0.203921	0.0333411	0.0761387	0.0073242	0
1.432	0.027195	0.017447	0.00352524	9.587e-05	0.63556	0.0274954	1.30737	-2.32137	0.00078932	0.00299749	0.0915639	0.00695903	0.0985229	0.203982	0.0333425	0.0761447	0.012207	0
1.434	0.0175645	0.0174399	0.00505023	8.87e-05	0.638175	0.022833	1.30737	-2.34099	0.000517	0.00298151	0.0927439	0.005779	0.0985229	0.204027	0.0333438	0.0761507	0.012207	0
1.436	0.0191476	0.0174299	0.00555351	0.00010634	0.64079	0.0181314	1.30737	-2.36061	-4.194e-05	0.00290389	0.0939339	0.00458903	0.0985229	0.204063	0.0333442	0.0761565	-0.019531	0
1.438	0.0191476	0.0174187	0.00527442	0.00010099	0.643405	0.0133906	1.30737	-2.38023	-0.00056752	0.00277302	0.0951338	0.00338913	0.0985229	0.204102	0.0333436	0.0761622	-0.014648	0
1.44	0.0175645	0.0174082	0.00446472	7.842e-05	0.646019	0.00861052	1.30737	-2.39985	-0.00075363	0.00259173	0.0963436	0.00217931	0.0985229	0.204138	0.0333423	0.0761676	0.014648	0
1.442	0.0175645	0.0173993	0.00341814	6.004e-05	0.648634	0.0037912	1.30737	-2.41947	-0.00044991	0.00236029	0.0975634	0.00095955	0.0985229	0.204174	0.0333411	0.0761725	0.0048828	-1909.36
1.444	0.0126833	0.0173924	0.00243472	3.088e-05	0.651249	0	0	0	0.00026958	0.0020747	0	0	0	0.204204	0.0333409	0.076177	0.019531	0
1.446	0.0111002	0.0173876	0.00171952	1.909e-05	0.651249	0	0	0	0.00114278	0.00173254	0	0	0	0.204228	0.0333423	0.0761808	0.026855	0
1.448	0.007868	0.0173841	0.00133639	1.051e-05	0.651249	0	0	0	0.00184065	0.00134648	0	0	0	0.204247	0.0333453	0.0761839	0.012207	0
1.45	0.00463584	0.0173814	0.00125905	5.84e-06	0.651249	0	0	0	0.00211567	0.00093826	0	0	0	0.204259	0.0333493	0.0761861	0.014648	0
1.452	0.00463584	0.0173789	0.0014424	6.69e-06	0.651249	0	0	0	0.0019126	0.00052477	0	0	0	0.204268	0.0333533	0.0761876	0.0024414	0
1.454	0	0.017376	0.00183724	0	0.651249	0	0	0	0.00139251	0.000121	0	0	0	0.204273	0.0333566	0.0761882	-0.0048828	0
1.456	0	0.0173724	0.00236076	0	0.651249	0	0	0	0.0008574	-0.00025224	0	0	0	0.204273	0.0333589	0.0761881	-0.014648	0
1.458	0	0.0173676	0.00289404	0	0.651249	0	0	0	0.00061061	-0.00057034	0	0	0	0.204273	0.0333603	0.0761873	-0.012207	0
1.46	0	0.0173619	0.00332685	0	0.651249	0	0	0	0.00081898	-0.00081086	0	0	0	0.204273	0.0333618	0.0761859	-0.0024414	0
1.462	0	0.0173552	0.0035964	0	0.651249	0	0	0	0.00143746	-0.00095904	0	0	0	0.204273	0.033364	0.0761841	-0.0048828	0
1.464	0	0.017348	0.00367748	0	0.651249	0	0	0	0.00222803	-0.00101175	0	0	0	0.204273	0.0333677	0.0761822	0.029297	0
1.466	0	0.0173407	0.0035704	0	0.651249	0	0	0	0.00286766	-0.00097818	0	0	0	0.204273	0.0333728	0.0761802	0.0048828	0
1.468	0	0.0173335	0.00331232	0	0.651249	0	0	0	0.00309786	-0.00088326	0	0	0	0.204273	0.0333787	0.0761783	0.0048828	0
1.47	0	0.0173269	0.00288102	0	0.651249	0	0	0	0.00284274	-0.00076837	0	0	0	0.204273	0.0333847	0.0761767	0	0
1.472	0	0.0173211	0.00202188	0	0.651249	0	0	0	0.00224055	-0.00067688	0	0	0	0.204273	0.0333898	0.0761752	-0.01709	0
1.474	0	0.0173171	0.00033917	0	0.651249	0	0	0	0.0015779	-0.000636	0	0	0	0.204273	0.0333936	0.0761739	-0.01709	0
1.476	0	0.0173164	-0.00226705	0	0.651249	0	0	0	0.00115726	-0.00065101	0	0	0	0.204273	0.0333963	0.0761726	-0.021973	0
1.478	0	0.0173209	-0.00526092	0	0.651249	0	0	0	0.00115824	-0.00071089	0	0	0	0.204273	0.0333986	0.0761713	-0.026855	0
1.48	0	0.0173315	-0.00769618	0	0.651249	0	0	0	0.00155801	-0.00079943	0	0	0	0.204273	0.0334014	0.0761697	-0.012207	0
1.482	0	0.0173469	-0.0088558	0	0.651249	0	0	0	0.0021438	-0.00090113	0	0	0	0.204273	0.0334051	0.0761681	-0.01709	0
1.484	0	0.0173646	-0.00863023	0	0.651249	0	0	0	0.00260832	-0.00099904	0	0	0	0.204273	0.0334098	0.0761662	-0.0097656	0
1.486	0	0.0173818	-0.00736964	0	0.651249	0	0	0	0.00268723	-0.00107501	0	0	0	0.204273	0.0334151	0.0761641	-0.0097656	0
1.488	0	0.0173966	-0.00556716	0	0.651249	0	0	0	0.00227906	-0.00111054	0	0	0	0.204273	0.0334201	0.0761619	-0.012207	0
1.49	0	0.0174077	-0.00367787	0	0.651249	0	0	0	0.00149151	-0.0010822	0	0	0	0.204273	0.0334238	0.0761597	-0.01709	0
1.492	0	0.0174151	-0.00206076	0	0.651249	0	0	0	0.00059279	-0.00096464	0	0	0	0.204273	0.0334259	0.0761576	-0.012207	0
1.494	0	0.0174192	-0.00091739	0	0.651249	0	0	0	-0.00010845	-0.0007455	0	0	0	0.204273	0.0334264	0.0761559	-0.029297	0
1.496	0	0.017421	-0.00026356	0	0.651249	0	0	0	-0.00040093	-0.00043517	0	0	0	0.204273	0.0334259	0.0761548	-0.031738	0
1.498	0	0.0174215	-3.323e-05	0	0.651249	0	0	0	-0.00026445	-6.397e-05	0	0	0	0.204273	0.0334252	0.0761543	-0.041504	0
1.5	0	0.0174216	-0.00016292	0	0.651249	0	0	0	0.00012526	0.00032894	0	0	0	0.204273	0.0334251	0.0761545	-0.031738	0
1.502	0	0.0174219	-0.00055805	0	0.651249	0	0	0	0.00048174	0.0007096	0	0	0	0.204273	0.0334257	0.0761556	-0.029297	0
1.504	0	0.017423	-0.00112162	0	0.651249	0	0	0	0.00054122	0.0010538	0	0	0	0.204273	0.0334267	0.0761573	-0.036621	0
1.506	0	0.0174253	-0.00180399	0	0.651249	0	0	0	0.00018209	0.00134254	0	0	0	0.204273	0.0334274	0.0761597	-0.031738	0
1.508	0	0.0174289	-0.00248903	0	0.651249	0	0	0	-0.00052265	0.00156253	0	0	0	0.204273	0.0334271	0.0761626	-0.031738	0
1.51	0	0.0174339	-0.0029372	0	0.651249	0	0	0	-0.00134019	0.00171054	0	0	0	0.204273	0.0334252	0.0761659	-0.026855	0
1.512	0	0.0174398	-0.00297306	0	0.651249	0	0	0	-0.00198316	0.00179253	0	0	0	0.204273	0.0334219	0.0761694	-0.021973	0
1.514	0	0.0174457	-0.00264047	0	0.651249	0	0	0	-0.00223865	0.00181935	0	0	0	0.204273	0.0334177	0.076173	-0.012207	0
1.516	0	0.017451	-0.00213437	0	0.651249	0	0	0	-0.00206476	0.00180145	0	0	0	0.204273	0.0334134	0.0761766	-0.021973	0
1.518	0	0.0174552	-0.00165237	0	0.651249	0	0	0	-0.00161066	0.0017401	0	0	0	0.204273	0.0334097	0.0761802	-0.024414	0
1.52	0	0.0174585	-0.00130351	0	0.651249	0	0	0	-0.00114697	0.00162383	0	0	0	0.204273	0.033407	0.0761836	-0.026855	0
1.522	0	0.0174612	-0.00108766	0	0.651249	0	0	0	-0.00094088	0.00144093	0	0	0	0.204273	0.0334049	0.0761866	-0.019531	0
1.524	0	0.0174633	-0.00092105	0	0.651249	0	0	0	-0.00113605	0.0011942	0	0	0	0.204273	0.0334028	0.0761893	-0.01709	0
1.526	0	0.0174652	-0.00070849	0	0.651249	0	0	0	-0.00168819	0.00090349	0	0	0	0.204273	0.0334	0.0761913	-0.014648	0
1.528	0	0.0174666	-0.00042698	0	0.651249	0	0	0	-0.00238577	0.00060299	0	0	0	0.204273	0.0333959	0.0761929	-0.024414	0
1.53	0	0.0174674	-0.00010134	0	0.651249	0	0	0	-0.00294986	0.00033186	0	0	0	0.204273	0.0333906	0.0761938	-0.021973	0
1.532	0	0.0174677	0.00029792	0	0.651249	0	0	0	-0.00316332	0.00011875	0	0	0	0.204273	0.0333845	0.0761942	-0.019531	0
1.534	0	0.0174671	0.00082485	0	0.651249	0	0	0	-0.0029674	-2.393e-05	0	0	0	0.204273	0.0333783	0.0761943	-0.014648	0
1.536	0	0.0174654	0.00140984	0	0.651249	0	0	0	-0.0024851	-9.486e-05	0	0	0	0.204273	0.0333729	0.0761942	-0.014648	0
1.538	0	0.0174626	0.00183524	0	0.651249	0	0	0	-0.00196269	-9.954e-05	0	0	0	0.204273	0.0333684	0.076194	-0.024414	0
1.54	0	0.0174589	0.00190936	0	0.651249	0	0	0	-0.00165571	-4.935e-05	0	0	0	0.204273	0.0333648	0.0761939	-0.021973	0
1.542	0	0.0174551	0.00162573	0	0.651249	0	0	0	-0.0017122	3.97e-05	0	0	0	0.204273	0.0333614	0.0761939	-0.0097656	0
1.544	0	0.0174518	0.00108755	0	0.651249	0	0	0	-0.00210647	0.00015052	0	0	0	0.204273	0.0333576	0.076194	-0.014648	0
1.546	0	0.0174497	0.00034731	0	0.651249	0	0	0	-0.00265122	0.00026888	0	0	0	0.204273	0.0333529	0.0761945	-0.0024414	0
1.548	0	0.017449	-0.00056367	0	0.651249	0	0	0	-0.00308267	0.00038673	0	0	0	0.204273	0.0333471	0.0761951	-0.014648	0
1.55	0	0.0174501	-0.00151435	0	0.651249	0	0	0	-0.00318077	0.0005048	0	0	0	0.204273	0.0333409	0.076196	-0.014648	0
1.552	0	0.0174531	-0.00227824	0	0.651249	0	0	0	-0.00287032	0.00063146	0	0	0	0.204273	0.0333348	0.0761972	-0.014648	0
1.554	0	0.0174577	-0.00264369	0	0.651249	0	0	0	-0.002257	0.00077676	0	0	0	0.204273	0.0333297	0.0761986	-0.012207	0
1.556	0	0.017463	-0.00253686	0	0.651249	0	0	0	-0.00157996	0.00094566	0	0	0	0.204273	0.0333258	0.0762003	-0.021973	0
1.558	0	0.017468	-0.0020831	0	0.651249	0	0	0	-0.00110124	0.0011356	0	0	0	0.204273	0.0333232	0.0762024	-0.014648	0
1.56	0	0.0174722	-0.00152112	0	0.651249	0	0	0	-0.00098619	0.00134017	0	0	0	0.204273	0.0333211	0.0762048	-0.014648	0
1.562	0	0.0174753	-0.00102515	0	0.651249	0	0	0	-0.00123051	0.00155505	0	0	0	0.204273	0.0333189	0.0762077	-0.01709	0
1.564	0	0.0174773	-0.00062397	0	0.651249	0	0	0	-0.00166443	0.00177973	0	0	0	0.204273	0.033316	0.0762111	-0.019531	0
1.566	0	0.0174786	-0.00026984	0	0.651249	0	0	0	-0.00203008	0.00201348	0	0	0	0.204273	0.0333123	0.0762149	-0.01709	0
1.568	0	0.0174791	5.759e-05	0	0.651249	0	0	0	-0.00209673	0.00225205	0	0	0	0.204273	0.0333082	0.0762191	-0.014648	0
1.57	0	0.017479	0.00031176	0	0.651249	0	0	0	-0.00176523	0.00248788	0	0	0	0.204273	0.0333043	0.0762239	-0.012207	0
1.572	0	0.0174784	0.00041582	0	0.651249	0	0	0	-0.00111639	0.00270797	0	0	0	0.204273	0.0333014	0.0762291	-0.01709	0
1.574	0	0.0174775	0.00032703	0	0.651249	0	0	0	-0.0003773	0.00289108	0	0	0	0.204273	0.0332999	0.0762347	-0.0097656	0
1.576	0	0.0174769	6.95e-05	0	0.651249	0	0	0	0.00018196	0.00301548	0	0	0	0.204273	0.0332997	0.0762406	-0.01709	0
1.578	0	0.0174767	-0.00028177	0	0.651249	0	0	0	0.00037109	0.00307183	0	0	0	0.204273	0.0333003	0.0762467	-0.012207	0
1.58	0	0.0174773	-0.00063058	0	0.651249	0	0	0	0.00016293	0.00306637	0	0	0	0.204273	0.0333008	0.0762528	-0.019531	0
1.582	0	0.0174786	-0.00088029	0	0.651249	0	0	0	-0.00029915	0.00301329	0	0	0	0.204273	0.0333007	0.0762589	-0.0097656	0
1.584	0	0.0174803	-0.00096458	0	0.651249	0	0	0	-0.00076905	0.00292611	0	0	0	0.204273	0.0332996	0.0762648	-0.01709	0
1.586	0	0.0174823	-0.00088833	0	0.651249	0	0	0	-0.00100861	0.002816	0	0	0	0.204273	0.0332978	0.0762706	-0.014648	0
1.588	0	0.017484	-0.00073335	0	0.651249	0	0	0	-0.00089309	0.00269336	0	0	0	0.204273	0.0332959	0.0762761	-0.014648	0
1.59	0	0.0174855	-0.00059306	0	0.651249	0	0	0	-0.00046479	0.00256455	0	0	0	0.204273	0.0332946	0.0762813	-0.012207	0
1.592	0	0.0174867	-0.00049706	0	0.651249	0	0	0	9.024e-05	0.00242621	0	0	0	0.204273	0.0332942	0.0762863	-0.0073242	0
1.594	0	0.0174877	-0.00042542	0	0.651249	0	0	0	0.00053176	0.00226704	0	0	0	0.204273	0.0332948	0.076291	-0.021973	0
1.596	0	0.0174885	-0.0003743	0	0.651249	0	0	0	0.00067817	0.00207698	0	0	0	0.204273	0.033296	0.0762953	-0.012207	0
1.598	0	0.0174893	-0.00036865	0	0.651249	0	0	0	0.00049072	0.00185222	0	0	0	0.204273	0.0332972	0.0762993	-0.014648	0
1.6	0	0.01749	-0.00043044	0	0.651249	0	0	0	9.188e-05	0.0015935	0	0	0	0.204273	0.0332978	0.0763027	-0.01709	0
1.602	0	0.0174909	-0.00055732	0	0.651249	0	0	0	-0.00029181	0.00130458	0	0	0	0.204273	0.0332976	0.0763056	-0.024414	0
1.604	0	0.017492	-0.00071491	0	0.651249	0	0	0	-0.00043602	0.00099079	0	0	0	0.204273	0.0332968	0.0763079	-0.019531	0
1.606	0	0.0174934	-0.00082942	0	0.651249	0	0	0	-0.00022154	0.00065901	0	0	0	0.204273	0.0332962	0.0763096	-0.01709	0
1.608	0	0.0174951	-0.00080091	0	0.651249	0	0	0	0.00031267	0.00032072	0	0	0	0.204273	0.0332963	0.0763106	-0.024414	0
1.61	0	0.0174967	-0.00057484	0	0.651249	0	0	0	0.00098627	-1.09e-05	0	0	0	0.204273	0.0332976	0.0763109	-0.021973	0
1.612	0	0.0174978	-0.0002271	0	0.651249	0	0	0	0.00155678	-0.00032896	0	0	0	0.204273	0.0333001	0.0763105	-0.014648	0
1.614	0	0.0174983	5.269e-05	0	0.651249	0	0	0	0.00182678	-0.00062896	0	0	0	0.204273	0.0333035	0.0763096	-0.019531	0
1.616	0	0.0174982	9.597e-05	0	0.651249	0	0	0	0.00173072	-0.00089771	0	0	0	0.204273	0.0333071	0.076308	-0.026855	0
1.618	0	0.017498	-0.00010847	0	0.651249	0	0	0	0.00136279	-0.0011152	0	0	0	0.204273	0.0333101	0.076306	-0.024414	0
1.62	0	0.0174982	-0.00039977	0	0.651249	0	0	0	0.0009334	-0.00126956	0	0	0	0.204273	0.0333125	0.0763036	-0.021973	0
1.622	0	0.017499	-0.00056312	0	0.651249	0	0	0	0.00067309	-0.00136727	0	0	0	0.204273	0.033314	0.076301	-0.012207	0
1.624	0	0.0175001	-0.00047511	0	0.651249	0	0	0	0.0007278	-0.00142946	0	0	0	0.204273	0.0333155	0.0762982	-0.019531	0
1.626	0	0.0175011	-0.00016109	0	0.651249	0	0	0	0.00109334	-0.00148101	0	0	0	0.204273	0.0333173	0.0762953	-0.019531	0
1.628	0	0.0175014	0.00025189	0	0.651249	0	0	0	0.00161776	-0.00154033	0	0	0	0.204273	0.03332	0.0762923	-0.026855	0
1.63	0	0.0175009	0.00060752	0	0.651249	0	0	0	0.00207013	-0.00161364	0	0	0	0.204273	0.0333237	0.0762891	-0.019531	0
1.632	0	0.0174997	0.00078064	0	0.651249	0	0	0	0.00224541	-0.00169404	0	0	0	0.204273	0.033328	0.0762858	-0.01709	0
1.634	0	0.0174981	0.00073927	0	0.651249	0	0	0	0.00205819	-0.0017625	0	0	0	0.204273	0.0333323	0.0762823	-0.019531	0
1.636	0	0.0174966	0.00054482	0	0.651249	0	0	0	0.00158127	-0.00179434	0	0	0	0.204273	0.0333359	0.0762788	-0.029297	0
1.638	0	0.0174955	0.00026706	0	0.651249	0	0	0	0.00101084	-0.00177439	0	0	0	0.204273	0.0333385	0.0762752	-0.014648	0
1.64	0	0.017495	-5.22e-05	0	0.651249	0	0	0	0.00057557	-0.00170488	0	0	0	0.204273	0.0333401	0.0762717	-0.012207	0
1.642	0	0.0174951	-0.00033926	0	0.651249	0	0	0	0.00043203	-0.00159632	0	0	0	0.204273	0.0333411	0.0762685	-0.01709	0
1.644	0	0.0174958	-0.00046378	0	0.651249	0	0	0	0.00059385	-0.00145851	0	0	0	0.204273	0.0333421	0.0762654	-0.019531	0
1.646	0	0.0174967	-0.00032283	0	0.651249	0	0	0	0.00092759	-0.00130156	0	0	0	0.204273	0.0333437	0.0762626	-0.021973	0
1.648	0	0.0174974	4.731e-05	0	0.651249	0	0	0	0.00121545	-0.00113704	0	0	0	0.204273	0.0333458	0.0762602	-0.024414	0
1.65	0	0.0174973	0.00045773	0	0.651249	0	0	0	0.00125567	-0.00097616	0	0	0	0.204273	0.0333483	0.0762581	-0.014648	0
1.652	0	0.0174964	0.00067865	0	0.651249	0	0	0	0.00095516	-0.0008292	0	0	0	0.204273	0.0333505	0.0762563	-0.0073242	0
1.654	0	0.017495	0.00058381	0	0.651249	0	0	0	0.00037186	-0.00070422	0	0	0	0.204273	0.0333518	0.0762547	-0.019531	0
1.656	0	0.0174938	0.0002277	0	0.651249	0	0	0	-0.00031267	-0.00060342	0	0	0	0.204273	0.0333519	0.0762534	-0.0097656	0
1.658	0	0.0174934	-0.00020349	0	0.651249	0	0	0	-0.00087614	-0.00052112	0	0	0	0.204273	0.0333507	0.0762523	-0.0097656	0
1.66	0	0.0174938	-0.00055916	0	0.651249	0	0	0	-0.00115485	-0.00044608	0	0	0	0.204273	0.0333487	0.0762513	-0.012207	0
1.662	0	0.0174949	-0.00083873	0	0.651249	0	0	0	-0.00111421	-0.00036796	0	0	0	0.204273	0.0333464	0.0762505	-0.0097656	0
1.664	0	0.0174966	-0.0010951	0	0.651249	0	0	0	-0.00085938	-0.00028446	0	0	0	0.204273	0.0333444	0.0762499	-0.0073242	0
1.666	0	0.0174988	-0.00128973	0	0.651249	0	0	0	-0.00058361	-0.0001998	0	0	0	0.204273	0.033343	0.0762494	-0.0097656	0
1.668	0	0.0175013	-0.0013229	0	0.651249	0	0	0	-0.00047922	-0.00011455	0	0	0	0.204273	0.0333419	0.0762491	-0.012207	0
1.67	0	0.017504	-0.00116248	0	0.651249	0	0	0	-0.00065059	-1.676e-05	0	0	0	0.204273	0.0333408	0.0762489	-0.01709	0
1.672	0	0.0175063	-0.00088152	0	0.651249	0	0	0	-0.00106548	0.00011582	0	0	0	0.204273	0.0333391	0.076249	-0.014648	0
1.674	0	0.0175081	-0.00057573	0	0.651249	0	0	0	-0.0015676	0.00029994	0	0	0	0.204273	0.0333364	0.0762495	-0.012207	0
1.676	0	0.0175092	-0.00029773	0	0.651249	0	0	0	-0.00194819	0.00053204	0	0	0	0.204273	0.0333329	0.0762503	-0.024414	0
1.678	0	0.0175098	-8.099e-05	0	0.651249	0	0	0	-0.00204397	0.00078755	0	0	0	0.204273	0.0333289	0.0762516	-0.0048828	0
1.68	0	0.01751	4.607e-05	0	0.651249	0	0	0	-0.00181358	0.00102922	0	0	0	0.204273	0.0333251	0.0762534	-0.0097656	0
1.682	0	0.0175099	8.144e-05	0	0.651249	0	0	0	-0.00135658	0.00121912	0	0	0	0.204273	0.0333219	0.0762557	-0.01709	0
1.684	0	0.0175097	2.568e-05	0	0.651249	0	0	0	-0.00086847	0.00133183	0	0	0	0.204273	0.0333197	0.0762582	-0.01709	0
1.686	0	0.0175097	-0.00013798	0	0.651249	0	0	0	-0.00055415	0.00136121	0	0	0	0.204273	0.0333183	0.0762609	-0.0097656	0
1.688	0	0.01751	-0.00039157	0	0.651249	0	0	0	-0.00053782	0.00131615	0	0	0	0.204273	0.0333171	0.0762636	-0.0024414	0
1.69	0	0.0175107	-0.00064134	0	0.651249	0	0	0	-0.00080781	0.00121129	0	0	0	0.204273	0.0333158	0.0762661	-0.01709	0
1.692	0	0.017512	-0.00075528	0	0.651249	0	0	0	-0.00122255	0.00105849	0	0	0	0.204273	0.0333138	0.0762684	-0.014648	0
1.694	0	0.0175135	-0.00063474	0	0.651249	0	0	0	-0.00157588	0.00086353	0	0	0	0.204273	0.033311	0.0762703	-0.0097656	0
1.696	0	0.0175148	-0.00026921	0	0.651249	0	0	0	-0.0016904	0.00062863	0	0	0	0.204273	0.0333077	0.0762718	-0.01709	0
1.698	0	0.0175153	0.00024405	0	0.651249	0	0	0	-0.00149699	0.0003581	0	0	0	0.204273	0.0333045	0.0762728	-0.012207	0
1.7	0	0.0175149	0.00072792	0	0.651249	0	0	0	-0.00106573	6.549e-05	0	0	0	0.204273	0.033302	0.0762732	-0.0073242	0
1.702	0	0.0175134	0.00100664	0	0.651249	0	0	0	-0.00057333	-0.00022597	0	0	0	0.204273	0.0333003	0.0762731	-0.0073242	0
1.704	0	0.0175114	0.00100092	0	0.651249	0	0	0	-0.00022182	-0.00049453	0	0	0	0.204273	0.0332995	0.0762723	-0.01709	0
1.706	0	0.0175094	0.00075069	0	0.651249	0	0	0	-0.00014703	-0.00073235	0	0	0	0.204273	0.0332992	0.0762711	-0.0097656	0
1.708	0	0.0175079	0.00034804	0	0.651249	0	0	0	-0.00035879	-0.00094501	0	0	0	0.204273	0.0332986	0.0762694	-0.0048828	0
1.71	0	0.0175072	-0.00012769	0	0.651249	0	0	0	-0.00073879	-0.00113887	0	0	0	0.204273	0.0332976	0.0762673	-0.012207	0
1.712	0	0.0175075	-0.00061543	0	0.651249	0	0	0	-0.00109543	-0.00131334	0	0	0	0.204273	0.0332957	0.0762649	-0.012207	0
1.714	0	0.0175087	-0.00105375	0	0.651249	0	0	0	-0.00125014	-0.00146451	0	0	0	0.204273	0.0332934	0.0762621	-0.012207	0
1.716	0	0.0175108	-0.00138413	0	0.651249	0	0	0	-0.00111725	-0.0015874	0	0	0	0.204273	0.033291	0.0762591	-0.01709	0
1.718	0	0.0175135	-0.00156538	0	0.651249	0	0	0	-0.00074159	-0.00167426	0	0	0	0.204273	0.0332892	0.0762558	-0.014648	0
1.72	0	0.0175167	-0.00156218	0	0.651249	0	0	0	-0.0002754	-0.00171395	0	0	0	0.204273	0.0332881	0.0762524	-0.0097656	0
1.722	0	0.0175198	-0.0013444	0	0.651249	0	0	0	9.333e-05	-0.00169541	0	0	0	0.204273	0.0332879	0.076249	-0.0048828	0
1.724	0	0.0175225	-0.00094141	0	0.651249	0	0	0	0.00022629	-0.00161732	0	0	0	0.204273	0.0332883	0.0762457	-0.012207	0
1.726	0	0.0175244	-0.00047274	0	0.651249	0	0	0	9.658e-05	-0.00149435	0	0	0	0.204273	0.0332886	0.0762426	-0.012207	0
1.728	0	0.0175253	-8.544e-05	0	0.651249	0	0	0	-0.00019926	-0.00134823	0	0	0	0.204273	0.0332885	0.0762397	-0.0073242	0
1.73	0	0.0175255	0.00013712	0	0.651249	0	0	0	-0.0004861	-0.00119645	0	0	0	0.204273	0.0332878	0.0762372	-0.014648	0
1.732	0	0.0175252	0.00021003	0	0.651249	0	0	0	-0.00059187	-0.00105104	0	0	0	0.204273	0.0332867	0.0762349	-0.014648	0
1.734	0	0.0175248	0.00021558	0	0.651249	0	0	0	-0.00042643	-0.00091911	0	0	0	0.204273	0.0332857	0.076233	-0.01709	0
1.736	0	0.0175244	0.00025039	0	0.651249	0	0	0	-2.231e-05	-0.0008016	0	0	0	0.204273	0.0332853	0.0762313	-0.014648	0
1.738	0	0.0175239	0.00037996	0	0.651249	0	0	0	0.0004792	-0.00069568	0	0	0	0.204273	0.0332857	0.0762298	-0.012207	0
1.74	0	0.0175231	0.0005949	0	0.651249	0	0	0	0.00089081	-0.00060075	0	0	0	0.204273	0.0332871	0.0762285	-0.019531	0
1.742	0	0.0175219	0.00080095	0	0.651249	0	0	0	0.00106258	-0.00052134	0	0	0	0.204273	0.033289	0.0762273	-0.01709	0
1.744	0	0.0175203	0.00087942	0	0.651249	0	0	0	0.00094708	-0.00046074	0	0	0	0.204273	0.0332911	0.0762264	-0.012207	0
1.746	0	0.0175186	0.00076975	0	0.651249	0	0	0	0.00061844	-0.00040895	0	0	0	0.204273	0.0332926	0.0762255	-0.0024414	0
1.748	0	0.017517	0.00051375	0	0.651249	0	0	0	0.00023884	-0.00033931	0	0	0	0.204273	0.0332935	0.0762247	-0.01709	0
1.75	0	0.017516	0.0002525	0	0.651249	0	0	0	-1.45e-05	-0.00022289	0	0	0	0.204273	0.0332937	0.0762242	-0.019531	0
1.752	0	0.0175155	0.00015364	0	0.651249	0	0	0	-3.02e-05	-5.038e-05	0	0	0	0.204273	0.0332937	0.0762239	-0.01709	0
1.754	0	0.0175152	0.00028222	0	0.651249	0	0	0	0.00018806	0.00016059	0	0	0	0.204273	0.0332938	0.076224	-0.014648	0
1.756	0	0.0175146	0.00053874	0	0.651249	0	0	0	0.00052664	0.00037835	0	0	0	0.204273	0.0332945	0.0762246	-0.01709	0
1.758	0	0.0175135	0.00074206	0	0.651249	0	0	0	0.0008152	0.00057308	0	0	0	0.204273	0.0332959	0.0762255	-0.01709	0
1.76	0	0.0175121	0.00077222	0	0.651249	0	0	0	0.0009053	0.0007239	0	0	0	0.204273	0.0332976	0.0762268	-0.024414	0
1.762	0	0.0175105	0.00064133	0	0.651249	0	0	0	0.00074126	0.00082067	0	0	0	0.204273	0.0332992	0.0762284	-0.012207	0
1.764	0	0.0175092	0.00045142	0	0.651249	0	0	0	0.00038919	0.00086395	0	0	0	0.204273	0.0333004	0.07623	-0.014648	0
1.766	0	0.0175083	0.00031298	0	0.651249	0	0	0	8.07e-06	0.00086403	0	0	0	0.204273	0.0333008	0.0762318	-0.01709	0
1.768	0	0.0175077	0.00028984	0	0.651249	0	0	0	-0.0002233	0.00083885	0	0	0	0.204273	0.0333005	0.0762335	-0.012207	0
1.77	0	0.0175071	0.00036383	0	0.651249	0	0	0	-0.000188	0.0008109	0	0	0	0.204273	0.0333001	0.0762351	-0.0097656	0
1.772	0	0.0175064	0.00043979	0	0.651249	0	0	0	0.00011833	0.00080299	0	0	0	0.204273	0.0333001	0.0762367	-0.019531	0
1.774	0	0.0175055	0.00041945	0	0.651249	0	0	0	0.00058822	0.00083334	0	0	0	0.204273	0.0333008	0.0762384	-0.019531	0
1.776	0	0.0175047	0.00028458	0	0.651249	0	0	0	0.00105057	0.00091007	0	0	0	0.204273	0.0333024	0.0762401	-0.019531	0
1.778	0	0.0175041	0.00010448	0	0.651249	0	0	0	0.00134497	0.00102795	0	0	0	0.204273	0.0333048	0.0762421	-0.014648	0
1.78	0	0.0175039	-3.117e-05	0	0.651249	0	0	0	0.00139085	0.00117244	0	0	0	0.204273	0.0333075	0.0762442	-0.012207	0
1.782	0	0.017504	-5.481e-05	0	0.651249	0	0	0	0.00122152	0.00132477	0	0	0	0.204273	0.0333102	0.0762468	-0.01709	0
1.784	0	0.0175041	0.00010046	0	0.651249	0	0	0	0.00096648	0.00146261	0	0	0	0.204273	0.0333123	0.0762495	-0.019531	0
1.786	0	0.0175039	0.00047154	0	0.651249	0	0	0	0.00078938	0.00156384	0	0	0	0.204273	0.0333141	0.0762526	-0.021973	0
1.788	0	0.0175029	0.00097211	0	0.651249	0	0	0	0.00081086	0.00161215	0	0	0	0.204273	0.0333157	0.0762557	-0.0097656	0
1.79	0	0.017501	0.00140199	0	0.651249	0	0	0	0.00105079	0.0015967	0	0	0	0.204273	0.0333176	0.0762589	-0.014648	0
1.792	0	0.0174982	0.00158347	0	0.651249	0	0	0	0.00141672	0.00151067	0	0	0	0.204273	0.03332	0.076262	-0.019531	0
1.794	0	0.017495	0.00146641	0	0.651249	0	0	0	0.0017456	0.00135325	0	0	0	0.204273	0.0333232	0.0762649	-0.0097656	0
1.796	0	0.0174921	0.00110863	0	0.651249	0	0	0	0.00187802	0.00113053	0	0	0	0.204273	0.0333268	0.0762674	-0.014648	0
1.798	0	0.0174899	0.00059988	0	0.651249	0	0	0	0.00172872	0.00085497	0	0	0	0.204273	0.0333304	0.0762694	-0.0097656	0
1.8	0	0.0174887	3.834e-05	0	0.651249	0	0	0	0.00132276	0.00054682	0	0	0	0.204273	0.0333335	0.0762708	-0.014648	0
1.802	0	0.0174886	-0.00046579	0	0.651249	0	0	0	0.00078468	0.00023652	0	0	0	0.204273	0.0333356	0.0762716	-0.01709	0
1.804	0	0.0174895	-0.00082406	0	0.651249	0	0	0	0.00028479	-3.973e-05	0	0	0	0.204273	0.0333367	0.0762718	-0.019531	0
1.806	0	0.0174912	-0.00098972	0	0.651249	0	0	0	-3.593e-05	-0.00025102	0	0	0	0.204273	0.0333369	0.0762715	-0.01709	0
1.808	0	0.0174931	-0.00093487	0	0.651249	0	0	0	-0.00012822	-0.00037875	0	0	0	0.204273	0.0333367	0.0762709	-0.012207	0
1.81	0	0.017495	-0.00065427	0	0.651249	0	0	0	-5.295e-05	-0.00041454	0	0	0	0.204273	0.0333365	0.0762701	-0.0097656	0
1.812	0	0.0174963	-0.00021325	0	0.651249	0	0	0	5.297e-05	-0.00035787	0	0	0	0.204273	0.0333365	0.0762693	-0.0048828	0
1.814	0	0.0174967	0.00023764	0	0.651249	0	0	0	4.381e-05	-0.00022025	0	0	0	0.204273	0.0333367	0.0762687	-0.014648	0
1.816	0	0.0174963	0.00054501	0	0.651249	0	0	0	-0.00016717	-3.039e-05	0	0	0	0.204273	0.0333365	0.0762685	-0.014648	0
1.818	0	0.0174952	0.00064683	0	0.651249	0	0	0	-0.00056781	0.00016719	0	0	0	0.204273	0.0333358	0.0762686	-0.012207	0
1.82	0	0.0174939	0.00055044	0	0.651249	0	0	0	-0.00105121	0.00032317	0	0	0	0.204273	0.0333342	0.0762691	-0.0073242	0
1.822	0	0.0174928	0.00028644	0	0.651249	0	0	0	-0.00146314	0.0004018	0	0	0	0.204273	0.0333317	0.0762698	-0.012207	0
1.824	0	0.0174922	-5.479e-05	0	0.651249	0	0	0	-0.00167311	0.00039267	0	0	0	0.204273	0.0333285	0.0762706	-0.0024414	0
1.826	0	0.0174923	-0.00034216	0	0.651249	0	0	0	-0.0016353	0.0003055	0	0	0	0.204273	0.0333252	0.0762713	-0.014648	0
1.828	0	0.017493	-0.00050463	0	0.651249	0	0	0	-0.00140959	0.00015658	0	0	0	0.204273	0.0333222	0.0762718	-0.012207	0
1.83	0	0.017494	-0.00053237	0	0.651249	0	0	0	-0.00113369	-3.89e-05	0	0	0	0.204273	0.0333196	0.0762719	-0.01709	0
1.832	0	0.0174951	-0.00040798	0	0.651249	0	0	0	-0.00095931	-0.00026383	0	0	0	0.204273	0.0333175	0.0762716	-0.01709	0
1.834	0	0.0174959	-0.00012883	0	0.651249	0	0	0	-0.00098355	-0.00049407	0	0	0	0.204273	0.0333156	0.0762708	-0.014648	0
1.836	0	0.0174961	0.00022132	0	0.651249	0	0	0	-0.00120787	-0.00070194	0	0	0	0.204273	0.0333134	0.0762696	-0.01709	0
1.838	0	0.0174957	0.00048549	0	0.651249	0	0	0	-0.00153967	-0.00086268	0	0	0	0.204273	0.0333106	0.0762681	-0.014648	0
1.84	0	0.0174947	0.00054253	0	0.651249	0	0	0	-0.00183381	-0.00095433	0	0	0	0.204273	0.0333073	0.0762662	-0.029297	0
1.842	0	0.0174936	0.00038843	0	0.651249	0	0	0	-0.00195747	-0.0009583	0	0	0	0.204273	0.0333035	0.0762643	-0.01709	0
1.844	0	0.0174929	0.00010675	0	0.651249	0	0	0	-0.00185043	-0.00087076	0	0	0	0.204273	0.0332997	0.0762625	-0.012207	0
1.846	0	0.0174927	-0.00019869	0	0.651249	0	0	0	-0.00155276	-0.00071125	0	0	0	0.204273	0.0332963	0.0762609	-0.0097656	0
1.848	0	0.0174931	-0.00042517	0	0.651249	0	0	0	-0.00118663	-0.00051378	0	0	0	0.204273	0.0332935	0.0762597	-0.01709	0
1.85	0	0.0174939	-0.00047446	0	0.651249	0	0	0	-0.00090037	-0.00031257	0	0	0	0.204273	0.0332915	0.0762589	-0.026855	0
1.852	0	0.0174949	-0.00030425	0	0.651249	0	0	0	-0.00080013	-0.00013732	0	0	0	0.204273	0.0332897	0.0762584	-0.021973	0
1.854	0	0.0174955	1.248e-05	0	0.651249	0	0	0	-0.00090209	-1.266e-05	0	0	0	0.204273	0.033288	0.0762583	-0.01709	0
1.856	0	0.0174954	0.00034034	0	0.651249	0	0	0	-0.00112815	4.729e-05	0	0	0	0.204273	0.033286	0.0762583	-0.01709	0
1.858	0	0.0174948	0.00057457	0	0.651249	0	0	0	-0.00134447	4.463e-05	0	0	0	0.204273	0.0332835	0.0762584	-0.014648	0
1.86	0	0.0174936	0.0006178	0	0.651249	0	0	0	-0.00142237	-5.65e-06	0	0	0	0.204273	0.0332808	0.0762584	-0.014648	0
1.862	0	0.0174924	0.00039048	0	0.651249	0	0	0	-0.00129607	-8.249e-05	0	0	0	0.204273	0.0332781	0.0762583	-0.012207	0
1.864	0	0.0174916	-1.986e-05	0	0.651249	0	0	0	-0.00099289	-0.00016226	0	0	0	0.204273	0.0332758	0.0762581	-0.014648	0
1.866	0	0.0174916	-0.00035388	0	0.651249	0	0	0	-0.0006206	-0.00022468	0	0	0	0.204273	0.0332742	0.0762577	-0.0024414	0
1.868	0	0.0174923	-0.00041509	0	0.651249	0	0	0	-0.00031739	-0.00026299	0	0	0	0.204273	0.0332732	0.0762572	-0.019531	0
1.87	0	0.0174932	-0.00023527	0	0.651249	0	0	0	-0.00018886	-0.00028805	0	0	0	0.204273	0.0332727	0.0762567	-0.0097656	0
1.872	0	0.0174936	1.031e-05	0	0.651249	0	0	0	-0.00026175	-0.00031951	0	0	0	0.204273	0.0332723	0.0762561	-0.024414	0
1.874	0	0.0174936	0.00018467	0	0.651249	0	0	0	-0.00047347	-0.00037212	0	0	0	0.204273	0.0332715	0.0762554	-0.014648	0
1.876	0	0.0174933	0.00024285	0	0.651249	0	0	0	-0.00069999	-0.00044941	0	0	0	0.204273	0.0332703	0.0762546	-0.01709	0
1.878	0	0.0174928	0.000185	0	0.651249	0	0	0	-0.00081142	-0.00054843	0	0	0	0.204273	0.0332688	0.0762536	-0.012207	0
1.88	0	0.0174924	5.999e-05	0	0.651249	0	0	0	-0.00073094	-0.00066616	0	0	0	0.204273	0.0332673	0.0762523	-0.012207	0
1.882	0	0.0174923	-6.933e-05	0	0.651249	0	0	0	-0.00046876	-0.00079669	0	0	0	0.204273	0.0332661	0.0762509	-0.0097656	0
1.884	0	0.0174924	-0.00024023	0	0.651249	0	0	0	-0.00011663	-0.00092583	0	0	0	0.204273	0.0332655	0.0762492	-0.019531	0
1.886	0	0.0174929	-0.00054492	0	0.651249	0	0	0	0.00019358	-0.00103489	0	0	0	0.204273	0.0332656	0.0762472	-0.019531	0
1.888	0	0.017494	-0.0009436	0	0.651249	0	0	0	0.00034949	-0.00110634	0	0	0	0.204273	0.0332661	0.076245	-0.012207	0
1.89	0	0.0174959	-0.00124639	0	0.651249	0	0	0	0.00031046	-0.00112655	0	0	0	0.204273	0.0332668	0.0762428	-0.019531	0
1.892	0	0.0174984	-0.00128021	0	0.651249	0	0	0	0.00012722	-0.00109285	0	0	0	0.204273	0.0332672	0.0762406	-0.021973	0
1.894	0	0.0175009	-0.00100796	0	0.651249	0	0	0	-8.174e-05	-0.00101655	0	0	0	0.204273	0.0332673	0.0762385	-0.014648	0
1.896	0	0.0175029	-0.00051015	0	0.651249	0	0	0	-0.00018571	-0.00091384	0	0	0	0.204273	0.033267	0.0762366	-0.024414	0
1.898	0	0.017504	7.513e-05	0	0.651249	0	0	0	-0.00010162	-0.00079927	0	0	0	0.204273	0.0332667	0.0762348	-0.012207	0
1.9	0	0.0175038	0.00057661	0	0.651249	0	0	0	0.00017026	-0.00068551	0	0	0	0.204273	0.0332668	0.0762334	-0.021973	0
1.902	0	0.0175027	0.00085694	0	0.651249	0	0	0	0.00054814	-0.00057891	0	0	0	0.204273	0.0332675	0.0762321	-0.024414	0
1.904	0	0.017501	0.00091286	0	0.651249	0	0	0	0.0009045	-0.00047619	0	0	0	0.204273	0.033269	0.076231	-0.01709	0
1.906	0	0.0174991	0.00082627	0	0.651249	0	0	0	0.00112252	-0.00036987	0	0	0	0.204273	0.033271	0.0762302	-0.014648	0
1.908	0	0.0174975	0.00063187	0	0.651249	0	0	0	0.00114961	-0.00025482	0	0	0	0.204273	0.0332733	0.0762296	-0.0024414	0
1.91	0	0.0174962	0.00033899	0	0.651249	0	0	0	0.00102026	-0.00012935	0	0	0	0.204273	0.0332754	0.0762292	-0.019531	0
1.912	0	0.0174955	3.053e-05	0	0.651249	0	0	0	0.00083757	8.67e-06	0	0	0	0.204273	0.0332773	0.0762291	-0.029297	0
1.914	0	0.0174955	-0.000168	0	0.651249	0	0	0	0.00072449	0.00016555	0	0	0	0.204273	0.0332788	0.0762292	-0.012207	0
1.916	0	0.0174958	-0.00020912	0	0.651249	0	0	0	0.00076642	0.00034941	0	0	0	0.204273	0.0332803	0.0762297	-0.024414	0
1.918	0	0.0174962	-0.00015065	0	0.651249	0	0	0	0.00097005	0.0005621	0	0	0	0.204273	0.0332821	0.0762307	-0.01709	0
1.92	0	0.0174965	-5.149e-05	0	0.651249	0	0	0	0.00125869	0.00079353	0	0	0	0.204273	0.0332843	0.076232	-0.019531	0
1.922	0	0.0174966	7.372e-05	0	0.651249	0	0	0	0.00150751	0.0010245	0	0	0	0.204273	0.0332871	0.0762338	-0.014648	0
1.924	0	0.0174965	0.00017779	0	0.651249	0	0	0	0.00160038	0.00123509	0	0	0	0.204273	0.0332902	0.0762361	-0.029297	0
1.926	0	0.0174961	0.0001882	0	0.651249	0	0	0	0.00148242	0.00141169	0	0	0	0.204273	0.0332933	0.0762387	-0.012207	0
1.928	0	0.0174958	0.00012145	0	0.651249	0	0	0	0.00118565	0.00155117	0	0	0	0.204273	0.0332959	0.0762417	-0.01709	0
1.93	0	0.0174955	9.257e-05	0	0.651249	0	0	0	0.00081539	0.00166074	0	0	0	0.204273	0.0332979	0.0762449	-0.01709	0
1.932	0	0.0174953	0.00018063	0	0.651249	0	0	0	0.00050314	0.00175061	0	0	0	0.204273	0.0332993	0.0762483	-0.021973	0
1.934	0	0.017495	0.00032855	0	0.651249	0	0	0	0.00034837	0.00182242	0	0	0	0.204273	0.0333001	0.0762519	-0.0073242	0
1.936	0	0.0174943	0.00041449	0	0.651249	0	0	0	0.00037559	0.00186395	0	0	0	0.204273	0.0333008	0.0762556	-0.01709	0
1.938	0	0.0174935	0.0003923	0	0.651249	0	0	0	0.00052565	0.00185626	0	0	0	0.204273	0.0333017	0.0762593	-0.012207	0
1.94	0	0.0174927	0.00031674	0	0.651249	0	0	0	0.0006836	0.00178585	0	0	0	0.204273	0.0333029	0.0762629	-0.024414	0
1.942	0	0.017492	0.00027184	0	0.651249	0	0	0	0.00073073	0.00165029	0	0	0	0.204273	0.0333044	0.0762664	-0.01709	0
1.944	0	0.0174915	0.00030741	0	0.651249	0	0	0	0.00059941	0.0014554	0	0	0	0.204273	0.0333057	0.0762695	-0.01709	0
1.946	0	0.0174909	0.00039705	0	0.651249	0	0	0	0.00030517	0.00121089	0	0	0	0.204273	0.0333066	0.0762722	-0.012207	0
1.948	0	0.0174901	0.00043594	0	0.651249	0	0	0	-6.155e-05	0.00093114	0	0	0	0.204273	0.0333068	0.0762743	-0.0097656	0
1.95	0	0.0174892	0.00032063	0	0.651249	0	0	0	-0.00037853	0.0006386	0	0	0	0.204273	0.0333064	0.0762759	-0.014648	0
1.952	0	0.0174886	6.791e-05	0	0.651249	0	0	0	-0.00054745	0.00036182	0	0	0	0.204273	0.0333055	0.0762769	-0.014648	0
1.954	0	0.0174884	-0.00016193	0	0.651249	0	0	0	-0.00053742	0.00012798	0	0	0	0.204273	0.0333044	0.0762774	-0.021973	0
1.956	0	0.0174888	-0.00021025	0	0.651249	0	0	0	-0.00039797	-4.655e-05	0	0	0	0.204273	0.0333034	0.0762774	-0.019531	0
1.958	0	0.0174892	-6.555e-05	0	0.651249	0	0	0	-0.00023729	-0.00016204	0	0	0	0.204273	0.0333028	0.0762772	-0.012207	0
1.96	0	0.0174893	0.00017829	0	0.651249	0	0	0	-0.00017484	-0.00022915	0	0	0	0.204273	0.0333024	0.0762768	-0.0097656	0
1.962	0	0.017489	0.00043659	0	0.651249	0	0	0	-0.00028776	-0.00025673	0	0	0	0.204273	0.0333019	0.0762764	-0.01709	0
1.964	0	0.0174881	0.0006509	0	0.651249	0	0	0	-0.00057641	-0.00024971	0	0	0	0.204273	0.0333011	0.0762759	-0.0024414	0
1.966	0	0.0174868	0.00075986	0	0.651249	0	0	0	-0.0009654	-0.00021568	0	0	0	0.204273	0.0332995	0.0762754	-0.01709	0
1.968	0	0.0174853	0.00073274	0	0.651249	0	0	0	-0.00133838	-0.00016686	0	0	0	0.204273	0.0332972	0.076275	-0.019531	0
1.97	0	0.0174838	0.00063102	0	0.651249	0	0	0	-0.00158923	-0.00011332	0	0	0	0.204273	0.0332943	0.0762747	-0.0024414	0
1.972	0	0.0174825	0.00055664	0	0.651249	0	0	0	-0.00166575	-5.709e-05	0	0	0	0.204273	0.033291	0.0762745	-0.014648	0
1.974	0	0.0174814	0.00051395	0	0.651249	0	0	0	-0.00158822	5.2e-06	0	0	0	0.204273	0.0332878	0.0762745	-0.012207	0
1.976	0	0.0174804	0.00039519	0	0.651249	0	0	0	-0.00143565	7.656e-05	0	0	0	0.204273	0.0332848	0.0762746	-0.014648	0
1.978	0	0.0174796	0.00010798	0	0.651249	0	0	0	-0.00130441	0.00015871	0	0	0	0.204273	0.033282	0.0762748	-0.012207	0
1.98	0	0.0174794	-0.00032801	0	0.651249	0	0	0	-0.00125759	0.00025246	0	0	0	0.204273	0.0332795	0.0762752	-0.0097656	0
1.982	0	0.0174801	-0.00078648	0	0.651249	0	0	0	-0.00128867	0.00035672	0	0	0	0.204273	0.0332769	0.0762758	-0.012207	0
1.984	0	0.0174816	-0.00110987	0	0.651249	0	0	0	-0.0013164	0.00047244	0	0	0	0.204273	0.0332743	0.0762767	-0.014648	0
1.986	0	0.0174838	-0.00120726	0	0.651249	0	0	0	-0.00121459	0.00060895	0	0	0	0.204273	0.0332718	0.0762778	-0.014648	0
1.988	0	0.0174863	-0.00109739	0	0.651249	0	0	0	-0.00086498	0.00078165	0	0	0	0.204273	0.0332697	0.0762791	-0.021973	0
1.99	0	0.0174885	-0.00085593	0	0.651249	0	0	0	-0.0002095	0.00100155	0	0	0	0.204273	0.0332686	0.0762809	-0.024414	0
1.992	0	0.0174902	-0.00054062	0	0.651249	0	0	0	0.00072336	0.00126899	0	0	0	0.204273	0.0332691	0.0762832	-0.021973	0
1.994	0	0.0174912	-0.00018355	0	0.651249	0	0	0	0.0018316	0.00157644	0	0	0	0.204273	0.0332717	0.076286	-0.0097656	0
1.996	0	0.0174916	0.00016106	0	0.651249	0	0	0	0.00298347	0.00191178	0	0	0	0.204273	0.0332765	0.0762895	-0.014648	0
1.998	0	0.0174913	0.00040036	0	0.651249	0	0	0	0.0040676	0.00225701	0	0	0	0.204273	0.0332836	0.0762937	-0.01709	0
2	0	0.0174905	0.00040036	0	0.651249	0	0	0	0.00502436	0.00258941	0	0	0	0.204273	0.0332927	0.0762985	-0.014648	0
