# Supplementary material for: In vivo muscle force and muscle power during near-maximal frog jumps
Source: PLoS One. 2017 Mar 10;12(3):e0173415. doi: 10.1371/journal.pone.0173415 (PMC5345813; doi:10.1371/journal.pone.0173415)
Supplement: S3 File — Full raw data set of the current study. (ZIP) [file pone.0173415.s003.zip › Frog_jumping_full_dataset2/Extracted_data/Frog2/Jump9/newapr30jump9.all]

  0.00000000   0.00000000   0.01738666  -0.00328521   0.00000000   0.00000000   0.00000000   0.00000000   0.00000000   0.00148960   0.27671232   0.00000000   0.00000000   0.00000000   0.00000000   0.00000000   0.00000000  -0.01220700   0.00000000
  0.00200000   0.00000000   0.01739323  -0.00289020   0.00000000   0.00000000   0.00000000   0.00000000   0.00000000   0.00077241   0.27593756   0.00000000   0.00000000   0.00000000   0.00000000   0.00000000   0.00000000  -0.00488280   0.00000000
  0.00400000   0.00000000   0.01739901  -0.00227509   0.00000000   0.00000000   0.00000000   0.00000000   0.00000000   0.00007490   0.27523927   0.00000000   0.00000000   0.00000000   0.00000000   0.00000000   0.00000000  -0.01220700   0.00000000
  0.00600000   0.00000000   0.01740356  -0.00163856   0.00000000   0.00000000   0.00000000   0.00000000   0.00000000  -0.00058256   0.27465221   0.00000000   0.00000000   0.00000000   0.00000000   0.00000000   0.00000000  -0.00732420   0.00000000
  0.00800000   0.00140368   0.01740684  -0.00108445  -0.00000152   0.00000000   0.00000000   0.00000000   0.00000000  -0.00118474   0.27418237   0.00000000   0.00000000   0.00000000   0.00000000   0.00000000   0.00000000  -0.01220700   0.00000000
  0.01000000   0.00000000   0.01740901  -0.00063873   0.00000000   0.00000000   0.00000000   0.00000000   0.00000000  -0.00171926   0.27382232   0.00000000   0.00000000   0.00000000   0.00000000   0.00000000   0.00000000  -0.01709000   0.00000000
  0.01200000   0.00140368   0.01741028  -0.00031401  -0.00000044   0.00000000   0.00000000   0.00000000   0.00000000  -0.00217622   0.27356479   0.00000000   0.00000000   0.00000000   0.00000000   0.00000000   0.00000000  -0.01709000   0.00000000
  0.01400000   0.00000000   0.01741091  -0.00011892   0.00000000   0.00000000   0.00000000   0.00000000   0.00000000  -0.00254840   0.27340299   0.00000000   0.00000000   0.00000000   0.00000000   0.00000000   0.00000000  -0.01953100   0.00000000
  0.01600000   0.00000000   0.01741115  -0.00004602   0.00000000   0.00000000   0.00000000   0.00000000   0.00000000  -0.00283106   0.27332295   0.00000000   0.00000000   0.00000000   0.00000000   0.00000000   0.00000000  -0.02197300   0.00000000
  0.01800000   0.00000000   0.01741124  -0.00007543   0.00000000   0.00000000   0.00000000   0.00000000   0.00000000  -0.00302103   0.27329936   0.00000000   0.00000000   0.00000000   0.00000000   0.00000000   0.00000000  -0.01220700   0.00000000
  0.02000000   0.00305274   0.01741139  -0.00018053  -0.00000055   0.00000000   0.00000000   0.00000000   0.00000000  -0.00311715   0.27330452   0.00000000   0.00000000   0.00000000   0.00000000   0.00000000   0.00000000  -0.01464800   0.00000000
  0.02200000   0.00000000   0.01741175  -0.00032687   0.00000000   0.00000000   0.00000000   0.00000000   0.00000000  -0.00312490   0.27332268   0.00000000   0.00000000   0.00000000   0.00000000   0.00000000   0.00000000  -0.01709000   0.00000000
  0.02400000   0.00000000   0.01741241  -0.00046607   0.00000000   0.00000000   0.00000000   0.00000000   0.00000000  -0.00306035   0.27335066   0.00000000   0.00000000   0.00000000   0.00000000   0.00000000   0.00000000  -0.01220700   0.00000000
  0.02600000   0.00000000   0.01741334  -0.00053471   0.00000000   0.00000000   0.00000000   0.00000000   0.00000000  -0.00294699   0.27338732   0.00000000   0.00000000   0.00000000   0.00000000   0.00000000   0.00000000  -0.01709000   0.00000000
  0.02800000   0.00000000   0.01741441  -0.00047885   0.00000000   0.00000000   0.00000000   0.00000000   0.00000000  -0.00280878   0.27342665   0.00000000   0.00000000   0.00000000   0.00000000   0.00000000   0.00000000  -0.01709000   0.00000000
  0.03000000   0.00000000   0.01741537  -0.00029536   0.00000000   0.00000000   0.00000000   0.00000000   0.00000000  -0.00266580   0.27345580   0.00000000   0.00000000   0.00000000   0.00000000   0.00000000   0.00000000  -0.01464800   0.00000000
  0.03200000   0.00140368   0.01741596  -0.00004085  -0.00000006   0.00000000   0.00000000   0.00000000   0.00000000  -0.00253201   0.27345432   0.00000000   0.00000000   0.00000000   0.00000000   0.00000000   0.00000000  -0.01709000   0.00000000
  0.03400000   0.00000000   0.01741604   0.00019934   0.00000000   0.00000000   0.00000000   0.00000000   0.00000000  -0.00241396   0.27339901   0.00000000   0.00000000   0.00000000   0.00000000   0.00000000   0.00000000  -0.01464800   0.00000000
  0.03600000   0.00000000   0.01741564   0.00034089   0.00000000   0.00000000   0.00000000   0.00000000   0.00000000  -0.00231149   0.27327632   0.00000000   0.00000000   0.00000000   0.00000000   0.00000000   0.00000000  -0.01220700   0.00000000
  0.03800000   0.00000000   0.01741496   0.00032889   0.00000000   0.00000000   0.00000000   0.00000000   0.00000000  -0.00222102   0.27309185   0.00000000   0.00000000   0.00000000   0.00000000   0.00000000   0.00000000  -0.01220700   0.00000000
  0.04000000   0.00000000   0.01741430   0.00017402   0.00000000   0.00000000   0.00000000   0.00000000   0.00000000  -0.00213942   0.27286897   0.00000000   0.00000000   0.00000000   0.00000000   0.00000000   0.00000000  -0.01464800   0.00000000
  0.04200000   0.00140368   0.01741395  -0.00004272  -0.00000006   0.00000000   0.00000000   0.00000000   0.00000000  -0.00206639   0.27263844   0.00000000   0.00000000   0.00000000   0.00000000   0.00000000   0.00000000  -0.02685500   0.00000000
  0.04400000   0.00140368   0.01741404  -0.00020406  -0.00000029   0.00000000   0.00000000   0.00000000   0.00000000  -0.00200559   0.27242449   0.00000000   0.00000000   0.00000000   0.00000000   0.00000000   0.00000000  -0.01709000   0.00000000
  0.04600000   0.00628490   0.01741445  -0.00019742  -0.00000124   0.00000000   0.00000000   0.00000000   0.00000000  -0.00196340   0.27224014   0.00000000   0.00000000   0.00000000   0.00000000   0.00000000   0.00000000  -0.01464800   0.00000000
  0.04800000   0.00000000   0.01741484   0.00001833   0.00000000   0.00000000   0.00000000   0.00000000   0.00000000  -0.00194534   0.27209605   0.00000000   0.00000000   0.00000000   0.00000000   0.00000000   0.00000000  -0.01709000   0.00000000
  0.05000000   0.00000000   0.01741480   0.00033610   0.00000000   0.00000000   0.00000000   0.00000000   0.00000000  -0.00195345   0.27200438   0.00000000   0.00000000   0.00000000   0.00000000   0.00000000   0.00000000  -0.00488280   0.00000000
  0.05200000   0.00000000   0.01741413   0.00053410   0.00000000   0.00000000   0.00000000   0.00000000   0.00000000  -0.00198673   0.27196821   0.00000000   0.00000000   0.00000000   0.00000000   0.00000000   0.00000000  -0.01220700   0.00000000
  0.05400000   0.00000000   0.01741306   0.00045306   0.00000000   0.00000000   0.00000000   0.00000000   0.00000000  -0.00204332   0.27197452   0.00000000   0.00000000   0.00000000   0.00000000   0.00000000   0.00000000  -0.01953100   0.00000000
  0.05600000   0.00000000   0.01741216   0.00015228   0.00000000   0.00000000   0.00000000   0.00000000   0.00000000  -0.00212166   0.27200119   0.00000000   0.00000000   0.00000000   0.00000000   0.00000000   0.00000000  -0.01464800   0.00000000
  0.05800000   0.00000000   0.01741185  -0.00015134   0.00000000   0.00000000   0.00000000   0.00000000   0.00000000  -0.00221877   0.27202617   0.00000000   0.00000000   0.00000000   0.00000000   0.00000000   0.00000000  -0.01709000   0.00000000
  0.06000000   0.00305274   0.01741216  -0.00030261  -0.00000092   0.00000000   0.00000000   0.00000000   0.00000000  -0.00232775   0.27203180   0.00000000   0.00000000   0.00000000   0.00000000   0.00000000   0.00000000  -0.01464800   0.00000000
  0.06200000   0.00000000   0.01741276  -0.00029380   0.00000000   0.00000000   0.00000000   0.00000000   0.00000000  -0.00243814   0.27200656   0.00000000   0.00000000   0.00000000   0.00000000   0.00000000   0.00000000  -0.01709000   0.00000000
  0.06400000   0.00000000   0.01741335  -0.00016886   0.00000000   0.00000000   0.00000000   0.00000000   0.00000000  -0.00253842   0.27194755   0.00000000   0.00000000   0.00000000   0.00000000   0.00000000   0.00000000  -0.00244140   0.00000000
  0.06600000   0.00140368   0.01741369   0.00003105   0.00000004   0.00000000   0.00000000   0.00000000   0.00000000  -0.00261780   0.27186241   0.00000000   0.00000000   0.00000000   0.00000000   0.00000000   0.00000000  -0.00488280   0.00000000
  0.06800000   0.00000000   0.01741362   0.00025807   0.00000000   0.00000000   0.00000000   0.00000000   0.00000000  -0.00266875   0.27176470   0.00000000   0.00000000   0.00000000   0.00000000   0.00000000   0.00000000  -0.01220700   0.00000000
  0.07000000   0.00000000   0.01741311   0.00047706   0.00000000   0.00000000   0.00000000   0.00000000   0.00000000  -0.00269004   0.27166738   0.00000000   0.00000000   0.00000000   0.00000000   0.00000000   0.00000000  -0.01709000   0.00000000
  0.07200000   0.00000000   0.01741215   0.00065321   0.00000000   0.00000000   0.00000000   0.00000000   0.00000000  -0.00268557   0.27158379   0.00000000   0.00000000   0.00000000   0.00000000   0.00000000   0.00000000  -0.01709000   0.00000000
  0.07400000   0.00000000   0.01741085   0.00070221   0.00000000   0.00000000   0.00000000   0.00000000   0.00000000  -0.00266046   0.27153054   0.00000000   0.00000000   0.00000000   0.00000000   0.00000000   0.00000000  -0.01220700   0.00000000
  0.07600000   0.00000000   0.01740944   0.00051989   0.00000000   0.00000000   0.00000000   0.00000000   0.00000000  -0.00261882   0.27152343   0.00000000   0.00000000   0.00000000   0.00000000   0.00000000   0.00000000  -0.01709000   0.00000000
  0.07800000   0.00140368   0.01740840   0.00009904   0.00000014   0.00000000   0.00000000   0.00000000   0.00000000  -0.00256348   0.27156847   0.00000000   0.00000000   0.00000000   0.00000000   0.00000000   0.00000000  -0.01953100   0.00000000
  0.08000000   0.00000000   0.01740820  -0.00040323   0.00000000   0.00000000   0.00000000   0.00000000   0.00000000  -0.00249637   0.27165752   0.00000000   0.00000000   0.00000000   0.00000000   0.00000000   0.00000000  -0.01464800   0.00000000
  0.08200000   0.00000000   0.01740901  -0.00075663   0.00000000   0.00000000   0.00000000   0.00000000   0.00000000  -0.00241925   0.27177491   0.00000000   0.00000000   0.00000000   0.00000000   0.00000000   0.00000000  -0.01464800   0.00000000
  0.08400000   0.00000000   0.01741052  -0.00082660   0.00000000   0.00000000   0.00000000   0.00000000   0.00000000  -0.00233458   0.27190824   0.00000000   0.00000000   0.00000000   0.00000000   0.00000000   0.00000000  -0.01464800   0.00000000
  0.08600000   0.00000000   0.01741218  -0.00064199   0.00000000   0.00000000   0.00000000   0.00000000   0.00000000  -0.00224594   0.27205342   0.00000000   0.00000000   0.00000000   0.00000000   0.00000000   0.00000000  -0.01464800   0.00000000
  0.08800000   0.00000000   0.01741346  -0.00033565   0.00000000   0.00000000   0.00000000   0.00000000   0.00000000  -0.00215790   0.27221294   0.00000000   0.00000000   0.00000000   0.00000000   0.00000000   0.00000000  -0.01709000   0.00000000
  0.09000000   0.00140368   0.01741413  -0.00005265  -0.00000007   0.00000000   0.00000000   0.00000000   0.00000000  -0.00207485   0.27239218   0.00000000   0.00000000   0.00000000   0.00000000   0.00000000   0.00000000  -0.01220700   0.00000000
  0.09200000   0.00628490   0.01741424   0.00012376   0.00000078   0.00000000   0.00000000   0.00000000   0.00000000  -0.00200080   0.27259688   0.00000000   0.00000000   0.00000000   0.00000000   0.00000000   0.00000000  -0.01464800   0.00000000
  0.09400000   0.00000000   0.01741399   0.00020526   0.00000000   0.00000000   0.00000000   0.00000000   0.00000000  -0.00194028   0.27282935   0.00000000   0.00000000   0.00000000   0.00000000   0.00000000   0.00000000  -0.01220700   0.00000000
  0.09600000   0.00000000   0.01741358   0.00026439   0.00000000   0.00000000   0.00000000   0.00000000   0.00000000  -0.00189680   0.27308330   0.00000000   0.00000000   0.00000000   0.00000000   0.00000000   0.00000000  -0.01709000   0.00000000
  0.09800000   0.00000000   0.01741305   0.00035066   0.00000000   0.00000000   0.00000000   0.00000000   0.00000000  -0.00186958   0.27334413   0.00000000   0.00000000   0.00000000   0.00000000   0.00000000   0.00000000  -0.01220700   0.00000000
  0.10000000   0.00000000   0.01741235   0.00043092   0.00000000   0.00000000   0.00000000   0.00000000   0.00000000  -0.00185299   0.27359654   0.00000000   0.00000000   0.00000000   0.00000000   0.00000000   0.00000000  -0.01953100   0.00000000
  0.10200000   0.00000000   0.01741149   0.00042398   0.00000000   0.00000000   0.00000000   0.00000000   0.00000000  -0.00183890   0.27383093   0.00000000   0.00000000   0.00000000   0.00000000   0.00000000   0.00000000  -0.01709000   0.00000000
  0.10400000   0.00628490   0.01741064   0.00029950   0.00000188   0.00000000   0.00000000   0.00000000   0.00000000  -0.00181933   0.27404237   0.00000000   0.00000000   0.00000000   0.00000000   0.00000000   0.00000000  -0.01953100   0.00000000
  0.10600000   0.00305274   0.01741004   0.00012406   0.00000038   0.00000000   0.00000000   0.00000000   0.00000000  -0.00178816   0.27422595   0.00000000   0.00000000   0.00000000   0.00000000   0.00000000   0.00000000  -0.01220700   0.00000000
  0.10800000   0.00000000   0.01740979  -0.00001742   0.00000000   0.00000000   0.00000000   0.00000000   0.00000000  -0.00174197   0.27437535   0.00000000   0.00000000   0.00000000   0.00000000   0.00000000   0.00000000  -0.00976560   0.00000000
  0.11000000   0.00628490   0.01740983  -0.00012503  -0.00000079   0.00000000   0.00000000   0.00000000   0.00000000  -0.00167962   0.27448761   0.00000000   0.00000000   0.00000000   0.00000000   0.00000000   0.00000000  -0.00488280   0.00000000
  0.11200000   0.00140368   0.01741008  -0.00024337  -0.00000034   0.00000000   0.00000000   0.00000000   0.00000000  -0.00160079   0.27456996   0.00000000   0.00000000   0.00000000   0.00000000   0.00000000   0.00000000  -0.01953100   0.00000000
  0.11400000   0.00000000   0.01741056  -0.00034453   0.00000000   0.00000000   0.00000000   0.00000000   0.00000000  -0.00150586   0.27463997   0.00000000   0.00000000   0.00000000   0.00000000   0.00000000   0.00000000  -0.01464800   0.00000000
  0.11600000   0.00000000   0.01741125  -0.00033935   0.00000000   0.00000000   0.00000000   0.00000000   0.00000000  -0.00139809   0.27471525   0.00000000   0.00000000   0.00000000   0.00000000   0.00000000   0.00000000  -0.01464800   0.00000000
  0.11800000   0.00000000   0.01741193  -0.00018955   0.00000000   0.00000000   0.00000000   0.00000000   0.00000000  -0.00128487   0.27480211   0.00000000   0.00000000   0.00000000   0.00000000   0.00000000   0.00000000  -0.01464800   0.00000000
  0.12000000   0.00463584   0.01741231   0.00004803   0.00000022   0.00000000   0.00000000   0.00000000   0.00000000  -0.00117509   0.27489523   0.00000000   0.00000000   0.00000000   0.00000000   0.00000000   0.00000000  -0.00976560   0.00000000
  0.12200000   0.00000000   0.01741222   0.00028371   0.00000000   0.00000000   0.00000000   0.00000000   0.00000000  -0.00107510   0.27498466   0.00000000   0.00000000   0.00000000   0.00000000   0.00000000   0.00000000  -0.01464800   0.00000000
  0.12400000   0.00000000   0.01741165   0.00047052   0.00000000   0.00000000   0.00000000   0.00000000   0.00000000  -0.00098829   0.27505923   0.00000000   0.00000000   0.00000000   0.00000000   0.00000000   0.00000000  -0.01220700   0.00000000
  0.12600000   0.00000000   0.01741071   0.00060744   0.00000000   0.00000000   0.00000000   0.00000000   0.00000000  -0.00091618   0.27510798   0.00000000   0.00000000   0.00000000   0.00000000   0.00000000   0.00000000  -0.00976560   0.00000000
  0.12800000   0.00000000   0.01740949   0.00069207   0.00000000   0.00000000   0.00000000   0.00000000   0.00000000  -0.00085807   0.27512612   0.00000000   0.00000000   0.00000000   0.00000000   0.00000000   0.00000000  -0.01709000   0.00000000
  0.13000000   0.00000000   0.01740811   0.00068653   0.00000000   0.00000000   0.00000000   0.00000000   0.00000000  -0.00081058   0.27511908   0.00000000   0.00000000   0.00000000   0.00000000   0.00000000   0.00000000  -0.01953100   0.00000000
  0.13200000   0.00140368   0.01740674   0.00051968   0.00000073   0.00000000   0.00000000   0.00000000   0.00000000  -0.00076880   0.27509879   0.00000000   0.00000000   0.00000000   0.00000000   0.00000000   0.00000000  -0.01709000   0.00000000
  0.13400000   0.00140368   0.01740570   0.00014507   0.00000020   0.00000000   0.00000000   0.00000000   0.00000000  -0.00072929   0.27507687   0.00000000   0.00000000   0.00000000   0.00000000   0.00000000   0.00000000  -0.00732420   0.00000000
  0.13600000   0.00000000   0.01740541  -0.00036781   0.00000000   0.00000000   0.00000000   0.00000000   0.00000000  -0.00069334   0.27505978   0.00000000   0.00000000   0.00000000   0.00000000   0.00000000   0.00000000  -0.01464800   0.00000000
  0.13800000   0.00000000   0.01740614  -0.00082546   0.00000000   0.00000000   0.00000000   0.00000000   0.00000000  -0.00066714   0.27504702   0.00000000   0.00000000   0.00000000   0.00000000   0.00000000   0.00000000  -0.01220700   0.00000000
  0.14000000   0.00000000   0.01740779  -0.00103057   0.00000000   0.00000000   0.00000000   0.00000000   0.00000000  -0.00065844   0.27503307   0.00000000   0.00000000   0.00000000   0.00000000   0.00000000   0.00000000  -0.01709000   0.00000000
  0.14200000   0.00000000   0.01740985  -0.00091321   0.00000000   0.00000000   0.00000000   0.00000000   0.00000000  -0.00067423   0.27501054   0.00000000   0.00000000   0.00000000   0.00000000   0.00000000   0.00000000  -0.00488280   0.00000000
  0.14400000   0.00305274   0.01741168  -0.00056114  -0.00000171   0.00000000   0.00000000   0.00000000   0.00000000  -0.00072097   0.27497148   0.00000000   0.00000000   0.00000000   0.00000000   0.00000000   0.00000000  -0.01464800   0.00000000
  0.14600000   0.00000000   0.01741280  -0.00014645   0.00000000   0.00000000   0.00000000   0.00000000   0.00000000  -0.00080428   0.27490868   0.00000000   0.00000000   0.00000000   0.00000000   0.00000000   0.00000000  -0.01709000   0.00000000
  0.14800000   0.00000000   0.01741309   0.00018474   0.00000000   0.00000000   0.00000000   0.00000000   0.00000000  -0.00092827   0.27481840   0.00000000   0.00000000   0.00000000   0.00000000   0.00000000   0.00000000  -0.01464800   0.00000000
  0.15000000   0.00305274   0.01741273   0.00037810   0.00000115   0.00000000   0.00000000   0.00000000   0.00000000  -0.00109492   0.27470114   0.00000000   0.00000000   0.00000000   0.00000000   0.00000000   0.00000000  -0.02441400   0.00000000
  0.15200000   0.00140368   0.01741197   0.00045564   0.00000064   0.00000000   0.00000000   0.00000000   0.00000000  -0.00130160   0.27456025   0.00000000   0.00000000   0.00000000   0.00000000   0.00000000   0.00000000  -0.01709000   0.00000000
  0.15400000   0.00000000   0.01741106   0.00045774   0.00000000   0.00000000   0.00000000   0.00000000   0.00000000  -0.00153819   0.27439985   0.00000000   0.00000000   0.00000000   0.00000000   0.00000000   0.00000000  -0.01220700   0.00000000
  0.15600000   0.00000000   0.01741014   0.00040358   0.00000000   0.00000000   0.00000000   0.00000000   0.00000000  -0.00178864   0.27422486   0.00000000   0.00000000   0.00000000   0.00000000   0.00000000   0.00000000  -0.02441400   0.00000000
  0.15800000   0.00140368   0.01740934   0.00028537   0.00000040   0.00000000   0.00000000   0.00000000   0.00000000  -0.00203572   0.27404279   0.00000000   0.00000000   0.00000000   0.00000000   0.00000000   0.00000000  -0.01709000   0.00000000
  0.16000000   0.00000000   0.01740876   0.00009095   0.00000000   0.00000000   0.00000000   0.00000000   0.00000000  -0.00226428   0.27386142   0.00000000   0.00000000   0.00000000   0.00000000   0.00000000   0.00000000  -0.01709000   0.00000000
  0.16200000   0.00000000   0.01740858  -0.00015319   0.00000000   0.00000000   0.00000000   0.00000000   0.00000000  -0.00246209   0.27368334   0.00000000   0.00000000   0.00000000   0.00000000   0.00000000   0.00000000  -0.01220700   0.00000000
  0.16400000   0.00140368   0.01740889  -0.00037103  -0.00000052   0.00000000   0.00000000   0.00000000   0.00000000  -0.00262098   0.27350792   0.00000000   0.00000000   0.00000000   0.00000000   0.00000000   0.00000000  -0.00732420   0.00000000
  0.16600000   0.00140368   0.01740963  -0.00048770  -0.00000068   0.00000000   0.00000000   0.00000000   0.00000000  -0.00273862   0.27333817   0.00000000   0.00000000   0.00000000   0.00000000   0.00000000   0.00000000  -0.01709000   0.00000000
  0.16800000   0.00000000   0.01741061  -0.00047184   0.00000000   0.00000000   0.00000000   0.00000000   0.00000000  -0.00281820   0.27318089   0.00000000   0.00000000   0.00000000   0.00000000   0.00000000   0.00000000  -0.01464800   0.00000000
  0.17000000   0.00000000   0.01741155  -0.00033204   0.00000000   0.00000000   0.00000000   0.00000000   0.00000000  -0.00286543   0.27304052   0.00000000   0.00000000   0.00000000   0.00000000   0.00000000   0.00000000  -0.01464800   0.00000000
  0.17200000   0.00140368   0.01741221  -0.00011768  -0.00000017   0.00000000   0.00000000   0.00000000   0.00000000  -0.00288469   0.27291489   0.00000000   0.00000000   0.00000000   0.00000000   0.00000000   0.00000000  -0.01464800   0.00000000
  0.17400000   0.00000000   0.01741245   0.00008825   0.00000000   0.00000000   0.00000000   0.00000000   0.00000000  -0.00287736   0.27279637   0.00000000   0.00000000   0.00000000   0.00000000   0.00000000   0.00000000  -0.01953100   0.00000000
  0.17600000   0.00000000   0.01741227   0.00022378   0.00000000   0.00000000   0.00000000   0.00000000   0.00000000  -0.00284411   0.27267611   0.00000000   0.00000000   0.00000000   0.00000000   0.00000000   0.00000000  -0.00244140   0.00000000
  0.17800000   0.00000000   0.01741183   0.00028672   0.00000000   0.00000000   0.00000000   0.00000000   0.00000000  -0.00278882   0.27254517   0.00000000   0.00000000   0.00000000   0.00000000   0.00000000   0.00000000  -0.02197300   0.00000000
  0.18000000   0.00000000   0.01741125   0.00030831   0.00000000   0.00000000   0.00000000   0.00000000   0.00000000  -0.00271886   0.27239311   0.00000000   0.00000000   0.00000000   0.00000000   0.00000000   0.00000000  -0.01464800   0.00000000
  0.18200000   0.00000000   0.01741064   0.00031339   0.00000000   0.00000000   0.00000000   0.00000000   0.00000000  -0.00264130   0.27220987   0.00000000   0.00000000   0.00000000   0.00000000   0.00000000   0.00000000  -0.01220700   0.00000000
  0.18400000   0.00000000   0.01741001   0.00030641   0.00000000   0.00000000   0.00000000   0.00000000   0.00000000  -0.00255999   0.27199004   0.00000000   0.00000000   0.00000000   0.00000000   0.00000000   0.00000000  -0.01220700   0.00000000
  0.18600000   0.00786800   0.01740940   0.00027058   0.00000213   0.00000000   0.00000000   0.00000000   0.00000000  -0.00247630   0.27173615   0.00000000   0.00000000   0.00000000   0.00000000   0.00000000   0.00000000  -0.01220700   0.00000000
  0.18800000   0.00305274   0.01740885   0.00017212   0.00000053   0.00000000   0.00000000   0.00000000   0.00000000  -0.00239109   0.27145890   0.00000000   0.00000000   0.00000000   0.00000000   0.00000000   0.00000000  -0.01709000   0.00000000
  0.19000000   0.00140368   0.01740851  -0.00001585  -0.00000002   0.00000000   0.00000000   0.00000000   0.00000000  -0.00230555   0.27117328   0.00000000   0.00000000   0.00000000   0.00000000   0.00000000   0.00000000  -0.01464800   0.00000000
  0.19200000   0.00000000   0.01740854  -0.00027124   0.00000000   0.00000000   0.00000000   0.00000000   0.00000000  -0.00222052   0.27089283   0.00000000   0.00000000   0.00000000   0.00000000   0.00000000   0.00000000  -0.00976560   0.00000000
  0.19400000   0.00140368   0.01740908  -0.00051643  -0.00000072   0.00000000   0.00000000   0.00000000   0.00000000  -0.00213566   0.27062776   0.00000000   0.00000000   0.00000000   0.00000000   0.00000000   0.00000000  -0.01709000   0.00000000
  0.19600000   0.00000000   0.01741012  -0.00067141   0.00000000   0.00000000   0.00000000   0.00000000   0.00000000  -0.00205060   0.27038597   0.00000000   0.00000000   0.00000000   0.00000000   0.00000000   0.00000000  -0.01953100   0.00000000
  0.19800000   0.00000000   0.01741146  -0.00069177   0.00000000   0.00000000   0.00000000   0.00000000   0.00000000  -0.00196616   0.27017361   0.00000000   0.00000000   0.00000000   0.00000000   0.00000000   0.00000000  -0.00244140   0.00000000
  0.20000000   0.00000000   0.01741284  -0.00056046   0.00000000   0.00000000   0.00000000   0.00000000   0.00000000  -0.00188359   0.26999535   0.00000000   0.00000000   0.00000000   0.00000000   0.00000000   0.00000000  -0.01464800   0.00000000
  0.20200000   0.00000000   0.01741396  -0.00029388   0.00000000   0.00000000   0.00000000   0.00000000   0.00000000  -0.00180420   0.26985650   0.00000000   0.00000000   0.00000000   0.00000000   0.00000000   0.00000000  -0.02197300   0.00000000
  0.20400000   0.00000000   0.01741455   0.00003621   0.00000000   0.00000000   0.00000000   0.00000000   0.00000000  -0.00173155   0.26976682   0.00000000   0.00000000   0.00000000   0.00000000   0.00000000   0.00000000  -0.01220700   0.00000000
  0.20600000   0.00000000   0.01741448   0.00032168   0.00000000   0.00000000   0.00000000   0.00000000   0.00000000  -0.00167243   0.26974045   0.00000000   0.00000000   0.00000000   0.00000000   0.00000000   0.00000000  -0.01953100   0.00000000
  0.20800000   0.00000000   0.01741384   0.00047821   0.00000000   0.00000000   0.00000000   0.00000000   0.00000000  -0.00163427   0.26978823   0.00000000   0.00000000   0.00000000   0.00000000   0.00000000   0.00000000  -0.01220700   0.00000000
  0.21000000   0.00000000   0.01741288   0.00048982   0.00000000   0.00000000   0.00000000   0.00000000   0.00000000  -0.00162240   0.26990855   0.00000000   0.00000000   0.00000000   0.00000000   0.00000000   0.00000000  -0.01709000   0.00000000
  0.21200000   0.00000000   0.01741190   0.00039439   0.00000000   0.00000000   0.00000000   0.00000000   0.00000000  -0.00163929   0.27008654   0.00000000   0.00000000   0.00000000   0.00000000   0.00000000   0.00000000  -0.02929700   0.00000000
  0.21400000   0.00000000   0.01741111   0.00023691   0.00000000   0.00000000   0.00000000   0.00000000   0.00000000  -0.00168382   0.27030655   0.00000000   0.00000000   0.00000000   0.00000000   0.00000000   0.00000000  -0.00244140   0.00000000
  0.21600000   0.00140368   0.01741064   0.00004398   0.00000006   0.00000000   0.00000000   0.00000000   0.00000000  -0.00175164   0.27056439   0.00000000   0.00000000   0.00000000   0.00000000   0.00000000   0.00000000  -0.01709000   0.00000000
  0.21800000   0.00305274   0.01741055  -0.00017299  -0.00000053   0.00000000   0.00000000   0.00000000   0.00000000  -0.00183770   0.27086458   0.00000000   0.00000000   0.00000000   0.00000000   0.00000000   0.00000000  -0.01709000   0.00000000
  0.22000000   0.00305274   0.01741090  -0.00040479  -0.00000124   0.00000000   0.00000000   0.00000000   0.00000000  -0.00193839   0.27121070   0.00000000   0.00000000   0.00000000   0.00000000   0.00000000   0.00000000  -0.01464800   0.00000000
  0.22200000   0.00000000   0.01741171  -0.00062975   0.00000000   0.00000000   0.00000000   0.00000000   0.00000000  -0.00205105   0.27159612   0.00000000   0.00000000   0.00000000   0.00000000   0.00000000   0.00000000  -0.01953100   0.00000000
  0.22400000   0.00140368   0.01741297  -0.00079883  -0.00000112   0.00000000   0.00000000   0.00000000   0.00000000  -0.00217220   0.27199957   0.00000000   0.00000000   0.00000000   0.00000000   0.00000000   0.00000000  -0.00488280   0.00000000
  0.22600000   0.00000000   0.01741456  -0.00083347   0.00000000   0.00000000   0.00000000   0.00000000   0.00000000  -0.00229716   0.27239525   0.00000000   0.00000000   0.00000000   0.00000000   0.00000000   0.00000000  -0.01464800   0.00000000
  0.22800000   0.00140368   0.01741623  -0.00065893  -0.00000092   0.00000000   0.00000000   0.00000000   0.00000000  -0.00242100   0.27276546   0.00000000   0.00000000   0.00000000   0.00000000   0.00000000   0.00000000  -0.00488280   0.00000000
  0.23000000   0.00140368   0.01741755  -0.00026567  -0.00000037   0.00000000   0.00000000   0.00000000   0.00000000  -0.00253954   0.27309776   0.00000000   0.00000000   0.00000000   0.00000000   0.00000000   0.00000000  -0.01220700   0.00000000
  0.23200000   0.00000000   0.01741808   0.00025304   0.00000000   0.00000000   0.00000000   0.00000000   0.00000000  -0.00264936   0.27337856   0.00000000   0.00000000   0.00000000   0.00000000   0.00000000   0.00000000  -0.01464800   0.00000000
  0.23400000   0.00140368   0.01741757   0.00073275   0.00000103   0.00000000   0.00000000   0.00000000   0.00000000  -0.00274717   0.27359553   0.00000000   0.00000000   0.00000000   0.00000000   0.00000000   0.00000000  -0.00732420   0.00000000
  0.23600000   0.00000000   0.01741611   0.00102030   0.00000000   0.00000000   0.00000000   0.00000000   0.00000000  -0.00282992   0.27374075   0.00000000   0.00000000   0.00000000   0.00000000   0.00000000   0.00000000  -0.01953100   0.00000000
  0.23800000   0.00000000   0.01741407   0.00104029   0.00000000   0.00000000   0.00000000   0.00000000   0.00000000  -0.00289569   0.27381109   0.00000000   0.00000000   0.00000000   0.00000000   0.00000000   0.00000000  -0.01220700   0.00000000
  0.24000000   0.00000000   0.01741199   0.00081581   0.00000000   0.00000000   0.00000000   0.00000000   0.00000000  -0.00294299   0.27381012   0.00000000   0.00000000   0.00000000   0.00000000   0.00000000   0.00000000  -0.01220700   0.00000000
  0.24200000   0.00305274   0.01741035   0.00045684   0.00000139   0.00000000   0.00000000   0.00000000   0.00000000  -0.00296974   0.27374838   0.00000000   0.00000000   0.00000000   0.00000000   0.00000000   0.00000000  -0.01464800   0.00000000
  0.24400000   0.00000000   0.01740944   0.00010618   0.00000000   0.00000000   0.00000000   0.00000000   0.00000000  -0.00297423   0.27363909   0.00000000   0.00000000   0.00000000   0.00000000   0.00000000   0.00000000  -0.01464800   0.00000000
  0.24600000   0.00305274   0.01740923  -0.00014129  -0.00000043   0.00000000   0.00000000   0.00000000   0.00000000  -0.00295552   0.27349467   0.00000000   0.00000000   0.00000000   0.00000000   0.00000000   0.00000000  -0.01220700   0.00000000
  0.24800000   0.00140368   0.01740951  -0.00026832  -0.00000038   0.00000000   0.00000000   0.00000000   0.00000000  -0.00291289   0.27332778   0.00000000   0.00000000   0.00000000   0.00000000   0.00000000   0.00000000  -0.00732420   0.00000000
  0.25000000   0.00000000   0.01741005  -0.00029523   0.00000000   0.00000000   0.00000000   0.00000000   0.00000000  -0.00284592   0.27315310   0.00000000   0.00000000   0.00000000   0.00000000   0.00000000   0.00000000  -0.01220700   0.00000000
  0.25200000   0.00000000   0.01741064  -0.00023678   0.00000000   0.00000000   0.00000000   0.00000000   0.00000000  -0.00275578   0.27298492   0.00000000   0.00000000   0.00000000   0.00000000   0.00000000   0.00000000  -0.02197300   0.00000000
  0.25400000   0.00000000   0.01741111  -0.00009122   0.00000000   0.00000000   0.00000000   0.00000000   0.00000000  -0.00264694   0.27283163   0.00000000   0.00000000   0.00000000   0.00000000   0.00000000   0.00000000  -0.01220700   0.00000000
  0.25600000   0.00000000   0.01741129   0.00014236   0.00000000   0.00000000   0.00000000   0.00000000   0.00000000  -0.00252681   0.27269640   0.00000000   0.00000000   0.00000000   0.00000000   0.00000000   0.00000000  -0.01464800   0.00000000
  0.25800000   0.00140368   0.01741101   0.00041956   0.00000059   0.00000000   0.00000000   0.00000000   0.00000000  -0.00240377   0.27258521   0.00000000   0.00000000   0.00000000   0.00000000   0.00000000   0.00000000  -0.01953100   0.00000000
  0.26000000   0.00000000   0.01741017   0.00062332   0.00000000   0.00000000   0.00000000   0.00000000   0.00000000  -0.00228601   0.27250860   0.00000000   0.00000000   0.00000000   0.00000000   0.00000000   0.00000000  -0.01709000   0.00000000
  0.26200000   0.00140368   0.01740892   0.00061899   0.00000087   0.00000000   0.00000000   0.00000000   0.00000000  -0.00218072   0.27247163   0.00000000   0.00000000   0.00000000   0.00000000   0.00000000   0.00000000  -0.01464800   0.00000000
  0.26400000   0.00628490   0.01740769   0.00037163   0.00000234   0.00000000   0.00000000   0.00000000   0.00000000  -0.00209269   0.27246369   0.00000000   0.00000000   0.00000000   0.00000000   0.00000000   0.00000000  -0.01953100   0.00000000
  0.26600000   0.00628490   0.01740694   0.00000582   0.00000004   0.00000000   0.00000000   0.00000000   0.00000000  -0.00202258   0.27246117   0.00000000   0.00000000   0.00000000   0.00000000   0.00000000   0.00000000  -0.01953100   0.00000000
  0.26800000   0.00000000   0.01740693  -0.00028902   0.00000000   0.00000000   0.00000000   0.00000000   0.00000000  -0.00196668   0.27243987   0.00000000   0.00000000   0.00000000   0.00000000   0.00000000   0.00000000  -0.01709000   0.00000000
  0.27000000   0.00000000   0.01740751  -0.00041326   0.00000000   0.00000000   0.00000000   0.00000000   0.00000000  -0.00191887   0.27238362   0.00000000   0.00000000   0.00000000   0.00000000   0.00000000   0.00000000  -0.02197300   0.00000000
  0.27200000   0.00000000   0.01740834  -0.00038836   0.00000000   0.00000000   0.00000000   0.00000000   0.00000000  -0.00187252   0.27228508   0.00000000   0.00000000   0.00000000   0.00000000   0.00000000   0.00000000  -0.01709000   0.00000000
  0.27400000   0.00000000   0.01740911  -0.00027876   0.00000000   0.00000000   0.00000000   0.00000000   0.00000000  -0.00182309   0.27214044   0.00000000   0.00000000   0.00000000   0.00000000   0.00000000   0.00000000  -0.01709000   0.00000000
  0.27600000   0.00305274   0.01740967  -0.00013634  -0.00000042   0.00000000   0.00000000   0.00000000   0.00000000  -0.00177142   0.27194486   0.00000000   0.00000000   0.00000000   0.00000000   0.00000000   0.00000000  -0.01464800   0.00000000
  0.27800000   0.00000000   0.01740994   0.00000520   0.00000000   0.00000000   0.00000000   0.00000000   0.00000000  -0.00172435   0.27169922   0.00000000   0.00000000   0.00000000   0.00000000   0.00000000   0.00000000  -0.01464800   0.00000000
  0.28000000   0.00000000   0.01740993   0.00012159   0.00000000   0.00000000   0.00000000   0.00000000   0.00000000  -0.00169193   0.27141837   0.00000000   0.00000000   0.00000000   0.00000000   0.00000000   0.00000000  -0.00976560   0.00000000
  0.28200000   0.00140368   0.01740969   0.00018911   0.00000027   0.00000000   0.00000000   0.00000000   0.00000000  -0.00168246   0.27112462   0.00000000   0.00000000   0.00000000   0.00000000   0.00000000   0.00000000  -0.01464800   0.00000000
  0.28400000   0.00000000   0.01740931   0.00017875   0.00000000   0.00000000   0.00000000   0.00000000   0.00000000  -0.00169840   0.27083597   0.00000000   0.00000000   0.00000000   0.00000000   0.00000000   0.00000000  -0.00488280   0.00000000
  0.28600000   0.00140368   0.01740895   0.00006742   0.00000009   0.00000000   0.00000000   0.00000000   0.00000000  -0.00173768   0.27056108   0.00000000   0.00000000   0.00000000   0.00000000   0.00000000   0.00000000  -0.01709000   0.00000000
  0.28800000   0.00140368   0.01740882  -0.00012619  -0.00000018   0.00000000   0.00000000   0.00000000   0.00000000  -0.00179782   0.27030229   0.00000000   0.00000000   0.00000000   0.00000000   0.00000000   0.00000000  -0.00488280   0.00000000
  0.29000000   0.00000000   0.01740907  -0.00032601   0.00000000   0.00000000   0.00000000   0.00000000   0.00000000  -0.00187790   0.27006658   0.00000000   0.00000000   0.00000000   0.00000000   0.00000000   0.00000000  -0.02197300   0.00000000
  0.29200000   0.00140368   0.01740972  -0.00044509  -0.00000062   0.00000000   0.00000000   0.00000000   0.00000000  -0.00197855   0.26987092   0.00000000   0.00000000   0.00000000   0.00000000   0.00000000   0.00000000  -0.01464800   0.00000000
  0.29400000   0.00140368   0.01741061  -0.00043607  -0.00000061   0.00000000   0.00000000   0.00000000   0.00000000  -0.00210174   0.26973215   0.00000000   0.00000000   0.00000000   0.00000000   0.00000000   0.00000000  -0.01220700   0.00000000
  0.29600000   0.00000000   0.01741149  -0.00029434   0.00000000   0.00000000   0.00000000   0.00000000   0.00000000  -0.00224846   0.26965908   0.00000000   0.00000000   0.00000000   0.00000000   0.00000000   0.00000000  -0.01464800   0.00000000
  0.29800000   0.00000000   0.01741207  -0.00005887   0.00000000   0.00000000   0.00000000   0.00000000   0.00000000  -0.00241456   0.26965553   0.00000000   0.00000000   0.00000000   0.00000000   0.00000000   0.00000000  -0.01464800   0.00000000
  0.30000000   0.00140368   0.01741219   0.00018812   0.00000026   0.00000000   0.00000000   0.00000000   0.00000000  -0.00258853   0.26972305   0.00000000   0.00000000   0.00000000   0.00000000   0.00000000   0.00000000  -0.01709000   0.00000000
  0.30200000   0.00000000   0.01741182   0.00036794   0.00000000   0.00000000   0.00000000   0.00000000   0.00000000  -0.00275337   0.26986221   0.00000000   0.00000000   0.00000000   0.00000000   0.00000000   0.00000000  -0.01709000   0.00000000
  0.30400000   0.00305274   0.01741108   0.00044956   0.00000137   0.00000000   0.00000000   0.00000000   0.00000000  -0.00289056   0.27007167   0.00000000   0.00000000   0.00000000   0.00000000   0.00000000   0.00000000  -0.01464800   0.00000000
  0.30600000   0.00000000   0.01741018   0.00043138   0.00000000   0.00000000   0.00000000   0.00000000   0.00000000  -0.00298489   0.27034453   0.00000000   0.00000000   0.00000000   0.00000000   0.00000000   0.00000000  -0.01709000   0.00000000
  0.30800000   0.00000000   0.01740932   0.00030654   0.00000000   0.00000000   0.00000000   0.00000000   0.00000000  -0.00302895   0.27066937   0.00000000   0.00000000   0.00000000   0.00000000   0.00000000   0.00000000  -0.01953100   0.00000000
  0.31000000   0.00305274   0.01740870   0.00007542   0.00000023   0.00000000   0.00000000   0.00000000   0.00000000  -0.00302344   0.27103590   0.00000000   0.00000000   0.00000000   0.00000000   0.00000000   0.00000000  -0.01464800   0.00000000
  0.31200000   0.00305274   0.01740855  -0.00021310  -0.00000065   0.00000000   0.00000000   0.00000000   0.00000000  -0.00297405   0.27144044   0.00000000   0.00000000   0.00000000   0.00000000   0.00000000   0.00000000  -0.01709000   0.00000000
  0.31400000   0.00000000   0.01740898  -0.00046755   0.00000000   0.00000000   0.00000000   0.00000000   0.00000000  -0.00288859   0.27188385   0.00000000   0.00000000   0.00000000   0.00000000   0.00000000   0.00000000  -0.02685500   0.00000000
  0.31600000   0.00000000   0.01740991  -0.00061354   0.00000000   0.00000000   0.00000000   0.00000000   0.00000000  -0.00277566   0.27235936   0.00000000   0.00000000   0.00000000   0.00000000   0.00000000   0.00000000  -0.01953100   0.00000000
  0.31800000   0.00000000   0.01741114  -0.00062270   0.00000000   0.00000000   0.00000000   0.00000000   0.00000000  -0.00264423   0.27284838   0.00000000   0.00000000   0.00000000   0.00000000   0.00000000   0.00000000  -0.01953100   0.00000000
  0.32000000   0.00000000   0.01741239  -0.00050207   0.00000000   0.00000000   0.00000000   0.00000000   0.00000000  -0.00250266   0.27333211   0.00000000   0.00000000   0.00000000   0.00000000   0.00000000   0.00000000  -0.00976560   0.00000000
  0.32200000   0.00628490   0.01741339  -0.00029517  -0.00000186   0.00000000   0.00000000   0.00000000   0.00000000  -0.00235717   0.27380007   0.00000000   0.00000000   0.00000000   0.00000000   0.00000000   0.00000000  -0.01709000   0.00000000
  0.32400000   0.00000000   0.01741398  -0.00006122   0.00000000   0.00000000   0.00000000   0.00000000   0.00000000  -0.00221186   0.27424572   0.00000000   0.00000000   0.00000000   0.00000000   0.00000000   0.00000000  -0.01464800   0.00000000
  0.32600000   0.00140368   0.01741410   0.00017291   0.00000024   0.00000000   0.00000000   0.00000000   0.00000000  -0.00207002   0.27466079   0.00000000   0.00000000   0.00000000   0.00000000   0.00000000   0.00000000  -0.01220700   0.00000000
  0.32800000   0.00000000   0.01741376   0.00040062   0.00000000   0.00000000   0.00000000   0.00000000   0.00000000  -0.00193435   0.27503727   0.00000000   0.00000000   0.00000000   0.00000000   0.00000000   0.00000000  -0.01464800   0.00000000
  0.33000000   0.00000000   0.01741296   0.00058753   0.00000000   0.00000000   0.00000000   0.00000000   0.00000000  -0.00180663   0.27536936   0.00000000   0.00000000   0.00000000   0.00000000   0.00000000   0.00000000  -0.00488280   0.00000000
  0.33200000   0.00140368   0.01741178   0.00068609   0.00000096   0.00000000   0.00000000   0.00000000   0.00000000  -0.00168863   0.27564888   0.00000000   0.00000000   0.00000000   0.00000000   0.00000000   0.00000000  -0.02929700   0.00000000
  0.33400000   0.00140368   0.01741041   0.00067395   0.00000095   0.00000000   0.00000000   0.00000000   0.00000000  -0.00158278   0.27586089   0.00000000   0.00000000   0.00000000   0.00000000   0.00000000   0.00000000  -0.00244140   0.00000000
  0.33600000   0.00463584   0.01740906   0.00055420   0.00000257   0.00000000   0.00000000   0.00000000   0.00000000  -0.00149178   0.27598868   0.00000000   0.00000000   0.00000000   0.00000000   0.00000000   0.00000000  -0.00244140   0.00000000
  0.33800000   0.00305274   0.01740795   0.00035616   0.00000109   0.00000000   0.00000000   0.00000000   0.00000000  -0.00141843   0.27602655   0.00000000   0.00000000   0.00000000   0.00000000   0.00000000   0.00000000  -0.01464800   0.00000000
  0.34000000   0.00000000   0.01740724   0.00013044   0.00000000   0.00000000   0.00000000   0.00000000   0.00000000  -0.00136529   0.27598420   0.00000000   0.00000000   0.00000000   0.00000000   0.00000000   0.00000000  -0.01220700   0.00000000
  0.34200000   0.00000000   0.01740698  -0.00009342   0.00000000   0.00000000   0.00000000   0.00000000   0.00000000  -0.00133348   0.27587546   0.00000000   0.00000000   0.00000000   0.00000000   0.00000000   0.00000000  -0.01709000   0.00000000
  0.34400000   0.00000000   0.01740717  -0.00031332   0.00000000   0.00000000   0.00000000   0.00000000   0.00000000  -0.00132236   0.27570860   0.00000000   0.00000000   0.00000000   0.00000000   0.00000000   0.00000000  -0.00732420   0.00000000
  0.34600000   0.00000000   0.01740779  -0.00050250   0.00000000   0.00000000   0.00000000   0.00000000   0.00000000  -0.00132984   0.27549169   0.00000000   0.00000000   0.00000000   0.00000000   0.00000000   0.00000000  -0.01709000   0.00000000
  0.34800000   0.00000000   0.01740880  -0.00060420   0.00000000   0.00000000   0.00000000   0.00000000   0.00000000  -0.00135243   0.27524310   0.00000000   0.00000000   0.00000000   0.00000000   0.00000000   0.00000000  -0.01464800   0.00000000
  0.35000000   0.00000000   0.01741001  -0.00057971   0.00000000   0.00000000   0.00000000   0.00000000   0.00000000  -0.00138577   0.27499175   0.00000000   0.00000000   0.00000000   0.00000000   0.00000000   0.00000000  -0.01464800   0.00000000
  0.35200000   0.00305274   0.01741117  -0.00042449  -0.00000130   0.00000000   0.00000000   0.00000000   0.00000000  -0.00142583   0.27476574   0.00000000   0.00000000   0.00000000   0.00000000   0.00000000   0.00000000  -0.00976560   0.00000000
  0.35400000   0.00140368   0.01741202  -0.00016917  -0.00000024   0.00000000   0.00000000   0.00000000   0.00000000  -0.00146987   0.27458158   0.00000000   0.00000000   0.00000000   0.00000000   0.00000000   0.00000000  -0.01709000   0.00000000
  0.35600000   0.00000000   0.01741235   0.00011041   0.00000000   0.00000000   0.00000000   0.00000000   0.00000000  -0.00151632   0.27444267   0.00000000   0.00000000   0.00000000   0.00000000   0.00000000   0.00000000  -0.01220700   0.00000000
  0.35800000   0.00463584   0.01741213   0.00032686   0.00000152   0.00000000   0.00000000   0.00000000   0.00000000  -0.00156418   0.27434492   0.00000000   0.00000000   0.00000000   0.00000000   0.00000000   0.00000000  -0.01709000   0.00000000
  0.36000000   0.00000000   0.01741148   0.00043658   0.00000000   0.00000000   0.00000000   0.00000000   0.00000000  -0.00161345   0.27428476   0.00000000   0.00000000   0.00000000   0.00000000   0.00000000   0.00000000  -0.00244140   0.00000000
  0.36200000   0.00000000   0.01741061   0.00043848   0.00000000   0.00000000   0.00000000   0.00000000   0.00000000  -0.00166488   0.27426198   0.00000000   0.00000000   0.00000000   0.00000000   0.00000000   0.00000000  -0.01709000   0.00000000
  0.36400000   0.00000000   0.01740973   0.00033480   0.00000000   0.00000000   0.00000000   0.00000000   0.00000000  -0.00171833   0.27427443   0.00000000   0.00000000   0.00000000   0.00000000   0.00000000   0.00000000  -0.01220700   0.00000000
  0.36600000   0.00000000   0.01740906   0.00012705   0.00000000   0.00000000   0.00000000   0.00000000   0.00000000  -0.00177218   0.27431384   0.00000000   0.00000000   0.00000000   0.00000000   0.00000000   0.00000000  -0.01464800   0.00000000
  0.36800000   0.00305274   0.01740881  -0.00014667  -0.00000045   0.00000000   0.00000000   0.00000000   0.00000000  -0.00182495   0.27436883   0.00000000   0.00000000   0.00000000   0.00000000   0.00000000   0.00000000  -0.01709000   0.00000000
  0.37000000   0.00000000   0.01740910  -0.00040106   0.00000000   0.00000000   0.00000000   0.00000000   0.00000000  -0.00187602   0.27442786   0.00000000   0.00000000   0.00000000   0.00000000   0.00000000   0.00000000  -0.01464800   0.00000000
  0.37200000   0.00000000   0.01740990  -0.00055321   0.00000000   0.00000000   0.00000000   0.00000000   0.00000000  -0.00192374   0.27447718   0.00000000   0.00000000   0.00000000   0.00000000   0.00000000   0.00000000  -0.01953100   0.00000000
  0.37400000   0.00000000   0.01741101  -0.00056220   0.00000000   0.00000000   0.00000000   0.00000000   0.00000000  -0.00196488   0.27449756   0.00000000   0.00000000   0.00000000   0.00000000   0.00000000   0.00000000  -0.01953100   0.00000000
  0.37600000   0.00000000   0.01741213  -0.00042294   0.00000000   0.00000000   0.00000000   0.00000000   0.00000000  -0.00199663   0.27446590   0.00000000   0.00000000   0.00000000   0.00000000   0.00000000   0.00000000  -0.01953100   0.00000000
  0.37800000   0.00140368   0.01741298  -0.00016567  -0.00000023   0.00000000   0.00000000   0.00000000   0.00000000  -0.00201735   0.27436760   0.00000000   0.00000000   0.00000000   0.00000000   0.00000000   0.00000000  -0.01709000   0.00000000
  0.38000000   0.00000000   0.01741331   0.00015105   0.00000000   0.00000000   0.00000000   0.00000000   0.00000000  -0.00202648   0.27421019   0.00000000   0.00000000   0.00000000   0.00000000   0.00000000   0.00000000  -0.01709000   0.00000000
  0.38200000   0.00140368   0.01741301   0.00048165   0.00000068   0.00000000   0.00000000   0.00000000   0.00000000  -0.00202497   0.27402256   0.00000000   0.00000000   0.00000000   0.00000000   0.00000000   0.00000000  -0.01709000   0.00000000
  0.38400000   0.00000000   0.01741204   0.00078933   0.00000000   0.00000000   0.00000000   0.00000000   0.00000000  -0.00201451   0.27384133   0.00000000   0.00000000   0.00000000   0.00000000   0.00000000   0.00000000  -0.01464800   0.00000000
  0.38600000   0.00140368   0.01741047   0.00098503   0.00000138   0.00000000   0.00000000   0.00000000   0.00000000  -0.00199683   0.27369801   0.00000000   0.00000000   0.00000000   0.00000000   0.00000000   0.00000000  -0.01464800   0.00000000
  0.38800000   0.00140368   0.01740850   0.00093504   0.00000131   0.00000000   0.00000000   0.00000000   0.00000000  -0.00197387   0.27361412   0.00000000   0.00000000   0.00000000   0.00000000   0.00000000   0.00000000  -0.01464800   0.00000000
  0.39000000   0.00000000   0.01740663   0.00057153   0.00000000   0.00000000   0.00000000   0.00000000   0.00000000  -0.00194700   0.27359679   0.00000000   0.00000000   0.00000000   0.00000000   0.00000000   0.00000000  -0.01709000   0.00000000
  0.39200000   0.00000000   0.01740548  -0.00001451   0.00000000   0.00000000   0.00000000   0.00000000   0.00000000  -0.00191630   0.27363235   0.00000000   0.00000000   0.00000000   0.00000000   0.00000000   0.00000000  -0.00488280   0.00000000
  0.39400000   0.00140368   0.01740551  -0.00061120  -0.00000086   0.00000000   0.00000000   0.00000000   0.00000000  -0.00188182   0.27369256   0.00000000   0.00000000   0.00000000   0.00000000   0.00000000   0.00000000  -0.01464800   0.00000000
  0.39600000   0.00000000   0.01740673  -0.00101682   0.00000000   0.00000000   0.00000000   0.00000000   0.00000000  -0.00184499   0.27375240   0.00000000   0.00000000   0.00000000   0.00000000   0.00000000   0.00000000  -0.01709000   0.00000000
  0.39800000   0.00140368   0.01740877  -0.00112687  -0.00000158   0.00000000   0.00000000   0.00000000   0.00000000  -0.00180891   0.27380034   0.00000000   0.00000000   0.00000000   0.00000000   0.00000000   0.00000000  -0.01220700   0.00000000
  0.40000000   0.00000000   0.01741102  -0.00094197   0.00000000   0.00000000   0.00000000   0.00000000   0.00000000  -0.00177743   0.27383566   0.00000000   0.00000000   0.00000000   0.00000000   0.00000000   0.00000000  -0.00976560   0.00000000
  0.40200000   0.00000000   0.01741290  -0.00055008   0.00000000   0.00000000   0.00000000   0.00000000   0.00000000  -0.00175340   0.27386025   0.00000000   0.00000000   0.00000000   0.00000000   0.00000000   0.00000000  -0.02929700   0.00000000
  0.40400000   0.00140368   0.01741400  -0.00009129  -0.00000013   0.00000000   0.00000000   0.00000000   0.00000000  -0.00173833   0.27387290   0.00000000   0.00000000   0.00000000   0.00000000   0.00000000   0.00000000  -0.01953100   0.00000000
  0.40600000   0.00140368   0.01741419   0.00030298   0.00000043   0.00000000   0.00000000   0.00000000   0.00000000  -0.00173329   0.27387045   0.00000000   0.00000000   0.00000000   0.00000000   0.00000000   0.00000000  -0.02929700   0.00000000
  0.40800000   0.00000000   0.01741358   0.00056553   0.00000000   0.00000000   0.00000000   0.00000000   0.00000000  -0.00173925   0.27385267   0.00000000   0.00000000   0.00000000   0.00000000   0.00000000   0.00000000  -0.02197300   0.00000000
  0.41000000   0.00463584   0.01741245   0.00070225   0.00000326   0.00000000   0.00000000   0.00000000   0.00000000  -0.00175613   0.27382473   0.00000000   0.00000000   0.00000000   0.00000000   0.00000000   0.00000000  -0.01953100   0.00000000
  0.41200000   0.00140368   0.01741105   0.00074899   0.00000105   0.00000000   0.00000000   0.00000000   0.00000000  -0.00178260   0.27379416   0.00000000   0.00000000   0.00000000   0.00000000   0.00000000   0.00000000  -0.01953100   0.00000000
  0.41400000   0.00305274   0.01740955   0.00072341   0.00000221   0.00000000   0.00000000   0.00000000   0.00000000  -0.00181693   0.27376546   0.00000000   0.00000000   0.00000000   0.00000000   0.00000000   0.00000000  -0.01464800   0.00000000
  0.41600000   0.00000000   0.01740810   0.00062231   0.00000000   0.00000000   0.00000000   0.00000000   0.00000000  -0.00185673   0.27374014   0.00000000   0.00000000   0.00000000   0.00000000   0.00000000   0.00000000  -0.01220700   0.00000000
  0.41800000   0.00000000   0.01740686   0.00045466   0.00000000   0.00000000   0.00000000   0.00000000   0.00000000  -0.00189802   0.27372184   0.00000000   0.00000000   0.00000000   0.00000000   0.00000000   0.00000000  -0.01953100   0.00000000
  0.42000000   0.00000000   0.01740595   0.00024004   0.00000000   0.00000000   0.00000000   0.00000000   0.00000000  -0.00193700   0.27371701   0.00000000   0.00000000   0.00000000   0.00000000   0.00000000   0.00000000  -0.01709000   0.00000000
  0.42200000   0.00000000   0.01740547  -0.00002741   0.00000000   0.00000000   0.00000000   0.00000000   0.00000000  -0.00197292   0.27373067   0.00000000   0.00000000   0.00000000   0.00000000   0.00000000   0.00000000  -0.01953100   0.00000000
  0.42400000   0.00140368   0.01740552  -0.00034171  -0.00000048   0.00000000   0.00000000   0.00000000   0.00000000  -0.00200927   0.27376456   0.00000000   0.00000000   0.00000000   0.00000000   0.00000000   0.00000000  -0.01464800   0.00000000
  0.42600000   0.00140368   0.01740621  -0.00061010  -0.00000086   0.00000000   0.00000000   0.00000000   0.00000000  -0.00205250   0.27381954   0.00000000   0.00000000   0.00000000   0.00000000   0.00000000   0.00000000  -0.01220700   0.00000000
  0.42800000   0.00000000   0.01740743  -0.00070198   0.00000000   0.00000000   0.00000000   0.00000000   0.00000000  -0.00210874   0.27389608   0.00000000   0.00000000   0.00000000   0.00000000   0.00000000   0.00000000  -0.02441400   0.00000000
  0.43000000   0.00000000   0.01740883  -0.00055770   0.00000000   0.00000000   0.00000000   0.00000000   0.00000000  -0.00218107   0.27398971   0.00000000   0.00000000   0.00000000   0.00000000   0.00000000   0.00000000  -0.01220700   0.00000000
  0.43200000   0.00000000   0.01740994  -0.00020294   0.00000000   0.00000000   0.00000000   0.00000000   0.00000000  -0.00226957   0.27409010   0.00000000   0.00000000   0.00000000   0.00000000   0.00000000   0.00000000  -0.01220700   0.00000000
  0.43400000   0.00305274   0.01741035   0.00027662   0.00000084   0.00000000   0.00000000   0.00000000   0.00000000  -0.00237151   0.27418813   0.00000000   0.00000000   0.00000000   0.00000000   0.00000000   0.00000000  -0.01220700   0.00000000
  0.43600000   0.00140368   0.01740980   0.00073620   0.00000103   0.00000000   0.00000000   0.00000000   0.00000000  -0.00248050   0.27427974   0.00000000   0.00000000   0.00000000   0.00000000   0.00000000   0.00000000  -0.01953100   0.00000000
  0.43800000   0.00000000   0.01740833   0.00101650   0.00000000   0.00000000   0.00000000   0.00000000   0.00000000  -0.00258859   0.27436376   0.00000000   0.00000000   0.00000000   0.00000000   0.00000000   0.00000000  -0.00976560   0.00000000
  0.44000000   0.00140368   0.01740629   0.00104579   0.00000147   0.00000000   0.00000000   0.00000000   0.00000000  -0.00268834   0.27444089   0.00000000   0.00000000   0.00000000   0.00000000   0.00000000   0.00000000  -0.02685500   0.00000000
  0.44200000   0.00140368   0.01740420   0.00088796   0.00000125   0.00000000   0.00000000   0.00000000   0.00000000  -0.00277205   0.27451460   0.00000000   0.00000000   0.00000000   0.00000000   0.00000000   0.00000000  -0.00976560   0.00000000
  0.44400000   0.00000000   0.01740242   0.00064329   0.00000000   0.00000000   0.00000000   0.00000000   0.00000000  -0.00283193   0.27459143   0.00000000   0.00000000   0.00000000   0.00000000   0.00000000   0.00000000  -0.01220700   0.00000000
  0.44600000   0.00000000   0.01740114   0.00032414   0.00000000   0.00000000   0.00000000   0.00000000   0.00000000  -0.00286363   0.27467760   0.00000000   0.00000000   0.00000000   0.00000000   0.00000000   0.00000000  -0.01464800   0.00000000
  0.44800000   0.00305274   0.01740049  -0.00009876  -0.00000030   0.00000000   0.00000000   0.00000000   0.00000000  -0.00286855   0.27477372   0.00000000   0.00000000   0.00000000   0.00000000   0.00000000   0.00000000  -0.01709000   0.00000000
  0.45000000   0.00140368   0.01740069  -0.00056599  -0.00000079   0.00000000   0.00000000   0.00000000   0.00000000  -0.00285098   0.27487323   0.00000000   0.00000000   0.00000000   0.00000000   0.00000000   0.00000000  -0.01220700   0.00000000
  0.45200000   0.00000000   0.01740182  -0.00092718   0.00000000   0.00000000   0.00000000   0.00000000   0.00000000  -0.00281495   0.27496264   0.00000000   0.00000000   0.00000000   0.00000000   0.00000000   0.00000000  -0.01709000   0.00000000
  0.45400000   0.00140368   0.01740367  -0.00106031  -0.00000149   0.00000000   0.00000000   0.00000000   0.00000000  -0.00276502   0.27502233   0.00000000   0.00000000   0.00000000   0.00000000   0.00000000   0.00000000  -0.01464800   0.00000000
  0.45600000   0.00000000   0.01740579  -0.00096085   0.00000000   0.00000000   0.00000000   0.00000000   0.00000000  -0.00270603   0.27503000   0.00000000   0.00000000   0.00000000   0.00000000   0.00000000   0.00000000  -0.00976560   0.00000000
  0.45800000   0.00140368   0.01740772  -0.00071499  -0.00000100   0.00000000   0.00000000   0.00000000   0.00000000  -0.00264112   0.27496966   0.00000000   0.00000000   0.00000000   0.00000000   0.00000000   0.00000000  -0.02197300   0.00000000
  0.46000000   0.00000000   0.01740915  -0.00041576   0.00000000   0.00000000   0.00000000   0.00000000   0.00000000  -0.00257344   0.27484581   0.00000000   0.00000000   0.00000000   0.00000000   0.00000000   0.00000000  -0.02929700   0.00000000
  0.46200000   0.00140368   0.01740998  -0.00012043  -0.00000017   0.00000000   0.00000000   0.00000000   0.00000000  -0.00250911   0.27468551   0.00000000   0.00000000   0.00000000   0.00000000   0.00000000   0.00000000  -0.01953100   0.00000000
  0.46400000   0.00140368   0.01741022   0.00014262   0.00000020   0.00000000   0.00000000   0.00000000   0.00000000  -0.00245626   0.27452099   0.00000000   0.00000000   0.00000000   0.00000000   0.00000000   0.00000000  -0.02441400   0.00000000
  0.46600000   0.00000000   0.01740993   0.00035449   0.00000000   0.00000000   0.00000000   0.00000000   0.00000000  -0.00242230   0.27437358   0.00000000   0.00000000   0.00000000   0.00000000   0.00000000   0.00000000  -0.01464800   0.00000000
  0.46800000   0.00140368   0.01740922   0.00048815   0.00000069   0.00000000   0.00000000   0.00000000   0.00000000  -0.00241230   0.27425189   0.00000000   0.00000000   0.00000000   0.00000000   0.00000000   0.00000000  -0.01464800   0.00000000
  0.47000000   0.00305274   0.01740825   0.00049725   0.00000152   0.00000000   0.00000000   0.00000000   0.00000000  -0.00242744   0.27415671   0.00000000   0.00000000   0.00000000   0.00000000   0.00000000   0.00000000  -0.02929700   0.00000000
  0.47200000   0.00000000   0.01740725   0.00033655   0.00000000   0.00000000   0.00000000   0.00000000   0.00000000  -0.00246360   0.27408518   0.00000000   0.00000000   0.00000000   0.00000000   0.00000000   0.00000000  -0.02685500   0.00000000
  0.47400000   0.00463584   0.01740658   0.00003167   0.00000015   0.00000000   0.00000000   0.00000000   0.00000000  -0.00251097   0.27403187   0.00000000   0.00000000   0.00000000   0.00000000   0.00000000   0.00000000  -0.01953100   0.00000000
  0.47600000   0.00000000   0.01740652  -0.00028971   0.00000000   0.00000000   0.00000000   0.00000000   0.00000000  -0.00255549   0.27398900   0.00000000   0.00000000   0.00000000   0.00000000   0.00000000   0.00000000  -0.01953100   0.00000000
  0.47800000   0.00000000   0.01740710  -0.00049297   0.00000000   0.00000000   0.00000000   0.00000000   0.00000000  -0.00258244   0.27394983   0.00000000   0.00000000   0.00000000   0.00000000   0.00000000   0.00000000  -0.01220700   0.00000000
  0.48000000   0.00628490   0.01740808  -0.00054093  -0.00000340   0.00000000   0.00000000   0.00000000   0.00000000  -0.00258012   0.27391247   0.00000000   0.00000000   0.00000000   0.00000000   0.00000000   0.00000000  -0.00976560   0.00000000
  0.48200000   0.00140368   0.01740916  -0.00047401  -0.00000067   0.00000000   0.00000000   0.00000000   0.00000000  -0.00254177   0.27388076   0.00000000   0.00000000   0.00000000   0.00000000   0.00000000   0.00000000  -0.01464800   0.00000000
  0.48400000   0.00140368   0.01741011  -0.00033661  -0.00000047   0.00000000   0.00000000   0.00000000   0.00000000  -0.00246560   0.27386059   0.00000000   0.00000000   0.00000000   0.00000000   0.00000000   0.00000000  -0.00488280   0.00000000
  0.48600000   0.00140368   0.01741079  -0.00014698  -0.00000021   0.00000000   0.00000000   0.00000000   0.00000000  -0.00235461   0.27385398   0.00000000   0.00000000   0.00000000   0.00000000   0.00000000   0.00000000  -0.01709000   0.00000000
  0.48800000   0.00305274   0.01741108   0.00008974   0.00000027   0.00000000   0.00000000   0.00000000   0.00000000  -0.00221631   0.27385718   0.00000000   0.00000000   0.00000000   0.00000000   0.00000000   0.00000000  -0.01709000   0.00000000
  0.49000000   0.00628490   0.01741090   0.00033762   0.00000212   0.00000000   0.00000000   0.00000000   0.00000000  -0.00206131   0.27386265   0.00000000   0.00000000   0.00000000   0.00000000   0.00000000   0.00000000  -0.01709000   0.00000000
  0.49200000   0.00000000   0.01741022   0.00050184   0.00000000   0.00000000   0.00000000   0.00000000   0.00000000  -0.00190152   0.27385779   0.00000000   0.00000000   0.00000000   0.00000000   0.00000000   0.00000000  -0.01709000   0.00000000
  0.49400000   0.00305274   0.01740922   0.00049312   0.00000151   0.00000000   0.00000000   0.00000000   0.00000000  -0.00174853   0.27382555   0.00000000   0.00000000   0.00000000   0.00000000   0.00000000   0.00000000  -0.01709000   0.00000000
  0.49600000   0.00140368   0.01740823   0.00032892   0.00000046   0.00000000   0.00000000   0.00000000   0.00000000  -0.00161274   0.27375254   0.00000000   0.00000000   0.00000000   0.00000000   0.00000000   0.00000000  -0.00976560   0.00000000
  0.49800000   0.00000000   0.01740758   0.00012975   0.00000000   0.00000000   0.00000000   0.00000000   0.00000000  -0.00150291   0.27363715   0.00000000   0.00000000   0.00000000   0.00000000   0.00000000   0.00000000  -0.02441400   0.00000000
  0.50000000   0.00140368   0.01740732   0.00001435   0.00000002   0.00000000   0.00000000   0.00000000   0.00000000  -0.00142409   0.27348989   0.00000000   0.00000000   0.00000000   0.00000000   0.00000000   0.00000000  -0.01709000   0.00000000
  0.50200000   0.00000000   0.01740729   0.00001412   0.00000000   0.00000000   0.00000000   0.00000000   0.00000000  -0.00137604   0.27332583   0.00000000   0.00000000   0.00000000   0.00000000   0.00000000   0.00000000  -0.01220700   0.00000000
  0.50400000   0.00140368   0.01740726   0.00006945   0.00000010   0.00000000   0.00000000   0.00000000   0.00000000  -0.00135522   0.27315586   0.00000000   0.00000000   0.00000000   0.00000000   0.00000000   0.00000000  -0.01220700   0.00000000
  0.50600000   0.00000000   0.01740712   0.00007482   0.00000000   0.00000000   0.00000000   0.00000000   0.00000000  -0.00135755   0.27298498   0.00000000   0.00000000   0.00000000   0.00000000   0.00000000   0.00000000  -0.02197300   0.00000000
  0.50800000   0.00140368   0.01740697  -0.00006941  -0.00000010   0.00000000   0.00000000   0.00000000   0.00000000  -0.00137833   0.27281720   0.00000000   0.00000000   0.00000000   0.00000000   0.00000000   0.00000000  -0.00976560   0.00000000
  0.51000000   0.00000000   0.01740711  -0.00037972   0.00000000   0.00000000   0.00000000   0.00000000   0.00000000  -0.00141167   0.27265997   0.00000000   0.00000000   0.00000000   0.00000000   0.00000000   0.00000000  -0.01709000   0.00000000
  0.51200000   0.00000000   0.01740787  -0.00072543   0.00000000   0.00000000   0.00000000   0.00000000   0.00000000  -0.00145228   0.27252304   0.00000000   0.00000000   0.00000000   0.00000000   0.00000000   0.00000000  -0.01709000   0.00000000
  0.51400000   0.00140368   0.01740932  -0.00089829  -0.00000126   0.00000000   0.00000000   0.00000000   0.00000000  -0.00149736   0.27241282   0.00000000   0.00000000   0.00000000   0.00000000   0.00000000   0.00000000  -0.01709000   0.00000000
  0.51600000   0.00000000   0.01741112  -0.00077192   0.00000000   0.00000000   0.00000000   0.00000000   0.00000000  -0.00154678   0.27232928   0.00000000   0.00000000   0.00000000   0.00000000   0.00000000   0.00000000  -0.01220700   0.00000000
  0.51800000   0.00305274   0.01741266  -0.00037245  -0.00000114   0.00000000   0.00000000   0.00000000   0.00000000  -0.00160183   0.27226827   0.00000000   0.00000000   0.00000000   0.00000000   0.00000000   0.00000000  -0.01220700   0.00000000
  0.52000000   0.00140368   0.01741341   0.00017051   0.00000024   0.00000000   0.00000000   0.00000000   0.00000000  -0.00166297   0.27222242   0.00000000   0.00000000   0.00000000   0.00000000   0.00000000   0.00000000  -0.01464800   0.00000000
  0.52200000   0.00000000   0.01741307   0.00070177   0.00000000   0.00000000   0.00000000   0.00000000   0.00000000  -0.00172835   0.27218456   0.00000000   0.00000000   0.00000000   0.00000000   0.00000000   0.00000000  -0.01709000   0.00000000
  0.52400000   0.00000000   0.01741166   0.00109750   0.00000000   0.00000000   0.00000000   0.00000000   0.00000000  -0.00179388   0.27215649   0.00000000   0.00000000   0.00000000   0.00000000   0.00000000   0.00000000  -0.02929700   0.00000000
  0.52600000   0.00000000   0.01740947   0.00127807   0.00000000   0.00000000   0.00000000   0.00000000   0.00000000  -0.00185396   0.27214610   0.00000000   0.00000000   0.00000000   0.00000000   0.00000000   0.00000000  -0.01464800   0.00000000
  0.52800000   0.00305274   0.01740691   0.00118554   0.00000362   0.00000000   0.00000000   0.00000000   0.00000000  -0.00190190   0.27215697   0.00000000   0.00000000   0.00000000   0.00000000   0.00000000   0.00000000  -0.01709000   0.00000000
  0.53000000   0.00000000   0.01740454   0.00080140   0.00000000   0.00000000   0.00000000   0.00000000   0.00000000  -0.00193135   0.27219088   0.00000000   0.00000000   0.00000000   0.00000000   0.00000000   0.00000000  -0.01709000   0.00000000
  0.53200000   0.00463584   0.01740294   0.00021398   0.00000099   0.00000000   0.00000000   0.00000000   0.00000000  -0.00193947   0.27225265   0.00000000   0.00000000   0.00000000   0.00000000   0.00000000   0.00000000  -0.01220700   0.00000000
  0.53400000   0.00000000   0.01740251  -0.00037848   0.00000000   0.00000000   0.00000000   0.00000000   0.00000000  -0.00192914   0.27234452   0.00000000   0.00000000   0.00000000   0.00000000   0.00000000   0.00000000  -0.01220700   0.00000000
  0.53600000   0.00000000   0.01740327  -0.00077638   0.00000000   0.00000000   0.00000000   0.00000000   0.00000000  -0.00190623   0.27246088   0.00000000   0.00000000   0.00000000   0.00000000   0.00000000   0.00000000  -0.00976560   0.00000000
  0.53800000   0.00000000   0.01740482  -0.00089883   0.00000000   0.00000000   0.00000000   0.00000000   0.00000000  -0.00187478   0.27259164   0.00000000   0.00000000   0.00000000   0.00000000   0.00000000   0.00000000  -0.01220700   0.00000000
  0.54000000   0.00000000   0.01740662  -0.00079974   0.00000000   0.00000000   0.00000000   0.00000000   0.00000000  -0.00183735   0.27272734   0.00000000   0.00000000   0.00000000   0.00000000   0.00000000   0.00000000  -0.01220700   0.00000000
  0.54200000   0.00000000   0.01740822  -0.00058568   0.00000000   0.00000000   0.00000000   0.00000000   0.00000000  -0.00179729   0.27286167   0.00000000   0.00000000   0.00000000   0.00000000   0.00000000   0.00000000  -0.01220700   0.00000000
  0.54400000   0.00140368   0.01740939  -0.00034104  -0.00000048   0.00000000   0.00000000   0.00000000   0.00000000  -0.00175852   0.27299223   0.00000000   0.00000000   0.00000000   0.00000000   0.00000000   0.00000000  -0.01709000   0.00000000
  0.54600000   0.00000000   0.01741007  -0.00011288   0.00000000   0.00000000   0.00000000   0.00000000   0.00000000  -0.00172408   0.27311564   0.00000000   0.00000000   0.00000000   0.00000000   0.00000000   0.00000000  -0.01220700   0.00000000
  0.54800000   0.00140368   0.01741029   0.00007593   0.00000011   0.00000000   0.00000000   0.00000000   0.00000000  -0.00169347   0.27322082   0.00000000   0.00000000   0.00000000   0.00000000   0.00000000   0.00000000  -0.01709000   0.00000000
  0.55000000   0.00140368   0.01741014   0.00021170   0.00000030   0.00000000   0.00000000   0.00000000   0.00000000  -0.00166099   0.27329290   0.00000000   0.00000000   0.00000000   0.00000000   0.00000000   0.00000000  -0.01709000   0.00000000
  0.55200000   0.00000000   0.01740972   0.00027732   0.00000000   0.00000000   0.00000000   0.00000000   0.00000000  -0.00161787   0.27332567   0.00000000   0.00000000   0.00000000   0.00000000   0.00000000   0.00000000  -0.00732420   0.00000000
  0.55400000   0.00140368   0.01740916   0.00024956   0.00000035   0.00000000   0.00000000   0.00000000   0.00000000  -0.00155668   0.27332629   0.00000000   0.00000000   0.00000000   0.00000000   0.00000000   0.00000000  -0.02197300   0.00000000
  0.55600000   0.00305274   0.01740867   0.00012411   0.00000038   0.00000000   0.00000000   0.00000000   0.00000000  -0.00147535   0.27330712   0.00000000   0.00000000   0.00000000   0.00000000   0.00000000   0.00000000  -0.01953100   0.00000000
  0.55800000   0.00000000   0.01740842  -0.00004802   0.00000000   0.00000000   0.00000000   0.00000000   0.00000000  -0.00137870   0.27327705   0.00000000   0.00000000   0.00000000   0.00000000   0.00000000   0.00000000  -0.01709000   0.00000000
  0.56000000   0.00140368   0.01740851  -0.00017936  -0.00000025   0.00000000   0.00000000   0.00000000   0.00000000  -0.00127662   0.27324033   0.00000000   0.00000000   0.00000000   0.00000000   0.00000000   0.00000000  -0.00976560   0.00000000
  0.56200000   0.00000000   0.01740887  -0.00021671   0.00000000   0.00000000   0.00000000   0.00000000   0.00000000  -0.00118067   0.27319982   0.00000000   0.00000000   0.00000000   0.00000000   0.00000000   0.00000000  -0.02197300   0.00000000
  0.56400000   0.00000000   0.01740931  -0.00016842   0.00000000   0.00000000   0.00000000   0.00000000   0.00000000  -0.00110072   0.27315890   0.00000000   0.00000000   0.00000000   0.00000000   0.00000000   0.00000000  -0.01220700   0.00000000
  0.56600000   0.00140368   0.01740964  -0.00006998  -0.00000010   0.00000000   0.00000000   0.00000000   0.00000000  -0.00104266   0.27312232   0.00000000   0.00000000   0.00000000   0.00000000   0.00000000   0.00000000  -0.01709000   0.00000000
  0.56800000   0.00140368   0.01740978   0.00004545   0.00000006   0.00000000   0.00000000   0.00000000   0.00000000  -0.00100987   0.27309999   0.00000000   0.00000000   0.00000000   0.00000000   0.00000000   0.00000000  -0.01220700   0.00000000
  0.57000000   0.00000000   0.01740969   0.00014899   0.00000000   0.00000000   0.00000000   0.00000000   0.00000000  -0.00100546   0.27310839   0.00000000   0.00000000   0.00000000   0.00000000   0.00000000   0.00000000  -0.02685500   0.00000000
  0.57200000   0.00305274   0.01740939   0.00020904   0.00000064   0.00000000   0.00000000   0.00000000   0.00000000  -0.00103074   0.27316015   0.00000000   0.00000000   0.00000000   0.00000000   0.00000000   0.00000000  -0.01464800   0.00000000
  0.57400000   0.00140368   0.01740898   0.00019161   0.00000027   0.00000000   0.00000000   0.00000000   0.00000000  -0.00108246   0.27325348   0.00000000   0.00000000   0.00000000   0.00000000   0.00000000   0.00000000  -0.01953100   0.00000000
  0.57600000   0.00305274   0.01740859   0.00008719   0.00000027   0.00000000   0.00000000   0.00000000   0.00000000  -0.00115386   0.27337634   0.00000000   0.00000000   0.00000000   0.00000000   0.00000000   0.00000000  -0.01220700   0.00000000
  0.57800000   0.00000000   0.01740842  -0.00005338   0.00000000   0.00000000   0.00000000   0.00000000   0.00000000  -0.00123792   0.27351464   0.00000000   0.00000000   0.00000000   0.00000000   0.00000000   0.00000000  -0.01709000   0.00000000
  0.58000000   0.00463584   0.01740852  -0.00014164  -0.00000066   0.00000000   0.00000000   0.00000000   0.00000000  -0.00132950   0.27365550   0.00000000   0.00000000   0.00000000   0.00000000   0.00000000   0.00000000  -0.00976560   0.00000000
  0.58200000   0.00305274   0.01740881  -0.00012587  -0.00000038   0.00000000   0.00000000   0.00000000   0.00000000  -0.00142608   0.27379163   0.00000000   0.00000000   0.00000000   0.00000000   0.00000000   0.00000000  -0.01709000   0.00000000
  0.58400000   0.00000000   0.01740906  -0.00001951   0.00000000   0.00000000   0.00000000   0.00000000   0.00000000  -0.00152726   0.27392447   0.00000000   0.00000000   0.00000000   0.00000000   0.00000000   0.00000000  -0.01709000   0.00000000
  0.58600000   0.00000000   0.01740910   0.00013107   0.00000000   0.00000000   0.00000000   0.00000000   0.00000000  -0.00163283   0.27406055   0.00000000   0.00000000   0.00000000   0.00000000   0.00000000   0.00000000  -0.01220700   0.00000000
  0.58800000   0.00000000   0.01740884   0.00027210   0.00000000   0.00000000   0.00000000   0.00000000   0.00000000  -0.00174096   0.27420661   0.00000000   0.00000000   0.00000000   0.00000000   0.00000000   0.00000000  -0.01464800   0.00000000
  0.59000000   0.00305274   0.01740829   0.00034437   0.00000105   0.00000000   0.00000000   0.00000000   0.00000000  -0.00184734   0.27436598   0.00000000   0.00000000   0.00000000   0.00000000   0.00000000   0.00000000  -0.01220700   0.00000000
  0.59200000   0.00786800   0.01740760   0.00029578   0.00000233   0.00000000   0.00000000   0.00000000   0.00000000  -0.00194590   0.27453547   0.00000000   0.00000000   0.00000000   0.00000000   0.00000000   0.00000000  -0.01953100   0.00000000
  0.59400000   0.00000000   0.01740701   0.00011934   0.00000000   0.00000000   0.00000000   0.00000000   0.00000000  -0.00203057   0.27470842   0.00000000   0.00000000   0.00000000   0.00000000   0.00000000   0.00000000  -0.01220700   0.00000000
  0.59600000   0.00305274   0.01740677  -0.00011845  -0.00000036   0.00000000   0.00000000   0.00000000   0.00000000  -0.00209763   0.27488088   0.00000000   0.00000000   0.00000000   0.00000000   0.00000000   0.00000000  -0.01464800   0.00000000
  0.59800000   0.00140368   0.01740701  -0.00030157  -0.00000042   0.00000000   0.00000000   0.00000000   0.00000000  -0.00214745   0.27505143   0.00000000   0.00000000   0.00000000   0.00000000   0.00000000   0.00000000  -0.01709000   0.00000000
  0.60000000   0.00000000   0.01740761  -0.00033132   0.00000000   0.00000000   0.00000000   0.00000000   0.00000000  -0.00218361   0.27521752   0.00000000   0.00000000   0.00000000   0.00000000   0.00000000   0.00000000  -0.02441400   0.00000000
  0.60200000   0.00140368   0.01740828  -0.00017935  -0.00000025   0.00000000   0.00000000   0.00000000   0.00000000  -0.00221012   0.27537406   0.00000000   0.00000000   0.00000000   0.00000000   0.00000000   0.00000000  -0.02197300   0.00000000
  0.60400000   0.00140368   0.01740863   0.00011677   0.00000016   0.00000000   0.00000000   0.00000000   0.00000000  -0.00222965   0.27551528   0.00000000   0.00000000   0.00000000   0.00000000   0.00000000   0.00000000  -0.01709000   0.00000000
  0.60600000   0.00000000   0.01740840   0.00048905   0.00000000   0.00000000   0.00000000   0.00000000   0.00000000  -0.00224413   0.27563656   0.00000000   0.00000000   0.00000000   0.00000000   0.00000000   0.00000000  -0.01953100   0.00000000
  0.60800000   0.00140368   0.01740742   0.00085192   0.00000120   0.00000000   0.00000000   0.00000000   0.00000000  -0.00225558   0.27573260   0.00000000   0.00000000   0.00000000   0.00000000   0.00000000   0.00000000  -0.00732420   0.00000000
  0.61000000   0.00140368   0.01740572   0.00109357   0.00000154   0.00000000   0.00000000   0.00000000   0.00000000  -0.00226474   0.27579386   0.00000000   0.00000000   0.00000000   0.00000000   0.00000000   0.00000000  -0.01953100   0.00000000
  0.61200000   0.00140368   0.01740353   0.00109728   0.00000154   0.00000000   0.00000000   0.00000000   0.00000000  -0.00226908   0.27580496   0.00000000   0.00000000   0.00000000   0.00000000   0.00000000   0.00000000  -0.01220700   0.00000000
  0.61400000   0.00463584   0.01740134   0.00081185   0.00000376   0.00000000   0.00000000   0.00000000   0.00000000  -0.00226266   0.27574509   0.00000000   0.00000000   0.00000000   0.00000000   0.00000000   0.00000000  -0.02929700   0.00000000
  0.61600000   0.00000000   0.01739971   0.00029912   0.00000000   0.00000000   0.00000000   0.00000000   0.00000000  -0.00223915   0.27559291   0.00000000   0.00000000   0.00000000   0.00000000   0.00000000   0.00000000  -0.01709000   0.00000000
  0.61800000   0.00140368   0.01739912  -0.00029886  -0.00000042   0.00000000   0.00000000   0.00000000   0.00000000  -0.00219568   0.27534042   0.00000000   0.00000000   0.00000000   0.00000000   0.00000000   0.00000000  -0.01953100   0.00000000
  0.62000000   0.00000000   0.01739971  -0.00081914   0.00000000   0.00000000   0.00000000   0.00000000   0.00000000  -0.00213426   0.27500652   0.00000000   0.00000000   0.00000000   0.00000000   0.00000000   0.00000000  -0.01709000   0.00000000
  0.62200000   0.00140368   0.01740135  -0.00112561  -0.00000158   0.00000000   0.00000000   0.00000000   0.00000000  -0.00206063   0.27463364   0.00000000   0.00000000   0.00000000   0.00000000   0.00000000   0.00000000  -0.01220700   0.00000000
  0.62400000   0.00000000   0.01740360  -0.00116759   0.00000000   0.00000000   0.00000000   0.00000000   0.00000000  -0.00198232   0.27427060   0.00000000   0.00000000   0.00000000   0.00000000   0.00000000   0.00000000  -0.00732420   0.00000000
  0.62600000   0.00000000   0.01740594  -0.00100464   0.00000000   0.00000000   0.00000000   0.00000000   0.00000000  -0.00190618   0.27395553   0.00000000   0.00000000   0.00000000   0.00000000   0.00000000   0.00000000  -0.01953100   0.00000000
  0.62800000   0.00463584   0.01740795  -0.00074937  -0.00000347   0.00000000   0.00000000   0.00000000   0.00000000  -0.00183700   0.27370678   0.00000000   0.00000000   0.00000000   0.00000000   0.00000000   0.00000000  -0.01709000   0.00000000
  0.63000000   0.00463584   0.01740945  -0.00049300  -0.00000229   0.00000000   0.00000000   0.00000000   0.00000000  -0.00177824   0.27352541   0.00000000   0.00000000   0.00000000   0.00000000   0.00000000   0.00000000  -0.02441400   0.00000000
  0.63200000   0.00305274   0.01741043  -0.00028093  -0.00000086   0.00000000   0.00000000   0.00000000   0.00000000  -0.00173242   0.27340358   0.00000000   0.00000000   0.00000000   0.00000000   0.00000000   0.00000000  -0.01464800   0.00000000
  0.63400000   0.00140368   0.01741099  -0.00012290  -0.00000017   0.00000000   0.00000000   0.00000000   0.00000000  -0.00170047   0.27333149   0.00000000   0.00000000   0.00000000   0.00000000   0.00000000   0.00000000  -0.01709000   0.00000000
  0.63600000   0.00000000   0.01741124  -0.00000734   0.00000000   0.00000000   0.00000000   0.00000000   0.00000000  -0.00168175   0.27330156   0.00000000   0.00000000   0.00000000   0.00000000   0.00000000   0.00000000  -0.01464800   0.00000000
  0.63800000   0.00000000   0.01741125   0.00008732   0.00000000   0.00000000   0.00000000   0.00000000   0.00000000  -0.00167487   0.27331061   0.00000000   0.00000000   0.00000000   0.00000000   0.00000000   0.00000000  -0.01464800   0.00000000
  0.64000000   0.00140368   0.01741108   0.00018386   0.00000026   0.00000000   0.00000000   0.00000000   0.00000000  -0.00167853   0.27336002   0.00000000   0.00000000   0.00000000   0.00000000   0.00000000   0.00000000  -0.01953100   0.00000000
  0.64200000   0.00305274   0.01741071   0.00029895   0.00000091   0.00000000   0.00000000   0.00000000   0.00000000  -0.00169230   0.27345256   0.00000000   0.00000000   0.00000000   0.00000000   0.00000000   0.00000000  -0.00976560   0.00000000
  0.64400000   0.00305274   0.01741011   0.00043591   0.00000133   0.00000000   0.00000000   0.00000000   0.00000000  -0.00171622   0.27358914   0.00000000   0.00000000   0.00000000   0.00000000   0.00000000   0.00000000  -0.01220700   0.00000000
  0.64600000   0.00000000   0.01740924   0.00057659   0.00000000   0.00000000   0.00000000   0.00000000   0.00000000  -0.00174888   0.27376657   0.00000000   0.00000000   0.00000000   0.00000000   0.00000000   0.00000000  -0.00976560   0.00000000
  0.64800000   0.00140368   0.01740809   0.00067252   0.00000094   0.00000000   0.00000000   0.00000000   0.00000000  -0.00178647   0.27397392   0.00000000   0.00000000   0.00000000   0.00000000   0.00000000   0.00000000  -0.02685500   0.00000000
  0.65000000   0.00000000   0.01740674   0.00064556   0.00000000   0.00000000   0.00000000   0.00000000   0.00000000  -0.00182407   0.27419427   0.00000000   0.00000000   0.00000000   0.00000000   0.00000000   0.00000000  -0.00976560   0.00000000
  0.65200000   0.00463584   0.01740545   0.00043062   0.00000200   0.00000000   0.00000000   0.00000000   0.00000000  -0.00185756   0.27441381   0.00000000   0.00000000   0.00000000   0.00000000   0.00000000   0.00000000  -0.01709000   0.00000000
  0.65400000   0.00000000   0.01740459   0.00005648   0.00000000   0.00000000   0.00000000   0.00000000   0.00000000  -0.00188364   0.27462583   0.00000000   0.00000000   0.00000000   0.00000000   0.00000000   0.00000000  -0.01953100   0.00000000
  0.65600000   0.00140368   0.01740448  -0.00033510  -0.00000047   0.00000000   0.00000000   0.00000000   0.00000000  -0.00189860   0.27482621   0.00000000   0.00000000   0.00000000   0.00000000   0.00000000   0.00000000  -0.01464800   0.00000000
  0.65800000   0.00140368   0.01740515  -0.00058285  -0.00000082   0.00000000   0.00000000   0.00000000   0.00000000  -0.00189860   0.27500757   0.00000000   0.00000000   0.00000000   0.00000000   0.00000000   0.00000000  -0.00488280   0.00000000
  0.66000000   0.00000000   0.01740631  -0.00060722   0.00000000   0.00000000   0.00000000   0.00000000   0.00000000  -0.00188163   0.27515854   0.00000000   0.00000000   0.00000000   0.00000000   0.00000000   0.00000000  -0.01220700   0.00000000
  0.66200000   0.00000000   0.01740753  -0.00042585   0.00000000   0.00000000   0.00000000   0.00000000   0.00000000  -0.00184824   0.27526913   0.00000000   0.00000000   0.00000000   0.00000000   0.00000000   0.00000000  -0.01464800   0.00000000
  0.66400000   0.00140368   0.01740838  -0.00010827  -0.00000015   0.00000000   0.00000000   0.00000000   0.00000000  -0.00180053   0.27533454   0.00000000   0.00000000   0.00000000   0.00000000   0.00000000   0.00000000  -0.02929700   0.00000000
  0.66600000   0.00140368   0.01740860   0.00026696   0.00000037   0.00000000   0.00000000   0.00000000   0.00000000  -0.00174115   0.27535218   0.00000000   0.00000000   0.00000000   0.00000000   0.00000000   0.00000000  -0.01953100   0.00000000
  0.66800000   0.00305274   0.01740806   0.00062097   0.00000190   0.00000000   0.00000000   0.00000000   0.00000000  -0.00167296   0.27531838   0.00000000   0.00000000   0.00000000   0.00000000   0.00000000   0.00000000  -0.02685500   0.00000000
  0.67000000   0.00140368   0.01740682   0.00086178   0.00000121   0.00000000   0.00000000   0.00000000   0.00000000  -0.00159926   0.27522828   0.00000000   0.00000000   0.00000000   0.00000000   0.00000000   0.00000000  -0.01220700   0.00000000
  0.67200000   0.00305274   0.01740510   0.00088742   0.00000271   0.00000000   0.00000000   0.00000000   0.00000000  -0.00152424   0.27508156   0.00000000   0.00000000   0.00000000   0.00000000   0.00000000   0.00000000  -0.01464800   0.00000000
  0.67400000   0.00000000   0.01740332   0.00063176   0.00000000   0.00000000   0.00000000   0.00000000   0.00000000  -0.00145273   0.27489201   0.00000000   0.00000000   0.00000000   0.00000000   0.00000000   0.00000000  -0.01220700   0.00000000
  0.67600000   0.00000000   0.01740206   0.00014594   0.00000000   0.00000000   0.00000000   0.00000000   0.00000000  -0.00138957   0.27468623   0.00000000   0.00000000   0.00000000   0.00000000   0.00000000   0.00000000  -0.01220700   0.00000000
  0.67800000   0.00000000   0.01740177  -0.00037233   0.00000000   0.00000000   0.00000000   0.00000000   0.00000000  -0.00133969   0.27448964   0.00000000   0.00000000   0.00000000   0.00000000   0.00000000   0.00000000  -0.01709000   0.00000000
  0.68000000   0.00000000   0.01740251  -0.00070660   0.00000000   0.00000000   0.00000000   0.00000000   0.00000000  -0.00130823   0.27431793   0.00000000   0.00000000   0.00000000   0.00000000   0.00000000   0.00000000  -0.01464800   0.00000000
  0.68200000   0.00140368   0.01740393  -0.00079889  -0.00000112   0.00000000   0.00000000   0.00000000   0.00000000  -0.00129919   0.27417727   0.00000000   0.00000000   0.00000000   0.00000000   0.00000000   0.00000000  -0.02685500   0.00000000
  0.68400000   0.00140368   0.01740552  -0.00075165  -0.00000106   0.00000000   0.00000000   0.00000000   0.00000000  -0.00131378   0.27406071   0.00000000   0.00000000   0.00000000   0.00000000   0.00000000   0.00000000  -0.01709000   0.00000000
  0.68600000   0.00000000   0.01740703  -0.00067321   0.00000000   0.00000000   0.00000000   0.00000000   0.00000000  -0.00134912   0.27394872   0.00000000   0.00000000   0.00000000   0.00000000   0.00000000   0.00000000  -0.01464800   0.00000000
  0.68800000   0.00000000   0.01740837  -0.00056831   0.00000000   0.00000000   0.00000000   0.00000000   0.00000000  -0.00139748   0.27382514   0.00000000   0.00000000   0.00000000   0.00000000   0.00000000   0.00000000  -0.00976560   0.00000000
  0.69000000   0.00000000   0.01740951  -0.00037039   0.00000000   0.00000000   0.00000000   0.00000000   0.00000000  -0.00144724   0.27368751   0.00000000   0.00000000   0.00000000   0.00000000   0.00000000   0.00000000  -0.01220700   0.00000000
  0.69200000   0.00945110   0.01741025  -0.00005298  -0.00000050   0.00000000   0.00000000   0.00000000   0.00000000  -0.00148711   0.27353771   0.00000000   0.00000000   0.00000000   0.00000000   0.00000000   0.00000000  -0.01709000   0.00000000
  0.69400000   0.00140368   0.01741036   0.00030095   0.00000042   0.00000000   0.00000000   0.00000000   0.00000000  -0.00151170   0.27337390   0.00000000   0.00000000   0.00000000   0.00000000   0.00000000   0.00000000  -0.01709000   0.00000000
  0.69600000   0.00463584   0.01740975   0.00053581   0.00000248   0.00000000   0.00000000   0.00000000   0.00000000  -0.00152241   0.27319607   0.00000000   0.00000000   0.00000000   0.00000000   0.00000000   0.00000000  -0.01709000   0.00000000
  0.69800000   0.00305274   0.01740868   0.00053665   0.00000164   0.00000000   0.00000000   0.00000000   0.00000000  -0.00152331   0.27301103   0.00000000   0.00000000   0.00000000   0.00000000   0.00000000   0.00000000  -0.01709000   0.00000000
  0.70000000   0.00140368   0.01740761   0.00033102   0.00000046   0.00000000   0.00000000   0.00000000   0.00000000  -0.00151889   0.27282755   0.00000000   0.00000000   0.00000000   0.00000000   0.00000000   0.00000000  -0.01709000   0.00000000
  0.70200000   0.00786800   0.01740695   0.00007460   0.00000059   0.00000000   0.00000000   0.00000000   0.00000000  -0.00151552   0.27265093   0.00000000   0.00000000   0.00000000   0.00000000   0.00000000   0.00000000  -0.01464800   0.00000000
  0.70400000   0.00140368   0.01740680  -0.00008977  -0.00000013   0.00000000   0.00000000   0.00000000   0.00000000  -0.00152196   0.27248253   0.00000000   0.00000000   0.00000000   0.00000000   0.00000000   0.00000000  -0.01709000   0.00000000
  0.70600000   0.00000000   0.01740698  -0.00014279   0.00000000   0.00000000   0.00000000   0.00000000   0.00000000  -0.00154705   0.27231554   0.00000000   0.00000000   0.00000000   0.00000000   0.00000000   0.00000000  -0.01464800   0.00000000
  0.70800000   0.00786800   0.01740726  -0.00014771  -0.00000116   0.00000000   0.00000000   0.00000000   0.00000000  -0.00159684   0.27213203   0.00000000   0.00000000   0.00000000   0.00000000   0.00000000   0.00000000  -0.01220700   0.00000000
  0.71000000   0.00140368   0.01740756  -0.00014133  -0.00000020   0.00000000   0.00000000   0.00000000   0.00000000  -0.00167359   0.27191594   0.00000000   0.00000000   0.00000000   0.00000000   0.00000000   0.00000000  -0.01709000   0.00000000
  0.71200000   0.00463584   0.01740784  -0.00009619  -0.00000045   0.00000000   0.00000000   0.00000000   0.00000000  -0.00177499   0.27166993   0.00000000   0.00000000   0.00000000   0.00000000   0.00000000   0.00000000  -0.01709000   0.00000000
  0.71400000   0.00305274   0.01740803   0.00002172   0.00000007   0.00000000   0.00000000   0.00000000   0.00000000  -0.00189406   0.27141557   0.00000000   0.00000000   0.00000000   0.00000000   0.00000000   0.00000000  -0.01953100   0.00000000
  0.71600000   0.00000000   0.01740799   0.00019134   0.00000000   0.00000000   0.00000000   0.00000000   0.00000000  -0.00202131   0.27118141   0.00000000   0.00000000   0.00000000   0.00000000   0.00000000   0.00000000  -0.00976560   0.00000000
  0.71800000   0.00000000   0.01740761   0.00033761   0.00000000   0.00000000   0.00000000   0.00000000   0.00000000  -0.00214723   0.27099281   0.00000000   0.00000000   0.00000000   0.00000000   0.00000000   0.00000000  -0.01709000   0.00000000
  0.72000000   0.00140368   0.01740693   0.00036787   0.00000052   0.00000000   0.00000000   0.00000000   0.00000000  -0.00226339   0.27086920   0.00000000   0.00000000   0.00000000   0.00000000   0.00000000   0.00000000  -0.02929700   0.00000000
  0.72200000   0.00140368   0.01740620   0.00023362   0.00000033   0.00000000   0.00000000   0.00000000   0.00000000  -0.00236332   0.27082478   0.00000000   0.00000000   0.00000000   0.00000000   0.00000000   0.00000000  -0.01953100   0.00000000
  0.72400000   0.00305274   0.01740573   0.00000043   0.00000000   0.00000000   0.00000000   0.00000000   0.00000000  -0.00244416   0.27086653   0.00000000   0.00000000   0.00000000   0.00000000   0.00000000   0.00000000  -0.01709000   0.00000000
  0.72600000   0.00140368   0.01740573  -0.00018857  -0.00000026   0.00000000   0.00000000   0.00000000   0.00000000  -0.00250779   0.27099256   0.00000000   0.00000000   0.00000000   0.00000000   0.00000000   0.00000000  -0.01953100   0.00000000
  0.72800000   0.00305274   0.01740611  -0.00025598  -0.00000078   0.00000000   0.00000000   0.00000000   0.00000000  -0.00255791   0.27119806   0.00000000   0.00000000   0.00000000   0.00000000   0.00000000   0.00000000  -0.01709000   0.00000000
  0.73000000   0.00305274   0.01740662  -0.00024889  -0.00000076   0.00000000   0.00000000   0.00000000   0.00000000  -0.00259572   0.27148100   0.00000000   0.00000000   0.00000000   0.00000000   0.00000000   0.00000000  -0.01953100   0.00000000
  0.73200000   0.00000000   0.01740712  -0.00024678   0.00000000   0.00000000   0.00000000   0.00000000   0.00000000  -0.00261992   0.27183758   0.00000000   0.00000000   0.00000000   0.00000000   0.00000000   0.00000000  -0.00732420   0.00000000
  0.73400000   0.00945110   0.01740761  -0.00026040  -0.00000246   0.00000000   0.00000000   0.00000000   0.00000000  -0.00263001   0.27225678   0.00000000   0.00000000   0.00000000   0.00000000   0.00000000   0.00000000  -0.00976560   0.00000000
  0.73600000   0.00000000   0.01740813  -0.00023822   0.00000000   0.00000000   0.00000000   0.00000000   0.00000000  -0.00262754   0.27272014   0.00000000   0.00000000   0.00000000   0.00000000   0.00000000   0.00000000  -0.01709000   0.00000000
  0.73800000   0.00463584   0.01740861  -0.00014524  -0.00000067   0.00000000   0.00000000   0.00000000   0.00000000  -0.00261398   0.27319887   0.00000000   0.00000000   0.00000000   0.00000000   0.00000000   0.00000000  -0.01709000   0.00000000
  0.74000000   0.00305274   0.01740890  -0.00000226  -0.00000001   0.00000000   0.00000000   0.00000000   0.00000000  -0.00258928   0.27365264   0.00000000   0.00000000   0.00000000   0.00000000   0.00000000   0.00000000  -0.00976560   0.00000000
  0.74200000   0.00140368   0.01740890   0.00013818   0.00000019   0.00000000   0.00000000   0.00000000   0.00000000  -0.00255306   0.27404188   0.00000000   0.00000000   0.00000000   0.00000000   0.00000000   0.00000000  -0.01220700   0.00000000
  0.74400000   0.00140368   0.01740863   0.00022525   0.00000032   0.00000000   0.00000000   0.00000000   0.00000000  -0.00250631   0.27434141   0.00000000   0.00000000   0.00000000   0.00000000   0.00000000   0.00000000  -0.01220700   0.00000000
  0.74600000   0.00140368   0.01740817   0.00024320   0.00000034   0.00000000   0.00000000   0.00000000   0.00000000  -0.00245196   0.27453891   0.00000000   0.00000000   0.00000000   0.00000000   0.00000000   0.00000000  -0.00976560   0.00000000
  0.74800000   0.00463584   0.01740769   0.00023011   0.00000107   0.00000000   0.00000000   0.00000000   0.00000000  -0.00239390   0.27462757   0.00000000   0.00000000   0.00000000   0.00000000   0.00000000   0.00000000  -0.01220700   0.00000000
  0.75000000   0.00000000   0.01740723   0.00023177   0.00000000   0.00000000   0.00000000   0.00000000   0.00000000  -0.00233486   0.27460284   0.00000000   0.00000000   0.00000000   0.00000000   0.00000000   0.00000000  -0.01464800   0.00000000
  0.75200000   0.00140368   0.01740676   0.00022859   0.00000032   0.00000000   0.00000000   0.00000000   0.00000000  -0.00227423   0.27446205   0.00000000   0.00000000   0.00000000   0.00000000   0.00000000   0.00000000  -0.00732420   0.00000000
  0.75400000   0.00305274   0.01740631   0.00014231   0.00000043   0.00000000   0.00000000   0.00000000   0.00000000  -0.00220830   0.27421073   0.00000000   0.00000000   0.00000000   0.00000000   0.00000000   0.00000000  -0.02441400   0.00000000
  0.75600000   0.00000000   0.01740602  -0.00005950   0.00000000   0.00000000   0.00000000   0.00000000   0.00000000  -0.00213400   0.27387235   0.00000000   0.00000000   0.00000000   0.00000000   0.00000000   0.00000000  -0.00976560   0.00000000
  0.75800000   0.00305274   0.01740614  -0.00028601  -0.00000087   0.00000000   0.00000000   0.00000000   0.00000000  -0.00205213   0.27348813   0.00000000   0.00000000   0.00000000   0.00000000   0.00000000   0.00000000  -0.01464800   0.00000000
  0.76000000   0.00140368   0.01740671  -0.00039696  -0.00000056   0.00000000   0.00000000   0.00000000   0.00000000  -0.00196526   0.27310289   0.00000000   0.00000000   0.00000000   0.00000000   0.00000000   0.00000000  -0.01220700   0.00000000
  0.76200000   0.00305274   0.01740751  -0.00033510  -0.00000102   0.00000000   0.00000000   0.00000000   0.00000000  -0.00187404   0.27275176   0.00000000   0.00000000   0.00000000   0.00000000   0.00000000   0.00000000  -0.01464800   0.00000000
  0.76400000   0.00140368   0.01740818  -0.00014423  -0.00000020   0.00000000   0.00000000   0.00000000   0.00000000  -0.00177714   0.27245921   0.00000000   0.00000000   0.00000000   0.00000000   0.00000000   0.00000000  -0.01953100   0.00000000
  0.76600000   0.00000000   0.01740847   0.00009688   0.00000000   0.00000000   0.00000000   0.00000000   0.00000000  -0.00167332   0.27223920   0.00000000   0.00000000   0.00000000   0.00000000   0.00000000   0.00000000  -0.01220700   0.00000000
  0.76800000   0.00000000   0.01740827   0.00030941   0.00000000   0.00000000   0.00000000   0.00000000   0.00000000  -0.00156347   0.27208891   0.00000000   0.00000000   0.00000000   0.00000000   0.00000000   0.00000000  -0.01220700   0.00000000
  0.77000000   0.00000000   0.01740765   0.00041526   0.00000000   0.00000000   0.00000000   0.00000000   0.00000000  -0.00145322   0.27198909   0.00000000   0.00000000   0.00000000   0.00000000   0.00000000   0.00000000  -0.01464800   0.00000000
  0.77200000   0.00786800   0.01740682   0.00035452   0.00000279   0.00000000   0.00000000   0.00000000   0.00000000  -0.00135375   0.27191455   0.00000000   0.00000000   0.00000000   0.00000000   0.00000000   0.00000000  -0.01464800   0.00000000
  0.77400000   0.00000000   0.01740611   0.00012459   0.00000000   0.00000000   0.00000000   0.00000000   0.00000000  -0.00127728   0.27184198   0.00000000   0.00000000   0.00000000   0.00000000   0.00000000   0.00000000  -0.01220700   0.00000000
  0.77600000   0.00786800   0.01740586  -0.00020631  -0.00000162   0.00000000   0.00000000   0.00000000   0.00000000  -0.00123024   0.27175282   0.00000000   0.00000000   0.00000000   0.00000000   0.00000000   0.00000000  -0.02197300   0.00000000
  0.77800000   0.00000000   0.01740628  -0.00052459   0.00000000   0.00000000   0.00000000   0.00000000   0.00000000  -0.00121142   0.27163848   0.00000000   0.00000000   0.00000000   0.00000000   0.00000000   0.00000000  -0.01709000   0.00000000
  0.78000000   0.00463584   0.01740733  -0.00070383  -0.00000326   0.00000000   0.00000000   0.00000000   0.00000000  -0.00121543   0.27150379   0.00000000   0.00000000   0.00000000   0.00000000   0.00000000   0.00000000  -0.01464800   0.00000000
  0.78200000   0.00305274   0.01740873  -0.00065891  -0.00000201   0.00000000   0.00000000   0.00000000   0.00000000  -0.00123592   0.27136075   0.00000000   0.00000000   0.00000000   0.00000000   0.00000000   0.00000000  -0.02197300   0.00000000
  0.78400000   0.00140368   0.01741005  -0.00041591  -0.00000058   0.00000000   0.00000000   0.00000000   0.00000000  -0.00126668   0.27121974   0.00000000   0.00000000   0.00000000   0.00000000   0.00000000   0.00000000  -0.01464800   0.00000000
  0.78600000   0.00140368   0.01741088  -0.00009371  -0.00000013   0.00000000   0.00000000   0.00000000   0.00000000  -0.00130322   0.27108763   0.00000000   0.00000000   0.00000000   0.00000000   0.00000000   0.00000000  -0.03173800   0.00000000
  0.78800000   0.00463584   0.01741107   0.00020449   0.00000095   0.00000000   0.00000000   0.00000000   0.00000000  -0.00134452   0.27096899   0.00000000   0.00000000   0.00000000   0.00000000   0.00000000   0.00000000  -0.01709000   0.00000000
  0.79000000   0.00305274   0.01741066   0.00044298   0.00000135   0.00000000   0.00000000   0.00000000   0.00000000  -0.00139283   0.27086778   0.00000000   0.00000000   0.00000000   0.00000000   0.00000000   0.00000000  -0.00976560   0.00000000
  0.79200000   0.00000000   0.01740978   0.00061196   0.00000000   0.00000000   0.00000000   0.00000000   0.00000000  -0.00145115   0.27078911   0.00000000   0.00000000   0.00000000   0.00000000   0.00000000   0.00000000  -0.01709000   0.00000000
  0.79400000   0.00000000   0.01740855   0.00069072   0.00000000   0.00000000   0.00000000   0.00000000   0.00000000  -0.00151914   0.27073714   0.00000000   0.00000000   0.00000000   0.00000000   0.00000000   0.00000000  -0.01220700   0.00000000
  0.79600000   0.00305274   0.01740717   0.00066390   0.00000203   0.00000000   0.00000000   0.00000000   0.00000000  -0.00159237   0.27071480   0.00000000   0.00000000   0.00000000   0.00000000   0.00000000   0.00000000  -0.00976560   0.00000000
  0.79800000   0.00463584   0.01740584   0.00053727   0.00000249   0.00000000   0.00000000   0.00000000   0.00000000  -0.00166570   0.27073015   0.00000000   0.00000000   0.00000000   0.00000000   0.00000000   0.00000000  -0.02441400   0.00000000
  0.80000000   0.00140368   0.01740477   0.00030535   0.00000043   0.00000000   0.00000000   0.00000000   0.00000000  -0.00173409   0.27079709   0.00000000   0.00000000   0.00000000   0.00000000   0.00000000   0.00000000  -0.00488280   0.00000000
  0.80200000   0.00140368   0.01740416  -0.00004655  -0.00000007   0.00000000   0.00000000   0.00000000   0.00000000  -0.00179048   0.27092477   0.00000000   0.00000000   0.00000000   0.00000000   0.00000000   0.00000000  -0.01953100   0.00000000
  0.80400000   0.00305274   0.01740425  -0.00045399  -0.00000139   0.00000000   0.00000000   0.00000000   0.00000000  -0.00182683   0.27111116   0.00000000   0.00000000   0.00000000   0.00000000   0.00000000   0.00000000  -0.00976560   0.00000000
  0.80600000   0.00000000   0.01740516  -0.00074851   0.00000000   0.00000000   0.00000000   0.00000000   0.00000000  -0.00183828   0.27134746   0.00000000   0.00000000   0.00000000   0.00000000   0.00000000   0.00000000  -0.01464800   0.00000000
  0.80800000   0.00140368   0.01740666  -0.00078028  -0.00000110   0.00000000   0.00000000   0.00000000   0.00000000  -0.00182600   0.27162348   0.00000000   0.00000000   0.00000000   0.00000000   0.00000000   0.00000000  -0.02197300   0.00000000
  0.81000000   0.00463584   0.01740822  -0.00054356  -0.00000252   0.00000000   0.00000000   0.00000000   0.00000000  -0.00179616   0.27192797   0.00000000   0.00000000   0.00000000   0.00000000   0.00000000   0.00000000  -0.01709000   0.00000000
  0.81200000   0.00463584   0.01740930  -0.00016590  -0.00000077   0.00000000   0.00000000   0.00000000   0.00000000  -0.00175635   0.27224812   0.00000000   0.00000000   0.00000000   0.00000000   0.00000000   0.00000000  -0.01220700   0.00000000
  0.81400000   0.00463584   0.01740964   0.00020487   0.00000095   0.00000000   0.00000000   0.00000000   0.00000000  -0.00171234   0.27257388   0.00000000   0.00000000   0.00000000   0.00000000   0.00000000   0.00000000  -0.01709000   0.00000000
  0.81600000   0.00140368   0.01740923   0.00047858   0.00000067   0.00000000   0.00000000   0.00000000   0.00000000  -0.00166826   0.27290288   0.00000000   0.00000000   0.00000000   0.00000000   0.00000000   0.00000000  -0.00976560   0.00000000
  0.81800000   0.00786800   0.01740827   0.00062060   0.00000488   0.00000000   0.00000000   0.00000000   0.00000000  -0.00162841   0.27323783   0.00000000   0.00000000   0.00000000   0.00000000   0.00000000   0.00000000  -0.01953100   0.00000000
  0.82000000   0.00140368   0.01740703   0.00063758   0.00000089   0.00000000   0.00000000   0.00000000   0.00000000  -0.00159633   0.27357723   0.00000000   0.00000000   0.00000000   0.00000000   0.00000000   0.00000000  -0.01220700   0.00000000
  0.82200000   0.00140368   0.01740575   0.00054893   0.00000077   0.00000000   0.00000000   0.00000000   0.00000000  -0.00157274   0.27390837   0.00000000   0.00000000   0.00000000   0.00000000   0.00000000   0.00000000  -0.00976560   0.00000000
  0.82400000   0.00140368   0.01740465   0.00033798   0.00000047   0.00000000   0.00000000   0.00000000   0.00000000  -0.00155570   0.27421221   0.00000000   0.00000000   0.00000000   0.00000000   0.00000000   0.00000000  -0.01464800   0.00000000
  0.82600000   0.00140368   0.01740398  -0.00001491  -0.00000002   0.00000000   0.00000000   0.00000000   0.00000000  -0.00154140   0.27447498   0.00000000   0.00000000   0.00000000   0.00000000   0.00000000   0.00000000  -0.00976560   0.00000000
  0.82800000   0.00463584   0.01740401  -0.00043882  -0.00000203   0.00000000   0.00000000   0.00000000   0.00000000  -0.00152612   0.27469314   0.00000000   0.00000000   0.00000000   0.00000000   0.00000000   0.00000000  -0.01464800   0.00000000
  0.83000000   0.00000000   0.01740489  -0.00078371   0.00000000   0.00000000   0.00000000   0.00000000   0.00000000  -0.00150956   0.27486798   0.00000000   0.00000000   0.00000000   0.00000000   0.00000000   0.00000000  -0.01464800   0.00000000
  0.83200000   0.00140368   0.01740645  -0.00092874  -0.00000130   0.00000000   0.00000000   0.00000000   0.00000000  -0.00149496   0.27499677   0.00000000   0.00000000   0.00000000   0.00000000   0.00000000   0.00000000  -0.01220700   0.00000000
  0.83400000   0.00140368   0.01740831  -0.00083940  -0.00000118   0.00000000   0.00000000   0.00000000   0.00000000  -0.00148450   0.27507138   0.00000000   0.00000000   0.00000000   0.00000000   0.00000000   0.00000000  -0.01464800   0.00000000
  0.83600000   0.00000000   0.01740999  -0.00053948   0.00000000   0.00000000   0.00000000   0.00000000   0.00000000  -0.00147681   0.27508519   0.00000000   0.00000000   0.00000000   0.00000000   0.00000000   0.00000000  -0.01709000   0.00000000
  0.83800000   0.00463584   0.01741107  -0.00007815  -0.00000036   0.00000000   0.00000000   0.00000000   0.00000000  -0.00147000   0.27503711   0.00000000   0.00000000   0.00000000   0.00000000   0.00000000   0.00000000  -0.00732420   0.00000000
  0.84000000   0.00140368   0.01741123   0.00045633   0.00000064   0.00000000   0.00000000   0.00000000   0.00000000  -0.00146473   0.27493096   0.00000000   0.00000000   0.00000000   0.00000000   0.00000000   0.00000000  -0.01709000   0.00000000
  0.84200000   0.00000000   0.01741031   0.00092903   0.00000000   0.00000000   0.00000000   0.00000000   0.00000000  -0.00146359   0.27477435   0.00000000   0.00000000   0.00000000   0.00000000   0.00000000   0.00000000  -0.01953100   0.00000000
  0.84400000   0.00786800   0.01740845   0.00119758   0.00000942   0.00000000   0.00000000   0.00000000   0.00000000  -0.00146848   0.27457973   0.00000000   0.00000000   0.00000000   0.00000000   0.00000000   0.00000000  -0.01220700   0.00000000
  0.84600000   0.00000000   0.01740606   0.00114603   0.00000000   0.00000000   0.00000000   0.00000000   0.00000000  -0.00147935   0.27436690   0.00000000   0.00000000   0.00000000   0.00000000   0.00000000   0.00000000  -0.01464800   0.00000000
  0.84800000   0.00000000   0.01740377   0.00073954   0.00000000   0.00000000   0.00000000   0.00000000   0.00000000  -0.00149639   0.27415815   0.00000000   0.00000000   0.00000000   0.00000000   0.00000000   0.00000000  -0.01220700   0.00000000
  0.85000000   0.00140368   0.01740229   0.00013305   0.00000019   0.00000000   0.00000000   0.00000000   0.00000000  -0.00152477   0.27396802   0.00000000   0.00000000   0.00000000   0.00000000   0.00000000   0.00000000  -0.01220700   0.00000000
  0.85200000   0.00000000   0.01740202  -0.00036679   0.00000000   0.00000000   0.00000000   0.00000000   0.00000000  -0.00157654   0.27380104   0.00000000   0.00000000   0.00000000   0.00000000   0.00000000   0.00000000  -0.01709000   0.00000000
  0.85400000   0.00000000   0.01740276  -0.00055902   0.00000000   0.00000000   0.00000000   0.00000000   0.00000000  -0.00166758   0.27365375   0.00000000   0.00000000   0.00000000   0.00000000   0.00000000   0.00000000  -0.02197300   0.00000000
  0.85600000   0.00000000   0.01740387  -0.00049138   0.00000000   0.00000000   0.00000000   0.00000000   0.00000000  -0.00181609   0.27350981   0.00000000   0.00000000   0.00000000   0.00000000   0.00000000   0.00000000  -0.01953100   0.00000000
  0.85800000   0.00305274   0.01740486  -0.00032539  -0.00000099   0.00000000   0.00000000   0.00000000   0.00000000  -0.00204617   0.27333692   0.00000000   0.00000000   0.00000000   0.00000000   0.00000000   0.00000000  -0.01953100   0.00000000
  0.86000000   0.00140368   0.01740551  -0.00016718  -0.00000023   0.00000000   0.00000000   0.00000000   0.00000000  -0.00238998   0.27309616   0.00000000   0.00000000   0.00000000   0.00000000   0.00000000   0.00000000  -0.01953100   0.00000000
  0.86200000   0.00140368   0.01740584  -0.00004991  -0.00000007   0.00000000   0.00000000   0.00000000   0.00000000  -0.00288467   0.27275258   0.00000000   0.00000000   0.00000000   0.00000000   0.00000000   0.00000000  -0.01953100   0.00000000
  0.86400000   0.00140368   0.01740594   0.00000388   0.00000001   0.00000000   0.00000000   0.00000000   0.00000000  -0.00356743   0.27227624   0.00000000   0.00000000   0.00000000   0.00000000   0.00000000   0.00000000  -0.01220700   0.00000000
  0.86600000   0.00305274   0.01740593  -0.00001647  -0.00000005   0.00000000   0.00000000   0.00000000   0.00000000  -0.00447048   0.27164005   0.00000000   0.00000000   0.00000000   0.00000000   0.00000000   0.00000000  -0.01953100   0.00000000
  0.86800000   0.00140368   0.01740597  -0.00007115  -0.00000010   0.00000000   0.00000000   0.00000000   0.00000000  -0.00561783   0.27082046   0.00000000   0.00000000   0.00000000   0.00000000   0.00000000   0.00000000  -0.01709000   0.00000000
  0.87000000   0.00463584   0.01740611  -0.00011874  -0.00000055   0.00000000   0.00000000   0.00000000   0.00000000  -0.00702484   0.26980320   0.00000000   0.00000000   0.00000000   0.00000000   0.00000000   0.00000000  -0.01709000   0.00000000
  0.87200000   0.00000000   0.01740635  -0.00019462   0.00000000   0.00000000   0.00000000   0.00000000   0.00000000  -0.00869762   0.26859716   0.00000000   0.00000000   0.00000000   0.00000000   0.00000000   0.00000000  -0.02929700   0.00000000
  0.87400000   0.00140368   0.01740674  -0.00037436  -0.00000053   0.00000000   0.00000000   0.00000000   0.00000000  -0.01062980   0.26725138   0.00000000   0.00000000   0.00000000   0.00000000   0.00000000   0.00000000  -0.00976560   0.00000000
  0.87600000   0.00000000   0.01740748  -0.00064564   0.00000000   0.00000000   0.00000000   0.00000000   0.00000000  -0.01279665   0.26586484   0.00000000   0.00000000   0.00000000   0.00000000   0.00000000   0.00000000  -0.01709000   0.00000000
  0.87800000   0.00305274   0.01740878  -0.00085029  -0.00000260   0.00000000   0.00000000   0.00000000   0.00000000  -0.01514656   0.26458558   0.00000000   0.00000000   0.00000000   0.00000000   0.00000000   0.00000000  -0.01953100   0.00000000
  0.88000000   0.00305274   0.01741048  -0.00077987  -0.00000238   0.00000000   0.00000000   0.00000000   0.00000000  -0.01759193   0.26360924   0.00000000   0.00000000   0.00000000   0.00000000   0.00000000   0.00000000  -0.00732420   0.00000000
  0.88200000   0.00000000   0.01741204  -0.00029032   0.00000000   0.00000000   0.00000000   0.00000000   0.00000000  -0.02000177   0.26319255   0.00000000   0.00000000   0.00000000   0.00000000   0.00000000   0.00000000  -0.01709000   0.00000000
  0.88400000   0.00000000   0.01741262   0.00069589   0.00000000   0.00000000   0.00000000   0.00000000   0.00000000  -0.02219443   0.26367580   0.00000000   0.00000000   0.00000000   0.00000000   0.00000000   0.00000000  -0.01220700   0.00000000
  0.88600000   0.00305274   0.01741122   0.00222196   0.00000678   0.00000000   0.00000000   0.00000000   0.00000000  -0.02392944   0.26549439   0.00000000   0.00000000   0.00000000   0.00000000   0.00000000   0.00000000  -0.03418000   0.00000000
  0.88800000   0.00140368   0.01740678   0.00426009   0.00000598   0.00000000   0.00000000   0.00000000   0.00000000  -0.02490232   0.26917780   0.00000000   0.00000000   0.00000000   0.00000000   0.00000000   0.00000000  -0.00488280   0.00000000
  0.89000000   0.00140368   0.01739826   0.00663632   0.00000932   0.00000000   0.00000000   0.00000000   0.00000000  -0.02474408   0.27533863   0.00000000   0.00000000   0.00000000   0.00000000   0.00000000   0.00000000  -0.02441400   0.00000000
  0.89200000   0.00140368   0.01738499   0.00901073   0.00001265   0.00000000   0.00000000   0.00000000   0.00000000  -0.02302292   0.28464526   0.00000000   0.00000000   0.00000000   0.00000000   0.00000000   0.00000000  -0.01220700   0.00000000
  0.89400000   0.00140368   0.01736697   0.01097576   0.00001541   0.00000000   0.00000000   0.00000000   0.00000000  -0.01924834   0.29778866   0.00000000   0.00000000   0.00000000   0.00000000   0.00000000   0.00000000  -0.01464800   0.00000000
  0.89600000   0.00140368   0.01734501   0.01224944   0.00001719   0.00000000   0.00000000   0.00000000   0.00000000  -0.01287786   0.31545346   0.00000000   0.00000000   0.00000000   0.00000000   0.00000000   0.00000000  -0.00732420   0.00000000
  0.89800000   0.00305274   0.01732052   0.01281442   0.00003912   0.00000000   0.00000000   0.00000000   0.00000000  -0.00332709   0.33827659   0.00000000   0.00000000   0.00000000   0.00000000   0.00000000   0.00000000   0.46387000   0.05267467
  0.90000000   0.00305274   0.01729489   0.01286396   0.00003927   0.00000026   0.00000771   0.00025910   0.00770764   0.01001177   0.36677649   0.00000077   0.00000195   0.00000272   0.00000611   0.00000668   0.00070505   0.30518000   0.19097598
  0.90200000   0.00000000   0.01726916   0.01264411   0.00000000   0.00000224   0.00003327   0.00172223   0.01785631   0.02773696   0.40125533   0.00000415   0.00000842   0.00001257   0.00000916   0.00004443   0.00147308   0.28076000   0.40322077
  0.90400000   0.00140368   0.01724387   0.01236371   0.00001735   0.00000871   0.00008204   0.00475020   0.03090889   0.05038468   0.44169712   0.00001262   0.00002076   0.00003338   0.00001056   0.00012256   0.00231604  -0.43701000   0.72253522
  0.90600000   0.00786800   0.01721914   0.01218138   0.00009584   0.00002320   0.00016026   0.00974003   0.04731268   0.07835308   0.48771658   0.00003010   0.00004056   0.00007066   0.00001983   0.00025129   0.00324545  -0.12451000   1.19103674
  0.90800000   0.01591542   0.01719478   0.01219316   0.00019406   0.00005005   0.00027504   0.01711045   0.06747324   0.11180363   0.53862185   0.00006251   0.00006961   0.00013212   0.00004362   0.00044145   0.00427179  -0.05615200   1.85951828
  0.91000000   0.04493889   0.01717039   0.01239863   0.00055718   0.00009444   0.00043425   0.02727924   0.09173670   0.15055129   0.59357152   0.00011816   0.00010991   0.00022807   0.00010447   0.00070380   0.00540398  -0.18311000   2.78620736
  0.91200000   0.05615251   0.01714560   0.01268924   0.00071253   0.00016236   0.00064637   0.04063273   0.12038198   0.19396878   0.65167270   0.00020824   0.00016360   0.00037184   0.00020556   0.00104832   0.00664923   0.28809000   4.03370733
  0.91400000   0.08840814   0.01712022   0.01290384   0.00114080   0.00026048   0.00092037   0.05748967   0.15361261   0.24094028   0.71187348   0.00034703   0.00023294   0.00057998   0.00035012   0.00148323   0.00801277  -0.49072000   5.66240162
  0.91600000   0.12218091   0.01709441   0.01292790   0.00157954   0.00039603   0.00126551   0.07806463   0.19153491   0.28989359   0.77271791   0.00055186   0.00032030   0.00087216   0.00056071   0.00201407   0.00949736  -0.20264000   7.71947624
  0.91800000   0.17053138   0.01706856   0.01273368   0.00217149   0.00057653   0.00169117   0.10243726   0.23412143   0.33892023   0.83221030   0.00084245   0.00042803   0.00127048   0.00085342   0.00264288   0.01110229   0.22949000  10.22568301
  0.92000000   0.22046494   0.01704309   0.01233104   0.00271856   0.00080950   0.00220647   0.13053371   0.28117572   0.38596820   0.88798653   0.00123968   0.00055845   0.00179813   0.00124442   0.00336777   0.01282249  -0.38574000  13.16510520
  0.92200000   0.28649335   0.01701843   0.01177584   0.00337370   0.00110216   0.00281997   0.16212459   0.33232220   0.42907643   0.93778864   0.00176372   0.00071373   0.00247745   0.00175138   0.00418281   0.01464826  -0.13184000  16.48373778
  0.92400000   0.35252175   0.01699487   0.01122433   0.00395682   0.00146113   0.00353932   0.19684149   0.38703617   0.46661972   0.98002765   0.00243221   0.00089580   0.00332801   0.00239039   0.00507851   0.01656608  -0.10010000  20.09931268
  0.92600000   0.43141283   0.01697243   0.01080784   0.00466264   0.00189218   0.00437107   0.23421196   0.44470971   0.49753829   1.01414567   0.00325882   0.00110631   0.00436513   0.00317433   0.00604267   0.01856025  -0.05371100  23.91942375
  0.92800000   0.50067339   0.01695081   0.01047977   0.00524694   0.00240010   0.00532051   0.27370992   0.50473210   0.52150919   1.04062800   0.00425276   0.00134661   0.00559937   0.00410642   0.00706172   0.02061503  -0.08056600  27.86139172
  0.93000000   0.58602879   0.01692985   0.01015628   0.00595187   0.00298863   0.00639180   0.31481421   0.56656018   0.53898155   1.06073246   0.00541927   0.00161775   0.00703702   0.00519312   0.00812221   0.02271639  -0.01464800  31.86715799
  0.93200000   0.66333677   0.01690954   0.00992717   0.00658505   0.00366050   0.00758813   0.35706200   0.62976338   0.55101148   1.07610610   0.00676083   0.00192054   0.00868137   0.00644248   0.00921220   0.02485323  -0.04394500  35.90875518
  0.93400000   0.74381094   0.01688968   0.00999761   0.00743633   0.00441765   0.00891193   0.40008273   0.69403962   0.55892332   1.08841704   0.00827867   0.00225559   0.01053426   0.00784963   0.01032213   0.02701775  -0.06347700  39.98326899
  0.93600000   0.84044592   0.01686969   0.01049058   0.00881677   0.00526134   0.01036518   0.44360402   0.75920555   0.56392583   1.09905996   0.00997399   0.00262341   0.01259740   0.00943389   0.01144498   0.02920523  -0.02929700  44.10021976
  0.93800000   0.94994357   0.01684871   0.01137794   0.01080840   0.00619237   0.01194955   0.48743243   0.82516828   0.56684729   1.10897429   0.01184856   0.00302441   0.01487297   0.01122428   0.01257576   0.03141326   0.13184000  48.26744051
  0.94000000   1.08364943   0.01682595   0.01256703   0.01361825   0.00721123   0.01366661   0.53142232   0.89188816   0.56809184   1.11859473   0.01390458   0.00345899   0.01736357   0.01325787   0.01371070   0.03364083  -0.00732420  52.48133434
  0.94200000   1.25271117   0.01680082   0.01396158   0.01748983   0.00831810   0.01551784   0.57544895   0.95934190   0.56779512   1.12790782   0.01614407   0.00392753   0.02007160   0.01559423   0.01484658   0.03588733  -0.13672000  56.72400138
  0.94400000   1.44596792   0.01677289   0.01542966   0.02231080   0.00951294   0.01750467   0.61939664   1.02749233   0.56605540   1.13656928   0.01856817   0.00443040   0.02299856   0.01829291   0.01598043   0.03815181   0.30273000  60.96544344
  0.94600000   1.69074794   0.01674203   0.01682837   0.02845253   0.01079550   0.01962843   0.66316213   1.09626744   0.56309415   1.14402439   0.02117646   0.00496792   0.02614438   0.02142963   0.01710958   0.04043240   0.12695000  65.16612342
  0.94800000   1.97740092   0.01670838   0.01810893   0.03580861   0.01216533   0.02189025   0.70666426   1.16554692   0.55926089   1.14958223   0.02396657   0.00554038   0.02950695   0.02509777   0.01823194   0.04272601  -0.05615200  69.27615976
  0.95000000   2.28982542   0.01667216   0.01935541   0.04432051   0.01362184   0.02429095   0.74984869   1.23515337   0.55489738   1.15246012   0.02693361   0.00614799   0.03308160   0.02936500   0.01934610   0.04502805   0.18066000  73.23114798
  0.95200000   2.61834476   0.01663345   0.02072473   0.05426448   0.01516437   0.02683095   0.79268026   1.30484662   0.55015710   1.15182176   0.03006947   0.00679086   0.03686033   0.03427317   0.02045115   0.04733233  -0.29297000  76.94633611
  0.95400000   2.93719400   0.01659200   0.02235485   0.06566053   0.01679218   0.02951011   0.83512389   1.37431979   0.54488863   1.14678197   0.03336181   0.00746895   0.04083076   0.03982871   0.02154620   0.04963094  -0.17822000  80.31151289
  0.95600000   3.24319376   0.01654729   0.02427760   0.07873696   0.01850442   0.03232763   0.87712101   1.44319505   0.53863686   1.13639576   0.03679278   0.00818206   0.04497483   0.04600910   0.02262972   0.05191412  -0.09765600  83.19007279
  0.95800000   3.51053953   0.01649873   0.02636231   0.09254593   0.02030011   0.03528184   0.91856979   1.51101997   0.53074178   1.11968313   0.04033768   0.00892976   0.04926744   0.05276283   0.02369910   0.05417020  -0.09521500  85.42356279
  0.96000000   3.72148741   0.01644601   0.02831403   0.10537032   0.02217800   0.03837013   0.95931436   1.57726657   0.52046799   1.09567527   0.04396389   0.00971140   0.05367530   0.05999486   0.02475031   0.05638555  -0.12451000  86.83975265
  0.96200000   3.85512731   0.01638938   0.02972903   0.11460920   0.02413645   0.04158873   0.99914258   1.64133422   0.50710026   1.06346616   0.04763020   0.01052602   0.05815623   0.06757147   0.02577788   0.05854469  -0.03906300  87.26318390
  0.96400000   3.87926957   0.01632992   0.03021629   0.11721715   0.02617338   0.04493262   1.03778921   1.70255780   0.48998283   1.02229806   0.05128665   0.01137236   0.06265901   0.07530587   0.02677496   0.06063046  -0.03906300  86.52891730
  0.96600000   3.79391417   0.01626949   0.02957001   0.11218608   0.02828611   0.04839540   1.07494085   1.76022373   0.46852945   0.97167889   0.05487512   0.01224878   0.06712390   0.08297905   0.02773347   0.06262444  -0.06591800  84.49993330
  0.96800000   3.58778154   0.01621035   0.02787635   0.10001427   0.03047130   0.05196922   1.11024262   1.81359536   0.44225619   0.91150524   0.05833079   0.01315331   0.07148410   0.09036075   0.02864426   0.06450762  -0.01953100  81.08848830
  0.97000000   3.27703249   0.01615460   0.02545246   0.08340854   0.03272485   0.05564476   1.14330965   1.86194781   0.41087324   0.84218392   0.06158469   0.01408358   0.07566826   0.09722556   0.02949739   0.06626131   0.00488280  76.28075189
  0.97200000   2.88890949   0.01610369   0.02269625   0.06556742   0.03504191   0.05941132   1.17374770   1.90461178   0.37442843   0.76474262   0.06456746   0.01503689   0.07960435   0.10339150   0.03028269   0.06786824  -0.00976560  70.16078042
  0.97400000   2.44442159   0.01605830   0.01997058   0.04881651   0.03741684   0.06325696   1.20118513   1.94102440   0.33345732   0.68089892   0.06721444   0.01601021   0.08322465   0.10872484   0.03099058   0.06931388   0.00976560  62.92623914
  0.97600000   2.04826107   0.01601836   0.01752525   0.03589628   0.03984334   0.06716877   1.22531465   1.97078177   0.28908415   0.59303719   0.06947136   0.01700028   0.08647164   0.11321752   0.03161312   0.07058781   0.01953100  54.88724627
  0.97800000   1.75838583   0.01598331   0.01542516   0.02712339   0.04231459   0.07113323   1.24593876   1.99368491   0.24301798   0.50405984   0.07130014   0.01800368   0.08930382   0.11702417   0.03214522   0.07168491   0.02197300  46.44221192
  0.98000000   1.59895461   0.01595246   0.01354020   0.02165016   0.04482354   0.07513669   1.26300903   2.00976919   0.19739498   0.41711049   0.07268330   0.01901695   0.09170024   0.12038151   0.03258563   0.07260608   0.01953100  38.02918040
  0.98200000   1.51682478   0.01592538   0.01168009   0.01771665   0.04736320   0.07916576   1.27664661   2.01930772   0.15445444   0.33517970   0.07362585   0.02003670   0.09366255   0.12349729   0.03293748   0.07335837   0.02685500  30.06091823
  0.98400000   1.47656790   0.01590202   0.00977278   0.01443017   0.04992698   0.08320786   1.28713374   2.02278392   0.11611365   0.26070229   0.07415395   0.02105974   0.09521369   0.12649068   0.03320805   0.07395425   0.02685500  22.86451186
  0.98600000   1.45079637   0.01588247   0.00787557   0.01142585   0.05250898   0.08725148   1.29487388   2.02083939   0.08358190   0.19532491   0.07431032   0.02208317   0.09639350   0.12941804   0.03340775   0.07441028   0.01220700  16.64501713
  0.98800000   1.42665412   0.01586672   0.00606038   0.00864607   0.05510419   0.09128653   1.30032916   2.01421118   0.05716440   0.13986309   0.07414794   0.02310444   0.09725238   0.13229549   0.03354849   0.07474547   0.00976560  11.47882734
  0.99000000   1.40086281   0.01585460   0.00437379   0.00612708   0.05770847   0.09530441   1.30395336   2.00366981   0.03633991   0.09436568   0.07372333   0.02412136   0.09784469   0.13512301   0.03364200   0.07497970   0.01220700   7.33478912
  0.99200000   1.37025624   0.01584585   0.00287763   0.00394309   0.06031856   0.09929805   1.30614021   1.98996704   0.02008093   0.05829882   0.07309103   0.02513214   0.09822316   0.13789413   0.03369842   0.07513236   0.00244140   4.11465439
  0.99400000   1.32843605   0.01584010   0.00166105   0.00220660   0.06293190   0.10326181   1.30720079   1.97380006   0.00728201   0.03078907   0.07230012   0.02613536   0.09843548   0.14059282   0.03372578   0.07522145   0.01220700   1.69420573
  0.99600000   1.27362126   0.01583678   0.00080311   0.00102286   0.06554648   0.10719141   1.30737159   1.95579098  -0.00287550   0.01077273   0.07139297   0.02712993   0.09852290   0.14319488   0.03373019   0.07526301  -0.01709000   0.00000000
  0.99800000   1.23180107   0.01583517   0.00033247   0.00040954   0.06816122   0.11108337   1.30737159   1.93617098  -0.01075246  -0.00292438   0.07040792   0.02811498   0.09852290   0.14570030   0.03371656   0.07527086  -0.01220700   0.00000000
  1.00000000   1.19796234   0.01583451   0.00022282   0.00026693   0.07077596   0.11493609   1.30737159   1.91655098  -0.01631910  -0.01148826   0.06943281   0.02909009   0.09852290   0.14813006   0.03368949   0.07525645  -0.01709000   0.00000000
  1.00200000   1.16900483   0.01583406   0.00041232   0.00048200   0.07339071   0.11874957   1.30737159   1.89693098  -0.01940753  -0.01604610   0.06846762   0.03005528   0.09852290   0.15049703   0.03365376   0.07522891  -0.01220700   0.00000000
  1.00400000   1.13351704   0.01583324   0.00081336   0.00092196   0.07600545   0.12252381   1.30737159   1.87731098  -0.02002003  -0.01763044   0.06751237   0.03101053   0.09852290   0.15279955   0.03361433   0.07519524  -0.00732420  -0.00000000
  1.00600000   1.08846469   0.01583161   0.00131651   0.00143297   0.07862019   0.12625882   1.30737159   1.85769098  -0.01854093  -0.01712634   0.06656705   0.03195585   0.09852290   0.15502153   0.03357577   0.07516048  -0.02441400  -0.00000000
  1.00800000   1.04176328   0.01582898   0.00182897   0.00190535   0.08123494   0.12995458   1.30737159   1.83807098  -0.01574805  -0.01525092   0.06563166   0.03289124   0.09852290   0.15715176   0.03354148   0.07512810  -0.01953100   0.00000000
  1.01000000   0.99341282   0.01582532   0.00233216   0.00231680   0.08384968   0.13361110   1.30737159   1.81845098  -0.01261688  -0.01258221   0.06470620   0.03381670   0.09852290   0.15918694   0.03351312   0.07510027  -0.02685500   0.00000000
  1.01200000   0.94189615   0.01582065   0.00286322   0.00269685   0.08646442   0.13722838   1.30737159   1.79883098  -0.01000801  -0.00956747   0.06379067   0.03473223   0.09852290   0.16112225   0.03349049   0.07507812  -0.02441400  -0.00000000
  1.01400000   0.89196258   0.01581493   0.00341741   0.00304820   0.08907917   0.14080642   1.30737159   1.77921098  -0.00838275  -0.00652458   0.06288508   0.03563782   0.09852290   0.16295611   0.03347210   0.07506203  -0.02929700   0.00000000
  1.01600000   0.84367808   0.01580809   0.00389958   0.00328999   0.09169391   0.14434523   1.30737159   1.75959098  -0.00767981  -0.00367394   0.06198941   0.03653349   0.09852290   0.16469175   0.03345604   0.07505183  -0.02929700   0.00000000
  1.01800000   0.79539357   0.01580029   0.00418698   0.00333030   0.09430865   0.14784479   1.30737159   1.73997098  -0.00740989  -0.00115723   0.06110368   0.03741922   0.09852290   0.16633082   0.03344095   0.07504700  -0.01953100   0.00000000
  1.02000000   0.75027526   0.01579192   0.00423072   0.00317420   0.09692340   0.15130511   1.30737159   1.72035098  -0.00692475   0.00096236   0.06022788   0.03829502   0.09852290   0.16787649   0.03342662   0.07504680  -0.02197300   0.00000000
  1.02200000   0.70034169   0.01578346   0.00408988   0.00286431   0.09953814   0.15472619   1.30737159   1.70073098  -0.00574163   0.00268078   0.05936201   0.03916089   0.09852290   0.16932710   0.03341395   0.07505045  -0.03173800   0.00000000
  1.02400000   0.65040813   0.01577528   0.00386093   0.00251118   0.10215288   0.15810803   1.30737159   1.68111098  -0.00377990   0.00403091   0.05850607   0.04001683   0.09852290   0.17067785   0.03340443   0.07505716  -0.02197300   0.00000000
  1.02600000   0.60047456   0.01576756   0.00357387   0.00214602   0.10476762   0.16145064   1.30737159   1.66149098  -0.00140364   0.00506997   0.05766007   0.04086283   0.09852290   0.17192874   0.03339924   0.07506626  -0.02441400   0.00000000
  1.02800000   0.55377315   0.01576041   0.00318453   0.00176351   0.10738237   0.16475400   1.30737159   1.64187098   0.00074757   0.00586407   0.05682399   0.04169891   0.09852290   0.17308298   0.03339859   0.07507719  -0.03418000  -0.00000000
  1.03000000   0.51030391   0.01575404   0.00268080   0.00136802   0.10999711   0.16801812   1.30737159   1.62225098   0.00205800   0.00647947   0.05599785   0.04252505   0.09852290   0.17414706   0.03340139   0.07508954  -0.02929700   0.00000000
  1.03200000   0.47969733   0.01574868   0.00215038   0.00103153   0.11261185   0.17124300   1.30737159   1.60263098   0.00222357   0.00697373   0.05518164   0.04334126   0.09852290   0.17513706   0.03340568   0.07510299  -0.01953100   0.00000000
  1.03400000   0.44909076   0.01574438   0.00172593   0.00077510   0.11522660   0.17442864   1.30737159   1.58301098   0.00139435   0.00737700   0.05437536   0.04414754   0.09852290   0.17606585   0.03340929   0.07511734  -0.02441400   0.00000000
  1.03600000   0.42494851   0.01574092   0.00149699   0.00063614   0.11784134   0.17757505   1.30737159   1.56339098   0.00010698   0.00769126   0.05357901   0.04494389   0.09852290   0.17693989   0.03341079   0.07513241  -0.02685500  -0.00000000
  1.03800000   0.40080625   0.01573793   0.00146392   0.00058675   0.12045608   0.18068221   1.30737159   1.54377098  -0.00095745   0.00791140   0.05279260   0.04573031   0.09852290   0.17776565   0.03340994   0.07514801  -0.04150400   0.00000000
  1.04000000   0.37824710   0.01573500   0.00154917   0.00058597   0.12307083   0.18375013   1.30737159   1.52415098  -0.00127724   0.00804677   0.05201611   0.04650679   0.09852290   0.17854470   0.03340771   0.07516397  -0.02197300   0.00000000
  1.04200000   0.35892011   0.01573190   0.00166896   0.00059902   0.12568557   0.18677881   1.30737159   1.50453098  -0.00071937   0.00813257   0.05124956   0.04727334   0.09852290   0.17928187   0.03340571   0.07518015  -0.01953100  -0.00000000
  1.04400000   0.33477785   0.01572857   0.00178294   0.00059689   0.12830031   0.18976825   1.30737159   1.48491098   0.00040973   0.00821137   0.05049294   0.04802997   0.09852290   0.17997556   0.03340540   0.07519649  -0.01953100   0.00000000
  1.04600000   0.31709992   0.01572500   0.00184739   0.00058581   0.13091506   0.19271846   1.30737159   1.46529098   0.00151667   0.00829820   0.04974625   0.04877666   0.09852290   0.18062744   0.03340733   0.07521300  -0.01464800   0.00000000
  1.04800000   0.30582034   0.01572131   0.00179738   0.00054968   0.13352980   0.19562942   1.30737159   1.44567098   0.00200427   0.00837953   0.04900949   0.04951341   0.09852290   0.18125036   0.03341085   0.07522968  -0.01464800   0.00000000
  1.05000000   0.28807644   0.01571771   0.00163375   0.00047065   0.13614454   0.19850114   1.30737159   1.42605098   0.00155145   0.00843085   0.04828266   0.05024024   0.09852290   0.18184426   0.03341441   0.07524649  -0.01464800   0.00000000
  1.05200000   0.27521377   0.01571444   0.00143101   0.00039383   0.13875929   0.20133362   1.30737159   1.40643098   0.00026185   0.00841887   0.04756576   0.05095714   0.09852290   0.18240755   0.03341622   0.07526334  -0.00732420  -0.00000000
  1.05400000   0.26070203   0.01571158   0.00122464   0.00031927   0.14137403   0.20412686   1.30737159   1.38681098  -0.00138379   0.00831855   0.04685880   0.05166410   0.09852290   0.18294346   0.03341510   0.07528008  -0.01220700   0.00000000
  1.05600000   0.24942246   0.01570913   0.00097158   0.00024233   0.14398877   0.20688086   1.30737159   1.36719098  -0.00274672   0.00813484   0.04616177   0.05236113   0.09852290   0.18345359   0.03341097   0.07529653  -0.02197300   0.00000000
  1.05800000   0.23814288   0.01570719   0.00060185   0.00014333   0.14660352   0.20959563   1.30737159   1.34757098  -0.00331979   0.00788642   0.04547467   0.05304823   0.09852290   0.18394115   0.03340490   0.07531255  -0.01953100  -0.00000000
  1.06000000   0.22851236   0.01570599   0.00005137   0.00001174   0.14921826   0.21227115   1.30737159   1.32795098  -0.00295655   0.00759097   0.04479750   0.05372540   0.09852290   0.18440781   0.03339862   0.07532803  -0.01464800   0.00000000
  1.06200000   0.21881588   0.01570588  -0.00071020  -0.00015540   0.15183300   0.21490743   1.30737159   1.30833098  -0.00193683   0.00727115   0.04413026   0.05439264   0.09852290   0.18485514   0.03339373   0.07534289   0.00000000   0.00000000
  1.06400000   0.21241753   0.01570730  -0.00164597  -0.00034963   0.15444775   0.21750447   1.30737159   1.28871098  -0.00083668   0.00693720   0.04347295   0.05504995   0.09852290   0.18528637   0.03339096   0.07535710  -0.01220700   0.00000000
  1.06600000   0.19625673   0.01571059  -0.00267360  -0.00052471   0.15706249   0.22006227   1.30737159   1.26909098  -0.00026096   0.00657596   0.04282558   0.05569732   0.09852290   0.18569505   0.03338986   0.07537061  -0.01220700  -0.00000000
  1.06800000   0.18985837   0.01571594  -0.00373340  -0.00070882   0.15967723   0.22258084   1.30737159   1.24947098  -0.00056499   0.00617749   0.04218814   0.05633476   0.09852290   0.18608116   0.03338903   0.07538337  -0.01464800   0.00000000
  1.07000000   0.18339405   0.01572341  -0.00481844  -0.00088367   0.16229197   0.22506016   1.30737159   1.22985098  -0.00169400   0.00574395   0.04156063   0.05696228   0.09852290   0.18645441   0.03338677   0.07539529  -0.01709000   0.00000000
  1.07200000   0.17376354   0.01573305  -0.00593403  -0.00103112   0.16490672   0.22750024   1.30737159   1.21023098  -0.00321045   0.00527952   0.04094305   0.05757986   0.09852290   0.18681157   0.03338187   0.07540631  -0.01220700  -0.00000000
  1.07400000   0.16729922   0.01574491  -0.00707799  -0.00118414   0.16752146   0.22990108   1.30737159   1.19061098  -0.00449457   0.00480078   0.04033540   0.05818750   0.09852290   0.18715263   0.03337417   0.07541639  -0.01709000   0.00000000
  1.07600000   0.15278748   0.01575907  -0.00830669  -0.00126916   0.17013620   0.23226268   1.30737159   1.17099098  -0.00502681   0.00433674   0.03973768   0.05878522   0.09852290   0.18747272   0.03336464   0.07542553  -0.01953100   0.00000000
  1.07800000   0.15278748   0.01577568  -0.00975321  -0.00149017   0.17275095   0.23458505   1.30737159   1.15137098  -0.00462363   0.00391469   0.03914990   0.05937301   0.09852290   0.18777830   0.03335499   0.07543378  -0.01220700  -0.00000000
  1.08000000   0.15443654   0.01579519  -0.01150221  -0.00177636   0.17536569   0.23686817   1.30737159   1.13175098  -0.00351809   0.00356757   0.03857204   0.05995086   0.09852290   0.18808552   0.03334685   0.07544126  -0.01709000   0.00000000
  1.08200000   0.14315696   0.01581819  -0.01348023  -0.00192979   0.17798043   0.23911205   1.30737159   1.11213098  -0.00224784   0.00333135   0.03800412   0.06051878   0.09852290   0.18838311   0.03334109   0.07544816  -0.01220700   0.00000000
  1.08400000   0.13669265   0.01584515  -0.01550564  -0.00211951   0.18059518   0.24131669   1.30737159   1.09251098  -0.00140537   0.00321615   0.03744613   0.06107677   0.09852290   0.18866296   0.03333743   0.07545471  -0.01709000  -0.00000000
  1.08600000   0.13187739   0.01587617  -0.01743099  -0.00229875   0.18320992   0.24348209   1.30737159   1.07289098  -0.00136762   0.00320351   0.03689807   0.06162483   0.09852290   0.18893153   0.03333466   0.07546113  -0.02685500   0.00000000
  1.08800000   0.12541307   0.01591103  -0.01923520  -0.00241235   0.18582466   0.24560826   1.30737159   1.05327098  -0.00212625   0.00326535   0.03635994   0.06216296   0.09852290   0.18918882   0.03333117   0.07546760  -0.01953100   0.00000000
  1.09000000   0.12218091   0.01594950  -0.02099809  -0.00256557   0.18843941   0.24769518   1.30737159   1.03365098  -0.00329434   0.00336349   0.03583175   0.06269115   0.09852290   0.18943642   0.03332575   0.07547423  -0.00976560  -0.00000000
  1.09200000   0.11901471   0.01599149  -0.02279963  -0.00271349   0.19105415   0.24974286   1.30737159   1.01403098  -0.00428679   0.00345379   0.03531348   0.06320942   0.09852290   0.18967761   0.03331816   0.07548104  -0.02441400   0.00000000
  1.09400000   0.11255039   0.01603709  -0.02462064  -0.00277106   0.19366889   0.25175130   1.30737159   0.99441098  -0.00459157   0.00350797   0.03480515   0.06371775   0.09852290   0.18990918   0.03330929   0.07548801  -0.03662100   0.00000000
  1.09600000   0.11255039   0.01608633  -0.02630452  -0.00296058   0.19628364   0.25372050   1.30737159   0.97479098  -0.00400644   0.00351521   0.03430675   0.06421615   0.09852290   0.19013428   0.03330069   0.07549503  -0.04150400   0.00000000
  1.09800000   0.10127081   0.01613894  -0.02763110  -0.00279822   0.19889838   0.25565047   1.30737159   0.95517098  -0.00273214   0.00346651   0.03381828   0.06470462   0.09852290   0.19034810   0.03329395   0.07550201  -0.02685500   0.00000000
  1.10000000   0.09803866   0.01619421  -0.02845262  -0.00278946   0.20151312   0.25754119   1.30737159   0.93555098  -0.00127853   0.00334915   0.03333974   0.06518316   0.09852290   0.19054741   0.03328994   0.07550883  -0.02441400   0.00000000
  1.10200000   0.08999124   0.01625111  -0.02874739  -0.00258701   0.20412787   0.25939267   1.30737159   0.91593098  -0.00022843   0.00314813   0.03287114   0.06565177   0.09852290   0.19073544   0.03328843   0.07551532  -0.00976560   0.00000000
  1.10400000   0.08352692   0.01630861  -0.02856790  -0.00238619   0.20674261   0.26120491   1.30737159   0.89631098   0.00002876   0.00285904   0.03241246   0.06611044   0.09852290   0.19090896   0.03328823   0.07552133  -0.00732420   0.00000000
  1.10600000   0.07389640   0.01636574  -0.02798949  -0.00206832   0.20935735   0.26297791   1.30737159   0.87669098  -0.00052736   0.00250732   0.03196372   0.06655918   0.09852290   0.19106638   0.03328773   0.07552670  -0.00976560   0.00000000
  1.10800000   0.07712856   0.01642172  -0.02710770  -0.00209078   0.21197210   0.26471168   1.30737159   0.85707098  -0.00154053   0.00214324   0.03152491   0.06699800   0.09852290   0.19121741   0.03328567   0.07553135  -0.00488280  -0.00000000
  1.11000000   0.07389640   0.01647594  -0.02604301  -0.00192448   0.21458684   0.26640620   1.30737159   0.83745098  -0.00244237   0.00181677   0.03109603   0.06742688   0.09852290   0.19136843   0.03328168   0.07553531  -0.01464800   0.00000000
  1.11200000   0.07066424   0.01652802  -0.02490729  -0.00176005   0.21720158   0.26806148   1.30737159   0.81783098  -0.00271353   0.00155860   0.03067708   0.06784582   0.09852290   0.19151299   0.03327653   0.07553868  -0.01220700  -0.00000000
  1.11400000   0.06908114   0.01657784  -0.02375694  -0.00164116   0.21981632   0.26967752   1.30737159   0.79821098  -0.00211953   0.00137526   0.03026806   0.06825484   0.09852290   0.19165274   0.03327169   0.07554162  -0.01220700   0.00000000
  1.11600000   0.06908114   0.01662535  -0.02259811  -0.00156110   0.22243107   0.27125432   1.30737159   0.77859098  -0.00081440   0.00125879   0.02986897   0.06865393   0.09852290   0.19179090   0.03326876   0.07554425  -0.02197300   0.00000000
  1.11800000   0.06261683   0.01667055  -0.02144504  -0.00134282   0.22504581   0.27279189   1.30737159   0.75897098   0.00073151   0.00119732   0.02947982   0.06904308   0.09852290   0.19192260   0.03326868   0.07554671  -0.01953100   0.00000000
  1.12000000   0.06261683   0.01671344  -0.02036676  -0.00127530   0.22766055   0.27429021   1.30737159   0.73935098   0.00194492   0.00117873   0.02910060   0.06942230   0.09852290   0.19204783   0.03327135   0.07554908  -0.01220700  -0.00000000
  1.12200000   0.06743208   0.01675417  -0.01946780  -0.00131275   0.23027530   0.27574929   1.30737159   0.71973098   0.00240769   0.00119760   0.02873131   0.06979159   0.09852290   0.19217788   0.03327571   0.07555146  -0.01464800   0.00000000
  1.12400000   0.05298631   0.01679311  -0.01881621  -0.00099700   0.23289004   0.27716913   1.30737159   0.70011098   0.00204409   0.00125848   0.02837195   0.07015095   0.09852290   0.19229830   0.03328016   0.07555392  -0.01953100   0.00000000
  1.12600000   0.05298631   0.01683074  -0.01838037  -0.00097391   0.23550478   0.27854973   1.30737159   0.68049098   0.00115145   0.00137077   0.02802252   0.07050038   0.09852290   0.19240427   0.03328335   0.07555654  -0.01709000  -0.00000000
  1.12800000   0.05456941   0.01686750  -0.01801437  -0.00098303   0.23811953   0.27989110   1.30737159   0.66087098   0.00025940   0.00154733   0.02768302   0.07083988   0.09852290   0.19251183   0.03328476   0.07555946  -0.02197300   0.00000000
  1.13000000   0.05133725   0.01690353  -0.01751976  -0.00089942   0.24073427   0.28119322   1.30737159   0.64125098  -0.00011613   0.00179774   0.02735346   0.07116944   0.09852290   0.19261773   0.03328491   0.07556281  -0.02197300  -0.00000000
  1.13200000   0.04810509   0.01693857  -0.01678187  -0.00080729   0.24334901   0.28245610   1.30737159   0.62163098   0.00028999   0.00211591   0.02703383   0.07148907   0.09852290   0.19271717   0.03328508   0.07556672  -0.03173800   0.00000000
  1.13400000   0.04493889   0.01697213  -0.01584310  -0.00071197   0.24596376   0.28367974   1.30737159   0.60201098   0.00137151   0.00248461   0.02672413   0.07179878   0.09852290   0.19281022   0.03328674   0.07557132  -0.01709000  -0.00000000
  1.13600000   0.04328983   0.01700382  -0.01480131  -0.00064075   0.24857850   0.28486414   1.30737159   0.58239098   0.00270089   0.00288960   0.02642436   0.07209854   0.09852290   0.19289845   0.03329082   0.07557670  -0.01709000  -0.00000000
  1.13800000   0.04170673   0.01703342  -0.01368319  -0.00057068   0.25119324   0.28600931   1.30737159   0.56277098   0.00372700   0.00331939   0.02613452   0.07238838   0.09852290   0.19298344   0.03329724   0.07558291  -0.00732420   0.00000000
  1.14000000   0.04170673   0.01706079  -0.01247198  -0.00052017   0.25380799   0.28711523   1.30737159   0.54315098   0.00402737   0.00375993   0.02585461   0.07266829   0.09852290   0.19306686   0.03330500   0.07558998   0.00244140   0.00000000
  1.14200000   0.04005767   0.01708573  -0.01122273  -0.00044956   0.25642273   0.28818191   1.30737159   0.52353098   0.00349906   0.00419409   0.02558464   0.07293826   0.09852290   0.19314862   0.03331252   0.07559794   0.00000000  -0.00000000
  1.14400000   0.03524241   0.01710818  -0.01007471  -0.00035506   0.25903747   0.28920935   1.30737159   0.50391098   0.00240317   0.00459439   0.02532459   0.07319831   0.09852290   0.19322392   0.03331843   0.07560673  -0.00488280   0.00000000
  1.14600000   0.03847457   0.01712833  -0.00912092  -0.00035092   0.26165222   0.29019755   1.30737159   0.48429098   0.00124378   0.00491882   0.02507448   0.07344842   0.09852290   0.19329764   0.03332207   0.07561624   0.00000000   0.00000000
  1.14800000   0.04493889   0.01714657  -0.00831814  -0.00037381   0.26426696   0.29114652   1.30737159   0.46467098   0.00053593   0.00512527   0.02483430   0.07368860   0.09852290   0.19338105   0.03332385   0.07562628  -0.01220700   0.00000000
  1.15000000   0.03847457   0.01716320  -0.00755660  -0.00029074   0.26688170   0.29205624   1.30737159   0.44505098   0.00056931   0.00518759   0.02460405   0.07391885   0.09852290   0.19346447   0.03332496   0.07563660  -0.00976560  -0.00000000
  1.15200000   0.03682551   0.01717832  -0.00677162  -0.00024937   0.26949645   0.29292672   1.30737159   0.42543098   0.00127749   0.00510588   0.02438373   0.07413917   0.09852290   0.19353977   0.03332680   0.07564689   0.00732420   0.00000000
  1.15400000   0.03682551   0.01719186  -0.00596753  -0.00021976   0.27211119   0.29375796   1.30737159   0.40581098   0.00227107   0.00491606   0.02417335   0.07434955   0.09852290   0.19361342   0.03333035   0.07565691  -0.00488280  -0.00000000
  1.15600000   0.03524241   0.01720380  -0.00516657  -0.00018208   0.27472593   0.29454996   1.30737159   0.38619098   0.00301842   0.00467662   0.02397289   0.07455001   0.09852290   0.19368548   0.03333564   0.07566651  -0.00488280   0.00000000
  1.15800000   0.03682551   0.01721413  -0.00436116  -0.00016060   0.27734067   0.29530273   1.30737159   0.36657098   0.00309195   0.00443415   0.02378237   0.07474053   0.09852290   0.19375755   0.03334175   0.07567562  -0.02197300   0.00000000
  1.16000000   0.03365931   0.01722285  -0.00350465  -0.00011796   0.27995542   0.29601625   1.30737159   0.34695098   0.00236599   0.00421063   0.02360178   0.07492112   0.09852290   0.19382804   0.03334721   0.07568426  -0.01220700  -0.00000000
  1.16200000   0.03365931   0.01722986  -0.00252584  -0.00008502   0.28257016   0.29669053   1.30737159   0.32733098   0.00107439   0.00401553   0.02343112   0.07509178   0.09852290   0.19389536   0.03335065   0.07569249  -0.01220700   0.00000000
  1.16400000   0.03682551   0.01723491  -0.00139235  -0.00005127   0.28518490   0.29732557   1.30737159   0.30771098  -0.00029476   0.00385465   0.02327039   0.07525251   0.09852290   0.19396584   0.03335143   0.07570036  -0.01464800   0.00000000
  1.16600000   0.03524241   0.01723770  -0.00020539  -0.00000724   0.28779965   0.29792137   1.30737159   0.28809098  -0.00121776   0.00373956   0.02311960   0.07540330   0.09852290   0.19403791   0.03334992   0.07570795  -0.01709000   0.00000000
  1.16800000   0.04005767   0.01723811   0.00082905   0.00003321   0.29041439   0.29847793   1.30737159   0.26847098  -0.00136986   0.00369376   0.02297873   0.07554417   0.09852290   0.19411321   0.03334733   0.07571538  -0.02441400  -0.00000000
  1.17000000   0.04005767   0.01723645   0.00156557   0.00006271   0.29302913   0.29899526   1.30737159   0.24885098  -0.00077028   0.00373772   0.02284780   0.07567510   0.09852290   0.19419332   0.03334519   0.07572282  -0.00244140   0.00000000
  1.17200000   0.02877809   0.01723332   0.00200380   0.00005767   0.29564388   0.29947334   1.30737159   0.22923098   0.00022951   0.00387665   0.02272680   0.07579610   0.09852290   0.19426216   0.03334465   0.07573043  -0.00732420  -0.00000000
  1.17400000   0.03682551   0.01722931   0.00221206   0.00008146   0.29825862   0.29991218   1.30737159   0.20961098   0.00110844   0.00410781   0.02261573   0.07590717   0.09852290   0.19432776   0.03334599   0.07573841  -0.02685500   0.00000000
  1.17600000   0.04005767   0.01722489   0.00222057   0.00008895   0.30087336   0.30031178   1.30737159   0.18999098   0.00141419   0.00441920   0.02251459   0.07600831   0.09852290   0.19440465   0.03334851   0.07574694  -0.02929700   0.00000000
  1.17800000   0.04005767   0.01722044   0.00199259   0.00007982   0.30348811   0.30067214   1.30737159   0.17037098   0.00096777   0.00478444   0.02242338   0.07609952   0.09852290   0.19448476   0.03335089   0.07575615  -0.02441400  -0.00000000
  1.18000000   0.04005767   0.01721646   0.00148387   0.00005944   0.30610285   0.30099327   1.30737159   0.15075098  -0.00005989   0.00517506   0.02234211   0.07618079   0.09852290   0.19456488   0.03335180   0.07576610  -0.03418000   0.00000000
  1.18200000   0.04328983   0.01721349   0.00073277   0.00003172   0.30871759   0.30127515   1.30737159   0.13113098  -0.00123153   0.00556768   0.02227076   0.07625214   0.09852290   0.19464823   0.03335051   0.07577685  -0.03662100   0.00000000
  1.18400000   0.03682551   0.01721203  -0.00009874  -0.00000364   0.31133234   0.30151779   1.30737159   0.11151098  -0.00204574   0.00593635   0.02220935   0.07631355   0.09852290   0.19472834   0.03334723   0.07578835  -0.03418000  -0.00000000
  1.18600000   0.04005767   0.01721222  -0.00077557  -0.00003107   0.31394708   0.30172119   1.30737159   0.09189098  -0.00216728   0.00625158   0.02215787   0.07636503   0.09852290   0.19480522   0.03334302   0.07580054  -0.03418000   0.00000000
  1.18800000   0.03524241   0.01721378  -0.00110879  -0.00003908   0.31656182   0.30188535   1.30737159   0.07227098  -0.00158021   0.00648260   0.02211632   0.07640658   0.09852290   0.19488052   0.03333927   0.07581327  -0.02685500   0.00000000
  1.19000000   0.03682551   0.01721599  -0.00106165  -0.00003910   0.31917657   0.30201028   1.30737159   0.05265098  -0.00059108   0.00659433   0.02208470   0.07643820   0.09852290   0.19495259   0.03333710   0.07582635  -0.01953100  -0.00000000
  1.19200000   0.04005767   0.01721812  -0.00075756  -0.00003035   0.32179131   0.30209596   1.30737159   0.03303098   0.00031606   0.00655260   0.02206302   0.07645988   0.09852290   0.19502947   0.03333682   0.07583950  -0.01953100   0.00000000
  1.19400000   0.04005767   0.01721963  -0.00038432  -0.00001539   0.32440605   0.30214240   1.30737159   0.01341098   0.00070219   0.00633677   0.02205126   0.07647164   0.09852290   0.19510959   0.03333784   0.07585239  -0.01709000   0.00000000
  1.19600000   0.04005767   0.01722040  -0.00007781  -0.00000312   0.32702080   0.30214960   1.30737159  -0.00620902   0.00037348   0.00594421   0.02204944   0.07647346   0.09852290   0.19518971   0.03333892   0.07586467  -0.01464800   0.00000000
  1.19800000   0.04170673   0.01722056   0.00011983   0.00000500   0.32963554   0.30211756   1.30737159  -0.02582902  -0.00053062   0.00538997   0.02205755   0.07646535   0.09852290   0.19527147   0.03333876   0.07587600  -0.03173800   0.00000000
  1.20000000   0.03847457   0.01722032   0.00022065   0.00000849   0.33225028   0.30204629   1.30737159  -0.04544902  -0.00160281   0.00470711   0.02207559   0.07644731   0.09852290   0.19535165   0.03333663   0.07588610  -0.02197300   0.00000000
  1.20200000   0.04005767   0.01721987   0.00024238   0.00000971   0.33486502   0.30193577   1.30737159  -0.06506902  -0.00235612   0.00394027   0.02210356   0.07641934   0.09852290   0.19543018   0.03333267   0.07589475  -0.01953100   0.00000000
  1.20400000   0.03847457   0.01721939   0.00019028   0.00000732   0.33747977   0.30178601   1.30737159  -0.08468902  -0.00244737   0.00313482   0.02214147   0.07638144   0.09852290   0.19550872   0.03332787   0.07590182  -0.01709000  -0.00000000
  1.20600000   0.03847457   0.01721901   0.00005541   0.00000213   0.34009451   0.30159701   1.30737159  -0.10430902  -0.00183447   0.00233246   0.02218930   0.07633360   0.09852290   0.19558566   0.03332358   0.07590729  -0.01709000   0.00000000
  1.20800000   0.03042715   0.01721890  -0.00018151  -0.00000552   0.34270925   0.30136877   1.30737159  -0.12392902  -0.00079537   0.00156955   0.02224707   0.07627583   0.09852290   0.19565457   0.03332095   0.07591119  -0.02685500   0.00000000
  1.21000000   0.04005767   0.01721926  -0.00054006  -0.00002163   0.34532400   0.30110130   1.30737159  -0.14354902   0.00019929   0.00086915   0.02231477   0.07620814   0.09852290   0.19572505   0.03332036   0.07591363  -0.01464800   0.00000000
  1.21200000   0.04493889   0.01722034  -0.00102302  -0.00004597   0.34793874   0.30079458   1.30737159  -0.16316902   0.00070042   0.00023614   0.02239240   0.07613051   0.09852290   0.19581005   0.03332126   0.07591474  -0.01709000  -0.00000000
  1.21400000   0.03847457   0.01722239  -0.00159204  -0.00006125   0.35055348   0.30044862   1.30737159  -0.18278902   0.00048488  -0.00033015   0.02247996   0.07604294   0.09852290   0.19589346   0.03332244   0.07591464  -0.02197300   0.00000000
  1.21600000   0.03847457   0.01722557  -0.00215787  -0.00008302   0.35316823   0.30006342   1.30737159  -0.20240902  -0.00034342  -0.00081667   0.02257745   0.07594545   0.09852290   0.19597041   0.03332258   0.07591349  -0.02441400   0.00000000
  1.21800000   0.03365931   0.01722989  -0.00262423  -0.00008833   0.35578297   0.29963898   1.30737159  -0.22202902  -0.00140353  -0.00119685   0.02268487   0.07583803   0.09852290   0.19604254   0.03332084   0.07591148  -0.02197300   0.00000000
  1.22000000   0.04493889   0.01723514  -0.00295336  -0.00013272   0.35839771   0.29917531   1.30737159  -0.24164902  -0.00221361  -0.00144409   0.02280223   0.07572067   0.09852290   0.19612114   0.03331722   0.07590884  -0.01220700  -0.00000000
  1.22200000   0.04328983   0.01724104  -0.00316732  -0.00013711   0.36101246   0.29867239   1.30737159  -0.26126902  -0.00240985  -0.00153886   0.02292952   0.07559338   0.09852290   0.19620937   0.03331260   0.07590586  -0.01464800   0.00000000
  1.22400000   0.04652199   0.01724738  -0.00329045  -0.00015308   0.36362720   0.29813023   1.30737159  -0.28088902  -0.00190850  -0.00147887   0.02306674   0.07545616   0.09852290   0.19629918   0.03330828   0.07590284  -0.01464800   0.00000000
  1.22600000   0.04810509   0.01725396  -0.00331530  -0.00015948   0.36624194   0.29754883   1.30737159  -0.30050902  -0.00093848  -0.00128908   0.02321389   0.07530901   0.09852290   0.19639381   0.03330543   0.07590007  -0.00488280   0.00000000
  1.22800000   0.04975415   0.01726059  -0.00322623  -0.00016052   0.36885669   0.29692819   1.30737159  -0.32012902   0.00006836  -0.00101089   0.02337097   0.07515193   0.09852290   0.19649167   0.03330456   0.07589777  -0.00488280  -0.00000000
  1.23000000   0.05456941   0.01726704  -0.00303714  -0.00016573   0.37147143   0.29626832   1.30737159  -0.33974902   0.00067657  -0.00068552   0.02353798   0.07498492   0.09852290   0.19659599   0.03330531   0.07589607  -0.00244140   0.00000000
  1.23200000   0.06261683   0.01727312  -0.00278799  -0.00017458   0.37408617   0.29556920   1.30737159  -0.35936902   0.00064505  -0.00034956   0.02371493   0.07480797   0.09852290   0.19671318   0.03330663   0.07589504  -0.01709000  -0.00000000
  1.23400000   0.05938467   0.01727869  -0.00251215  -0.00014918   0.37670092   0.29483084   1.30737159  -0.37898902   0.00003526  -0.00003002   0.02390181   0.07462110   0.09852290   0.19683518   0.03330731   0.07589466  -0.00488280   0.00000000
  1.23600000   0.05938467   0.01728372  -0.00222298  -0.00013201   0.37931566   0.29405324   1.30737159  -0.39860902  -0.00081890   0.00025925   0.02409861   0.07442429   0.09852290   0.19695395   0.03330652   0.07589489  -0.00976560   0.00000000
  1.23800000   0.06261683   0.01728816  -0.00192605  -0.00012060   0.38193040   0.29323640   1.30737159  -0.41822902  -0.00146559   0.00051323   0.02430535   0.07421755   0.09852290   0.19707595   0.03330424   0.07589566  -0.00244140   0.00000000
  1.24000000   0.06426589   0.01729201  -0.00163899  -0.00010533   0.38454514   0.29238033   1.30737159  -0.43784902  -0.00154354   0.00073577   0.02452203   0.07400088   0.09852290   0.19720283   0.03330123   0.07589691  -0.00244140  -0.00000000
  1.24200000   0.06908114   0.01729529  -0.00139612  -0.00009645   0.38715989   0.29148501   1.30737159  -0.45746902  -0.00094916   0.00093797   0.02474863   0.07377427   0.09852290   0.19733618   0.03329874   0.07589858  -0.01709000   0.00000000
  1.24400000   0.06908114   0.01729808  -0.00120300  -0.00008310   0.38977463   0.29055045   1.30737159  -0.47708902   0.00011512   0.00112488   0.02498516   0.07353774   0.09852290   0.19747434   0.03329790   0.07590065  -0.01220700  -0.00000000
  1.24600000   0.06584898   0.01730049  -0.00097784  -0.00006439   0.39238937   0.28957665   1.30737159  -0.49670902   0.00123304   0.00129286   0.02523163   0.07329127   0.09852290   0.19760927   0.03329925   0.07590307  -0.00488280   0.00000000
  1.24800000   0.07712856   0.01730245  -0.00059872  -0.00004618   0.39500412   0.28856361   1.30737159  -0.51632902   0.00196445   0.00144051   0.02548803   0.07303487   0.09852290   0.19775225   0.03330245   0.07590580  -0.00732420   0.00000000
  1.25000000   0.06908114   0.01730364  -0.00004473  -0.00000309   0.39761886   0.28751134   1.30737159  -0.53594902   0.00204517   0.00156799   0.02575436   0.07276854   0.09852290   0.19789846   0.03330646   0.07590881  -0.01464800  -0.00000000
  1.25200000   0.06584898   0.01730373   0.00053876   0.00003548   0.40023360   0.28641982   1.30737159  -0.55556902   0.00150471   0.00167150   0.02603062   0.07249228   0.09852290   0.19803339   0.03331001   0.07591205  -0.00976560   0.00000000
  1.25400000   0.06743208   0.01730265   0.00093107   0.00006278   0.40284835   0.28528906   1.30737159  -0.57518902   0.00064985   0.00174830   0.02631681   0.07220609   0.09852290   0.19816667   0.03331216   0.07591547   0.00000000   0.00000000
  1.25600000   0.06426589   0.01730079   0.00097653   0.00006276   0.40546309   0.28411906   1.30737159  -0.59480902  -0.00007703   0.00179877   0.02661294   0.07190997   0.09852290   0.19829837   0.03331274   0.07591901  -0.00732420  -0.00000000
  1.25800000   0.06261683   0.01729884   0.00063065   0.00003949   0.40807783   0.28290982   1.30737159  -0.61442902  -0.00030127   0.00182239   0.02691899   0.07160391   0.09852290   0.19842525   0.03331236   0.07592263  -0.01464800   0.00000000
  1.26000000   0.06426589   0.01729758  -0.00006048  -0.00000389   0.41069258   0.28166135   1.30737159  -0.63404902   0.00011338   0.00181937   0.02723498   0.07128792   0.09852290   0.19855214   0.03331217   0.07592628  -0.02929700  -0.00000000
  1.26200000   0.06103373   0.01729770  -0.00094637  -0.00005776   0.41330732   0.28037363   1.30737159  -0.65366902   0.00100557   0.00179059   0.02756090   0.07096200   0.09852290   0.19867744   0.03331329   0.07592989  -0.01464800   0.00000000
  1.26400000   0.05938467   0.01729959  -0.00181116  -0.00010755   0.41592206   0.27904667   1.30737159  -0.67328902   0.00199263   0.00173019   0.02789675   0.07062615   0.09852290   0.19879785   0.03331629   0.07593341  -0.02441400  -0.00000000
  1.26600000   0.05456941   0.01730321  -0.00252308  -0.00013768   0.41853681   0.27768047   1.30737159  -0.69290902   0.00264687   0.00162820   0.02824253   0.07028037   0.09852290   0.19891181   0.03332093   0.07593677  -0.02197300   0.00000000
  1.26800000   0.05298631   0.01730826  -0.00310627  -0.00016459   0.42115155   0.27627503   1.30737159  -0.71252902   0.00269202   0.00148366   0.02859824   0.06992466   0.09852290   0.19901936   0.03332627   0.07593988  -0.01709000   0.00000000
  1.27000000   0.05133725   0.01731447  -0.00363394  -0.00018656   0.42376629   0.27483035   1.30737159  -0.73214902   0.00212960   0.00130638   0.02896389   0.06955901   0.09852290   0.19912369   0.03333109   0.07594267  -0.00488280   0.00000000
  1.27200000   0.04810509   0.01732174  -0.00410329  -0.00019739   0.42638104   0.27334644   1.30737159  -0.75176902   0.00123702   0.00111063   0.02933946   0.06918344   0.09852290   0.19922313   0.03333445   0.07594508  -0.01220700   0.00000000
  1.27400000   0.04810509   0.01732995  -0.00446177  -0.00021463   0.42899578   0.27182328   1.30737159  -0.77138902   0.00043932   0.00091407   0.02972497   0.06879793   0.09852290   0.19931934   0.03333613   0.07594711  -0.01709000   0.00000000
  1.27600000   0.04328983   0.01733887  -0.00472271  -0.00020445   0.43161052   0.27026088   1.30737159  -0.79100902   0.00011457   0.00072983   0.03012041   0.06840249   0.09852290   0.19941073   0.03333668   0.07594875  -0.00488280   0.00000000
  1.27800000   0.04328983   0.01734832  -0.00495593  -0.00021454   0.43422527   0.26865924   1.30737159  -0.81062902   0.00042326   0.00055560   0.03052578   0.06799712   0.09852290   0.19949731   0.03333722   0.07595004  -0.01464800   0.00000000
  1.28000000   0.04328983   0.01735823  -0.00517149  -0.00022387   0.43684001   0.26701836   1.30737159  -0.83024902   0.00123698   0.00038054   0.03094109   0.06758181   0.09852290   0.19958389   0.03333888   0.07595097  -0.00976560  -0.00000000
  1.28200000   0.04810509   0.01736857  -0.00531511  -0.00025568   0.43945475   0.26533825   1.30737159  -0.84986902   0.00219815   0.00020081   0.03136632   0.06715658   0.09852290   0.19967529   0.03334232   0.07595156  -0.01220700  -0.00000000
  1.28400000   0.04170673   0.01737920  -0.00537497  -0.00022417   0.44206949   0.26361889   1.30737159  -0.86948902   0.00288358   0.00002089   0.03180149   0.06672141   0.09852290   0.19976510   0.03334740   0.07595178  -0.02197300   0.00000000
  1.28600000   0.04005767   0.01738995  -0.00543830  -0.00021785   0.44468424   0.26186029   1.30737159  -0.88910902   0.00299583  -0.00015614   0.03224659   0.06627632   0.09852290   0.19984686   0.03335328   0.07595164  -0.01464800   0.00000000
  1.28800000   0.03682551   0.01740083  -0.00565147  -0.00020812   0.44729898   0.26006245   1.30737159  -0.90872902   0.00249523  -0.00033223   0.03270161   0.06582129   0.09852290   0.19992375   0.03335877   0.07595115  -0.01953100   0.00000000
  1.29000000   0.03682551   0.01741213  -0.00612605  -0.00022559   0.44991372   0.25822537   1.30737159  -0.92834902   0.00161499  -0.00050806   0.03316658   0.06535633   0.09852290   0.19999740   0.03336288   0.07595031  -0.01220700   0.00000000
  1.29200000   0.03201025   0.01742438  -0.00684880  -0.00021923   0.45252847   0.25634906   1.30737159  -0.94796902   0.00075215  -0.00067863   0.03364147   0.06488143   0.09852290   0.20006623   0.03336525   0.07594913  -0.01464800  -0.00000000
  1.29400000   0.04005767   0.01743808  -0.00766325  -0.00030697   0.45514321   0.25443350   1.30737159  -0.96758902   0.00028465  -0.00083625   0.03412629   0.06439661   0.09852290   0.20013830   0.03336628   0.07594761  -0.00976560  -0.00000000
  1.29600000   0.02877809   0.01745341  -0.00834603  -0.00024018   0.45775795   0.25247870   1.30737159  -0.98720902   0.00039978  -0.00097232   0.03462105   0.06390185   0.09852290   0.20020714   0.03336697   0.07594580  -0.00732420   0.00000000
  1.29800000   0.03042715   0.01747010  -0.00872227  -0.00026539   0.46037270   0.25048466   1.30737159  -1.00682902   0.00101154  -0.00107611   0.03512573   0.06339717   0.09852290   0.20026634   0.03336838   0.07594376  -0.00488280  -0.00000000
  1.30000000   0.02719499   0.01748754  -0.00872220  -0.00023720   0.46298744   0.24845138   1.30737159  -1.02644902   0.00180300  -0.00113421   0.03564035   0.06288255   0.09852290   0.20032397   0.03337119   0.07594154  -0.00732420  -0.00000000
  1.30200000   0.02396284   0.01750499  -0.00833073  -0.00019963   0.46560218   0.24637887   1.30737159  -1.04606902   0.00237377  -0.00112952   0.03616490   0.06235800   0.09852290   0.20037512   0.03337537   0.07593928   0.00000000   0.00000000
  1.30400000   0.02877809   0.01752165  -0.00750535  -0.00021599   0.46821693   0.24426711   1.30737159  -1.06568902   0.00242496  -0.00104536   0.03669938   0.06182352   0.09852290   0.20042786   0.03338017   0.07593711  -0.00244140   0.00000000
  1.30600000   0.02396284   0.01753666  -0.00618453  -0.00014820   0.47083167   0.24211611   1.30737159  -1.08530902   0.00189687  -0.00087416   0.03724380   0.06127910   0.09852290   0.20048061   0.03338449   0.07593519   0.00732420  -0.00000000
  1.30800000   0.02396284   0.01754903  -0.00440002  -0.00010544   0.47344641   0.23992587   1.30737159  -1.10492902   0.00099685  -0.00062026   0.03779814   0.06072476   0.09852290   0.20052853   0.03338739   0.07593369  -0.00732420   0.00000000
  1.31000000   0.02237974   0.01755783  -0.00235245  -0.00005265   0.47606116   0.23769639   1.30737159  -1.12454902   0.00010511  -0.00030123   0.03836242   0.06016048   0.09852290   0.20057487   0.03338849   0.07593277  -0.01464800  -0.00000000
  1.31200000   0.02237974   0.01756253  -0.00033057  -0.00000740   0.47867590   0.23542768   1.30737159  -1.14416902  -0.00039814   0.00005297   0.03893663   0.05958627   0.09852290   0.20061963   0.03338819   0.07593252  -0.02197300   0.00000000
  1.31400000   0.02237974   0.01756320   0.00143415   0.00003210   0.48129064   0.23311972   1.30737159  -1.16378902  -0.00030639   0.00041480   0.03952077   0.05900213   0.09852290   0.20066439   0.03338749   0.07593299  -0.03662100   0.00000000
  1.31600000   0.02719499   0.01756033   0.00282170   0.00007674   0.48390539   0.23077252   1.30737159  -1.18340902   0.00031819   0.00077066   0.04011484   0.05840806   0.09852290   0.20071397   0.03338750   0.07593418  -0.04638700  -0.00000000
  1.31800000   0.02396284   0.01755468   0.00378062   0.00009059   0.48652013   0.22838608   1.30737159  -1.20302902   0.00117335   0.00111083   0.04071884   0.05780406   0.09852290   0.20076513   0.03338899   0.07593606  -0.04150400  -0.00000000
  1.32000000   0.02561190   0.01754712   0.00427546   0.00010950   0.48913487   0.22596040   1.30737159  -1.22264902   0.00185517   0.00141941   0.04133278   0.05719013   0.09852290   0.20081470   0.03339202   0.07593859  -0.04638700   0.00000000
  1.32200000   0.00628490   0.01753857   0.00428456   0.00002693   0.49174962   0.22349549   1.30737159  -1.24226902   0.00204074   0.00167975   0.04195664   0.05656626   0.09852290   0.20084660   0.03339592   0.07594169  -0.09521500  -0.00000000
  1.32400000   0.01110016   0.01753000   0.00385076   0.00004274   0.49436436   0.22099133   1.30737159  -1.26188902   0.00163131   0.00188063   0.04259044   0.05593246   0.09852290   0.20086398   0.03339959   0.07594525  -0.07568400   0.00000000
  1.32600000   0.00305274   0.01752230   0.00312988   0.00000955   0.49697910   0.21844793   1.30737159  -1.28150902   0.00079293   0.00201827   0.04323417   0.05528873   0.09852290   0.20087813   0.03340201   0.07594915  -0.05371100   0.00000000
  1.32800000   0.00305274   0.01751604   0.00236715   0.00000723   0.49959384   0.21586529   1.30737159  -1.30112902  -0.00012183   0.00209985   0.04388783   0.05463507   0.09852290   0.20088424   0.03340269   0.07595326  -0.06835900  -0.00000000
  1.33000000   0.00463584   0.01751131   0.00181000   0.00000839   0.50220859   0.21324341   1.30737159  -1.32074902  -0.00073456   0.00214233   0.04455142   0.05397148   0.09852290   0.20089193   0.03340183   0.07595751  -0.07324200   0.00000000
  1.33200000   0.01268326   0.01750769   0.00162193   0.00002057   0.50482333   0.21058230   1.30737159  -1.34036902  -0.00081210   0.00216653   0.04522494   0.05329796   0.09852290   0.20090925   0.03340028   0.07596181  -0.09033200   0.00000000
  1.33400000   0.02237974   0.01750444   0.00181730   0.00004067   0.50743807   0.20788194   1.30737159  -1.35998902  -0.00037139   0.00219380   0.04590840   0.05261450   0.09852290   0.20094431   0.03339910   0.07596618  -0.10986000  -0.00000000
  1.33600000   0.02073068   0.01750081   0.00224186   0.00004648   0.51005282   0.20514234   1.30737159  -1.37960902   0.00032991   0.00223734   0.04660179   0.05192112   0.09852290   0.20098742   0.03339906   0.07597061  -0.00244140   0.00000000
  1.33800000   0.02237974   0.01749632   0.00264855   0.00005927   0.51266756   0.20236350   1.30737159  -1.39922902   0.00091405   0.00228962   0.04730510   0.05121780   0.09852290   0.20103053   0.03340030   0.07597513   0.06103500  -0.00000000
  1.34000000   0.02237974   0.01749103   0.00280725   0.00006283   0.51528230   0.19954542   1.30737159  -1.41884902   0.00105826   0.00232790   0.04801835   0.05050455   0.09852290   0.20107529   0.03340227   0.07597975   0.13428000   0.00000000
  1.34200000   0.02561190   0.01748541   0.00254284   0.00006513   0.51789705   0.19668811   1.30737159  -1.43846902   0.00064155   0.00232872   0.04874154   0.04978137   0.09852290   0.20112328   0.03340397   0.07598441   0.00976560   0.00000000
  1.34400000   0.01914758   0.01748033   0.00173733   0.00003327   0.52051179   0.19379155   1.30737159  -1.45808902  -0.00020231   0.00227034   0.04947465   0.04904825   0.09852290   0.20116804   0.03340441   0.07598901   0.01709000   0.00000000
  1.34600000   0.02719499   0.01747685   0.00035268   0.00000959   0.52312653   0.19085575   1.30737159  -1.47770902  -0.00114712   0.00213768   0.05021769   0.04830521   0.09852290   0.20121438   0.03340306   0.07599341   0.04150400  -0.00000000
  1.34800000   0.02561190   0.01747615  -0.00156604  -0.00004011   0.52574128   0.18788071   1.30737159  -1.49732902  -0.00182192   0.00193738   0.05097067   0.04755223   0.09852290   0.20126719   0.03340009   0.07599749  -0.06347700   0.00000000
  1.35000000   0.03042715   0.01747928  -0.00389727  -0.00011858   0.52835602   0.18486643   1.30737159  -1.51694902  -0.00197834   0.00169770   0.05173358   0.04678932   0.09852290   0.20132323   0.03339629   0.07600112  -0.02441400   0.00000000
  1.35200000   0.03847457   0.01748707  -0.00641914  -0.00024697   0.53097076   0.18181292   1.30737159  -1.53656902  -0.00160247   0.00144895   0.05250642   0.04601649   0.09852290   0.20139213   0.03339271   0.07600427   0.02441400  -0.00000000
  1.35400000   0.02877809   0.01749991  -0.00882459  -0.00025395   0.53358551   0.17872016   1.30737159  -1.55618902  -0.00091767   0.00120778   0.05328919   0.04523371   0.09852290   0.20145939   0.03339019   0.07600693   0.04150400  -0.00000000
  1.35600000   0.03201025   0.01751756  -0.01078085  -0.00034510   0.53620025   0.17558816   1.30737159  -1.57580902  -0.00027790   0.00097386   0.05408189   0.04444101   0.09852290   0.20152017   0.03338900   0.07600911  -0.05859400   0.00000000
  1.35800000   0.03524241   0.01753912  -0.01192471  -0.00042026   0.53881499   0.17241692   1.30737159  -1.59542902  -0.00000403   0.00073268   0.05488452   0.04363838   0.09852290   0.20158743   0.03338872   0.07601082   0.02441400  -0.00000000
  1.36000000   0.03201025   0.01756297  -0.01184992  -0.00037932   0.54142974   0.16920644   1.30737159  -1.61504902  -0.00023837   0.00046333   0.05569709   0.04282581   0.09852290   0.20165468   0.03338847   0.07601201  -0.00244140  -0.00000000
  1.36200000   0.03365931   0.01758667  -0.01022725  -0.00034424   0.54404448   0.16595673   1.30737159  -1.63466902  -0.00088093   0.00015062   0.05651959   0.04200332   0.09852290   0.20172035   0.03338735   0.07601263   0.03173800   0.00000000
  1.36400000   0.03365931   0.01760713  -0.00700373  -0.00023574   0.54665922   0.16266777   1.30737159  -1.65428902  -0.00163615  -0.00020272   0.05735201   0.04117089   0.09852290   0.20178767   0.03338484   0.07601257   0.04638700   0.00000000
  1.36600000   0.02877809   0.01762113  -0.00255150  -0.00007343   0.54927397   0.15933957   1.30737159  -1.67390902  -0.00214931  -0.00057109   0.05819438   0.04032853   0.09852290   0.20185010   0.03338105   0.07601180  -0.02685500  -0.00000000
  1.36800000   0.03682551   0.01762624   0.00231670   0.00008531   0.55188871   0.15597213   1.30737159  -1.69352902  -0.00217046  -0.00091382   0.05904667   0.03947623   0.09852290   0.20191571   0.03337673   0.07601032   0.03906300   0.00000000
  1.37000000   0.03365931   0.01762160   0.00656054   0.00022082   0.55450345   0.15256545   1.30737159  -1.71314902  -0.00166986  -0.00118799   0.05990889   0.03861401   0.09852290   0.20198619   0.03337289   0.07600821   0.05859400  -0.00000000
  1.37200000   0.03365931   0.01760848   0.00926577   0.00031188   0.55711819   0.14911954   1.30737159  -1.73276902  -0.00085148  -0.00135568   0.06078105   0.03774186   0.09852290   0.20205351   0.03337037   0.07600567   0.00488280  -0.00000000
  1.37400000   0.03201025   0.01758995   0.00984554   0.00031516   0.55973294   0.14563438   1.30737159  -1.75238902  -0.00005917  -0.00138913   0.06166313   0.03685977   0.09852290   0.20211918   0.03336946   0.07600293  -0.04638700   0.00000000
  1.37600000   0.03365931   0.01757026   0.00824368   0.00027748   0.56234768   0.14210998   1.30737159  -1.77200902   0.00037979  -0.00127565   0.06255515   0.03596775   0.09852290   0.20218485   0.03336978   0.07600026  -0.02929700   0.00000000
  1.37800000   0.02719499   0.01755377   0.00543098   0.00014770   0.56496242   0.13854634   1.30737159  -1.79162902   0.00030169  -0.00101564   0.06345710   0.03506580   0.09852290   0.20224571   0.03337046   0.07599797  -0.01220700   0.00000000
  1.38000000   0.03365931   0.01754291   0.00339208   0.00011418   0.56757717   0.13494346   1.30737159  -1.81124902  -0.00022092  -0.00061569   0.06436898   0.03415392   0.09852290   0.20230656   0.03337054   0.07599634  -0.00976560   0.00000000
  1.38200000   0.03042715   0.01753613   0.00383776   0.00011677   0.57019191   0.13130134   1.30737159  -1.83086902  -0.00091207  -0.00008962   0.06529079   0.03323211   0.09852290   0.20237065   0.03336941   0.07599563   0.00000000  -0.00000000
  1.38400000   0.02719499   0.01752845   0.00666653   0.00018130   0.57280665   0.12761999   1.30737159  -1.85048902  -0.00141701   0.00053256   0.06622254   0.03230036   0.09852290   0.20242827   0.03336708   0.07599608  -0.00488280   0.00000000
  1.38600000   0.02719499   0.01751512   0.00966738   0.00026290   0.57542140   0.12389939   1.30737159  -1.87010902  -0.00146361   0.00120684   0.06716421   0.03135869   0.09852290   0.20248266   0.03336420   0.07599781  -0.04394500   0.00000000
  1.38800000   0.03042715   0.01749578   0.00980595   0.00029837   0.57803614   0.12013955   1.30737159  -1.88972902  -0.00098760   0.00188754   0.06811582   0.03040708   0.09852290   0.20254028   0.03336175   0.07600091  -0.05371100  -0.00000000
  1.39000000   0.04493889   0.01747617   0.00548343   0.00024642   0.58065088   0.11634047   1.30737159  -1.90934902  -0.00016462   0.00252842   0.06907736   0.02944554   0.09852290   0.20261565   0.03336060   0.07600533  -0.00976560   0.00000000
  1.39200000   0.03365931   0.01746520  -0.00185609  -0.00006247   0.58326563   0.11250215   1.30737159  -1.92896902   0.00066566   0.00308176   0.07004883   0.02847407   0.09852290   0.20269424   0.03336110   0.07601094   0.01953100   0.00000000
  1.39400000   0.00000000   0.01746892  -0.00870160   0.00000000   0.58588037   0.10862460   1.30737159  -1.94858902   0.00114992   0.00351378   0.07103023   0.02749267   0.09852290   0.20272790   0.03336291   0.07601753  -0.08056600  -0.00000000
  1.39600000   0.00463584   0.01748632  -0.01216851  -0.00005641   0.58849511   0.10470780   1.30737159  -1.96820902   0.00107779   0.00381906   0.07202157   0.02650133   0.09852290   0.20273254   0.03336514   0.07602486  -0.11230000   0.00000000
  1.39800000   0.01914758   0.01751066  -0.01128707  -0.00021612   0.59110986   0.10075176   1.30737159  -1.98782902   0.00047450   0.00401447   0.07302283   0.02550007   0.09852290   0.20275632   0.03336669   0.07603270  -0.05371100   0.00000000
  1.40000000   0.03201025   0.01753323  -0.00640154  -0.00020491   0.59372460   0.09675648   1.30737159  -2.00744902  -0.00041038   0.00412190   0.07403403   0.02448887   0.09852290   0.20280748   0.03336676   0.07604083  -0.02929700  -0.00000000
  1.40200000   0.04005767   0.01754603   0.00150561   0.00006031   0.59633934   0.09272196   1.30737159  -2.02706902  -0.00121440   0.00415876   0.07505516   0.02346774   0.09852290   0.20287955   0.03336513   0.07604911  -0.03662100   0.00000000
  1.40400000   0.03847457   0.01754302   0.01103299   0.00042449   0.59895409   0.08864821   1.30737159  -2.04668902  -0.00162356   0.00413324   0.07608622   0.02243668   0.09852290   0.20295808   0.03336229   0.07605741  -0.02929700   0.00000000
  1.40600000   0.04328983   0.01752096   0.02044158   0.00088491   0.60156883   0.08453521   1.30737159  -2.06630902  -0.00150905   0.00403979   0.07712721   0.02139569   0.09852290   0.20303985   0.03335916   0.07606558  -0.03173800  -0.00000000
  1.40800000   0.04170673   0.01748007   0.02756304   0.00114956   0.60418357   0.08038297   1.30737159  -2.08592902  -0.00097991   0.00387343   0.07817813   0.02034477   0.09852290   0.20312484   0.03335667   0.07607349  -0.03662100   0.00000000
  1.41000000   0.04170673   0.01742495   0.02961360   0.00123509   0.60679831   0.07619149   1.30737159  -2.10554902  -0.00032849   0.00364922   0.07923899   0.01928391   0.09852290   0.20320826   0.03335536   0.07608102  -0.03662100  -0.00000000
  1.41200000   0.03365931   0.01736572   0.02398976   0.00080748   0.60941306   0.07196077   1.30737159  -2.12516902   0.00010811   0.00339429   0.08030977   0.01821313   0.09852290   0.20328362   0.03335514   0.07608806  -0.05615200   0.00000000
  1.41400000   0.03201025   0.01731774   0.01114387   0.00035672   0.61202780   0.06769082   1.30737159  -2.14478902   0.00010499   0.00313515   0.08139049   0.01713241   0.09852290   0.20334929   0.03335536   0.07609459  -0.04882800  -0.00000000
  1.41600000   0.04005767   0.01729545  -0.00367897  -0.00014737   0.61464254   0.06338162   1.30737159  -2.16440902  -0.00034883   0.00290175   0.08248114   0.01604176   0.09852290   0.20342136   0.03335511   0.07610062  -0.03173800   0.00000000
  1.41800000   0.03524241   0.01730281  -0.01416794  -0.00049931   0.61725729   0.05903318   1.30737159  -2.18402902  -0.00104670   0.00272230   0.08358172   0.01494118   0.09852290   0.20349666   0.03335372   0.07610625  -0.02929700   0.00000000
  1.42000000   0.03682551   0.01733115  -0.01799919  -0.00066283   0.61987203   0.05464550   1.30737159  -2.20364902  -0.00165919   0.00261250   0.08469223   0.01383067   0.09852290   0.20356873   0.03335101   0.07611158  -0.01220700   0.00000000
  1.42200000   0.03042715   0.01736715  -0.01675531  -0.00050982   0.62248677   0.05021858   1.30737159  -2.22326902  -0.00188653   0.00258112   0.08581268   0.01271022   0.09852290   0.20363598   0.03334747   0.07611678   0.00244140  -0.00000000
  1.42400000   0.03682551   0.01740066  -0.01283986  -0.00047283   0.62510152   0.04575243   1.30737159  -2.24288902  -0.00159803   0.00262862   0.08694305   0.01157985   0.09852290   0.20370323   0.03334398   0.07612199  -0.02929700  -0.00000000
  1.42600000   0.04005767   0.01742634  -0.00794915  -0.00031842   0.62771626   0.04124703   1.30737159  -2.26250902  -0.00089219   0.00273186   0.08808336   0.01043954   0.09852290   0.20378012   0.03334149   0.07612735  -0.01464800   0.00000000
  1.42800000   0.03365931   0.01744223  -0.00316550  -0.00010655   0.63033100   0.03670239   1.30737159  -2.28212902  -0.00005104   0.00285071   0.08923360   0.00928930   0.09852290   0.20385383   0.03334055   0.07613293  -0.02197300   0.00000000
  1.43000000   0.03365931   0.01744857   0.00078341   0.00002637   0.63294575   0.03211851   1.30737159  -2.30174902   0.00058891   0.00294870   0.09039377   0.00812913   0.09852290   0.20392115   0.03334109   0.07613873   0.00732420   0.00000000
  1.43200000   0.02719499   0.01744700   0.00352524   0.00009587   0.63556049   0.02749539   1.30737159  -2.32136902   0.00078932   0.00299749   0.09156387   0.00695903   0.09852290   0.20398201   0.03334246   0.07614468   0.01220700   0.00000000
  1.43400000   0.01756448   0.01743995   0.00505023   0.00008870   0.63817523   0.02283304   1.30737159  -2.34098902   0.00051700   0.00298151   0.09274391   0.00577900   0.09852290   0.20402676   0.03334377   0.07615065   0.01220700  -0.00000000
  1.43600000   0.01914758   0.01742985   0.00555351   0.00010634   0.64078998   0.01813144   1.30737159  -2.36060902  -0.00004194   0.00290389   0.09393387   0.00458903   0.09852290   0.20406348   0.03334425   0.07615654  -0.01953100   0.00000000
  1.43800000   0.01914758   0.01741874   0.00527442   0.00010099   0.64340472   0.01339060   1.30737159  -2.38022902  -0.00056752   0.00277302   0.09513377   0.00338913   0.09852290   0.20410177   0.03334364   0.07616222  -0.01464800  -0.00000000
  1.44000000   0.01756448   0.01740819   0.00446472   0.00007842   0.64601946   0.00861052   1.30737159  -2.39984902  -0.00075363   0.00259173   0.09634360   0.00217931   0.09852290   0.20413848   0.03334231   0.07616758   0.01464800   0.00000000
  1.44200000   0.01756448   0.01739926   0.00341814   0.00006004   0.64863421   0.00379120   1.30737159  -2.41946902  -0.00044991   0.00236029   0.09756336   0.00095955   0.09852290   0.20417361   0.03334111   0.07617253   0.00488280 -1909.35855497
  1.44400000   0.01268326   0.01739243   0.00243472   0.00003088   0.65124895   0.00000000   0.00000000   0.00000000   0.00026958   0.00207470   0.00000000   0.00000000   0.00000000   0.20420386   0.03334093   0.07617697   0.01953100   0.00000000
  1.44600000   0.01110016   0.01738756   0.00171952   0.00001909   0.65124895   0.00000000   0.00000000   0.00000000   0.00114278   0.00173254   0.00000000   0.00000000   0.00000000   0.20422764   0.03334234   0.07618078   0.02685500   0.00000000
  1.44800000   0.00786800   0.01738412   0.00133639   0.00001051   0.65124895   0.00000000   0.00000000   0.00000000   0.00184065   0.00134648   0.00000000   0.00000000   0.00000000   0.20424661   0.03334533   0.07618386   0.01220700   0.00000000
  1.45000000   0.00463584   0.01738144   0.00125905   0.00000584   0.65124895   0.00000000   0.00000000   0.00000000   0.00211567   0.00093826   0.00000000   0.00000000   0.00000000   0.20425912   0.03334928   0.07618614   0.01464800   0.00000000
  1.45200000   0.00463584   0.01737893   0.00144240   0.00000669   0.65124895   0.00000000   0.00000000   0.00000000   0.00191260   0.00052477   0.00000000   0.00000000   0.00000000   0.20426839   0.03335331   0.07618760   0.00244140   0.00000000
  1.45400000   0.00000000   0.01737604   0.00183724   0.00000000   0.65124895   0.00000000   0.00000000   0.00000000   0.00139251   0.00012100   0.00000000   0.00000000   0.00000000   0.20427302   0.03335662   0.07618825  -0.00488280   0.00000000
  1.45600000   0.00000000   0.01737237   0.00236076   0.00000000   0.65124895   0.00000000   0.00000000   0.00000000   0.00085740  -0.00025224   0.00000000   0.00000000   0.00000000   0.20427302   0.03335887   0.07618812  -0.01464800   0.00000000
  1.45800000   0.00000000   0.01736765   0.00289404   0.00000000   0.65124895   0.00000000   0.00000000   0.00000000   0.00061061  -0.00057034   0.00000000   0.00000000   0.00000000   0.20427302   0.03336033   0.07618729  -0.01220700   0.00000000
  1.46000000   0.00000000   0.01736186   0.00332685   0.00000000   0.65124895   0.00000000   0.00000000   0.00000000   0.00081898  -0.00081086   0.00000000   0.00000000   0.00000000   0.20427302   0.03336176   0.07618591  -0.00244140   0.00000000
  1.46200000   0.00000000   0.01735520   0.00359640   0.00000000   0.65124895   0.00000000   0.00000000   0.00000000   0.00143746  -0.00095904   0.00000000   0.00000000   0.00000000   0.20427302   0.03336402   0.07618414  -0.00488280   0.00000000
  1.46400000   0.00000000   0.01734801   0.00367748   0.00000000   0.65124895   0.00000000   0.00000000   0.00000000   0.00222803  -0.00101175   0.00000000   0.00000000   0.00000000   0.20427302   0.03336769   0.07618217   0.02929700   0.00000000
  1.46600000   0.00000000   0.01734066   0.00357040   0.00000000   0.65124895   0.00000000   0.00000000   0.00000000   0.00286766  -0.00097818   0.00000000   0.00000000   0.00000000   0.20427302   0.03337278   0.07618018   0.00488280   0.00000000
  1.46800000   0.00000000   0.01733352   0.00331232   0.00000000   0.65124895   0.00000000   0.00000000   0.00000000   0.00309786  -0.00088326   0.00000000   0.00000000   0.00000000   0.20427302   0.03337875   0.07617832   0.00488280   0.00000000
  1.47000000   0.00000000   0.01732689   0.00288102   0.00000000   0.65124895   0.00000000   0.00000000   0.00000000   0.00284274  -0.00076837   0.00000000   0.00000000   0.00000000   0.20427302   0.03338469   0.07617667   0.00000000   0.00000000
  1.47200000   0.00000000   0.01732113   0.00202188   0.00000000   0.65124895   0.00000000   0.00000000   0.00000000   0.00224055  -0.00067688   0.00000000   0.00000000   0.00000000   0.20427302   0.03338977   0.07617522  -0.01709000   0.00000000
  1.47400000   0.00000000   0.01731709   0.00033917   0.00000000   0.65124895   0.00000000   0.00000000   0.00000000   0.00157790  -0.00063600   0.00000000   0.00000000   0.00000000   0.20427302   0.03339359   0.07617391  -0.01709000   0.00000000
  1.47600000   0.00000000   0.01731641  -0.00226705   0.00000000   0.65124895   0.00000000   0.00000000   0.00000000   0.00115726  -0.00065101   0.00000000   0.00000000   0.00000000   0.20427302   0.03339632   0.07617262  -0.02197300   0.00000000
  1.47800000   0.00000000   0.01732094  -0.00526092   0.00000000   0.65124895   0.00000000   0.00000000   0.00000000   0.00115824  -0.00071089   0.00000000   0.00000000   0.00000000   0.20427302   0.03339864   0.07617126  -0.02685500   0.00000000
  1.48000000   0.00000000   0.01733146  -0.00769618   0.00000000   0.65124895   0.00000000   0.00000000   0.00000000   0.00155801  -0.00079943   0.00000000   0.00000000   0.00000000   0.20427302   0.03340136   0.07616975  -0.01220700   0.00000000
  1.48200000   0.00000000   0.01734686  -0.00885580   0.00000000   0.65124895   0.00000000   0.00000000   0.00000000   0.00214380  -0.00090113   0.00000000   0.00000000   0.00000000   0.20427302   0.03340506   0.07616805  -0.01709000   0.00000000
  1.48400000   0.00000000   0.01736457  -0.00863023   0.00000000   0.65124895   0.00000000   0.00000000   0.00000000   0.00260832  -0.00099904   0.00000000   0.00000000   0.00000000   0.20427302   0.03340981   0.07616615  -0.00976560   0.00000000
  1.48600000   0.00000000   0.01738183  -0.00736964   0.00000000   0.65124895   0.00000000   0.00000000   0.00000000   0.00268723  -0.00107501   0.00000000   0.00000000   0.00000000   0.20427302   0.03341511   0.07616408  -0.00976560   0.00000000
  1.48800000   0.00000000   0.01739657  -0.00556716   0.00000000   0.65124895   0.00000000   0.00000000   0.00000000   0.00227906  -0.00111054   0.00000000   0.00000000   0.00000000   0.20427302   0.03342007   0.07616189  -0.01220700   0.00000000
  1.49000000   0.00000000   0.01740770  -0.00367787   0.00000000   0.65124895   0.00000000   0.00000000   0.00000000   0.00149151  -0.00108220   0.00000000   0.00000000   0.00000000   0.20427302   0.03342384   0.07615970  -0.01709000   0.00000000
  1.49200000   0.00000000   0.01741506  -0.00206076   0.00000000   0.65124895   0.00000000   0.00000000   0.00000000   0.00059279  -0.00096464   0.00000000   0.00000000   0.00000000   0.20427302   0.03342593   0.07615765  -0.01220700   0.00000000
  1.49400000   0.00000000   0.01741918  -0.00091739   0.00000000   0.65124895   0.00000000   0.00000000   0.00000000  -0.00010845  -0.00074550   0.00000000   0.00000000   0.00000000   0.20427302   0.03342641   0.07615594  -0.02929700   0.00000000
  1.49600000   0.00000000   0.01742101  -0.00026356   0.00000000   0.65124895   0.00000000   0.00000000   0.00000000  -0.00040093  -0.00043517   0.00000000   0.00000000   0.00000000   0.20427302   0.03342590   0.07615476  -0.03173800   0.00000000
  1.49800000   0.00000000   0.01742154  -0.00003323   0.00000000   0.65124895   0.00000000   0.00000000   0.00000000  -0.00026445  -0.00006397   0.00000000   0.00000000   0.00000000   0.20427302   0.03342524   0.07615426  -0.04150400   0.00000000
  1.50000000   0.00000000   0.01742161  -0.00016292   0.00000000   0.65124895   0.00000000   0.00000000   0.00000000   0.00012526   0.00032894   0.00000000   0.00000000   0.00000000   0.20427302   0.03342510   0.07615453  -0.03173800   0.00000000
  1.50200000   0.00000000   0.01742193  -0.00055805   0.00000000   0.65124895   0.00000000   0.00000000   0.00000000   0.00048174   0.00070960   0.00000000   0.00000000   0.00000000   0.20427302   0.03342570   0.07615557  -0.02929700   0.00000000
  1.50400000   0.00000000   0.01742305  -0.00112162   0.00000000   0.65124895   0.00000000   0.00000000   0.00000000   0.00054122   0.00105380   0.00000000   0.00000000   0.00000000   0.20427302   0.03342673   0.07615733  -0.03662100   0.00000000
  1.50600000   0.00000000   0.01742529  -0.00180399   0.00000000   0.65124895   0.00000000   0.00000000   0.00000000   0.00018209   0.00134254   0.00000000   0.00000000   0.00000000   0.20427302   0.03342745   0.07615973  -0.03173800   0.00000000
  1.50800000   0.00000000   0.01742890  -0.00248903   0.00000000   0.65124895   0.00000000   0.00000000   0.00000000  -0.00052265   0.00156253   0.00000000   0.00000000   0.00000000   0.20427302   0.03342711   0.07616263  -0.03173800   0.00000000
  1.51000000   0.00000000   0.01743388  -0.00293720   0.00000000   0.65124895   0.00000000   0.00000000   0.00000000  -0.00134019   0.00171054   0.00000000   0.00000000   0.00000000   0.20427302   0.03342525   0.07616590  -0.02685500   0.00000000
  1.51200000   0.00000000   0.01743975  -0.00297306   0.00000000   0.65124895   0.00000000   0.00000000   0.00000000  -0.00198316   0.00179253   0.00000000   0.00000000   0.00000000   0.20427302   0.03342192   0.07616941  -0.02197300   0.00000000
  1.51400000   0.00000000   0.01744570  -0.00264047   0.00000000   0.65124895   0.00000000   0.00000000   0.00000000  -0.00223865   0.00181935   0.00000000   0.00000000   0.00000000   0.20427302   0.03341770   0.07617302  -0.01220700   0.00000000
  1.51600000   0.00000000   0.01745098  -0.00213437   0.00000000   0.65124895   0.00000000   0.00000000   0.00000000  -0.00206476   0.00180145   0.00000000   0.00000000   0.00000000   0.20427302   0.03341340   0.07617664  -0.02197300   0.00000000
  1.51800000   0.00000000   0.01745525  -0.00165237   0.00000000   0.65124895   0.00000000   0.00000000   0.00000000  -0.00161066   0.00174010   0.00000000   0.00000000   0.00000000   0.20427302   0.03340972   0.07618018  -0.02441400   0.00000000
  1.52000000   0.00000000   0.01745855  -0.00130351   0.00000000   0.65124895   0.00000000   0.00000000   0.00000000  -0.00114697   0.00162383   0.00000000   0.00000000   0.00000000   0.20427302   0.03340697   0.07618355  -0.02685500   0.00000000
  1.52200000   0.00000000   0.01746116  -0.00108766   0.00000000   0.65124895   0.00000000   0.00000000   0.00000000  -0.00094088   0.00144093   0.00000000   0.00000000   0.00000000   0.20427302   0.03340488   0.07618661  -0.01953100   0.00000000
  1.52400000   0.00000000   0.01746333  -0.00092105   0.00000000   0.65124895   0.00000000   0.00000000   0.00000000  -0.00113605   0.00119420   0.00000000   0.00000000   0.00000000   0.20427302   0.03340280   0.07618925  -0.01709000   0.00000000
  1.52600000   0.00000000   0.01746518  -0.00070849   0.00000000   0.65124895   0.00000000   0.00000000   0.00000000  -0.00168819   0.00090349   0.00000000   0.00000000   0.00000000   0.20427302   0.03339998   0.07619134  -0.01464800   0.00000000
  1.52800000   0.00000000   0.01746659  -0.00042698   0.00000000   0.65124895   0.00000000   0.00000000   0.00000000  -0.00238577   0.00060299   0.00000000   0.00000000   0.00000000   0.20427302   0.03339590   0.07619285  -0.02441400   0.00000000
  1.53000000   0.00000000   0.01746745  -0.00010134   0.00000000   0.65124895   0.00000000   0.00000000   0.00000000  -0.00294986   0.00033186   0.00000000   0.00000000   0.00000000   0.20427302   0.03339057   0.07619378  -0.02197300   0.00000000
  1.53200000   0.00000000   0.01746765   0.00029792   0.00000000   0.65124895   0.00000000   0.00000000   0.00000000  -0.00316332   0.00011875   0.00000000   0.00000000   0.00000000   0.20427302   0.03338445   0.07619423  -0.01953100   0.00000000
  1.53400000   0.00000000   0.01746705   0.00082485   0.00000000   0.65124895   0.00000000   0.00000000   0.00000000  -0.00296740  -0.00002393   0.00000000   0.00000000   0.00000000   0.20427302   0.03337832   0.07619433  -0.01464800   0.00000000
  1.53600000   0.00000000   0.01746541   0.00140984   0.00000000   0.65124895   0.00000000   0.00000000   0.00000000  -0.00248510  -0.00009486   0.00000000   0.00000000   0.00000000   0.20427302   0.03337287   0.07619421  -0.01464800   0.00000000
  1.53800000   0.00000000   0.01746259   0.00183524   0.00000000   0.65124895   0.00000000   0.00000000   0.00000000  -0.00196269  -0.00009954   0.00000000   0.00000000   0.00000000   0.20427302   0.03336842   0.07619402  -0.02441400   0.00000000
  1.54000000   0.00000000   0.01745891   0.00190936   0.00000000   0.65124895   0.00000000   0.00000000   0.00000000  -0.00165571  -0.00004935   0.00000000   0.00000000   0.00000000   0.20427302   0.03336480   0.07619387  -0.02197300   0.00000000
  1.54200000   0.00000000   0.01745510   0.00162573   0.00000000   0.65124895   0.00000000   0.00000000   0.00000000  -0.00171220   0.00003970   0.00000000   0.00000000   0.00000000   0.20427302   0.03336144   0.07619386  -0.00976560   0.00000000
  1.54400000   0.00000000   0.01745184   0.00108755   0.00000000   0.65124895   0.00000000   0.00000000   0.00000000  -0.00210647   0.00015052   0.00000000   0.00000000   0.00000000   0.20427302   0.03335762   0.07619405  -0.01464800   0.00000000
  1.54600000   0.00000000   0.01744967   0.00034731   0.00000000   0.65124895   0.00000000   0.00000000   0.00000000  -0.00265122   0.00026888   0.00000000   0.00000000   0.00000000   0.20427302   0.03335286   0.07619447  -0.00244140   0.00000000
  1.54800000   0.00000000   0.01744897  -0.00056367   0.00000000   0.65124895   0.00000000   0.00000000   0.00000000  -0.00308267   0.00038673   0.00000000   0.00000000   0.00000000   0.20427302   0.03334713   0.07619512  -0.01464800   0.00000000
  1.55000000   0.00000000   0.01745010  -0.00151435   0.00000000   0.65124895   0.00000000   0.00000000   0.00000000  -0.00318077   0.00050480   0.00000000   0.00000000   0.00000000   0.20427302   0.03334086   0.07619601  -0.01464800   0.00000000
  1.55200000   0.00000000   0.01745313  -0.00227824   0.00000000   0.65124895   0.00000000   0.00000000   0.00000000  -0.00287032   0.00063146   0.00000000   0.00000000   0.00000000   0.20427302   0.03333481   0.07619715  -0.01464800   0.00000000
  1.55400000   0.00000000   0.01745769  -0.00264369   0.00000000   0.65124895   0.00000000   0.00000000   0.00000000  -0.00225700   0.00077676   0.00000000   0.00000000   0.00000000   0.20427302   0.03332968   0.07619856  -0.01220700   0.00000000
  1.55600000   0.00000000   0.01746297  -0.00253686   0.00000000   0.65124895   0.00000000   0.00000000   0.00000000  -0.00157996   0.00094566   0.00000000   0.00000000   0.00000000   0.20427302   0.03332585   0.07620028  -0.02197300   0.00000000
  1.55800000   0.00000000   0.01746805  -0.00208310   0.00000000   0.65124895   0.00000000   0.00000000   0.00000000  -0.00110124   0.00113560   0.00000000   0.00000000   0.00000000   0.20427302   0.03332317   0.07620236  -0.01464800   0.00000000
  1.56000000   0.00000000   0.01747221  -0.00152112   0.00000000   0.65124895   0.00000000   0.00000000   0.00000000  -0.00098619   0.00134017   0.00000000   0.00000000   0.00000000   0.20427302   0.03332108   0.07620484  -0.01464800   0.00000000
  1.56200000   0.00000000   0.01747526  -0.00102515   0.00000000   0.65124895   0.00000000   0.00000000   0.00000000  -0.00123051   0.00155505   0.00000000   0.00000000   0.00000000   0.20427302   0.03331886   0.07620773  -0.01709000   0.00000000
  1.56400000   0.00000000   0.01747731  -0.00062397   0.00000000   0.65124895   0.00000000   0.00000000   0.00000000  -0.00166443   0.00177973   0.00000000   0.00000000   0.00000000   0.20427302   0.03331597   0.07621107  -0.01953100   0.00000000
  1.56600000   0.00000000   0.01747856  -0.00026984   0.00000000   0.65124895   0.00000000   0.00000000   0.00000000  -0.00203008   0.00201348   0.00000000   0.00000000   0.00000000   0.20427302   0.03331227   0.07621486  -0.01709000   0.00000000
  1.56800000   0.00000000   0.01747909   0.00005759   0.00000000   0.65124895   0.00000000   0.00000000   0.00000000  -0.00209673   0.00225205   0.00000000   0.00000000   0.00000000   0.20427302   0.03330815   0.07621913  -0.01464800   0.00000000
  1.57000000   0.00000000   0.01747898   0.00031176   0.00000000   0.65124895   0.00000000   0.00000000   0.00000000  -0.00176523   0.00248788   0.00000000   0.00000000   0.00000000   0.20427302   0.03330428   0.07622387  -0.01220700   0.00000000
  1.57200000   0.00000000   0.01747836   0.00041582   0.00000000   0.65124895   0.00000000   0.00000000   0.00000000  -0.00111639   0.00270797   0.00000000   0.00000000   0.00000000   0.20427302   0.03330140   0.07622906  -0.01709000   0.00000000
  1.57400000   0.00000000   0.01747752   0.00032703   0.00000000   0.65124895   0.00000000   0.00000000   0.00000000  -0.00037730   0.00289108   0.00000000   0.00000000   0.00000000   0.20427302   0.03329991   0.07623466  -0.00976560   0.00000000
  1.57600000   0.00000000   0.01747687   0.00006950   0.00000000   0.65124895   0.00000000   0.00000000   0.00000000   0.00018196   0.00301548   0.00000000   0.00000000   0.00000000   0.20427302   0.03329971   0.07624057  -0.01709000   0.00000000
  1.57800000   0.00000000   0.01747673  -0.00028177   0.00000000   0.65124895   0.00000000   0.00000000   0.00000000   0.00037109   0.00307183   0.00000000   0.00000000   0.00000000   0.20427302   0.03330027   0.07624666  -0.01220700   0.00000000
  1.58000000   0.00000000   0.01747730  -0.00063058   0.00000000   0.65124895   0.00000000   0.00000000   0.00000000   0.00016293   0.00306637   0.00000000   0.00000000   0.00000000   0.20427302   0.03330080   0.07625279  -0.01953100   0.00000000
  1.58200000   0.00000000   0.01747856  -0.00088029   0.00000000   0.65124895   0.00000000   0.00000000   0.00000000  -0.00029915   0.00301329   0.00000000   0.00000000   0.00000000   0.20427302   0.03330066   0.07625887  -0.00976560   0.00000000
  1.58400000   0.00000000   0.01748032  -0.00096458   0.00000000   0.65124895   0.00000000   0.00000000   0.00000000  -0.00076905   0.00292611   0.00000000   0.00000000   0.00000000   0.20427302   0.03329960   0.07626481  -0.01709000   0.00000000
  1.58600000   0.00000000   0.01748225  -0.00088833   0.00000000   0.65124895   0.00000000   0.00000000   0.00000000  -0.00100861   0.00281600   0.00000000   0.00000000   0.00000000   0.20427302   0.03329782   0.07627056  -0.01464800   0.00000000
  1.58800000   0.00000000   0.01748402  -0.00073335   0.00000000   0.65124895   0.00000000   0.00000000   0.00000000  -0.00089309   0.00269336   0.00000000   0.00000000   0.00000000   0.20427302   0.03329592   0.07627606  -0.01464800   0.00000000
  1.59000000   0.00000000   0.01748549  -0.00059306   0.00000000   0.65124895   0.00000000   0.00000000   0.00000000  -0.00046479   0.00256455   0.00000000   0.00000000   0.00000000   0.20427302   0.03329456   0.07628132  -0.01220700   0.00000000
  1.59200000   0.00000000   0.01748668  -0.00049706   0.00000000   0.65124895   0.00000000   0.00000000   0.00000000   0.00009024   0.00242621   0.00000000   0.00000000   0.00000000   0.20427302   0.03329418   0.07628631  -0.00732420   0.00000000
  1.59400000   0.00000000   0.01748767  -0.00042542   0.00000000   0.65124895   0.00000000   0.00000000   0.00000000   0.00053176   0.00226704   0.00000000   0.00000000   0.00000000   0.20427302   0.03329481   0.07629101  -0.02197300   0.00000000
  1.59600000   0.00000000   0.01748852  -0.00037430   0.00000000   0.65124895   0.00000000   0.00000000   0.00000000   0.00067817   0.00207698   0.00000000   0.00000000   0.00000000   0.20427302   0.03329602   0.07629535  -0.01220700   0.00000000
  1.59800000   0.00000000   0.01748927  -0.00036865   0.00000000   0.65124895   0.00000000   0.00000000   0.00000000   0.00049072   0.00185222   0.00000000   0.00000000   0.00000000   0.20427302   0.03329718   0.07629928  -0.01464800   0.00000000
  1.60000000   0.00000000   0.01749001  -0.00043044   0.00000000   0.65124895   0.00000000   0.00000000   0.00000000   0.00009188   0.00159350   0.00000000   0.00000000   0.00000000   0.20427302   0.03329777   0.07630273  -0.01709000   0.00000000
  1.60200000   0.00000000   0.01749087  -0.00055732   0.00000000   0.65124895   0.00000000   0.00000000   0.00000000  -0.00029181   0.00130458   0.00000000   0.00000000   0.00000000   0.20427302   0.03329757   0.07630562  -0.02441400   0.00000000
  1.60400000   0.00000000   0.01749198  -0.00071491   0.00000000   0.65124895   0.00000000   0.00000000   0.00000000  -0.00043602   0.00099079   0.00000000   0.00000000   0.00000000   0.20427302   0.03329684   0.07630792  -0.01953100   0.00000000
  1.60600000   0.00000000   0.01749341  -0.00082942   0.00000000   0.65124895   0.00000000   0.00000000   0.00000000  -0.00022154   0.00065901   0.00000000   0.00000000   0.00000000   0.20427302   0.03329618   0.07630957  -0.01709000   0.00000000
  1.60800000   0.00000000   0.01749507  -0.00080091   0.00000000   0.65124895   0.00000000   0.00000000   0.00000000   0.00031267   0.00032072   0.00000000   0.00000000   0.00000000   0.20427302   0.03329627   0.07631055  -0.02441400   0.00000000
  1.61000000   0.00000000   0.01749667  -0.00057484   0.00000000   0.65124895   0.00000000   0.00000000   0.00000000   0.00098627  -0.00001090   0.00000000   0.00000000   0.00000000   0.20427302   0.03329757   0.07631086  -0.02197300   0.00000000
  1.61200000   0.00000000   0.01749782  -0.00022710   0.00000000   0.65124895   0.00000000   0.00000000   0.00000000   0.00155678  -0.00032896   0.00000000   0.00000000   0.00000000   0.20427302   0.03330011   0.07631052  -0.01464800   0.00000000
  1.61400000   0.00000000   0.01749828   0.00005269   0.00000000   0.65124895   0.00000000   0.00000000   0.00000000   0.00182678  -0.00062896   0.00000000   0.00000000   0.00000000   0.20427302   0.03330350   0.07630956  -0.01953100   0.00000000
  1.61600000   0.00000000   0.01749817   0.00009597   0.00000000   0.65124895   0.00000000   0.00000000   0.00000000   0.00173072  -0.00089771   0.00000000   0.00000000   0.00000000   0.20427302   0.03330706   0.07630803  -0.02685500   0.00000000
  1.61800000   0.00000000   0.01749798  -0.00010847   0.00000000   0.65124895   0.00000000   0.00000000   0.00000000   0.00136279  -0.00111520   0.00000000   0.00000000   0.00000000   0.20427302   0.03331015   0.07630602  -0.02441400   0.00000000
  1.62000000   0.00000000   0.01749820  -0.00039977   0.00000000   0.65124895   0.00000000   0.00000000   0.00000000   0.00093340  -0.00126956   0.00000000   0.00000000   0.00000000   0.20427302   0.03331245   0.07630364  -0.02197300   0.00000000
  1.62200000   0.00000000   0.01749900  -0.00056312   0.00000000   0.65124895   0.00000000   0.00000000   0.00000000   0.00067309  -0.00136727   0.00000000   0.00000000   0.00000000   0.20427302   0.03331405   0.07630100  -0.01220700   0.00000000
  1.62400000   0.00000000   0.01750012  -0.00047511   0.00000000   0.65124895   0.00000000   0.00000000   0.00000000   0.00072780  -0.00142946   0.00000000   0.00000000   0.00000000   0.20427302   0.03331545   0.07629820  -0.01953100   0.00000000
  1.62600000   0.00000000   0.01750107  -0.00016109   0.00000000   0.65124895   0.00000000   0.00000000   0.00000000   0.00109334  -0.00148101   0.00000000   0.00000000   0.00000000   0.20427302   0.03331727   0.07629529  -0.01953100   0.00000000
  1.62800000   0.00000000   0.01750139   0.00025189   0.00000000   0.65124895   0.00000000   0.00000000   0.00000000   0.00161776  -0.00154033   0.00000000   0.00000000   0.00000000   0.20427302   0.03331999   0.07629227  -0.02685500   0.00000000
  1.63000000   0.00000000   0.01750089   0.00060752   0.00000000   0.65124895   0.00000000   0.00000000   0.00000000   0.00207013  -0.00161364   0.00000000   0.00000000   0.00000000   0.20427302   0.03332367   0.07628912  -0.01953100   0.00000000
  1.63200000   0.00000000   0.01749968   0.00078064   0.00000000   0.65124895   0.00000000   0.00000000   0.00000000   0.00224541  -0.00169404   0.00000000   0.00000000   0.00000000   0.20427302   0.03332799   0.07628581  -0.01709000   0.00000000
  1.63400000   0.00000000   0.01749811   0.00073927   0.00000000   0.65124895   0.00000000   0.00000000   0.00000000   0.00205819  -0.00176250   0.00000000   0.00000000   0.00000000   0.20427302   0.03333229   0.07628235  -0.01953100   0.00000000
  1.63600000   0.00000000   0.01749664   0.00054482   0.00000000   0.65124895   0.00000000   0.00000000   0.00000000   0.00158127  -0.00179434   0.00000000   0.00000000   0.00000000   0.20427302   0.03333593   0.07627880  -0.02929700   0.00000000
  1.63800000   0.00000000   0.01749555   0.00026706   0.00000000   0.65124895   0.00000000   0.00000000   0.00000000   0.00101084  -0.00177439   0.00000000   0.00000000   0.00000000   0.20427302   0.03333852   0.07627523  -0.01464800   0.00000000
  1.64000000   0.00000000   0.01749501  -0.00005220   0.00000000   0.65124895   0.00000000   0.00000000   0.00000000   0.00057557  -0.00170488   0.00000000   0.00000000   0.00000000   0.20427302   0.03334011   0.07627175  -0.01220700   0.00000000
  1.64200000   0.00000000   0.01749512  -0.00033926   0.00000000   0.65124895   0.00000000   0.00000000   0.00000000   0.00043203  -0.00159632   0.00000000   0.00000000   0.00000000   0.20427302   0.03334112   0.07626845  -0.01709000   0.00000000
  1.64400000   0.00000000   0.01749579  -0.00046378   0.00000000   0.65124895   0.00000000   0.00000000   0.00000000   0.00059385  -0.00145851   0.00000000   0.00000000   0.00000000   0.20427302   0.03334214   0.07626539  -0.01953100   0.00000000
  1.64600000   0.00000000   0.01749672  -0.00032283   0.00000000   0.65124895   0.00000000   0.00000000   0.00000000   0.00092759  -0.00130156   0.00000000   0.00000000   0.00000000   0.20427302   0.03334367   0.07626263  -0.02197300   0.00000000
  1.64800000   0.00000000   0.01749737   0.00004731   0.00000000   0.65124895   0.00000000   0.00000000   0.00000000   0.00121545  -0.00113704   0.00000000   0.00000000   0.00000000   0.20427302   0.03334581   0.07626019  -0.02441400   0.00000000
  1.65000000   0.00000000   0.01749727   0.00045773   0.00000000   0.65124895   0.00000000   0.00000000   0.00000000   0.00125567  -0.00097616   0.00000000   0.00000000   0.00000000   0.20427302   0.03334828   0.07625808  -0.01464800   0.00000000
  1.65200000   0.00000000   0.01749636   0.00067865   0.00000000   0.65124895   0.00000000   0.00000000   0.00000000   0.00095516  -0.00082920   0.00000000   0.00000000   0.00000000   0.20427302   0.03335049   0.07625627  -0.00732420   0.00000000
  1.65400000   0.00000000   0.01749500   0.00058381   0.00000000   0.65124895   0.00000000   0.00000000   0.00000000   0.00037186  -0.00070422   0.00000000   0.00000000   0.00000000   0.20427302   0.03335182   0.07625474  -0.01953100   0.00000000
  1.65600000   0.00000000   0.01749383   0.00022770   0.00000000   0.65124895   0.00000000   0.00000000   0.00000000  -0.00031267  -0.00060342   0.00000000   0.00000000   0.00000000   0.20427302   0.03335188   0.07625343  -0.00976560   0.00000000
  1.65800000   0.00000000   0.01749338  -0.00020349   0.00000000   0.65124895   0.00000000   0.00000000   0.00000000  -0.00087614  -0.00052112   0.00000000   0.00000000   0.00000000   0.20427302   0.03335069   0.07625231  -0.00976560   0.00000000
  1.66000000   0.00000000   0.01749378  -0.00055916   0.00000000   0.65124895   0.00000000   0.00000000   0.00000000  -0.00115485  -0.00044608   0.00000000   0.00000000   0.00000000   0.20427302   0.03334866   0.07625134  -0.01220700   0.00000000
  1.66200000   0.00000000   0.01749490  -0.00083873   0.00000000   0.65124895   0.00000000   0.00000000   0.00000000  -0.00111421  -0.00036796   0.00000000   0.00000000   0.00000000   0.20427302   0.03334639   0.07625053  -0.00976560   0.00000000
  1.66400000   0.00000000   0.01749658  -0.00109510   0.00000000   0.65124895   0.00000000   0.00000000   0.00000000  -0.00085938  -0.00028446   0.00000000   0.00000000   0.00000000   0.20427302   0.03334441   0.07624988  -0.00732420   0.00000000
  1.66600000   0.00000000   0.01749877  -0.00128973   0.00000000   0.65124895   0.00000000   0.00000000   0.00000000  -0.00058361  -0.00019980   0.00000000   0.00000000   0.00000000   0.20427302   0.03334297   0.07624939  -0.00976560   0.00000000
  1.66800000   0.00000000   0.01750135  -0.00132290   0.00000000   0.65124895   0.00000000   0.00000000   0.00000000  -0.00047922  -0.00011455   0.00000000   0.00000000   0.00000000   0.20427302   0.03334191   0.07624908  -0.01220700   0.00000000
  1.67000000   0.00000000   0.01750400  -0.00116248   0.00000000   0.65124895   0.00000000   0.00000000   0.00000000  -0.00065059  -0.00001676   0.00000000   0.00000000   0.00000000   0.20427302   0.03334078   0.07624895  -0.01709000   0.00000000
  1.67200000   0.00000000   0.01750632  -0.00088152   0.00000000   0.65124895   0.00000000   0.00000000   0.00000000  -0.00106548   0.00011582   0.00000000   0.00000000   0.00000000   0.20427302   0.03333906   0.07624904  -0.01464800   0.00000000
  1.67400000   0.00000000   0.01750808  -0.00057573   0.00000000   0.65124895   0.00000000   0.00000000   0.00000000  -0.00156760   0.00029994   0.00000000   0.00000000   0.00000000   0.20427302   0.03333643   0.07624946  -0.01220700   0.00000000
  1.67600000   0.00000000   0.01750924  -0.00029773   0.00000000   0.65124895   0.00000000   0.00000000   0.00000000  -0.00194819   0.00053204   0.00000000   0.00000000   0.00000000   0.20427302   0.03333291   0.07625029  -0.02441400   0.00000000
  1.67800000   0.00000000   0.01750983  -0.00008099   0.00000000   0.65124895   0.00000000   0.00000000   0.00000000  -0.00204397   0.00078755   0.00000000   0.00000000   0.00000000   0.20427302   0.03332892   0.07625161  -0.00488280   0.00000000
  1.68000000   0.00000000   0.01750999   0.00004607   0.00000000   0.65124895   0.00000000   0.00000000   0.00000000  -0.00181358   0.00102922   0.00000000   0.00000000   0.00000000   0.20427302   0.03332506   0.07625343  -0.00976560   0.00000000
  1.68200000   0.00000000   0.01750990   0.00008144   0.00000000   0.65124895   0.00000000   0.00000000   0.00000000  -0.00135658   0.00121912   0.00000000   0.00000000   0.00000000   0.20427302   0.03332189   0.07625568  -0.01709000   0.00000000
  1.68400000   0.00000000   0.01750974   0.00002568   0.00000000   0.65124895   0.00000000   0.00000000   0.00000000  -0.00086847   0.00133183   0.00000000   0.00000000   0.00000000   0.20427302   0.03331967   0.07625823  -0.01709000   0.00000000
  1.68600000   0.00000000   0.01750969  -0.00013798   0.00000000   0.65124895   0.00000000   0.00000000   0.00000000  -0.00055415   0.00136121   0.00000000   0.00000000   0.00000000   0.20427302   0.03331825   0.07626092  -0.00976560   0.00000000
  1.68800000   0.00000000   0.01750996  -0.00039157   0.00000000   0.65124895   0.00000000   0.00000000   0.00000000  -0.00053782   0.00131615   0.00000000   0.00000000   0.00000000   0.20427302   0.03331715   0.07626360  -0.00244140   0.00000000
  1.69000000   0.00000000   0.01751075  -0.00064134   0.00000000   0.65124895   0.00000000   0.00000000   0.00000000  -0.00080781   0.00121129   0.00000000   0.00000000   0.00000000   0.20427302   0.03331581   0.07626613  -0.01709000   0.00000000
  1.69200000   0.00000000   0.01751203  -0.00075528   0.00000000   0.65124895   0.00000000   0.00000000   0.00000000  -0.00122255   0.00105849   0.00000000   0.00000000   0.00000000   0.20427302   0.03331378   0.07626840  -0.01464800   0.00000000
  1.69400000   0.00000000   0.01751354  -0.00063474   0.00000000   0.65124895   0.00000000   0.00000000   0.00000000  -0.00157588   0.00086353   0.00000000   0.00000000   0.00000000   0.20427302   0.03331098   0.07627032  -0.00976560   0.00000000
  1.69600000   0.00000000   0.01751481  -0.00026921   0.00000000   0.65124895   0.00000000   0.00000000   0.00000000  -0.00169040   0.00062863   0.00000000   0.00000000   0.00000000   0.20427302   0.03330771   0.07627181  -0.01709000   0.00000000
  1.69800000   0.00000000   0.01751535   0.00024405   0.00000000   0.65124895   0.00000000   0.00000000   0.00000000  -0.00149699   0.00035810   0.00000000   0.00000000   0.00000000   0.20427302   0.03330453   0.07627280  -0.01220700   0.00000000
  1.70000000   0.00000000   0.01751486   0.00072792   0.00000000   0.65124895   0.00000000   0.00000000   0.00000000  -0.00106573   0.00006549   0.00000000   0.00000000   0.00000000   0.20427302   0.03330196   0.07627322  -0.00732420   0.00000000
  1.70200000   0.00000000   0.01751340   0.00100664   0.00000000   0.65124895   0.00000000   0.00000000   0.00000000  -0.00057333  -0.00022597   0.00000000   0.00000000   0.00000000   0.20427302   0.03330032   0.07627306  -0.00732420   0.00000000
  1.70400000   0.00000000   0.01751139   0.00100092   0.00000000   0.65124895   0.00000000   0.00000000   0.00000000  -0.00022182  -0.00049453   0.00000000   0.00000000   0.00000000   0.20427302   0.03329953   0.07627234  -0.01709000   0.00000000
  1.70600000   0.00000000   0.01750939   0.00075069   0.00000000   0.65124895   0.00000000   0.00000000   0.00000000  -0.00014703  -0.00073235   0.00000000   0.00000000   0.00000000   0.20427302   0.03329916   0.07627111  -0.00976560   0.00000000
  1.70800000   0.00000000   0.01750789   0.00034804   0.00000000   0.65124895   0.00000000   0.00000000   0.00000000  -0.00035879  -0.00094501   0.00000000   0.00000000   0.00000000   0.20427302   0.03329865   0.07626943  -0.00488280   0.00000000
  1.71000000   0.00000000   0.01750719  -0.00012769   0.00000000   0.65124895   0.00000000   0.00000000   0.00000000  -0.00073879  -0.00113887   0.00000000   0.00000000   0.00000000   0.20427302   0.03329756   0.07626735  -0.01220700   0.00000000
  1.71200000   0.00000000   0.01750745  -0.00061543   0.00000000   0.65124895   0.00000000   0.00000000   0.00000000  -0.00109543  -0.00131334   0.00000000   0.00000000   0.00000000   0.20427302   0.03329572   0.07626490  -0.01220700   0.00000000
  1.71400000   0.00000000   0.01750868  -0.00105375   0.00000000   0.65124895   0.00000000   0.00000000   0.00000000  -0.00125014  -0.00146451   0.00000000   0.00000000   0.00000000   0.20427302   0.03329338   0.07626212  -0.01220700   0.00000000
  1.71600000   0.00000000   0.01751078  -0.00138413   0.00000000   0.65124895   0.00000000   0.00000000   0.00000000  -0.00111725  -0.00158740   0.00000000   0.00000000   0.00000000   0.20427302   0.03329101   0.07625907  -0.01709000   0.00000000
  1.71800000   0.00000000   0.01751355  -0.00156538   0.00000000   0.65124895   0.00000000   0.00000000   0.00000000  -0.00074159  -0.00167426   0.00000000   0.00000000   0.00000000   0.20427302   0.03328915   0.07625581  -0.01464800   0.00000000
  1.72000000   0.00000000   0.01751668  -0.00156218   0.00000000   0.65124895   0.00000000   0.00000000   0.00000000  -0.00027540  -0.00171395   0.00000000   0.00000000   0.00000000   0.20427302   0.03328813   0.07625242  -0.00976560   0.00000000
  1.72200000   0.00000000   0.01751981  -0.00134440   0.00000000   0.65124895   0.00000000   0.00000000   0.00000000   0.00009333  -0.00169541   0.00000000   0.00000000   0.00000000   0.20427302   0.03328795   0.07624901  -0.00488280   0.00000000
  1.72400000   0.00000000   0.01752250  -0.00094141   0.00000000   0.65124895   0.00000000   0.00000000   0.00000000   0.00022629  -0.00161732   0.00000000   0.00000000   0.00000000   0.20427302   0.03328827   0.07624570  -0.01220700   0.00000000
  1.72600000   0.00000000   0.01752438  -0.00047274   0.00000000   0.65124895   0.00000000   0.00000000   0.00000000   0.00009658  -0.00149435   0.00000000   0.00000000   0.00000000   0.20427302   0.03328859   0.07624259  -0.01220700   0.00000000
  1.72800000   0.00000000   0.01752532  -0.00008544   0.00000000   0.65124895   0.00000000   0.00000000   0.00000000  -0.00019926  -0.00134823   0.00000000   0.00000000   0.00000000   0.20427302   0.03328849   0.07623974  -0.00732420   0.00000000
  1.73000000   0.00000000   0.01752549   0.00013712   0.00000000   0.65124895   0.00000000   0.00000000   0.00000000  -0.00048610  -0.00119645   0.00000000   0.00000000   0.00000000   0.20427302   0.03328781   0.07623720  -0.01464800   0.00000000
  1.73200000   0.00000000   0.01752522   0.00021003   0.00000000   0.65124895   0.00000000   0.00000000   0.00000000  -0.00059187  -0.00105104   0.00000000   0.00000000   0.00000000   0.20427302   0.03328673   0.07623495  -0.01464800   0.00000000
  1.73400000   0.00000000   0.01752480   0.00021558   0.00000000   0.65124895   0.00000000   0.00000000   0.00000000  -0.00042643  -0.00091911   0.00000000   0.00000000   0.00000000   0.20427302   0.03328571   0.07623298  -0.01709000   0.00000000
  1.73600000   0.00000000   0.01752437   0.00025039   0.00000000   0.65124895   0.00000000   0.00000000   0.00000000  -0.00002231  -0.00080160   0.00000000   0.00000000   0.00000000   0.20427302   0.03328526   0.07623126  -0.01464800   0.00000000
  1.73800000   0.00000000   0.01752387   0.00037996   0.00000000   0.65124895   0.00000000   0.00000000   0.00000000   0.00047920  -0.00069568   0.00000000   0.00000000   0.00000000   0.20427302   0.03328572   0.07622976  -0.01220700   0.00000000
  1.74000000   0.00000000   0.01752311   0.00059490   0.00000000   0.65124895   0.00000000   0.00000000   0.00000000   0.00089081  -0.00060075   0.00000000   0.00000000   0.00000000   0.20427302   0.03328709   0.07622847  -0.01953100   0.00000000
  1.74200000   0.00000000   0.01752192   0.00080095   0.00000000   0.65124895   0.00000000   0.00000000   0.00000000   0.00106258  -0.00052134   0.00000000   0.00000000   0.00000000   0.20427302   0.03328904   0.07622734  -0.01709000   0.00000000
  1.74400000   0.00000000   0.01752032   0.00087942   0.00000000   0.65124895   0.00000000   0.00000000   0.00000000   0.00094708  -0.00046074   0.00000000   0.00000000   0.00000000   0.20427302   0.03329105   0.07622636  -0.01220700   0.00000000
  1.74600000   0.00000000   0.01751856   0.00076975   0.00000000   0.65124895   0.00000000   0.00000000   0.00000000   0.00061844  -0.00040895   0.00000000   0.00000000   0.00000000   0.20427302   0.03329262   0.07622549  -0.00244140   0.00000000
  1.74800000   0.00000000   0.01751702   0.00051375   0.00000000   0.65124895   0.00000000   0.00000000   0.00000000   0.00023884  -0.00033931   0.00000000   0.00000000   0.00000000   0.20427302   0.03329347   0.07622474  -0.01709000   0.00000000
  1.75000000   0.00000000   0.01751599   0.00025250   0.00000000   0.65124895   0.00000000   0.00000000   0.00000000  -0.00001450  -0.00022289   0.00000000   0.00000000   0.00000000   0.20427302   0.03329370   0.07622418  -0.01953100   0.00000000
  1.75200000   0.00000000   0.01751549   0.00015364   0.00000000   0.65124895   0.00000000   0.00000000   0.00000000  -0.00003020  -0.00005038   0.00000000   0.00000000   0.00000000   0.20427302   0.03329365   0.07622391  -0.01709000   0.00000000
  1.75400000   0.00000000   0.01751518   0.00028222   0.00000000   0.65124895   0.00000000   0.00000000   0.00000000   0.00018806   0.00016059   0.00000000   0.00000000   0.00000000   0.20427302   0.03329381   0.07622402  -0.01464800   0.00000000
  1.75600000   0.00000000   0.01751461   0.00053874   0.00000000   0.65124895   0.00000000   0.00000000   0.00000000   0.00052664   0.00037835   0.00000000   0.00000000   0.00000000   0.20427302   0.03329453   0.07622456  -0.01709000   0.00000000
  1.75800000   0.00000000   0.01751354   0.00074206   0.00000000   0.65124895   0.00000000   0.00000000   0.00000000   0.00081520   0.00057308   0.00000000   0.00000000   0.00000000   0.20427302   0.03329587   0.07622551  -0.01709000   0.00000000
  1.76000000   0.00000000   0.01751205   0.00077222   0.00000000   0.65124895   0.00000000   0.00000000   0.00000000   0.00090530   0.00072390   0.00000000   0.00000000   0.00000000   0.20427302   0.03329759   0.07622681  -0.02441400   0.00000000
  1.76200000   0.00000000   0.01751051   0.00064133   0.00000000   0.65124895   0.00000000   0.00000000   0.00000000   0.00074126   0.00082067   0.00000000   0.00000000   0.00000000   0.20427302   0.03329923   0.07622835  -0.01220700   0.00000000
  1.76400000   0.00000000   0.01750923   0.00045142   0.00000000   0.65124895   0.00000000   0.00000000   0.00000000   0.00038919   0.00086395   0.00000000   0.00000000   0.00000000   0.20427302   0.03330037   0.07623004  -0.01464800   0.00000000
  1.76600000   0.00000000   0.01750832   0.00031298   0.00000000   0.65124895   0.00000000   0.00000000   0.00000000   0.00000807   0.00086403   0.00000000   0.00000000   0.00000000   0.20427302   0.03330076   0.07623176  -0.01709000   0.00000000
  1.76800000   0.00000000   0.01750770   0.00028984   0.00000000   0.65124895   0.00000000   0.00000000   0.00000000  -0.00022330   0.00083885   0.00000000   0.00000000   0.00000000   0.20427302   0.03330055   0.07623347  -0.01220700   0.00000000
  1.77000000   0.00000000   0.01750712   0.00036383   0.00000000   0.65124895   0.00000000   0.00000000   0.00000000  -0.00018800   0.00081090   0.00000000   0.00000000   0.00000000   0.20427302   0.03330014   0.07623512  -0.00976560   0.00000000
  1.77200000   0.00000000   0.01750639   0.00043979   0.00000000   0.65124895   0.00000000   0.00000000   0.00000000   0.00011833   0.00080299   0.00000000   0.00000000   0.00000000   0.20427302   0.03330007   0.07623673  -0.01953100   0.00000000
  1.77400000   0.00000000   0.01750551   0.00041945   0.00000000   0.65124895   0.00000000   0.00000000   0.00000000   0.00058822   0.00083334   0.00000000   0.00000000   0.00000000   0.20427302   0.03330077   0.07623837  -0.01953100   0.00000000
  1.77600000   0.00000000   0.01750467   0.00028458   0.00000000   0.65124895   0.00000000   0.00000000   0.00000000   0.00105057   0.00091007   0.00000000   0.00000000   0.00000000   0.20427302   0.03330241   0.07624011  -0.01953100   0.00000000
  1.77800000   0.00000000   0.01750410   0.00010448   0.00000000   0.65124895   0.00000000   0.00000000   0.00000000   0.00134497   0.00102795   0.00000000   0.00000000   0.00000000   0.20427302   0.03330481   0.07624205  -0.01464800   0.00000000
  1.78000000   0.00000000   0.01750389  -0.00003117   0.00000000   0.65124895   0.00000000   0.00000000   0.00000000   0.00139085   0.00117244   0.00000000   0.00000000   0.00000000   0.20427302   0.03330754   0.07624425  -0.01220700   0.00000000
  1.78200000   0.00000000   0.01750396  -0.00005481   0.00000000   0.65124895   0.00000000   0.00000000   0.00000000   0.00122152   0.00132477   0.00000000   0.00000000   0.00000000   0.20427302   0.03331016   0.07624675  -0.01709000   0.00000000
  1.78400000   0.00000000   0.01750407   0.00010046   0.00000000   0.65124895   0.00000000   0.00000000   0.00000000   0.00096648   0.00146261   0.00000000   0.00000000   0.00000000   0.20427302   0.03331234   0.07624953  -0.01953100   0.00000000
  1.78600000   0.00000000   0.01750386   0.00047154   0.00000000   0.65124895   0.00000000   0.00000000   0.00000000   0.00078938   0.00156384   0.00000000   0.00000000   0.00000000   0.20427302   0.03331410   0.07625256  -0.02197300   0.00000000
  1.78800000   0.00000000   0.01750292   0.00097211   0.00000000   0.65124895   0.00000000   0.00000000   0.00000000   0.00081086   0.00161215   0.00000000   0.00000000   0.00000000   0.20427302   0.03331570   0.07625574  -0.00976560   0.00000000
  1.79000000   0.00000000   0.01750098   0.00140199   0.00000000   0.65124895   0.00000000   0.00000000   0.00000000   0.00105079   0.00159670   0.00000000   0.00000000   0.00000000   0.20427302   0.03331756   0.07625894  -0.01464800   0.00000000
  1.79200000   0.00000000   0.01749817   0.00158347   0.00000000   0.65124895   0.00000000   0.00000000   0.00000000   0.00141672   0.00151067   0.00000000   0.00000000   0.00000000   0.20427302   0.03332003   0.07626205  -0.01953100   0.00000000
  1.79400000   0.00000000   0.01749501   0.00146641   0.00000000   0.65124895   0.00000000   0.00000000   0.00000000   0.00174560   0.00135325   0.00000000   0.00000000   0.00000000   0.20427302   0.03332319   0.07626492  -0.00976560   0.00000000
  1.79600000   0.00000000   0.01749207   0.00110863   0.00000000   0.65124895   0.00000000   0.00000000   0.00000000   0.00187802   0.00113053   0.00000000   0.00000000   0.00000000   0.20427302   0.03332681   0.07626740  -0.01464800   0.00000000
  1.79800000   0.00000000   0.01748986   0.00059988   0.00000000   0.65124895   0.00000000   0.00000000   0.00000000   0.00172872   0.00085497   0.00000000   0.00000000   0.00000000   0.20427302   0.03333042   0.07626938  -0.00976560   0.00000000
  1.80000000   0.00000000   0.01748866   0.00003834   0.00000000   0.65124895   0.00000000   0.00000000   0.00000000   0.00132276   0.00054682   0.00000000   0.00000000   0.00000000   0.20427302   0.03333347   0.07627079  -0.01464800   0.00000000
  1.80200000   0.00000000   0.01748858  -0.00046579   0.00000000   0.65124895   0.00000000   0.00000000   0.00000000   0.00078468   0.00023652   0.00000000   0.00000000   0.00000000   0.20427302   0.03333558   0.07627157  -0.01709000   0.00000000
  1.80400000   0.00000000   0.01748951  -0.00082406   0.00000000   0.65124895   0.00000000   0.00000000   0.00000000   0.00028479  -0.00003973   0.00000000   0.00000000   0.00000000   0.20427302   0.03333665   0.07627177  -0.01953100   0.00000000
  1.80600000   0.00000000   0.01749116  -0.00098972   0.00000000   0.65124895   0.00000000   0.00000000   0.00000000  -0.00003593  -0.00025102   0.00000000   0.00000000   0.00000000   0.20427302   0.03333690   0.07627148  -0.01709000   0.00000000
  1.80800000   0.00000000   0.01749314  -0.00093487   0.00000000   0.65124895   0.00000000   0.00000000   0.00000000  -0.00012822  -0.00037875   0.00000000   0.00000000   0.00000000   0.20427302   0.03333673   0.07627085  -0.01220700   0.00000000
  1.81000000   0.00000000   0.01749501  -0.00065427   0.00000000   0.65124895   0.00000000   0.00000000   0.00000000  -0.00005295  -0.00041454   0.00000000   0.00000000   0.00000000   0.20427302   0.03333655   0.07627005  -0.00976560   0.00000000
  1.81200000   0.00000000   0.01749632  -0.00021325   0.00000000   0.65124895   0.00000000   0.00000000   0.00000000   0.00005297  -0.00035787   0.00000000   0.00000000   0.00000000   0.20427302   0.03333655   0.07626928  -0.00488280   0.00000000
  1.81400000   0.00000000   0.01749674   0.00023764   0.00000000   0.65124895   0.00000000   0.00000000   0.00000000   0.00004381  -0.00022025   0.00000000   0.00000000   0.00000000   0.20427302   0.03333665   0.07626870  -0.01464800   0.00000000
  1.81600000   0.00000000   0.01749627   0.00054501   0.00000000   0.65124895   0.00000000   0.00000000   0.00000000  -0.00016717  -0.00003039   0.00000000   0.00000000   0.00000000   0.20427302   0.03333653   0.07626845  -0.01464800   0.00000000
  1.81800000   0.00000000   0.01749518   0.00064683   0.00000000   0.65124895   0.00000000   0.00000000   0.00000000  -0.00056781   0.00016719   0.00000000   0.00000000   0.00000000   0.20427302   0.03333579   0.07626859  -0.01220700   0.00000000
  1.82000000   0.00000000   0.01749388   0.00055044   0.00000000   0.65124895   0.00000000   0.00000000   0.00000000  -0.00105121   0.00032317   0.00000000   0.00000000   0.00000000   0.20427302   0.03333417   0.07626908  -0.00732420   0.00000000
  1.82200000   0.00000000   0.01749278   0.00028644   0.00000000   0.65124895   0.00000000   0.00000000   0.00000000  -0.00146314   0.00040180   0.00000000   0.00000000   0.00000000   0.20427302   0.03333166   0.07626980  -0.01220700   0.00000000
  1.82400000   0.00000000   0.01749221  -0.00005479   0.00000000   0.65124895   0.00000000   0.00000000   0.00000000  -0.00167311   0.00039267   0.00000000   0.00000000   0.00000000   0.20427302   0.03332852   0.07627060  -0.00244140   0.00000000
  1.82600000   0.00000000   0.01749232  -0.00034216   0.00000000   0.65124895   0.00000000   0.00000000   0.00000000  -0.00163530   0.00030550   0.00000000   0.00000000   0.00000000   0.20427302   0.03332521   0.07627130  -0.01464800   0.00000000
  1.82800000   0.00000000   0.01749300  -0.00050463   0.00000000   0.65124895   0.00000000   0.00000000   0.00000000  -0.00140959   0.00015658   0.00000000   0.00000000   0.00000000   0.20427302   0.03332217   0.07627176  -0.01220700   0.00000000
  1.83000000   0.00000000   0.01749401  -0.00053237   0.00000000   0.65124895   0.00000000   0.00000000   0.00000000  -0.00113369  -0.00003890   0.00000000   0.00000000   0.00000000   0.20427302   0.03331963   0.07627188  -0.01709000   0.00000000
  1.83200000   0.00000000   0.01749508  -0.00040798   0.00000000   0.65124895   0.00000000   0.00000000   0.00000000  -0.00095931  -0.00026383   0.00000000   0.00000000   0.00000000   0.20427302   0.03331753   0.07627157  -0.01709000   0.00000000
  1.83400000   0.00000000   0.01749589  -0.00012883   0.00000000   0.65124895   0.00000000   0.00000000   0.00000000  -0.00098355  -0.00049407   0.00000000   0.00000000   0.00000000   0.20427302   0.03331559   0.07627082  -0.01464800   0.00000000
  1.83600000   0.00000000   0.01749615   0.00022132   0.00000000   0.65124895   0.00000000   0.00000000   0.00000000  -0.00120787  -0.00070194   0.00000000   0.00000000   0.00000000   0.20427302   0.03331340   0.07626962  -0.01709000   0.00000000
  1.83800000   0.00000000   0.01749571   0.00048549   0.00000000   0.65124895   0.00000000   0.00000000   0.00000000  -0.00153967  -0.00086268   0.00000000   0.00000000   0.00000000   0.20427302   0.03331065   0.07626805  -0.01464800   0.00000000
  1.84000000   0.00000000   0.01749474   0.00054253   0.00000000   0.65124895   0.00000000   0.00000000   0.00000000  -0.00183381  -0.00095433   0.00000000   0.00000000   0.00000000   0.20427302   0.03330728   0.07626624  -0.02929700   0.00000000
  1.84200000   0.00000000   0.01749365   0.00038843   0.00000000   0.65124895   0.00000000   0.00000000   0.00000000  -0.00195747  -0.00095830   0.00000000   0.00000000   0.00000000   0.20427302   0.03330349   0.07626432  -0.01709000   0.00000000
  1.84400000   0.00000000   0.01749288   0.00010675   0.00000000   0.65124895   0.00000000   0.00000000   0.00000000  -0.00185043  -0.00087076   0.00000000   0.00000000   0.00000000   0.20427302   0.03329968   0.07626250  -0.01220700   0.00000000
  1.84600000   0.00000000   0.01749266  -0.00019869   0.00000000   0.65124895   0.00000000   0.00000000   0.00000000  -0.00155276  -0.00071125   0.00000000   0.00000000   0.00000000   0.20427302   0.03329627   0.07626091  -0.00976560   0.00000000
  1.84800000   0.00000000   0.01749306  -0.00042517   0.00000000   0.65124895   0.00000000   0.00000000   0.00000000  -0.00118663  -0.00051378   0.00000000   0.00000000   0.00000000   0.20427302   0.03329354   0.07625969  -0.01709000   0.00000000
  1.85000000   0.00000000   0.01749391  -0.00047446   0.00000000   0.65124895   0.00000000   0.00000000   0.00000000  -0.00090037  -0.00031257   0.00000000   0.00000000   0.00000000   0.20427302   0.03329145   0.07625886  -0.02685500   0.00000000
  1.85200000   0.00000000   0.01749486  -0.00030425   0.00000000   0.65124895   0.00000000   0.00000000   0.00000000  -0.00080013  -0.00013732   0.00000000   0.00000000   0.00000000   0.20427302   0.03328975   0.07625841  -0.02197300   0.00000000
  1.85400000   0.00000000   0.01749547   0.00001248   0.00000000   0.65124895   0.00000000   0.00000000   0.00000000  -0.00090209  -0.00001266   0.00000000   0.00000000   0.00000000   0.20427302   0.03328805   0.07625826  -0.01709000   0.00000000
  1.85600000   0.00000000   0.01749544   0.00034034   0.00000000   0.65124895   0.00000000   0.00000000   0.00000000  -0.00112815   0.00004729   0.00000000   0.00000000   0.00000000   0.20427302   0.03328602   0.07625830  -0.01709000   0.00000000
  1.85800000   0.00000000   0.01749476   0.00057457   0.00000000   0.65124895   0.00000000   0.00000000   0.00000000  -0.00134447   0.00004463   0.00000000   0.00000000   0.00000000   0.20427302   0.03328354   0.07625839  -0.01464800   0.00000000
  1.86000000   0.00000000   0.01749361   0.00061780   0.00000000   0.65124895   0.00000000   0.00000000   0.00000000  -0.00142237  -0.00000565   0.00000000   0.00000000   0.00000000   0.20427302   0.03328078   0.07625843  -0.01464800   0.00000000
  1.86200000   0.00000000   0.01749238   0.00039048   0.00000000   0.65124895   0.00000000   0.00000000   0.00000000  -0.00129607  -0.00008249   0.00000000   0.00000000   0.00000000   0.20427302   0.03327806   0.07625834  -0.01220700   0.00000000
  1.86400000   0.00000000   0.01749160  -0.00001986   0.00000000   0.65124895   0.00000000   0.00000000   0.00000000  -0.00099289  -0.00016226   0.00000000   0.00000000   0.00000000   0.20427302   0.03327577   0.07625810  -0.01464800   0.00000000
  1.86600000   0.00000000   0.01749164  -0.00035388   0.00000000   0.65124895   0.00000000   0.00000000   0.00000000  -0.00062060  -0.00022468   0.00000000   0.00000000   0.00000000   0.20427302   0.03327416   0.07625771  -0.00244140   0.00000000
  1.86800000   0.00000000   0.01749234  -0.00041509   0.00000000   0.65124895   0.00000000   0.00000000   0.00000000  -0.00031739  -0.00026299   0.00000000   0.00000000   0.00000000   0.20427302   0.03327322   0.07625722  -0.01953100   0.00000000
  1.87000000   0.00000000   0.01749317  -0.00023527   0.00000000   0.65124895   0.00000000   0.00000000   0.00000000  -0.00018886  -0.00028805   0.00000000   0.00000000   0.00000000   0.20427302   0.03327271   0.07625667  -0.00976560   0.00000000
  1.87200000   0.00000000   0.01749365   0.00001031   0.00000000   0.65124895   0.00000000   0.00000000   0.00000000  -0.00026175  -0.00031951   0.00000000   0.00000000   0.00000000   0.20427302   0.03327226   0.07625606  -0.02441400   0.00000000
  1.87400000   0.00000000   0.01749362   0.00018467   0.00000000   0.65124895   0.00000000   0.00000000   0.00000000  -0.00047347  -0.00037212   0.00000000   0.00000000   0.00000000   0.20427302   0.03327153   0.07625537  -0.01464800   0.00000000
  1.87600000   0.00000000   0.01749326   0.00024285   0.00000000   0.65124895   0.00000000   0.00000000   0.00000000  -0.00069999  -0.00044941   0.00000000   0.00000000   0.00000000   0.20427302   0.03327035   0.07625455  -0.01709000   0.00000000
  1.87800000   0.00000000   0.01749277   0.00018500   0.00000000   0.65124895   0.00000000   0.00000000   0.00000000  -0.00081142  -0.00054843   0.00000000   0.00000000   0.00000000   0.20427302   0.03326884   0.07625355  -0.01220700   0.00000000
  1.88000000   0.00000000   0.01749240   0.00005999   0.00000000   0.65124895   0.00000000   0.00000000   0.00000000  -0.00073094  -0.00066616   0.00000000   0.00000000   0.00000000   0.20427302   0.03326730   0.07625234  -0.01220700   0.00000000
  1.88200000   0.00000000   0.01749228  -0.00006933   0.00000000   0.65124895   0.00000000   0.00000000   0.00000000  -0.00046876  -0.00079669   0.00000000   0.00000000   0.00000000   0.20427302   0.03326610   0.07625087  -0.00976560   0.00000000
  1.88400000   0.00000000   0.01749242  -0.00024023   0.00000000   0.65124895   0.00000000   0.00000000   0.00000000  -0.00011663  -0.00092583   0.00000000   0.00000000   0.00000000   0.20427302   0.03326551   0.07624915  -0.01953100   0.00000000
  1.88600000   0.00000000   0.01749290  -0.00054492   0.00000000   0.65124895   0.00000000   0.00000000   0.00000000   0.00019358  -0.00103489   0.00000000   0.00000000   0.00000000   0.20427302   0.03326559   0.07624719  -0.01953100   0.00000000
  1.88800000   0.00000000   0.01749399  -0.00094360   0.00000000   0.65124895   0.00000000   0.00000000   0.00000000   0.00034949  -0.00110634   0.00000000   0.00000000   0.00000000   0.20427302   0.03326613   0.07624505  -0.01220700   0.00000000
  1.89000000   0.00000000   0.01749588  -0.00124639   0.00000000   0.65124895   0.00000000   0.00000000   0.00000000   0.00031046  -0.00112655   0.00000000   0.00000000   0.00000000   0.20427302   0.03326679   0.07624282  -0.01953100   0.00000000
  1.89200000   0.00000000   0.01749837  -0.00128021   0.00000000   0.65124895   0.00000000   0.00000000   0.00000000   0.00012722  -0.00109285   0.00000000   0.00000000   0.00000000   0.20427302   0.03326723   0.07624060  -0.02197300   0.00000000
  1.89400000   0.00000000   0.01750093  -0.00100796   0.00000000   0.65124895   0.00000000   0.00000000   0.00000000  -0.00008174  -0.00101655   0.00000000   0.00000000   0.00000000   0.20427302   0.03326728   0.07623849  -0.01464800   0.00000000
  1.89600000   0.00000000   0.01750294  -0.00051015   0.00000000   0.65124895   0.00000000   0.00000000   0.00000000  -0.00018571  -0.00091384   0.00000000   0.00000000   0.00000000   0.20427302   0.03326701   0.07623656  -0.02441400   0.00000000
  1.89800000   0.00000000   0.01750396   0.00007513   0.00000000   0.65124895   0.00000000   0.00000000   0.00000000  -0.00010162  -0.00079927   0.00000000   0.00000000   0.00000000   0.20427302   0.03326672   0.07623484  -0.01220700   0.00000000
  1.90000000   0.00000000   0.01750381   0.00057661   0.00000000   0.65124895   0.00000000   0.00000000   0.00000000   0.00017026  -0.00068551   0.00000000   0.00000000   0.00000000   0.20427302   0.03326679   0.07623336  -0.02197300   0.00000000
  1.90200000   0.00000000   0.01750266   0.00085694   0.00000000   0.65124895   0.00000000   0.00000000   0.00000000   0.00054814  -0.00057891   0.00000000   0.00000000   0.00000000   0.20427302   0.03326751   0.07623209  -0.02441400   0.00000000
  1.90400000   0.00000000   0.01750095   0.00091286   0.00000000   0.65124895   0.00000000   0.00000000   0.00000000   0.00090450  -0.00047619   0.00000000   0.00000000   0.00000000   0.20427302   0.03326896   0.07623104  -0.01709000   0.00000000
  1.90600000   0.00000000   0.01749912   0.00082627   0.00000000   0.65124895   0.00000000   0.00000000   0.00000000   0.00112252  -0.00036987   0.00000000   0.00000000   0.00000000   0.20427302   0.03327099   0.07623019  -0.01464800   0.00000000
  1.90800000   0.00000000   0.01749747   0.00063187   0.00000000   0.65124895   0.00000000   0.00000000   0.00000000   0.00114961  -0.00025482   0.00000000   0.00000000   0.00000000   0.20427302   0.03327326   0.07622957  -0.00244140   0.00000000
  1.91000000   0.00000000   0.01749621   0.00033899   0.00000000   0.65124895   0.00000000   0.00000000   0.00000000   0.00102026  -0.00012935   0.00000000   0.00000000   0.00000000   0.20427302   0.03327543   0.07622918  -0.01953100   0.00000000
  1.91200000   0.00000000   0.01749553   0.00003053   0.00000000   0.65124895   0.00000000   0.00000000   0.00000000   0.00083757   0.00000867   0.00000000   0.00000000   0.00000000   0.20427302   0.03327729   0.07622906  -0.02929700   0.00000000
  1.91400000   0.00000000   0.01749547  -0.00016800   0.00000000   0.65124895   0.00000000   0.00000000   0.00000000   0.00072449   0.00016555   0.00000000   0.00000000   0.00000000   0.20427302   0.03327885   0.07622924  -0.01220700   0.00000000
  1.91600000   0.00000000   0.01749580  -0.00020912   0.00000000   0.65124895   0.00000000   0.00000000   0.00000000   0.00076642   0.00034941   0.00000000   0.00000000   0.00000000   0.20427302   0.03328034   0.07622975  -0.02441400   0.00000000
  1.91800000   0.00000000   0.01749622  -0.00015065   0.00000000   0.65124895   0.00000000   0.00000000   0.00000000   0.00097005   0.00056210   0.00000000   0.00000000   0.00000000   0.20427302   0.03328208   0.07623066  -0.01709000   0.00000000
  1.92000000   0.00000000   0.01749652  -0.00005149   0.00000000   0.65124895   0.00000000   0.00000000   0.00000000   0.00125869   0.00079353   0.00000000   0.00000000   0.00000000   0.20427302   0.03328431   0.07623202  -0.01953100   0.00000000
  1.92200000   0.00000000   0.01749663   0.00007372   0.00000000   0.65124895   0.00000000   0.00000000   0.00000000   0.00150751   0.00102450   0.00000000   0.00000000   0.00000000   0.20427302   0.03328707   0.07623384  -0.01464800   0.00000000
  1.92400000   0.00000000   0.01749648   0.00017779   0.00000000   0.65124895   0.00000000   0.00000000   0.00000000   0.00160038   0.00123509   0.00000000   0.00000000   0.00000000   0.20427302   0.03329018   0.07623610  -0.02929700   0.00000000
  1.92600000   0.00000000   0.01749612   0.00018820   0.00000000   0.65124895   0.00000000   0.00000000   0.00000000   0.00148242   0.00141169   0.00000000   0.00000000   0.00000000   0.20427302   0.03329326   0.07623874  -0.01220700   0.00000000
  1.92800000   0.00000000   0.01749575   0.00012145   0.00000000   0.65124895   0.00000000   0.00000000   0.00000000   0.00118565   0.00155117   0.00000000   0.00000000   0.00000000   0.20427302   0.03329593   0.07624171  -0.01709000   0.00000000
  1.93000000   0.00000000   0.01749550   0.00009257   0.00000000   0.65124895   0.00000000   0.00000000   0.00000000   0.00081539   0.00166074   0.00000000   0.00000000   0.00000000   0.20427302   0.03329793   0.07624492  -0.01709000   0.00000000
  1.93200000   0.00000000   0.01749532   0.00018063   0.00000000   0.65124895   0.00000000   0.00000000   0.00000000   0.00050314   0.00175061   0.00000000   0.00000000   0.00000000   0.20427302   0.03329925   0.07624833  -0.02197300   0.00000000
  1.93400000   0.00000000   0.01749496   0.00032855   0.00000000   0.65124895   0.00000000   0.00000000   0.00000000   0.00034837   0.00182242   0.00000000   0.00000000   0.00000000   0.20427302   0.03330010   0.07625190  -0.00732420   0.00000000
  1.93600000   0.00000000   0.01749430   0.00041449   0.00000000   0.65124895   0.00000000   0.00000000   0.00000000   0.00037559   0.00186395   0.00000000   0.00000000   0.00000000   0.20427302   0.03330083   0.07625559  -0.01709000   0.00000000
  1.93800000   0.00000000   0.01749347   0.00039230   0.00000000   0.65124895   0.00000000   0.00000000   0.00000000   0.00052565   0.00185626   0.00000000   0.00000000   0.00000000   0.20427302   0.03330173   0.07625931  -0.01220700   0.00000000
  1.94000000   0.00000000   0.01749269   0.00031674   0.00000000   0.65124895   0.00000000   0.00000000   0.00000000   0.00068360   0.00178585   0.00000000   0.00000000   0.00000000   0.20427302   0.03330294   0.07626295  -0.02441400   0.00000000
  1.94200000   0.00000000   0.01749205   0.00027184   0.00000000   0.65124895   0.00000000   0.00000000   0.00000000   0.00073073   0.00165029   0.00000000   0.00000000   0.00000000   0.20427302   0.03330435   0.07626639  -0.01709000   0.00000000
  1.94400000   0.00000000   0.01749151   0.00030741   0.00000000   0.65124895   0.00000000   0.00000000   0.00000000   0.00059941   0.00145540   0.00000000   0.00000000   0.00000000   0.20427302   0.03330568   0.07626949  -0.01709000   0.00000000
  1.94600000   0.00000000   0.01749089   0.00039705   0.00000000   0.65124895   0.00000000   0.00000000   0.00000000   0.00030517   0.00121089   0.00000000   0.00000000   0.00000000   0.20427302   0.03330659   0.07627216  -0.01220700   0.00000000
  1.94800000   0.00000000   0.01749010   0.00043594   0.00000000   0.65124895   0.00000000   0.00000000   0.00000000  -0.00006155   0.00093114   0.00000000   0.00000000   0.00000000   0.20427302   0.03330683   0.07627430  -0.00976560   0.00000000
  1.95000000   0.00000000   0.01748923   0.00032063   0.00000000   0.65124895   0.00000000   0.00000000   0.00000000  -0.00037853   0.00063860   0.00000000   0.00000000   0.00000000   0.20427302   0.03330639   0.07627587  -0.01464800   0.00000000
  1.95200000   0.00000000   0.01748859   0.00006791   0.00000000   0.65124895   0.00000000   0.00000000   0.00000000  -0.00054745   0.00036182   0.00000000   0.00000000   0.00000000   0.20427302   0.03330546   0.07627687  -0.01464800   0.00000000
  1.95400000   0.00000000   0.01748845  -0.00016193   0.00000000   0.65124895   0.00000000   0.00000000   0.00000000  -0.00053742   0.00012798   0.00000000   0.00000000   0.00000000   0.20427302   0.03330438   0.07627736  -0.02197300   0.00000000
  1.95600000   0.00000000   0.01748877  -0.00021025   0.00000000   0.65124895   0.00000000   0.00000000   0.00000000  -0.00039797  -0.00004655   0.00000000   0.00000000   0.00000000   0.20427302   0.03330344   0.07627744  -0.01953100   0.00000000
  1.95800000   0.00000000   0.01748920  -0.00006555   0.00000000   0.65124895   0.00000000   0.00000000   0.00000000  -0.00023729  -0.00016204   0.00000000   0.00000000   0.00000000   0.20427302   0.03330281   0.07627724  -0.01220700   0.00000000
  1.96000000   0.00000000   0.01748933   0.00017829   0.00000000   0.65124895   0.00000000   0.00000000   0.00000000  -0.00017484  -0.00022915   0.00000000   0.00000000   0.00000000   0.20427302   0.03330240   0.07627684  -0.00976560   0.00000000
  1.96200000   0.00000000   0.01748897   0.00043659   0.00000000   0.65124895   0.00000000   0.00000000   0.00000000  -0.00028776  -0.00025673   0.00000000   0.00000000   0.00000000   0.20427302   0.03330193   0.07627636  -0.01709000   0.00000000
  1.96400000   0.00000000   0.01748810   0.00065090   0.00000000   0.65124895   0.00000000   0.00000000   0.00000000  -0.00057641  -0.00024971   0.00000000   0.00000000   0.00000000   0.20427302   0.03330107   0.07627585  -0.00244140   0.00000000
  1.96600000   0.00000000   0.01748679   0.00075986   0.00000000   0.65124895   0.00000000   0.00000000   0.00000000  -0.00096540  -0.00021568   0.00000000   0.00000000   0.00000000   0.20427302   0.03329953   0.07627539  -0.01709000   0.00000000
  1.96800000   0.00000000   0.01748527   0.00073274   0.00000000   0.65124895   0.00000000   0.00000000   0.00000000  -0.00133838  -0.00016686   0.00000000   0.00000000   0.00000000   0.20427302   0.03329722   0.07627500  -0.01953100   0.00000000
  1.97000000   0.00000000   0.01748381   0.00063102   0.00000000   0.65124895   0.00000000   0.00000000   0.00000000  -0.00158923  -0.00011332   0.00000000   0.00000000   0.00000000   0.20427302   0.03329430   0.07627472  -0.00244140   0.00000000
  1.97200000   0.00000000   0.01748255   0.00055664   0.00000000   0.65124895   0.00000000   0.00000000   0.00000000  -0.00166575  -0.00005709   0.00000000   0.00000000   0.00000000   0.20427302   0.03329104   0.07627455  -0.01464800   0.00000000
  1.97400000   0.00000000   0.01748143   0.00051395   0.00000000   0.65124895   0.00000000   0.00000000   0.00000000  -0.00158822   0.00000520   0.00000000   0.00000000   0.00000000   0.20427302   0.03328779   0.07627450  -0.01220700   0.00000000
  1.97600000   0.00000000   0.01748041   0.00039519   0.00000000   0.65124895   0.00000000   0.00000000   0.00000000  -0.00143565   0.00007656   0.00000000   0.00000000   0.00000000   0.20427302   0.03328476   0.07627458  -0.01464800   0.00000000
  1.97800000   0.00000000   0.01747962   0.00010798   0.00000000   0.65124895   0.00000000   0.00000000   0.00000000  -0.00130441   0.00015871   0.00000000   0.00000000   0.00000000   0.20427302   0.03328202   0.07627482  -0.01220700   0.00000000
  1.98000000   0.00000000   0.01747940  -0.00032801   0.00000000   0.65124895   0.00000000   0.00000000   0.00000000  -0.00125759   0.00025246   0.00000000   0.00000000   0.00000000   0.20427302   0.03327946   0.07627523  -0.00976560   0.00000000
  1.98200000   0.00000000   0.01748006  -0.00078648   0.00000000   0.65124895   0.00000000   0.00000000   0.00000000  -0.00128867   0.00035672   0.00000000   0.00000000   0.00000000   0.20427302   0.03327691   0.07627584  -0.01220700   0.00000000
  1.98400000   0.00000000   0.01748163  -0.00110987   0.00000000   0.65124895   0.00000000   0.00000000   0.00000000  -0.00131640   0.00047244   0.00000000   0.00000000   0.00000000   0.20427302   0.03327431   0.07627667  -0.01464800   0.00000000
  1.98600000   0.00000000   0.01748385  -0.00120726   0.00000000   0.65124895   0.00000000   0.00000000   0.00000000  -0.00121459   0.00060895   0.00000000   0.00000000   0.00000000   0.20427302   0.03327178   0.07627775  -0.01464800   0.00000000
  1.98800000   0.00000000   0.01748626  -0.00109739   0.00000000   0.65124895   0.00000000   0.00000000   0.00000000  -0.00086498   0.00078165   0.00000000   0.00000000   0.00000000   0.20427302   0.03326970   0.07627914  -0.02197300   0.00000000
  1.99000000   0.00000000   0.01748846  -0.00085593   0.00000000   0.65124895   0.00000000   0.00000000   0.00000000  -0.00020950   0.00100155   0.00000000   0.00000000   0.00000000   0.20427302   0.03326862   0.07628092  -0.02441400   0.00000000
  1.99200000   0.00000000   0.01749017  -0.00054062   0.00000000   0.65124895   0.00000000   0.00000000   0.00000000   0.00072336   0.00126899   0.00000000   0.00000000   0.00000000   0.20427302   0.03326914   0.07628319  -0.02197300   0.00000000
  1.99400000   0.00000000   0.01749125  -0.00018355   0.00000000   0.65124895   0.00000000   0.00000000   0.00000000   0.00183160   0.00157644   0.00000000   0.00000000   0.00000000   0.20427302   0.03327169   0.07628604  -0.00976560   0.00000000
  1.99600000   0.00000000   0.01749162   0.00016106   0.00000000   0.65124895   0.00000000   0.00000000   0.00000000   0.00298347   0.00191178   0.00000000   0.00000000   0.00000000   0.20427302   0.03327651   0.07628953  -0.01464800   0.00000000
  1.99800000   0.00000000   0.01749130   0.00040036   0.00000000   0.65124895   0.00000000   0.00000000   0.00000000   0.00406760   0.00225701   0.00000000   0.00000000   0.00000000   0.20427302   0.03328356   0.07629370  -0.01709000   0.00000000
  2.00000000   0.00000000   0.01749050   0.00040036   0.00000000   0.65124895   0.00000000   0.00000000   0.00000000   0.00502436   0.00258941   0.00000000   0.00000000   0.00000000   0.20427302   0.03329265   0.07629854  -0.01464800   0.00000000
