# Supplementary material for: In vivo muscle force and muscle power during near-maximal frog jumps
Source: PLoS One. 2017 Mar 10;12(3):e0173415. doi: 10.1371/journal.pone.0173415 (PMC5345813; doi:10.1371/journal.pone.0173415)
Supplement: S3 File — Full raw data set of the current study. (ZIP) [file pone.0173415.s003.zip › Frog_jumping_full_dataset2/Extracted_data/Frog2/Jump9/newapr30jump9.frm]

450.00000000 499.00000000 483.00000000 947.00000000 1045.00000000 1013.00000000  56.23878457   0.00283232   1.44471552   0.02833381  87.26318390
