# Supplementary material for: In vivo muscle force and muscle power during near-maximal frog jumps
Source: PLoS One. 2017 Mar 10;12(3):e0173415. doi: 10.1371/journal.pone.0173415 (PMC5345813; doi:10.1371/journal.pone.0173415)
Supplement: S3 File — Full raw data set of the current study. (ZIP) [file pone.0173415.s003.zip › Frog_jumping_full_dataset2/Fig3_data.xlsx]

## Sheet: Data for Fig3 (apr30j9)
						Length change (mm)		Velocity (mm/s)		Shortening velocity (mm/s)		Power (W)	normalized Power (W/kg)	normalized shortening Power (W/kg)
Time (ms)	Force (N)	Fascicle Velocity (cm/s)	Fascicle	Muscle-tendon unit	Fascicle	Fascicle	Muscle-tendon unit	Fascicle	Muscle-tendon unit	Fascicle	Muscle-tendon unit	Muscle-tendon unit	Muscle-tendon unit	Muscle-tendon unit	EMG	Muscle velocity (m/s)	Power (W)	Power (W/kg)	EMG start and end
-6															0.5	0	0	0	-6	0
-4															0.5	0	0	0	76	0
-2															0.5	0	0	0
0	0.00305274	0.0128144	12.1814	23.3714	0.0173205	0	0	0	0	0	0	0	0	0	0.5	0.0233714	7.13468e-05	0.142694	-6	-4
2	0.00305274	0.012864	12.1932	18.9203	0.0172949	-0.02563	-0.042291	-12.815	-21.1455	12.815	21.1455	-6.45517e-05	-0.129103	0.129103	0.5	0.0189203	5.77587e-05	0.115517	76	-4
4	0	0.0126441	12.3986	14.4797	0.0172692	-0.05136	-0.075688	-12.865	-16.6985	12.865	16.6985	0	0	0	0.5	0.0144797	0	0
6	0.00140368	0.0123637	12.6892	10.0768	0.0172439	-0.07665	-0.100235	-12.645	-12.2735	12.645	12.2735	-1.72281e-05	-0.0344561	0.0344561	0.5	0.0100768	1.41446e-05	0.0282893
8	0.007868	0.0121814	12.9038	5.75678	0.0172191	-0.10138	-0.11605	-12.365	-7.9075	12.365	7.9075	-6.22162e-05	-0.124432	0.124432	0.5	0.00575678	4.52944e-05	0.0905887
10	0.0159154	0.0121932	12.9279	1.58289	0.0171948	-0.12574	-0.123359	-12.18	-3.6545	12.18	3.6545	-5.81629e-05	-0.116326	0.116326	0.5	0.00158289	2.51923e-05	0.0503846
12	0.0449389	0.0123986	12.7337	-2.36254	0.0171704	-0.15013	-0.122533	-12.195	0.413	12.195	-0.413	1.85598e-05	0.0371195	-0.0371195	0.5	-0.00236254	-0.00010617	-0.212339
14	0.0561525	0.0126892	12.331	-5.96729	0.0171456	-0.17492	-0.114135	-12.395	4.199	12.395	-4.199	0.000235784	0.471569	-0.471569	0.5	-0.00596729	-0.000335078	-0.670156
16	0.0884081	0.0129038	11.7758	-9.07852	0.0171202	-0.2003	-0.098992	-12.69	7.5715	12.69	-7.5715	0.000669382	1.33876	-1.33876	0.5	-0.00907852	-0.000802615	-1.60523
18	0.122181	0.0129279	11.2243	-11.5017	0.0170944	-0.22611	-0.078279	-12.905	10.3565	12.905	-10.3565	0.00126537	2.53073	-2.53073	0.5	-0.0115017	-0.00140529	-2.81059
20	0.170531	0.0127337	10.8078	-13.0009	0.0170686	-0.25196	-0.0536	-12.925	12.3395	12.925	-12.3395	0.00210427	4.20854	-4.20854	0.5	-0.0130009	-0.00221706	-4.43411
22	0.220465	0.012331	10.4798	-13.3043	0.0170431	-0.27743	-0.027073	-12.735	13.2635	12.735	-13.2635	0.00292414	5.84827	-5.84827	0.5	-0.0133043	-0.00293314	-5.86628
24	0.286493	0.0117758	10.1563	-12.1735	0.0170184	-0.30209	-0.001342	-12.33	12.8655	12.33	-12.8655	0.00368588	7.37176	-7.37176	0.5	-0.0121735	-0.00348764	-6.97527
26	0.352522	0.0112243	9.92717	-9.47114	0.0169949	-0.32565	0.020571	-11.78	10.9565	11.78	-10.9565	0.0038624	7.72481	-7.72481	0.5	-0.00947115	-0.00333878	-6.67757
28	0.431413	0.0108078	9.99761	-5.16737	0.0169724	-0.34809	0.035473	-11.22	7.451	11.22	-7.451	0.00321446	6.42891	-6.42891	0.5	-0.00516737	-0.00222927	-4.45854
30	0.500673	0.0104798	10.4906	0.66012	0.0169508	-0.36971	0.040222	-10.81	2.3745	10.81	-2.3745	0.00118885	2.3777	-2.3777	0.5	0.00066012	0.000330505	0.661009
32	0.586029	0.0101563	11.3779	7.82924	0.0169298	-0.39067	0.031937	-10.48	-4.1425	10.48	4.1425	-0.00242762	-4.85525	4.85525	0.5	0.00782924	0.00458816	9.17632
34	0.663337	0.00992717	12.567	16.0876	0.0169095	-0.41098	0.008178	-10.155	-11.8795	10.155	11.8795	-0.00788011	-15.7602	15.7602	0.5	0.0160876	0.0106715	21.343
36	0.743811	0.00999761	13.9616	25.1467	0.0168897	-0.43084	-0.032948	-9.93	-20.563	9.93	20.563	-0.015295	-30.59	30.59	0.5	0.0251467	0.0187044	37.4088
38	0.840446	0.0104906	15.4297	34.685	0.0168697	-0.45083	-0.092729	-9.995	-29.8905	9.995	29.8905	-0.0251213	-50.2427	50.2427	0.5	0.034685	0.0291509	58.3018
40	0.949944	0.0113779	16.8284	44.3478	0.0168487	-0.47181	-0.171772	-10.49	-39.5215	10.49	39.5215	-0.0375432	-75.0864	75.0864	0.5	0.0443478	0.0421279	84.2559
42	1.08365	0.012567	18.1089	53.753	0.0168259	-0.49457	-0.269948	-11.38	-49.088	11.38	49.088	-0.0531942	-106.388	106.388	0.5	0.053753	0.0582494	116.499
44	1.25271	0.0139616	19.3554	62.5519	0.0168008	-0.5197	-0.386378	-12.565	-58.215	12.565	58.215	-0.0729266	-145.853	145.853	0.5	0.0625519	0.0783595	156.719
46	1.44597	0.0154297	20.7247	70.4905	0.0167729	-0.54763	-0.519579	-13.965	-66.6005	13.965	66.6005	-0.0963022	-192.604	192.604	0.5	0.0704905	0.101927	203.854
48	1.69075	0.0168284	22.3548	77.4146	0.016742	-0.57849	-0.667661	-15.43	-74.041	15.43	74.041	-0.125185	-250.369	250.369	0.5	0.0774146	0.130889	261.777
50	1.9774	0.0181089	24.2776	83.2704	0.0167084	-0.61214	-0.828524	-16.825	-80.4315	16.825	80.4315	-0.159045	-318.091	318.091	0.5	0.0832704	0.164659	329.318
52	2.28983	0.0193554	26.3623	88.0981	0.0166722	-0.64836	-1.00006	-18.11	-85.7665	18.11	85.7665	-0.19639	-392.781	392.781	0.5	0.0880981	0.201729	403.459
54	2.61834	0.0207247	28.314	91.969	0.0166335	-0.68707	-1.18028	-19.355	-90.111	19.355	90.111	-0.235942	-471.883	471.883	0.5	0.091969	0.240807	481.613
56	2.93719	0.0223548	29.729	94.9215	0.016592	-0.72852	-1.36732	-20.725	-93.521	20.725	93.521	-0.274689	-549.379	549.379	0.5	0.0949215	0.278803	557.606
58	3.24319	0.0242776	30.2163	96.9554	0.0165473	-0.77323	-1.55935	-22.355	-96.016	22.355	96.016	-0.311398	-622.797	622.797	0.5	0.0969554	0.314445	628.89
60	3.51054	0.0263623	29.57	98.0322	0.0164987	-0.82179	-1.75451	-24.28	-97.5765	24.28	97.5765	-0.342546	-685.092	685.092	0.5	0.0980321	0.344146	688.291
62	3.72149	0.028314	27.8764	98.0777	0.016446	-0.87451	-1.9508	-26.36	-98.1445	26.36	98.1445	-0.365244	-730.487	730.487	0.5	0.0980777	0.364995	729.99
64	3.85513	0.029729	25.4525	97.0148	0.0163894	-0.93114	-2.14608	-28.315	-97.641	28.315	97.641	-0.376418	-752.837	752.837	0.5	0.0970148	0.374004	748.009
66	3.87927	0.0302163	22.6963	94.7955	0.0163299	-0.9906	-2.33808	-29.73	-96.0025	29.73	96.0025	-0.37242	-744.839	744.839	0.5	0.0947955	0.367737	735.475
68	3.79391	0.02957	19.9706	91.4044	0.0162695	-1.05103	-2.52448	-30.215	-93.1975	30.215	93.1975	-0.353583	-707.167	707.167	0.5	0.0914044	0.346781	693.561
70	3.58778	0.0278764	17.5252	86.8582	0.0162103	-1.11017	-2.70293	-29.57	-89.2259	29.57	89.2259	-0.320123	-640.246	640.246	0.5	0.0868582	0.311628	623.257
72	3.27703	0.0254525	15.4252	81.2057	0.0161546	-1.16592	-2.87117	-27.875	-84.1214	27.875	84.1214	-0.275668	-551.337	551.337	0.5	0.0812057	0.266114	532.227
74	2.88891	0.0226963	13.5402	74.5241	0.0161037	-1.21683	-3.02707	-25.455	-77.9467	25.455	77.9467	-0.225181	-450.362	450.362	0.5	0.0745241	0.215293	430.587
76	2.44442	0.0199706	11.6801	66.9159	0.0160583	-1.26222	-3.16865	-22.695	-70.7923	22.695	70.7923	-0.173046	-346.092	346.092	0.5	0.0669159	0.163571	327.141
78	2.04826	0.0175252	9.77278	58.5083	0.0160184	-1.30216	-3.2942	-19.97	-62.7728	19.97	62.7728	-0.128575	-257.15	257.15		0.0585083	0.11984	239.681
80	1.75839	0.0154252	7.87557	49.4532	0.0159833	-1.33721	-3.40225	-17.525	-54.0277	17.525	54.0277	-0.0950015	-190.003	190.003		0.0494532	0.0869578	173.916
82	1.59895	0.0135402	6.06038	39.9247	0.0159525	-1.36806	-3.49169	-15.425	-44.7209	15.425	44.7209	-0.0715068	-143.014	143.014		0.0399247	0.0638378	127.676
84	1.51682	0.0116801	4.37379	30.0905	0.0159254	-1.39514	-3.56175	-13.54	-35.027	13.54	35.027	-0.0531298	-106.26	106.26		0.0300905	0.045642	91.284
86	1.47657	0.00977278	2.87763	20.0829	0.015902	-1.4185	-3.61194	-11.68	-25.0966	11.68	25.0966	-0.0370569	-74.1138	74.1138		0.0200829	0.0296538	59.3076
88	1.4508	0.00787557	1.66105	9.99653	0.0158825	-1.4538	-3.64203	-17.65	-15.0433	17.65	15.0433	-0.0218248	-43.6497	43.6497		0.00999653	0.0145029	29.0059
90	1.42665	0.00606038	0.80311	-0.111924	0.0158667	-1.48042	-3.65191	-13.31	-4.94277	13.31	4.94277	-0.00705163	-14.1033	14.1033		-0.000111924	-0.000159677	-0.319354
92		0.00437379			0.0158546
94		0.00287763			0.0158459
96		0.00166105			0.0158401
98		0.00080311			0.0158368
