# Supplementary material for: In vivo muscle force and muscle power during near-maximal frog jumps
Source: PLoS One. 2017 Mar 10;12(3):e0173415. doi: 10.1371/journal.pone.0173415 (PMC5345813; doi:10.1371/journal.pone.0173415)
Supplement: S3 File — Full raw data set of the current study. (ZIP) [file pone.0173415.s003.zip › Frog_jumping_full_dataset2/GRF.xlsx]

## Sheet: Apr28_J2
Time	Fx	Fz	F_resultant	F_direction
0	-0.0020571	0.290766	0.290773	-89.5947
0.002	-0.00208444	0.289886	0.289894	-89.588
0.004	-0.00211005	0.289063	0.289071	-89.5818
0.006	-0.0021318	0.288314	0.288321	-89.5764
0.008	-0.00214997	0.287649	0.287657	-89.5718
0.01	-0.00216772	0.287084	0.287092	-89.5674
0.012	-0.00218994	0.286632	0.28664	-89.5623
0.014	-0.00222111	0.286291	0.2863	-89.5555
0.016	-0.00226392	0.286046	0.286055	-89.5465
0.018	-0.00231862	0.285869	0.285879	-89.5353
0.02	-0.0023828	0.285737	0.285747	-89.5222
0.022	-0.00245211	0.285625	0.285636	-89.5081
0.024	-0.00252185	0.28552	0.285531	-89.4939
0.026	-0.00258817	0.285418	0.28543	-89.4805
0.028	-0.00264795	0.285323	0.285335	-89.4683
0.03	-0.00269839	0.285233	0.285246	-89.458
0.032	-0.00273637	0.285139	0.285152	-89.4502
0.034	-0.00275772	0.285028	0.285041	-89.4457
0.036	-0.00275762	0.284885	0.284899	-89.4454
0.038	-0.00273256	0.284702	0.284715	-89.4501
0.04	-0.00268306	0.284474	0.284487	-89.4596
0.042	-0.00261547	0.284201	0.284213	-89.4727
0.044	-0.0025401	0.283894	0.283905	-89.4874
0.046	-0.00246656	0.28358	0.283591	-89.5017
0.048	-0.00240069	0.283294	0.283304	-89.5145
0.05	-0.00234525	0.283058	0.283067	-89.5253
0.052	-0.00230129	0.282881	0.282891	-89.5339
0.054	-0.00226832	0.28277	0.282779	-89.5404
0.056	-0.00224438	0.282739	0.282748	-89.5452
0.058	-0.0022265	0.282812	0.282821	-89.5489
0.06	-0.00221154	0.283001	0.28301	-89.5523
0.062	-0.00219703	0.283297	0.283306	-89.5557
0.064	-0.00218194	0.283678	0.283686	-89.5593
0.066	-0.00216657	0.284116	0.284124	-89.5631
0.068	-0.00215153	0.284579	0.284587	-89.5668
0.07	-0.00213721	0.285034	0.285042	-89.5704
0.072	-0.00212423	0.285444	0.285452	-89.5736
0.074	-0.00211387	0.285784	0.285792	-89.5762
0.076	-0.00210719	0.286044	0.286051	-89.5779
0.078	-0.00210379	0.286223	0.28623	-89.5789
0.08	-0.00210147	0.286322	0.28633	-89.5795
0.082	-0.00209625	0.286343	0.286351	-89.5806
0.084	-0.0020833	0.286292	0.2863	-89.5831
0.086	-0.00205935	0.28618	0.286188	-89.5877
0.088	-0.002025	0.286022	0.286029	-89.5944
0.09	-0.00198512	0.285829	0.285836	-89.6021
0.092	-0.00194791	0.28561	0.285616	-89.6092
0.094	-0.00192305	0.28537	0.285377	-89.6139
0.096	-0.00191901	0.285114	0.28512	-89.6144
0.098	-0.00194082	0.284847	0.284853	-89.6096
0.1	-0.00198892	0.28459	0.284597	-89.5996
0.102	-0.00205985	0.284372	0.28438	-89.585
0.104	-0.00214783	0.284226	0.284234	-89.567
0.106	-0.00224622	0.28417	0.284178	-89.5471
0.108	-0.00234858	0.284197	0.284207	-89.5265
0.11	-0.00244886	0.284292	0.284302	-89.5065
0.112	-0.00254064	0.284443	0.284455	-89.4882
0.114	-0.00261724	0.284654	0.284666	-89.4732
0.116	-0.00267345	0.284923	0.284935	-89.4624
0.118	-0.00270755	0.285235	0.285248	-89.4561
0.12	-0.0027222	0.285573	0.285586	-89.4538
0.122	-0.00272325	0.28592	0.285933	-89.4543
0.124	-0.00271721	0.286266	0.286279	-89.4562
0.126	-0.00270923	0.286607	0.28662	-89.4584
0.128	-0.00270242	0.286934	0.286947	-89.4604
0.13	-0.002698	0.28723	0.287243	-89.4618
0.132	-0.00269555	0.287469	0.287482	-89.4628
0.134	-0.0026932	0.287631	0.287643	-89.4635
0.136	-0.0026882	0.287703	0.287716	-89.4647
0.138	-0.00267765	0.287689	0.287702	-89.4667
0.14	-0.00265874	0.287594	0.287607	-89.4703
0.142	-0.00262859	0.28743	0.287442	-89.476
0.144	-0.00258545	0.287211	0.287223	-89.4842
0.146	-0.00253012	0.286959	0.28697	-89.4948
0.148	-0.00246498	0.286688	0.286699	-89.5074
0.15	-0.00239225	0.286414	0.286424	-89.5215
0.152	-0.00231364	0.286149	0.286159	-89.5367
0.154	-0.00223107	0.285911	0.28592	-89.5529
0.156	-0.00214729	0.285714	0.285723	-89.5694
0.158	-0.00206665	0.28557	0.285577	-89.5854
0.16	-0.001995	0.285479	0.285486	-89.5996
0.162	-0.00193801	0.285438	0.285444	-89.611
0.164	-0.00189889	0.285434	0.28544	-89.6188
0.166	-0.00187733	0.285452	0.285458	-89.6232
0.168	-0.00186909	0.285473	0.285479	-89.6249
0.17	-0.00186701	0.285479	0.285485	-89.6253
0.172	-0.00186569	0.285455	0.285461	-89.6255
0.174	-0.00186514	0.285388	0.285394	-89.6256
0.176	-0.00186825	0.285272	0.285278	-89.6248
0.178	-0.00187635	0.285109	0.285115	-89.6229
0.18	-0.00188882	0.284909	0.284915	-89.6202
0.182	-0.00190494	0.284686	0.284693	-89.6166
0.184	-0.00192362	0.284459	0.284466	-89.6126
0.186	-0.00194205	0.284246	0.284253	-89.6085
0.188	-0.00195694	0.284065	0.284072	-89.6053
0.19	-0.00196718	0.283928	0.283935	-89.603
0.192	-0.00197343	0.283847	0.283854	-89.6017
0.194	-0.0019757	0.283837	0.283844	-89.6012
0.196	-0.00197346	0.283916	0.283923	-89.6018
0.198	-0.00196772	0.2841	0.284106	-89.6032
0.2	-0.00196191	0.284383	0.28439	-89.6047
0.202	-0.00196025	0.284741	0.284748	-89.6056
0.204	-0.00196373	0.285134	0.28514	-89.6054
0.206	-0.00196808	0.285522	0.285529	-89.6051
0.208	-0.00196676	0.285877	0.285884	-89.6058
0.21	-0.00195472	0.286177	0.286183	-89.6086
0.212	-0.0019296	0.286402	0.286409	-89.614
0.214	-0.00189172	0.28655	0.286557	-89.6218
0.216	-0.00184499	0.286627	0.286633	-89.6312
0.218	-0.00179679	0.286638	0.286644	-89.6408
0.22	-0.00175582	0.286583	0.286589	-89.649
0.222	-0.00173023	0.28646	0.286466	-89.6539
0.224	-0.00172814	0.286271	0.286276	-89.6541
0.226	-0.00175792	0.286015	0.28602	-89.6479
0.228	-0.00182488	0.285698	0.285704	-89.634
0.23	-0.00192688	0.285335	0.285341	-89.6131
0.232	-0.0020552	0.28495	0.284957	-89.5868
0.234	-0.00219927	0.284564	0.284573	-89.5572
0.236	-0.00234839	0.284195	0.284204	-89.5266
0.238	-0.0024902	0.283852	0.283863	-89.4974
0.24	-0.0026109	0.283546	0.283558	-89.4724
0.242	-0.00269813	0.283289	0.283302	-89.4543
0.244	-0.00274439	0.283087	0.2831	-89.4446
0.246	-0.00274872	0.282942	0.282955	-89.4434
0.248	-0.00271614	0.28286	0.282873	-89.4498
0.25	-0.00265616	0.282847	0.282859	-89.462
0.252	-0.00258141	0.282901	0.282913	-89.4772
0.254	-0.00250511	0.283016	0.283027	-89.4929
0.256	-0.00243695	0.283179	0.283189	-89.5069
0.258	-0.00238116	0.283369	0.283379	-89.5186
0.26	-0.00233881	0.283565	0.283575	-89.5274
0.262	-0.00231005	0.283766	0.283775	-89.5336
0.264	-0.00229393	0.283985	0.283995	-89.5372
0.266	-0.00228793	0.284242	0.284251	-89.5388
0.268	-0.00228809	0.284534	0.284544	-89.5393
0.27	-0.00228935	0.284839	0.284849	-89.5395
0.272	-0.0022867	0.285128	0.285138	-89.5405
0.274	-0.00227628	0.285383	0.285392	-89.543
0.276	-0.00225575	0.285596	0.285605	-89.5475
0.278	-0.00222508	0.285767	0.285776	-89.5539
0.28	-0.00218813	0.285907	0.285915	-89.5615
0.282	-0.0021518	0.286034	0.286042	-89.569
0.284	-0.00212271	0.286164	0.286172	-89.575
0.286	-0.00210661	0.286302	0.28631	-89.5784
0.288	-0.0021101	0.286442	0.28645	-89.5779
0.29	-0.00213924	0.286577	0.286584	-89.5723
0.292	-0.00219658	0.286695	0.286703	-89.561
0.294	-0.0022814	0.286786	0.286795	-89.5442
0.296	-0.00239169	0.286847	0.286857	-89.5223
0.298	-0.00252417	0.286884	0.286895	-89.4959
0.3	-0.0026731	0.286915	0.286928	-89.4662
0.302	-0.00283089	0.286958	0.286972	-89.4348
0.304	-0.00298966	0.287028	0.287043	-89.4032
0.306	-0.00314123	0.287136	0.287153	-89.3732
0.308	-0.00327605	0.287288	0.287307	-89.3467
0.31	-0.00338359	0.287482	0.287502	-89.3257
0.312	-0.00345396	0.287707	0.287728	-89.3122
0.314	-0.00347954	0.287948	0.287969	-89.3077
0.316	-0.00345508	0.288181	0.288201	-89.3131
0.318	-0.00337778	0.288381	0.288401	-89.3289
0.32	-0.00324923	0.288536	0.288555	-89.3548
0.322	-0.00307684	0.288651	0.288667	-89.3893
0.324	-0.00287247	0.28874	0.288754	-89.43
0.326	-0.00264951	0.28882	0.288832	-89.4744
0.328	-0.00242085	0.288909	0.288919	-89.5199
0.33	-0.00219926	0.28902	0.289029	-89.564
0.332	-0.0019981	0.289162	0.289169	-89.6041
0.334	-0.00183034	0.289331	0.289336	-89.6375
0.336	-0.00170552	0.289512	0.289517	-89.6625
0.338	-0.00162712	0.289687	0.289692	-89.6782
0.34	-0.00159356	0.289834	0.289838	-89.685
0.342	-0.00160132	0.289932	0.289936	-89.6836
0.344	-0.00164657	0.289959	0.289964	-89.6746
0.346	-0.00172544	0.289899	0.289904	-89.659
0.348	-0.00183375	0.28975	0.289755	-89.6374
0.35	-0.00196535	0.289528	0.289535	-89.6111
0.352	-0.00211152	0.28926	0.289267	-89.5818
0.354	-0.00226304	0.288969	0.288978	-89.5513
0.356	-0.00241161	0.288677	0.288687	-89.5214
0.358	-0.0025491	0.288401	0.288412	-89.4936
0.36	-0.00266711	0.288149	0.288161	-89.4697
0.362	-0.00275772	0.287925	0.287938	-89.4512
0.364	-0.00281544	0.287726	0.287739	-89.4394
0.366	-0.00283939	0.287552	0.287566	-89.4343
0.368	-0.00283308	0.287406	0.28742	-89.4352
0.37	-0.00280339	0.287286	0.287299	-89.4409
0.372	-0.00275928	0.287183	0.287196	-89.4495
0.374	-0.00270753	0.287089	0.287101	-89.4597
0.376	-0.00264954	0.286991	0.287003	-89.4711
0.378	-0.00258302	0.286876	0.286887	-89.4841
0.38	-0.00250505	0.286734	0.286745	-89.4994
0.382	-0.00241428	0.286564	0.286574	-89.5173
0.384	-0.00231223	0.286365	0.286375	-89.5374
0.386	-0.0022033	0.286132	0.28614	-89.5588
0.388	-0.00209475	0.285849	0.285857	-89.5801
0.39	-0.00199589	0.285506	0.285513	-89.5995
0.392	-0.00191484	0.285104	0.28511	-89.6152
0.394	-0.00185574	0.284665	0.284671	-89.6265
0.396	-0.00181894	0.284216	0.284222	-89.6333
0.398	-0.00180212	0.283786	0.283792	-89.6362
0.4	-0.00180122	0.283404	0.28341	-89.6359
0.402	-0.00181121	0.283102	0.283108	-89.6334
0.404	-0.00182724	0.282908	0.282914	-89.6299
0.406	-0.00184587	0.282835	0.282841	-89.6261
0.408	-0.00186576	0.282865	0.282871	-89.6221
0.41	-0.00188814	0.282963	0.282969	-89.6177
0.412	-0.00191637	0.283097	0.283103	-89.6122
0.414	-0.00195383	0.283244	0.283251	-89.6048
0.416	-0.00200263	0.283396	0.283403	-89.5951
0.418	-0.00206394	0.283542	0.283549	-89.5829
0.42	-0.00213711	0.283672	0.28368	-89.5684
0.422	-0.0022186	0.28378	0.283789	-89.5521
0.424	-0.00230218	0.283869	0.283878	-89.5353
0.426	-0.00238085	0.283946	0.283956	-89.5196
0.428	-0.00244872	0.284014	0.284025	-89.506
0.43	-0.0025012	0.284075	0.284086	-89.4955
0.432	-0.00253535	0.284132	0.284144	-89.4888
0.434	-0.00255038	0.284189	0.2842	-89.4858
0.436	-0.00254621	0.284248	0.284259	-89.4868
0.438	-0.00252233	0.284315	0.284326	-89.4917
0.44	-0.00247892	0.2844	0.28441	-89.5006
0.442	-0.00241821	0.284509	0.28452	-89.513
0.444	-0.00234578	0.284652	0.284662	-89.5278
0.446	-0.00227116	0.284828	0.284837	-89.5431
0.448	-0.00220513	0.285023	0.285031	-89.5567
0.45	-0.00215621	0.285215	0.285223	-89.5669
0.452	-0.00213049	0.285389	0.285397	-89.5723
0.454	-0.00213221	0.285538	0.285546	-89.5722
0.456	-0.00216236	0.285649	0.285657	-89.5663
0.458	-0.00221908	0.28571	0.285718	-89.555
0.46	-0.00229936	0.285719	0.285728	-89.5389
0.462	-0.00239806	0.285682	0.285692	-89.5191
0.464	-0.00250614	0.285611	0.285622	-89.4973
0.466	-0.00261211	0.285515	0.285527	-89.4758
0.468	-0.00270587	0.2854	0.285413	-89.4568
0.47	-0.00278063	0.28527	0.285283	-89.4415
0.472	-0.00283257	0.285131	0.285145	-89.4308
0.474	-0.00286092	0.284995	0.285009	-89.4249
0.476	-0.00286755	0.284879	0.284893	-89.4233
0.478	-0.0028554	0.284793	0.284807	-89.4256
0.48	-0.00282787	0.284731	0.284745	-89.431
0.482	-0.0027887	0.284677	0.284691	-89.4387
0.484	-0.0027417	0.284613	0.284627	-89.4481
0.486	-0.00269107	0.284527	0.28454	-89.4581
0.488	-0.00264107	0.284414	0.284427	-89.468
0.49	-0.00259489	0.28428	0.284291	-89.477
0.492	-0.00255471	0.284138	0.28415	-89.4849
0.494	-0.00252181	0.284015	0.284027	-89.4913
0.496	-0.0024948	0.283937	0.283948	-89.4966
0.498	-0.00246749	0.283921	0.283932	-89.5021
0.5	-0.00243013	0.283975	0.283985	-89.5097
0.502	-0.00237397	0.284086	0.284096	-89.5212
0.504	-0.00229525	0.284235	0.284245	-89.5373
0.506	-0.00219529	0.2844	0.284409	-89.5577
0.508	-0.00207895	0.284568	0.284576	-89.5814
0.51	-0.00195411	0.284738	0.284744	-89.6068
0.512	-0.00182975	0.284918	0.284924	-89.6321
0.514	-0.00171313	0.285118	0.285123	-89.6557
0.516	-0.00160897	0.285335	0.28534	-89.6769
0.518	-0.00151998	0.285557	0.285561	-89.695
0.52	-0.00144702	0.285769	0.285773	-89.7099
0.522	-0.00138914	0.285962	0.285965	-89.7217
0.524	-0.00134405	0.286129	0.286132	-89.7309
0.526	-0.00130964	0.286265	0.286268	-89.7379
0.528	-0.0012864	0.286358	0.28636	-89.7426
0.53	-0.0012788	0.286393	0.286396	-89.7442
0.532	-0.0012934	0.286362	0.286365	-89.7412
0.534	-0.00133551	0.286266	0.286269	-89.7327
0.536	-0.00140827	0.286119	0.286122	-89.718
0.538	-0.00151295	0.285933	0.285937	-89.6968
0.54	-0.00164836	0.285716	0.285721	-89.6695
0.542	-0.00180904	0.285468	0.285474	-89.6369
0.544	-0.00198503	0.285195	0.285202	-89.6012
0.546	-0.00216496	0.284905	0.284914	-89.5646
0.548	-0.00233951	0.284617	0.284627	-89.529
0.55	-0.00250099	0.284355	0.284366	-89.4961
0.552	-0.00264251	0.284142	0.284154	-89.4672
0.554	-0.00275893	0.283999	0.284012	-89.4434
0.556	-0.00284819	0.283939	0.283953	-89.4253
0.558	-0.00291174	0.28397	0.283985	-89.4125
0.56	-0.00295397	0.284085	0.2841	-89.4042
0.562	-0.00298122	0.284256	0.284272	-89.3991
0.564	-0.00300015	0.28445	0.284466	-89.3957
0.566	-0.00301536	0.284639	0.284655	-89.3931
0.568	-0.00302861	0.284806	0.284822	-89.3907
0.57	-0.0030393	0.284942	0.284958	-89.3889
0.572	-0.00304457	0.285042	0.285058	-89.388
0.574	-0.00304097	0.285097	0.285114	-89.3889
0.576	-0.00302641	0.285101	0.285117	-89.3918
0.578	-0.00299912	0.285048	0.285064	-89.3972
0.58	-0.00295694	0.284946	0.284961	-89.4055
0.582	-0.00290042	0.284819	0.284834	-89.4166
0.584	-0.00283551	0.284693	0.284707	-89.4294
0.586	-0.00277163	0.284586	0.2846	-89.442
0.588	-0.00271654	0.284509	0.284522	-89.4529
0.59	-0.00267329	0.284462	0.284475	-89.4616
0.592	-0.00264084	0.284435	0.284447	-89.4681
0.594	-0.00261714	0.284414	0.284426	-89.4728
0.596	-0.00260202	0.2844	0.284411	-89.4758
0.598	-0.00259602	0.284396	0.284408	-89.477
0.6	-0.00259677	0.284406	0.284418	-89.4769
0.602	-0.00259848	0.284425	0.284437	-89.4766
0.604	-0.00259542	0.284452	0.284464	-89.4772
0.606	-0.00258559	0.284482	0.284494	-89.4793
0.608	-0.00257206	0.284509	0.28452	-89.482
0.61	-0.00256112	0.284523	0.284534	-89.4843
0.612	-0.0025576	0.284518	0.28453	-89.485
0.614	-0.00256191	0.284497	0.284508	-89.4841
0.616	-0.00257194	0.284466	0.284478	-89.482
0.618	-0.00258558	0.284435	0.284447	-89.4792
0.62	-0.00260235	0.284418	0.284429	-89.4758
0.622	-0.00262392	0.284436	0.284448	-89.4715
0.624	-0.00265141	0.284516	0.284528	-89.4661
0.626	-0.00268263	0.284671	0.284684	-89.4601
0.628	-0.00271297	0.284895	0.284908	-89.4544
0.63	-0.00273814	0.285165	0.285178	-89.4499
0.632	-0.00275434	0.28545	0.285463	-89.4472
0.634	-0.0027573	0.285731	0.285745	-89.4471
0.636	-0.00274348	0.286008	0.286021	-89.4504
0.638	-0.0027121	0.286283	0.286296	-89.4572
0.64	-0.00266392	0.286561	0.286573	-89.4674
0.642	-0.00259821	0.28684	0.286852	-89.481
0.644	-0.00251407	0.28711	0.287121	-89.4983
0.646	-0.00241514	0.287349	0.287359	-89.5184
0.648	-0.00230968	0.287532	0.287541	-89.5398
0.65	-0.00220624	0.28764	0.287649	-89.5605
0.652	-0.00211169	0.287672	0.28768	-89.5794
0.654	-0.00203265	0.28764	0.287647	-89.5951
0.656	-0.00197616	0.287561	0.287568	-89.6063
0.658	-0.00194786	0.287447	0.287454	-89.6117
0.66	-0.00195026	0.287306	0.287313	-89.6111
0.662	-0.00198173	0.287143	0.28715	-89.6046
0.664	-0.00203738	0.28696	0.286967	-89.5932
0.666	-0.00211156	0.286757	0.286765	-89.5781
0.668	-0.00219835	0.286527	0.286535	-89.5604
0.67	-0.00229129	0.286262	0.286272	-89.5414
0.672	-0.00238539	0.285965	0.285975	-89.5221
0.674	-0.00247884	0.285656	0.285667	-89.5028
0.676	-0.00257183	0.285372	0.285384	-89.4837
0.678	-0.00266514	0.285139	0.285151	-89.4645
0.68	-0.0027593	0.28496	0.284973	-89.4452
0.682	-0.0028534	0.284826	0.284841	-89.426
0.684	-0.00294442	0.284729	0.284744	-89.4075
0.686	-0.00302913	0.284665	0.284682	-89.3903
0.688	-0.00310554	0.284636	0.284652	-89.3749
0.69	-0.00317162	0.284633	0.284651	-89.3616
0.692	-0.00322409	0.284646	0.284664	-89.3511
0.694	-0.00325966	0.284664	0.284683	-89.3439
0.696	-0.00327714	0.284687	0.284706	-89.3405
0.698	-0.00327939	0.284718	0.284737	-89.3401
0.7	-0.003273	0.284766	0.284785	-89.3415
0.702	-0.00326464	0.284837	0.284856	-89.3433
0.704	-0.00325792	0.284935	0.284953	-89.3449
0.706	-0.00325417	0.285058	0.285077	-89.346
0.708	-0.00325466	0.2852	0.285219	-89.3462
0.71	-0.00326134	0.285344	0.285363	-89.3452
0.712	-0.0032752	0.285474	0.285493	-89.3427
0.714	-0.00329327	0.285587	0.285606	-89.3393
0.716	-0.00330826	0.285697	0.285716	-89.3366
0.718	-0.00331246	0.285822	0.285841	-89.336
0.72	-0.00330183	0.285974	0.285993	-89.3385
0.722	-0.00327553	0.286152	0.286171	-89.3442
0.724	-0.0032342	0.286361	0.286379	-89.3529
0.726	-0.0031815	0.286606	0.286624	-89.364
0.728	-0.00312575	0.286892	0.286909	-89.3758
0.73	-0.00307663	0.287208	0.287225	-89.3863
0.732	-0.00304082	0.287533	0.287549	-89.3941
0.734	-0.0030216	0.287843	0.287859	-89.3986
0.736	-0.00302047	0.288111	0.288127	-89.3993
0.738	-0.00303726	0.288312	0.288328	-89.3964
0.74	-0.00307026	0.288425	0.288442	-89.3901
0.742	-0.00311859	0.288446	0.288463	-89.3806
0.744	-0.00318387	0.288382	0.288399	-89.3675
0.746	-0.00326989	0.288239	0.288258	-89.35
0.748	-0.00338188	0.288029	0.288049	-89.3273
0.75	-0.00352623	0.287762	0.287784	-89.2979
0.752	-0.00371019	0.287456	0.28748	-89.2605
0.754	-0.00394177	0.287128	0.287155	-89.2135
0.756	-0.00422903	0.286786	0.286817	-89.1552
0.758	-0.00457762	0.286428	0.286465	-89.0844
0.76	-0.00498795	0.286059	0.286102	-89.001
0.762	-0.0054536	0.285683	0.285735	-88.9064
0.764	-0.00596184	0.285309	0.285371	-88.8029
0.766	-0.00649693	0.284946	0.28502	-88.6938
0.768	-0.00704357	0.284603	0.28469	-88.5823
0.77	-0.00758734	0.284287	0.284388	-88.4712
0.772	-0.00811431	0.284003	0.284119	-88.3634
0.774	-0.00861312	0.283765	0.283896	-88.2614
0.776	-0.00907669	0.283597	0.283742	-88.1668
0.778	-0.00950093	0.283529	0.283688	-88.0808
0.78	-0.00988269	0.28358	0.283752	-88.0041
0.782	-0.0102191	0.283757	0.283941	-87.9375
0.784	-0.0105084	0.284049	0.284244	-87.8813
0.786	-0.0107502	0.284444	0.284647	-87.8356
0.788	-0.010945	0.284929	0.285139	-87.8002
0.79	-0.0110924	0.285491	0.285706	-87.775
0.792	-0.0111926	0.286109	0.286328	-87.7597
0.794	-0.0112486	0.286756	0.286977	-87.7536
0.796	-0.0112671	0.287399	0.287619	-87.7549
0.798	-0.0112585	0.288002	0.288222	-87.7613
0.8	-0.0112351	0.288546	0.288765	-87.7702
0.802	-0.0112077	0.289041	0.289258	-87.7794
0.804	-0.0111856	0.289535	0.289751	-87.7876
0.806	-0.0111789	0.290106	0.290321	-87.7933
0.808	-0.0111982	0.290843	0.291058	-87.7951
0.81	-0.0112496	0.291834	0.29205	-87.7925
0.812	-0.0113325	0.293151	0.29337	-87.7862
0.814	-0.0114405	0.294842	0.295064	-87.7779
0.816	-0.0115642	0.296927	0.297152	-87.7697
0.818	-0.0116953	0.299395	0.299624	-87.763
0.82	-0.0118297	0.302217	0.302448	-87.7584
0.822	-0.0119703	0.305341	0.305575	-87.755
0.824	-0.0121259	0.308693	0.308931	-87.7505
0.826	-0.0123101	0.312181	0.312424	-87.7419
0.828	-0.0125388	0.315697	0.315946	-87.7255
0.83	-0.0128279	0.319122	0.31938	-87.6981
0.832	-0.0131915	0.322319	0.322589	-87.6564
0.834	-0.0136398	0.325143	0.325429	-87.5978
0.836	-0.0141755	0.327467	0.327774	-87.5213
0.838	-0.0147899	0.329203	0.329535	-87.4276
0.84	-0.015462	0.33032	0.330682	-87.32
0.842	-0.0161578	0.330851	0.331245	-87.2041
0.844	-0.0168323	0.330873	0.331301	-87.0877
0.846	-0.0174344	0.3305	0.33096	-86.9804
0.848	-0.0179157	0.32987	0.330356	-86.8912
0.85	-0.018241	0.329122	0.329627	-86.8277
0.852	-0.0183953	0.328381	0.328896	-86.7937
0.854	-0.0183854	0.327749	0.328265	-86.7893
0.856	-0.0182346	0.327294	0.327801	-86.8112
0.858	-0.0179768	0.327036	0.32753	-86.8537
0.86	-0.0176469	0.32695	0.327426	-86.9105
0.862	-0.0172723	0.326975	0.327431	-86.9762
0.864	-0.0168685	0.327034	0.327469	-87.0473
0.866	-0.0164438	0.327057	0.32747	-87.1217
0.868	-0.0160095	0.326991	0.327383	-87.197
0.87	-0.0155851	0.326809	0.32718	-87.2697
0.872	-0.0151974	0.326508	0.326861	-87.3351
0.874	-0.0148758	0.326116	0.326455	-87.3883
0.876	-0.0146485	0.325687	0.326016	-87.4247
0.878	-0.0145396	0.32529	0.325615	-87.4407
0.88	-0.0145646	0.324991	0.325317	-87.434
0.882	-0.0147275	0.324835	0.325168	-87.4041
0.884	-0.0150234	0.324843	0.32519	-87.3521
0.886	-0.0154419	0.325033	0.3254	-87.28
0.888	-0.0159674	0.325435	0.325827	-87.1911
0.89	-0.0165758	0.326086	0.326507	-87.09
0.892	-0.0172328	0.327015	0.327469	-86.9835
0.894	-0.0178959	0.328232	0.32872	-86.8792
0.896	-0.01852	0.329736	0.330256	-86.7853
0.898	-0.0190638	0.331523	0.332071	-86.7089
0.9	-0.0194986	0.333578	0.334148	-86.6547
0.902	-0.019814	0.335864	0.336448	-86.6238
0.904	-0.0200183	0.338317	0.338909	-86.6137
0.906	-0.0201336	0.340867	0.341461	-86.6197
0.908	-0.0201874	0.343431	0.344024	-86.6359
0.91	-0.0202054	0.34589	0.34648	-86.6568
0.912	-0.0202091	0.348081	0.348667	-86.6772
0.914	-0.0202192	0.349822	0.350406	-86.6921
0.916	-0.020259	0.350966	0.35155	-86.6964
0.918	-0.0203533	0.351433	0.352022	-86.6854
0.92	-0.0205209	0.351225	0.351824	-86.6562
0.922	-0.0207624	0.350411	0.351025	-86.6091
0.924	-0.0210521	0.349111	0.349746	-86.5491
0.926	-0.0213387	0.347484	0.348139	-86.4859
0.928	-0.0215545	0.345704	0.346375	-86.4322
0.93	-0.0216317	0.343945	0.344625	-86.4012
0.932	-0.0215198	0.342377	0.343053	-86.4035
0.934	-0.0212015	0.341156	0.341814	-86.4439
0.936	-0.0206999	0.340403	0.341032	-86.5201
0.938	-0.0200743	0.340165	0.340757	-86.6227
0.94	-0.019404	0.340407	0.34096	-86.7375
0.942	-0.0187673	0.34104	0.341556	-86.8502
0.944	-0.0182228	0.341951	0.342436	-86.9495
0.946	-0.0177972	0.343002	0.343464	-87.0298
0.948	-0.0174841	0.344036	0.34448	-87.0907
0.95	-0.0172566	0.34491	0.345341	-87.1357
0.952	-0.0170842	0.345528	0.345951	-87.1694
0.954	-0.0169458	0.345824	0.346239	-87.1947
0.956	-0.0168378	0.345743	0.346153	-87.2119
0.958	-0.0167752	0.345257	0.345665	-87.2183
0.96	-0.0167861	0.344397	0.344806	-87.2096
0.962	-0.0168992	0.343264	0.34368	-87.1816
0.964	-0.0171316	0.342023	0.342452	-87.1325
0.966	-0.01748	0.340875	0.341323	-87.0645
0.968	-0.017918	0.340014	0.340486	-86.9834
0.97	-0.0184034	0.339595	0.340093	-86.898
0.972	-0.0188925	0.339715	0.34024	-86.8169
0.974	-0.0193537	0.340398	0.340948	-86.7459
0.976	-0.0197765	0.341595	0.342167	-86.6866
0.978	-0.0201717	0.343199	0.343791	-86.6363
0.98	-0.0205623	0.345092	0.345704	-86.5901
0.982	-0.0209672	0.347173	0.347806	-86.5439
0.984	-0.0213896	0.349376	0.35003	-86.4966
0.986	-0.0218118	0.351664	0.35234	-86.4508
0.988	-0.0221964	0.354046	0.354741	-86.4126
0.99	-0.0224926	0.356588	0.357296	-86.3907
0.992	-0.0226434	0.359412	0.360125	-86.3951
0.994	-0.0225882	0.362644	0.363346	-86.4358
0.996	-0.0222617	0.366353	0.367029	-86.5227
0.998	-0.0215903	0.370544	0.371173	-86.6654
1	-0.0204889	0.375172	0.375731	-86.8741
1.002	-0.0188631	0.380173	0.38064	-87.1595
1.004	-0.0166179	0.385494	0.385852	-87.5316
1.006	-0.0136728	0.391109	0.391348	-87.9978
1.008	-0.0099797	0.396995	0.397121	-88.56
1.01	-0.00554235	0.403067	0.403105	-89.2122
1.012	-0.0004348	0.40916	0.409161	-89.9391
1.014	0.00519241	0.415112	0.415145	89.2834
1.016	0.011125	0.420831	0.420978	88.4857
1.018	0.0171139	0.426305	0.426649	87.7011
1.02	0.0229111	0.431563	0.432171	86.9611
1.022	0.0283058	0.436653	0.43757	86.291
1.024	0.0331563	0.44162	0.442863	85.7064
1.026	0.0374075	0.446504	0.448068	85.211
1.028	0.0410928	0.45137	0.453237	84.7981
1.03	0.044323	0.456309	0.458457	84.452
1.032	0.0472688	0.461395	0.46381	84.1506
1.034	0.0501436	0.466674	0.46936	83.8672
1.036	0.0531854	0.472194	0.47518	83.5736
1.038	0.0566354	0.478033	0.481376	83.2433
1.04	0.0607148	0.484285	0.488076	82.8541
1.042	0.0656074	0.490995	0.495359	82.3891
1.044	0.0714426	0.498081	0.503179	81.8374
1.046	0.0782776	0.505303	0.51133	81.1942
1.048	0.0860868	0.512287	0.51947	80.4609
1.05	0.0947667	0.518613	0.5272	79.6445
1.052	0.104164	0.523921	0.534176	78.7553
1.054	0.114128	0.528036	0.540229	77.8039
1.056	0.124577	0.531038	0.545455	76.7977
1.058	0.135541	0.533225	0.550182	75.738
1.06	0.147164	0.534985	0.554857	74.6195
1.062	0.159649	0.536685	0.559927	73.4337
1.064	0.173166	0.538605	0.565758	72.1769
1.066	0.187758	0.540916	0.572576	70.8576
1.068	0.203278	0.54372	0.580477	69.501
1.07	0.21941	0.547143	0.589496	68.1487
1.072	0.235751	0.551363	0.599649	66.8495
1.074	0.251939	0.556598	0.610962	65.6465
1.076	0.267763	0.56307	0.623494	64.567
1.078	0.283193	0.570941	0.637317	63.6181
1.08	0.298331	0.580253	0.652454	62.7905
1.082	0.313281	0.590928	0.668835	62.0697
1.084	0.328016	0.602818	0.686283	61.4477
1.086	0.34231	0.615761	0.704512	60.9297
1.088	0.355768	0.629582	0.723149	60.5298
1.09	0.367948	0.644082	0.741773	60.2617
1.092	0.378513	0.659036	0.76	60.1294
1.094	0.38734	0.674221	0.777564	60.1226
1.096	0.394544	0.689446	0.794356	60.2192
1.098	0.400391	0.704579	0.810397	60.3917
1.1	0.40517	0.719504	0.825741	60.6151
1.102	0.409065	0.734049	0.840334	60.8703
1.104	0.412112	0.747932	0.853955	61.1451
1.106	0.414245	0.760769	0.866238	61.4314
1.108	0.415403	0.772113	0.876766	61.7194
1.11	0.415628	0.781482	0.885134	61.9939
1.112	0.415087	0.788343	0.890945	62.2318
1.114	0.413994	0.792125	0.893785	62.4067
1.116	0.41247	0.792313	0.893247	62.499
1.118	0.410403	0.78853	0.888938	62.5045
1.12	0.407393	0.780509	0.880433	62.4373
1.122	0.402802	0.768043	0.867259	62.3251
1.124	0.395911	0.750979	0.84895	62.2021
1.126	0.386112	0.729222	0.825135	62.0995
1.128	0.37305	0.702785	0.795659	62.0399
1.13	0.356675	0.671861	0.760667	62.0372
1.132	0.337188	0.636851	0.720607	62.1005
1.134	0.314937	0.598366	0.676186	62.2409
1.136	0.290311	0.557247	0.628334	62.4817
1.138	0.2637	0.514513	0.578153	62.8638
1.14	0.235532	0.471234	0.526818	63.4432
1.142	0.20637	0.428422	0.475535	64.28
1.144	0.176978	0.386972	0.425521	65.4235
1.146	0.148315	0.347658	0.377973	66.8964
1.148	0.121409	0.311163	0.33401	68.6853
1.15	0.0971533	0.278035	0.29452	70.7391
1.152	0.0761031	0.248607	0.259995	72.9797
1.154	0.058375	0.222983	0.230498	75.3297
1.156	0.0436782	0.201105	0.205794	77.7462
1.158	0.0314743	0.182814	0.185504	80.2314
1.16	0.0211952	0.167875	0.169208	82.8042
1.162	0.0124365	0.155993	0.156488	85.4418
1.164	0.00505516	0.146814	0.146901	88.0279
1.166	-0.00085758	0.139965	0.139968	-89.6489
1.168	-0.00511137	0.13512	0.135217	-87.8336
1.17	-0.00759492	0.131998	0.132217	-86.7069
1.172	-0.00841608	0.130315	0.130587	-86.3048
1.174	-0.00794542	0.129754	0.129997	-86.4959
1.176	-0.00674645	0.129971	0.130146	-87.0286
1.178	-0.00542142	0.130652	0.130764	-87.6239
1.18	-0.00443478	0.13159	0.131665	-88.0698
1.182	-0.00398461	0.132683	0.132743	-88.2799
1.184	-0.00397467	0.133861	0.13392	-88.2992
1.186	-0.00410073	0.135082	0.135144	-88.2612
1.188	-0.00401454	0.136332	0.136391	-88.3133
1.19	-0.00349358	0.137591	0.137635	-88.5455
1.192	-0.00254521	0.138836	0.13886	-88.9497
1.194	-0.00140411	0.140059	0.140066	-89.4256
1.196	-0.00042626	0.14124	0.141241	-89.8271
1.198	7.034e-05	0.142353	0.142353	89.9717
1.2	-5.415e-05	0.143366	0.143366	-89.9784
1.202	-0.00070015	0.144235	0.144236	-89.7219
1.204	-0.00157062	0.144935	0.144944	-89.3791
1.206	-0.00229652	0.145475	0.145494	-89.0956
1.208	-0.00258956	0.145859	0.145882	-88.9829
1.21	-0.00235816	0.146078	0.146097	-89.0751
1.212	-0.0017395	0.146126	0.146137	-89.318
1.214	-0.00103384	0.146	0.146003	-89.5943
1.216	-0.00057	0.145709	0.14571	-89.7759
1.218	-0.0005613	0.145302	0.145303	-89.7787
1.22	-0.00101467	0.144813	0.144817	-89.5985
1.222	-0.00173155	0.144224	0.144234	-89.3121
1.224	-0.00239869	0.143466	0.143486	-89.0421
1.226	-0.00272636	0.142441	0.142467	-88.9035
1.228	-0.00257261	0.141052	0.141076	-88.9551
1.23	-0.00200176	0.139235	0.139249	-89.1763
1.232	-0.00125399	0.136939	0.136944	-89.4753
1.234	-0.00064013	0.134135	0.134137	-89.7266
1.236	-0.00040741	0.130868	0.130868	-89.8216
1.238	-0.00063433	0.127229	0.127231	-89.7143
1.24	-0.00120024	0.123322	0.123328	-89.4424
1.242	-0.00184072	0.119256	0.11927	-89.1157
1.244	-0.00226185	0.115129	0.115151	-88.8745
1.246	-0.00226441	0.110995	0.111018	-88.8313
1.248	-0.00182544	0.106891	0.106906	-89.0216
1.25	-0.0011032	0.102849	0.102855	-89.3854
1.252	-0.0003668	0.0988808	0.0988815	-89.7875
1.254	0.00011815	0.0950071	0.0950072	89.9287
1.256	0.00020161	0.0912649	0.0912651	89.8734
1.258	-8.888e-05	0.0876672	0.0876672	-89.9419
1.26	-0.0005638	0.0842104	0.0842123	-89.6164
1.262	-0.0009554	0.0808949	0.0809005	-89.3233
1.264	-0.00103123	0.0777042	0.077711	-89.2397
1.266	-0.00069283	0.0746059	0.0746092	-89.4679
1.268	-1.747e-05	0.0715732	0.0715732	-89.986
1.27	0.00077702	0.0685759	0.0685803	89.3508
1.272	0.00142616	0.0655821	0.0655976	88.7542
1.274	0.00173093	0.0625689	0.0625928	88.4154
1.276	0.00164171	0.0595069	0.0595296	88.4197
1.278	0.00127657	0.0563602	0.0563747	88.7025
1.28	0.00086795	0.0531152	0.0531223	89.0638
1.282	0.00066195	0.0497834	0.0497878	89.2382
1.284	0.00081104	0.0463889	0.046396	88.9984
1.286	0.00130745	0.0429695	0.0429894	88.2572
1.288	0.00198727	0.0395691	0.0396189	87.1249
1.29	0.00260138	0.0362326	0.0363259	85.8934
1.292	0.00292043	0.0330099	0.0331388	84.9441
1.294	0.00283073	0.0299512	0.0300847	84.6009
1.296	0.00238164	0.0271108	0.0272152	84.9795
1.298	0.00176385	0.0245456	0.0246089	85.8898
1.3	0.00122792	0.0222844	0.0223182	86.8461
1.302	0.00097885	0.0203135	0.020337	87.2412
1.304	0.001091	0.0185981	0.01863	86.6428
1.306	0.00147876	0.0170859	0.0171497	85.0535
1.308	0.00193581	0.0157118	0.0158306	82.9761
1.31	0.00222618	0.0144253	0.014596	81.227
1.312	0.00218659	0.013195	0.0133749	80.5908
1.314	0.00179383	0.0120041	0.0121374	81.5009
1.316	0.00116931	0.0108633	0.010926	83.8564
1.318	0.0005244	0.00979673	0.00981076	86.936
1.32	7.092e-05	0.00881136	0.00881165	89.5389
1.322	-6.871e-05	0.00790656	0.00790686	-89.5021
1.324	8.665e-05	0.00708746	0.00708799	89.2995
1.326	0.00038777	0.00634949	0.00636132	86.5052
1.328	0.00062474	0.00568363	0.00571786	83.7273
1.33	0.00062326	0.0050886	0.00512663	83.0171
1.332	0.00032275	0.004557	0.00456842	85.9488
1.334	-0.00019826	0.00408083	0.00408564	-87.2186
1.336	-0.00075721	0.00366902	0.00374634	-78.3391
1.338	-0.00114529	0.0033303	0.00352173	-71.0219
1.34	-0.00121468	0.00306317	0.00329522	-68.3695
1.342	-0.00094105	0.00287139	0.00302166	-71.8543
1.344	-0.00043484	0.00276019	0.00279423	-81.0472
1.346	0.00010486	0.00272964	0.00273165	87.8
1.348	0.00047257	0.00278491	0.00282472	80.3692
1.35	0.00054044	0.00292722	0.00297669	79.5395
1.352	0.00031085	0.00313568	0.00315105	84.3386
1.354	-8.796e-05	0.00337666	0.00337781	-88.5078
1.356	-0.00046252	0.00361529	0.00364476	-82.7095
1.358	-0.00063943	0.00381274	0.00386599	-80.4796
1.36	-0.0005375	0.00393453	0.00397107	-82.2209
1.362	-0.00019967	0.0039609	0.00396593	-87.1141
1.364	0.00022794	0.00388575	0.00389243	86.6428
1.366	0.00056035	0.00371959	0.00376156	81.4329
1.368	0.00065336	0.00348495	0.00354567	79.3814
1.37	0.00046645	0.00319969	0.00323351	81.7059
1.372	8.169e-05	0.00287555	0.00287671	88.3728
1.374	-0.00033084	0.00252412	0.00254571	-82.5327
1.376	-0.00058613	0.00215635	0.00223459	-74.7935
1.378	-0.00056367	0.00178641	0.00187323	-72.4878
1.38	-0.00025909	0.00143131	0.00145457	-79.7397
1.382	0.00021454	0.00110312	0.00112379	78.9942
1.384	0.00067392	0.00080856	0.00105259	50.1894
1.386	0.00094119	0.00054664	0.00108842	30.1479
1.388	0.00091805	0.00030796	0.000968326	18.544
1.39	0.00062677	9.065e-05	0.000633291	8.22965
1.392	0.0001994	-9.685e-05	0.000221676	-25.9062
1.394	-0.00017899	-0.00025279	0.000309742	54.6993
1.396	-0.00034903	-0.00038132	0.00051694	47.5315
1.398	-0.00024584	-0.00048693	0.000545471	63.2118
1.4	7.309e-05	-0.00058195	0.000586522	-82.8414
1.402	0.00045458	-0.00067373	0.000812745	-55.9916
1.404	0.0007182	-0.00074827	0.00103717	-46.1747
1.406	0.00073593	-0.00078953	0.00107933	-47.0124
1.408	0.0004879	-0.00079278	0.000930885	-58.3906
1.41	6.899e-05	-0.00075144	0.0007546	-84.7544
1.412	-0.00035481	-0.00066266	0.00075167	61.8339
1.414	-0.00061817	-0.00053551	0.000817866	40.9018
1.416	-0.00062586	-0.00037465	0.000729427	30.9054
1.418	-0.00039293	-0.00018275	0.000433349	24.9429
1.42	-3.777e-05	2.416e-05	4.48361e-05	-32.6055
1.422	0.00027003	0.00023063	0.000355115	40.5003
1.424	0.00038394	0.00043092	0.00057715	48.2997
1.426	0.00024431	0.00061642	0.000663069	68.3797
1.428	-9.526e-05	0.00077916	0.000784962	-83.0296
1.43	-0.00049159	0.0009154	0.00103905	-61.7632
1.432	-0.00077415	0.00101452	0.00127615	-52.6538
1.434	-0.00081713	0.00106582	0.00134301	-52.5238
1.436	-0.00059159	0.00106744	0.00122041	-61.0042
1.438	-0.00017766	0.00101133	0.00102682	-80.0365
1.44	0.00026827	0.0008796	0.0009196	73.0388
1.442	0.00057874	0.00066014	0.000877909	48.7592
1.444	0.00064538	0.00034969	0.000734029	28.4504
1.446	0.00046208	-4.838e-05	0.000464606	-5.97712
1.448	0.00012314	-0.00051662	0.000531093	-76.5933
1.45	-0.00021885	-0.00102439	0.00104751	77.9407
1.452	-0.0004169	-0.00153773	0.00159324	74.831
1.454	-0.00039195	-0.00202041	0.00205808	79.0213
1.456	-0.00016673	-0.00243317	0.00243888	86.08
1.458	0.00014594	-0.00273986	0.00274374	-86.951
1.46	0.00039442	-0.00291561	0.00294217	-82.2959
1.462	0.00045453	-0.0029556	0.00299035	-81.2572
1.464	0.00028226	-0.00287485	0.00288867	-84.3925
1.466	-6.841e-05	-0.00269766	0.00269853	88.5473
1.468	-0.00046913	-0.00245043	0.00249493	79.162
1.47	-0.0007721	-0.00215743	0.00229143	70.3088
1.472	-0.00087313	-0.00183988	0.00203654	64.6129
1.474	-0.00075607	-0.00152208	0.00169952	63.5848
1.476	-0.00049844	-0.0012246	0.00132215	67.8526
1.478	-0.00023631	-0.00095138	0.000980289	76.0508
1.48	-0.00010447	-0.00069894	0.000706704	81.499
1.482	-0.00017769	-0.00046614	0.000498859	69.1334
1.484	-0.00043823	-0.00024779	0.000503434	29.4853
1.486	-0.00078311	-3.749e-05	0.000784007	2.74084
1.488	-0.0010677	0.00016842	0.0010809	-8.96403
1.49	-0.00116766	0.00037983	0.00122788	-18.0193
1.492	-0.00103215	0.00060585	0.00119682	-30.412
1.494	-0.00070435	0.0008379	0.00109462	-49.9491
1.496	-0.00030147	0.00105808	0.00110019	-74.0966
1.498	3.442e-05	0.00124993	0.0012504	88.4226
1.5	0.0001944	0.00139325	0.00140675	82.0568
1.502	0.00014714	0.00147142	0.00147876	84.2895
1.504	-4.854e-05	0.0014794	0.0014802	-88.1208
1.506	-0.00026944	0.00141241	0.00143788	-79.1997
1.508	-0.00038253	0.0012677	0.00132416	-73.2087
1.51	-0.00030426	0.001059	0.00110184	-73.9702
1.512	-3.622e-05	0.00080974	0.00081055	-87.4388
1.514	0.000338	0.00054393	0.000640394	58.143
1.516	0.00068938	0.00029086	0.000748227	22.8756
1.518	0.00089732	7.812e-05	0.000900714	4.97558
1.52	0.00090059	-8.038e-05	0.00090417	-5.10028
1.522	0.00072291	-0.00017988	0.000744953	-13.973
1.524	0.00046077	-0.00021916	0.000510235	-25.4376
1.526	0.00024036	-0.00020083	0.000313218	-39.8801
1.528	0.00016373	-0.00012554	0.00020632	-37.4792
1.53	0.00026643	7.27e-06	0.000266529	1.56303
1.532	0.00050438	0.000188	0.000538278	20.4422
1.534	0.00077462	0.00039884	0.000871269	27.2432
1.536	0.00095999	0.0006272	0.00114672	33.1582
1.538	0.0009802	0.00086617	0.00130807	41.466
1.54	0.0008287	0.00110309	0.00137969	53.0842
1.542	0.00057542	0.0013149	0.00143529	66.3651
1.544	0.00033303	0.00147588	0.00151299	77.2843
1.546	0.00020672	0.00156849	0.00158205	82.4919
1.548	0.00025082	0.00158961	0.00160928	81.0334
1.55	0.00044745	0.00155252	0.00161571	73.9226
1.552	0.00071434	0.00148444	0.00164737	64.3023
1.554	0.00094012	0.00141668	0.00170024	56.4314
1.556	0.0010315	0.00137382	0.00171796	53.0998
1.558	0.00095175	0.00136836	0.0016668	55.1798
1.56	0.00073482	0.00139781	0.00157919	62.2694
1.562	0.00047061	0.0014447	0.00151942	71.957
1.564	0.00026672	0.00148328	0.00150707	79.8061
1.566	0.00020258	0.00148369	0.00149746	82.225
1.568	0.00029696	0.0014125	0.00144338	78.1272
1.57	0.00050228	0.0012426	0.00134028	67.9906
1.572	0.00072597	0.00096527	0.0012078	53.0535
1.574	0.00087009	0.00059211	0.00105245	34.2359
1.576	0.00087414	0.00015432	0.000887657	10.0118
1.578	0.00074158	-0.00030265	0.000800961	-22.2011
1.58	0.00053728	-0.00073772	0.000912634	-53.9342
1.582	0.00035756	-0.00113086	0.00118604	-72.4539
1.584	0.0002866	-0.00148204	0.0015095	-79.0551
1.586	0.00035879	-0.00180276	0.00183812	-78.7439
1.588	0.00054423	-0.00210668	0.00217584	-75.5152
1.59	0.00076229	-0.00239776	0.00251602	-72.3636
1.592	0.00091521	-0.00267146	0.00282388	-71.0892
1.594	0.00092886	-0.00292412	0.0030681	-72.3773
1.596	0.00078576	-0.00314681	0.00324343	-75.9799
1.598	0.00053402	-0.00331826	0.00336096	-80.8576
1.6	0.00026692	-0.00341441	0.00342483	-85.53
1.602	8.368e-05	-0.00341825	0.00341927	-88.5977
1.604	4.864e-05	-0.00332438	0.00332474	-89.1617
1.606	0.00016472	-0.00314211	0.00314642	-86.9991
1.608	0.00037241	-0.00288656	0.00291048	-82.6486
1.61	0.00057538	-0.0025689	0.00263255	-77.3753
1.612	0.00068109	-0.00220355	0.00230641	-72.8243
1.614	0.00063916	-0.00181497	0.00192422	-70.5998
1.616	0.00046136	-0.00143293	0.00150537	-72.153
1.618	0.00021468	-0.00109161	0.00111252	-78.874
1.62	-1.013e-05	-0.00082426	0.000824322	89.2959
1.622	-0.00013883	-0.00064362	0.000658423	77.8277
1.624	-0.00014417	-0.00053616	0.000555205	74.9495
1.626	-5.516e-05	-0.00047831	0.00048148	83.4216
1.628	5.679e-05	-0.00044673	0.000450325	-82.7552
1.63	0.00010927	-0.00041988	0.000433865	-75.4128
1.632	4.545e-05	-0.00038371	0.000386392	-83.2449
1.634	-0.00014026	-0.00033427	0.000362504	67.237
1.636	-0.00039899	-0.00027169	0.00048271	34.2527
1.638	-0.000647	-0.00019486	0.000675707	16.761
1.64	-0.00080022	-0.00010168	0.000806654	7.24149
1.642	-0.00080998	6.93e-06	0.00081001	-0.490197
1.644	-0.00068339	0.0001242	0.000694584	-10.3006
1.646	-0.00047948	0.00024075	0.000536527	-26.6615
1.648	-0.00028349	0.00035217	0.000452095	-51.1666
1.65	-0.00017021	0.00046406	0.000494291	-69.8577
1.652	-0.00017216	0.00058852	0.000613184	-73.6942
1.654	-0.00026654	0.00073319	0.000780135	-70.022
1.656	-0.00038632	0.00089333	0.000973284	-66.614
1.658	-0.00044971	0.00105369	0.00114564	-66.8874
1.66	-0.00039517	0.00119531	0.00125894	-71.7061
1.662	-0.00020765	0.00130042	0.00131689	-80.9276
1.664	7.468e-05	0.001355	0.00135706	86.8454
1.666	0.000377	0.00134961	0.00140128	74.3928
1.668	0.00061941	0.00127917	0.00142125	64.1624
1.67	0.00074848	0.00114424	0.0013673	56.8102
1.672	0.0007574	0.00095131	0.001216	51.4744
1.674	0.00068686	0.00071023	0.00098803	45.9583
1.676	0.00060532	0.0004344	0.000745061	35.6646
1.678	0.00057772	0.0001423	0.000594987	13.8373
1.68	0.00063724	-0.0001457	0.000653684	-12.8789
1.682	0.00077064	-0.00041115	0.000873459	-28.0807
1.684	0.00092333	-0.00063884	0.00112279	-34.6789
1.686	0.00102436	-0.00082127	0.00131293	-38.7205
1.688	0.00102005	-0.00096085	0.00140133	-43.2882
1.69	0.00089942	-0.00106049	0.00139054	-49.6981
1.692	0.0006994	-0.00111447	0.00131575	-57.8891
1.694	0.00048902	-0.00111289	0.00121559	-66.2786
1.696	0.00034151	-0.00105383	0.00110778	-72.0443
1.698	0.00030407	-0.00095261	0.000999962	-72.2971
1.7	0.00037731	-0.0008383	0.000919298	-65.768
1.702	0.00051555	-0.00073371	0.000896729	-54.9058
1.704	0.00064776	-0.00064231	0.000912225	-44.758
1.706	0.00070854	-0.00055845	0.000902161	-38.2441
1.708	0.00066618	-0.00047766	0.000819729	-35.641
1.71	0.00053591	-0.00039448	0.000665443	-36.3566
1.712	0.00037248	-0.00030529	0.000481605	-39.3385
1.714	0.00024579	-0.00021484	0.000326449	-41.156
1.716	0.00021115	-0.00013287	0.000249477	-32.1809
1.718	0.00028645	-6.892e-05	0.000294624	-13.5283
1.72	0.00044519	-3.266e-05	0.000446386	-4.19581
1.722	0.00062811	-3.043e-05	0.000628847	-2.77364
1.724	0.00076786	-5.982e-05	0.000770187	-4.45462
1.726	0.00081591	-0.0001128	0.00082367	-7.87128
1.728	0.00076215	-0.00018111	0.000783373	-13.3673
1.73	0.00063834	-0.00025607	0.000687786	-21.8582
1.732	0.00050251	-0.00032838	0.000600291	-33.1638
1.734	0.00041157	-0.00038836	0.000565874	-43.338
1.736	0.00039533	-0.00042328	0.000579182	-46.9555
1.738	0.00044302	-0.00041772	0.000608898	-43.3164
1.74	0.00050812	-0.000359	0.000622147	-35.2422
1.742	0.00053002	-0.00024221	0.000582741	-24.5596
1.744	0.0004619	-7.47e-05	0.000467901	-9.18653
1.746	0.00029115	0.00012157	0.000315512	22.663
1.748	4.503e-05	0.00031741	0.000320588	81.9255
1.75	-0.0002192	0.00049167	0.00053832	-65.9714
1.752	-0.00043745	0.00063789	0.000773477	-55.5586
1.754	-0.000565	0.00075435	0.00094248	-53.1672
1.756	-0.00059229	0.00083424	0.00102311	-54.6262
1.758	-0.00054586	0.00086829	0.00102562	-57.844
1.76	-0.00047697	0.00085059	0.000975194	-60.7184
1.762	-0.00044058	0.00078346	0.000898844	-60.6487
1.764	-0.00047165	0.00068236	0.000829499	-55.3476
1.766	-0.00057067	0.00057066	0.000807042	-44.9995
1.768	-0.00070595	0.00046701	0.000846442	-33.486
1.77	-0.00082905	0.00038336	0.000913394	-24.8162
1.772	-0.00089476	0.00032836	0.000953108	-20.1522
1.774	-0.00087976	0.00030344	0.00093062	-19.0299
1.776	-0.00079525	0.00029745	0.000849058	-20.5075
1.778	-0.00068593	0.000288	0.000743938	-22.776
1.78	-0.00061075	0.00024898	0.00065955	-22.1789
1.782	-0.000614	0.00016231	0.000635091	-14.8073
1.784	-0.00070468	2.862e-05	0.000705261	-2.32574
1.786	-0.00085469	-0.00013365	0.000865076	8.88751
1.788	-0.00101462	-0.00030063	0.00105822	16.5045
1.79	-0.0011363	-0.00045416	0.0012237	21.7858
1.792	-0.00119045	-0.00058728	0.00132743	26.2583
1.794	-0.00117473	-0.00070609	0.0013706	31.0086
1.796	-0.00111237	-0.00082305	0.00138376	36.498
1.798	-0.00104121	-0.00094597	0.00140676	42.2561
1.8	-0.00099493	-0.00107322	0.00146345	47.1679
1.802	-0.00098583	-0.00119324	0.0015478	50.4372
1.804	-0.00099948	-0.00128774	0.0016301	52.1832
1.806	-0.00100177	-0.00134109	0.00167394	53.2409
1.808	-0.00095343	-0.00134798	0.00165108	54.7281
1.81	-0.00082738	-0.00131384	0.00155265	57.7997
1.812	-0.00062182	-0.00125292	0.00139874	63.6049
1.814	-0.0003626	-0.00118538	0.0012396	72.9915
1.816	-9.354e-05	-0.00112882	0.00113269	85.263
1.818	0.00014083	-0.00108867	0.00109774	-82.6292
1.82	0.00031275	-0.00105598	0.00110132	-73.5023
1.822	0.00042232	-0.00101249	0.00109704	-67.3585
1.824	0.00049643	-0.00094376	0.00106636	-62.255
1.826	0.00057537	-0.00085539	0.00103089	-56.0736
1.828	0.00069393	-0.00077082	0.00103716	-48.0049
1.83	0.000865	-0.00071068	0.0011195	-39.4064
1.832	0.00107209	-0.00068265	0.00127098	-32.4868
1.834	0.00127438	-0.00068601	0.00144729	-28.294
1.836	0.001423	-0.00071171	0.00159106	-26.5718
1.838	0.00148147	-0.00073995	0.00165598	-26.5408
1.84	0.00144056	-0.00074873	0.00162352	-27.4631
1.842	0.00132179	-0.00072547	0.00150779	-28.7604
1.844	0.00116833	-0.00066762	0.00134563	-29.745
1.846	0.00102688	-0.00057849	0.00117861	-29.3946
1.848	0.00092867	-0.00046493	0.00103855	-26.5944
1.85	0.00087811	-0.00033284	0.000939074	-20.7588
1.852	0.00085274	-0.00018386	0.000872336	-12.1673
1.854	0.00081493	-1.842e-05	0.000815138	-1.29485
1.856	0.00073077	0.00016248	0.000748615	12.5353
1.858	0.00058718	0.00035838	0.000687907	31.3974
1.86	0.00039872	0.00056685	0.000693034	54.8776
1.862	0.00020209	0.00078016	0.000805909	75.4775
1.864	4.159e-05	0.00098571	0.000986587	87.584
1.866	-4.859e-05	0.00116829	0.0011693	-87.6184
1.868	-5.732e-05	0.00131602	0.00131727	-87.506
1.87	-4.4e-07	0.00142578	0.00142578	-89.9823
1.872	8.519e-05	0.00149895	0.00150137	86.7472
1.874	0.00015678	0.00153355	0.00154154	84.1627
1.876	0.00018408	0.00152519	0.00153626	83.1181
1.878	0.00016166	0.00147368	0.00148252	83.7398
1.88	0.00010898	0.00138375	0.00138803	85.4969
1.882	5.939e-05	0.0012627	0.0012641	87.3071
1.884	4.418e-05	0.00112451	0.00112538	87.7501
1.886	7.722e-05	0.00099029	0.000993296	85.5413
1.888	0.00014606	0.00087831	0.000890372	80.5583
1.89	0.00021541	0.00079715	0.000825742	74.8784
1.892	0.00024264	0.00074733	0.000785733	72.0126
1.894	0.00019643	0.00072598	0.000752085	74.8599
1.896	7.071e-05	0.00073198	0.000735387	84.4823
1.898	-0.00011219	0.00076665	0.000774815	-81.6745
1.9	-0.00031063	0.00082818	0.000884519	-69.4402
1.902	-0.00047901	0.00090965	0.00102806	-62.2293
1.904	-0.00058298	0.00100495	0.0011618	-59.8816
1.906	-0.00061099	0.00111156	0.00126841	-61.2038
1.908	-0.00057757	0.00122581	0.00135506	-64.7714
1.91	-0.0005156	0.00134003	0.0014358	-68.9549
1.912	-0.00046084	0.00144456	0.00151629	-72.3064
1.914	-0.00043624	0.00152973	0.00159072	-74.0832
1.916	-0.00044319	0.00158736	0.00164807	-74.4003
1.918	-0.00046301	0.00161222	0.00167739	-73.9766
1.92	-0.00046823	0.00160064	0.00166772	-73.6944
1.922	-0.00043593	0.00155035	0.00161047	-74.295
1.924	-0.00035734	0.00146487	0.00150782	-76.291
1.926	-0.00024332	0.00135188	0.0013736	-79.7968
1.928	-0.00012132	0.00121737	0.0012234	-84.3088
1.93	-2.242e-05	0.00106794	0.00106818	-88.7973
1.932	3.149e-05	0.0009138	0.000914342	88.0263
1.934	3.394e-05	0.00076258	0.000763335	87.4516
1.936	-4.46e-06	0.00061563	0.000615646	-89.5849
1.938	-5.937e-05	0.00047541	0.000479103	-82.8817
1.94	-0.00010145	0.00034794	0.000362428	-73.7447
1.942	-0.00010719	0.00023534	0.000258601	-65.5122
1.944	-6.817e-05	0.00013819	0.00015409	-63.7426
1.946	5.66e-06	6.154e-05	6.17997e-05	84.7451
1.948	9.187e-05	6.07e-06	9.20703e-05	3.78013
1.95	0.00016744	-3.778e-05	0.000171649	-12.7149
1.952	0.00021948	-7.973e-05	0.000233513	-19.9644
1.954	0.00025062	-0.00012138	0.000278466	-25.8418
1.956	0.00027773	-0.00015675	0.000318911	-29.4403
1.958	0.00032382	-0.00017511	0.000368134	-28.4029
1.96	0.00040615	-0.0001677	0.00043941	-22.4358
1.962	0.00052589	-0.00013564	0.000543101	-14.4628
1.964	0.00066505	-9.062e-05	0.000671196	-7.75936
1.966	0.0007926	-4.939e-05	0.000794137	-3.56571
1.968	0.00087651	-2.722e-05	0.000876933	-1.77875
1.97	0.00089575	-2.81e-05	0.000896191	-1.7968
1.972	0.00084716	-4.057e-05	0.000848131	-2.74177
1.974	0.00074429	-4.757e-05	0.000745809	-3.65699
1.976	0.00060908	-3.567e-05	0.000610124	-3.35163
1.978	0.00046038	4.32e-06	0.0004604	0.537622
1.98	0.00030353	7.484e-05	0.00031262	13.8509
1.982	0.00012567	0.00016826	0.00021001	53.2447
1.984	-0.00010065	0.000271	0.000289087	-69.6249
1.986	-0.00040639	0.00037053	0.00054995	-42.3573
1.988	-0.00081131	0.00045807	0.000931693	-29.4493
1.99	-0.00131309	0.00052695	0.00141488	-21.8659
1.992	-0.00188734	0.00056984	0.00197149	-16.8005
1.994	-0.00249573	0.0005772	0.00256161	-13.0221
1.996	-0.00309638	0.00054087	0.00314326	-9.90835
1.998	-0.00365399	0.00046204	0.00368309	-7.20669
2	-0.00414513	0.0003551	0.00416031	-4.89639

## Sheet: Apr28_J6
Time	Fx	Fz	F_resultant	F_direction
0	-0.00064769	0.267542	0.267543	-89.8613
0.002	-0.00054109	0.268534	0.268535	-89.8846
0.004	-0.00043383	0.269489	0.269489	-89.9078
0.006	-0.00032832	0.270366	0.270366	-89.9304
0.008	-0.00022916	0.271153	0.271153	-89.9516
0.01	-0.00014309	0.271858	0.271859	-89.9698
0.012	-7.8e-05	0.272501	0.272501	-89.9836
0.014	-4.17e-05	0.273088	0.273088	-89.9913
0.016	-3.88e-05	0.273616	0.273616	-89.9919
0.018	-6.702e-05	0.274077	0.274077	-89.986
0.02	-0.00011758	0.274464	0.274464	-89.9755
0.022	-0.00017947	0.274776	0.274776	-89.9626
0.024	-0.00024282	0.275016	0.275016	-89.9494
0.026	-0.00029897	0.275186	0.275186	-89.9378
0.028	-0.00034029	0.275289	0.275289	-89.9292
0.03	-0.00036304	0.275322	0.275323	-89.9244
0.032	-0.00036944	0.275287	0.275287	-89.9231
0.034	-0.0003637	0.275197	0.275197	-89.9243
0.036	-0.00034778	0.275079	0.275079	-89.9276
0.038	-0.00032232	0.274956	0.274956	-89.9328
0.04	-0.00028908	0.274845	0.274845	-89.9397
0.042	-0.00025142	0.274757	0.274757	-89.9476
0.044	-0.00021315	0.274697	0.274697	-89.9555
0.046	-0.00017736	0.274657	0.274658	-89.963
0.048	-0.00014715	0.27463	0.27463	-89.9693
0.05	-0.00012704	0.274603	0.274603	-89.9735
0.052	-0.00012182	0.274567	0.274567	-89.9746
0.054	-0.00013347	0.27452	0.27452	-89.9721
0.056	-0.00016025	0.274476	0.274476	-89.9665
0.058	-0.00019856	0.274456	0.274457	-89.9585
0.06	-0.00024459	0.274478	0.274478	-89.9489
0.062	-0.0002946	0.274549	0.274549	-89.9385
0.064	-0.00034472	0.274664	0.274664	-89.9281
0.066	-0.00039183	0.274811	0.274811	-89.9183
0.068	-0.00043488	0.274976	0.274976	-89.9094
0.07	-0.00047468	0.275146	0.275146	-89.9012
0.072	-0.00051223	0.27531	0.27531	-89.8934
0.074	-0.00054767	0.275457	0.275457	-89.8861
0.076	-0.00058084	0.275584	0.275584	-89.8792
0.078	-0.00061172	0.27569	0.275691	-89.8729
0.08	-0.00063914	0.275773	0.275774	-89.8672
0.082	-0.00065997	0.275827	0.275828	-89.8629
0.084	-0.00066991	0.275839	0.27584	-89.8609
0.086	-0.00066395	0.275796	0.275797	-89.8621
0.088	-0.00063639	0.275688	0.275688	-89.8677
0.09	-0.00058267	0.275519	0.275519	-89.8788
0.092	-0.00050205	0.275307	0.275308	-89.8955
0.094	-0.00039825	0.275078	0.275078	-89.917
0.096	-0.00027863	0.27485	0.27485	-89.9419
0.098	-0.00015297	0.274633	0.274633	-89.9681
0.1	-3.133e-05	0.27443	0.27443	-89.9935
0.102	7.764e-05	0.274243	0.274243	89.9838
0.104	0.00016748	0.274075	0.274075	89.965
0.106	0.00023467	0.273928	0.273928	89.9509
0.108	0.00027909	0.273811	0.273811	89.9416
0.11	0.00030438	0.273736	0.273736	89.9363
0.112	0.00031698	0.273722	0.273722	89.9336
0.114	0.00032326	0.273783	0.273783	89.9323
0.116	0.0003267	0.273918	0.273918	89.9317
0.118	0.00032694	0.274111	0.274112	89.9317
0.12	0.00031997	0.27434	0.27434	89.9332
0.122	0.00029921	0.274582	0.274583	89.9376
0.124	0.00025813	0.274827	0.274828	89.9462
0.126	0.00019385	0.275065	0.275065	89.9596
0.128	0.00010969	0.275285	0.275285	89.9772
0.13	1.434e-05	0.275474	0.275474	89.997
0.132	-8.133e-05	0.275621	0.275621	-89.9831
0.134	-0.00016719	0.275725	0.275725	-89.9653
0.136	-0.00023661	0.275797	0.275797	-89.9508
0.138	-0.00028741	0.275854	0.275854	-89.9403
0.14	-0.00031957	0.275905	0.275905	-89.9336
0.142	-0.00033336	0.275949	0.27595	-89.9308
0.144	-0.00032993	0.275977	0.275977	-89.9315
0.146	-0.00031219	0.275979	0.275979	-89.9352
0.148	-0.00028501	0.275954	0.275954	-89.9408
0.15	-0.00025471	0.275903	0.275903	-89.9471
0.152	-0.00022751	0.275834	0.275834	-89.9527
0.154	-0.00020798	0.275757	0.275757	-89.9568
0.156	-0.00019881	0.275677	0.275677	-89.9587
0.158	-0.00020174	0.2756	0.275601	-89.9581
0.16	-0.0002184	0.275535	0.275535	-89.9546
0.162	-0.00024895	0.275489	0.275489	-89.9482
0.164	-0.00029076	0.275468	0.275468	-89.9395
0.166	-0.00033902	0.275474	0.275474	-89.9295
0.168	-0.00038711	0.275503	0.275504	-89.9195
0.17	-0.000427	0.27555	0.27555	-89.9112
0.172	-0.00045143	0.27561	0.27561	-89.9062
0.174	-0.00045617	0.275686	0.275687	-89.9052
0.176	-0.00044009	0.275785	0.275786	-89.9086
0.178	-0.00040464	0.275909	0.275909	-89.916
0.18	-0.00035494	0.276053	0.276053	-89.9263
0.182	-0.00029999	0.27621	0.27621	-89.9378
0.184	-0.00024895	0.276359	0.276359	-89.9484
0.186	-0.00020804	0.276476	0.276476	-89.9569
0.188	-0.00018131	0.276529	0.276529	-89.9624
0.19	-0.00017226	0.276496	0.276496	-89.9643
0.192	-0.00018337	0.276369	0.276369	-89.962
0.194	-0.00021433	0.276155	0.276155	-89.9555
0.196	-0.0002614	0.275881	0.275881	-89.9457
0.198	-0.00031901	0.275585	0.275585	-89.9337
0.2	-0.00038151	0.275301	0.275301	-89.9206
0.202	-0.00044379	0.275048	0.275048	-89.9076
0.204	-0.00050165	0.274835	0.274836	-89.8954
0.206	-0.00055277	0.274667	0.274667	-89.8847
0.208	-0.00059531	0.274543	0.274543	-89.8758
0.21	-0.00062495	0.274459	0.274459	-89.8695
0.212	-0.00063458	0.274408	0.274409	-89.8675
0.214	-0.00061784	0.274385	0.274386	-89.871
0.216	-0.00057277	0.274386	0.274387	-89.8804
0.218	-0.00050226	0.274416	0.274416	-89.8951
0.22	-0.00041218	0.274481	0.274481	-89.914
0.222	-0.0003093	0.274584	0.274584	-89.9355
0.224	-0.00020018	0.274721	0.274722	-89.9583
0.226	-9.097e-05	0.274887	0.274887	-89.981
0.228	1.283e-05	0.275081	0.275081	89.9973
0.23	0.00010727	0.275312	0.275312	89.9777
0.232	0.00018986	0.275581	0.275581	89.9605
0.234	0.00025775	0.27588	0.27588	89.9465
0.236	0.00030684	0.276177	0.276177	89.9363
0.238	0.00033355	0.276432	0.276432	89.9309
0.24	0.00033624	0.276618	0.276618	89.9304
0.242	0.00031532	0.27673	0.27673	89.9347
0.244	0.00027415	0.276778	0.276778	89.9432
0.246	0.00021893	0.276779	0.276779	89.9547
0.248	0.00015537	0.276748	0.276748	89.9678
0.25	8.707e-05	0.276703	0.276703	89.982
0.252	1.76e-05	0.276663	0.276663	89.9964
0.254	-4.868e-05	0.276639	0.276639	-89.9899
0.256	-0.00010818	0.276631	0.276631	-89.9776
0.258	-0.00015945	0.27663	0.276631	-89.967
0.26	-0.00020336	0.276623	0.276623	-89.9579
0.262	-0.00024207	0.276606	0.276606	-89.9499
0.264	-0.00027821	0.276586	0.276586	-89.9424
0.266	-0.00031411	0.276572	0.276573	-89.9349
0.268	-0.00035126	0.276559	0.276559	-89.9272
0.27	-0.00039077	0.276526	0.276526	-89.919
0.272	-0.00043299	0.276449	0.276449	-89.9103
0.274	-0.0004759	0.276309	0.276309	-89.9013
0.276	-0.00051549	0.276098	0.276099	-89.893
0.278	-0.00054795	0.275823	0.275823	-89.8862
0.28	-0.0005705	0.275503	0.275504	-89.8814
0.282	-0.0005812	0.275169	0.27517	-89.879
0.284	-0.00057962	0.274853	0.274853	-89.8792
0.286	-0.00056718	0.274578	0.274578	-89.8816
0.288	-0.00054604	0.274364	0.274365	-89.886
0.29	-0.00051711	0.274228	0.274228	-89.892
0.292	-0.00047867	0.27418	0.274181	-89.9
0.294	-0.00042783	0.274222	0.274222	-89.9106
0.296	-0.00036427	0.274338	0.274338	-89.9239
0.298	-0.00029199	0.274502	0.274502	-89.9391
0.3	-0.00021735	0.274676	0.274676	-89.9547
0.302	-0.00014766	0.274815	0.274815	-89.9692
0.304	-9.133e-05	0.27488	0.27488	-89.981
0.306	-5.571e-05	0.274858	0.274858	-89.9884
0.308	-4.384e-05	0.274763	0.274763	-89.9909
0.31	-5.423e-05	0.274624	0.274624	-89.9887
0.312	-8.307e-05	0.274468	0.274468	-89.9827
0.314	-0.00012628	0.27432	0.27432	-89.9736
0.316	-0.00018008	0.274191	0.274191	-89.9624
0.318	-0.00024065	0.274095	0.274096	-89.9497
0.32	-0.00030415	0.274048	0.274049	-89.9364
0.322	-0.0003677	0.274063	0.274063	-89.9231
0.324	-0.00042989	0.274142	0.274142	-89.9102
0.326	-0.0004887	0.274281	0.274281	-89.8979
0.328	-0.00053939	0.274478	0.274479	-89.8874
0.33	-0.00057613	0.274734	0.274734	-89.8798
0.332	-0.00059545	0.275046	0.275047	-89.876
0.334	-0.00059762	0.275406	0.275407	-89.8757
0.336	-0.00058557	0.275797	0.275797	-89.8784
0.338	-0.00056403	0.27619	0.27619	-89.883
0.34	-0.00053901	0.276553	0.276553	-89.8883
0.342	-0.00051652	0.276862	0.276863	-89.8931
0.344	-0.00050074	0.277112	0.277112	-89.8965
0.346	-0.00049257	0.277312	0.277312	-89.8982
0.348	-0.00049042	0.277489	0.277489	-89.8987
0.35	-0.00049288	0.277664	0.277665	-89.8983
0.352	-0.00049993	0.277842	0.277842	-89.8969
0.354	-0.00051137	0.278004	0.278004	-89.8946
0.356	-0.00052487	0.278126	0.278127	-89.8919
0.358	-0.00053654	0.278185	0.278186	-89.8895
0.36	-0.00054252	0.278161	0.278162	-89.8883
0.362	-0.00053982	0.278044	0.278045	-89.8888
0.364	-0.00052638	0.277832	0.277832	-89.8914
0.366	-0.00050138	0.277522	0.277522	-89.8965
0.368	-0.00046717	0.277118	0.277118	-89.9034
0.37	-0.0004297	0.276633	0.276633	-89.911
0.372	-0.00039487	0.276092	0.276092	-89.9181
0.374	-0.00036414	0.275527	0.275527	-89.9243
0.376	-0.00033479	0.274977	0.274977	-89.9302
0.378	-0.00030365	0.274488	0.274488	-89.9366
0.38	-0.00026962	0.2741	0.2741	-89.9436
0.382	-0.00023292	0.27383	0.27383	-89.9513
0.384	-0.00019335	0.273682	0.273682	-89.9595
0.386	-0.00015027	0.273649	0.273649	-89.9685
0.388	-0.00010426	0.273716	0.273716	-89.9782
0.39	-5.742e-05	0.27386	0.27386	-89.988
0.392	-1.104e-05	0.274052	0.274052	-89.9977
0.394	3.683e-05	0.274263	0.274263	89.9923
0.396	9.061e-05	0.274468	0.274468	89.9811
0.398	0.0001544	0.274647	0.274647	89.9678
0.4	0.00023014	0.274782	0.274782	89.952
0.402	0.00031696	0.274851	0.274852	89.9339
0.404	0.00041195	0.274842	0.274842	89.9141
0.406	0.00051097	0.274751	0.274751	89.8934
0.408	0.00060747	0.274587	0.274587	89.8732
0.41	0.00069344	0.274366	0.274367	89.8552
0.412	0.00076325	0.27411	0.274111	89.8405
0.414	0.00081509	0.273835	0.273836	89.8295
0.416	0.00084859	0.273553	0.273555	89.8223
0.418	0.00086192	0.273271	0.273272	89.8193
0.42	0.00085288	0.272987	0.272989	89.821
0.422	0.00082204	0.272693	0.272694	89.8273
0.424	0.00077341	0.272374	0.272375	89.8373
0.426	0.00071232	0.27203	0.272031	89.85
0.428	0.00064395	0.271677	0.271677	89.8642
0.43	0.00057305	0.271341	0.271342	89.879
0.432	0.0005036	0.271058	0.271058	89.8935
0.434	0.00043841	0.270854	0.270855	89.9073
0.436	0.00037828	0.270741	0.270742	89.9199
0.438	0.00032096	0.270716	0.270717	89.9321
0.44	0.0002616	0.27078	0.27078	89.9446
0.442	0.00019463	0.270942	0.270942	89.9588
0.444	0.00011535	0.271211	0.271211	89.9756
0.446	2.123e-05	0.27158	0.27158	89.9955
0.448	-8.658e-05	0.272016	0.272016	-89.9818
0.45	-0.00020329	0.272473	0.272473	-89.9573
0.452	-0.00032184	0.272903	0.272903	-89.9324
0.454	-0.0004343	0.273277	0.273277	-89.9089
0.456	-0.00053307	0.273581	0.273582	-89.8884
0.458	-0.00061313	0.273813	0.273813	-89.8717
0.46	-0.0006741	0.273973	0.273973	-89.859
0.462	-0.000719	0.274065	0.274066	-89.8497
0.464	-0.00075116	0.2741	0.274101	-89.843
0.466	-0.00077246	0.27409	0.274092	-89.8385
0.468	-0.00078282	0.274055	0.274056	-89.8363
0.47	-0.0007806	0.274014	0.274016	-89.8368
0.472	-0.00076483	0.273987	0.273988	-89.8401
0.474	-0.00073778	0.27398	0.273981	-89.8457
0.476	-0.00070499	0.273996	0.273997	-89.8526
0.478	-0.00067339	0.274024	0.274025	-89.8592
0.48	-0.00064954	0.27405	0.274051	-89.8642
0.482	-0.00063868	0.274055	0.274056	-89.8665
0.484	-0.00064463	0.274034	0.274035	-89.8652
0.486	-0.00066959	0.273994	0.273995	-89.86
0.488	-0.00071291	0.273955	0.273956	-89.8509
0.49	-0.00077018	0.273941	0.273942	-89.8389
0.492	-0.00083421	0.273976	0.273977	-89.8255
0.494	-0.00089663	0.274085	0.274086	-89.8126
0.496	-0.00095005	0.274277	0.274278	-89.8015
0.498	-0.00099053	0.274545	0.274547	-89.7933
0.5	-0.00101873	0.274868	0.27487	-89.7876
0.502	-0.0010384	0.275214	0.275216	-89.7838
0.504	-0.00105369	0.275543	0.275545	-89.7809
0.506	-0.00106781	0.27582	0.275822	-89.7782
0.508	-0.00108311	0.276026	0.276028	-89.7752
0.51	-0.00110068	0.276159	0.276161	-89.7716
0.512	-0.00111971	0.276237	0.276239	-89.7678
0.514	-0.00113835	0.276281	0.276283	-89.7639
0.516	-0.00115547	0.276308	0.27631	-89.7604
0.518	-0.00117149	0.276327	0.276329	-89.7571
0.52	-0.00118743	0.276344	0.276347	-89.7538
0.522	-0.00120389	0.276369	0.276371	-89.7504
0.524	-0.00122156	0.276412	0.276414	-89.7468
0.526	-0.00124201	0.276479	0.276482	-89.7426
0.528	-0.00126864	0.276565	0.276568	-89.7372
0.53	-0.00130557	0.276645	0.276648	-89.7296
0.532	-0.00135444	0.276681	0.276684	-89.7195
0.534	-0.00141354	0.276638	0.276641	-89.7072
0.536	-0.00147943	0.276494	0.276498	-89.6934
0.538	-0.00154725	0.27624	0.276244	-89.6791
0.54	-0.00160993	0.275879	0.275884	-89.6656
0.542	-0.00165957	0.275426	0.275431	-89.6548
0.544	-0.00169142	0.274907	0.274912	-89.6475
0.546	-0.00170518	0.274349	0.274354	-89.6439
0.548	-0.00170098	0.273771	0.273776	-89.644
0.55	-0.00167551	0.27318	0.273185	-89.6486
0.552	-0.00162218	0.272583	0.272588	-89.659
0.554	-0.00153402	0.271992	0.271996	-89.6769
0.556	-0.0014061	0.271421	0.271425	-89.7032
0.558	-0.00123576	0.270886	0.270889	-89.7386
0.56	-0.0010238	0.270394	0.270396	-89.7831
0.562	-0.00077871	0.269952	0.269953	-89.8347
0.564	-0.00051734	0.269573	0.269574	-89.89
0.566	-0.00025975	0.269273	0.269273	-89.9447
0.568	-2.48e-05	0.269071	0.269071	-89.9947
0.57	0.00017186	0.268988	0.268988	89.9634
0.572	0.00031955	0.269041	0.269041	89.9319
0.574	0.0004122	0.269239	0.269239	89.9123
0.576	0.00044533	0.269594	0.269594	89.9054
0.578	0.00041536	0.27012	0.27012	89.9119
0.58	0.00032091	0.270833	0.270833	89.9321
0.582	0.00016313	0.27175	0.27175	89.9656
0.584	-5.539e-05	0.272898	0.272898	-89.9884
0.586	-0.00033329	0.274308	0.274308	-89.9304
0.588	-0.00067304	0.27602	0.276021	-89.8603
0.59	-0.00108056	0.278078	0.27808	-89.7774
0.592	-0.00156229	0.280507	0.280512	-89.6809
0.594	-0.00212233	0.283309	0.283317	-89.5708
0.596	-0.00276166	0.286447	0.28646	-89.4476
0.598	-0.0034805	0.289849	0.28987	-89.312
0.6	-0.00427993	0.293409	0.29344	-89.1643
0.602	-0.0051604	0.296993	0.297037	-89.0046
0.604	-0.00611941	0.300439	0.300501	-88.8331
0.606	-0.00714978	0.303566	0.30365	-88.6508
0.608	-0.00823794	0.306187	0.306298	-88.4588
0.61	-0.00936286	0.308156	0.308299	-88.2597
0.612	-0.0104969	0.30941	0.309588	-88.057
0.614	-0.011606	0.309997	0.310214	-87.8559
0.616	-0.0126485	0.310058	0.310316	-87.664
0.618	-0.0135756	0.309767	0.310065	-87.4906
0.62	-0.0143381	0.309261	0.309593	-87.3455
0.622	-0.0148945	0.308618	0.308977	-87.2369
0.624	-0.0152176	0.307863	0.308238	-87.1702
0.626	-0.015297	0.306984	0.307365	-87.1473
0.628	-0.0151384	0.305957	0.306331	-87.1674
0.63	-0.0147614	0.304767	0.305124	-87.227
0.632	-0.0141981	0.303418	0.30375	-87.3209
0.634	-0.0134892	0.301911	0.302212	-87.4418
0.636	-0.0126802	0.300245	0.300512	-87.5817
0.638	-0.0118201	0.29842	0.298654	-87.7318
0.64	-0.010959	0.296454	0.296656	-87.8829
0.642	-0.010144	0.294392	0.294566	-88.0265
0.644	-0.00941398	0.292327	0.292478	-88.1555
0.646	-0.00879533	0.290382	0.290515	-88.2651
0.648	-0.0083005	0.288682	0.288802	-88.353
0.65	-0.00792956	0.287322	0.287432	-88.4191
0.652	-0.00767324	0.286348	0.286451	-88.465
0.654	-0.00751706	0.285767	0.285865	-88.4932
0.656	-0.00744718	0.285557	0.285655	-88.5061
0.658	-0.00745658	0.285687	0.285784	-88.5049
0.66	-0.00754625	0.286117	0.286217	-88.4892
0.662	-0.00772077	0.286811	0.286915	-88.458
0.664	-0.00798221	0.287736	0.287847	-88.4109
0.666	-0.00832378	0.288877	0.288997	-88.3495
0.668	-0.00872539	0.290237	0.290368	-88.278
0.67	-0.00915511	0.291833	0.291977	-88.2032
0.672	-0.00957698	0.293678	0.293835	-88.1322
0.674	-0.00996341	0.295771	0.295939	-88.0707
0.676	-0.0103061	0.298089	0.298267	-88.0199
0.678	-0.0106173	0.3006	0.300788	-87.9771
0.68	-0.0109211	0.30328	0.303476	-87.9377
0.682	-0.0112411	0.306124	0.30633	-87.897
0.684	-0.0115899	0.309137	0.309354	-87.8529
0.686	-0.0119645	0.312297	0.312527	-87.806
0.688	-0.0123477	0.315539	0.315781	-87.759
0.69	-0.012716	0.318766	0.31902	-87.7156
0.692	-0.0130487	0.32188	0.322144	-87.6785
0.694	-0.0133352	0.32479	0.325064	-87.6489
0.696	-0.0135763	0.327412	0.327694	-87.6256
0.698	-0.0137809	0.329687	0.329975	-87.6064
0.7	-0.0139584	0.331612	0.331906	-87.5897
0.702	-0.0141128	0.333254	0.333553	-87.5751
0.704	-0.0142413	0.334719	0.335022	-87.5637
0.706	-0.0143397	0.336125	0.336431	-87.5571
0.708	-0.0144111	0.337567	0.337874	-87.5555
0.71	-0.0144729	0.339106	0.339414	-87.5561
0.712	-0.014558	0.340756	0.341067	-87.5537
0.714	-0.0147087	0.342465	0.342781	-87.5407
0.716	-0.0149662	0.344115	0.34444	-87.5097
0.718	-0.0153583	0.34556	0.345902	-87.4552
0.72	-0.0158932	0.346699	0.347063	-87.3753
0.722	-0.0165583	0.347509	0.347903	-87.272
0.724	-0.0173217	0.348074	0.348504	-87.1511
0.726	-0.0181352	0.348552	0.349024	-87.0216
0.728	-0.0189412	0.349117	0.34963	-86.8945
0.73	-0.0196825	0.349896	0.35045	-86.7804
0.732	-0.0203108	0.350949	0.351536	-86.6878
0.734	-0.0207905	0.352248	0.352861	-86.6222
0.736	-0.0210989	0.353696	0.354325	-86.5862
0.738	-0.0212289	0.355165	0.355799	-86.5794
0.74	-0.0211922	0.356552	0.357181	-86.5985
0.742	-0.0210212	0.357819	0.358436	-86.6378
0.744	-0.0207656	0.358992	0.359592	-86.6895
0.746	-0.0204807	0.360129	0.36071	-86.7451
0.748	-0.0202137	0.361284	0.361849	-86.7977
0.75	-0.0199909	0.362465	0.363016	-86.8432
0.752	-0.0198142	0.363614	0.364153	-86.8809
0.754	-0.0196684	0.364631	0.365161	-86.9124
0.756	-0.0195361	0.365426	0.365948	-86.9398
0.758	-0.0194109	0.365976	0.36649	-86.964
0.76	-0.0193016	0.366355	0.366863	-86.9841
0.762	-0.0192267	0.366698	0.367202	-86.9986
0.764	-0.0192025	0.367108	0.36761	-87.0057
0.766	-0.019234	0.3676	0.368103	-87.0048
0.768	-0.0193151	0.368122	0.368629	-86.9965
0.77	-0.0194401	0.368612	0.369124	-86.9811
0.772	-0.0196107	0.36905	0.36957	-86.9583
0.774	-0.0198301	0.369479	0.370011	-86.9279
0.776	-0.0200876	0.369966	0.370511	-86.8921
0.778	-0.0203492	0.370547	0.371105	-86.8567
0.78	-0.0205607	0.371195	0.371764	-86.8296
0.782	-0.0206646	0.371814	0.372388	-86.8189
0.784	-0.0206239	0.372254	0.372825	-86.8289
0.786	-0.0204387	0.372391	0.372952	-86.8585
0.788	-0.0201453	0.372189	0.372734	-86.9018
0.79	-0.0197999	0.371682	0.372209	-86.9507
0.792	-0.0194548	0.370937	0.371447	-86.9977
0.794	-0.0191423	0.370036	0.37053	-87.0387
0.796	-0.0188689	0.369073	0.369555	-87.0733
0.798	-0.0186244	0.368182	0.368653	-87.1042
0.8	-0.0183968	0.367541	0.368001	-87.1345
0.802	-0.0181854	0.367367	0.367817	-87.1661
0.804	-0.0180003	0.367863	0.368303	-87.1986
0.806	-0.017855	0.369145	0.369577	-87.2308
0.808	-0.0177593	0.371175	0.3716	-87.2607
0.81	-0.0177147	0.373775	0.374195	-87.2866
0.812	-0.0177158	0.376703	0.37712	-87.3075
0.814	-0.0177564	0.379734	0.380149	-87.3228
0.816	-0.0178401	0.382712	0.383127	-87.3311
0.818	-0.0179868	0.385566	0.385986	-87.3291
0.82	-0.018231	0.388284	0.388712	-87.3118
0.822	-0.0186105	0.39086	0.391303	-87.274
0.824	-0.0191522	0.393271	0.393737	-87.2119
0.826	-0.0198599	0.395491	0.395989	-87.1253
0.828	-0.0207068	0.397515	0.398054	-87.0181
0.83	-0.0216393	0.399372	0.399958	-86.8986
0.832	-0.0225915	0.40111	0.401746	-86.7764
0.834	-0.0235047	0.402745	0.40343	-86.6599
0.836	-0.0243447	0.404225	0.404957	-86.5535
0.838	-0.0251094	0.405446	0.406222	-86.4562
0.84	-0.0258212	0.406329	0.407148	-86.3639
0.842	-0.0265059	0.406867	0.40773	-86.2727
0.844	-0.0271704	0.407101	0.408006	-86.1817
0.846	-0.0277914	0.407073	0.408021	-86.0944
0.848	-0.0283194	0.406818	0.407803	-86.018
0.85	-0.0286905	0.406339	0.40735	-85.9612
0.852	-0.0288438	0.405599	0.406623	-85.9323
0.854	-0.0287395	0.404549	0.405569	-85.9365
0.856	-0.028371	0.403158	0.404155	-85.9746
0.858	-0.0277654	0.401413	0.402372	-86.0432
0.86	-0.0269719	0.399334	0.400244	-86.136
0.862	-0.0260476	0.39702	0.397873	-86.2463
0.864	-0.0250456	0.394654	0.395447	-86.3687
0.866	-0.0240072	0.392461	0.393195	-86.4995
0.868	-0.0229586	0.390642	0.391316	-86.6365
0.87	-0.0219157	0.38934	0.389956	-86.7782
0.872	-0.0208953	0.388636	0.389197	-86.9224
0.874	-0.0199237	0.388525	0.389035	-87.0644
0.876	-0.0190395	0.388891	0.389357	-87.1971
0.878	-0.0182876	0.389532	0.389961	-87.3121
0.88	-0.0177084	0.390231	0.390633	-87.4018
0.882	-0.0173264	0.390838	0.391222	-87.4617
0.884	-0.0171454	0.3913	0.391675	-87.4911
0.886	-0.017154	0.391639	0.392014	-87.492
0.888	-0.0173382	0.391899	0.392282	-87.4668
0.89	-0.0176904	0.39212	0.392519	-87.4169
0.892	-0.0182098	0.392339	0.392761	-87.3426
0.894	-0.0188923	0.392564	0.393019	-87.2447
0.896	-0.0197208	0.392772	0.393267	-87.1256
0.898	-0.0206589	0.392943	0.393486	-86.9905
0.9	-0.0216495	0.393113	0.393708	-86.8478
0.902	-0.0226195	0.393358	0.394008	-86.7089
0.904	-0.0234938	0.393738	0.394439	-86.5853
0.906	-0.0242141	0.394264	0.395007	-86.4855
0.908	-0.0247502	0.394921	0.395695	-86.4139
0.91	-0.025101	0.3957	0.396495	-86.3703
0.912	-0.0252844	0.396607	0.397412	-86.3522
0.914	-0.0253222	0.397644	0.39845	-86.3563
0.916	-0.0252278	0.398791	0.399588	-86.3803
0.918	-0.0250013	0.399986	0.400766	-86.4234
0.92	-0.0246354	0.401148	0.401904	-86.4857
0.922	-0.0241273	0.402232	0.402955	-86.5673
0.924	-0.0234899	0.403255	0.403939	-86.6662
0.926	-0.022758	0.404279	0.404919	-86.7781
0.928	-0.0219841	0.405376	0.405971	-86.8958
0.93	-0.0212291	0.406609	0.407162	-87.0113
0.932	-0.0205503	0.408032	0.408549	-87.1168
0.934	-0.0199956	0.409688	0.410176	-87.2058
0.936	-0.0196039	0.411595	0.412062	-87.2731
0.938	-0.0194084	0.41369	0.414145	-87.3139
0.94	-0.0194378	0.415808	0.416262	-87.3235
0.942	-0.0197149	0.417728	0.418193	-87.2979
0.944	-0.020251	0.419241	0.41973	-87.2345
0.946	-0.0210372	0.420204	0.42073	-87.1339
0.948	-0.0220413	0.420569	0.421146	-87
0.95	-0.0232109	0.420421	0.421061	-86.84
0.952	-0.0244813	0.419979	0.420692	-86.6639
0.954	-0.0257839	0.419562	0.420353	-86.4833
0.956	-0.0270527	0.419544	0.420416	-86.3106
0.958	-0.0282277	0.420314	0.421261	-86.1579
0.96	-0.0292558	0.422209	0.423221	-86.0362
0.962	-0.0300855	0.425466	0.426528	-85.9552
0.964	-0.0306533	0.430188	0.431279	-85.9243
0.966	-0.0308696	0.436349	0.437439	-85.9533
0.968	-0.0306136	0.44381	0.444865	-86.054
0.97	-0.0297401	0.452386	0.453362	-86.2387
0.972	-0.0280927	0.461886	0.46274	-86.5195
0.974	-0.0255198	0.472147	0.472836	-86.9061
0.976	-0.0218851	0.483034	0.48353	-87.4058
0.978	-0.0170683	0.494457	0.494752	-88.023
0.98	-0.0109586	0.506355	0.506473	-88.7602
0.982	-0.0034535	0.518666	0.518678	-89.6185
0.984	0.00553579	0.531306	0.531335	89.403
0.986	0.0160727	0.544149	0.544386	88.3081
0.988	0.0281806	0.557045	0.557758	87.1039
0.99	0.0418273	0.569887	0.57142	85.8023
0.992	0.0569104	0.58266	0.585432	84.4214
0.994	0.0732493	0.595404	0.599893	82.9865
0.996	0.0905898	0.60813	0.614841	81.5273
0.998	0.108622	0.620759	0.630191	80.0747
1	0.127007	0.633112	0.645726	78.6566
1.002	0.145403	0.644912	0.6611	77.2945
1.004	0.163479	0.655814	0.675882	76.0028
1.006	0.180913	0.665482	0.689634	74.7915
1.008	0.197393	0.673702	0.702024	73.6696
1.01	0.212632	0.680436	0.712885	72.6463
1.012	0.226409	0.68577	0.722178	71.7292
1.014	0.238609	0.689851	0.729951	70.9203
1.016	0.249268	0.692891	0.736364	70.2138
1.018	0.2586	0.695165	0.741706	69.5949
1.02	0.266971	0.696922	0.746307	69.0396
1.022	0.274822	0.698336	0.750467	68.5185
1.024	0.282547	0.699563	0.754467	68.0066
1.026	0.290398	0.700816	0.7586	67.4923
1.028	0.29844	0.702339	0.763116	66.9783
1.03	0.306595	0.704351	0.768187	66.4771
1.032	0.314747	0.707046	0.773938	66.0034
1.034	0.322835	0.710588	0.780486	65.5667
1.036	0.330896	0.715089	0.787937	65.1684
1.038	0.339028	0.720597	0.796367	64.8039
1.04	0.347289	0.727097	0.805779	64.4691
1.042	0.355613	0.734492	0.816051	64.1655
1.044	0.363779	0.742629	0.826941	63.902
1.046	0.371486	0.751326	0.838148	63.6903
1.048	0.378479	0.760382	0.849369	63.5382
1.05	0.384662	0.769558	0.86034	63.4419
1.052	0.390122	0.778552	0.870827	63.3852
1.054	0.395048	0.787005	0.880591	63.345
1.056	0.39958	0.794537	0.889355	63.3017
1.058	0.403672	0.800752	0.896747	63.2466
1.06	0.407048	0.805182	0.902223	63.1818
1.062	0.409271	0.807272	0.905091	63.1159
1.064	0.409866	0.806426	0.904607	63.058
1.066	0.408436	0.802043	0.900051	63.0128
1.068	0.404696	0.793548	0.890785	62.9792
1.07	0.398419	0.780489	0.876299	62.9569
1.072	0.389346	0.76256	0.856206	62.9522
1.074	0.37713	0.73957	0.830176	62.9815
1.076	0.361387	0.711422	0.797948	63.0704
1.078	0.34183	0.678177	0.759455	63.25
1.08	0.318444	0.640164	0.714994	63.5523
1.082	0.291596	0.598076	0.665374	64.0082
1.084	0.262039	0.552984	0.611928	64.6454
1.086	0.230807	0.506212	0.556347	65.4894
1.088	0.199039	0.459154	0.500439	66.5637
1.09	0.167807	0.413121	0.445902	67.8933
1.092	0.13801	0.36927	0.394217	69.5074
1.094	0.110336	0.328594	0.346623	71.4388
1.096	0.0852862	0.291899	0.304104	73.7129
1.098	0.0632088	0.259739	0.26732	76.3226
1.1	0.0443169	0.232353	0.236542	79.2016
1.102	0.0286857	0.209682	0.211635	82.21
1.104	0.016237	0.191462	0.192149	85.1526
1.106	0.00673221	0.177319	0.177446	87.8257
1.108	-0.00020309	0.166795	0.166795	-89.9302
1.11	-0.00501856	0.159364	0.159443	-88.1963
1.112	-0.00816493	0.154498	0.154714	-86.9748
1.114	-0.0100332	0.151744	0.152075	-86.2171
1.116	-0.0109218	0.150729	0.151124	-85.8556
1.118	-0.0110402	0.15114	0.151542	-85.8222
1.12	-0.0105459	0.152671	0.153034	-86.0485
1.122	-0.00958885	0.154987	0.155284	-86.4597
1.124	-0.00833949	0.157727	0.157947	-86.9734
1.126	-0.00698675	0.160561	0.160713	-87.5084
1.128	-0.00570875	0.163252	0.163352	-87.9972
1.13	-0.00463122	0.165652	0.165717	-88.3986
1.132	-0.00379815	0.167654	0.167697	-88.7022
1.134	-0.00317222	0.169187	0.169217	-88.9258
1.136	-0.00266747	0.170234	0.170255	-89.1023
1.138	-0.00219886	0.170834	0.170849	-89.2626
1.14	-0.00172475	0.171066	0.171075	-89.4223
1.142	-0.00126336	0.171038	0.171043	-89.5768
1.144	-0.00087673	0.170875	0.170877	-89.706
1.146	-0.00063145	0.170681	0.170683	-89.788
1.148	-0.00055661	0.170515	0.170516	-89.813
1.15	-0.00061843	0.170386	0.170387	-89.792
1.152	-0.00072692	0.170289	0.17029	-89.7554
1.154	-0.00077454	0.170222	0.170223	-89.7393
1.156	-0.00068524	0.17019	0.170191	-89.7693
1.158	-0.00044835	0.170201	0.170202	-89.8491
1.16	-0.00012323	0.17025	0.17025	-89.9585
1.162	0.00018798	0.170306	0.170306	89.9368
1.164	0.00038852	0.170329	0.170329	89.8693
1.166	0.00043383	0.170287	0.170288	89.854
1.168	0.0003529	0.170134	0.170135	89.8812
1.17	0.00023111	0.169809	0.169809	89.922
1.172	0.00016302	0.169279	0.169279	89.9448
1.174	0.00020082	0.168555	0.168555	89.9317
1.176	0.00032776	0.167698	0.167698	89.888
1.178	0.00046916	0.166821	0.166822	89.8389
1.18	0.00053176	0.166033	0.166034	89.8165
1.182	0.00045221	0.165358	0.165359	89.8433
1.184	0.00023381	0.164767	0.164767	89.9187
1.186	-4.833e-05	0.164236	0.164236	-89.9831
1.188	-0.00028078	0.163769	0.163769	-89.9018
1.19	-0.00036813	0.163372	0.163372	-89.8709
1.192	-0.00028206	0.16305	0.16305	-89.9009
1.194	-7.662e-05	0.162783	0.162783	-89.973
1.196	0.00013779	0.162477	0.162477	89.9514
1.198	0.00025071	0.161997	0.161997	89.9113
1.2	0.00021073	0.161231	0.161231	89.9251
1.202	5.173e-05	0.160099	0.160099	89.9815
1.204	-0.00012906	0.158554	0.158554	-89.9534
1.206	-0.00022478	0.156594	0.156595	-89.9178
1.208	-0.00017355	0.15424	0.15424	-89.9355
1.21	1.312e-05	0.151518	0.151518	89.995
1.212	0.00025938	0.148501	0.148501	89.8999
1.214	0.00046557	0.145316	0.145317	89.8164
1.216	0.00056155	0.142127	0.142129	89.7736
1.218	0.00054465	0.139127	0.139128	89.7757
1.22	0.00048089	0.136492	0.136493	89.7981
1.222	0.00047005	0.134308	0.134309	89.7995
1.224	0.00059187	0.132553	0.132555	89.7442
1.226	0.00086114	0.131123	0.131126	89.6237
1.228	0.00121613	0.129844	0.12985	89.4634
1.23	0.00154629	0.128509	0.128518	89.3106
1.232	0.00174504	0.126949	0.126961	89.2125
1.234	0.0017606	0.125048	0.12506	89.1934
1.236	0.00161956	0.122749	0.12276	89.2441
1.238	0.00141405	0.12006	0.120068	89.3252
1.24	0.00125974	0.116999	0.117006	89.3831
1.242	0.00124387	0.113566	0.113572	89.3725
1.244	0.00138901	0.109792	0.109801	89.2752
1.246	0.00164843	0.105742	0.105755	89.1069
1.248	0.00193153	0.101454	0.101473	88.9093
1.25	0.00214467	0.0969619	0.0969856	88.7329
1.252	0.00222972	0.0923105	0.0923374	88.6163
1.254	0.0021851	0.0875361	0.0875633	88.5701
1.256	0.00206	0.0826835	0.0827092	88.5728
1.258	0.00192559	0.0778148	0.0778386	88.5825
1.26	0.00183863	0.0729513	0.0729745	88.5563
1.262	0.00181367	0.0680642	0.0680884	88.4736
1.264	0.00181908	0.0631305	0.0631567	88.3495
1.266	0.00180261	0.0581447	0.0581726	88.2243
1.268	0.00172931	0.0531119	0.05314	88.1351
1.27	0.00160498	0.0480851	0.0481119	88.0883
1.272	0.00147262	0.0431705	0.0431956	88.0463
1.274	0.00138784	0.0384847	0.0385097	87.9347
1.276	0.0013881	0.03414	0.0341682	87.6717
1.278	0.0014707	0.0302338	0.0302696	87.2151
1.28	0.00158971	0.0268138	0.0268609	86.6071
1.282	0.00167518	0.0238682	0.0239269	85.9853
1.284	0.00166785	0.0213427	0.0214077	85.5316
1.286	0.00155151	0.0191562	0.019219	85.3696
1.288	0.00136455	0.0172232	0.0172772	85.4701
1.29	0.00118371	0.0154725	0.0155177	85.6252
1.292	0.00108734	0.0138607	0.0139033	85.5145
1.294	0.00111636	0.0123732	0.0124235	84.8445
1.296	0.00125283	0.0110048	0.0110758	83.5052
1.298	0.00142892	0.00974208	0.00984632	81.6556
1.3	0.00156101	0.00856051	0.00870167	79.6657
1.302	0.00159157	0.00742835	0.00759694	77.9069
1.304	0.00151902	0.00633154	0.00651121	76.509
1.306	0.00139824	0.00529429	0.00547582	75.2058
1.308	0.00130998	0.00435826	0.00455088	73.2706
1.31	0.00131773	0.00356021	0.00379625	69.6891
1.312	0.00143484	0.00293633	0.00326815	63.9575
1.314	0.00161843	0.0025039	0.00298141	57.1228
1.316	0.00179194	0.00223419	0.00286403	51.2685
1.318	0.00188367	0.00207957	0.00280586	47.8298
1.32	0.0018624	0.00200608	0.00273731	47.1271
1.322	0.00175346	0.00198432	0.00264805	48.5343
1.324	0.00162677	0.00199901	0.00257729	50.8617
1.326	0.00156099	0.00206208	0.00258628	52.8744
1.328	0.00160147	0.00217374	0.00269997	53.6196
1.33	0.00173573	0.00230686	0.00288693	53.0414
1.332	0.00190021	0.00243797	0.00309103	52.0663
1.334	0.00201285	0.00254366	0.00324373	51.6447
1.336	0.00201451	0.00259154	0.00328243	52.1406
1.338	0.00189853	0.00256689	0.0031927	53.5125
1.34	0.00171298	0.00247502	0.00300999	55.3126
1.342	0.00153512	0.00232533	0.00278635	56.5683
1.344	0.00143251	0.0021409	0.00257595	56.2129
1.346	0.00142922	0.00195043	0.00241803	53.7671
1.348	0.00149322	0.00175688	0.00230572	49.6379
1.35	0.00155161	0.00154754	0.00219143	44.9248
1.352	0.001527	0.00132681	0.00202291	40.9874
1.354	0.00137661	0.00111523	0.00177166	39.0119
1.356	0.00111422	0.00094049	0.00145808	40.167
1.358	0.0008034	0.0008382	0.00116105	46.2144
1.36	0.00052625	0.00083224	0.000984664	57.6936
1.362	0.00034469	0.00091476	0.000977546	69.3531
1.364	0.00027391	0.00105796	0.00109284	75.4846
1.366	0.00027899	0.00122983	0.00126108	77.2186
1.368	0.00029461	0.00139542	0.00142618	78.0784
1.37	0.00025872	0.00152245	0.00154428	80.3555
1.372	0.0001446	0.0015905	0.00159706	84.8052
1.374	-2.516e-05	0.00158935	0.00158955	-89.0931
1.376	-0.00019095	0.00151434	0.00152633	-82.8132
1.378	-0.00028896	0.00137447	0.00140452	-78.1274
1.38	-0.00028613	0.00119757	0.00123128	-76.5625
1.382	-0.00019776	0.00101359	0.0010327	-78.9598
1.384	-8.058e-05	0.00084353	0.00084737	-84.5433
1.386	-5.2e-06	0.00071	0.000710019	-89.5804
1.388	-2.14e-05	0.00063545	0.00063581	-88.0712
1.39	-0.00013423	0.00062969	0.000643838	-77.9665
1.392	-0.00030344	0.00069509	0.000758437	-66.4164
1.394	-0.00046599	0.00082849	0.000950548	-60.6441
1.396	-0.00056975	0.00100984	0.00115948	-60.5684
1.398	-0.00059965	0.0012103	0.00135071	-63.6436
1.4	-0.00058272	0.00140881	0.00152457	-67.5288
1.402	-0.00057056	0.00158518	0.00168474	-70.2045
1.404	-0.00061109	0.00171623	0.00182178	-70.4009
1.406	-0.00072308	0.00178928	0.00192986	-67.9955
1.408	-0.00088318	0.00179672	0.00200205	-63.8235
1.41	-0.00103146	0.00172587	0.00201061	-59.1355
1.412	-0.00109669	0.00157745	0.00192122	-55.1918
1.414	-0.00103094	0.00137205	0.0017162	-53.0793
1.416	-0.00083527	0.00113034	0.00140547	-53.5373
1.418	-0.0005608	0.00087385	0.00103832	-57.3094
1.42	-0.0002836	0.0006303	0.000691164	-65.7749
1.422	-6.829e-05	0.00041477	0.000420354	-80.6504
1.424	6.137e-05	0.00022766	0.000235787	74.9135
1.426	0.00013041	7.156e-05	0.000148753	28.7549
1.428	0.00019539	-5.293e-05	0.000202432	-15.1573
1.43	0.00031237	-0.00015334	0.000347977	-26.1461
1.432	0.00050718	-0.00023184	0.000557657	-24.5659
1.434	0.00076183	-0.00028305	0.000812713	-20.382
1.436	0.00102384	-0.00030719	0.00106893	-16.7012
1.438	0.00123237	-0.00030995	0.00127075	-14.1175
1.44	0.00134695	-0.0002968	0.00137926	-12.4265
1.442	0.0013668	-0.00027788	0.00139476	-11.492
1.444	0.00133164	-0.00026501	0.00135775	-11.2554
1.446	0.00130109	-0.0002612	0.00132705	-11.3515
1.448	0.0013219	-0.00026507	0.00134821	-11.3387
1.45	0.00140271	-0.00027698	0.00142979	-11.17
1.452	0.00151166	-0.0002935	0.00153989	-10.9877
1.454	0.00159534	-0.00030797	0.00162479	-10.9262
1.456	0.00160806	-0.00031663	0.00163894	-11.1391
1.458	0.0015364	-0.00031484	0.00156833	-11.5808
1.46	0.00140688	-0.00029397	0.00143726	-11.8022
1.462	0.00127375	-0.00024641	0.00129737	-10.9488
1.464	0.00119198	-0.00016622	0.00120351	-7.93863
1.466	0.00118816	-4.813e-05	0.00118913	-2.31967
1.468	0.00124644	0.00010593	0.00125093	4.85767
1.47	0.0013185	0.00028581	0.00134912	12.2307
1.472	0.00135003	0.000486	0.00143484	19.7985
1.474	0.00130884	0.00070869	0.00148839	28.434
1.476	0.00120136	0.00094809	0.00153041	38.2798
1.478	0.00106962	0.00118774	0.00159838	47.9954
1.48	0.0009707	0.00141308	0.00171437	55.5133
1.482	0.00094848	0.00161115	0.0018696	59.5148
1.484	0.00101047	0.00176599	0.00203464	60.2225
1.486	0.0011223	0.00186773	0.00217898	58.9988
1.488	0.00122491	0.0019169	0.00227484	57.4212
1.49	0.00126351	0.00191783	0.00229663	56.6222
1.492	0.0012123	0.00188282	0.00223935	57.2235
1.494	0.0010843	0.00183572	0.00213204	59.431
1.496	0.00092303	0.00179424	0.00201774	62.7769
1.498	0.00078077	0.00175773	0.00192333	66.0496
1.5	0.00069373	0.001716	0.00185092	67.9879
1.502	0.00066476	0.00165134	0.00178012	68.0724
1.504	0.00066256	0.00154054	0.00167698	66.7283
1.506	0.00064137	0.0013756	0.00151777	65.0028
1.508	0.00056934	0.00116657	0.00129809	63.9855
1.51	0.00044635	0.00092197	0.00102433	64.1672
1.512	0.00030404	0.00065321	0.000720502	65.0401
1.514	0.00019184	0.00038677	0.000431733	63.6183
1.516	0.00015366	0.00014975	0.000214561	44.2617
1.518	0.00020536	-3.769e-05	0.00020879	-10.3998
1.52	0.00032547	-0.00015339	0.000359804	-25.2339
1.522	0.00046478	-0.00018048	0.000498591	-21.2218
1.524	0.00056963	-0.00011743	0.000581608	-11.6484
1.526	0.00060773	3.067e-05	0.000608503	2.88907
1.528	0.0005836	0.00025438	0.00063663	23.5515
1.53	0.00053526	0.00053126	0.000754149	44.7851
1.532	0.0005137	0.00083243	0.000978176	58.3209
1.534	0.00055524	0.00113135	0.00126026	63.8593
1.536	0.00066112	0.00139955	0.00154784	64.7149
1.538	0.00079664	0.00161412	0.00180001	63.7316
1.54	0.00090988	0.00177329	0.0019931	62.8375
1.542	0.00095805	0.00188938	0.0021184	63.1118
1.544	0.00092938	0.00197273	0.00218069	64.7742
1.546	0.00085009	0.00203064	0.0022014	67.2843
1.548	0.00076978	0.00206817	0.00220678	69.5846
1.55	0.0007337	0.00208239	0.00220786	70.5908
1.552	0.00075986	0.00206781	0.002203	69.8231
1.554	0.00083086	0.00203227	0.00219555	67.7636
1.556	0.00090174	0.0019952	0.00218951	65.6792
1.558	0.00092146	0.00197108	0.00217583	64.9444
1.56	0.00085966	0.00196769	0.00214728	66.4001
1.562	0.00072362	0.00199299	0.00212029	70.0449
1.564	0.00055459	0.00205141	0.00212505	74.872
1.566	0.00040771	0.00214008	0.00217857	79.2137
1.568	0.00032647	0.00225098	0.00227453	81.7477
1.57	0.00032415	0.0023676	0.00238969	82.2041
1.572	0.00038082	0.00246263	0.0024919	81.2094
1.574	0.0004531	0.00250802	0.00254862	79.7594
1.576	0.00049222	0.00248388	0.00253218	78.7912
1.578	0.0004675	0.00237837	0.00242388	78.8795
1.58	0.000383	0.00218902	0.00222227	80.0757
1.582	0.00027501	0.00192254	0.00194211	81.8593
1.584	0.0001916	0.0015864	0.00159793	83.1134
1.586	0.00016499	0.00118798	0.00119938	82.0932
1.588	0.0001937	0.0007415	0.000766382	75.3599
1.59	0.0002461	0.00026407	0.000360968	47.0173
1.592	0.00028095	-0.00022498	0.000359929	-38.6872
1.594	0.00027025	-0.00069483	0.000745536	-68.7467
1.596	0.00021252	-0.00110859	0.00112878	-79.1479
1.598	0.0001329	-0.0014363	0.00144244	-84.7135
1.6	7.136e-05	-0.00165818	0.00165971	-87.5358
1.602	6.364e-05	-0.00177139	0.00177253	-87.9424
1.604	0.00012329	-0.00179462	0.00179885	-86.07
1.606	0.00023376	-0.00175595	0.00177144	-82.4171
1.608	0.00035568	-0.00168218	0.00171937	-78.0612
1.61	0.0004464	-0.0016008	0.00166188	-74.4183
1.612	0.00048119	-0.00153592	0.00160953	-72.6047
1.614	0.00046599	-0.001495	0.00156594	-72.6878
1.616	0.00043433	-0.0014691	0.00153196	-73.53
1.618	0.00042783	-0.00144784	0.00150973	-73.5378
1.62	0.00047292	-0.00142385	0.00150033	-71.6265
1.622	0.00056928	-0.00138856	0.00150073	-67.7074
1.624	0.00069269	-0.0013354	0.00150436	-62.5836
1.626	0.00080765	-0.00126115	0.0014976	-57.3642
1.628	0.00088432	-0.00116561	0.0014631	-52.8133
1.63	0.00091267	-0.00105618	0.00139588	-49.1689
1.632	0.00090657	-0.0009445	0.00130918	-46.1739
1.634	0.00089632	-0.00084081	0.00122896	-43.1697
1.636	0.00091224	-0.00076046	0.00118764	-39.8152
1.638	0.0009663	-0.00072246	0.00120652	-36.7838
1.64	0.00104285	-0.00072888	0.00127232	-34.9509
1.642	0.00110521	-0.00076064	0.00134166	-34.537
1.644	0.00111383	-0.00080218	0.00137263	-35.7614
1.646	0.00104572	-0.00085365	0.00134991	-39.2257
1.648	0.0009059	-0.00091726	0.00128919	-45.357
1.65	0.00072509	-0.00098776	0.00122533	-53.7185
1.652	0.00054495	-0.00105222	0.00118496	-62.6201
1.654	0.00039834	-0.00108728	0.00115795	-69.879
1.656	0.00029421	-0.00106577	0.00110563	-74.5676
1.658	0.0002158	-0.0009744	0.000998011	-77.5123
1.66	0.00013336	-0.00082073	0.000831494	-80.7707
1.662	2.239e-05	-0.00062486	0.000625261	-87.9479
1.664	-0.00012239	-0.00041201	0.000429804	73.4556
1.666	-0.00028219	-0.00020775	0.000350416	36.3607
1.668	-0.00042147	-2.892e-05	0.000422461	3.92531
1.67	-0.00050555	0.00012109	0.00051985	-13.4698
1.672	-0.00051869	0.00024731	0.000574632	-25.4917
1.674	-0.00047239	0.00035951	0.000593633	-37.2728
1.676	-0.00040072	0.00046916	0.000616999	-49.4986
1.678	-0.00034448	0.00058159	0.000675954	-59.3614
1.68	-0.00033006	0.00069615	0.000770431	-64.6333
1.682	-0.00035499	0.00081189	0.000886106	-66.3832
1.684	-0.00038993	0.00092342	0.00100237	-67.1073
1.686	-0.00039562	0.00101982	0.00109387	-68.7972
1.688	-0.00034388	0.001091	0.00114391	-72.5053
1.69	-0.00023199	0.00112361	0.00114731	-78.3342
1.692	-8.293e-05	0.00109894	0.00110206	-85.6844
1.694	6.75e-05	0.00100762	0.00100988	86.1675
1.696	0.00018769	0.00085589	0.000876228	77.6313
1.698	0.00026427	0.0006524	0.000703892	67.9484
1.7	0.000308	0.00040142	0.000505966	52.5018
1.702	0.00034818	0.00010677	0.000364183	17.0482
1.704	0.00041694	-0.00022969	0.000476021	-28.8501
1.706	0.00053192	-0.00060619	0.000806477	-48.7337
1.708	0.00068717	-0.00100922	0.00122095	-55.7494
1.71	0.0008558	-0.00141206	0.00165115	-58.7814
1.712	0.00100171	-0.00178731	0.00204888	-60.7313
1.714	0.00109531	-0.00211337	0.00238034	-62.6034
1.716	0.00112716	-0.00237597	0.00262978	-64.6203
1.718	0.0011131	-0.00257371	0.0028041	-66.6121
1.72	0.00108636	-0.00271324	0.00292264	-68.1792
1.722	0.00107959	-0.00279371	0.00299505	-68.8717
1.724	0.0011074	-0.00280308	0.0030139	-68.4427
1.726	0.00115869	-0.00272893	0.00296473	-66.9942
1.728	0.00120184	-0.00256582	0.00283335	-64.9014
1.73	0.00120153	-0.00231502	0.00260825	-62.57
1.732	0.00113876	-0.00198513	0.00228856	-60.1595
1.734	0.00102234	-0.00159435	0.00189397	-57.3309
1.736	0.00088487	-0.00116868	0.00146588	-52.8687
1.738	0.00076666	-0.00073793	0.0010641	-43.9061
1.74	0.00069705	-0.00033002	0.000771228	-25.3353
1.742	0.00068217	3.721e-05	0.000683184	3.12219
1.744	0.00070413	0.000355	0.000788558	26.7558
1.746	0.00073142	0.00061474	0.000955448	40.0462
1.748	0.00073444	0.00080922	0.00109281	47.7734
1.75	0.00069889	0.00093894	0.00117049	53.3382
1.752	0.00063095	0.00101135	0.00119203	58.0412
1.754	0.00055151	0.00104026	0.00117741	62.069
1.756	0.00048353	0.00104556	0.00115195	65.1813
1.758	0.00043931	0.00104442	0.00113305	67.1871
1.76	0.00041302	0.00104568	0.00112429	68.4471
1.762	0.00038399	0.00105603	0.00112368	70.0179
1.764	0.00032994	0.00108302	0.00113216	73.0567
1.766	0.00024106	0.0011332	0.00115856	77.9908
1.768	0.00012799	0.00121259	0.00121933	83.9747
1.77	2.07e-05	0.00132093	0.00132109	89.1022
1.772	-4.324e-05	0.00144395	0.0014446	-88.2848
1.774	-3.726e-05	0.00156037	0.00156081	-88.6321
1.776	3.999e-05	0.00165436	0.00165484	88.6153
1.778	0.00016323	0.00171634	0.00172408	84.5673
1.78	0.00029119	0.00174139	0.00176557	80.507
1.782	0.00038383	0.00173206	0.00177408	77.505
1.784	0.00041948	0.00169277	0.00174397	76.0821
1.786	0.00040245	0.0016236	0.00167274	76.0784
1.788	0.00035699	0.00152733	0.0015685	76.8442
1.79	0.00031314	0.00141146	0.00144578	77.4912
1.792	0.00029257	0.00127881	0.00131185	77.1135
1.794	0.00030079	0.00112547	0.00116497	75.037
1.796	0.00032721	0.00094692	0.00100186	70.9373
1.798	0.00035178	0.00074052	0.000819829	64.5902
1.8	0.00035719	0.00050744	0.000620548	54.8581
1.802	0.0003404	0.00025536	0.000425536	36.8764
1.804	0.00031519	-5.48e-06	0.000315238	-0.996063
1.806	0.00030431	-0.00026752	0.000405181	-41.3188
1.808	0.00032555	-0.0005192	0.000612823	-57.9114
1.81	0.00037984	-0.00073474	0.000827116	-62.6623
1.812	0.00044857	-0.00088299	0.000990397	-63.0689
1.814	0.00050097	-0.00095127	0.00107512	-62.2272
1.816	0.00050723	-0.00095279	0.00107939	-61.9708
1.818	0.00045129	-0.0009091	0.00101495	-63.5996
1.82	0.00033668	-0.00083158	0.00089715	-67.9586
1.822	0.00018361	-0.00072093	0.000743944	-75.7114
1.824	1.931e-05	-0.00057738	0.000577703	-88.0845
1.826	-0.00013405	-0.00040301	0.000424719	71.6017
1.828	-0.00026873	-0.00019609	0.000332667	36.1179
1.83	-0.00039402	4.565e-05	0.000396656	-6.60866
1.832	-0.00052989	0.000315	0.000616448	-30.7299
1.834	-0.00069295	0.00059551	0.00091368	-40.6752
1.836	-0.00088306	0.00086902	0.00123895	-44.5409
1.838	-0.00107952	0.00111893	0.00155479	-46.027
1.84	-0.00125007	0.0013315	0.00182635	-46.8067
1.842	-0.00136633	0.00149619	0.00202619	-47.5975
1.844	-0.00141601	0.00160103	0.00213738	-48.5093
1.846	-0.00140743	0.00163264	0.00215554	-49.2368
1.848	-0.00136471	0.0015869	0.00209301	-49.305
1.85	-0.00131508	0.00147256	0.0019743	-48.2333
1.852	-0.00127648	0.00129901	0.00182122	-45.5012
1.854	-0.00125172	0.00107065	0.00164715	-40.5418
1.856	-0.00122878	0.00079556	0.00146384	-32.9206
1.858	-0.00118715	0.00048826	0.00128364	-22.3568
1.86	-0.00110889	0.00016464	0.00112105	-8.44517
1.862	-0.00098958	-0.00015743	0.00100202	9.0393
1.864	-0.00084367	-0.00046112	0.000961463	28.6594
1.866	-0.00069903	-0.00073985	0.00101785	46.625
1.868	-0.00058353	-0.00099237	0.00115122	59.5438
1.87	-0.00051237	-0.00120869	0.0013128	67.0277
1.872	-0.00048151	-0.00137028	0.00145242	70.6388
1.874	-0.00046981	-0.00146036	0.00153407	72.1666
1.876	-0.00045042	-0.00146877	0.00153628	72.9511
1.878	-0.00040575	-0.00139597	0.00145374	73.7931
1.88	-0.0003364	-0.00125793	0.00130213	75.0281
1.882	-0.00025914	-0.00108206	0.00111266	76.532
1.884	-0.00019797	-0.00089665	0.000918245	77.5495
1.886	-0.00017265	-0.00072168	0.000742045	76.5458
1.888	-0.00018731	-0.00056148	0.000591899	71.5513
1.89	-0.00022704	-0.00040612	0.000465275	60.7928
1.892	-0.00026638	-0.00024558	0.000362309	42.6735
1.894	-0.00028255	-7.965e-05	0.000293562	15.743
1.896	-0.00026582	8.571e-05	0.000279296	-17.8712
1.898	-0.00022353	0.00024015	0.000328082	-47.0528
1.9	-0.00017592	0.0003665	0.000406534	-64.359
1.902	-0.00014463	0.00044749	0.000470282	-72.089
1.904	-0.00014045	0.00047641	0.000496682	-73.574
1.906	-0.00015691	0.00045615	0.000482383	-71.0174
1.908	-0.00017295	0.00039293	0.000429308	-66.2431
1.91	-0.00016368	0.00029636	0.000338556	-61.0881
1.912	-0.00011398	0.00018217	0.000214889	-57.9666
1.914	-2.651e-05	7.437e-05	7.89536e-05	-70.3808
1.916	8.058e-05	5.71e-06	8.07821e-05	4.05328
1.918	0.00018259	7.56e-06	0.000182746	2.37093
1.92	0.00025845	9.288e-05	0.000274633	19.7671
1.922	0.00029907	0.00025311	0.0003918	40.242
1.924	0.00031136	0.00047201	0.000565454	56.5893
1.926	0.00031415	0.00073427	0.000798651	66.8368
1.928	0.00032781	0.00102157	0.00107288	72.2092
1.93	0.00036283	0.00131219	0.00136143	74.5435
1.932	0.00041165	0.00158724	0.00163975	75.4607
1.934	0.00044999	0.00183262	0.00188706	76.2043
1.936	0.00045088	0.00203544	0.00208478	77.5098
1.938	0.00040123	0.00218062	0.00221723	79.5743
1.94	0.00030832	0.0022556	0.00227657	82.2164
1.942	0.00019408	0.00226087	0.00226918	85.0936
1.944	8.296e-05	0.00220847	0.00221003	87.8487
1.946	-9.99e-06	0.00211018	0.0021102	-89.7288
1.948	-8.564e-05	0.0019759	0.00197776	-87.5182
1.95	-0.00015916	0.0018208	0.00182774	-85.0044
1.952	-0.00025157	0.00166337	0.00168229	-81.3997
1.954	-0.00037984	0.00151677	0.00156361	-75.9407
1.956	-0.00054934	0.00139008	0.00149469	-68.4368
1.958	-0.00075017	0.00129252	0.00149444	-59.8694
1.96	-0.00095959	0.00122726	0.00155788	-51.9783
1.962	-0.00115123	0.00118433	0.00165166	-45.812
1.964	-0.00130578	0.00114219	0.00173484	-41.1768
1.966	-0.00141712	0.00107473	0.00177856	-37.1763
1.968	-0.00149148	0.00096254	0.0017751	-32.8365
1.97	-0.00154091	0.00080189	0.00173708	-27.4925
1.972	-0.00157489	0.00060023	0.00168539	-20.8631
1.974	-0.0015942	0.00036518	0.00163549	-12.902
1.976	-0.00158936	0.00010218	0.00159264	-3.67848
1.978	-0.00154493	-0.00018079	0.00155547	6.67448
1.98	-0.00144896	-0.00046914	0.00152302	17.9408
1.982	-0.00130235	-0.00074048	0.00149814	29.6214
1.984	-0.0011226	-0.0009722	0.00148506	40.8934
1.986	-0.00093934	-0.00114957	0.00148454	50.747
1.988	-0.00078312	-0.0012587	0.00148243	58.1115
1.99	-0.00067265	-0.00127476	0.00144134	62.1808
1.992	-0.00060809	-0.00116531	0.00131443	62.4432
1.994	-0.00057382	-0.00090623	0.00107262	57.6582
1.996	-0.00054911	-0.00049586	0.000739864	42.0828
1.998	-0.00052017	3.968e-05	0.000521681	-4.36223
2	-0.00048617	0.00064362	0.000806603	-52.9338

## Sheet: Apr28_J8
Time	Fx	Fz	F_resultant	F_direction
0	-0.00068898	0.279512	0.279513	-89.8588
0.002	-0.0004662	0.278987	0.278987	-89.9043
0.004	-0.0002348	0.278457	0.278457	-89.9517
0.006	3.1e-06	0.277947	0.277947	89.9994
0.008	0.00024511	0.277472	0.277472	89.9494
0.01	0.00048745	0.277052	0.277052	89.8992
0.012	0.00072356	0.276706	0.276707	89.8502
0.014	0.00094575	0.276451	0.276452	89.804
0.016	0.00114695	0.276291	0.276294	89.7622
0.018	0.00132135	0.276216	0.276219	89.7259
0.02	0.0014652	0.276202	0.276206	89.6961
0.022	0.00157668	0.276231	0.276236	89.673
0.024	0.0016542	0.276288	0.276293	89.657
0.026	0.00169559	0.276356	0.276361	89.6485
0.028	0.00169909	0.276413	0.276418	89.6478
0.03	0.00166445	0.276437	0.276442	89.655
0.032	0.00159292	0.276415	0.27642	89.6698
0.034	0.00148609	0.276348	0.276352	89.6919
0.036	0.00134494	0.276245	0.276248	89.721
0.038	0.0011704	0.27612	0.276122	89.7571
0.04	0.00096468	0.275985	0.275986	89.7997
0.042	0.00073182	0.275848	0.275849	89.848
0.044	0.00047811	0.275712	0.275713	89.9006
0.046	0.00021266	0.275575	0.275575	89.9558
0.048	-5.374e-05	0.275437	0.275437	-89.9888
0.05	-0.00031091	0.275306	0.275306	-89.9353
0.052	-0.00055006	0.275198	0.275199	-89.8855
0.054	-0.00076456	0.27514	0.275141	-89.8408
0.056	-0.00095267	0.27516	0.275162	-89.8016
0.058	-0.00111945	0.275274	0.275276	-89.767
0.06	-0.00127446	0.275474	0.275477	-89.7349
0.062	-0.00142653	0.275748	0.275751	-89.7036
0.064	-0.0015803	0.276074	0.276078	-89.672
0.066	-0.00173691	0.276427	0.276433	-89.64
0.068	-0.00189577	0.27678	0.276786	-89.6076
0.07	-0.00205498	0.277099	0.277107	-89.5751
0.072	-0.00221163	0.277363	0.277372	-89.5431
0.074	-0.00236285	0.277567	0.277577	-89.5123
0.076	-0.00250582	0.277717	0.277729	-89.483
0.078	-0.00263727	0.277821	0.277833	-89.4561
0.08	-0.00275334	0.277876	0.27789	-89.4323
0.082	-0.00284953	0.277878	0.277893	-89.4125
0.084	-0.00292126	0.277828	0.277843	-89.3976
0.086	-0.00296536	0.27774	0.277755	-89.3883
0.088	-0.00298032	0.277633	0.277649	-89.385
0.09	-0.0029665	0.277525	0.277541	-89.3876
0.092	-0.00292715	0.277419	0.277434	-89.3955
0.094	-0.00286827	0.277315	0.27733	-89.4074
0.096	-0.00279642	0.277217	0.277231	-89.4221
0.098	-0.00271595	0.277134	0.277147	-89.4385
0.1	-0.00262781	0.277071	0.277084	-89.4566
0.102	-0.00253032	0.277038	0.277049	-89.4767
0.104	-0.00242056	0.277045	0.277055	-89.4994
0.106	-0.00229588	0.277099	0.277108	-89.5253
0.108	-0.00215551	0.277191	0.277199	-89.5545
0.11	-0.00200119	0.277303	0.27731	-89.5865
0.112	-0.00183631	0.277416	0.277422	-89.6207
0.114	-0.00166469	0.277515	0.27752	-89.6563
0.116	-0.00149028	0.27759	0.277594	-89.6924
0.118	-0.00131756	0.277639	0.277642	-89.7281
0.12	-0.00115182	0.277663	0.277665	-89.7623
0.122	-0.0009993	0.277667	0.277669	-89.7938
0.124	-0.0008657	0.277658	0.277659	-89.8214
0.126	-0.00075286	0.277634	0.277636	-89.8446
0.128	-0.0006577	0.277596	0.277596	-89.8643
0.13	-0.00057434	0.277542	0.277543	-89.8814
0.132	-0.00049665	0.277484	0.277485	-89.8975
0.134	-0.00042088	0.277436	0.277437	-89.9131
0.136	-0.00034685	0.277412	0.277412	-89.9284
0.138	-0.00027568	0.277421	0.277421	-89.9431
0.14	-0.00020741	0.277469	0.27747	-89.9572
0.142	-0.00014174	0.277557	0.277557	-89.9707
0.144	-7.985e-05	0.277674	0.277674	-89.9835
0.146	-2.445e-05	0.277801	0.277801	-89.995
0.148	2.124e-05	0.277909	0.277909	89.9956
0.15	5.403e-05	0.27797	0.27797	89.9889
0.152	7.002e-05	0.277969	0.277969	89.9856
0.154	6.482e-05	0.277902	0.277902	89.9866
0.156	3.627e-05	0.277782	0.277782	89.9925
0.158	-1.313e-05	0.277621	0.277621	-89.9973
0.16	-7.597e-05	0.277434	0.277434	-89.9843
0.162	-0.00014081	0.277238	0.277238	-89.9709
0.164	-0.00019471	0.277057	0.277057	-89.9597
0.166	-0.00022722	0.27691	0.27691	-89.953
0.168	-0.00023257	0.276802	0.276802	-89.9519
0.17	-0.00020883	0.276727	0.276727	-89.9568
0.172	-0.00015712	0.27668	0.27668	-89.9675
0.174	-8.267e-05	0.27666	0.27666	-89.9829
0.176	5.58e-06	0.276656	0.276656	89.9988
0.178	9.816e-05	0.276643	0.276643	89.9797
0.18	0.00018728	0.276593	0.276593	89.9612
0.182	0.00026669	0.276489	0.276489	89.9447
0.184	0.00033132	0.276335	0.276335	89.9313
0.186	0.00037731	0.276152	0.276152	89.9217
0.188	0.00040162	0.275963	0.275963	89.9166
0.19	0.00040069	0.275788	0.275788	89.9168
0.192	0.00037112	0.275637	0.275637	89.9229
0.194	0.00031278	0.275507	0.275507	89.935
0.196	0.00022952	0.275388	0.275388	89.9522
0.198	0.00012678	0.275276	0.275276	89.9736
0.2	1.01e-05	0.275169	0.275169	89.9979
0.202	-0.00011443	0.275071	0.275071	-89.9762
0.204	-0.00023943	0.274985	0.274985	-89.9501
0.206	-0.00035712	0.274923	0.274924	-89.9256
0.208	-0.00046181	0.274899	0.2749	-89.9037
0.21	-0.00055108	0.274926	0.274926	-89.8852
0.212	-0.00062572	0.275005	0.275006	-89.8696
0.214	-0.00068955	0.275128	0.275129	-89.8564
0.216	-0.00074746	0.275274	0.275275	-89.8444
0.218	-0.00080238	0.275417	0.275418	-89.8331
0.22	-0.00085502	0.275531	0.275532	-89.8222
0.222	-0.00090572	0.2756	0.275602	-89.8117
0.224	-0.00095508	0.275629	0.27563	-89.8015
0.226	-0.00100455	0.275638	0.27564	-89.7912
0.228	-0.00105821	0.275652	0.275654	-89.78
0.23	-0.00112366	0.275681	0.275683	-89.7665
0.232	-0.00120963	0.275725	0.275727	-89.7486
0.234	-0.00132194	0.275784	0.275787	-89.7254
0.236	-0.00146194	0.275869	0.275873	-89.6964
0.238	-0.00162782	0.275999	0.276004	-89.6621
0.24	-0.00181683	0.27619	0.276196	-89.6231
0.242	-0.00202663	0.276448	0.276455	-89.58
0.244	-0.00225524	0.276765	0.276774	-89.5331
0.246	-0.00250022	0.277122	0.277134	-89.4831
0.248	-0.00275789	0.277491	0.277505	-89.4306
0.25	-0.00302256	0.277844	0.27786	-89.3767
0.252	-0.00328565	0.278161	0.27818	-89.3233
0.254	-0.00353556	0.278428	0.27845	-89.2725
0.256	-0.00375863	0.278636	0.278661	-89.2272
0.258	-0.00394131	0.278773	0.278801	-89.19
0.26	-0.00407325	0.278827	0.278856	-89.1631
0.262	-0.00414903	0.278783	0.278814	-89.1473
0.264	-0.00416633	0.278635	0.278666	-89.1433
0.266	-0.00412431	0.278391	0.278422	-89.1512
0.268	-0.00402395	0.278078	0.278107	-89.171
0.27	-0.00386728	0.277729	0.277756	-89.2022
0.272	-0.0036565	0.277376	0.2774	-89.2447
0.274	-0.00339534	0.277037	0.277057	-89.2978
0.276	-0.00309159	0.276713	0.276731	-89.3599
0.278	-0.00275813	0.2764	0.276414	-89.4283
0.28	-0.00241082	0.276089	0.276099	-89.4997
0.282	-0.00206418	0.275776	0.275784	-89.5711
0.284	-0.00172905	0.275465	0.27547	-89.6404
0.286	-0.0014151	0.275162	0.275166	-89.7053
0.288	-0.00113275	0.27488	0.274882	-89.7639
0.29	-0.00089089	0.274638	0.274639	-89.8141
0.292	-0.00069513	0.274462	0.274463	-89.8549
0.294	-0.00054781	0.27437	0.274371	-89.8856
0.296	-0.00044808	0.274365	0.274366	-89.9064
0.298	-0.00039139	0.274439	0.274439	-89.9183
0.3	-0.00036863	0.274574	0.274574	-89.9231
0.302	-0.00036674	0.274747	0.274748	-89.9235
0.304	-0.00037121	0.274946	0.274946	-89.9226
0.306	-0.00036945	0.27517	0.27517	-89.9231
0.308	-0.00035297	0.275429	0.275429	-89.9266
0.31	-0.00031668	0.275732	0.275732	-89.9342
0.312	-0.00025844	0.276079	0.276079	-89.9464
0.314	-0.00017971	0.276449	0.276449	-89.9628
0.316	-8.383e-05	0.276814	0.276814	-89.9826
0.318	2.593e-05	0.277146	0.277146	89.9946
0.32	0.00014447	0.277428	0.277428	89.9702
0.322	0.00026353	0.277653	0.277653	89.9456
0.324	0.00037472	0.277815	0.277815	89.9227
0.326	0.00047233	0.27791	0.27791	89.9026
0.328	0.00055292	0.277931	0.277931	89.886
0.33	0.000616	0.277875	0.277876	89.873
0.332	0.00066633	0.277745	0.277745	89.8625
0.334	0.00071227	0.277548	0.277549	89.853
0.336	0.00076108	0.277306	0.277307	89.8427
0.338	0.0008155	0.277044	0.277045	89.8313
0.34	0.00087361	0.276781	0.276782	89.8192
0.342	0.00093096	0.276527	0.276529	89.8071
0.344	0.00098296	0.276288	0.27629	89.7962
0.346	0.00102513	0.276072	0.276074	89.7872
0.348	0.00105242	0.275891	0.275893	89.7814
0.35	0.00105921	0.275763	0.275765	89.7799
0.352	0.00103975	0.275701	0.275703	89.7839
0.354	0.00098778	0.275713	0.275714	89.7947
0.356	0.00089515	0.275796	0.275798	89.814
0.358	0.00075206	0.275938	0.275939	89.8438
0.36	0.00055095	0.276122	0.276122	89.8857
0.362	0.00029056	0.276337	0.276337	89.9398
0.364	-2.34e-05	0.276582	0.276582	-89.9952
0.366	-0.00037978	0.276857	0.276857	-89.9214
0.368	-0.00076406	0.277154	0.277155	-89.842
0.37	-0.00116021	0.277462	0.277464	-89.7604
0.372	-0.00155099	0.277763	0.277768	-89.6801
0.374	-0.00191844	0.278039	0.278046	-89.6047
0.376	-0.00224702	0.278272	0.278281	-89.5374
0.378	-0.00252626	0.278447	0.278459	-89.4802
0.38	-0.00274922	0.278556	0.27857	-89.4345
0.382	-0.00291047	0.278604	0.278619	-89.4015
0.384	-0.00300699	0.278604	0.27862	-89.3816
0.386	-0.00303996	0.278567	0.278583	-89.3748
0.388	-0.0030147	0.278503	0.278519	-89.3798
0.39	-0.00293978	0.278418	0.278434	-89.395
0.392	-0.00282623	0.278318	0.278332	-89.4182
0.394	-0.00268667	0.278205	0.278218	-89.4467
0.396	-0.00253467	0.278085	0.278097	-89.4778
0.398	-0.00238384	0.277964	0.277974	-89.5086
0.4	-0.002246	0.277846	0.277855	-89.5369
0.402	-0.00212884	0.277735	0.277743	-89.5608
0.404	-0.00203501	0.277636	0.277644	-89.58
0.406	-0.00196405	0.277558	0.277565	-89.5946
0.408	-0.00191535	0.277512	0.277519	-89.6046
0.41	-0.00188899	0.277505	0.277511	-89.61
0.412	-0.00188427	0.277531	0.277537	-89.611
0.414	-0.00189856	0.277577	0.277583	-89.6081
0.416	-0.00192769	0.277626	0.277633	-89.6022
0.418	-0.0019677	0.277663	0.27767	-89.594
0.42	-0.00201698	0.277677	0.277685	-89.5838
0.422	-0.00207627	0.277659	0.277667	-89.5716
0.424	-0.00214644	0.277602	0.277611	-89.557
0.426	-0.00222585	0.277502	0.277511	-89.5404
0.428	-0.00230861	0.277356	0.277366	-89.5231
0.43	-0.00238485	0.277168	0.277178	-89.507
0.432	-0.0024427	0.27694	0.276951	-89.4946
0.434	-0.0024716	0.276686	0.276697	-89.4882
0.436	-0.00246606	0.27643	0.276441	-89.4889
0.438	-0.00242703	0.2762	0.27621	-89.4965
0.44	-0.00235884	0.276027	0.276037	-89.5104
0.442	-0.00226526	0.275938	0.275947	-89.5297
0.444	-0.00214886	0.27595	0.275958	-89.5538
0.446	-0.00201288	0.27606	0.276067	-89.5822
0.448	-0.00186187	0.276252	0.276258	-89.6138
0.45	-0.00170021	0.276496	0.276501	-89.6477
0.452	-0.00153051	0.276758	0.276762	-89.6831
0.454	-0.00135298	0.277006	0.277009	-89.7202
0.456	-0.00116703	0.277214	0.277217	-89.7588
0.458	-0.00097386	0.277372	0.277374	-89.7988
0.46	-0.00077591	0.277483	0.277484	-89.8398
0.462	-0.0005745	0.277559	0.277559	-89.8814
0.464	-0.00037013	0.277617	0.277617	-89.9236
0.466	-0.00016455	0.277672	0.277672	-89.966
0.468	3.916e-05	0.277729	0.277729	89.9919
0.47	0.00023846	0.277783	0.277783	89.9508
0.472	0.00043204	0.277822	0.277822	89.9109
0.474	0.00061844	0.27783	0.277831	89.8725
0.476	0.00079529	0.277799	0.2778	89.836
0.478	0.00096052	0.277726	0.277728	89.8018
0.48	0.00111337	0.277613	0.277616	89.7702
0.482	0.00125293	0.277468	0.27747	89.7413
0.484	0.00137679	0.277295	0.277299	89.7155
0.486	0.0014818	0.277104	0.277108	89.6936
0.488	0.00156572	0.276899	0.276904	89.676
0.49	0.00162832	0.276688	0.276693	89.6628
0.492	0.00167062	0.27648	0.276485	89.6538
0.494	0.00169397	0.276293	0.276298	89.6487
0.496	0.00169996	0.276144	0.27615	89.6473
0.498	0.00168949	0.276041	0.276046	89.6493
0.5	0.00166179	0.275968	0.275973	89.655
0.502	0.00161591	0.275905	0.27591	89.6644
0.504	0.00155237	0.275842	0.275846	89.6776
0.506	0.00147327	0.275776	0.275779	89.6939
0.508	0.00138095	0.275709	0.275713	89.713
0.51	0.00127424	0.275642	0.275645	89.7351
0.512	0.00114624	0.275571	0.275574	89.7617
0.514	0.00098651	0.275494	0.275495	89.7948
0.516	0.00078389	0.275412	0.275413	89.8369
0.518	0.00052964	0.275338	0.275338	89.8898
0.52	0.00022211	0.275283	0.275283	89.9538
0.522	-0.00013056	0.275254	0.275254	-89.9728
0.524	-0.00051325	0.275249	0.27525	-89.8932
0.526	-0.00090943	0.275261	0.275262	-89.8107
0.528	-0.00130459	0.275281	0.275284	-89.7285
0.53	-0.00168651	0.27531	0.275315	-89.649
0.532	-0.00204494	0.275355	0.275363	-89.5745
0.534	-0.00237264	0.275421	0.275432	-89.5064
0.536	-0.00266616	0.275507	0.27552	-89.4455
0.538	-0.00292393	0.275605	0.275621	-89.3922
0.54	-0.0031438	0.275706	0.275724	-89.3467
0.542	-0.00332328	0.275802	0.275822	-89.3096
0.544	-0.00346176	0.275891	0.275912	-89.2811
0.546	-0.00356256	0.275979	0.276002	-89.2604
0.548	-0.00363379	0.276073	0.276097	-89.2459
0.55	-0.00368777	0.276175	0.2762	-89.235
0.552	-0.00373814	0.276283	0.276308	-89.2248
0.554	-0.0037952	0.276387	0.276413	-89.2133
0.556	-0.00386292	0.276472	0.276499	-89.1995
0.558	-0.00393925	0.276519	0.276547	-89.1838
0.56	-0.00401752	0.276516	0.276545	-89.1676
0.562	-0.00408853	0.27646	0.27649	-89.1527
0.564	-0.00414352	0.276358	0.276389	-89.141
0.566	-0.00417541	0.276228	0.276259	-89.134
0.568	-0.00417783	0.276093	0.276125	-89.1331
0.57	-0.00414502	0.275979	0.27601	-89.1395
0.572	-0.00407293	0.275902	0.275932	-89.1542
0.574	-0.00395915	0.275869	0.275898	-89.1778
0.576	-0.00380198	0.275884	0.27591	-89.2105
0.578	-0.00360104	0.275942	0.275965	-89.2523
0.58	-0.00335881	0.276034	0.276055	-89.3029
0.582	-0.0030815	0.276153	0.27617	-89.3607
0.584	-0.00278	0.276296	0.27631	-89.4235
0.586	-0.00246948	0.276462	0.276473	-89.4882
0.588	-0.00216605	0.27665	0.276659	-89.5514
0.59	-0.00188321	0.276854	0.27686	-89.6103
0.592	-0.00162971	0.277065	0.27707	-89.663
0.594	-0.00140797	0.277278	0.277281	-89.7091
0.596	-0.00121418	0.277489	0.277491	-89.7493
0.598	-0.00104084	0.277695	0.277697	-89.7852
0.6	-0.00087944	0.277892	0.277893	-89.8187
0.602	-0.00072246	0.27807	0.278071	-89.8511
0.604	-0.00056584	0.27822	0.27822	-89.8835
0.606	-0.00041006	0.278334	0.278334	-89.9156
0.608	-0.00025815	0.278413	0.278413	-89.9469
0.61	-0.0001134	0.278469	0.278469	-89.9767
0.612	2.22e-05	0.278516	0.278516	89.9954
0.614	0.00014966	0.27856	0.27856	89.9692
0.616	0.0002729	0.278597	0.278597	89.9439
0.618	0.00039606	0.278614	0.278614	89.9186
0.62	0.00052115	0.278586	0.278586	89.8928
0.622	0.00064829	0.278489	0.27849	89.8666
0.624	0.00077644	0.278315	0.278316	89.8402
0.626	0.0009037	0.278074	0.278076	89.8138
0.628	0.00102834	0.27779	0.277792	89.7879
0.63	0.00115004	0.27749	0.277492	89.7625
0.632	0.00126802	0.277197	0.2772	89.7379
0.634	0.00137875	0.27693	0.276933	89.7147
0.636	0.00147751	0.276708	0.276712	89.6941
0.638	0.00156174	0.27655	0.276554	89.6764
0.64	0.00163219	0.276468	0.276473	89.6617
0.642	0.00169086	0.27646	0.276465	89.6496
0.644	0.00173857	0.276513	0.276519	89.6398
0.646	0.00177428	0.276614	0.27662	89.6325
0.648	0.00179494	0.276752	0.276758	89.6284
0.65	0.00179516	0.276919	0.276924	89.6286
0.652	0.00176917	0.277103	0.277109	89.6342
0.654	0.00171411	0.277295	0.2773	89.6458
0.656	0.00163125	0.277486	0.277491	89.6632
0.658	0.00152367	0.277678	0.277683	89.6856
0.66	0.00139288	0.277875	0.277879	89.7128
0.662	0.00123853	0.278078	0.278081	89.7448
0.664	0.00106079	0.278285	0.278287	89.7816
0.666	0.0008632	0.278491	0.278492	89.8224
0.668	0.00065444	0.278691	0.278691	89.8655
0.67	0.00044566	0.278877	0.278877	89.9084
0.672	0.00024434	0.279038	0.279038	89.9498
0.674	5.196e-05	0.279157	0.279157	89.9893
0.676	-0.0001333	0.279218	0.279218	-89.9726
0.678	-0.00031379	0.279211	0.279211	-89.9356
0.68	-0.0004905	0.279137	0.279138	-89.8993
0.682	-0.00066123	0.279012	0.279013	-89.8642
0.684	-0.00082062	0.278853	0.278855	-89.8314
0.686	-0.00096386	0.278673	0.278675	-89.8018
0.688	-0.0010899	0.27848	0.278482	-89.7758
0.69	-0.00120036	0.278284	0.278286	-89.7529
0.692	-0.00129803	0.278093	0.278096	-89.7326
0.694	-0.00138684	0.277909	0.277912	-89.7141
0.696	-0.0014705	0.27773	0.277734	-89.6966
0.698	-0.00155141	0.277558	0.277562	-89.6797
0.7	-0.0016307	0.277396	0.277401	-89.6632
0.702	-0.0017082	0.277251	0.277256	-89.647
0.704	-0.00178313	0.277124	0.27713	-89.6313
0.706	-0.00185463	0.277012	0.277018	-89.6164
0.708	-0.00192147	0.276907	0.276914	-89.6024
0.71	-0.00198181	0.276806	0.276813	-89.5898
0.712	-0.0020334	0.276704	0.276712	-89.579
0.714	-0.00207471	0.2766	0.276608	-89.5702
0.716	-0.00210613	0.276494	0.276502	-89.5636
0.718	-0.0021291	0.276391	0.276399	-89.5586
0.72	-0.00214356	0.276298	0.276306	-89.5555
0.722	-0.00214717	0.276217	0.276225	-89.5546
0.724	-0.00213576	0.276147	0.276155	-89.5569
0.726	-0.00210371	0.276089	0.276098	-89.5634
0.728	-0.00204566	0.276052	0.27606	-89.5754
0.73	-0.00195941	0.276044	0.276051	-89.5933
0.732	-0.00184671	0.276074	0.27608	-89.6167
0.734	-0.00171123	0.276147	0.276152	-89.645
0.736	-0.00155659	0.276269	0.276274	-89.6772
0.738	-0.00138639	0.276439	0.276443	-89.7127
0.74	-0.00120592	0.276648	0.27665	-89.7502
0.742	-0.00102414	0.276881	0.276883	-89.7881
0.744	-0.00085178	0.277126	0.277127	-89.8239
0.746	-0.00069608	0.277368	0.277369	-89.8562
0.748	-0.00055901	0.2776	0.2776	-89.8846
0.75	-0.00044032	0.277813	0.277814	-89.9092
0.752	-0.00033978	0.278003	0.278003	-89.93
0.754	-0.00025723	0.278165	0.278165	-89.947
0.756	-0.00019325	0.278303	0.278303	-89.9602
0.758	-0.00014979	0.278424	0.278424	-89.9692
0.76	-0.00012829	0.278528	0.278528	-89.9736
0.762	-0.00012649	0.278599	0.278599	-89.974
0.764	-0.00013783	0.278619	0.278619	-89.9717
0.766	-0.00015365	0.278583	0.278583	-89.9684
0.768	-0.0001672	0.278498	0.278498	-89.9656
0.77	-0.00017655	0.278377	0.278377	-89.9637
0.772	-0.0001827	0.278236	0.278236	-89.9624
0.774	-0.00018565	0.278089	0.278089	-89.9617
0.776	-0.00018422	0.277947	0.277947	-89.962
0.778	-0.00017825	0.277817	0.277817	-89.9632
0.78	-0.00016877	0.277705	0.277705	-89.9652
0.782	-0.00015693	0.277622	0.277622	-89.9676
0.784	-0.00014459	0.277577	0.277577	-89.9702
0.786	-0.00013563	0.27757	0.27757	-89.972
0.788	-0.00013456	0.277599	0.277599	-89.9722
0.79	-0.00014339	0.277663	0.277663	-89.9704
0.792	-0.0001611	0.277763	0.277763	-89.9668
0.794	-0.00018506	0.277898	0.277898	-89.9618
0.796	-0.00021244	0.27807	0.27807	-89.9562
0.798	-0.00024142	0.27829	0.27829	-89.9503
0.8	-0.00027179	0.278578	0.278578	-89.9441
0.802	-0.00030539	0.278954	0.278954	-89.9373
0.804	-0.00034527	0.279433	0.279433	-89.9292
0.806	-0.0003924	0.280023	0.280023	-89.9197
0.808	-0.00044366	0.280724	0.280725	-89.9094
0.81	-0.00049316	0.281533	0.281533	-89.8996
0.812	-0.00053385	0.282436	0.282437	-89.8917
0.814	-0.000559	0.28341	0.28341	-89.887
0.816	-0.00056462	0.284423	0.284424	-89.8863
0.818	-0.00055119	0.285458	0.285458	-89.8894
0.82	-0.00052382	0.286512	0.286513	-89.8952
0.822	-0.00049178	0.2876	0.2876	-89.902
0.824	-0.00046669	0.28875	0.28875	-89.9074
0.826	-0.00045957	0.290016	0.290016	-89.9092
0.828	-0.00047904	0.291472	0.291472	-89.9058
0.83	-0.00053208	0.29321	0.29321	-89.896
0.832	-0.00062505	0.295328	0.295329	-89.8787
0.834	-0.00076269	0.297909	0.29791	-89.8533
0.836	-0.00094778	0.301002	0.301004	-89.8196
0.838	-0.00118496	0.304636	0.304638	-89.7771
0.84	-0.00148545	0.308825	0.308829	-89.7244
0.842	-0.00186666	0.313587	0.313592	-89.6589
0.844	-0.00234632	0.31894	0.318948	-89.5785
0.846	-0.00293517	0.324893	0.324906	-89.4824
0.848	-0.00363117	0.331423	0.331443	-89.3723
0.85	-0.00441541	0.338453	0.338482	-89.2526
0.852	-0.00524972	0.345842	0.345881	-89.1303
0.854	-0.00607831	0.353398	0.35345	-89.0146
0.856	-0.00683842	0.360908	0.360972	-88.9145
0.858	-0.00747898	0.368147	0.368223	-88.8362
0.86	-0.0079767	0.374898	0.374983	-88.7811
0.862	-0.00834247	0.380966	0.381057	-88.7455
0.864	-0.00861827	0.386196	0.386292	-88.7216
0.866	-0.00886362	0.390476	0.390577	-88.6996
0.868	-0.00913323	0.393748	0.393854	-88.6712
0.87	-0.00945529	0.396006	0.396119	-88.6322
0.872	-0.00982188	0.397318	0.397439	-88.5839
0.874	-0.0101956	0.39783	0.397961	-88.5319
0.876	-0.0105273	0.397749	0.397888	-88.4839
0.878	-0.0107757	0.397278	0.397424	-88.4463
0.88	-0.0109196	0.396597	0.396747	-88.4229
0.882	-0.0109601	0.395877	0.396028	-88.4141
0.884	-0.0109123	0.395268	0.395419	-88.4186
0.886	-0.0107954	0.39488	0.395027	-88.434
0.888	-0.0106288	0.394782	0.394925	-88.4578
0.89	-0.0104337	0.395023	0.395161	-88.487
0.892	-0.0102354	0.395606	0.395738	-88.5179
0.894	-0.0100599	0.396444	0.396571	-88.5464
0.896	-0.00992958	0.397391	0.397515	-88.5687
0.898	-0.00985689	0.398315	0.398437	-88.5824
0.9	-0.00983975	0.399128	0.39925	-88.5878
0.902	-0.00986162	0.399788	0.39991	-88.587
0.904	-0.00989734	0.400296	0.400419	-88.5836
0.906	-0.00991944	0.400708	0.400831	-88.5819
0.908	-0.00990236	0.401115	0.401237	-88.5858
0.91	-0.00982695	0.401618	0.401738	-88.5983
0.912	-0.00968757	0.40229	0.402406	-88.6205
0.914	-0.00949923	0.403137	0.403249	-88.6502
0.916	-0.0093003	0.404113	0.40422	-88.6816
0.918	-0.00914714	0.405168	0.405272	-88.7067
0.92	-0.00910032	0.406299	0.406401	-88.7169
0.922	-0.00920908	0.407534	0.407638	-88.7055
0.924	-0.00950212	0.408941	0.409051	-88.6689
0.926	-0.00998576	0.410655	0.410777	-88.607
0.928	-0.0106473	0.41288	0.413017	-88.5228
0.93	-0.011461	0.415831	0.415989	-88.4212
0.932	-0.0123915	0.419665	0.419848	-88.3087
0.934	-0.0133914	0.424434	0.424646	-88.1929
0.936	-0.0143926	0.430086	0.430327	-88.0833
0.938	-0.0152968	0.436518	0.436786	-87.993
0.94	-0.0159706	0.443641	0.443928	-87.9383
0.942	-0.0162458	0.45141	0.451703	-87.9389
0.944	-0.0159266	0.459821	0.460097	-88.0163
0.946	-0.0148007	0.468889	0.469123	-88.192
0.948	-0.0126548	0.478646	0.478814	-88.4855
0.95	-0.00928697	0.489151	0.489239	-88.9123
0.952	-0.00451528	0.500475	0.500496	-89.4831
0.954	0.00181677	0.512679	0.512683	89.797
0.956	0.00983456	0.525762	0.525854	88.9284
0.958	0.0196248	0.539626	0.539983	87.9172
0.96	0.0312272	0.554059	0.554939	86.7742
0.962	0.044625	0.568751	0.570499	85.5137
0.964	0.0597334	0.583328	0.586379	84.1532
0.966	0.0763925	0.597396	0.60226	82.7128
0.968	0.0943707	0.610563	0.617813	81.2137
0.97	0.113371	0.622469	0.632709	79.6778
0.972	0.133032	0.632833	0.646664	78.1283
0.974	0.152929	0.641487	0.659464	76.5911
0.976	0.172571	0.648388	0.67096	75.096
0.978	0.191438	0.653629	0.681087	73.6755
0.98	0.209043	0.657467	0.6899	72.3618
0.982	0.225029	0.660296	0.697588	71.1809
0.984	0.239241	0.662582	0.704451	70.1467
0.986	0.25176	0.664818	0.710891	69.2588
0.988	0.262863	0.667496	0.717389	68.5052
0.99	0.27292	0.671067	0.724442	67.8686
0.992	0.282283	0.675903	0.732482	67.3327
0.994	0.291202	0.682259	0.741806	66.8862
0.996	0.299799	0.690245	0.752541	66.5229
0.998	0.308111	0.699867	0.764687	66.2389
1	0.316159	0.711089	0.778206	66.0295
1.002	0.324	0.72388	0.793082	65.8873
1.004	0.331726	0.738203	0.809312	65.8023
1.006	0.339412	0.753963	0.826838	65.7641
1.008	0.347049	0.770962	0.845473	65.7651
1.01	0.354513	0.788879	0.864875	65.8014
1.012	0.361594	0.807282	0.884564	65.8717
1.014	0.368076	0.825659	0.903987	65.9729
1.016	0.373833	0.843449	0.922582	66.0962
1.018	0.378883	0.860073	0.939829	66.2254
1.02	0.383375	0.874967	0.955271	66.3389
1.022	0.387505	0.887621	0.96852	66.4156
1.024	0.391408	0.89759	0.979218	66.4397
1.026	0.395072	0.90447	0.98699	66.4043
1.028	0.398318	0.907889	0.991423	66.3115
1.03	0.400835	0.907501	0.992082	66.1694
1.032	0.402239	0.902997	0.988534	65.9894
1.034	0.40212	0.89412	0.980383	65.7847
1.036	0.400044	0.880681	0.967282	65.5704
1.038	0.395543	0.862545	0.948914	65.3649
1.04	0.388117	0.839623	0.924987	65.1912
1.042	0.377287	0.81183	0.895216	65.074
1.044	0.362675	0.779063	0.859345	65.0367
1.046	0.344096	0.741276	0.817247	65.0995
1.048	0.321613	0.698597	0.769073	65.2801
1.05	0.295556	0.651451	0.715361	65.5967
1.052	0.266511	0.60067	0.65714	66.0736
1.054	0.235284	0.547539	0.595951	66.7463
1.056	0.202864	0.493663	0.53372	67.6604
1.058	0.170381	0.440747	0.472533	68.8648
1.06	0.13902	0.390396	0.41441	70.3993
1.062	0.109896	0.343945	0.361075	72.2805
1.064	0.0838988	0.302359	0.313783	74.4917
1.066	0.0615518	0.26621	0.273233	76.9811
1.068	0.04296	0.235671	0.239555	79.6691
1.07	0.0278745	0.210578	0.212415	82.4595
1.072	0.0158473	0.190568	0.191226	85.2463
1.074	0.00641172	0.175162	0.175279	87.9036
1.076	-0.00078767	0.16379	0.163792	-89.7245
1.078	-0.00596465	0.155864	0.155978	-87.8085
1.08	-0.0092585	0.150806	0.15109	-86.4868
1.082	-0.0108497	0.148044	0.148441	-85.8085
1.084	-0.01105	0.147033	0.147448	-85.7021
1.086	-0.0103075	0.147287	0.147647	-85.9968
1.088	-0.00911791	0.148413	0.148693	-86.4844
1.09	-0.00789166	0.150148	0.150355	-86.9913
1.092	-0.00684801	0.152324	0.152478	-87.4259
1.094	-0.00598989	0.154793	0.154909	-87.784
1.096	-0.00517283	0.157404	0.157489	-88.1177
1.098	-0.00423332	0.160023	0.160079	-88.4846
1.1	-0.00311055	0.162546	0.162576	-88.9037
1.102	-0.00189999	0.164915	0.164926	-89.3399
1.104	-0.00081346	0.16708	0.167082	-89.721
1.106	-6.999e-05	0.168973	0.168973	-89.9763
1.108	0.00022078	0.170515	0.170515	89.9258
1.11	0.00011836	0.171634	0.171634	89.9605
1.112	-0.00017631	0.172262	0.172262	-89.9414
1.114	-0.00042134	0.172366	0.172366	-89.8599
1.116	-0.00045404	0.171977	0.171977	-89.8487
1.118	-0.00026723	0.171187	0.171187	-89.9106
1.12	-1.42e-06	0.170151	0.170151	-89.9995
1.122	0.00014294	0.169041	0.169041	89.9516
1.124	2.392e-05	0.16795	0.16795	89.9918
1.126	-0.00035834	0.166858	0.166858	-89.877
1.128	-0.0008583	0.165674	0.165677	-89.7032
1.13	-0.00126248	0.164311	0.164316	-89.5598
1.132	-0.00140417	0.162743	0.162749	-89.5057
1.134	-0.00125212	0.161024	0.161029	-89.5545
1.136	-0.00092677	0.159213	0.159216	-89.6665
1.138	-0.00063611	0.157335	0.157336	-89.7684
1.14	-0.0005651	0.155417	0.155418	-89.7917
1.142	-0.00077766	0.153524	0.153526	-89.7098
1.144	-0.00118413	0.151726	0.151731	-89.5529
1.146	-0.00159015	0.150069	0.150078	-89.3929
1.148	-0.0017987	0.148558	0.148568	-89.3063
1.15	-0.00171146	0.147135	0.147145	-89.3336
1.152	-0.00137779	0.145698	0.145704	-89.4582
1.154	-0.00096559	0.144118	0.144121	-89.6161
1.156	-0.00066939	0.142278	0.142279	-89.7304
1.158	-0.0006056	0.140113	0.140115	-89.7524
1.16	-0.0007529	0.137607	0.137609	-89.6865
1.162	-0.0009689	0.13475	0.134753	-89.588
1.164	-0.00107114	0.131521	0.131526	-89.5334
1.166	-0.0009377	0.127893	0.127897	-89.5799
1.168	-0.00057344	0.123838	0.123839	-89.7347
1.17	-0.00010766	0.119359	0.119359	-89.9483
1.172	0.00027469	0.114488	0.114488	89.8625
1.174	0.00043032	0.10927	0.109271	89.7744
1.176	0.00033182	0.103776	0.103777	89.8168
1.178	8.196e-05	0.0981052	0.0981052	89.9521
1.18	-0.00013901	0.0923527	0.0923528	-89.9138
1.182	-0.00016716	0.0865946	0.0865948	-89.8894
1.184	6.052e-05	0.0808839	0.080884	89.9571
1.186	0.00047628	0.0752481	0.0752496	89.6374
1.188	0.0009211	0.0697113	0.0697173	89.243
1.19	0.00123144	0.0643108	0.0643226	88.903
1.192	0.00132671	0.0590805	0.0590954	88.7136
1.194	0.00125005	0.0540448	0.0540593	88.675
1.196	0.00114174	0.0492258	0.049239	88.6713
1.198	0.00116005	0.0446321	0.0446472	88.5111
1.2	0.00139198	0.0402679	0.040292	88.0202
1.202	0.00180259	0.0361586	0.0362035	87.146
1.204	0.0022518	0.0323415	0.0324198	86.0172
1.206	0.00257071	0.0288514	0.0289657	84.9083
1.208	0.00265433	0.0257243	0.0258608	84.1088
1.21	0.00251836	0.0229834	0.0231209	83.7469
1.212	0.00229109	0.0206296	0.0207564	83.6628
1.214	0.00214521	0.0186605	0.0187834	83.4421
1.216	0.0022054	0.0170613	0.0172032	82.6346
1.218	0.00248291	0.015783	0.0159771	81.0598
1.22	0.00287093	0.014759	0.0150357	78.9923
1.222	0.00320076	0.0139177	0.014281	77.0485
1.224	0.0033304	0.0131787	0.013593	75.8176
1.226	0.00322011	0.0124707	0.0128798	75.5217
1.228	0.00295326	0.0117489	0.0121143	75.8901
1.23	0.00268978	0.0109817	0.0113063	76.2373
1.232	0.00257874	0.0101503	0.0104727	75.7452
1.234	0.00267849	0.00926153	0.00964107	73.8698
1.236	0.00292538	0.00833949	0.0088377	70.6698
1.238	0.00316676	0.00741034	0.00805863	66.8609
1.24	0.0032422	0.00650116	0.00726477	63.4941
1.242	0.00307006	0.00563133	0.00641382	61.4019
1.244	0.00269093	0.00480762	0.00550947	60.7633
1.246	0.00224414	0.00403571	0.0046177	60.9228
1.248	0.00189227	0.00332041	0.00382175	60.3216
1.25	0.00173481	0.00265963	0.00317541	56.8846
1.252	0.00175763	0.00205217	0.00270197	49.4208
1.254	0.00184479	0.00150041	0.00237792	39.1222
1.256	0.00184398	0.0010036	0.0020994	28.5576
1.258	0.00164961	0.00055942	0.00174189	18.733
1.26	0.00126109	0.00016731	0.00127214	7.55735
1.262	0.00078493	-0.00017471	0.000804138	-12.5484
1.264	0.00037881	-0.00047148	0.000604806	-51.2199
1.266	0.00016862	-0.00072991	0.000749134	-76.992
1.268	0.00018329	-0.00095719	0.000974581	-79.1598
1.27	0.00034009	-0.00115779	0.00120671	-73.6303
1.272	0.00048863	-0.00133693	0.00142343	-69.9233
1.274	0.00049141	-0.00150523	0.00158341	-71.9198
1.276	0.00029637	-0.0016712	0.00169728	-79.9437
1.278	-3.82e-05	-0.00183253	0.00183293	88.8058
1.28	-0.00037883	-0.00197977	0.00201569	79.1674
1.282	-0.0005914	-0.00210115	0.00218279	74.28
1.284	-0.00061336	-0.00218762	0.00227198	74.3377
1.286	-0.00048606	-0.00224222	0.0022943	77.7689
1.288	-0.00033176	-0.00228031	0.00230432	81.7222
1.29	-0.00028651	-0.00232317	0.00234077	82.9694
1.292	-0.00042447	-0.00239164	0.00242902	79.9359
1.294	-0.00071569	-0.00249053	0.00259132	73.9672
1.296	-0.001041	-0.00260397	0.00280434	68.2097
1.298	-0.00125633	-0.00271849	0.00299475	65.1963
1.3	-0.00126989	-0.00283363	0.00310517	65.8605
1.302	-0.00109019	-0.00294737	0.00314253	69.7013
1.304	-0.00082114	-0.00305682	0.00316519	74.9638
1.306	-0.00060751	-0.00316767	0.0032254	79.1434
1.308	-0.00055876	-0.00328265	0.00332987	80.3399
1.31	-0.00069237	-0.00339241	0.00346234	78.4647
1.312	-0.00092719	-0.00347878	0.00360022	75.076
1.314	-0.00112846	-0.00351316	0.00368995	72.1925
1.316	-0.00117911	-0.00346851	0.00366345	71.2247
1.318	-0.00104039	-0.00334452	0.0035026	72.7205
1.32	-0.00077095	-0.00316291	0.00325551	76.3014
1.322	-0.00049521	-0.00294071	0.00298211	80.4412
1.324	-0.00033733	-0.00268366	0.00270478	82.8356
1.326	-0.00035648	-0.00239012	0.00241656	81.517
1.328	-0.00051708	-0.00205215	0.00211629	75.8576
1.33	-0.00070823	-0.00166842	0.00181252	66.9992
1.332	-0.00080431	-0.00125419	0.00148994	57.328
1.334	-0.00073535	-0.00083304	0.00111117	48.5642
1.336	-0.00052659	-0.00043168	0.000680915	39.3437
1.338	-0.00028464	-8.102e-05	0.000295946	15.8885
1.34	-0.00013838	0.0001915	0.000236265	-54.1477
1.342	-0.00016766	0.00036916	0.000405449	-65.5741
1.344	-0.00035967	0.00044427	0.00057161	-51.0072
1.346	-0.00061676	0.00041808	0.000745107	-34.132
1.348	-0.0008091	0.00030539	0.000864816	-20.6787
1.35	-0.00084278	0.00013219	0.000853084	-8.91421
1.352	-0.00070903	-7.569e-05	0.000713059	6.09333
1.354	-0.00048844	-0.0002974	0.000571857	31.3363
1.356	-0.00030625	-0.00051141	0.000596095	59.0854
1.358	-0.00026273	-0.00069336	0.000741468	69.2472
1.36	-0.00037777	-0.00082392	0.000906396	65.3684
1.362	-0.00057958	-0.0008948	0.00106611	57.0681
1.364	-0.0007435	-0.00090643	0.00117235	50.6397
1.366	-0.00075925	-0.00086888	0.00115387	48.8522
1.368	-0.00058975	-0.00080614	0.000998833	53.8118
1.37	-0.0002903	-0.00074817	0.000802516	68.7931
1.372	2.155e-05	-0.00071509	0.000715415	-88.2739
1.374	0.00022783	-0.00070878	0.000744497	-72.1805
1.376	0.00027049	-0.00071422	0.000763724	-69.2573
1.378	0.00017894	-0.00070817	0.000730427	-75.8194
1.38	5.073e-05	-0.00067088	0.000672795	-85.6757
1.382	-3.39e-06	-0.00059238	0.00059239	89.6721
1.384	7.949e-05	-0.00047566	0.000482256	-80.5127
1.386	0.00027997	-0.00033949	0.000440042	-50.4883
1.388	0.00050874	-0.00020897	0.000549986	-22.3309
1.39	0.00065721	-0.0001013	0.000664971	-8.76241
1.392	0.00065608	-2.744e-05	0.000656654	-2.39495
1.394	0.0005133	1.24e-06	0.000513301	0.138412
1.396	0.00031315	-2.109e-05	0.000313859	-3.85293
1.398	0.00017436	-9.18e-05	0.00019705	-27.7667
1.4	0.00018829	-0.00020459	0.000278047	-47.3758
1.402	0.00037148	-0.00034559	0.000507375	-42.9322
1.404	0.00065902	-0.00049161	0.000822185	-36.7219
1.406	0.00094007	-0.00062139	0.00112688	-33.4649
1.408	0.0011157	-0.00071809	0.00132682	-32.7663
1.41	0.00115069	-0.00076388	0.00138116	-33.578
1.412	0.00109215	-0.00074819	0.00132385	-34.4135
1.414	0.00104157	-0.00067805	0.00124283	-33.0637
1.416	0.00109456	-0.0005744	0.00123612	-27.6895
1.418	0.00128487	-0.00046685	0.00136706	-19.9683
1.42	0.00156501	-0.00038904	0.00161264	-13.96
1.422	0.00183126	-0.00036737	0.00186775	-11.3436
1.424	0.0019762	-0.00041444	0.00201919	-11.8442
1.426	0.00194222	-0.00053406	0.00201431	-15.3749
1.428	0.00175064	-0.00072478	0.00189474	-22.49
1.43	0.00148926	-0.00097625	0.00178072	-33.2459
1.432	0.00126344	-0.0012673	0.00178951	-45.0874
1.434	0.00113829	-0.00156985	0.00193911	-54.0543
1.436	0.00110496	-0.00185582	0.00215986	-59.2303
1.438	0.00108813	-0.00210516	0.00236975	-62.6661
1.44	0.00098929	-0.00231028	0.00251318	-66.8188
1.442	0.00074342	-0.00247075	0.00258017	-73.2541
1.444	0.0003586	-0.00258446	0.00260922	-82.1005
1.446	-8.406e-05	-0.00264448	0.00264582	88.1794
1.448	-0.00047108	-0.00264356	0.0026852	79.896
1.45	-0.00071627	-0.00258437	0.00268179	74.509
1.452	-0.00080626	-0.00248381	0.00261139	72.0163
1.454	-0.00080694	-0.00236582	0.00249965	71.1664
1.456	-0.00082713	-0.00225557	0.00240244	69.8617
1.458	-0.00095955	-0.00217684	0.00237894	66.2121
1.46	-0.0012319	-0.00214624	0.00247466	60.145
1.462	-0.00159322	-0.00217041	0.0026924	53.7189
1.464	-0.00194041	-0.002248	0.00296963	49.2002
1.466	-0.00217045	-0.00237263	0.00321562	47.5481
1.468	-0.00223228	-0.00253447	0.00337737	48.6274
1.47	-0.00215238	-0.0027154	0.00346499	51.5977
1.472	-0.00201909	-0.00288718	0.00352314	55.0338
1.474	-0.0019322	-0.00302124	0.00358626	57.3995
1.476	-0.00194785	-0.0030948	0.00365676	57.8139
1.478	-0.00205025	-0.00309103	0.00370918	56.4441
1.48	-0.00216346	-0.00300548	0.00370317	54.2522
1.482	-0.00219571	-0.00284928	0.00359716	52.3815
1.484	-0.00209209	-0.00264139	0.00336954	51.6193
1.486	-0.0018655	-0.00240365	0.00304263	52.1846
1.488	-0.00159033	-0.00216103	0.00268313	53.6502
1.49	-0.00136439	-0.00193818	0.00237025	54.8562
1.492	-0.00125975	-0.0017536	0.00215919	54.3073
1.494	-0.00128602	-0.00161314	0.00206302	51.4376
1.496	-0.00138541	-0.00150579	0.00204616	47.3842
1.498	-0.00146456	-0.00141292	0.00203501	43.9719
1.5	-0.0014457	-0.00132412	0.00196044	42.4866
1.502	-0.00130789	-0.00123887	0.00180149	43.4476
1.504	-0.0010957	-0.0011595	0.00159531	46.6205
1.506	-0.00089273	-0.00109152	0.0014101	50.721
1.508	-0.00077542	-0.00104332	0.00129992	53.3794
1.51	-0.00077116	-0.00102335	0.00128138	52.9996
1.512	-0.00084269	-0.00104526	0.00134264	51.1242
1.514	-0.00090804	-0.0011248	0.00144558	51.0864
1.516	-0.00088504	-0.00126191	0.00154133	54.9561
1.518	-0.00073624	-0.0014379	0.00161543	62.8864
1.52	-0.00048927	-0.00163155	0.00170333	73.307
1.522	-0.00022142	-0.00182769	0.00184105	83.0924
1.524	-1.859e-05	-0.00201646	0.00201655	89.4718
1.526	6.896e-05	-0.00219187	0.00219295	-88.198
1.528	5.217e-05	-0.00234616	0.00234674	-88.7262
1.53	-3.84e-06	-0.00246477	0.00246477	89.9107
1.532	-1.597e-05	-0.00253313	0.00253318	89.6388
1.534	7.185e-05	-0.00254974	0.00255075	-88.3859
1.536	0.00025964	-0.00252781	0.00254111	-84.1355
1.538	0.00049243	-0.00248091	0.00252931	-78.7734
1.54	0.00069031	-0.00241016	0.00250707	-74.0174
1.542	0.00079282	-0.00230748	0.00243988	-71.0379
1.544	0.0007939	-0.00217004	0.0023107	-69.9052
1.546	0.00074554	-0.00200811	0.00214204	-69.6318
1.548	0.00072827	-0.00183943	0.00197835	-68.4003
1.55	0.00080747	-0.00168119	0.00186505	-64.3452
1.552	0.00099879	-0.00154454	0.00183934	-57.1109
1.554	0.0012597	-0.00143212	0.0019073	-48.665
1.556	0.0015125	-0.0013411	0.00202144	-41.5627
1.558	0.00168621	-0.00126793	0.00210973	-36.941
1.56	0.00175369	-0.00121302	0.00213233	-34.6714
1.562	0.00174573	-0.00118232	0.00210842	-34.1084
1.564	0.00173562	-0.00118193	0.00209984	-34.2542
1.566	0.00180099	-0.00121394	0.00217192	-33.9816
1.568	0.00198276	-0.00128073	0.00236043	-32.8597
1.57	0.00226367	-0.00138914	0.00265592	-31.5361
1.572	0.00257766	-0.00154523	0.00300534	-30.9414
1.574	0.00284469	-0.00174836	0.00333902	-31.5751
1.576	0.00301258	-0.00199109	0.0036111	-33.4617
1.578	0.00308345	-0.00225839	0.00382204	-36.2199
1.58	0.00310967	-0.00252857	0.00400796	-39.1156
1.582	0.00316302	-0.00278018	0.00421119	-41.3143
1.584	0.00329509	-0.00299593	0.00445345	-42.2774
1.586	0.00350906	-0.0031623	0.00472373	-42.0246
1.588	0.00375766	-0.00326992	0.0049812	-41.0298
1.59	0.00396909	-0.00331104	0.00516882	-39.8351
1.592	0.00408556	-0.00328041	0.00523955	-38.762
1.594	0.00409475	-0.00318364	0.00518677	-37.8648
1.596	0.00403818	-0.00303743	0.00505301	-36.9497
1.598	0.00398992	-0.00285999	0.00490907	-35.6331
1.6	0.00401668	-0.00266792	0.00482198	-33.5925
1.602	0.00414254	-0.00247755	0.00482689	-30.8826
1.604	0.00433601	-0.00230318	0.00490975	-27.9761
1.606	0.00452328	-0.00215541	0.00501057	-25.4785
1.608	0.00462384	-0.00203807	0.00505308	-23.7867
1.61	0.00459189	-0.00194457	0.00498666	-22.9516
1.612	0.00443864	-0.00186141	0.00481315	-22.7515
1.614	0.00422268	-0.00177604	0.00458098	-22.8114
1.616	0.00401542	-0.00167901	0.00435232	-22.6918
1.618	0.00386136	-0.00156441	0.00416623	-22.0551
1.62	0.00375631	-0.00143573	0.00402134	-20.9178
1.622	0.00365332	-0.00130765	0.0038803	-19.6941
1.624	0.0034904	-0.00119659	0.00368981	-18.9229
1.626	0.00322559	-0.0011145	0.0034127	-19.061
1.628	0.00286106	-0.00106798	0.00305389	-20.4697
1.63	0.00244303	-0.00105499	0.00266109	-23.3565
1.632	0.00203771	-0.00106495	0.00229921	-27.5925
1.634	0.00169569	-0.0010832	0.00201213	-32.5703
1.636	0.00142467	-0.00109529	0.00179704	-37.5532
1.638	0.00118536	-0.00109244	0.00161199	-42.664
1.64	0.00091282	-0.00107338	0.00140904	-49.6216
1.642	0.00055233	-0.00103946	0.00117709	-62.0155
1.644	8.958e-05	-0.00098974	0.000993786	-84.8283
1.646	-0.00044078	-0.00092244	0.00102234	64.4596
1.648	-0.00097176	-0.00083876	0.00128368	40.7986
1.65	-0.00143651	-0.00074198	0.00161682	27.3171
1.652	-0.00180044	-0.00063345	0.00190862	19.3834
1.654	-0.00207709	-0.00051238	0.00213935	13.8572
1.656	-0.00231773	-0.00037937	0.00234857	9.29584
1.658	-0.00257969	-0.00023811	0.00259066	5.27356
1.66	-0.00289328	-9.409e-05	0.00289481	1.86261
1.662	-0.00324505	4.486e-05	0.00324536	-0.792014
1.664	-0.00358369	0.00016919	0.00358768	-2.70299
1.666	-0.00384649	0.00027453	0.00385627	-4.08237
1.668	-0.00399327	0.00036361	0.00400979	-5.20276
1.67	-0.00402899	0.00044093	0.00405305	-6.24556
1.672	-0.00400197	0.00051113	0.00403448	-7.27839
1.674	-0.00397836	0.00057806	0.00402014	-8.26728
1.676	-0.00400569	0.00064327	0.00405701	-9.12318
1.678	-0.00408663	0.00070878	0.00414764	-9.83943
1.68	-0.00417888	0.00077623	0.00425036	-10.5228
1.682	-0.00422043	0.00083982	0.00430318	-11.2542
1.684	-0.00416407	0.00088295	0.00425665	-11.9717
1.686	-0.00400078	0.00088109	0.00409665	-12.42
1.688	-0.00376221	0.00080782	0.00384796	-12.1185
1.69	-0.0035044	0.00064474	0.00356322	-10.4247
1.692	-0.00327921	0.00039228	0.00330259	-6.82167
1.694	-0.00310642	7.159e-05	0.00310724	-1.32019
1.696	-0.00296364	-0.00028371	0.00297719	5.46828
1.698	-0.00280025	-0.00063552	0.00287146	12.7867
1.7	-0.00256709	-0.00094792	0.00273651	20.2671
1.702	-0.0022461	-0.00119813	0.00254568	28.0767
1.704	-0.00186322	-0.00138142	0.00231946	36.5538
1.706	-0.00147645	-0.00150148	0.00210579	45.4816
1.708	-0.00114583	-0.00156047	0.00193597	53.7107
1.71	-0.00090262	-0.00155845	0.00180097	59.9215
1.712	-0.00073386	-0.00149507	0.00166547	63.8557
1.714	-0.00059012	-0.00136767	0.00148955	66.6608
1.716	-0.0004119	-0.00117217	0.00124243	70.6385
1.718	-0.00016043	-0.00091226	0.000926259	80.026
1.72	0.00016297	-0.00060322	0.000624847	-74.8815
1.722	0.00052049	-0.00026251	0.000582942	-26.7642
1.724	0.00086042	9.582e-05	0.000865739	6.35452
1.726	0.00114373	0.00045725	0.00123175	21.791
1.728	0.00136412	0.00080665	0.00158477	30.5973
1.73	0.00155158	0.00113295	0.00192119	36.1366
1.732	0.00175349	0.00143147	0.00226359	39.2266
1.734	0.00200471	0.0017026	0.00263015	40.3412
1.736	0.00230574	0.00194932	0.00301932	40.2119
1.738	0.00262043	0.00217796	0.00340737	39.7315
1.74	0.00289393	0.00240088	0.00376019	39.68
1.742	0.00308088	0.0026312	0.00405155	40.4987
1.744	0.00316941	0.00286952	0.00427543	42.1571
1.746	0.00318844	0.00309501	0.00444356	44.1481
1.748	0.0031941	0.00326939	0.00457069	45.6674
1.75	0.00324171	0.00335087	0.0046623	45.9486
1.752	0.00335801	0.0033071	0.00471308	44.5624
1.754	0.00352815	0.00312349	0.00471212	41.5186
1.756	0.00370522	0.0028096	0.00465	37.1724
1.758	0.00383754	0.00239803	0.00452518	32.0007
1.76	0.00389821	0.00193268	0.00435101	26.3716
1.762	0.00389889	0.00145493	0.00416151	20.4638
1.764	0.00388151	0.00099624	0.00400732	14.395
1.766	0.00389444	0.00057816	0.00393712	8.44433
1.768	0.00396496	0.00021479	0.00397077	3.1008
1.77	0.00408145	-8.743e-05	0.00408239	-1.22716
1.772	0.00419686	-0.00033066	0.00420987	-4.50488
1.774	0.00425217	-0.00052201	0.00428409	-6.99879
1.776	0.00420656	-0.00066636	0.00425901	-9.00141
1.778	0.00405765	-0.00076247	0.00412867	-10.6423
1.78	0.00384114	-0.00080364	0.00392431	-11.8169
1.782	0.00361037	-0.00078105	0.00369389	-12.207
1.784	0.00340721	-0.00068913	0.0034762	-11.4342
1.786	0.00323956	-0.00052996	0.00328262	-9.29073
1.788	0.00307773	-0.00031369	0.00309367	-5.81963
1.79	0.00287213	-5.479e-05	0.00287265	-1.09287
1.792	0.00258153	0.00023134	0.00259187	5.1208
1.794	0.00219608	0.00052678	0.00225838	13.4888
1.796	0.00174323	0.00080809	0.00192142	24.8705
1.798	0.00127407	0.00105011	0.00165106	39.4959
1.8	0.00083689	0.00123467	0.00149157	55.8696
1.802	0.00045224	0.00135277	0.00142636	71.5149
1.804	0.00010359	0.00139952	0.00140335	85.7668
1.806	-0.00025147	0.00137427	0.00139709	-79.6305
1.808	-0.00065658	0.00128476	0.00144281	-62.9306
1.81	-0.00113033	0.00114409	0.00160829	-45.3466
1.812	-0.00165203	0.00096309	0.00191226	-30.2411
1.814	-0.00216955	0.00075024	0.00229561	-19.0756
1.816	-0.00262565	0.00051977	0.0026766	-11.1974
1.818	-0.00298676	0.00029372	0.00300117	-5.61645
1.82	-0.003258	9.304e-05	0.00325933	-1.63577
1.822	-0.0034774	-7.209e-05	0.00347815	1.18763
1.824	-0.00369381	-0.00020387	0.00369943	3.15908
1.826	-0.00393982	-0.00031251	0.00395219	4.53526
1.828	-0.00421391	-0.000412	0.004234	5.58414
1.83	-0.00448072	-0.00051531	0.00451025	6.56054
1.832	-0.00468953	-0.00062844	0.00473145	7.63269
1.834	-0.00480168	-0.00074994	0.00485989	8.8769
1.836	-0.00481114	-0.00087602	0.00489024	10.3195
1.838	-0.00474665	-0.00100193	0.00485124	11.9191
1.84	-0.00465654	-0.00111835	0.00478895	13.5048
1.842	-0.00458408	-0.00121153	0.00474148	14.8043
1.844	-0.00454392	-0.00126835	0.00471762	15.5961
1.846	-0.00451371	-0.00128034	0.00469179	15.8363
1.848	-0.00444824	-0.00124711	0.00461975	15.6614
1.85	-0.00430669	-0.00117818	0.00446494	15.3
1.852	-0.00407538	-0.00108691	0.00421783	14.9333
1.854	-0.00377389	-0.000984	0.00390006	14.6139
1.856	-0.00344289	-0.0008797	0.0035535	14.3331
1.858	-0.00312202	-0.00078662	0.00321959	14.1418
1.86	-0.00283014	-0.00071648	0.00291942	14.2066
1.862	-0.00255694	-0.00067616	0.00264483	14.8123
1.864	-0.00226774	-0.00066669	0.00236371	16.3827
1.866	-0.00192149	-0.00068407	0.00203963	19.5962
1.868	-0.00149582	-0.00072239	0.00166112	25.7777
1.87	-0.00100379	-0.00077869	0.00127041	37.8025
1.872	-0.00049007	-0.00085342	0.000984121	60.1337
1.874	-1.028e-05	-0.00094468	0.000944736	89.3765
1.876	0.00039534	-0.00104239	0.00111484	-69.2301
1.878	0.00072136	-0.00112481	0.00133625	-57.3272
1.88	0.00099809	-0.00116255	0.00153222	-49.3528
1.882	0.00127272	-0.0011355	0.00170563	-41.7388
1.884	0.00158186	-0.00104691	0.00189692	-33.4975
1.886	0.00193067	-0.00091795	0.00213778	-25.4291
1.888	0.00229033	-0.00077323	0.00241733	-18.655
1.89	0.00261446	-0.00063268	0.00268992	-13.6036
1.892	0.00286403	-0.00050897	0.0029089	-10.0769
1.894	0.00302691	-0.00040564	0.00305397	-7.6328
1.896	0.00312232	-0.00031819	0.00313849	-5.81882
1.898	0.00318881	-0.00023882	0.00319774	-4.28307
1.9	0.0032626	-0.00015989	0.00326652	-2.80565
1.902	0.00335876	-7.49e-05	0.0033596	-1.27748
1.904	0.0034642	2.124e-05	0.00346427	0.351292
1.906	0.00354522	0.00013056	0.00354762	2.10908
1.908	0.00356666	0.00024858	0.00357531	3.98681
1.91	0.00351325	0.00036386	0.00353204	5.91292
1.912	0.003401	0.00046373	0.00343247	7.76446
1.914	0.00327129	0.00054246	0.00331596	9.41537
1.916	0.00317032	0.00060639	0.00322779	10.8282
1.918	0.00312492	0.00066682	0.00319527	12.0456
1.92	0.00312912	0.00072437	0.00321187	13.034
1.922	0.00314917	0.00076314	0.00324032	13.6219
1.924	0.00314207	0.00075792	0.00323219	13.5616
1.926	0.00307769	0.00068701	0.00315344	12.5834
1.928	0.00295314	0.0005434	0.00300272	10.4262
1.93	0.00279158	0.00033565	0.00281169	6.85614
1.932	0.00262784	8.232e-05	0.00262913	1.79427
1.934	0.00248873	-0.00019152	0.00249609	-4.40052
1.936	0.00237736	-0.00045641	0.00242077	-10.8675
1.938	0.00227038	-0.00068362	0.00237107	-16.7572
1.94	0.00212986	-0.00085394	0.00229467	-21.8477
1.942	0.00192273	-0.00096298	0.0021504	-26.6035
1.944	0.00163888	-0.00101681	0.00192869	-31.8167
1.946	0.00129935	-0.00102529	0.00165515	-38.2762
1.948	0.00094791	-0.00100064	0.00137834	-46.5501
1.95	0.00062864	-0.00095554	0.00114379	-56.6595
1.952	0.00036324	-0.00089947	0.000970046	-68.0093
1.954	0.00014252	-0.00083889	0.00085091	-80.358
1.956	-6.403e-05	-0.000775	0.000777641	85.277
1.958	-0.00028874	-0.00069906	0.000756344	67.5574
1.96	-0.00054723	-0.00059819	0.000810735	47.5474
1.962	-0.00082932	-0.00046621	0.00095138	29.3429
1.964	-0.00110378	-0.00030587	0.00114538	15.4887
1.966	-0.00133426	-0.00012633	0.00134023	5.40874
1.968	-0.00149922	5.802e-05	0.00150034	-2.21625
1.97	-0.00160552	0.00023127	0.00162209	-8.19689
1.972	-0.00168721	0.00038378	0.00173031	-12.8147
1.974	-0.00178977	0.00051589	0.00186264	-16.0793
1.976	-0.00194929	0.00063294	0.00204947	-17.9888
1.978	-0.00217877	0.00074104	0.00230134	-18.7841
1.98	-0.00246961	0.00084845	0.00261129	-18.9605
1.982	-0.00280691	0.00096877	0.00296939	-19.0415
1.984	-0.00318849	0.0011236	0.00338067	-19.4121
1.986	-0.00363636	0.00134013	0.00387544	-20.2307
1.988	-0.00419407	0.00164308	0.00450444	-21.3934
1.99	-0.00490987	0.00204759	0.00531972	-22.6379
1.992	-0.00581305	0.00255614	0.00635023	-23.7363
1.994	-0.00689629	0.00315991	0.00758577	-24.6175
1.996	-0.00811288	0.0038405	0.00897598	-25.3321
1.998	-0.00938747	0.004565	0.0104386	-25.933
2	-0.010633	0.00528268	0.0118729	-26.4192

## Sheet: Apr30_J1
Time	Fx	Fz	F_resultant	F_direction
0	-0.00234139	0.276355	0.276365	-89.5146
0.002	-0.00232179	0.276814	0.276824	-89.5194
0.004	-0.00229629	0.277221	0.27723	-89.5254
0.006	-0.00226766	0.277561	0.27757	-89.5319
0.008	-0.00223862	0.277848	0.277857	-89.5384
0.01	-0.00221144	0.278103	0.278112	-89.5444
0.012	-0.00218618	0.278337	0.278346	-89.55
0.014	-0.00216082	0.278551	0.278559	-89.5555
0.016	-0.00213335	0.278742	0.27875	-89.5615
0.018	-0.00210304	0.27892	0.278928	-89.568
0.02	-0.00207014	0.279107	0.279115	-89.575
0.022	-0.00203491	0.279331	0.279339	-89.5826
0.024	-0.00199687	0.27961	0.279617	-89.5908
0.026	-0.00195597	0.279943	0.279949	-89.5997
0.028	-0.00191467	0.28031	0.280316	-89.6086
0.03	-0.00187767	0.280679	0.280685	-89.6167
0.032	-0.00185082	0.281018	0.281025	-89.6226
0.034	-0.00184067	0.281311	0.281317	-89.6251
0.036	-0.00185334	0.281551	0.281557	-89.6228
0.038	-0.00189283	0.281739	0.281746	-89.6151
0.04	-0.00196046	0.281879	0.281886	-89.6015
0.042	-0.00205429	0.281984	0.281991	-89.5826
0.044	-0.0021691	0.282071	0.28208	-89.5594
0.046	-0.00229722	0.282162	0.282171	-89.5335
0.048	-0.00242871	0.282268	0.282278	-89.507
0.05	-0.00255153	0.282392	0.282403	-89.4823
0.052	-0.00265401	0.282527	0.282539	-89.4618
0.054	-0.0027271	0.282662	0.282675	-89.4472
0.056	-0.00276474	0.282789	0.282803	-89.4399
0.058	-0.0027639	0.282912	0.282926	-89.4403
0.06	-0.00272464	0.283047	0.28306	-89.4485
0.062	-0.00264957	0.283204	0.283217	-89.464
0.064	-0.00254342	0.28338	0.283392	-89.4858
0.066	-0.00241228	0.28355	0.28356	-89.5126
0.068	-0.0022627	0.283672	0.283681	-89.543
0.07	-0.0021026	0.283703	0.283711	-89.5754
0.072	-0.00194165	0.283611	0.283618	-89.6077
0.074	-0.00178899	0.283386	0.283392	-89.6383
0.076	-0.0016513	0.283041	0.283046	-89.6657
0.078	-0.00153228	0.282596	0.2826	-89.6893
0.08	-0.00143177	0.28208	0.282084	-89.7092
0.082	-0.00134635	0.281532	0.281535	-89.726
0.084	-0.00127262	0.280992	0.280995	-89.7405
0.086	-0.00120892	0.280506	0.280509	-89.7531
0.088	-0.00115495	0.280112	0.280114	-89.7638
0.09	-0.00111112	0.27983	0.279833	-89.7725
0.092	-0.00107763	0.279668	0.27967	-89.7792
0.094	-0.00105506	0.27962	0.279622	-89.7838
0.096	-0.00104757	0.279675	0.279677	-89.7854
0.098	-0.00106361	0.279816	0.279818	-89.7822
0.1	-0.00111107	0.280016	0.280018	-89.7727
0.102	-0.00119307	0.280247	0.280249	-89.7561
0.104	-0.00130766	0.280485	0.280488	-89.7329
0.106	-0.00144942	0.280716	0.28072	-89.7042
0.108	-0.00161041	0.280931	0.280935	-89.6716
0.11	-0.00178072	0.281126	0.281131	-89.6371
0.112	-0.00194971	0.281304	0.28131	-89.6029
0.114	-0.00210805	0.281473	0.281481	-89.5709
0.116	-0.00224909	0.281641	0.28165	-89.5425
0.118	-0.00236859	0.281807	0.281817	-89.5184
0.12	-0.00246343	0.281963	0.281974	-89.4994
0.122	-0.00253056	0.282093	0.282104	-89.486
0.124	-0.00256774	0.282175	0.282186	-89.4786
0.126	-0.00257491	0.282193	0.282204	-89.4772
0.128	-0.00255423	0.282134	0.282145	-89.4813
0.13	-0.00250968	0.281991	0.282002	-89.4901
0.132	-0.00244714	0.281756	0.281766	-89.5024
0.134	-0.002374	0.28143	0.28144	-89.5167
0.136	-0.0022981	0.28103	0.281039	-89.5315
0.138	-0.00222676	0.280588	0.280597	-89.5453
0.14	-0.00216614	0.280144	0.280152	-89.557
0.142	-0.00212077	0.279738	0.279746	-89.5656
0.144	-0.00209344	0.279409	0.279417	-89.5707
0.146	-0.00208555	0.279187	0.279194	-89.572
0.148	-0.00209705	0.279088	0.279096	-89.5695
0.15	-0.00212608	0.279113	0.279121	-89.5636
0.152	-0.00216931	0.279243	0.279251	-89.5549
0.154	-0.00222186	0.279454	0.279463	-89.5445
0.156	-0.00227742	0.279723	0.279732	-89.5335
0.158	-0.00233052	0.280022	0.280031	-89.5232
0.16	-0.00237774	0.280324	0.280334	-89.514
0.162	-0.00241678	0.280602	0.280612	-89.5065
0.164	-0.00244698	0.28084	0.280851	-89.5008
0.166	-0.00247124	0.281039	0.28105	-89.4962
0.168	-0.00249492	0.281209	0.28122	-89.4917
0.17	-0.00252244	0.281354	0.281365	-89.4863
0.172	-0.00255534	0.281475	0.281486	-89.4799
0.174	-0.00259272	0.281566	0.281578	-89.4724
0.176	-0.00263259	0.281629	0.281641	-89.4644
0.178	-0.00267258	0.28167	0.281682	-89.4564
0.18	-0.00271042	0.281693	0.281706	-89.4487
0.182	-0.00274409	0.281694	0.281708	-89.4419
0.184	-0.00277038	0.281662	0.281675	-89.4365
0.186	-0.00278352	0.281584	0.281598	-89.4336
0.188	-0.00277708	0.281462	0.281476	-89.4347
0.19	-0.0027461	0.281314	0.281327	-89.4407
0.192	-0.00268702	0.281159	0.281172	-89.4524
0.194	-0.00259885	0.281008	0.28102	-89.4701
0.196	-0.00248525	0.280862	0.280873	-89.493
0.198	-0.00235475	0.280723	0.280733	-89.5194
0.2	-0.00221987	0.280606	0.280614	-89.5467
0.202	-0.00209505	0.280528	0.280536	-89.5721
0.204	-0.00199352	0.280505	0.280512	-89.5928
0.206	-0.00192446	0.280539	0.280546	-89.607
0.208	-0.00189139	0.280626	0.280632	-89.6138
0.21	-0.0018924	0.280752	0.280759	-89.6138
0.212	-0.00192147	0.280906	0.280913	-89.6081
0.214	-0.00196986	0.281071	0.281077	-89.5985
0.216	-0.00202809	0.28122	0.281228	-89.5868
0.218	-0.00208649	0.28133	0.281337	-89.5751
0.22	-0.00213422	0.281379	0.281387	-89.5654
0.222	-0.00216126	0.281357	0.281365	-89.5599
0.224	-0.00216361	0.281265	0.281273	-89.5593
0.226	-0.0021446	0.281117	0.281125	-89.5629
0.228	-0.00211106	0.280936	0.280944	-89.5695
0.23	-0.0020704	0.280741	0.280749	-89.5775
0.232	-0.00203005	0.280542	0.280549	-89.5854
0.234	-0.00199572	0.280341	0.280348	-89.5921
0.236	-0.00196958	0.280143	0.28015	-89.5972
0.238	-0.00195035	0.279951	0.279958	-89.6008
0.24	-0.00193511	0.279761	0.279768	-89.6037
0.242	-0.00192137	0.279568	0.279574	-89.6062
0.244	-0.00190695	0.279372	0.279379	-89.6089
0.246	-0.00188768	0.279185	0.279192	-89.6126
0.248	-0.00185802	0.27902	0.279026	-89.6185
0.25	-0.00181495	0.278882	0.278888	-89.6271
0.252	-0.00175966	0.278774	0.27878	-89.6383
0.254	-0.00169634	0.278704	0.278709	-89.6513
0.256	-0.00163063	0.278683	0.278688	-89.6648
0.258	-0.00156654	0.278726	0.27873	-89.678
0.26	-0.00150429	0.278837	0.278841	-89.6909
0.262	-0.00144228	0.27901	0.279014	-89.7038
0.264	-0.00138024	0.279233	0.279236	-89.7168
0.266	-0.0013208	0.279493	0.279496	-89.7292
0.268	-0.00126951	0.27978	0.279783	-89.74
0.27	-0.00123439	0.280082	0.280085	-89.7475
0.272	-0.00122482	0.280382	0.280385	-89.7497
0.274	-0.00124795	0.280658	0.28066	-89.7452
0.276	-0.00130421	0.280889	0.280892	-89.734
0.278	-0.00138712	0.281069	0.281072	-89.7172
0.28	-0.00148775	0.281202	0.281206	-89.6969
0.282	-0.00159767	0.281295	0.2813	-89.6746
0.284	-0.00170891	0.281349	0.281354	-89.652
0.286	-0.00181392	0.281352	0.281358	-89.6306
0.288	-0.00190679	0.281295	0.281301	-89.6116
0.29	-0.0019852	0.281185	0.281192	-89.5955
0.292	-0.00205078	0.281047	0.281054	-89.5819
0.294	-0.00210663	0.280911	0.280919	-89.5703
0.296	-0.00215513	0.280801	0.280809	-89.5603
0.298	-0.00219743	0.280727	0.280735	-89.5515
0.3	-0.00223242	0.280696	0.280704	-89.5443
0.302	-0.0022574	0.28071	0.280719	-89.5393
0.304	-0.00227096	0.280762	0.280772	-89.5366
0.306	-0.00227463	0.280833	0.280842	-89.5359
0.308	-0.00227126	0.280898	0.280907	-89.5367
0.31	-0.00226324	0.280944	0.280953	-89.5384
0.312	-0.00225193	0.280964	0.280973	-89.5408
0.314	-0.00223747	0.280957	0.280966	-89.5437
0.316	-0.0022189	0.280927	0.280935	-89.5475
0.318	-0.00219525	0.280888	0.280897	-89.5522
0.32	-0.00216659	0.280855	0.280863	-89.558
0.322	-0.00213334	0.280827	0.280835	-89.5648
0.324	-0.00209591	0.280791	0.280799	-89.5723
0.326	-0.00205565	0.280726	0.280734	-89.5805
0.328	-0.0020164	0.280619	0.280626	-89.5883
0.33	-0.00198454	0.28046	0.280467	-89.5946
0.332	-0.00196702	0.28025	0.280257	-89.5979
0.334	-0.0019681	0.280001	0.280008	-89.5973
0.336	-0.00198707	0.279727	0.279734	-89.593
0.338	-0.00201861	0.279442	0.27945	-89.5861
0.34	-0.00205581	0.279155	0.279163	-89.5781
0.342	-0.00209305	0.278878	0.278886	-89.57
0.344	-0.00212654	0.278631	0.278639	-89.5627
0.346	-0.00215385	0.278428	0.278436	-89.5568
0.348	-0.00217356	0.278277	0.278286	-89.5525
0.35	-0.00218521	0.278183	0.278192	-89.5499
0.352	-0.00218894	0.278155	0.278163	-89.5491
0.354	-0.002185	0.278199	0.278207	-89.55
0.356	-0.00217347	0.278313	0.278321	-89.5526
0.358	-0.00215523	0.278488	0.278496	-89.5566
0.36	-0.0021331	0.278717	0.278725	-89.5615
0.362	-0.00211247	0.278997	0.279005	-89.5662
0.364	-0.00210154	0.279323	0.279331	-89.5689
0.366	-0.0021103	0.279687	0.279695	-89.5677
0.368	-0.00214726	0.280077	0.280085	-89.5607
0.37	-0.00221515	0.280473	0.280481	-89.5475
0.372	-0.00230856	0.28085	0.28086	-89.529
0.374	-0.00241517	0.281189	0.281199	-89.5079
0.376	-0.00252015	0.281481	0.281492	-89.487
0.378	-0.00261142	0.28173	0.281742	-89.4689
0.38	-0.00268099	0.281931	0.281943	-89.4552
0.382	-0.00272321	0.282078	0.282091	-89.4469
0.384	-0.00273624	0.282166	0.28218	-89.4444
0.386	-0.00272292	0.28219	0.282203	-89.4472
0.388	-0.00268709	0.28215	0.282163	-89.4544
0.39	-0.00263046	0.282063	0.282076	-89.4657
0.392	-0.00255391	0.281954	0.281965	-89.481
0.394	-0.00246042	0.281831	0.281842	-89.4998
0.396	-0.00235633	0.28169	0.2817	-89.5207
0.398	-0.00224988	0.28152	0.281529	-89.5421
0.4	-0.00214864	0.281319	0.281327	-89.5624
0.402	-0.0020572	0.28109	0.281098	-89.5807
0.404	-0.00197665	0.280843	0.28085	-89.5967
0.406	-0.00190658	0.280584	0.280591	-89.6107
0.408	-0.00184656	0.280317	0.280323	-89.6226
0.41	-0.00179548	0.280037	0.280043	-89.6326
0.412	-0.0017503	0.279745	0.279751	-89.6415
0.414	-0.00170596	0.279448	0.279453	-89.6502
0.416	-0.00165808	0.279159	0.279163	-89.6597
0.418	-0.00160576	0.278891	0.278895	-89.6701
0.42	-0.00154995	0.278657	0.278661	-89.6813
0.422	-0.0014903	0.278466	0.27847	-89.6934
0.424	-0.00142584	0.278327	0.27833	-89.7065
0.426	-0.00135862	0.278248	0.278251	-89.7202
0.428	-0.00129588	0.278238	0.278241	-89.7331
0.43	-0.0012477	0.278303	0.278306	-89.7431
0.432	-0.00122266	0.278442	0.278445	-89.7484
0.434	-0.00122506	0.278646	0.278649	-89.7481
0.436	-0.00125449	0.278908	0.27891	-89.7423
0.438	-0.00130616	0.279217	0.27922	-89.732
0.44	-0.00137192	0.279565	0.279568	-89.7188
0.442	-0.00144279	0.27995	0.279953	-89.7047
0.444	-0.00151095	0.280367	0.280371	-89.6912
0.446	-0.00156906	0.28081	0.280815	-89.6799
0.448	-0.00160986	0.281267	0.281271	-89.6721
0.45	-0.00162848	0.281723	0.281728	-89.6688
0.452	-0.00162615	0.282166	0.28217	-89.6698
0.454	-0.00161069	0.282571	0.282576	-89.6734
0.456	-0.00159171	0.282912	0.282916	-89.6776
0.458	-0.00157551	0.283161	0.283166	-89.6812
0.46	-0.00156389	0.283302	0.283307	-89.6837
0.462	-0.00155636	0.283332	0.283336	-89.6853
0.464	-0.00155428	0.283257	0.283262	-89.6856
0.466	-0.00156141	0.283096	0.283101	-89.684
0.468	-0.00157843	0.282867	0.282872	-89.6803
0.47	-0.00159937	0.282587	0.282591	-89.6757
0.472	-0.00161601	0.282274	0.282279	-89.672
0.474	-0.00162385	0.281954	0.281959	-89.67
0.476	-0.0016226	0.281653	0.281658	-89.6699
0.478	-0.00161341	0.281394	0.281399	-89.6715
0.48	-0.00159758	0.281195	0.2812	-89.6745
0.482	-0.0015762	0.281065	0.28107	-89.6787
0.484	-0.0015499	0.280996	0.281001	-89.684
0.486	-0.00151962	0.28097	0.280974	-89.6901
0.488	-0.00148765	0.280968	0.280972	-89.6966
0.49	-0.00145758	0.280977	0.280981	-89.7028
0.492	-0.00143386	0.280988	0.280992	-89.7076
0.494	-0.00142171	0.280994	0.280998	-89.7101
0.496	-0.00142726	0.280986	0.28099	-89.709
0.498	-0.00145697	0.280949	0.280952	-89.7029
0.5	-0.00151562	0.280866	0.28087	-89.6908
0.502	-0.0016034	0.280729	0.280734	-89.6728
0.504	-0.00171479	0.280542	0.280547	-89.6498
0.506	-0.0018409	0.280318	0.280324	-89.6237
0.508	-0.00197387	0.280072	0.280079	-89.5962
0.51	-0.00210894	0.279814	0.279822	-89.5682
0.512	-0.00224295	0.279549	0.279558	-89.5403
0.514	-0.00237184	0.279287	0.279297	-89.5134
0.516	-0.00248933	0.279045	0.279056	-89.4889
0.518	-0.00258808	0.278854	0.278866	-89.4682
0.52	-0.0026618	0.278751	0.278764	-89.4529
0.522	-0.00270651	0.278758	0.278771	-89.4437
0.524	-0.00272135	0.278875	0.278889	-89.4409
0.526	-0.00270912	0.279084	0.279098	-89.4438
0.528	-0.00267625	0.27935	0.279363	-89.4511
0.53	-0.00263114	0.27963	0.279642	-89.4609
0.532	-0.00258102	0.279887	0.279899	-89.4717
0.534	-0.00253003	0.280091	0.280103	-89.4825
0.536	-0.00248005	0.280225	0.280236	-89.4929
0.538	-0.00243249	0.280279	0.28029	-89.5028
0.54	-0.0023898	0.280263	0.280273	-89.5115
0.542	-0.00235548	0.280203	0.280213	-89.5184
0.544	-0.00233242	0.280132	0.280142	-89.523
0.546	-0.00231969	0.280075	0.280085	-89.5255
0.548	-0.00231084	0.280042	0.280052	-89.5272
0.55	-0.00229761	0.280034	0.280044	-89.5299
0.552	-0.00227569	0.280053	0.280062	-89.5344
0.554	-0.00224608	0.280099	0.280108	-89.5406
0.556	-0.00221313	0.280174	0.280183	-89.5474
0.558	-0.00218301	0.280276	0.280285	-89.5537
0.56	-0.00216256	0.280403	0.280412	-89.5581
0.562	-0.00215808	0.280549	0.280558	-89.5593
0.564	-0.00217416	0.280704	0.280712	-89.5562
0.566	-0.00221218	0.280854	0.280862	-89.5487
0.568	-0.00227025	0.280986	0.280995	-89.5371
0.57	-0.00234529	0.281089	0.281099	-89.522
0.572	-0.00243424	0.281156	0.281166	-89.5039
0.574	-0.00253303	0.281182	0.281193	-89.4839
0.576	-0.0026355	0.281166	0.281178	-89.463
0.578	-0.00273319	0.281109	0.281122	-89.4429
0.58	-0.00281548	0.281016	0.28103	-89.426
0.582	-0.00287163	0.28089	0.280904	-89.4143
0.584	-0.00289503	0.280728	0.280743	-89.4092
0.586	-0.00288502	0.280532	0.280547	-89.4108
0.588	-0.00284402	0.280308	0.280323	-89.4187
0.59	-0.00277541	0.280068	0.280082	-89.4322
0.592	-0.00268399	0.279827	0.27984	-89.4505
0.594	-0.00257522	0.279597	0.279609	-89.4723
0.596	-0.00245294	0.279387	0.279397	-89.497
0.598	-0.0023193	0.279204	0.279214	-89.5241
0.6	-0.00217672	0.279058	0.279066	-89.5531
0.602	-0.0020297	0.278955	0.278963	-89.5831
0.604	-0.00188538	0.2789	0.278907	-89.6127
0.606	-0.00175344	0.278889	0.278895	-89.6398
0.608	-0.00164606	0.278913	0.278918	-89.6619
0.61	-0.00157699	0.278956	0.27896	-89.6761
0.612	-0.00155812	0.279004	0.279009	-89.68
0.614	-0.00159528	0.279055	0.27906	-89.6725
0.616	-0.00168689	0.279118	0.279123	-89.6537
0.618	-0.00182524	0.279204	0.27921	-89.6254
0.62	-0.00199853	0.279312	0.27932	-89.59
0.622	-0.00219312	0.279434	0.279443	-89.5503
0.624	-0.00239462	0.279561	0.279571	-89.5092
0.626	-0.0025885	0.279688	0.2797	-89.4697
0.628	-0.00276214	0.279819	0.279832	-89.4344
0.63	-0.00290747	0.279951	0.279966	-89.405
0.632	-0.00302202	0.280082	0.280099	-89.3818
0.634	-0.00310825	0.280205	0.280222	-89.3645
0.636	-0.00317022	0.280314	0.280332	-89.352
0.638	-0.00320982	0.280405	0.280423	-89.3442
0.64	-0.00322538	0.280474	0.280493	-89.3411
0.642	-0.00321372	0.280512	0.28053	-89.3436
0.644	-0.00317301	0.280505	0.280523	-89.3519
0.646	-0.00310397	0.280448	0.280465	-89.3659
0.648	-0.00301019	0.280334	0.28035	-89.3848
0.65	-0.00289802	0.280167	0.280182	-89.4074
0.652	-0.00277513	0.279962	0.279976	-89.4321
0.654	-0.00264912	0.27975	0.279762	-89.4574
0.656	-0.00252742	0.279564	0.279575	-89.482
0.658	-0.00241763	0.279439	0.27945	-89.5043
0.66	-0.00232709	0.279405	0.279415	-89.5228
0.662	-0.00226143	0.279476	0.279485	-89.5364
0.664	-0.00222334	0.279649	0.279658	-89.5445
0.666	-0.00221223	0.279912	0.279921	-89.5472
0.668	-0.00222422	0.280253	0.280262	-89.5453
0.67	-0.00225292	0.280652	0.280661	-89.5401
0.672	-0.00229256	0.281073	0.281082	-89.5327
0.674	-0.00234018	0.281475	0.281485	-89.5237
0.676	-0.00239376	0.281829	0.281839	-89.5134
0.678	-0.00244878	0.282119	0.28213	-89.5027
0.68	-0.0024983	0.282334	0.282345	-89.493
0.682	-0.00253617	0.282463	0.282475	-89.4856
0.684	-0.00255929	0.282503	0.282515	-89.481
0.686	-0.00256683	0.282455	0.282466	-89.4793
0.688	-0.00256005	0.282327	0.282338	-89.4805
0.69	-0.00254272	0.282142	0.282154	-89.4837
0.692	-0.00251974	0.281938	0.281949	-89.4879
0.694	-0.00249445	0.281753	0.281765	-89.4928
0.696	-0.00246699	0.281614	0.281625	-89.4981
0.698	-0.0024343	0.281525	0.281535	-89.5046
0.7	-0.00239185	0.281481	0.281491	-89.5131
0.702	-0.00233727	0.281478	0.281488	-89.5243
0.704	-0.0022722	0.28151	0.281519	-89.5375
0.706	-0.00220066	0.281565	0.281574	-89.5522
0.708	-0.00212749	0.281629	0.281637	-89.5672
0.71	-0.00205749	0.281687	0.281694	-89.5815
0.712	-0.00199426	0.281725	0.281732	-89.5944
0.714	-0.00194033	0.281734	0.28174	-89.6054
0.716	-0.00189808	0.281708	0.281714	-89.614
0.718	-0.00186982	0.281638	0.281644	-89.6196
0.72	-0.00185829	0.281517	0.281523	-89.6218
0.722	-0.00186774	0.28135	0.281357	-89.6196
0.724	-0.00190188	0.281154	0.28116	-89.6124
0.726	-0.00195931	0.280943	0.280949	-89.6004
0.728	-0.00203186	0.280731	0.280739	-89.5853
0.73	-0.00210843	0.28054	0.280547	-89.5694
0.732	-0.00217914	0.280387	0.280395	-89.5547
0.734	-0.00223706	0.280284	0.280293	-89.5427
0.736	-0.00228012	0.280231	0.28024	-89.5338
0.738	-0.00231105	0.280216	0.280226	-89.5275
0.74	-0.00233358	0.280228	0.280237	-89.5229
0.742	-0.00235042	0.280245	0.280255	-89.5195
0.744	-0.00236483	0.280247	0.280257	-89.5165
0.746	-0.00238112	0.280217	0.280227	-89.5131
0.748	-0.00240304	0.280159	0.28017	-89.5086
0.75	-0.0024329	0.280092	0.280103	-89.5023
0.752	-0.0024721	0.280039	0.28005	-89.4942
0.754	-0.00252127	0.280023	0.280034	-89.4841
0.756	-0.0025784	0.280059	0.280071	-89.4725
0.758	-0.00263814	0.280152	0.280165	-89.4605
0.76	-0.00269282	0.28029	0.280302	-89.4496
0.762	-0.0027339	0.280453	0.280467	-89.4415
0.764	-0.00275472	0.28063	0.280643	-89.4376
0.766	-0.00275269	0.280806	0.28082	-89.4384
0.768	-0.00272888	0.280968	0.280981	-89.4435
0.77	-0.00268726	0.281102	0.281114	-89.4523
0.772	-0.00263337	0.281204	0.281216	-89.4635
0.774	-0.00257148	0.281276	0.281288	-89.4762
0.776	-0.00250392	0.281324	0.281335	-89.4901
0.778	-0.00243205	0.281354	0.281364	-89.5047
0.78	-0.00235634	0.281368	0.281378	-89.5202
0.782	-0.00227613	0.281373	0.281383	-89.5365
0.784	-0.00218957	0.281378	0.281386	-89.5542
0.786	-0.00209431	0.281387	0.281395	-89.5736
0.788	-0.00198913	0.281402	0.281409	-89.595
0.79	-0.00187527	0.281415	0.281421	-89.6182
0.792	-0.00175722	0.281416	0.281421	-89.6422
0.794	-0.00164373	0.281389	0.281394	-89.6653
0.796	-0.00154789	0.281327	0.281331	-89.6848
0.798	-0.00148409	0.281228	0.281232	-89.6976
0.8	-0.00146247	0.281099	0.281103	-89.7019
0.802	-0.00148502	0.280946	0.28095	-89.6971
0.804	-0.00154554	0.280776	0.28078	-89.6846
0.806	-0.0016328	0.28059	0.280595	-89.6666
0.808	-0.00173446	0.280389	0.280394	-89.6456
0.81	-0.00184047	0.280175	0.280181	-89.6236
0.812	-0.00194427	0.279963	0.27997	-89.6021
0.814	-0.00204189	0.27977	0.279778	-89.5818
0.816	-0.00212981	0.279617	0.279625	-89.5636
0.818	-0.00220317	0.279524	0.279533	-89.5484
0.82	-0.00225537	0.279506	0.279515	-89.5377
0.822	-0.00228017	0.279564	0.279573	-89.5327
0.824	-0.00227395	0.279681	0.27969	-89.5342
0.826	-0.00223606	0.27983	0.279839	-89.5422
0.828	-0.00217059	0.279993	0.280002	-89.5558
0.83	-0.00208775	0.280158	0.280165	-89.573
0.832	-0.00200047	0.280307	0.280314	-89.5911
0.834	-0.00191901	0.28042	0.280427	-89.6079
0.836	-0.00184869	0.280481	0.280487	-89.6224
0.838	-0.00179102	0.280486	0.280492	-89.6341
0.84	-0.00174555	0.280443	0.280448	-89.6434
0.842	-0.0017109	0.280362	0.280368	-89.6504
0.844	-0.00168475	0.280255	0.28026	-89.6556
0.846	-0.0016638	0.280131	0.280136	-89.6597
0.848	-0.00164461	0.280002	0.280007	-89.6635
0.85	-0.0016259	0.279882	0.279887	-89.6672
0.852	-0.00160955	0.279783	0.279788	-89.6704
0.854	-0.00159794	0.279718	0.279723	-89.6727
0.856	-0.00159104	0.279696	0.279701	-89.6741
0.858	-0.00158628	0.279724	0.279728	-89.6751
0.86	-0.00158007	0.279807	0.279812	-89.6765
0.862	-0.00156946	0.279945	0.27995	-89.6788
0.864	-0.00155329	0.280121	0.280125	-89.6823
0.866	-0.00153313	0.28031	0.280314	-89.6866
0.868	-0.00151393	0.280497	0.280501	-89.6908
0.87	-0.00150205	0.28068	0.280684	-89.6934
0.872	-0.00150145	0.280863	0.280867	-89.6937
0.874	-0.00151267	0.281054	0.281059	-89.6916
0.876	-0.00153425	0.281264	0.281268	-89.6875
0.878	-0.00156385	0.281493	0.281497	-89.6817
0.88	-0.00159977	0.281735	0.28174	-89.6747
0.882	-0.00164286	0.281978	0.281982	-89.6662
0.884	-0.00169678	0.2822	0.282205	-89.6555
0.886	-0.00176612	0.282371	0.282377	-89.6416
0.888	-0.00185304	0.282454	0.28246	-89.6241
0.89	-0.00195447	0.282424	0.282431	-89.6035
0.892	-0.00206227	0.282282	0.28229	-89.5814
0.894	-0.00216612	0.282047	0.282055	-89.56
0.896	-0.00225646	0.281751	0.28176	-89.5411
0.898	-0.00232664	0.281433	0.281443	-89.5263
0.9	-0.00237565	0.281131	0.281141	-89.5158
0.902	-0.002409	0.280875	0.280886	-89.5086
0.904	-0.00243461	0.280689	0.2807	-89.503
0.906	-0.00245862	0.280578	0.280589	-89.4979
0.908	-0.00248492	0.280533	0.280544	-89.4925
0.91	-0.00251541	0.280533	0.280544	-89.4863
0.912	-0.00254988	0.280551	0.280562	-89.4793
0.914	-0.00258626	0.280559	0.28057	-89.4718
0.916	-0.00262048	0.280541	0.280553	-89.4648
0.918	-0.00264725	0.280498	0.280511	-89.4593
0.92	-0.0026625	0.280442	0.280454	-89.4561
0.922	-0.00266422	0.280391	0.280403	-89.4556
0.924	-0.0026507	0.280364	0.280377	-89.4583
0.926	-0.00262076	0.280376	0.280389	-89.4645
0.928	-0.00257727	0.280431	0.280443	-89.4734
0.93	-0.00252893	0.280526	0.280537	-89.4835
0.932	-0.0024873	0.280658	0.280669	-89.4922
0.934	-0.00246258	0.280822	0.280833	-89.4976
0.936	-0.00246135	0.281007	0.281018	-89.4982
0.938	-0.00248629	0.281198	0.281209	-89.4934
0.94	-0.00253657	0.281384	0.281395	-89.4835
0.942	-0.00260774	0.281561	0.281573	-89.4694
0.944	-0.00269188	0.281746	0.281759	-89.4526
0.946	-0.00277994	0.281965	0.281979	-89.4351
0.948	-0.00286431	0.282238	0.282253	-89.4186
0.95	-0.0029385	0.282566	0.282581	-89.4042
0.952	-0.00299608	0.282923	0.282939	-89.3933
0.954	-0.00303204	0.283266	0.283283	-89.3867
0.956	-0.00304474	0.283553	0.28357	-89.3848
0.958	-0.00303602	0.283755	0.283771	-89.387
0.96	-0.00300939	0.283862	0.283878	-89.3926
0.962	-0.00296816	0.283877	0.283892	-89.4009
0.964	-0.00291413	0.283804	0.283818	-89.4117
0.966	-0.00284823	0.283645	0.28366	-89.4247
0.968	-0.00277195	0.283413	0.283426	-89.4396
0.97	-0.00268692	0.283129	0.283141	-89.4563
0.972	-0.00259277	0.282821	0.282833	-89.4748
0.974	-0.00248718	0.282512	0.282523	-89.4956
0.976	-0.00236807	0.282217	0.282227	-89.5192
0.978	-0.0022355	0.281945	0.281953	-89.5457
0.98	-0.00209269	0.281705	0.281713	-89.5744
0.982	-0.00194644	0.281518	0.281525	-89.6039
0.984	-0.0018054	0.281408	0.281414	-89.6324
0.986	-0.00167686	0.2814	0.281405	-89.6586
0.988	-0.00156453	0.281512	0.281516	-89.6816
0.99	-0.00146868	0.281743	0.281747	-89.7013
0.992	-0.00138791	0.282074	0.282077	-89.7181
0.994	-0.00132135	0.282467	0.28247	-89.732
0.996	-0.00126957	0.282876	0.282879	-89.7429
0.998	-0.0012326	0.283253	0.283256	-89.7507
1	-0.00120726	0.283558	0.283561	-89.7561
1.002	-0.00118692	0.283771	0.283774	-89.7604
1.004	-0.00116345	0.283892	0.283895	-89.7652
1.006	-0.00112935	0.283924	0.283926	-89.7721
1.008	-0.00107951	0.283867	0.283869	-89.7821
1.01	-0.00101171	0.283719	0.283721	-89.7957
1.012	-0.00092615	0.283481	0.283482	-89.8128
1.014	-0.00082508	0.28315	0.283152	-89.833
1.016	-0.00071197	0.28273	0.282731	-89.8557
1.018	-0.00059051	0.282223	0.282224	-89.8801
1.02	-0.00046592	0.281631	0.281632	-89.9052
1.022	-0.00034644	0.280958	0.280959	-89.9294
1.024	-0.00024313	0.280216	0.280217	-89.9503
1.026	-0.0001683	0.279422	0.279422	-89.9655
1.028	-0.00013555	0.278589	0.278589	-89.9721
1.03	-0.00016243	0.277719	0.277719	-89.9665
1.032	-0.00027239	0.276809	0.27681	-89.9436
1.034	-0.0004942	0.275867	0.275868	-89.8974
1.036	-0.00086151	0.274919	0.274921	-89.8205
1.038	-0.00141405	0.274016	0.274019	-89.7043
1.04	-0.00219863	0.273234	0.273243	-89.539
1.042	-0.00326696	0.272682	0.272701	-89.3136
1.044	-0.00466964	0.272499	0.272539	-89.0183
1.046	-0.00644852	0.272853	0.272929	-88.6461
1.048	-0.00863168	0.27394	0.274076	-88.1952
1.05	-0.01123	0.275983	0.276211	-87.6699
1.052	-0.0142307	0.279235	0.279597	-87.0826
1.054	-0.0175882	0.283972	0.284516	-86.4558
1.056	-0.021213	0.290484	0.291258	-85.8233
1.058	-0.0249584	0.299066	0.300106	-85.2295
1.06	-0.0286055	0.309999	0.311316	-84.7279
1.062	-0.031851	0.323536	0.3251	-84.3775
1.064	-0.0343018	0.339881	0.341608	-84.2371
1.066	-0.0354759	0.35917	0.360918	-84.3591
1.068	-0.034815	0.381437	0.383022	-84.7849
1.07	-0.0317112	0.406577	0.407812	-85.5402
1.072	-0.0255528	0.434327	0.435078	-86.633
1.074	-0.0157812	0.464277	0.464545	-88.0532
1.076	-0.00194957	0.495922	0.495926	-89.7748
1.078	0.0162217	0.528731	0.528979	88.2427
1.08	0.0387962	0.562184	0.563521	86.0523
1.082	0.0655918	0.5958	0.5994	83.7176
1.084	0.0961819	0.629121	0.636431	81.3078
1.086	0.129925	0.661681	0.674316	78.891
1.088	0.166008	0.692995	0.712601	76.5286
1.09	0.203491	0.722593	0.750699	74.2722
1.092	0.241353	0.75006	0.787935	72.163
1.094	0.278542	0.77506	0.823591	70.2325
1.096	0.314035	0.797385	0.856995	68.504
1.098	0.346912	0.817018	0.887619	66.9936
1.1	0.376432	0.834136	0.915141	65.7111
1.102	0.402104	0.849072	0.939474	64.6587
1.104	0.423721	0.862307	0.960788	63.8314
1.106	0.44135	0.874458	0.979524	63.2193
1.108	0.455259	0.886201	0.9963	62.8095
1.11	0.465822	0.898169	1.01178	62.5871
1.112	0.473429	0.910895	1.02658	62.5373
1.114	0.478431	0.924784	1.04121	62.6455
1.116	0.481128	0.940075	1.05604	62.8967
1.118	0.481802	0.956844	1.0713	63.2733
1.12	0.480743	0.975012	1.08709	63.7538
1.122	0.47826	0.994334	1.10337	64.3131
1.124	0.474666	1.01436	1.11993	64.9229
1.126	0.470239	1.03442	1.13629	65.5538
1.128	0.465191	1.05363	1.15176	66.1779
1.13	0.459661	1.07095	1.16543	66.7706
1.132	0.453718	1.08525	1.17627	67.3113
1.134	0.447367	1.09531	1.18314	67.7829
1.136	0.440534	1.09986	1.18481	68.1721
1.138	0.433024	1.09763	1.17996	68.4704
1.14	0.424477	1.08737	1.16728	68.6758
1.142	0.414351	1.0679	1.14547	68.7936
1.144	0.401949	1.03822	1.11331	68.8359
1.146	0.386516	0.997571	1.06983	68.8208
1.148	0.367377	0.945664	1.01452	68.7696
1.15	0.344089	0.882738	0.94743	68.7043
1.152	0.316574	0.809694	0.869381	68.6455
1.154	0.285185	0.72821	0.782062	68.6135
1.156	0.250724	0.640764	0.688071	68.6301
1.158	0.21439	0.550495	0.590769	68.7216
1.16	0.177681	0.460871	0.493936	68.9167
1.162	0.142229	0.375236	0.401287	69.2413
1.164	0.109577	0.29638	0.315988	69.7097
1.166	0.080934	0.226288	0.240326	70.3199
1.168	0.0569758	0.166079	0.175581	71.0648
1.17	0.0377697	0.116076	0.122067	71.9758
1.172	0.0228512	0.0759577	0.0793205	73.2566
1.174	0.0114375	0.0449496	0.0463819	75.724
1.176	0.00269708	0.0220014	0.0221661	83.0112
1.178	-0.00402159	0.00592471	0.00716068	-55.832
1.18	-0.00907559	-0.00449987	0.0101299	26.3732
1.182	-0.0125521	-0.0104397	0.0163262	39.7505
1.184	-0.0144064	-0.0129547	0.0193744	41.9628
1.186	-0.014645	-0.0129707	0.0195631	41.5305
1.188	-0.0134713	-0.0112667	0.0175617	39.9073
1.19	-0.0113272	-0.00846945	0.0141435	36.7857
1.192	-0.0088133	-0.00506516	0.0101651	29.8867
1.194	-0.006523	-0.00141702	0.00667514	12.2562
1.196	-0.00486445	0.00221662	0.00534568	-24.4977
1.198	-0.00394524	0.0056587	0.00689825	-55.1158
1.2	-0.00356871	0.00879286	0.00948947	-67.9095
1.202	-0.00334701	0.0115552	0.0120302	-73.8461
1.204	-0.00288639	0.0139277	0.0142237	-78.2917
1.206	-0.00196615	0.0159218	0.0160427	-82.9603
1.208	-0.00063574	0.0175619	0.0175734	-87.9268
1.21	0.00081168	0.0188823	0.0188997	87.5386
1.212	0.00197534	0.0199229	0.0200205	84.3377
1.214	0.00252693	0.0207246	0.020878	83.0483
1.216	0.00235605	0.0213311	0.0214608	83.6972
1.218	0.00162233	0.021787	0.0218473	85.7414
1.22	0.00069216	0.022128	0.0221388	88.2084
1.222	-1.329e-05	0.0223762	0.0223762	-89.966
1.224	-0.00019269	0.0225401	0.0225409	-89.5102
1.226	0.00021077	0.0226172	0.0226182	89.4661
1.228	0.00098976	0.0226039	0.0226256	87.4928
1.23	0.00176934	0.0225061	0.0225755	85.5049
1.232	0.00217315	0.0223487	0.0224541	84.4461
1.234	0.00198507	0.0221801	0.0222687	84.8858
1.236	0.00124091	0.0220622	0.022097	86.7807
1.238	0.00021354	0.0220541	0.0220551	89.4452
1.24	-0.00070223	0.022204	0.0222151	-88.1886
1.242	-0.00115635	0.0225518	0.0225814	-87.0647
1.244	-0.00099113	0.0231346	0.0231558	-87.5468
1.246	-0.00030551	0.023984	0.0239859	-89.2702
1.248	0.00059157	0.0251096	0.0251166	88.6504
1.25	0.00131669	0.0264881	0.0265208	87.1542
1.252	0.00157666	0.0280722	0.0281165	86.7854
1.254	0.00129011	0.0298116	0.0298395	87.522
1.256	0.00061565	0.0316621	0.0316681	88.8861
1.258	-0.00012242	0.0335841	0.0335843	-89.7911
1.26	-0.00057827	0.0355385	0.0355432	-89.0678
1.262	-0.00053629	0.0374856	0.0374895	-89.1804
1.264	-4.15e-06	0.0393839	0.0393839	-89.994
1.266	0.00079278	0.0411865	0.0411941	88.8973
1.268	0.00151129	0.0428469	0.0428736	87.9799
1.27	0.00184096	0.0443289	0.0443671	87.6219
1.272	0.00164021	0.0456084	0.0456379	87.9404
1.274	0.0009973	0.0466742	0.0466849	88.7759
1.276	0.00019204	0.0475372	0.0475376	89.7685
1.278	-0.00042227	0.0482306	0.0482324	-89.4984
1.28	-0.00056859	0.0487925	0.0487959	-89.3324
1.282	-0.00016488	0.0492482	0.0492484	-89.8082
1.284	0.00064148	0.0496017	0.0496059	89.2591
1.286	0.00153784	0.049838	0.0498617	88.2326
1.288	0.00217963	0.0499353	0.0499829	87.5007
1.29	0.00233524	0.0498824	0.0499371	87.3197
1.292	0.00198143	0.0496861	0.0497256	87.7163
1.294	0.00130972	0.0493757	0.049393	88.4806
1.296	0.000642	0.0490019	0.0490061	89.2494
1.298	0.00029124	0.0486246	0.0486254	89.6568
1.3	0.00042647	0.0482919	0.0482938	89.494
1.302	0.00100151	0.0480255	0.048036	88.8053
1.304	0.00177862	0.0478145	0.0478475	87.8697
1.306	0.00243406	0.0476248	0.0476869	87.0742
1.308	0.00269702	0.0474225	0.0474992	86.745
1.31	0.0024636	0.047183	0.0472473	87.0111
1.312	0.00184004	0.0468752	0.0469113	87.7521
1.314	0.00109642	0.0464514	0.0464643	88.6479
1.316	0.00055056	0.0458569	0.0458602	89.3121
1.318	0.00043203	0.0450501	0.0450521	89.4506
1.32	0.00078498	0.04402	0.044027	88.9784
1.322	0.00145359	0.0427946	0.0428193	88.0546
1.324	0.00215464	0.0414325	0.0414884	87.0231
1.326	0.00260046	0.0400009	0.0400853	86.2804
1.328	0.00262061	0.0385605	0.0386495	86.1121
1.33	0.00223413	0.0371621	0.0372292	86.5596
1.332	0.00163997	0.0358525	0.0358899	87.381
1.334	0.00112767	0.0346784	0.0346967	88.1375
1.336	0.00094804	0.0336845	0.0336978	88.3879
1.338	0.00120261	0.0329083	0.0329302	87.9071
1.34	0.00179999	0.0323792	0.0324292	86.8181
1.342	0.00249536	0.0321169	0.0322137	85.5573
1.344	0.00299436	0.03212	0.0322593	84.674
1.346	0.00307649	0.0323526	0.0324985	84.5679
1.348	0.00268704	0.0327488	0.0328588	85.3094
1.35	0.00195944	0.0332329	0.0332907	86.6257
1.352	0.00115837	0.0337378	0.0337577	88.0336
1.354	0.00056735	0.0342132	0.0342179	89.05
1.356	0.00036875	0.0346302	0.0346322	89.3899
1.358	0.00056792	0.03498	0.0349846	89.0699
1.36	0.00099401	0.0352631	0.0352771	88.3854
1.362	0.00137737	0.0354832	0.03551	87.777
1.364	0.00146998	0.0356454	0.0356757	87.6385
1.366	0.00115497	0.0357503	0.035769	88.1496
1.368	0.00049736	0.0357896	0.0357931	89.2038
1.37	-0.00028584	0.0357446	0.0357457	-89.5418
1.372	-0.00092164	0.035586	0.035598	-88.5164
1.374	-0.00119878	0.035284	0.0353043	-88.0541
1.376	-0.00105666	0.0348235	0.0348396	-88.262
1.378	-0.00060895	0.0342107	0.0342161	-88.9802
1.38	-9.232e-05	0.0334672	0.0334673	-89.8419
1.382	0.00023708	0.0326246	0.0326254	89.5836
1.384	0.00021504	0.031714	0.0317147	89.6115
1.386	-0.00015992	0.0307555	0.0307559	-89.7021
1.388	-0.00072644	0.0297594	0.0297683	-88.6017
1.39	-0.0012295	0.0287354	0.0287617	-87.55
1.392	-0.00143028	0.0276976	0.0277345	-87.0439
1.394	-0.00121081	0.0266627	0.0266902	-87.3999
1.396	-0.00062569	0.0256433	0.025651	-88.6023
1.398	0.00012278	0.0246401	0.0246404	89.7145
1.4	0.0007727	0.0236446	0.0236572	88.1283
1.402	0.00111261	0.0226528	0.0226801	87.1881
1.404	0.0010669	0.0216717	0.021698	87.1816
1.406	0.00072306	0.0207174	0.02073	88.0011
1.408	0.00029146	0.0198053	0.0198074	89.1569
1.41	1.428e-05	0.0189432	0.0189432	89.9568
1.412	6.099e-05	0.0181355	0.0181356	89.8073
1.414	0.00045584	0.017387	0.017393	88.4982
1.416	0.00106988	0.0167019	0.0167361	86.3348
1.418	0.00168009	0.0160849	0.0161724	84.037
1.42	0.00206797	0.0155446	0.0156815	82.4222
1.422	0.00211392	0.0150922	0.0152396	82.0266
1.424	0.00184735	0.0147403	0.0148556	82.8566
1.426	0.00143213	0.0144941	0.0145647	84.357
1.428	0.00109327	0.0143425	0.0143841	85.641
1.43	0.00101695	0.0142613	0.0142975	85.9212
1.432	0.00126891	0.0142216	0.0142781	84.9013
1.434	0.00176667	0.0141956	0.0143051	82.9059
1.436	0.0023163	0.0141648	0.0143529	80.7129
1.438	0.00269683	0.0141241	0.0143793	79.1902
1.44	0.002755	0.0140776	0.0143446	78.9271
1.442	0.00246983	0.014029	0.0142447	80.0153
1.444	0.00196069	0.0139794	0.0141162	82.016
1.446	0.00143619	0.013928	0.0140018	84.1127
1.448	0.00110515	0.013875	0.0139189	85.446
1.45	0.0010879	0.0138236	0.0138664	85.5002
1.452	0.00136652	0.0137738	0.0138414	84.3341
1.454	0.00179447	0.0137211	0.0138379	82.549
1.456	0.00216102	0.0136652	0.013835	81.0137
1.458	0.00228281	0.0136057	0.0137959	80.4754
1.46	0.00208288	0.0135292	0.0136886	81.2478
1.462	0.00162205	0.0134149	0.0135126	83.1056
1.464	0.00107009	0.0132506	0.0132937	85.3829
1.466	0.000631	0.0130406	0.0130559	87.2298
1.468	0.00045593	0.012805	0.0128131	87.9608
1.47	0.00058037	0.0125718	0.0125852	87.3568
1.472	0.00091066	0.0123666	0.0124001	85.7884
1.474	0.00126499	0.0122036	0.012269	84.082
1.476	0.00145307	0.0120841	0.0121712	83.1433
1.478	0.00136051	0.0120004	0.0120773	83.5319
1.48	0.00099876	0.011935	0.0119767	85.2164
1.482	0.00049868	0.0118661	0.0118766	87.5935
1.484	5.244e-05	0.0117805	0.0117806	89.745
1.486	-0.00017028	0.0116767	0.011678	-89.1645
1.488	-9.463e-05	0.0115561	0.0115565	-89.5308
1.49	0.00023001	0.0114172	0.0114195	88.8459
1.492	0.00065482	0.0112636	0.0112826	86.6728
1.494	0.00099811	0.0111131	0.0111578	84.8678
1.496	0.00112444	0.0109884	0.0110458	84.1573
1.498	0.00100167	0.0108999	0.0109459	84.7494
1.5	0.00071199	0.0108426	0.010866	86.243
1.502	0.00041394	0.0108022	0.0108102	87.8055
1.504	0.00027319	0.0107621	0.0107655	88.5459
1.506	0.00038987	0.0107097	0.0107168	87.9152
1.508	0.00075252	0.010638	0.0106646	85.9537
1.51	0.00123981	0.0105334	0.0106061	83.287
1.512	0.00167076	0.0103666	0.0105004	80.8445
1.514	0.00187934	0.010098	0.0102714	79.4573
1.516	0.00177828	0.00968412	0.00984604	79.5948
1.518	0.00138481	0.00907342	0.00917849	81.3223
1.52	0.00079997	0.00819824	0.00823718	84.4268
1.522	0.00015191	0.00697704	0.00697869	88.7527
1.524	-0.00047303	0.00532365	0.00534462	-84.9223
1.526	-0.0010832	0.00315486	0.00333564	-71.0504
1.528	-0.00179408	0.00039552	0.00183716	-12.4325
1.53	-0.00279292	-0.0030162	0.0041107	47.2011
1.532	-0.00427001	-0.00712361	0.00830535	59.0608
1.534	-0.00634559	-0.0119412	0.0135225	62.0136
1.536	-0.00902201	-0.0174403	0.0196357	62.647
1.538	-0.0121797	-0.0235418	0.0265059	62.6445
1.54	-0.0156147	-0.0301138	0.0339214	62.5923
1.542	-0.0190971	-0.0369661	0.0416076	62.6786
1.544	-0.0224253	-0.043848	0.0492498	62.9133
1.546	-0.0254538	-0.0504585	0.0565151	63.2313
1.548	-0.028087	-0.0564666	0.0630663	63.5538
1.55	-0.0302479	-0.0615441	0.0685755	63.8267
1.552	-0.0318504	-0.0654071	0.0727499	64.036
1.554	-0.0328023	-0.0678537	0.0753665	64.1996
1.556	-0.0330489	-0.068784	0.0763117	64.337
1.558	-0.0326384	-0.068194	0.0756022	64.4237
1.56	-0.0317574	-0.0661455	0.0733741	64.3537
1.562	-0.0306938	-0.0627593	0.069863	63.938
1.564	-0.0297385	-0.0582436	0.0653964	62.9517
1.566	-0.0290886	-0.0529155	0.0603837	61.2016
1.568	-0.0288134	-0.0471754	0.0552787	58.5846
1.57	-0.0288941	-0.0414338	0.0505136	55.1098
1.572	-0.0292966	-0.0360199	0.0464298	50.877
1.574	-0.030026	-0.0311409	0.0432587	46.0441
1.576	-0.031135	-0.0269058	0.0411499	40.8324
1.578	-0.0326896	-0.0233676	0.0401828	35.5585
1.58	-0.0347075	-0.0205467	0.0403333	30.6253
1.582	-0.0370934	-0.0184321	0.0414205	26.4233
1.584	-0.0396033	-0.016977	0.0430888	23.2037
1.586	-0.0418695	-0.0161099	0.0448618	21.045
1.588	-0.0434761	-0.0157405	0.0462378	19.9028
1.59	-0.0440436	-0.0157429	0.0467726	19.6689
1.592	-0.0432788	-0.0159659	0.0461299	20.2494
1.594	-0.0409881	-0.0162699	0.0440992	21.6502
1.596	-0.0370868	-0.0165317	0.0406045	24.0252
1.598	-0.0316361	-0.0166389	0.0357449	27.742
1.6	-0.0249095	-0.016512	0.0298852	33.5395
1.602	-0.0174354	-0.0161123	0.0237403	42.7415
1.604	-0.00995072	-0.0154326	0.0183625	57.1866
1.606	-0.00324374	-0.0144989	0.0148573	77.3893
1.608	0.00206171	-0.013368	0.013526	-81.2325
1.61	0.00569133	-0.0121045	0.0133757	-64.8178
1.612	0.00778875	-0.0107734	0.013294	-54.1345
1.614	0.00883098	-0.00944323	0.0129291	-46.9189
1.616	0.00942461	-0.00817333	0.012475	-40.9329
1.618	0.0100633	-0.00699829	0.0122575	-34.8158
1.62	0.0109444	-0.0059281	0.0124468	-28.4425
1.622	0.0119217	-0.00495908	0.0129119	-22.586
1.624	0.0126096	-0.00408197	0.0132538	-17.9378
1.626	0.0125861	-0.00328341	0.0130073	-14.6212
1.628	0.0116001	-0.00255507	0.0118781	-12.4218
1.63	0.00969595	-0.00190496	0.00988131	-11.1153
1.632	0.0072091	-0.00134926	0.00733428	-10.6009
1.634	0.00463597	-0.0009002	0.00472256	-10.9888
1.636	0.00243541	-0.00056577	0.00250026	-13.0784
1.638	0.00085124	-0.00034727	0.000919351	-22.1934
1.64	-0.00016782	-0.00024067	0.000293403	55.1118
1.642	-0.00091732	-0.00024671	0.000949917	15.0533
1.644	-0.0017784	-0.00036336	0.00181514	11.5476
1.646	-0.00302789	-0.00057102	0.00308126	10.6798
1.648	-0.00470363	-0.00084003	0.00477805	10.1258
1.65	-0.00657838	-0.00113862	0.00667619	9.81976
1.652	-0.00825021	-0.00143176	0.00837352	9.84518
1.654	-0.00930861	-0.00169488	0.00946165	10.3192
1.656	-0.00950237	-0.0019207	0.00969454	11.4271
1.658	-0.00883983	-0.00210278	0.00908649	13.3806
1.66	-0.0075805	-0.00223337	0.00790265	16.416
1.662	-0.00612317	-0.00231381	0.00654576	20.7005
1.664	-0.00484288	-0.00234408	0.00538035	25.8282
1.666	-0.00394826	-0.00231514	0.00457697	30.3861
1.668	-0.00341851	-0.00221802	0.00407502	32.9766
1.67	-0.00304473	-0.00204336	0.00366684	33.8661
1.672	-0.00255104	-0.0017843	0.00311312	34.9705
1.674	-0.00173582	-0.00145073	0.00226223	39.8875
1.676	-0.00057121	-0.00106419	0.0012078	61.7751
1.678	0.0007791	-0.00064498	0.00101143	-39.6197
1.68	0.00202774	-0.00021316	0.00203891	-6.001
1.682	0.00288721	0.00022038	0.00289561	4.36491
1.684	0.00319521	0.00066622	0.00326393	11.7778
1.686	0.00298604	0.00114056	0.00319645	20.9051
1.688	0.00247718	0.00164544	0.00297387	33.5937
1.69	0.00197912	0.00217361	0.00293964	47.6814
1.692	0.00176713	0.00271264	0.00323746	56.9181
1.694	0.00196881	0.00323847	0.00378997	58.7027
1.696	0.00251682	0.00371823	0.00448995	55.9065
1.698	0.00318541	0.00412104	0.00520863	52.2973
1.7	0.00369302	0.00442663	0.00576485	50.1627
1.702	0.00382707	0.00463053	0.00600735	50.4267
1.704	0.00353668	0.0047434	0.00591675	53.2918
1.706	0.0029529	0.00478592	0.00562358	58.3255
1.708	0.00232872	0.00478392	0.0053206	64.0441
1.71	0.00192822	0.00476575	0.00514105	67.9718
1.712	0.00191395	0.0047628	0.00513298	68.1071
1.714	0.00227857	0.00480955	0.005322	64.6503
1.716	0.00284919	0.00493668	0.00569989	60.0087
1.718	0.00336335	0.00515795	0.00615764	56.8928
1.72	0.00358263	0.00545852	0.00652922	56.7216
1.722	0.00339311	0.00579655	0.00671664	59.6567
1.724	0.00285108	0.00611992	0.00675145	65.0207
1.726	0.00215679	0.00638285	0.0067374	71.3297
1.728	0.00156833	0.00655636	0.00674133	76.5472
1.73	0.00129111	0.00664078	0.00676513	78.9977
1.732	0.00139078	0.00666696	0.00681048	78.2166
1.734	0.00176923	0.00667423	0.00690475	75.1533
1.736	0.00221507	0.00669365	0.00705064	71.6895
1.738	0.00250357	0.00675094	0.00720021	69.6528
1.74	0.00249758	0.00686515	0.00730535	70.0083
1.742	0.00220473	0.0070422	0.00737926	72.616
1.744	0.00176949	0.00728061	0.00749255	76.3396
1.746	0.00140575	0.00757195	0.00770133	79.4826
1.748	0.00129901	0.00788703	0.00799329	80.6472
1.75	0.00152181	0.00817775	0.00831814	79.4583
1.752	0.00199955	0.00839881	0.00863355	76.6086
1.754	0.00253891	0.00852256	0.0088927	73.411
1.756	0.00290564	0.00854374	0.00902431	71.2173
1.758	0.00291932	0.00847526	0.00896395	70.9936
1.76	0.0025251	0.00833272	0.00870691	73.1414
1.762	0.00181272	0.00812601	0.00832574	77.4246
1.764	0.00097568	0.0078685	0.00792876	82.9315
1.766	0.00022831	0.00758341	0.00758685	88.2755
1.768	-0.000284	0.00729678	0.0073023	-87.7711
1.77	-0.00054304	0.00702814	0.00704909	-85.5817
1.772	-0.00065885	0.00678359	0.00681551	-84.4526
1.774	-0.00081335	0.00655815	0.00660839	-82.9302
1.776	-0.0011724	0.00634969	0.00645702	-79.5388
1.778	-0.0018055	0.00616353	0.00642253	-73.673
1.78	-0.00264984	0.00600037	0.00655943	-66.1731
1.782	-0.00353539	0.00584841	0.00683395	-58.8469
1.784	-0.00425639	0.00568836	0.00710453	-53.1938
1.786	-0.0046565	0.00550084	0.0072071	-49.7518
1.788	-0.00469455	0.00526958	0.00705743	-48.3029
1.79	-0.00446316	0.00498221	0.00668896	-48.1454
1.792	-0.00415002	0.00463241	0.00621948	-48.1439
1.794	-0.00395965	0.00422241	0.00578857	-46.8394
1.796	-0.00403123	0.00376433	0.00551552	-43.0391
1.798	-0.00438474	0.00328004	0.00547582	-36.7986
1.8	-0.00491472	0.00279307	0.00565294	-29.6099
1.802	-0.00543679	0.00231581	0.00590946	-23.0717
1.804	-0.00577006	0.00184586	0.00605812	-17.7396
1.806	-0.00581723	0.00137359	0.0059772	-13.2856
1.808	-0.00560591	0.00089202	0.00567644	-9.04118
1.81	-0.00527637	0.00040189	0.00529165	-4.35569
1.812	-0.00502453	-9.441e-05	0.00502542	1.07645
1.814	-0.00502126	-0.00060074	0.00505707	6.8224
1.816	-0.00533962	-0.00112078	0.00545598	11.8542
1.818	-0.00592443	-0.00164803	0.00614938	15.5453
1.82	-0.00661823	-0.00217108	0.00696524	18.1618
1.822	-0.0072296	-0.00268378	0.00771167	20.366
1.824	-0.00761597	-0.0031813	0.00825371	22.671
1.826	-0.00774676	-0.00365309	0.00856489	25.2469
1.828	-0.00771736	-0.00409016	0.00873425	27.9234
1.83	-0.00770867	-0.00449363	0.0089228	30.2393
1.832	-0.00791211	-0.00487107	0.00929133	31.6184
1.834	-0.00845088	-0.00522997	0.00993831	31.752
1.836	-0.00933046	-0.0055749	0.0108691	30.8581
1.838	-0.0104411	-0.00590851	0.011997	29.505
1.84	-0.0116087	-0.00623325	0.0131763	28.2334
1.842	-0.0126655	-0.00654686	0.0142575	27.3347
1.844	-0.013508	-0.00683986	0.015141	26.8557
1.846	-0.0141195	-0.00710167	0.0158049	26.701
1.848	-0.0145501	-0.00732129	0.0162882	26.7106
1.85	-0.0148651	-0.00748132	0.0166415	26.7153
1.852	-0.0150894	-0.00756081	0.0168777	26.614
1.854	-0.0151746	-0.00754511	0.0169469	26.4375
1.856	-0.0150049	-0.00743236	0.0167447	26.3506
1.858	-0.0144415	-0.0072354	0.0161527	26.6115
1.86	-0.0133882	-0.00697913	0.0150981	27.5325
1.862	-0.0118482	-0.00669265	0.0136077	29.4607
1.864	-0.00994687	-0.00640095	0.0118285	32.7618
1.866	-0.00790514	-0.00612181	0.00999839	37.7545
1.868	-0.00596792	-0.00586499	0.00836745	44.5016
1.87	-0.00431614	-0.00563036	0.00709437	52.5268
1.872	-0.00300049	-0.00540706	0.00618379	60.9732
1.874	-0.00192881	-0.00517631	0.00552399	69.5635
1.876	-0.00091625	-0.00491672	0.00500136	79.4438
1.878	0.00021942	-0.00461015	0.00461537	-87.2751
1.88	0.00155869	-0.00424714	0.00452413	-69.847
1.882	0.00302637	-0.0038294	0.0048809	-51.6807
1.884	0.00441263	-0.00336762	0.00555087	-37.3501
1.886	0.00546103	-0.00287755	0.00617277	-27.7858
1.888	0.00598109	-0.00237823	0.00643657	-21.684
1.89	0.00593335	-0.00189078	0.00622733	-17.6755
1.892	0.00545042	-0.00143677	0.00563661	-14.7676
1.894	0.00478698	-0.00103642	0.00489789	-12.2164
1.896	0.00421986	-0.00070614	0.00427853	-9.4997
1.898	0.00394136	-0.00045821	0.00396791	-6.63126
1.9	0.00399273	-0.00030404	0.00400429	-4.35458
1.902	0.00426354	-0.00025077	0.00427091	-3.36611
1.904	0.00455302	-0.00029204	0.00456238	-3.67004
1.906	0.00466623	-0.00040887	0.00468411	-5.00765
1.908	0.00450375	-0.00057812	0.0045407	-7.31472
1.91	0.00410468	-0.00077456	0.00417712	-10.6862
1.912	0.00362657	-0.0009708	0.00375426	-14.9862
1.914	0.00327622	-0.00114275	0.0034698	-19.2288
1.916	0.00321994	-0.00127561	0.00346341	-21.6115
1.918	0.00351058	-0.00136509	0.00376665	-21.2486
1.92	0.00406562	-0.00141251	0.004304	-19.1587
1.922	0.00470564	-0.00141587	0.00491403	-16.7459
1.924	0.005234	-0.00136592	0.0054093	-14.6263
1.926	0.00552149	-0.00125543	0.00566242	-12.8097
1.928	0.00555701	-0.00108677	0.00566228	-11.0655
1.93	0.00544141	-0.000865	0.00550973	-9.03251
1.932	0.00533063	-0.00059298	0.00536351	-6.34749
1.934	0.00535645	-0.00027658	0.00536359	-2.95584
1.936	0.00556128	7.236e-05	0.00556175	0.745456
1.938	0.00587506	0.00043909	0.00589145	4.27422
1.94	0.00614334	0.00081195	0.00619676	7.529
1.942	0.00619507	0.00118582	0.00630754	10.8361
1.944	0.00591914	0.00155694	0.00612048	14.737
1.946	0.00531329	0.00191826	0.00564896	19.8511
1.948	0.00448505	0.00226603	0.00502499	26.8048
1.95	0.00360843	0.00260441	0.00445014	35.8201
1.952	0.00285493	0.0029361	0.00409528	45.803
1.954	0.00232512	0.00325354	0.00399896	54.4488
1.956	0.00201039	0.00354251	0.00407321	60.4249
1.958	0.00180408	0.00378453	0.00419254	64.5129
1.96	0.00155575	0.00395455	0.00424957	68.5249
1.962	0.00114224	0.00402795	0.00418678	74.1678
1.964	0.00052763	0.00399659	0.00403127	82.4793
1.966	-0.00021289	0.0038765	0.00388234	-86.8566
1.968	-0.00091648	0.00369814	0.00381001	-76.0813
1.97	-0.00139265	0.00349019	0.00375778	-68.2471
1.972	-0.00149442	0.00327158	0.00359674	-65.4496
1.974	-0.00117178	0.00305292	0.00327007	-69.0021
1.976	-0.00048408	0.00283925	0.00288022	-80.3244
1.978	0.00043482	0.00262716	0.0026629	80.6022
1.98	0.00144322	0.00240143	0.00280174	58.9948
1.982	0.00246018	0.00213771	0.00325919	40.9882
1.984	0.0035071	0.00180475	0.00394422	27.2303
1.986	0.00470632	0.00136431	0.00490008	16.1663
1.988	0.00623668	0.0007763	0.00628481	7.0953
1.99	0.00826463	7.39e-06	0.00826463	0.0512323
1.992	0.0108775	-0.00096094	0.0109198	-5.04853
1.994	0.0140431	-0.00212617	0.0142031	-8.60938
1.996	0.0176114	-0.00346019	0.0179481	-11.1156
1.998	0.0213534	-0.0049015	0.0219087	-12.9279
2	0.0250115	-0.00634809	0.0258045	-14.2414

## Sheet: Apr30_J2
Time	Fx	Fz	F_resultant	F_direction
0	-0.00015718	0.275946	0.275946	-89.9674
0.002	-0.00043354	0.276331	0.276331	-89.9101
0.004	-0.00071282	0.276688	0.276688	-89.8524
0.006	-0.00098911	0.277013	0.277015	-89.7954
0.008	-0.00125824	0.277306	0.277309	-89.74
0.01	-0.00151561	0.277565	0.277569	-89.6871
0.012	-0.00175564	0.277785	0.277791	-89.6379
0.014	-0.00197254	0.277956	0.277963	-89.5934
0.016	-0.00216124	0.27807	0.278078	-89.5547
0.018	-0.0023181	0.278118	0.278127	-89.5225
0.02	-0.00244114	0.278098	0.278108	-89.4971
0.022	-0.00252934	0.278018	0.278029	-89.4788
0.024	-0.00258125	0.277895	0.277907	-89.4678
0.026	-0.00259412	0.277751	0.277763	-89.4649
0.028	-0.00256636	0.277605	0.277617	-89.4703
0.03	-0.00250181	0.27747	0.277481	-89.4834
0.032	-0.00241016	0.277346	0.277356	-89.5021
0.034	-0.0023037	0.277228	0.277238	-89.5239
0.036	-0.00219291	0.277107	0.277116	-89.5466
0.038	-0.00208376	0.276976	0.276983	-89.569
0.04	-0.00198014	0.276831	0.276838	-89.5902
0.042	-0.00188764	0.276674	0.276681	-89.6091
0.044	-0.00181281	0.276507	0.276513	-89.6244
0.046	-0.00176101	0.276336	0.276341	-89.6349
0.048	-0.00173553	0.27617	0.276176	-89.6399
0.05	-0.00173678	0.276021	0.276026	-89.6395
0.052	-0.00176231	0.275897	0.275902	-89.634
0.054	-0.00180871	0.275804	0.27581	-89.6243
0.056	-0.00187239	0.27575	0.275756	-89.611
0.058	-0.00194868	0.275736	0.275743	-89.5951
0.06	-0.00203066	0.275761	0.275768	-89.5781
0.062	-0.00210906	0.275813	0.275821	-89.5619
0.064	-0.00217412	0.275886	0.275894	-89.5485
0.066	-0.00221806	0.275984	0.275993	-89.5395
0.068	-0.00223612	0.27612	0.276129	-89.536
0.07	-0.00222678	0.276303	0.276312	-89.5383
0.072	-0.00219201	0.276541	0.27655	-89.5459
0.074	-0.00213659	0.276836	0.276844	-89.5578
0.076	-0.00206568	0.277186	0.277194	-89.573
0.078	-0.00198319	0.277587	0.277595	-89.5907
0.08	-0.00189317	0.27804	0.278046	-89.6099
0.082	-0.00180179	0.278535	0.278541	-89.6294
0.084	-0.00171656	0.279054	0.27906	-89.6476
0.086	-0.00164381	0.27957	0.279575	-89.6631
0.088	-0.00158768	0.280049	0.280054	-89.6752
0.09	-0.00155118	0.280461	0.280465	-89.6831
0.092	-0.00153603	0.280782	0.280786	-89.6866
0.094	-0.00154132	0.281002	0.281006	-89.6857
0.096	-0.00156454	0.28112	0.281125	-89.6811
0.098	-0.00160334	0.281146	0.281151	-89.6733
0.1	-0.00165457	0.281097	0.281102	-89.6628
0.102	-0.00171336	0.280993	0.280998	-89.6506
0.104	-0.00177535	0.280853	0.280858	-89.6378
0.106	-0.00183824	0.280694	0.2807	-89.6248
0.108	-0.00190013	0.280531	0.280537	-89.6119
0.11	-0.00195757	0.280381	0.280388	-89.6
0.112	-0.00200681	0.280261	0.280268	-89.5897
0.114	-0.00204668	0.280181	0.280189	-89.5815
0.116	-0.00207933	0.280139	0.280146	-89.5747
0.118	-0.00210821	0.280115	0.280123	-89.5688
0.12	-0.00213684	0.280086	0.280094	-89.5629
0.122	-0.00216921	0.280031	0.280039	-89.5562
0.124	-0.00220933	0.279939	0.279948	-89.5478
0.126	-0.00225977	0.27981	0.279819	-89.5373
0.128	-0.00232076	0.279653	0.279662	-89.5245
0.13	-0.00238963	0.279482	0.279492	-89.5101
0.132	-0.0024613	0.27931	0.27932	-89.4951
0.134	-0.00253022	0.279137	0.279148	-89.4807
0.136	-0.00259115	0.278959	0.278971	-89.4678
0.138	-0.00263859	0.278776	0.278789	-89.4577
0.14	-0.00266795	0.278599	0.278612	-89.4513
0.142	-0.00267834	0.278447	0.27846	-89.4489
0.144	-0.00267263	0.278336	0.278349	-89.4499
0.146	-0.00265464	0.27827	0.278283	-89.4534
0.148	-0.00262696	0.278244	0.278256	-89.4591
0.15	-0.00259083	0.278248	0.27826	-89.4665
0.152	-0.00254771	0.278274	0.278285	-89.4754
0.154	-0.0025011	0.278312	0.278324	-89.4851
0.156	-0.00245667	0.278357	0.278367	-89.4943
0.158	-0.00242103	0.278402	0.278412	-89.5018
0.16	-0.00239963	0.278444	0.278454	-89.5062
0.162	-0.00239509	0.278482	0.278492	-89.5072
0.164	-0.00240692	0.278515	0.278525	-89.5049
0.166	-0.00243206	0.27854	0.27855	-89.4997
0.168	-0.00246617	0.278547	0.278558	-89.4927
0.17	-0.00250458	0.278522	0.278533	-89.4848
0.172	-0.00254168	0.278456	0.278468	-89.477
0.174	-0.00256977	0.278353	0.278365	-89.4711
0.176	-0.00258012	0.278224	0.278236	-89.4687
0.178	-0.00256648	0.278074	0.278086	-89.4712
0.18	-0.0025282	0.2779	0.277912	-89.4788
0.182	-0.00246936	0.277703	0.277714	-89.4905
0.184	-0.00239562	0.277493	0.277503	-89.5054
0.186	-0.00231186	0.277281	0.27729	-89.5223
0.188	-0.00222176	0.27707	0.277079	-89.5406
0.19	-0.00212921	0.276855	0.276864	-89.5594
0.192	-0.00203944	0.276629	0.276637	-89.5776
0.194	-0.00195787	0.276393	0.2764	-89.5941
0.196	-0.00188811	0.276161	0.276168	-89.6083
0.198	-0.00183099	0.275963	0.275969	-89.6199
0.2	-0.0017852	0.275837	0.275842	-89.6292
0.202	-0.00174883	0.275812	0.275817	-89.6367
0.204	-0.00172048	0.275889	0.275894	-89.6427
0.206	-0.00169846	0.276045	0.27605	-89.6475
0.208	-0.00167966	0.276247	0.276252	-89.6516
0.21	-0.00166182	0.276463	0.276468	-89.6556
0.212	-0.00164659	0.276665	0.27667	-89.659
0.214	-0.00163772	0.276826	0.276831	-89.661
0.216	-0.00163801	0.276925	0.27693	-89.6611
0.218	-0.00164917	0.27695	0.276955	-89.6588
0.22	-0.00167216	0.276907	0.276912	-89.654
0.222	-0.00170714	0.276813	0.276818	-89.6467
0.224	-0.00175378	0.27669	0.276695	-89.6368
0.226	-0.00181071	0.276557	0.276563	-89.6249
0.228	-0.00187443	0.276424	0.276431	-89.6115
0.23	-0.00193891	0.276297	0.276304	-89.5979
0.232	-0.00199699	0.276176	0.276183	-89.5857
0.234	-0.00204398	0.276058	0.276066	-89.5758
0.236	-0.00208018	0.27594	0.275948	-89.5681
0.238	-0.00210891	0.275827	0.275835	-89.5619
0.24	-0.00213186	0.275736	0.275744	-89.557
0.242	-0.00214683	0.275697	0.275705	-89.5539
0.244	-0.00214909	0.275739	0.275747	-89.5534
0.246	-0.00213353	0.275875	0.275884	-89.5569
0.248	-0.00209539	0.276103	0.276111	-89.5652
0.25	-0.00203128	0.276404	0.276411	-89.5789
0.252	-0.00194187	0.27675	0.276757	-89.598
0.254	-0.00183367	0.277112	0.277118	-89.6209
0.256	-0.00171712	0.277466	0.277471	-89.6454
0.258	-0.00160321	0.277787	0.277791	-89.6693
0.26	-0.00150131	0.278053	0.278057	-89.6906
0.262	-0.00141891	0.278247	0.27825	-89.7078
0.264	-0.00136129	0.278361	0.278365	-89.7198
0.266	-0.00133017	0.278399	0.278403	-89.7262
0.268	-0.0013232	0.27837	0.278374	-89.7277
0.27	-0.00133506	0.278286	0.278289	-89.7251
0.272	-0.00135909	0.278156	0.27816	-89.7201
0.274	-0.00138931	0.277993	0.277997	-89.7137
0.276	-0.00142201	0.277814	0.277818	-89.7067
0.278	-0.00145593	0.277636	0.27764	-89.6995
0.28	-0.00149202	0.27747	0.277474	-89.6919
0.282	-0.00153381	0.277318	0.277323	-89.6831
0.284	-0.00158745	0.277183	0.277187	-89.6719
0.286	-0.00165915	0.277066	0.277071	-89.6569
0.288	-0.00175179	0.276979	0.276984	-89.6376
0.29	-0.00186451	0.276935	0.276941	-89.6143
0.292	-0.00199351	0.276941	0.276948	-89.5876
0.294	-0.00213154	0.276991	0.276999	-89.5591
0.296	-0.00226784	0.27707	0.277079	-89.531
0.298	-0.00239078	0.277165	0.277175	-89.5058
0.3	-0.0024906	0.277265	0.277276	-89.4853
0.302	-0.00256154	0.277364	0.277375	-89.4709
0.304	-0.00260268	0.277452	0.277464	-89.4625
0.306	-0.00261622	0.277522	0.277534	-89.4599
0.308	-0.00260494	0.277574	0.277586	-89.4623
0.31	-0.00257132	0.277606	0.277618	-89.4693
0.312	-0.00251898	0.277614	0.277626	-89.4801
0.314	-0.00245454	0.277585	0.277596	-89.4934
0.316	-0.00238808	0.27751	0.277521	-89.507
0.318	-0.00233132	0.277392	0.277401	-89.5185
0.32	-0.00229478	0.27724	0.277249	-89.5258
0.322	-0.00228426	0.277071	0.27708	-89.5276
0.324	-0.00229736	0.276905	0.276915	-89.5247
0.326	-0.0023235	0.276759	0.276768	-89.519
0.328	-0.00234959	0.276637	0.276647	-89.5134
0.33	-0.00236636	0.27654	0.27655	-89.5097
0.332	-0.00237015	0.276474	0.276484	-89.5088
0.334	-0.00236005	0.276443	0.276453	-89.5109
0.336	-0.00233425	0.276453	0.276463	-89.5162
0.338	-0.00229004	0.276503	0.276513	-89.5255
0.34	-0.00222747	0.276584	0.276593	-89.5386
0.342	-0.00215094	0.276683	0.276692	-89.5546
0.344	-0.00206766	0.276797	0.276805	-89.572
0.346	-0.00198625	0.276924	0.276931	-89.5891
0.348	-0.00191636	0.277054	0.277061	-89.6037
0.35	-0.00186695	0.277167	0.277173	-89.6141
0.352	-0.00184323	0.277238	0.277245	-89.6191
0.354	-0.00184524	0.277253	0.277259	-89.6187
0.356	-0.00186901	0.277205	0.277212	-89.6137
0.358	-0.00190934	0.277103	0.277109	-89.6052
0.36	-0.0019619	0.276974	0.27698	-89.5942
0.362	-0.00202308	0.276857	0.276864	-89.5813
0.364	-0.00208925	0.276781	0.276789	-89.5675
0.366	-0.0021563	0.276749	0.276757	-89.5536
0.368	-0.00221942	0.276755	0.276764	-89.5405
0.37	-0.00227427	0.276796	0.276805	-89.5292
0.372	-0.00231821	0.276868	0.276878	-89.5203
0.374	-0.0023501	0.276968	0.276978	-89.5139
0.376	-0.00237048	0.277088	0.277098	-89.5098
0.378	-0.00238032	0.277222	0.277232	-89.5081
0.38	-0.00237729	0.277367	0.277377	-89.5089
0.382	-0.00235552	0.277519	0.277529	-89.5137
0.384	-0.00231078	0.277668	0.277677	-89.5232
0.386	-0.0022446	0.277797	0.277806	-89.5371
0.388	-0.00216338	0.277897	0.277905	-89.554
0.39	-0.00207457	0.277969	0.277976	-89.5724
0.392	-0.00198388	0.278029	0.278037	-89.5912
0.394	-0.00189545	0.278099	0.278105	-89.6095
0.396	-0.00181349	0.278191	0.278197	-89.6265
0.398	-0.00174246	0.278312	0.278318	-89.6413
0.4	-0.00168591	0.278465	0.27847	-89.6531
0.402	-0.00164564	0.278647	0.278652	-89.6616
0.404	-0.00162199	0.278858	0.278863	-89.6667
0.406	-0.00161487	0.279091	0.279096	-89.6685
0.408	-0.00162313	0.279327	0.279332	-89.6671
0.41	-0.00164185	0.279542	0.279547	-89.6635
0.412	-0.00166248	0.279716	0.279721	-89.6595
0.414	-0.0016774	0.279833	0.279838	-89.6566
0.416	-0.00168313	0.279879	0.279885	-89.6554
0.418	-0.00167976	0.279841	0.279846	-89.6561
0.42	-0.00166976	0.27971	0.279715	-89.658
0.422	-0.00165717	0.279488	0.279493	-89.6603
0.424	-0.00164587	0.279194	0.279199	-89.6622
0.426	-0.0016386	0.278859	0.278864	-89.6633
0.428	-0.00163698	0.278518	0.278523	-89.6633
0.43	-0.00164242	0.2782	0.278205	-89.6617
0.432	-0.00165729	0.277924	0.277928	-89.6583
0.434	-0.00168446	0.277699	0.277704	-89.6525
0.436	-0.001726	0.277533	0.277539	-89.6437
0.438	-0.00178247	0.277433	0.277439	-89.6319
0.44	-0.00185225	0.277405	0.277412	-89.6174
0.442	-0.00193032	0.27745	0.277457	-89.6014
0.444	-0.00200974	0.277554	0.277562	-89.5851
0.446	-0.00208547	0.277695	0.277703	-89.5697
0.448	-0.00215486	0.277847	0.277855	-89.5556
0.45	-0.00221439	0.277985	0.277994	-89.5436
0.452	-0.00225954	0.278085	0.278094	-89.5345
0.454	-0.00228757	0.27813	0.27814	-89.5288
0.456	-0.00229837	0.278115	0.278125	-89.5265
0.458	-0.00229348	0.278036	0.278046	-89.5274
0.46	-0.00227491	0.277895	0.277905	-89.531
0.462	-0.00224554	0.277708	0.277717	-89.5367
0.464	-0.0022101	0.277506	0.277515	-89.5437
0.466	-0.00217435	0.277325	0.277334	-89.5508
0.468	-0.00214268	0.277194	0.277202	-89.5571
0.47	-0.00211581	0.277128	0.277136	-89.5626
0.472	-0.00209059	0.277127	0.277135	-89.5678
0.474	-0.00206212	0.277175	0.277183	-89.5737
0.476	-0.00202678	0.277247	0.277254	-89.5812
0.478	-0.00198498	0.277314	0.277321	-89.5899
0.48	-0.00194142	0.277351	0.277357	-89.5989
0.482	-0.001902	0.277339	0.277346	-89.6071
0.484	-0.00187084	0.277279	0.277286	-89.6134
0.486	-0.00185042	0.277187	0.277193	-89.6175
0.488	-0.00184264	0.277085	0.277091	-89.619
0.49	-0.00184834	0.276994	0.277001	-89.6177
0.492	-0.00186605	0.276924	0.27693	-89.6139
0.494	-0.00189233	0.27687	0.276877	-89.6084
0.496	-0.00192373	0.276828	0.276834	-89.6018
0.498	-0.00195742	0.276794	0.276801	-89.5948
0.5	-0.00199014	0.276768	0.276775	-89.588
0.502	-0.00201755	0.276756	0.276763	-89.5823
0.504	-0.00203482	0.276763	0.276771	-89.5788
0.506	-0.00203891	0.276799	0.276806	-89.578
0.508	-0.00203034	0.276861	0.276868	-89.5798
0.51	-0.0020121	0.276936	0.276943	-89.5837
0.512	-0.00198727	0.277003	0.27701	-89.589
0.514	-0.00195704	0.277045	0.277052	-89.5953
0.516	-0.00192032	0.277055	0.277061	-89.6029
0.518	-0.0018751	0.277035	0.277041	-89.6122
0.52	-0.00182009	0.276987	0.276993	-89.6235
0.522	-0.00175638	0.276913	0.276919	-89.6366
0.524	-0.00168875	0.27682	0.276826	-89.6505
0.526	-0.00162486	0.276721	0.276726	-89.6636
0.528	-0.00157158	0.276628	0.276632	-89.6745
0.53	-0.00153089	0.27655	0.276554	-89.6828
0.532	-0.00149971	0.276496	0.2765	-89.6892
0.534	-0.00147336	0.276471	0.276474	-89.6947
0.536	-0.00144755	0.276472	0.276476	-89.7
0.538	-0.00141867	0.276495	0.276499	-89.706
0.54	-0.00138466	0.276546	0.276549	-89.7131
0.542	-0.00134639	0.276636	0.276639	-89.7211
0.544	-0.0013089	0.276774	0.276777	-89.729
0.546	-0.00128066	0.276958	0.276961	-89.7351
0.548	-0.00127034	0.277178	0.277181	-89.7374
0.55	-0.00128314	0.277413	0.277416	-89.735
0.552	-0.00131814	0.277638	0.277642	-89.728
0.554	-0.00136907	0.277836	0.277839	-89.7177
0.556	-0.00142802	0.277994	0.277998	-89.7057
0.558	-0.00148906	0.278117	0.278121	-89.6932
0.56	-0.00154954	0.278217	0.278221	-89.6809
0.562	-0.00160944	0.278306	0.278311	-89.6687
0.564	-0.00167025	0.27839	0.278395	-89.6562
0.566	-0.00173336	0.278463	0.278468	-89.6434
0.568	-0.00179952	0.278501	0.278507	-89.6298
0.57	-0.00186928	0.278479	0.278486	-89.6154
0.572	-0.00194292	0.278378	0.278385	-89.6001
0.574	-0.00202012	0.278201	0.278208	-89.584
0.576	-0.00210046	0.277968	0.277976	-89.5671
0.578	-0.00218436	0.277709	0.277717	-89.5493
0.58	-0.00227328	0.277451	0.27746	-89.5306
0.582	-0.00236833	0.277214	0.277224	-89.5105
0.584	-0.00246873	0.277016	0.277027	-89.4894
0.586	-0.00257114	0.276875	0.276887	-89.468
0.588	-0.00266883	0.276802	0.276814	-89.4476
0.59	-0.00275292	0.276789	0.276803	-89.4302
0.592	-0.00281668	0.276813	0.276827	-89.417
0.594	-0.00285802	0.276849	0.276863	-89.4085
0.596	-0.00287749	0.276889	0.276904	-89.4046
0.598	-0.00287531	0.27694	0.276955	-89.4052
0.6	-0.00285151	0.277017	0.277031	-89.4102
0.602	-0.0028068	0.277132	0.277147	-89.4197
0.604	-0.00274162	0.277303	0.277317	-89.4336
0.606	-0.00265482	0.277542	0.277554	-89.452
0.608	-0.00254486	0.277845	0.277857	-89.4752
0.61	-0.00241329	0.278195	0.278206	-89.503
0.612	-0.00226683	0.27856	0.278569	-89.5338
0.614	-0.00211608	0.278903	0.278911	-89.5653
0.616	-0.00197313	0.279194	0.279201	-89.5951
0.618	-0.00184943	0.279409	0.279416	-89.6208
0.62	-0.00175355	0.279534	0.27954	-89.6406
0.622	-0.00169042	0.279565	0.27957	-89.6536
0.624	-0.00166188	0.279509	0.279514	-89.6593
0.626	-0.00166598	0.279379	0.279384	-89.6583
0.628	-0.00169571	0.279189	0.279194	-89.652
0.63	-0.00174075	0.278954	0.27896	-89.6425
0.632	-0.00179165	0.278697	0.278703	-89.6317
0.634	-0.00184166	0.278445	0.278451	-89.621
0.636	-0.00188638	0.27823	0.278236	-89.6115
0.638	-0.00192316	0.27808	0.278086	-89.6038
0.64	-0.0019502	0.278026	0.278033	-89.5981
0.642	-0.00196625	0.27809	0.278097	-89.5949
0.644	-0.0019712	0.27827	0.278277	-89.5941
0.646	-0.00196621	0.278551	0.278558	-89.5956
0.648	-0.00195426	0.278909	0.278916	-89.5985
0.65	-0.00194123	0.279315	0.279321	-89.6018
0.652	-0.00193467	0.279731	0.279738	-89.6037
0.654	-0.00194055	0.280113	0.280119	-89.6031
0.656	-0.00196157	0.280415	0.280422	-89.5992
0.658	-0.00199719	0.280604	0.280611	-89.5922
0.66	-0.00204277	0.28066	0.280667	-89.583
0.662	-0.00208963	0.28057	0.280578	-89.5733
0.664	-0.00212838	0.280336	0.280344	-89.565
0.666	-0.00215241	0.279973	0.279981	-89.5595
0.668	-0.00215812	0.279509	0.279517	-89.5576
0.67	-0.00214317	0.278988	0.278996	-89.5599
0.672	-0.00210518	0.278459	0.278467	-89.5668
0.674	-0.00204181	0.27797	0.277977	-89.5791
0.676	-0.00195199	0.277555	0.277562	-89.5971
0.678	-0.00183748	0.277233	0.277239	-89.6203
0.68	-0.00170326	0.27701	0.277015	-89.6477
0.682	-0.00155611	0.276884	0.276889	-89.678
0.684	-0.0014035	0.276854	0.276858	-89.7095
0.686	-0.00125383	0.276916	0.276919	-89.7406
0.688	-0.00111625	0.277054	0.277056	-89.7692
0.69	-0.00099949	0.277231	0.277233	-89.7934
0.692	-0.00091103	0.277411	0.277412	-89.8118
0.694	-0.00085801	0.277566	0.277568	-89.8229
0.696	-0.00084696	0.277689	0.277691	-89.8252
0.698	-0.0008809	0.27778	0.277781	-89.8183
0.7	-0.00095758	0.277841	0.277842	-89.8025
0.702	-0.00107093	0.277879	0.277881	-89.7792
0.704	-0.00121302	0.27791	0.277913	-89.7499
0.706	-0.00137489	0.277957	0.277961	-89.7166
0.708	-0.00154689	0.278049	0.278053	-89.6812
0.71	-0.00171895	0.278209	0.278214	-89.646
0.712	-0.00188198	0.278441	0.278447	-89.6127
0.714	-0.00203004	0.278726	0.278733	-89.5827
0.716	-0.00216179	0.279029	0.279037	-89.5561
0.718	-0.00227946	0.27931	0.27932	-89.5324
0.72	-0.00238596	0.27954	0.27955	-89.511
0.722	-0.00248273	0.279699	0.27971	-89.4914
0.724	-0.00256946	0.279777	0.279789	-89.4738
0.726	-0.0026443	0.279774	0.279786	-89.4585
0.728	-0.00270403	0.279691	0.279704	-89.4461
0.73	-0.00274522	0.27953	0.279543	-89.4373
0.732	-0.00276714	0.279296	0.27931	-89.4324
0.734	-0.0027736	0.279003	0.279017	-89.4304
0.736	-0.00277049	0.278684	0.278698	-89.4304
0.738	-0.00276165	0.278371	0.278385	-89.4316
0.74	-0.00274673	0.278083	0.278096	-89.4341
0.742	-0.002721	0.277825	0.277838	-89.4389
0.744	-0.00267709	0.277601	0.277614	-89.4475
0.746	-0.00260805	0.277414	0.277426	-89.4614
0.748	-0.00251139	0.277262	0.277274	-89.481
0.75	-0.00239195	0.277141	0.277151	-89.5055
0.752	-0.00225989	0.277039	0.277048	-89.5326
0.754	-0.0021262	0.276946	0.276954	-89.5601
0.756	-0.0020001	0.276856	0.276863	-89.5861
0.758	-0.00188843	0.276764	0.27677	-89.6091
0.76	-0.00179675	0.276665	0.276671	-89.6279
0.762	-0.00172956	0.276561	0.276566	-89.6417
0.764	-0.00168867	0.276462	0.276467	-89.65
0.766	-0.00167327	0.276381	0.276386	-89.6531
0.768	-0.00168065	0.276329	0.276334	-89.6515
0.77	-0.00170425	0.276313	0.276318	-89.6466
0.772	-0.00173349	0.276332	0.276337	-89.6406
0.774	-0.00175878	0.276385	0.276391	-89.6354
0.776	-0.00177606	0.276475	0.276481	-89.6319
0.778	-0.00178612	0.2766	0.276606	-89.63
0.78	-0.00179199	0.276755	0.276761	-89.629
0.782	-0.00179686	0.276936	0.276942	-89.6283
0.784	-0.00180238	0.277144	0.27715	-89.6274
0.786	-0.0018081	0.277369	0.277375	-89.6265
0.788	-0.00181255	0.27759	0.277595	-89.6259
0.79	-0.00181452	0.277775	0.277781	-89.6257
0.792	-0.00181282	0.277904	0.27791	-89.6263
0.794	-0.00180539	0.277969	0.277974	-89.6279
0.796	-0.00178912	0.277971	0.277976	-89.6312
0.798	-0.00176118	0.277923	0.277929	-89.6369
0.8	-0.00172145	0.277848	0.277853	-89.645
0.802	-0.00167341	0.277769	0.277774	-89.6548
0.804	-0.00162223	0.277706	0.277711	-89.6653
0.806	-0.00157263	0.277676	0.27768	-89.6755
0.808	-0.00152753	0.277688	0.277692	-89.6848
0.81	-0.00148812	0.277742	0.277746	-89.693
0.812	-0.0014555	0.277834	0.277837	-89.6998
0.814	-0.0014323	0.277953	0.277957	-89.7048
0.816	-0.00142261	0.278091	0.278095	-89.7069
0.818	-0.00143117	0.278242	0.278245	-89.7053
0.82	-0.0014625	0.278406	0.27841	-89.699
0.822	-0.00151859	0.278589	0.278594	-89.6877
0.824	-0.00159607	0.27879	0.278795	-89.672
0.826	-0.00168651	0.278998	0.279003	-89.6537
0.828	-0.00178054	0.279202	0.279207	-89.6346
0.83	-0.00187136	0.27939	0.279396	-89.6162
0.832	-0.00195548	0.27956	0.279566	-89.5992
0.834	-0.00203195	0.279706	0.279714	-89.5838
0.836	-0.00210134	0.279822	0.27983	-89.5697
0.838	-0.00216521	0.279898	0.279906	-89.5568
0.84	-0.00222565	0.279936	0.279945	-89.5445
0.842	-0.00228335	0.279949	0.279958	-89.5327
0.844	-0.00233516	0.279943	0.279952	-89.5221
0.846	-0.00237461	0.279909	0.279919	-89.5139
0.848	-0.00239664	0.279825	0.279835	-89.5093
0.85	-0.00240114	0.279672	0.279682	-89.5081
0.852	-0.0023916	0.279442	0.279453	-89.5096
0.854	-0.00237317	0.279149	0.279159	-89.5129
0.856	-0.00235188	0.278821	0.278831	-89.5167
0.858	-0.00233185	0.27849	0.2785	-89.5203
0.86	-0.00231303	0.278183	0.278192	-89.5236
0.862	-0.00229165	0.277919	0.277928	-89.5276
0.864	-0.00226192	0.27771	0.277719	-89.5333
0.866	-0.00221857	0.277566	0.277575	-89.542
0.868	-0.00215842	0.277497	0.277505	-89.5544
0.87	-0.00207981	0.277509	0.277516	-89.5706
0.872	-0.00198308	0.2776	0.277607	-89.5907
0.874	-0.00187252	0.277754	0.277761	-89.6137
0.876	-0.00175654	0.277944	0.277949	-89.6379
0.878	-0.00164613	0.278135	0.278139	-89.6609
0.88	-0.00155292	0.278296	0.278301	-89.6803
0.882	-0.00148643	0.278404	0.278408	-89.6941
0.884	-0.00145174	0.278445	0.278448	-89.7013
0.886	-0.00144936	0.278414	0.278417	-89.7017
0.888	-0.00147644	0.278317	0.278321	-89.6961
0.89	-0.00152739	0.27817	0.278175	-89.6854
0.892	-0.00159485	0.278002	0.278006	-89.6713
0.894	-0.00167206	0.27784	0.277845	-89.6552
0.896	-0.00175376	0.277705	0.277711	-89.6382
0.898	-0.00183469	0.277612	0.277618	-89.6213
0.9	-0.00190918	0.277569	0.277575	-89.6059
0.902	-0.00197205	0.277577	0.277584	-89.5929
0.904	-0.00201981	0.277627	0.277634	-89.5832
0.906	-0.00205209	0.277705	0.277713	-89.5766
0.908	-0.00207193	0.2778	0.277808	-89.5727
0.91	-0.00208424	0.277907	0.277915	-89.5703
0.912	-0.00209441	0.278022	0.27803	-89.5684
0.914	-0.00210784	0.278138	0.278146	-89.5658
0.916	-0.00212921	0.27825	0.278258	-89.5616
0.918	-0.00216181	0.27836	0.278369	-89.555
0.92	-0.00220786	0.278474	0.278483	-89.5457
0.922	-0.00226889	0.27859	0.2786	-89.5334
0.924	-0.00234558	0.278702	0.278712	-89.5178
0.926	-0.00243767	0.278802	0.278813	-89.4991
0.928	-0.00254457	0.278889	0.278901	-89.4773
0.93	-0.00266536	0.27896	0.278973	-89.4526
0.932	-0.00279872	0.279014	0.279028	-89.4253
0.934	-0.00294391	0.279046	0.279062	-89.3956
0.936	-0.00310079	0.279051	0.279068	-89.3634
0.938	-0.00326792	0.27902	0.279039	-89.329
0.94	-0.00344084	0.278944	0.278965	-89.2933
0.942	-0.00361195	0.278813	0.278837	-89.2578
0.944	-0.00377219	0.278626	0.278652	-89.2243
0.946	-0.00391332	0.278389	0.278417	-89.1946
0.948	-0.00402802	0.278117	0.278147	-89.1702
0.95	-0.00410894	0.277835	0.277865	-89.1527
0.952	-0.00415066	0.277567	0.277598	-89.1433
0.954	-0.0041523	0.277328	0.277359	-89.1422
0.956	-0.00411698	0.277118	0.277149	-89.1489
0.958	-0.00405015	0.276942	0.276972	-89.1621
0.96	-0.00395866	0.27681	0.276838	-89.1807
0.962	-0.00384895	0.276724	0.276751	-89.2031
0.964	-0.00372446	0.276669	0.276695	-89.2287
0.966	-0.00358505	0.276631	0.276654	-89.2575
0.968	-0.00342942	0.276601	0.276622	-89.2897
0.97	-0.00325798	0.276577	0.276596	-89.3251
0.972	-0.0030736	0.276557	0.276574	-89.3633
0.974	-0.00288105	0.276539	0.276554	-89.4031
0.976	-0.0026859	0.276516	0.276529	-89.4435
0.978	-0.00249455	0.27647	0.276481	-89.483
0.98	-0.00231521	0.276373	0.276383	-89.52
0.982	-0.0021579	0.276201	0.276209	-89.5524
0.984	-0.00203464	0.275932	0.275939	-89.5775
0.986	-0.00196136	0.275547	0.275554	-89.5922
0.988	-0.00195941	0.275035	0.275042	-89.5918
0.99	-0.00205406	0.274398	0.274405	-89.5711
0.992	-0.00227017	0.273654	0.273663	-89.5247
0.994	-0.00262811	0.272837	0.272849	-89.4481
0.996	-0.00314209	0.271995	0.272013	-89.3381
0.998	-0.00382071	0.271197	0.271224	-89.1929
1	-0.00466702	0.270535	0.270575	-89.0117
1.002	-0.00567673	0.270138	0.270198	-88.7962
1.004	-0.00683523	0.270172	0.270259	-88.5508
1.006	-0.00811396	0.270829	0.27095	-88.2839
1.008	-0.00946624	0.272326	0.27249	-88.0092
1.01	-0.010824	0.274916	0.275129	-87.7453
1.012	-0.0120946	0.278878	0.279141	-87.5167
1.014	-0.0131564	0.284508	0.284812	-87.3524
1.016	-0.0138539	0.292093	0.292421	-87.2845
1.018	-0.013991	0.301909	0.302233	-87.3467
1.02	-0.0133241	0.314235	0.314517	-87.572
1.022	-0.0115593	0.329351	0.329554	-87.9899
1.024	-0.00835209	0.347516	0.347616	-88.6232
1.026	-0.00331223	0.368916	0.368931	-89.4856
1.028	0.00398174	0.393639	0.393659	89.4205
1.03	0.013955	0.421684	0.421915	88.1046
1.032	0.0269957	0.452982	0.453786	86.5895
1.034	0.0434104	0.487385	0.489314	84.9102
1.036	0.0633876	0.524624	0.52844	83.1106
1.038	0.0869783	0.564276	0.57094	81.2373
1.04	0.114098	0.605744	0.616396	79.3327
1.042	0.144542	0.648246	0.664165	77.4302
1.044	0.177989	0.690813	0.713374	75.5519
1.046	0.213997	0.732335	0.762961	73.711
1.048	0.251976	0.771702	0.811798	71.9171
1.05	0.291144	0.808002	0.858855	70.1846
1.052	0.330517	0.840672	0.903311	68.5373
1.054	0.368942	0.869567	0.944598	67.0093
1.056	0.4052	0.894897	0.982358	65.6395
1.058	0.438161	0.91712	1.01641	64.4635
1.06	0.466961	0.936866	1.04679	63.507
1.062	0.491129	0.954852	1.07376	62.781
1.064	0.510633	0.971757	1.09775	62.2792
1.066	0.525816	0.988144	1.11934	61.9815
1.068	0.537243	1.00445	1.1391	61.8594
1.07	0.545527	1.02097	1.15758	61.8834
1.072	0.551181	1.0378	1.17509	62.027
1.074	0.554566	1.05486	1.19175	62.2679
1.076	0.55593	1.07188	1.20747	62.5864
1.078	0.5555	1.08843	1.22199	62.9616
1.08	0.553541	1.10391	1.23492	63.3692
1.082	0.550352	1.11757	1.24574	63.7819
1.084	0.546194	1.12849	1.25372	64.1728
1.086	0.541182	1.1356	1.25796	64.5193
1.088	0.535203	1.13771	1.25731	64.8066
1.09	0.527897	1.13356	1.25045	65.0287
1.092	0.518709	1.12185	1.23596	65.1856
1.094	0.506987	1.10129	1.21238	65.2807
1.096	0.492081	1.07073	1.17839	65.3176
1.098	0.473417	1.02927	1.13292	65.2997
1.1	0.450535	0.976439	1.07537	65.2311
1.102	0.423123	0.912325	1.00567	65.1188
1.104	0.391069	0.837694	0.924482	64.975
1.106	0.354558	0.754079	0.833275	64.8177
1.108	0.314188	0.663835	0.734433	64.6722
1.11	0.271062	0.570059	0.631223	64.569
1.112	0.226783	0.476295	0.52753	64.5391
1.114	0.183306	0.386067	0.427375	64.6015
1.116	0.142645	0.302407	0.334362	64.7468
1.118	0.106498	0.227543	0.251232	64.9187
1.12	0.0759165	0.162806	0.179636	65.0003
1.122	0.0511473	0.108694	0.120127	64.8001
1.124	0.0317049	0.0650107	0.0723297	64.0021
1.126	0.0166428	0.0310552	0.0352336	61.8127
1.128	0.00491584	0.00581078	0.00761122	49.7692
1.13	-0.00430006	-0.0119276	0.012679	70.175
1.132	-0.011436	-0.0234423	0.026083	63.9951
1.134	-0.0165548	-0.0299891	0.034255	61.1001
1.136	-0.0195405	-0.0327337	0.0381225	59.1647
1.138	-0.0203584	-0.0327148	0.0385321	58.106
1.14	-0.0192607	-0.0308133	0.0363377	57.9914
1.142	-0.0168427	-0.0277498	0.0324612	58.7444
1.144	-0.0139233	-0.0241005	0.0278333	59.9841
1.146	-0.0113068	-0.0202989	0.0232355	60.8816
1.148	-0.00953053	-0.0166476	0.0191826	60.2095
1.15	-0.00870911	-0.0133441	0.0159347	56.8693
1.152	-0.0085407	-0.0104994	0.0135344	50.8735
1.154	-0.0084766	-0.00815189	0.0117604	43.8813
1.156	-0.00798519	-0.00628413	0.0101614	38.2018
1.158	-0.00679678	-0.00483574	0.0083415	35.4309
1.16	-0.00502267	-0.00372215	0.00625153	36.541
1.162	-0.00310079	-0.00285791	0.00421694	42.6659
1.164	-0.00159647	-0.00216761	0.00269207	53.6279
1.166	-0.00094848	-0.00159503	0.00185573	59.2623
1.168	-0.0012739	-0.00111291	0.00169156	41.1413
1.17	-0.00231534	-0.00071665	0.00242371	17.1985
1.172	-0.00354915	-0.00041404	0.00357322	6.65399
1.174	-0.00440625	-0.00021939	0.00441171	2.85044
1.176	-0.00451266	-0.00014245	0.00451491	1.80804
1.178	-0.00384519	-0.00018181	0.00384949	2.70707
1.18	-0.00273319	-0.00032763	0.00275276	6.83548
1.182	-0.00170709	-0.00056463	0.00179804	18.3019
1.184	-0.00126337	-0.00087827	0.00153866	34.8063
1.186	-0.00164665	-0.0012569	0.00207153	37.3548
1.188	-0.0027425	-0.00168253	0.00321749	31.5292
1.19	-0.00412899	-0.00213111	0.00464652	27.2998
1.192	-0.00526338	-0.00258507	0.00586394	26.1576
1.194	-0.00571805	-0.00303212	0.00647224	27.9357
1.196	-0.00536246	-0.00345234	0.00637767	32.7733
1.198	-0.00441496	-0.0038164	0.00583582	40.8409
1.2	-0.00334301	-0.004095	0.00528628	50.773
1.202	-0.00265612	-0.00426727	0.00502639	58.1002
1.204	-0.00268378	-0.00432653	0.00509132	58.1884
1.206	-0.0034334	-0.00428075	0.00548754	51.2684
1.208	-0.00458707	-0.00414742	0.00618404	42.1185
1.21	-0.00563892	-0.00395059	0.0068851	35.0148
1.212	-0.00611463	-0.00371521	0.00715482	31.2826
1.214	-0.00577718	-0.00345619	0.00673209	30.8899
1.216	-0.00472749	-0.00317933	0.00569713	33.9216
1.218	-0.00335636	-0.00288972	0.00442895	40.7274
1.22	-0.00217312	-0.00258921	0.0033803	49.9933
1.222	-0.00158877	-0.00227077	0.00277139	55.021
1.224	-0.00174554	-0.00192038	0.00259514	47.7306
1.226	-0.00246253	-0.00152386	0.00289589	31.75
1.228	-0.00332049	-0.00107761	0.00349097	17.98
1.23	-0.00384956	-0.00059514	0.00389529	8.78832
1.232	-0.00373716	-0.00010022	0.0037385	1.53614
1.234	-0.00296426	0.00038472	0.00298912	-7.39486
1.236	-0.00180997	0.00084281	0.00199658	-24.969
1.238	-0.00072455	0.00126386	0.00145682	-60.1751
1.24	-0.00013116	0.00164684	0.00165205	-85.4464
1.242	-0.00024357	0.00199694	0.00201174	-83.0459
1.244	-0.00097513	0.00232212	0.00251856	-67.221
1.246	-0.00197675	0.00263909	0.00329732	-53.1658
1.248	-0.00278852	0.00297501	0.00407756	-46.8533
1.25	-0.00303994	0.00335384	0.00452653	-47.8107
1.252	-0.00261102	0.003782	0.00459575	-55.3795
1.254	-0.00168311	0.00424551	0.00456697	-68.3744
1.256	-0.00065688	0.00471516	0.0047607	-82.069
1.258	2.398e-05	0.00515137	0.00515143	89.7333
1.26	6.381e-05	0.00550977	0.00551014	89.3365
1.262	-0.00056113	0.00575186	0.00577917	-84.4281
1.264	-0.00159733	0.00585407	0.00606808	-74.7379
1.266	-0.00262604	0.00581176	0.00637751	-65.6842
1.268	-0.00324247	0.00564313	0.00650834	-60.1189
1.27	-0.0032275	0.00538627	0.00627922	-59.0696
1.272	-0.00263984	0.00508436	0.00572883	-62.5613
1.274	-0.00178659	0.00477558	0.00509883	-69.4887
1.276	-0.00108337	0.00449235	0.00462114	-76.4415
1.278	-0.00086957	0.00425642	0.00434434	-78.4536
1.28	-0.00126328	0.00407872	0.00426988	-72.791
1.282	-0.00211462	0.00397262	0.00450037	-61.9737
1.284	-0.0030732	0.00395831	0.00501126	-52.1745
1.286	-0.00374022	0.00405524	0.00551672	-47.3141
1.288	-0.00384056	0.00428145	0.00575158	-48.1072
1.29	-0.00334007	0.00465257	0.00572734	-54.3255
1.292	-0.00245621	0.00517099	0.00572469	-64.5924
1.294	-0.00155961	0.00581818	0.00602359	-74.9942
1.296	-0.00101077	0.00655573	0.00663319	-81.2351
1.298	-0.00100322	0.00733323	0.00740153	-82.21
1.3	-0.00148328	0.00810198	0.00823664	-79.6254
1.302	-0.00218154	0.00882494	0.00909058	-76.1148
1.304	-0.0027377	0.0094791	0.00986653	-73.8905
1.306	-0.00286064	0.0100576	0.0104565	-74.1229
1.308	-0.00245513	0.0105702	0.0108516	-76.9238
1.31	-0.00166105	0.0110395	0.0111637	-81.4432
1.312	-0.00078932	0.0115001	0.0115272	-86.0736
1.314	-0.00018548	0.0120018	0.0120032	-89.1146
1.316	-7.971e-05	0.0126071	0.0126074	-89.6377
1.318	-0.00048667	0.0133842	0.013393	-87.9176
1.32	-0.00119859	0.014398	0.0144478	-85.2413
1.322	-0.00187438	0.015702	0.0158135	-83.1927
1.324	-0.00218733	0.01733	0.0174675	-82.8064
1.326	-0.00196831	0.0192913	0.0193914	-84.1742
1.328	-0.00127996	0.0215667	0.0216047	-86.6035
1.33	-0.00038716	0.0241024	0.0241055	-89.0797
1.332	0.00035973	0.0268049	0.0268073	89.2311
1.334	0.00067316	0.029547	0.0295547	88.6949
1.336	0.00044655	0.0321876	0.0321907	89.2052
1.338	-0.00020355	0.0345939	0.0345945	-89.6629
1.34	-0.00098949	0.0366575	0.0366709	-88.4538
1.342	-0.00157743	0.0382995	0.038332	-87.6415
1.344	-0.00173046	0.0394711	0.039509	-87.4897
1.346	-0.00140714	0.0401541	0.0401787	-87.993
1.348	-0.00077366	0.0403561	0.0403635	-88.9017
1.35	-0.00012623	0.0401022	0.0401023	-89.8197
1.352	0.00024185	0.0394302	0.039431	89.6486
1.354	0.00016941	0.0383915	0.0383919	89.7472
1.356	-0.00030394	0.0370518	0.037053	-89.53
1.358	-0.00095705	0.0354869	0.0354998	-88.4552
1.36	-0.00148365	0.0337697	0.0338022	-87.4844
1.362	-0.00162665	0.0319576	0.031999	-87.0861
1.364	-0.00129238	0.0300894	0.0301171	-87.5406
1.366	-0.00059119	0.0281912	0.0281974	-88.7986
1.368	0.0002125	0.026289	0.0262898	89.5369
1.37	0.00081468	0.0244118	0.0244254	88.0886
1.372	0.00100174	0.0225851	0.0226073	87.4604
1.374	0.00074085	0.0208268	0.02084	87.9627
1.376	0.0001919	0.0191491	0.0191501	89.4258
1.378	-0.00036242	0.01756	0.0175638	-88.8176
1.38	-0.00063956	0.0160636	0.0160763	-87.72
1.382	-0.00048157	0.0146607	0.0146686	-88.1186
1.384	7.569e-05	0.0133494	0.0133496	89.6751
1.386	0.00082166	0.0121274	0.0121552	86.124
1.388	0.00146729	0.0109958	0.0110932	82.3993
1.39	0.00177158	0.0099606	0.0101169	79.9149
1.392	0.00164226	0.0090304	0.00917852	79.6929
1.394	0.00117169	0.00821258	0.00829574	81.8804
1.396	0.00059587	0.00750791	0.00753152	85.4622
1.398	0.00019225	0.00690831	0.00691098	88.4059
1.4	0.00015848	0.00640524	0.0064072	88.5827
1.402	0.00052617	0.00599963	0.00602266	84.988
1.404	0.00114926	0.00569585	0.00581064	78.5925
1.406	0.00177	0.00548799	0.00576636	72.1243
1.408	0.00213159	0.005358	0.00576644	68.3057
1.41	0.00208952	0.00528216	0.00568043	68.4172
1.412	0.00167316	0.00523286	0.00549384	72.2688
1.414	0.00107031	0.00517895	0.00528839	78.3233
1.416	0.000544	0.00509161	0.00512059	83.9015
1.418	0.00031887	0.00495255	0.0049628	86.3161
1.42	0.00048457	0.00475818	0.00478279	84.1851
1.422	0.00095738	0.0045183	0.00461862	78.0366
1.424	0.00151758	0.0042513	0.00451404	70.355
1.426	0.00190671	0.0039747	0.00440838	64.3724
1.428	0.00194109	0.00369687	0.00417549	62.2977
1.43	0.00159023	0.00342071	0.00377228	65.0671
1.432	0.00098731	0.00315329	0.00330424	72.6144
1.434	0.00036909	0.00290829	0.00293162	82.7673
1.436	-2.711e-05	0.00270083	0.00270097	-89.4249
1.438	-6.56e-05	0.00254108	0.00254193	-88.5212
1.44	0.0002305	0.00242707	0.00243799	84.5749
1.442	0.00069241	0.00234288	0.00244306	73.5356
1.444	0.00108337	0.002269	0.00251437	64.4771
1.446	0.00120553	0.00219254	0.00250211	61.1966
1.448	0.0009877	0.00210576	0.00232589	64.8712
1.45	0.00051421	0.00200388	0.0020688	75.608
1.452	-1.497e-05	0.00188733	0.00188739	-89.5455
1.454	-0.00037239	0.00175968	0.00179865	-78.0511
1.456	-0.00040109	0.00162565	0.0016744	-76.1404
1.458	-8.226e-05	0.00149347	0.00149573	-86.8473
1.46	0.00045668	0.0013754	0.00144923	71.6321
1.462	0.00099734	0.00128579	0.00162725	52.2006
1.464	0.00132309	0.00123784	0.00181185	43.0934
1.466	0.0013091	0.00123898	0.00180245	43.4237
1.468	0.00097344	0.00128741	0.001614	52.9062
1.47	0.00046628	0.0013708	0.00144793	71.2142
1.472	1.32e-06	0.00146924	0.00146924	89.9485
1.474	-0.00023972	0.00156358	0.00158185	-81.2836
1.476	-0.00018684	0.00164424	0.00165482	-83.5171
1.478	9.053e-05	0.00171277	0.00171516	86.9744
1.48	0.00041752	0.00177654	0.00182494	76.7744
1.482	0.00059323	0.00184478	0.00193782	72.1737
1.484	0.00048192	0.00192582	0.0019852	75.9507
1.486	7.547e-05	0.00202125	0.00202266	87.8617
1.488	-0.00050233	0.00212191	0.00218056	-76.6813
1.49	-0.00104931	0.00221181	0.00244809	-64.6198
1.492	-0.00137073	0.00227454	0.00265564	-58.9251
1.494	-0.00136144	0.0022954	0.00266878	-59.3271
1.496	-0.00104996	0.00226178	0.0024936	-65.0984
1.498	-0.0005841	0.00216498	0.00224239	-74.9014
1.5	-0.00016366	0.00200032	0.002007	-85.3227
1.502	4.835e-05	0.00176389	0.00176455	88.4299
1.504	-5.03e-06	0.00145319	0.0014532	-89.8017
1.506	-0.0002532	0.00107552	0.00110492	-76.7526
1.508	-0.00053114	0.00065293	0.000841681	-50.8726
1.51	-0.00065373	0.00021505	0.000688193	-18.2091
1.512	-0.00050077	-0.00021215	0.000543855	22.9598
1.514	-7.436e-05	-0.00061324	0.000617732	83.0862
1.516	0.00049895	-0.0009866	0.00110559	-63.1731
1.518	0.00102166	-0.0013409	0.00168576	-52.6955
1.52	0.00130857	-0.00168434	0.00213292	-52.1562
1.522	0.00126422	-0.00201517	0.0023789	-57.8978
1.524	0.00092253	-0.00232214	0.00249868	-68.3333
1.526	0.00043161	-0.00259922	0.00263481	-80.5719
1.528	-1.049e-05	-0.00285603	0.00285605	89.7896
1.53	-0.00024182	-0.0031044	0.0031138	85.5459
1.532	-0.00020525	-0.00334495	0.00335124	86.4887
1.534	3.092e-05	-0.00357043	0.00357056	-89.5038
1.536	0.00030669	-0.00376653	0.003779	-85.345
1.538	0.00044231	-0.00391417	0.00393908	-83.5528
1.54	0.00031835	-0.0040022	0.00401484	-85.4521
1.542	-7.064e-05	-0.00403181	0.00403243	88.9962
1.544	-0.00061243	-0.00400629	0.00405283	81.3086
1.546	-0.00112524	-0.00392288	0.00408107	73.995
1.548	-0.00143703	-0.00377601	0.00404021	69.1648
1.55	-0.00145983	-0.0035656	0.00385287	67.7348
1.552	-0.0012254	-0.00330138	0.00352146	69.6362
1.554	-0.00086962	-0.00300251	0.00312591	73.8473
1.556	-0.0005731	-0.00269491	0.00275517	77.9943
1.558	-0.00048222	-0.00240438	0.00245226	78.6593
1.56	-0.0006466	-0.00214741	0.00224265	73.2426
1.562	-0.00100088	-0.00192977	0.00217388	62.5864
1.564	-0.00139536	-0.00175503	0.00224213	51.5131
1.566	-0.00166084	-0.00163028	0.00232727	44.468
1.568	-0.00168082	-0.00156506	0.00229664	42.9575
1.57	-0.00144172	-0.00156623	0.00212876	47.3703
1.572	-0.00103888	-0.0016309	0.00193368	57.5029
1.574	-0.00063363	-0.00174576	0.00185719	70.0514
1.576	-0.00038133	-0.00189242	0.00193046	78.6072
1.578	-0.00036453	-0.00204696	0.00207917	79.9024
1.58	-0.00055966	-0.00218249	0.0022531	75.6174
1.582	-0.00085115	-0.00228084	0.00243448	69.5357
1.584	-0.00108683	-0.00233397	0.00257461	65.0306
1.586	-0.0011482	-0.0023386	0.00260527	63.85
1.588	-0.00100238	-0.00230092	0.00250978	66.46
1.59	-0.00071318	-0.00223293	0.00234406	72.2869
1.592	-0.0004092	-0.00213585	0.0021747	79.1543
1.594	-0.00022632	-0.0019974	0.00201018	83.5355
1.596	-0.00024828	-0.00180078	0.00181782	82.1499
1.598	-0.00046848	-0.00153267	0.00160267	73.0036
1.6	-0.00079151	-0.00119519	0.00143352	56.4856
1.602	-0.00107531	-0.00081186	0.00134737	37.0528
1.604	-0.0011933	-0.00041912	0.00126476	19.3527
1.606	-0.00108951	-6.038e-05	0.00109118	3.17205
1.608	-0.00080337	0.00021428	0.000831456	-14.9346
1.61	-0.00045152	0.00035786	0.000576137	-38.3992
1.612	-0.00017472	0.00034327	0.000385177	-63.0245
1.614	-7.506e-05	0.00017204	0.000187701	-66.4287
1.616	-0.00017137	-0.000133	0.000216926	37.815
1.618	-0.00039201	-0.00054126	0.000668307	54.0859
1.62	-0.00060772	-0.00101811	0.00118569	59.1666
1.622	-0.00068974	-0.00152148	0.00167052	65.6136
1.624	-0.00056835	-0.00200365	0.0020827	74.1636
1.626	-0.00026521	-0.00241673	0.00243124	83.7375
1.628	0.00011613	-0.00271756	0.00272004	-87.5531
1.63	0.00043625	-0.0028784	0.00291127	-81.3818
1.632	0.00058045	-0.00289751	0.00295508	-78.672
1.634	0.00050802	-0.00279786	0.00284361	-79.7087
1.636	0.00026994	-0.00261838	0.00263226	-84.1139
1.638	-1.26e-05	-0.00240138	0.00240141	89.6994
1.64	-0.00020077	-0.0021802	0.00218942	84.7386
1.642	-0.00020061	-0.00197825	0.0019884	84.2096
1.644	-6.69e-06	-0.00181288	0.00181289	89.7886
1.646	0.00029565	-0.0016888	0.00171448	-80.0701
1.648	0.00056956	-0.00159263	0.00169141	-70.3218
1.65	0.00068707	-0.00150503	0.00165444	-65.4626
1.652	0.00058405	-0.00141295	0.0015289	-67.542
1.654	0.00028692	-0.00130563	0.00133678	-77.6059
1.656	-9.97e-05	-0.00117193	0.00117616	85.1374
1.658	-0.00043847	-0.00100882	0.00109999	66.5085
1.66	-0.00061879	-0.00082745	0.00103324	53.2098
1.662	-0.00060347	-0.00065196	0.000888385	47.2119
1.664	-0.00044179	-0.0005103	0.00067497	49.1158
1.666	-0.00024635	-0.00041642	0.000483833	59.3919
1.668	-0.00014259	-0.00036342	0.000390392	68.5771
1.67	-0.00021225	-0.00033504	0.000396613	57.6455
1.672	-0.0004594	-0.00031636	0.000557792	34.5527
1.674	-0.00081223	-0.00029769	0.000865065	20.1284
1.676	-0.00115464	-0.00027275	0.00118642	13.2908
1.678	-0.0013758	-0.00023143	0.00139513	9.54861
1.68	-0.00141835	-0.00015743	0.00142706	6.33363
1.682	-0.00130259	-3.397e-05	0.00130303	1.49387
1.684	-0.00111493	0.00014844	0.00112477	-7.58367
1.686	-0.00096696	0.00038471	0.00104068	-21.6954
1.688	-0.00094428	0.00065383	0.00114855	-34.6992
1.69	-0.0010668	0.00092842	0.00141422	-41.0326
1.692	-0.00127875	0.00118849	0.00174577	-42.9049
1.694	-0.00147471	0.00142524	0.00205087	-44.0227
1.696	-0.00154985	0.00163331	0.00225161	-46.5019
1.698	-0.0014484	0.00180483	0.00231415	-51.2525
1.7	-0.00118807	0.00193051	0.0022668	-58.3911
1.702	-0.00085252	0.00200258	0.00217649	-66.94
1.704	-0.00055662	0.00201681	0.00209221	-74.571
1.706	-0.00039798	0.00197098	0.00201076	-78.5843
1.708	-0.0004148	0.00186357	0.00190918	-77.4515
1.71	-0.00056992	0.00169771	0.00179082	-71.4431
1.712	-0.00076933	0.001484	0.00167156	-62.597
1.714	-0.00090587	0.00123811	0.00153412	-53.8087
1.716	-0.00090747	0.00097858	0.00133459	-47.1592
1.718	-0.00077054	0.00072465	0.00105776	-43.242
1.72	-0.00056384	0.00049113	0.000747746	-41.0573
1.722	-0.0003971	0.00028511	0.000488852	-35.6776
1.724	-0.00036783	0.00010627	0.000382874	-16.1146
1.726	-0.00051496	-5.289e-05	0.000517669	5.86412
1.728	-0.00080145	-0.00020633	0.000827583	14.4371
1.73	-0.00112785	-0.00036883	0.00118663	18.1088
1.732	-0.00136924	-0.00054305	0.001473	21.6336
1.734	-0.00142594	-0.00071328	0.00159439	26.575
1.736	-0.00126714	-0.00086203	0.00153256	34.2273
1.738	-0.00094255	-0.00098849	0.00136584	46.3628
1.74	-0.00055736	-0.00110296	0.00123579	63.1911
1.742	-0.00022618	-0.00121155	0.00123248	79.4254
1.744	-2.658e-05	-0.00131139	0.00131166	88.8389
1.746	2.834e-05	-0.00139327	0.00139356	-88.8347
1.748	-1.137e-05	-0.00144677	0.00144681	89.5497
1.75	-5.929e-05	-0.00146987	0.00147107	87.6901
1.752	-3.378e-05	-0.00147667	0.00147706	88.6895
1.754	0.00010234	-0.00149301	0.00149651	-86.0787
1.756	0.00032347	-0.00154095	0.00157453	-78.1448
1.758	0.00055521	-0.00162698	0.00171911	-71.1577
1.76	0.00071036	-0.0017455	0.00188451	-67.8553
1.762	0.00072653	-0.0018877	0.00202269	-68.9495
1.764	0.00059265	-0.00203992	0.00212427	-73.8
1.766	0.00035646	-0.00217994	0.00220889	-80.7133
1.768	0.00010711	-0.00228694	0.00228945	-87.3185
1.77	-6.22e-05	-0.00235144	0.00235226	88.4848
1.772	-9.462e-05	-0.00236989	0.00237178	87.7136
1.774	6.38e-06	-0.0023359	0.00233591	-89.8435
1.776	0.00017965	-0.00223698	0.00224418	-85.4085
1.778	0.00033463	-0.0020585	0.00208552	-80.7668
1.78	0.00039245	-0.00179761	0.00183995	-77.6846
1.782	0.00032112	-0.00147323	0.00150782	-77.7036
1.784	0.00014916	-0.00111539	0.00112532	-82.3831
1.786	-4.816e-05	-0.00074428	0.000745837	86.2977
1.788	-0.00018352	-0.00035939	0.000403535	62.9492
1.79	-0.00019662	5.409e-05	0.000203924	-15.3815
1.792	-8.074e-05	0.00050641	0.000512806	-80.9412
1.794	0.00011327	0.00098921	0.000995674	83.4678
1.796	0.00029974	0.00147992	0.00150997	78.5503
1.798	0.00039927	0.00195453	0.00199489	78.4545
1.8	0.00037635	0.00239434	0.00242374	81.0672
1.802	0.00025536	0.00278589	0.00279757	84.7628
1.804	0.0001087	0.00311919	0.00312108	88.0041
1.806	2.237e-05	0.00338366	0.00338373	89.6212
1.808	5.659e-05	0.00356069	0.00356114	89.0895
1.81	0.0002201	0.0036213	0.00362798	86.5219
1.812	0.00046686	0.00353726	0.00356794	82.4814
1.814	0.00071407	0.00329497	0.00337146	77.7722
1.816	0.0008753	0.00289717	0.00302651	73.1893
1.818	0.0008973	0.00235951	0.00252437	69.1786
1.82	0.00078389	0.00171469	0.00188538	65.432
1.822	0.00059386	0.00101389	0.00117501	59.6415
1.824	0.00041374	0.00031705	0.00052125	37.463
1.826	0.00031982	-0.00031926	0.000451898	-44.9498
1.828	0.00034625	-0.00085015	0.000917956	-67.8399
1.83	0.00047169	-0.00125162	0.00133755	-69.3504
1.832	0.00063128	-0.00152462	0.00165015	-67.5076
1.834	0.00074813	-0.00168111	0.00184006	-66.0099
1.836	0.00076909	-0.00172561	0.00188924	-65.9779
1.838	0.00068858	-0.00165709	0.00179446	-67.4354
1.84	0.0005498	-0.00148168	0.0015804	-69.6419
1.842	0.00042408	-0.00121358	0.00128554	-70.7383
1.844	0.00037964	-0.00086834	0.000947703	-66.385
1.846	0.00045188	-0.00046083	0.000645414	-45.5618
1.848	0.00062587	-6.65e-06	0.000625905	-0.608757
1.85	0.0008397	0.0004775	0.000965972	29.625
1.852	0.00100929	0.00097633	0.00140424	44.049
1.854	0.00106425	0.00147828	0.00182152	54.249
1.856	0.00097817	0.00197172	0.00220102	63.614
1.858	0.00077965	0.00243671	0.0025584	72.2574
1.86	0.00053867	0.00284309	0.00289367	79.2715
1.862	0.00033321	0.00315846	0.00317599	83.9777
1.864	0.00021231	0.00335647	0.00336318	86.3806
1.866	0.00017361	0.00341928	0.00342368	87.0934
1.868	0.00016605	0.00333738	0.00334151	87.1516
1.87	0.0001157	0.0031088	0.00311095	87.8686
1.872	-3.936e-05	0.00273998	0.00274026	-89.177
1.874	-0.0003208	0.0022486	0.00227137	-81.8806
1.876	-0.0006987	0.00166382	0.00180457	-67.2207
1.878	-0.00110259	0.00102261	0.00150381	-42.8447
1.88	-0.00144944	0.0003635	0.00149433	-14.0786
1.882	-0.00167487	-0.00028014	0.00169814	9.49544
1.884	-0.00175779	-0.00088492	0.00196797	26.7219
1.886	-0.00172907	-0.00143786	0.00224881	39.7462
1.888	-0.00165681	-0.00193155	0.00254478	49.3783
1.89	-0.00161507	-0.00235759	0.00285774	55.5869
1.892	-0.00165118	-0.00270518	0.00316929	58.6011
1.894	-0.00176501	-0.00296867	0.00345373	59.2666
1.896	-0.00191087	-0.00315294	0.00368679	58.7816
1.898	-0.00202101	-0.00326737	0.0038419	58.2614
1.9	-0.00203731	-0.003322	0.00389696	58.4801
1.902	-0.00193612	-0.00332887	0.00385097	59.8171
1.904	-0.0017367	-0.00329567	0.00372526	62.2124
1.906	-0.00149126	-0.0032213	0.00354974	65.1588
1.908	-0.0012613	-0.00310595	0.00335228	67.8983
1.91	-0.00108906	-0.00295811	0.00315222	69.7883
1.912	-0.00097778	-0.0027889	0.00295534	70.6795
1.914	-0.00089263	-0.00260895	0.00275743	71.1121
1.916	-0.00078048	-0.00243027	0.00255252	72.1956
1.918	-0.00059589	-0.00226332	0.00234045	75.2498
1.92	-0.00032318	-0.00211087	0.00213547	81.2955
1.922	1.161e-05	-0.00196568	0.00196571	-89.6616
1.924	0.00034645	-0.00181412	0.00184691	-79.1882
1.926	0.00060834	-0.00164117	0.00175029	-69.6615
1.928	0.00074499	-0.00143044	0.00161281	-62.489
1.93	0.00074663	-0.00116489	0.00138363	-57.3424
1.932	0.00064933	-0.00083696	0.00105931	-52.195
1.934	0.00051894	-0.00045772	0.000691958	-41.4132
1.936	0.00042269	-5.012e-05	0.000425651	-6.76221
1.938	0.00040167	0.00036427	0.000542247	42.2045
1.94	0.00045535	0.00077166	0.000895993	59.4555
1.942	0.00054386	0.00116435	0.0012851	64.963
1.944	0.00060787	0.00153237	0.00164853	68.3625
1.946	0.00059721	0.00185814	0.00195175	72.1825
1.948	0.00049492	0.00212367	0.00218058	76.8814
1.95	0.00032676	0.00231789	0.00234081	81.9757
1.952	0.00015175	0.0024331	0.00243783	86.4311
1.954	3.746e-05	0.00246054	0.00246083	89.1278
1.956	2.99e-05	0.00239114	0.00239133	89.2836
1.958	0.00013199	0.00221789	0.00222181	86.5943
1.96	0.00030123	0.00194109	0.00196432	81.1789
1.962	0.00046646	0.00157642	0.00164398	73.5166
1.964	0.00055669	0.00115545	0.00128256	64.2755
1.966	0.00053124	0.00071162	0.000888042	53.2579
1.968	0.00039711	0.00026899	0.000479637	34.1125
1.97	0.00020483	-0.0001511	0.000254532	-36.4156
1.972	2.67e-05	-0.00052025	0.000520935	-87.0621
1.974	-7.073e-05	-0.00080565	0.000808749	84.9827
1.976	-4.805e-05	-0.00097853	0.000979709	87.1888
1.978	9.866e-05	-0.00101424	0.00101903	-84.444
1.98	0.00034561	-0.0008855	0.000950556	-68.6793
1.982	0.00066157	-0.00056285	0.000868605	-40.3904
1.984	0.00102963	-2.208e-05	0.00102987	-1.2285
1.986	0.00146179	0.00075137	0.00164359	27.2035
1.988	0.00200112	0.00175955	0.00266468	41.3246
1.99	0.00270755	0.00298945	0.00403332	47.8328
1.992	0.00363118	0.00441509	0.00571651	50.5645
1.994	0.00478575	0.00600056	0.00767529	51.4259
1.996	0.00613514	0.00769615	0.00984229	51.4392
1.998	0.00759769	0.00942889	0.012109	51.1385
2	0.00906392	0.0110958	0.0143273	50.7554

## Sheet: Apr30_J3
Time	Fx	Fz	F_resultant	F_direction
0	-0.00339585	0.268249	0.26827	-89.2747
0.002	-0.00314798	0.268881	0.268899	-89.3292
0.004	-0.00292693	0.269472	0.269488	-89.3777
0.006	-0.00274794	0.269989	0.270003	-89.4169
0.008	-0.00262425	0.270413	0.270426	-89.444
0.01	-0.00256227	0.270742	0.270754	-89.4578
0.012	-0.00256076	0.27098	0.270993	-89.4586
0.014	-0.00261351	0.271134	0.271147	-89.4477
0.016	-0.00271175	0.271206	0.27122	-89.4271
0.018	-0.00284445	0.271197	0.271212	-89.3991
0.02	-0.00299821	0.27111	0.271126	-89.3664
0.022	-0.00315813	0.270954	0.270972	-89.3322
0.024	-0.0033091	0.270748	0.270769	-89.2998
0.026	-0.00343685	0.270518	0.27054	-89.2721
0.028	-0.00352969	0.270286	0.270309	-89.2518
0.03	-0.00358064	0.270071	0.270095	-89.2404
0.032	-0.00358869	0.269894	0.269918	-89.2382
0.034	-0.00355915	0.269779	0.269803	-89.2442
0.036	-0.00350235	0.269751	0.269774	-89.2561
0.038	-0.00343	0.269816	0.269837	-89.2717
0.04	-0.00335199	0.269959	0.26998	-89.2886
0.042	-0.00327587	0.270153	0.270173	-89.3053
0.044	-0.00320715	0.270375	0.270394	-89.3204
0.046	-0.00314856	0.270604	0.270622	-89.3334
0.048	-0.00309969	0.270823	0.27084	-89.3443
0.05	-0.00305859	0.271018	0.271035	-89.3534
0.052	-0.00302356	0.271179	0.271196	-89.3612
0.054	-0.002993	0.271302	0.271318	-89.3679
0.056	-0.00296391	0.27138	0.271397	-89.3743
0.058	-0.00293177	0.271407	0.271423	-89.3811
0.06	-0.00289222	0.27137	0.271385	-89.3894
0.062	-0.00284207	0.271262	0.271277	-89.3997
0.064	-0.00277873	0.271091	0.271106	-89.4127
0.066	-0.00269936	0.27088	0.270893	-89.4291
0.068	-0.00260163	0.270654	0.270666	-89.4493
0.07	-0.00248703	0.270441	0.270452	-89.4731
0.072	-0.00236344	0.270265	0.270275	-89.499
0.074	-0.00224322	0.27014	0.270149	-89.5242
0.076	-0.00213907	0.270063	0.270071	-89.5462
0.078	-0.00206212	0.270021	0.270029	-89.5624
0.08	-0.00202086	0.270001	0.270009	-89.5712
0.082	-0.00201833	0.269995	0.270002	-89.5717
0.084	-0.00205021	0.269996	0.270004	-89.5649
0.086	-0.00210711	0.270005	0.270013	-89.5529
0.088	-0.00217864	0.270025	0.270034	-89.5377
0.09	-0.00225632	0.270056	0.270066	-89.5213
0.092	-0.00233445	0.270095	0.270105	-89.5048
0.094	-0.0024092	0.270133	0.270144	-89.489
0.096	-0.00247743	0.270168	0.270179	-89.4746
0.098	-0.00253561	0.270199	0.270211	-89.4623
0.1	-0.00257996	0.270232	0.270244	-89.453
0.102	-0.0026084	0.270274	0.270287	-89.4471
0.104	-0.00262184	0.270334	0.270346	-89.4443
0.106	-0.002623	0.270413	0.270426	-89.4443
0.108	-0.00261425	0.270502	0.270515	-89.4463
0.11	-0.00259677	0.270579	0.270591	-89.4501
0.112	-0.002572	0.270622	0.270635	-89.4555
0.114	-0.00254411	0.270614	0.270626	-89.4614
0.116	-0.00251971	0.27054	0.270552	-89.4664
0.118	-0.00250449	0.270394	0.270406	-89.4693
0.12	-0.00249962	0.270187	0.270199	-89.4699
0.122	-0.00250179	0.269938	0.26995	-89.469
0.124	-0.00250769	0.269671	0.269683	-89.4672
0.126	-0.00251708	0.269405	0.269417	-89.4647
0.128	-0.0025317	0.269157	0.269169	-89.4611
0.13	-0.00255355	0.268944	0.268956	-89.456
0.132	-0.00258358	0.268783	0.268796	-89.4493
0.134	-0.00262025	0.268685	0.268698	-89.4413
0.136	-0.00266131	0.268655	0.268668	-89.4324
0.138	-0.00270676	0.268694	0.268708	-89.4228
0.14	-0.00275809	0.268803	0.268817	-89.4121
0.142	-0.00281669	0.268972	0.268987	-89.4
0.144	-0.00288432	0.269178	0.269194	-89.3861
0.146	-0.00296289	0.269381	0.269398	-89.3698
0.148	-0.00305271	0.269545	0.269562	-89.3511
0.15	-0.00315198	0.269646	0.269664	-89.3303
0.152	-0.00325772	0.269681	0.269701	-89.3079
0.154	-0.00336666	0.269662	0.269683	-89.2847
0.156	-0.00347609	0.269616	0.269638	-89.2613
0.158	-0.00358397	0.269573	0.269596	-89.2383
0.16	-0.00368723	0.269555	0.26958	-89.2163
0.162	-0.0037802	0.269572	0.269599	-89.1966
0.164	-0.00385532	0.26962	0.269648	-89.1808
0.166	-0.00390462	0.269694	0.269723	-89.1705
0.168	-0.0039207	0.269797	0.269826	-89.1674
0.17	-0.00389822	0.269939	0.269967	-89.1726
0.172	-0.00383658	0.270131	0.270159	-89.1863
0.174	-0.00374238	0.270373	0.270399	-89.207
0.176	-0.00362882	0.27065	0.270674	-89.2318
0.178	-0.00351081	0.270939	0.270962	-89.2576
0.18	-0.00339906	0.271222	0.271244	-89.282
0.182	-0.00329753	0.27149	0.27151	-89.3041
0.184	-0.00320595	0.271737	0.271756	-89.3241
0.186	-0.00312316	0.271958	0.271976	-89.342
0.188	-0.00304766	0.272142	0.272159	-89.3584
0.19	-0.00297738	0.272275	0.272292	-89.3735
0.192	-0.00291152	0.272346	0.272362	-89.3875
0.194	-0.00285206	0.272346	0.272361	-89.4
0.196	-0.00280277	0.272272	0.272287	-89.4102
0.198	-0.00276689	0.27213	0.272144	-89.4175
0.2	-0.00274581	0.271922	0.271936	-89.4215
0.202	-0.00273998	0.271656	0.27167	-89.4221
0.204	-0.00275027	0.271337	0.271351	-89.4193
0.206	-0.00277837	0.270979	0.270993	-89.4126
0.208	-0.00282692	0.270604	0.270619	-89.4015
0.21	-0.00289809	0.270235	0.270251	-89.3856
0.212	-0.00298991	0.269899	0.269915	-89.3653
0.214	-0.00309526	0.26962	0.269638	-89.3423
0.216	-0.00320587	0.269413	0.269432	-89.3182
0.218	-0.00331545	0.269271	0.269291	-89.2946
0.22	-0.00341848	0.269175	0.269197	-89.2724
0.222	-0.00350981	0.269106	0.269129	-89.2528
0.224	-0.00358586	0.269047	0.269071	-89.2364
0.226	-0.00364339	0.268992	0.269016	-89.224
0.228	-0.00367821	0.26895	0.268975	-89.2165
0.23	-0.00368743	0.26895	0.268975	-89.2145
0.232	-0.00367145	0.269028	0.269053	-89.2181
0.234	-0.00363377	0.269213	0.269238	-89.2267
0.236	-0.00357902	0.269517	0.26954	-89.2392
0.238	-0.0035102	0.269927	0.26995	-89.255
0.24	-0.00342792	0.270417	0.270439	-89.2737
0.242	-0.00333273	0.270947	0.270968	-89.2953
0.244	-0.00322713	0.271474	0.271493	-89.3189
0.246	-0.00311516	0.271956	0.271973	-89.3437
0.248	-0.00300123	0.272364	0.27238	-89.3687
0.25	-0.00288943	0.272684	0.272699	-89.3929
0.252	-0.00278361	0.272905	0.272919	-89.4156
0.254	-0.00268806	0.273015	0.273029	-89.4359
0.256	-0.00260713	0.273003	0.273015	-89.4529
0.258	-0.00254421	0.272866	0.272877	-89.4658
0.26	-0.00250254	0.272614	0.272625	-89.4741
0.262	-0.00248606	0.27226	0.272271	-89.4768
0.264	-0.0024968	0.271821	0.271832	-89.4737
0.266	-0.00253253	0.271324	0.271336	-89.4652
0.268	-0.00258842	0.270814	0.270827	-89.4524
0.27	-0.00266017	0.270346	0.270359	-89.4362
0.272	-0.0027451	0.26996	0.269974	-89.4174
0.274	-0.00284095	0.269687	0.269702	-89.3965
0.276	-0.00294441	0.269541	0.269557	-89.3741
0.278	-0.00305039	0.269525	0.269542	-89.3516
0.28	-0.0031527	0.269627	0.269646	-89.3301
0.282	-0.00324548	0.269822	0.269841	-89.3109
0.284	-0.00332315	0.270076	0.270096	-89.295
0.286	-0.00338042	0.270352	0.270373	-89.2836
0.288	-0.003414	0.270608	0.27063	-89.2772
0.29	-0.00342365	0.270804	0.270826	-89.2757
0.292	-0.00341153	0.270905	0.270926	-89.2785
0.294	-0.00338155	0.27089	0.270911	-89.2848
0.296	-0.00333963	0.270759	0.27078	-89.2933
0.298	-0.00329307	0.270534	0.270554	-89.3026
0.3	-0.00324813	0.270256	0.270275	-89.3114
0.302	-0.00320783	0.269972	0.269991	-89.3192
0.304	-0.00317138	0.26973	0.269748	-89.3264
0.306	-0.00313435	0.269564	0.269582	-89.3338
0.308	-0.00308991	0.269492	0.26951	-89.3431
0.31	-0.00303255	0.269514	0.269531	-89.3553
0.312	-0.00296129	0.26961	0.269626	-89.3707
0.314	-0.00287966	0.269751	0.269766	-89.3884
0.316	-0.00279424	0.269905	0.269919	-89.4069
0.318	-0.00271284	0.270048	0.270062	-89.4244
0.32	-0.00264	0.270168	0.270181	-89.4401
0.322	-0.00257406	0.27026	0.270272	-89.4543
0.324	-0.00250999	0.270322	0.270334	-89.468
0.326	-0.00244429	0.270352	0.270363	-89.482
0.328	-0.00237707	0.270352	0.270362	-89.4962
0.33	-0.00231141	0.270334	0.270344	-89.5101
0.332	-0.00225199	0.270315	0.270325	-89.5227
0.334	-0.00220384	0.270314	0.270323	-89.5329
0.336	-0.00217061	0.270341	0.270349	-89.54
0.338	-0.00215231	0.270393	0.270402	-89.5439
0.34	-0.00214492	0.270466	0.270475	-89.5456
0.342	-0.00214269	0.270553	0.270561	-89.5462
0.344	-0.00214001	0.270647	0.270655	-89.547
0.346	-0.00213121	0.27074	0.270749	-89.549
0.348	-0.00211139	0.270818	0.270826	-89.5533
0.35	-0.00207861	0.270868	0.270876	-89.5603
0.352	-0.00203455	0.270888	0.270896	-89.5697
0.354	-0.0019828	0.270888	0.270895	-89.5806
0.356	-0.00192756	0.270878	0.270885	-89.5923
0.358	-0.00187385	0.270865	0.270871	-89.6036
0.36	-0.00182679	0.270855	0.270861	-89.6136
0.362	-0.00178981	0.270852	0.270858	-89.6214
0.364	-0.00176445	0.270863	0.270869	-89.6268
0.366	-0.00175125	0.270899	0.270904	-89.6296
0.368	-0.00174929	0.270971	0.270976	-89.6301
0.37	-0.00175554	0.27109	0.271095	-89.629
0.372	-0.00176521	0.271258	0.271264	-89.6272
0.374	-0.00177247	0.271465	0.271471	-89.6259
0.376	-0.0017721	0.271688	0.271693	-89.6263
0.378	-0.00176149	0.271905	0.271911	-89.6288
0.38	-0.00174023	0.272106	0.272111	-89.6336
0.382	-0.00170876	0.272283	0.272289	-89.6404
0.384	-0.00166895	0.272435	0.27244	-89.649
0.386	-0.00162424	0.272562	0.272567	-89.6586
0.388	-0.0015776	0.272668	0.272673	-89.6685
0.39	-0.00153152	0.272758	0.272763	-89.6783
0.392	-0.00149076	0.272829	0.272833	-89.6869
0.394	-0.00146382	0.272865	0.272869	-89.6926
0.396	-0.00146124	0.27285	0.272854	-89.6932
0.398	-0.00149222	0.272775	0.272779	-89.6866
0.4	-0.00156201	0.272638	0.272642	-89.6717
0.402	-0.00167125	0.272444	0.272449	-89.6485
0.404	-0.00181624	0.272204	0.27221	-89.6177
0.406	-0.00198992	0.271936	0.271943	-89.5807
0.408	-0.0021843	0.271661	0.271669	-89.5393
0.41	-0.00239212	0.271396	0.271407	-89.495
0.412	-0.0026057	0.271154	0.271166	-89.4494
0.414	-0.00281594	0.270942	0.270956	-89.4045
0.416	-0.00301461	0.270764	0.27078	-89.3621
0.418	-0.00319676	0.270616	0.270635	-89.3232
0.42	-0.00336109	0.27049	0.270511	-89.2881
0.422	-0.00350951	0.270381	0.270404	-89.2563
0.424	-0.00364616	0.270292	0.270317	-89.2271
0.426	-0.00377586	0.27023	0.270256	-89.1995
0.428	-0.00390276	0.270192	0.27022	-89.1725
0.43	-0.00402916	0.270168	0.270198	-89.1456
0.432	-0.00415454	0.270151	0.270183	-89.1189
0.434	-0.00427508	0.270142	0.270176	-89.0934
0.436	-0.00438372	0.270155	0.27019	-89.0704
0.438	-0.00447149	0.270202	0.270239	-89.0519
0.44	-0.00453004	0.270281	0.270319	-89.0398
0.442	-0.00455444	0.270371	0.27041	-89.0349
0.444	-0.00454475	0.270454	0.270492	-89.0373
0.446	-0.00450594	0.270524	0.270561	-89.0457
0.448	-0.00444665	0.270591	0.270628	-89.0585
0.45	-0.00437673	0.270671	0.270707	-89.0736
0.452	-0.00430455	0.270779	0.270813	-89.0893
0.454	-0.00423503	0.270923	0.270956	-89.1044
0.456	-0.00416886	0.271103	0.271135	-89.119
0.458	-0.00410312	0.271312	0.271343	-89.1336
0.46	-0.00403138	0.271545	0.271575	-89.1494
0.462	-0.00394325	0.271795	0.271824	-89.1688
0.464	-0.00382745	0.272049	0.272076	-89.194
0.466	-0.00367698	0.272285	0.27231	-89.2263
0.468	-0.00349067	0.272484	0.272506	-89.266
0.47	-0.00327125	0.272636	0.272655	-89.3126
0.472	-0.00302464	0.272741	0.272758	-89.3646
0.474	-0.00276138	0.272808	0.272822	-89.4201
0.476	-0.00249594	0.272841	0.272852	-89.4759
0.478	-0.00224318	0.272851	0.27286	-89.529
0.48	-0.00201539	0.272848	0.272855	-89.5768
0.482	-0.00182104	0.272843	0.272849	-89.6176
0.484	-0.00166499	0.272844	0.272849	-89.6504
0.486	-0.00154963	0.272851	0.272855	-89.6746
0.488	-0.00147608	0.272867	0.272871	-89.6901
0.49	-0.00144424	0.272893	0.272897	-89.6968
0.492	-0.00145186	0.272931	0.272935	-89.6952
0.494	-0.00149392	0.272981	0.272986	-89.6864
0.496	-0.00156349	0.27305	0.273054	-89.6719
0.498	-0.0016546	0.273139	0.273144	-89.6529
0.5	-0.00176554	0.273236	0.273242	-89.6298
0.502	-0.00189948	0.273314	0.273321	-89.6018
0.504	-0.00206051	0.27334	0.273348	-89.5681
0.506	-0.00224865	0.273293	0.273302	-89.5286
0.508	-0.00245885	0.273167	0.273178	-89.4843
0.51	-0.00268318	0.272966	0.272979	-89.4368
0.512	-0.00291216	0.272688	0.272704	-89.3881
0.514	-0.00313611	0.272332	0.27235	-89.3402
0.516	-0.00334824	0.271908	0.271929	-89.2945
0.518	-0.00354619	0.271447	0.27147	-89.2515
0.52	-0.00372964	0.27099	0.271016	-89.2115
0.522	-0.00389788	0.270572	0.2706	-89.1747
0.524	-0.00404928	0.27021	0.27024	-89.1414
0.526	-0.00418072	0.269904	0.269936	-89.1126
0.528	-0.00428668	0.269649	0.269683	-89.0892
0.53	-0.00435924	0.269436	0.269472	-89.0731
0.532	-0.00439038	0.269259	0.269295	-89.0659
0.534	-0.0043751	0.269106	0.269142	-89.0686
0.536	-0.00431177	0.268968	0.269002	-89.0816
0.538	-0.00420038	0.268839	0.268872	-89.1049
0.54	-0.00404191	0.268726	0.268756	-89.1383
0.542	-0.00384078	0.26864	0.268668	-89.1809
0.544	-0.00360748	0.268589	0.268613	-89.2305
0.546	-0.00335612	0.268565	0.268586	-89.284
0.548	-0.00309981	0.26856	0.268578	-89.3387
0.55	-0.00285107	0.268567	0.268582	-89.3918
0.552	-0.00262423	0.268586	0.268599	-89.4402
0.554	-0.00243281	0.268617	0.268628	-89.4811
0.556	-0.00228499	0.268655	0.268665	-89.5127
0.558	-0.00218324	0.268694	0.268703	-89.5345
0.56	-0.00212787	0.268729	0.268738	-89.5463
0.562	-0.0021185	0.268762	0.26877	-89.5484
0.564	-0.00215197	0.268798	0.268806	-89.5413
0.566	-0.00222196	0.268841	0.26885	-89.5265
0.568	-0.00232202	0.268896	0.268906	-89.5052
0.57	-0.00244619	0.268964	0.268975	-89.4789
0.572	-0.00258662	0.269048	0.269061	-89.4492
0.574	-0.00273288	0.269157	0.269171	-89.4183
0.576	-0.0028745	0.269295	0.26931	-89.3884
0.578	-0.00300468	0.269458	0.269474	-89.3611
0.58	-0.00312206	0.269624	0.269642	-89.3366
0.582	-0.00322969	0.269765	0.269785	-89.3141
0.584	-0.00333209	0.269862	0.269883	-89.2926
0.586	-0.00343178	0.269908	0.26993	-89.2715
0.588	-0.0035271	0.269901	0.269924	-89.2513
0.59	-0.0036137	0.269846	0.26987	-89.2328
0.592	-0.00368712	0.269755	0.269781	-89.2169
0.594	-0.00374329	0.269645	0.269671	-89.2047
0.596	-0.00377905	0.269525	0.269551	-89.1967
0.598	-0.00379427	0.269402	0.269429	-89.1931
0.6	-0.00379192	0.269282	0.269309	-89.1932
0.602	-0.0037741	0.269179	0.269206	-89.1967
0.604	-0.00373899	0.269115	0.269141	-89.204
0.606	-0.00368194	0.269113	0.269139	-89.2161
0.608	-0.00359993	0.269185	0.269209	-89.2338
0.61	-0.0034947	0.269329	0.269351	-89.2566
0.612	-0.00337145	0.269538	0.269559	-89.2834
0.614	-0.0032363	0.269808	0.269828	-89.3128
0.616	-0.00309606	0.270137	0.270155	-89.3434
0.618	-0.00295857	0.270521	0.270537	-89.3734
0.62	-0.00283126	0.270944	0.270958	-89.4013
0.622	-0.00271761	0.271374	0.271388	-89.4262
0.624	-0.00261551	0.271781	0.271793	-89.4486
0.626	-0.00252117	0.272138	0.272149	-89.4692
0.628	-0.00243527	0.272423	0.272434	-89.4878
0.63	-0.00236425	0.272607	0.272617	-89.5031
0.632	-0.00231569	0.272658	0.272668	-89.5134
0.634	-0.00229362	0.272559	0.272569	-89.5179
0.636	-0.00229778	0.272322	0.272332	-89.5166
0.638	-0.00232484	0.271981	0.271991	-89.5103
0.64	-0.00236948	0.271574	0.271584	-89.5001
0.642	-0.00242557	0.271135	0.271146	-89.4874
0.644	-0.00248746	0.270699	0.27071	-89.4735
0.646	-0.00255128	0.270301	0.270313	-89.4592
0.648	-0.00261518	0.269966	0.269979	-89.445
0.65	-0.00267747	0.269703	0.269716	-89.4312
0.652	-0.00273451	0.26951	0.269524	-89.4187
0.654	-0.00278138	0.269383	0.269398	-89.4084
0.656	-0.00281369	0.269308	0.269323	-89.4014
0.658	-0.00282902	0.269266	0.269281	-89.398
0.66	-0.00282922	0.269238	0.269253	-89.3979
0.662	-0.00282087	0.269213	0.269227	-89.3997
0.664	-0.00281217	0.269183	0.269197	-89.4014
0.666	-0.00280998	0.269149	0.269163	-89.4018
0.668	-0.00281857	0.269116	0.269131	-89.3999
0.67	-0.00283928	0.269095	0.26911	-89.3955
0.672	-0.00287229	0.269098	0.269113	-89.3885
0.674	-0.00291854	0.269136	0.269152	-89.3787
0.676	-0.00297911	0.269222	0.269239	-89.366
0.678	-0.00305383	0.269351	0.269369	-89.3504
0.68	-0.00314132	0.269505	0.269523	-89.3322
0.682	-0.00323915	0.269664	0.269684	-89.3118
0.684	-0.00334318	0.26983	0.269851	-89.2901
0.686	-0.00344587	0.270019	0.270041	-89.2689
0.688	-0.00353549	0.270247	0.270271	-89.2505
0.69	-0.0035983	0.27052	0.270544	-89.2379
0.692	-0.00362373	0.270826	0.27085	-89.2334
0.694	-0.00360857	0.271143	0.271167	-89.2375
0.696	-0.00355611	0.271438	0.271461	-89.2494
0.698	-0.00347289	0.271673	0.271695	-89.2676
0.7	-0.00336765	0.271816	0.271837	-89.2902
0.702	-0.00325106	0.271861	0.27188	-89.3149
0.704	-0.00313282	0.271825	0.271843	-89.3397
0.706	-0.00301849	0.271734	0.271751	-89.3636
0.708	-0.00290991	0.271606	0.271621	-89.3862
0.71	-0.00280787	0.271449	0.271463	-89.4074
0.712	-0.00271407	0.271268	0.271282	-89.4268
0.714	-0.00263201	0.271067	0.27108	-89.4437
0.716	-0.00256742	0.270848	0.27086	-89.4569
0.718	-0.002526	0.270614	0.270626	-89.4652
0.72	-0.00250887	0.270376	0.270388	-89.4684
0.722	-0.00251167	0.270141	0.270153	-89.4673
0.724	-0.00252848	0.26991	0.269922	-89.4633
0.726	-0.00255566	0.269684	0.269696	-89.4571
0.728	-0.0025931	0.269483	0.269495	-89.4487
0.73	-0.00264319	0.269332	0.269345	-89.4377
0.732	-0.00270864	0.269245	0.269258	-89.4236
0.734	-0.00279005	0.269204	0.269218	-89.4062
0.736	-0.00288492	0.26918	0.269195	-89.386
0.738	-0.00298936	0.269148	0.269164	-89.3637
0.74	-0.00309931	0.269094	0.269112	-89.3401
0.742	-0.00320911	0.269015	0.269034	-89.3165
0.744	-0.00331059	0.268919	0.26894	-89.2947
0.746	-0.00339587	0.268822	0.268843	-89.2763
0.748	-0.00346053	0.268742	0.268764	-89.2623
0.75	-0.00350411	0.268696	0.268719	-89.2528
0.752	-0.00352809	0.268698	0.268721	-89.2477
0.754	-0.00353379	0.268756	0.268779	-89.2467
0.756	-0.00352165	0.268871	0.268895	-89.2496
0.758	-0.00349269	0.269035	0.269057	-89.2562
0.76	-0.00344931	0.269226	0.269248	-89.266
0.762	-0.00339465	0.269424	0.269445	-89.2781
0.764	-0.00333332	0.269604	0.269624	-89.2916
0.766	-0.00327198	0.269744	0.269764	-89.305
0.768	-0.00321664	0.269824	0.269843	-89.317
0.77	-0.00316921	0.269835	0.269854	-89.3271
0.772	-0.00312755	0.269781	0.269799	-89.3358
0.774	-0.0030888	0.269676	0.269694	-89.3438
0.776	-0.00305247	0.26954	0.269557	-89.3512
0.778	-0.00302134	0.269395	0.269412	-89.3574
0.78	-0.00300091	0.269266	0.269283	-89.3615
0.782	-0.0029976	0.26918	0.269196	-89.362
0.784	-0.00301612	0.269168	0.269185	-89.358
0.786	-0.00305746	0.269255	0.269272	-89.3494
0.788	-0.0031186	0.269435	0.269453	-89.3369
0.79	-0.00319436	0.269669	0.269687	-89.3213
0.792	-0.00328087	0.269898	0.269918	-89.3035
0.794	-0.00337746	0.270072	0.270093	-89.2835
0.796	-0.0034852	0.270161	0.270183	-89.2609
0.798	-0.00360412	0.270148	0.270172	-89.2356
0.8	-0.00373166	0.270033	0.270059	-89.2083
0.802	-0.00386312	0.26984	0.269868	-89.1798
0.804	-0.00399318	0.269604	0.269634	-89.1514
0.806	-0.0041172	0.269357	0.269389	-89.1243
0.808	-0.00423105	0.269129	0.269163	-89.0993
0.81	-0.00432954	0.268944	0.268979	-89.0777
0.812	-0.00440578	0.268817	0.268854	-89.061
0.814	-0.00445242	0.268753	0.26879	-89.0509
0.816	-0.00446248	0.268746	0.268783	-89.0487
0.818	-0.00442973	0.268785	0.268822	-89.0558
0.82	-0.00435139	0.268861	0.268896	-89.0728
0.822	-0.00423105	0.268967	0.269	-89.0988
0.824	-0.00407751	0.269099	0.269129	-89.1319
0.826	-0.00390119	0.269246	0.269274	-89.1699
0.828	-0.00371144	0.269395	0.26942	-89.2107
0.83	-0.00351524	0.269527	0.26955	-89.2528
0.832	-0.00331738	0.269627	0.269647	-89.2951
0.834	-0.00312217	0.269684	0.269702	-89.3367
0.836	-0.00293462	0.269699	0.269715	-89.3766
0.838	-0.00275973	0.269686	0.2697	-89.4137
0.84	-0.00260201	0.269665	0.269678	-89.4472
0.842	-0.00246557	0.26966	0.269671	-89.4761
0.844	-0.00235404	0.26969	0.269701	-89.4999
0.846	-0.00227153	0.269774	0.269784	-89.5176
0.848	-0.00222373	0.269913	0.269922	-89.528
0.85	-0.00221684	0.270091	0.2701	-89.5297
0.852	-0.00225513	0.270284	0.270294	-89.522
0.854	-0.00234026	0.270462	0.270472	-89.5042
0.856	-0.00247182	0.270597	0.270608	-89.4766
0.858	-0.00264685	0.270669	0.270682	-89.4397
0.86	-0.00285906	0.270675	0.27069	-89.3948
0.862	-0.00309984	0.270628	0.270646	-89.3437
0.864	-0.00335922	0.270553	0.270574	-89.2886
0.866	-0.00362622	0.270471	0.270495	-89.2319
0.868	-0.00388997	0.270404	0.270432	-89.1758
0.87	-0.00414056	0.270379	0.270411	-89.1226
0.872	-0.00436844	0.270409	0.270444	-89.0745
0.874	-0.00456517	0.270491	0.27053	-89.0331
0.876	-0.00472483	0.27062	0.270661	-88.9998
0.878	-0.00484434	0.270793	0.270836	-88.9751
0.88	-0.00492321	0.271007	0.271052	-88.9593
0.882	-0.0049636	0.271255	0.271301	-88.9517
0.884	-0.0049707	0.271523	0.271569	-88.9512
0.886	-0.00495185	0.271786	0.271832	-88.9562
0.888	-0.00491466	0.272018	0.272063	-88.9649
0.89	-0.00486777	0.272193	0.272236	-88.9755
0.892	-0.00482324	0.272289	0.272332	-88.9852
0.894	-0.00479593	0.272297	0.272339	-88.991
0.896	-0.00480022	0.272217	0.272259	-88.9898
0.898	-0.00484672	0.272059	0.272103	-88.9794
0.9	-0.00494099	0.271843	0.271887	-88.9587
0.902	-0.00508443	0.271584	0.271631	-88.9275
0.904	-0.00527609	0.271302	0.271353	-88.8859
0.906	-0.00551339	0.271007	0.271063	-88.8345
0.908	-0.00579149	0.270698	0.27076	-88.7744
0.91	-0.00610313	0.270359	0.270428	-88.7068
0.912	-0.00643948	0.269972	0.270049	-88.6336
0.914	-0.00679184	0.269513	0.269599	-88.5564
0.916	-0.0071536	0.268965	0.26906	-88.4765
0.918	-0.0075214	0.268313	0.268418	-88.3943
0.92	-0.00789493	0.267548	0.267664	-88.3098
0.922	-0.00827708	0.26667	0.266799	-88.2222
0.924	-0.00867465	0.265689	0.265831	-88.13
0.926	-0.0090973	0.264618	0.264774	-88.031
0.928	-0.00955665	0.263478	0.263651	-87.9227
0.93	-0.0100664	0.262303	0.262496	-87.8022
0.932	-0.0106396	0.261142	0.261358	-87.6669
0.934	-0.0112849	0.260064	0.260309	-87.5153
0.936	-0.0120045	0.259182	0.25946	-87.3481
0.938	-0.0127923	0.25866	0.258977	-87.1687
0.94	-0.013628	0.258719	0.259078	-86.9847
0.942	-0.014469	0.259621	0.260024	-86.8101
0.944	-0.0152415	0.261673	0.262117	-86.6665
0.946	-0.0158343	0.265213	0.265685	-86.5833
0.948	-0.0160927	0.270607	0.271085	-86.5967
0.95	-0.0158132	0.278237	0.278686	-86.7472
0.952	-0.0147392	0.28849	0.288867	-87.0753
0.954	-0.0125583	0.301744	0.302005	-87.6168
0.956	-0.00890529	0.318331	0.318455	-88.3976
0.958	-0.00337271	0.338512	0.338529	-89.4292
0.96	0.00446905	0.362424	0.362452	89.2935
0.962	0.0150428	0.390029	0.390319	87.7913
0.964	0.0287281	0.421095	0.422073	86.0972
0.966	0.0458192	0.455226	0.457526	84.2525
0.968	0.0664792	0.491926	0.496398	82.3036
0.97	0.0907006	0.530658	0.538353	80.3007
0.972	0.118292	0.57088	0.583006	78.2934
0.974	0.14889	0.612056	0.629906	76.3277
0.976	0.181998	0.65363	0.678495	74.4405
0.978	0.217027	0.694967	0.728066	72.6572
0.98	0.253334	0.735304	0.777721	70.9897
0.982	0.290237	0.773743	0.826387	69.4385
0.984	0.327003	0.809333	0.872898	67.9993
0.986	0.362818	0.841235	0.91614	66.6699
0.988	0.396787	0.868916	0.955225	65.4564
0.99	0.427983	0.892289	0.989621	64.3755
0.992	0.455566	0.911747	1.01923	63.4504
0.994	0.478935	0.928109	1.0444	62.7048
0.996	0.497872	0.942473	1.0659	62.1543
0.998	0.512596	0.955989	1.08474	61.8001
1	0.523674	0.969623	1.102	61.6274
1.002	0.531826	0.984025	1.11855	61.6105
1.004	0.537696	0.999506	1.13496	61.7215
1.006	0.541702	1.01609	1.15147	61.9368
1.008	0.544033	1.03356	1.16799	62.239
1.01	0.544761	1.05148	1.18422	62.6118
1.012	0.543994	1.06925	1.19967	63.0346
1.014	0.541962	1.08606	1.21378	63.4801
1.016	0.538977	1.101	1.22584	63.9166
1.018	0.535307	1.11301	1.23505	64.3146
1.02	0.531021	1.121	1.24041	64.653
1.022	0.525911	1.12383	1.2408	64.9221
1.024	0.519508	1.12035	1.23494	65.1228
1.026	0.511191	1.10945	1.22156	65.2616
1.028	0.500313	1.09008	1.19941	65.3464
1.03	0.486284	1.06136	1.16746	65.3841
1.032	0.468585	1.02266	1.1249	65.3826
1.034	0.446744	0.973765	1.07135	65.3553
1.036	0.420344	0.914964	1.0069	65.3254
1.038	0.38911	0.847121	0.932213	65.3291
1.04	0.353069	0.771722	0.848653	65.4155
1.042	0.312746	0.690878	0.758368	65.6448
1.044	0.269295	0.607268	0.6643	66.0849
1.046	0.224505	0.523945	0.570018	66.8054
1.048	0.180596	0.443998	0.479322	67.8659
1.05	0.139843	0.370132	0.395669	69.3025
1.052	0.104104	0.304343	0.321655	71.1162
1.054	0.0744338	0.247784	0.258722	73.2798
1.056	0.050916	0.200812	0.207166	75.7725
1.058	0.0327875	0.163121	0.166383	78.6349
1.06	0.0188093	0.13394	0.135254	82.0062
1.062	0.00774051	0.112228	0.112495	86.0545
1.064	-0.00126771	0.0968179	0.0968262	-89.2498
1.066	-0.0085013	0.0865154	0.0869321	-84.3879
1.068	-0.0137839	0.0801724	0.0813486	-80.2446
1.07	-0.0167799	0.0767408	0.0785539	-77.666
1.072	-0.0173514	0.075339	0.0773113	-77.0303
1.074	-0.0158044	0.0752942	0.076935	-78.1456
1.076	-0.0129101	0.0761165	0.0772035	-80.3737
1.078	-0.00969289	0.0774542	0.0780584	-82.8669
1.08	-0.00708446	0.0790647	0.0793815	-84.8798
1.082	-0.00560457	0.0807699	0.0809641	-86.0306
1.084	-0.00520838	0.0824217	0.0825861	-86.3842
1.086	-0.00536672	0.0839171	0.0840886	-86.3408
1.088	-0.00534296	0.0852088	0.0853762	-86.412
1.09	-0.00454657	0.0862808	0.0864005	-86.9836
1.092	-0.00281033	0.0871274	0.0871727	-88.1525
1.094	-0.00047231	0.0877373	0.0877386	-89.6916
1.096	0.00177198	0.0880764	0.0880943	88.8474
1.098	0.003181	0.0880971	0.0881545	87.9321
1.1	0.00329984	0.0877624	0.0878244	87.8467
1.102	0.00216595	0.0870745	0.0871015	88.5751
1.104	0.00029991	0.086093	0.0860935	89.8004
1.106	-0.0015132	0.0849118	0.0849252	-88.979
1.108	-0.00255698	0.0836281	0.0836671	-88.2487
1.11	-0.00248646	0.0823464	0.0823839	-88.2705
1.112	-0.00146681	0.0811744	0.0811876	-88.9648
1.114	-8.469e-05	0.0801949	0.080195	-89.9395
1.116	0.00092447	0.0794766	0.079482	89.3336
1.118	0.00100812	0.0790908	0.0790972	89.2697
1.12	4.233e-05	0.0790729	0.0790729	89.9693
1.122	-0.00161599	0.0793952	0.0794116	-88.834
1.124	-0.0032935	0.0799942	0.080062	-87.6424
1.126	-0.00430393	0.0807795	0.0808941	-86.9502
1.128	-0.00425282	0.0816189	0.0817296	-87.0173
1.13	-0.00321091	0.0823509	0.0824135	-87.7671
1.132	-0.00168028	0.082822	0.082839	-88.8378
1.134	-0.00036827	0.0829465	0.0829473	-89.7456
1.136	0.00012895	0.0827578	0.0827579	89.9107
1.138	-0.00040696	0.0823852	0.0823862	-89.717
1.14	-0.00171801	0.0819964	0.0820144	-88.7997
1.142	-0.00318687	0.0817603	0.0818224	-87.7678
1.144	-0.00411843	0.0817974	0.081901	-87.1176
1.146	-0.00405686	0.0821405	0.0822406	-87.1725
1.148	-0.00299598	0.0827396	0.0827938	-87.9262
1.15	-0.00138692	0.0834629	0.0834744	-89.048
1.152	6.316e-05	0.0841037	0.0841037	89.957
1.154	0.00070625	0.0844344	0.0844374	89.5208
1.156	0.00023992	0.0842591	0.0842594	89.8369
1.158	-0.00115917	0.0834408	0.0834488	-89.2041
1.16	-0.00291325	0.0819361	0.0819879	-87.9637
1.162	-0.00429664	0.0798193	0.0799349	-86.9188
1.164	-0.00475021	0.0772784	0.0774242	-86.4825
1.166	-0.00412052	0.0745948	0.0747085	-86.8383
1.168	-0.00271662	0.0720946	0.0721458	-87.842
1.17	-0.00115921	0.0700892	0.0700988	-89.0525
1.172	-9.635e-05	0.0688434	0.0688434	-89.9198
1.174	8.365e-05	0.0685531	0.0685531	89.9301
1.176	-0.00058297	0.0693197	0.0693221	-89.5182
1.178	-0.00166313	0.0711528	0.0711723	-88.661
1.18	-0.00253198	0.0739878	0.0740311	-88.04
1.182	-0.00266053	0.0776895	0.077735	-88.0386
1.184	-0.0018571	0.0820619	0.0820829	-88.7036
1.186	-0.00035519	0.0868531	0.0868538	-89.7657
1.188	0.00129043	0.0917485	0.0917576	89.1942
1.19	0.0024508	0.0964027	0.0964339	88.5437
1.192	0.00270053	0.100499	0.100535	88.4608
1.194	0.00200187	0.103781	0.1038	88.8949
1.196	0.0007172	0.106068	0.106071	89.6126
1.198	-0.00055091	0.107282	0.107284	-89.7058
1.2	-0.00122292	0.107441	0.107448	-89.3479
1.202	-0.00099461	0.106634	0.106638	-89.4656
1.204	3.447e-05	0.104994	0.104994	89.9812
1.206	0.00141316	0.102667	0.102677	89.2114
1.208	0.00254609	0.0997852	0.0998177	88.5384
1.21	0.00296042	0.0964844	0.0965298	88.2426
1.212	0.00251197	0.0929193	0.0929532	88.4514
1.214	0.00144199	0.0892573	0.0892689	89.0744
1.216	0.00026342	0.0856539	0.0856543	89.8238
1.218	-0.00047101	0.0822151	0.0822165	-89.6718
1.22	-0.00041633	0.0789682	0.0789693	-89.6979
1.222	0.00041155	0.075868	0.0758691	89.6892
1.224	0.00164722	0.0728306	0.0728492	88.7044
1.226	0.0027423	0.0697657	0.0698196	87.749
1.228	0.00320771	0.0665959	0.0666731	87.2424
1.23	0.00282724	0.0632723	0.0633355	87.4415
1.232	0.00175134	0.0597904	0.059816	88.3222
1.234	0.00042702	0.0561992	0.0562008	89.5647
1.236	-0.00060492	0.0525941	0.0525976	-89.341
1.238	-0.00095249	0.0490989	0.0491081	-88.8886
1.24	-0.00054471	0.0458423	0.0458456	-89.3192
1.242	0.00034268	0.0429276	0.0429289	89.5426
1.244	0.00121634	0.0404144	0.0404327	88.2761
1.246	0.00158976	0.0383233	0.0383563	87.6246
1.248	0.00120293	0.0366427	0.0366624	88.1197
1.25	0.00014081	0.0353384	0.0353387	89.7717
1.252	-0.00120061	0.0343655	0.0343864	-87.9991
1.254	-0.00228616	0.0336668	0.0337443	-86.1153
1.256	-0.00267834	0.0331679	0.0332759	-85.3833
1.258	-0.00223302	0.0327886	0.0328646	-86.104
1.26	-0.00116307	0.0324526	0.0324735	-87.9475
1.262	5.807e-05	0.0320848	0.0320849	89.8963
1.264	0.00090582	0.0316191	0.0316321	88.359
1.266	0.0010324	0.0310123	0.0310294	88.0933
1.268	0.00041361	0.0302478	0.0302506	89.2166
1.27	-0.00064651	0.0293347	0.0293419	-88.7375
1.272	-0.00165355	0.028296	0.0283443	-86.6556
1.274	-0.00214354	0.0271462	0.0272306	-85.4851
1.276	-0.00188897	0.0258888	0.0259576	-85.8268
1.278	-0.00099831	0.0245311	0.0245514	-87.6696
1.28	0.00013607	0.0230836	0.023084	89.6623
1.282	0.00101766	0.0215555	0.0215795	87.297
1.284	0.00126853	0.0199613	0.0200016	86.3638
1.286	0.0007936	0.0183191	0.0183363	87.5194
1.288	-0.00018227	0.0166477	0.0166487	-89.3727
1.29	-0.00121646	0.014982	0.0150313	-85.3581
1.292	-0.00184424	0.0133788	0.0135053	-82.1513
1.294	-0.00178475	0.0118974	0.0120305	-81.4686
1.296	-0.00106608	0.0105836	0.0106371	-84.248
1.298	-1.009e-05	0.0094664	0.00946641	-89.9389
1.3	0.0009151	0.00855111	0.00859994	83.8917
1.302	0.00130439	0.00781509	0.0079232	80.5243
1.304	0.0009943	0.00721782	0.00728598	82.1565
1.306	0.0001335	0.00671747	0.0067188	88.8615
1.308	-0.0008849	0.00628021	0.00634225	-81.9797
1.31	-0.00159811	0.00587739	0.00609079	-74.7886
1.312	-0.00167762	0.00548244	0.00573337	-72.986
1.314	-0.00107341	0.00507691	0.00518914	-78.0618
1.316	-3.443e-05	0.00465516	0.00465529	-89.5762
1.318	0.00100385	0.00422111	0.00433883	76.6226
1.32	0.00161229	0.00378687	0.00411581	66.9377
1.322	0.0015539	0.00337327	0.00371397	65.2668
1.324	0.00088415	0.00300352	0.00313095	73.5971
1.326	-7.475e-05	0.00269569	0.00269673	-88.4116
1.328	-0.00087642	0.00246043	0.00261186	-70.3938
1.33	-0.00114893	0.00230036	0.00257132	-63.4599
1.332	-0.00075949	0.00221226	0.002339	-71.0522
1.334	0.00013003	0.00219391	0.00219776	86.6081
1.336	0.00113951	0.00224502	0.00251766	63.0889
1.338	0.00184227	0.00235874	0.00299293	52.0087
1.34	0.00195393	0.00251464	0.00318453	52.152
1.342	0.00145505	0.00267956	0.00304913	61.4972
1.344	0.00059548	0.00281625	0.00287852	78.061
1.346	-0.00021909	0.00289635	0.00290462	-85.6742
1.348	-0.00060759	0.00290543	0.00296828	-78.1884
1.35	-0.00038206	0.00283834	0.00286394	-82.3337
1.352	0.00036999	0.00269557	0.00272084	82.1845
1.354	0.00132688	0.00248222	0.00281461	61.8731
1.356	0.00207883	0.00220981	0.00303394	46.7493
1.358	0.00230959	0.00189779	0.00298928	39.4099
1.36	0.00193188	0.00156779	0.002488	39.0606
1.362	0.00112073	0.00123869	0.00167045	47.8621
1.364	0.00023387	0.00092733	0.000956366	75.8453
1.366	-0.00034714	0.00064488	0.000732377	-61.7063
1.368	-0.00038661	0.00039314	0.000551386	-45.4798
1.37	0.00010122	0.00017249	0.000199996	59.5949
1.372	0.00086067	-7.86e-06	0.000860706	-0.523235
1.374	0.00151007	-0.00013267	0.00151589	-5.02093
1.376	0.00171182	-0.00019356	0.00172273	-6.45118
1.378	0.00132175	-0.00019646	0.00133627	-8.45433
1.38	0.00045235	-0.00015711	0.000478857	-19.1531
1.382	-0.00057696	-9.111e-05	0.000584109	8.9737
1.384	-0.00137945	-1.035e-05	0.00137949	0.429882
1.386	-0.0016698	6.991e-05	0.00167126	-2.39742
1.388	-0.00138762	0.0001259	0.00139332	-5.1843
1.39	-0.00071951	0.00012992	0.000731146	-10.2355
1.392	-9.66e-06	5.575e-05	5.65807e-05	-80.1698
1.394	0.00039758	-0.00011579	0.000414098	-16.2375
1.396	0.00030926	-0.00038417	0.000493182	-51.1656
1.398	-0.00023534	-0.00071797	0.000755557	71.8516
1.4	-0.00098443	-0.0010588	0.00144574	47.0845
1.402	-0.00158483	-0.0013379	0.00207404	40.1708
1.404	-0.00173996	-0.00149401	0.00229337	40.6509
1.406	-0.00134593	-0.00149204	0.00200941	47.9472
1.408	-0.00054134	-0.00133733	0.00144274	67.9623
1.41	0.00035374	-0.00106884	0.00112586	-71.6877
1.412	0.00097895	-0.00073938	0.00122679	-37.063
1.414	0.00108869	-0.00040182	0.00116048	-20.2584
1.416	0.00065403	-0.00010168	0.000661887	-8.83685
1.418	-0.00012937	0.00012586	0.000180492	-44.2121
1.42	-0.00092887	0.00025609	0.000963526	-15.4136
1.422	-0.00142029	0.00027569	0.0014468	-10.985
1.424	-0.00142995	0.00018165	0.00144144	-7.23964
1.426	-0.00100922	-2.249e-05	0.00100947	1.2766
1.428	-0.00040647	-0.0003288	0.000522807	38.9699
1.43	4.911e-05	-0.0007265	0.000728158	-86.1328
1.432	9.783e-05	-0.00120517	0.00120913	-85.3592
1.434	-0.00033301	-0.00175858	0.00178983	79.2773
1.436	-0.00109628	-0.0023859	0.00262571	65.322
1.438	-0.00188895	-0.00308389	0.00361642	58.5116
1.44	-0.0023824	-0.00383635	0.00451591	58.1594
1.442	-0.0023639	-0.00461312	0.00518352	62.868
1.444	-0.00182757	-0.00537451	0.00567674	71.2197
1.446	-0.00097046	-0.00607251	0.00614957	80.9202
1.448	-9.476e-05	-0.00665334	0.00665401	89.184
1.45	0.00053371	-0.00706763	0.00708775	-85.6815
1.452	0.00080315	-0.00729221	0.00733631	-83.7149
1.454	0.00079734	-0.0073506	0.00739372	-83.8092
1.456	0.00074184	-0.00729794	0.00733555	-84.1958
1.458	0.0008794	-0.00718301	0.00723664	-83.0201
1.46	0.00133758	-0.00704652	0.00717235	-79.2519
1.462	0.00205764	-0.00694122	0.00723978	-73.4882
1.464	0.00281953	-0.00691752	0.00747006	-67.8246
1.466	0.00334751	-0.00700109	0.00776022	-64.4456
1.468	0.00344088	-0.00719962	0.00797961	-64.4557
1.47	0.00306815	-0.0075025	0.00810562	-67.7579
1.472	0.00238657	-0.00786092	0.00821522	-73.1117
1.474	0.0016809	-0.00819289	0.00836354	-78.4058
1.476	0.00124539	-0.00840908	0.0085008	-81.5757
1.478	0.00125814	-0.00842702	0.00852042	-81.5086
1.48	0.00170122	-0.00819566	0.00837036	-78.2733
1.482	0.00236275	-0.00772556	0.00807879	-72.9945
1.484	0.00292347	-0.00707138	0.00765187	-67.5387
1.486	0.00309283	-0.00628867	0.00700806	-63.8116
1.488	0.00273499	-0.00542348	0.00607407	-63.2388
1.49	0.00192824	-0.00451738	0.0049117	-66.8848
1.492	0.00093053	-0.0035997	0.00371803	-75.5062
1.494	6.813e-05	-0.00268817	0.00268903	-88.5482
1.496	-0.0004004	-0.00180245	0.00184639	77.4756
1.498	-0.0003877	-0.00096779	0.00104256	68.1688
1.5	-6.63e-06	-0.00021183	0.000211934	88.2073
1.502	0.00048762	0.00043639	0.000654377	41.8266
1.504	0.00081592	0.00095448	0.00125569	49.4751
1.506	0.000801	0.00133518	0.00155702	59.0397
1.508	0.00044328	0.00158429	0.00164514	74.3685
1.51	-8.603e-05	0.00171356	0.00171572	-87.1259
1.512	-0.00052561	0.00173349	0.00181142	-73.1322
1.514	-0.00064229	0.00165337	0.00177374	-68.7702
1.516	-0.00033855	0.00148861	0.00152662	-77.1873
1.518	0.00030023	0.00126101	0.00129626	76.608
1.52	0.00104052	0.00099388	0.00143892	43.6867
1.522	0.00160063	0.00070976	0.00175094	23.9137
1.524	0.00177262	0.00042665	0.00182324	13.5331
1.526	0.00151174	0.00015901	0.00152008	6.00449
1.528	0.00095293	-7.61e-05	0.000955964	-4.56589
1.53	0.00034911	-0.0002654	0.000438537	-37.2428
1.532	-4.001e-05	-0.00040644	0.000408405	84.3779
1.534	-5.987e-05	-0.00050131	0.000504872	83.1896
1.536	0.00027554	-0.00055608	0.000620602	-63.6414
1.538	0.00079574	-0.00058527	0.000987797	-36.3346
1.54	0.00125427	-0.0006061	0.00139304	-25.7912
1.542	0.00144174	-0.00063401	0.00157499	-23.7377
1.544	0.00128078	-0.00068256	0.0014513	-28.0543
1.546	0.00085906	-0.0007571	0.00114507	-41.3901
1.548	0.0003866	-0.00085333	0.00093682	-65.6272
1.55	0.00010028	-0.00096383	0.000969033	-84.0601
1.552	0.0001576	-0.001077	0.00108847	-81.6749
1.554	0.00056484	-0.00117607	0.00130468	-64.3461
1.556	0.00117199	-0.0012448	0.0017097	-46.7256
1.558	0.00173719	-0.00126651	0.00214986	-36.0942
1.56	0.00203088	-0.00122505	0.00237175	-31.0989
1.562	0.0019334	-0.00111648	0.00223261	-30.0051
1.564	0.00148503	-0.00094921	0.00176247	-32.5861
1.566	0.00086892	-0.00073398	0.00113743	-40.1879
1.568	0.00033203	-0.00048574	0.000588377	-55.6452
1.57	7.662e-05	-0.00022326	0.000236042	-71.0584
1.572	0.00017214	4.221e-05	0.00017724	13.7775
1.574	0.00052918	0.0003028	0.000609688	29.7785
1.576	0.00094498	0.00053882	0.0010878	29.6914
1.578	0.00119659	0.00072264	0.00139787	31.1285
1.58	0.00113925	0.00083749	0.00141396	36.3205
1.582	0.00076788	0.0008854	0.001172	49.0659
1.584	0.00021642	0.00087994	0.000906163	76.1824
1.586	-0.00030337	0.00083857	0.000891758	-70.1114
1.588	-0.00059655	0.00077962	0.000981672	-52.5775
1.59	-0.00057253	0.00071927	0.000919315	-51.4806
1.592	-0.00028617	0.00066809	0.0007268	-66.8126
1.594	8.877e-05	0.00062698	0.000633233	81.9414
1.596	0.00034285	0.00058732	0.000680067	59.7256
1.598	0.00033149	0.00054166	0.000635044	58.5338
1.6	4.347e-05	0.00049254	0.000494455	84.9563
1.602	-0.00039463	0.00044523	0.000594948	-48.4478
1.604	-0.0007786	0.00039933	0.000875033	-27.1525
1.606	-0.00092398	0.00035511	0.00098987	-21.0231
1.608	-0.0007546	0.00032048	0.000819834	-23.011
1.61	-0.00034077	0.00030499	0.000457322	-41.8286
1.612	0.00012955	0.00031009	0.000336064	67.3257
1.614	0.00043401	0.00032614	0.000542892	36.9233
1.616	0.00041611	0.00033603	0.000534849	38.9226
1.618	5.703e-05	0.00032204	0.000327051	79.9576
1.62	-0.00051195	0.00027311	0.000580243	-28.0786
1.622	-0.00106407	0.0001887	0.00108067	-10.0562
1.624	-0.00137777	7.588e-05	0.00137986	-3.15235
1.626	-0.00133571	-5.281e-05	0.00133675	2.26413
1.628	-0.00097571	-0.00017832	0.000991871	10.357
1.63	-0.00047358	-0.00027826	0.000549278	30.4371
1.632	-6.694e-05	-0.00033202	0.000338701	78.6012
1.634	4.764e-05	-0.00032467	0.000328147	-81.6524
1.636	-0.00020166	-0.00025301	0.000323544	51.4436
1.638	-0.00073354	-0.00012736	0.000744514	9.84972
1.64	-0.00134963	3.426e-05	0.00135006	-1.45413
1.642	-0.0018189	0.00020938	0.00183091	-6.56662
1.644	-0.00197684	0.00037107	0.00201137	-10.6312
1.646	-0.00179494	0.0004947	0.00186186	-15.4086
1.648	-0.00138768	0.00056469	0.00149818	-22.1429
1.65	-0.00095604	0.00057465	0.00111545	-31.0089
1.652	-0.0006953	0.00053087	0.000874794	-37.3622
1.654	-0.00070838	0.00045526	0.000842059	-32.7279
1.656	-0.00096228	0.00037383	0.00103234	-21.2303
1.658	-0.00130422	0.00030215	0.00133876	-13.0437
1.66	-0.00152962	0.00024382	0.00154893	-9.0567
1.662	-0.00147283	0.00019255	0.00148536	-7.4483
1.664	-0.00107995	0.00013616	0.0010885	-7.18593
1.666	-0.000432	6.852e-05	0.0004374	-9.01267
1.668	0.00028928	-5.35e-06	0.000289329	-1.05952
1.67	0.00087707	-7.508e-05	0.000880278	-4.89277
1.672	0.00118529	-0.00012658	0.00119203	-6.09565
1.674	0.0011875	-0.0001424	0.00119601	-6.83802
1.676	0.00098208	-0.00010953	0.000988169	-6.36382
1.678	0.00074287	-2.677e-05	0.000743352	-2.06381
1.68	0.00063949	9.511e-05	0.000646524	8.45947
1.682	0.00076383	0.0002405	0.000800797	17.4772
1.684	0.00109386	0.00039705	0.00116369	19.9499
1.686	0.0015088	0.00055577	0.0016079	20.2214
1.688	0.00184699	0.00070666	0.00197756	20.9369
1.69	0.00198095	0.00083938	0.00215145	22.9636
1.692	0.00187629	0.00094692	0.00210169	26.779
1.694	0.00160689	0.00102509	0.00190602	32.5352
1.696	0.00132044	0.00106901	0.00169892	38.9932
1.698	0.00117147	0.00107157	0.00158764	42.4499
1.7	0.00125089	0.00102141	0.00161493	39.2332
1.702	0.00154422	0.00090232	0.00178852	30.2986
1.704	0.00193863	0.00070027	0.00206123	19.8607
1.706	0.00227538	0.00041375	0.00231269	10.3059
1.708	0.00242281	5.708e-05	0.00242348	1.34961
1.71	0.00233436	-0.00034583	0.00235984	-8.42694
1.712	0.00206549	-0.00076689	0.00220326	-20.3693
1.714	0.00174624	-0.00117408	0.00210424	-33.9148
1.716	0.00152229	-0.0015347	0.00216164	-45.2326
1.718	0.00148771	-0.00182243	0.00235256	-50.7741
1.72	0.00163973	-0.00202454	0.00260528	-50.995
1.722	0.00187867	-0.0021444	0.00285094	-48.779
1.724	0.00205405	-0.00219457	0.00300587	-46.8943
1.726	0.00203496	-0.00218941	0.00298908	-47.0939
1.728	0.00177011	-0.00214493	0.00278101	-50.4687
1.73	0.0013096	-0.00207935	0.00245739	-57.7968
1.732	0.00078227	-0.00200771	0.00215473	-68.7125
1.734	0.00033961	-0.00193105	0.00196069	-80.0255
1.736	9.001e-05	-0.00183354	0.00183575	-87.1896
1.738	5.201e-05	-0.00169461	0.00169541	-88.2421
1.74	0.00014778	-0.00150292	0.00151017	-84.3842
1.742	0.00024035	-0.00126246	0.00128514	-79.2209
1.744	0.00019592	-0.00099088	0.00101006	-78.8156
1.746	-5.78e-05	-0.00071244	0.000714781	85.3618
1.748	-0.00049985	-0.0004492	0.000672035	41.9451
1.75	-0.0010235	-0.00021348	0.00104553	11.7817
1.752	-0.00148112	-4.6e-06	0.00148113	0.177946
1.754	-0.00174721	0.00018709	0.0017572	-6.1119
1.756	-0.00177186	0.0003707	0.00181022	-11.8167
1.758	-0.00160076	0.00054844	0.0016921	-18.9121
1.76	-0.0013531	0.00071616	0.00153094	-27.8911
1.762	-0.00116766	0.00086626	0.0014539	-36.5709
1.764	-0.0011404	0.0009926	0.00151188	-41.0362
1.766	-0.00128344	0.00109669	0.00168818	-40.5136
1.768	-0.00152407	0.00118775	0.00193224	-37.9303
1.77	-0.00173959	0.00127308	0.00215567	-36.1977
1.772	-0.0018126	0.00134714	0.00225839	-36.6201
1.774	-0.00168546	0.00139373	0.00218707	-39.5878
1.776	-0.00138878	0.00140232	0.00197363	-45.2779
1.778	-0.00102881	0.00137837	0.00171999	-53.2625
1.78	-0.00073942	0.0013359	0.00152688	-61.0355
1.782	-0.00062154	0.00128829	0.00143039	-64.2449
1.784	-0.00069843	0.00124785	0.00143001	-60.764
1.786	-0.00090654	0.0012247	0.00152371	-53.4906
1.788	-0.0011247	0.00121959	0.00165902	-47.3179
1.79	-0.00122758	0.0012184	0.00172958	-44.785
1.792	-0.00113973	0.00119774	0.00165335	-46.4216
1.794	-0.00086732	0.00113797	0.00143081	-52.6866
1.796	-0.00049461	0.00103374	0.00114597	-64.4304
1.798	-0.00014612	0.00089739	0.000909208	-80.7518
1.8	6.992e-05	0.00075191	0.000755154	84.6874
1.802	0.00010932	0.00061729	0.000626895	79.9572
1.804	8.1e-06	0.00050122	0.000501285	89.0741
1.806	-0.00013672	0.00039963	0.00042237	-71.1133
1.808	-0.00021273	0.00030395	0.000370998	-55.0124
1.81	-0.00014447	0.00020643	0.000251962	-55.0138
1.812	7.15e-05	0.0001	0.000122932	54.4352
1.814	0.00036423	-2.263e-05	0.000364932	-3.55528
1.816	0.00061948	-0.00016783	0.000641812	-15.1587
1.818	0.00073216	-0.00033753	0.000806216	-24.75
1.82	0.00065645	-0.00052485	0.000840473	-38.6433
1.822	0.00042686	-0.00071597	0.00083356	-59.1967
1.824	0.00014216	-0.00089609	0.000907296	-80.9854
1.826	-7.67e-05	-0.00105061	0.00105341	85.8245
1.828	-0.00013747	-0.00116435	0.00117244	83.2665
1.83	-1.612e-05	-0.00122532	0.00122543	89.2463
1.832	0.00023361	-0.00122671	0.00124876	-79.2179
1.834	0.00050591	-0.00116484	0.00126996	-66.5239
1.836	0.0006919	-0.00103787	0.00124736	-56.3104
1.838	0.0007285	-0.00084676	0.00111701	-49.2933
1.84	0.00062443	-0.00059817	0.000864708	-43.7695
1.842	0.00045346	-0.00030711	0.00054767	-34.1082
1.844	0.0003203	5.76e-06	0.000320352	1.03025
1.846	0.00031353	0.00031796	0.000446542	45.4019
1.848	0.0004648	0.00060454	0.000762566	52.4452
1.85	0.00073394	0.00084179	0.00111682	48.9155
1.852	0.00102694	0.00101845	0.00144632	44.7622
1.854	0.00123772	0.00114031	0.00168293	42.6543
1.856	0.001295	0.0012221	0.0017806	43.3411
1.858	0.00119349	0.00127768	0.00174839	46.9512
1.86	0.00099463	0.00131543	0.00164913	52.9061
1.862	0.00079799	0.00133485	0.00155519	59.1285
1.864	0.0006975	0.0013271	0.00149923	62.2744
1.866	0.00074301	0.00128228	0.00148199	59.9101
1.868	0.00092071	0.00119567	0.00150908	52.4024
1.87	0.00115851	0.00106851	0.00157603	42.6858
1.872	0.00135687	0.00090837	0.00163286	33.8007
1.874	0.00143394	0.00072967	0.00160891	26.9696
1.876	0.00136225	0.00055057	0.0014693	22.0067
1.878	0.0011783	0.0003875	0.00124038	18.2042
1.88	0.00096245	0.00025097	0.000994634	14.6151
1.882	0.00079982	0.00014373	0.000812632	10.1875
1.884	0.00074018	6.067e-05	0.000742662	4.68586
1.886	0.00077431	-9.44e-06	0.000774368	-0.698487
1.888	0.00083735	-7.873e-05	0.000841043	-5.37132
1.89	0.00083894	-0.00015306	0.000852788	-10.3396
1.892	0.00070594	-0.00022935	0.000742262	-17.9983
1.894	0.00041637	-0.00029893	0.000512565	-35.6762
1.896	9.72e-06	-0.00035399	0.000354123	-88.4271
1.898	-0.00042993	-0.00039296	0.000582458	42.4276
1.9	-0.0008112	-0.00042141	0.000914129	27.4514
1.902	-0.00107549	-0.00044763	0.00116493	22.5976
1.904	-0.00122016	-0.00047264	0.0013085	21.1743
1.906	-0.0012949	-0.00048389	0.00138236	20.4902
1.908	-0.00137533	-0.00046383	0.00145144	18.6367
1.91	-0.00152759	-0.00040654	0.00158076	14.9028
1.912	-0.00177856	-0.00032456	0.00180793	10.3418
1.914	-0.00210246	-0.00023991	0.0021161	6.50982
1.916	-0.00243054	-0.0001708	0.00243653	4.01971
1.918	-0.00268078	-0.00012391	0.00268364	2.64642
1.92	-0.00279472	-9.346e-05	0.00279628	1.91535
1.922	-0.00276433	-6.881e-05	0.00276519	1.42592
1.924	-0.00263537	-4.258e-05	0.00263571	0.925654
1.926	-0.00248635	-9.55e-06	0.00248637	0.22007
1.928	-0.00239414	3.568e-05	0.00239441	-0.853819
1.93	-0.00240228	9.61e-05	0.0024042	-2.29082
1.932	-0.00250384	0.00017083	0.00250966	-3.90308
1.934	-0.00264505	0.00025615	0.00265742	-5.53135
1.936	-0.00275074	0.00034581	0.00277239	-7.16536
1.938	-0.00276078	0.00043128	0.00279426	-8.8788
1.94	-0.00265834	0.00050392	0.00270568	-10.7337
1.942	-0.00247639	0.00056013	0.00253895	-12.7452
1.944	-0.00228233	0.00060543	0.00236127	-14.8566
1.946	-0.00214751	0.00064619	0.00224262	-16.7466
1.948	-0.00211356	0.00067399	0.00221842	-17.6869
1.95	-0.00217096	0.00066434	0.00227033	-17.0147
1.952	-0.00226197	0.00059128	0.00233797	-14.6494
1.954	-0.00230696	0.00044052	0.00234864	-10.8106
1.956	-0.0022404	0.00021151	0.00225036	-5.39315
1.958	-0.00203908	-8.554e-05	0.00204087	2.40217
1.96	-0.00173109	-0.00043006	0.00178371	13.9517
1.962	-0.00138368	-0.00079176	0.00159419	29.7788
1.964	-0.00107594	-0.00113791	0.00156604	46.6034
1.966	-0.00086534	-0.00144182	0.00168156	59.029
1.968	-0.00076111	-0.00168576	0.00184961	65.7011
1.97	-0.00071977	-0.00185854	0.00199305	68.8298
1.972	-0.00066656	-0.00195086	0.00206159	71.136
1.974	-0.0005294	-0.00195521	0.00202561	74.8496
1.976	-0.00026791	-0.00187047	0.00188956	81.8489
1.978	0.00011442	-0.00170307	0.00170691	-86.1564
1.98	0.0005792	-0.00146679	0.00157701	-68.4521
1.982	0.00107928	-0.00118458	0.00160252	-47.6631
1.984	0.00159073	-0.00088518	0.00182043	-29.0943
1.986	0.0021349	-0.00059561	0.00221643	-15.5884
1.988	0.00277758	-0.00033922	0.00279822	-6.96293
1.99	0.00360539	-0.00013745	0.00360801	-2.18326
1.992	0.00469019	-7.78e-06	0.0046902	-0.0950411
1.994	0.00605611	4.169e-05	0.00605625	0.394415
1.996	0.00766321	1.355e-05	0.00766322	0.10131
1.998	0.00941475	-8.097e-05	0.0094151	-0.492751
2	0.0111789	-0.00022069	0.0111811	-1.13096

## Sheet: Apr30_J4
Time	Fx	Fz	F_resultant	F_direction
0	-0.00490536	0.27878	0.278823	-88.9919
0.002	-0.00481406	0.277584	0.277626	-89.0064
0.004	-0.00471334	0.276561	0.276601	-89.0236
0.006	-0.00460623	0.275711	0.275749	-89.0429
0.008	-0.00449427	0.275033	0.275069	-89.0638
0.01	-0.00437753	0.274529	0.274564	-89.0865
0.012	-0.00425638	0.274196	0.274229	-89.1107
0.014	-0.00413307	0.274011	0.274042	-89.1358
0.016	-0.00401183	0.273923	0.273953	-89.1609
0.018	-0.00389773	0.273884	0.273911	-89.1847
0.02	-0.00379458	0.273861	0.273887	-89.2062
0.022	-0.0037034	0.273846	0.273871	-89.2252
0.024	-0.00362296	0.273847	0.273871	-89.242
0.026	-0.00355185	0.27387	0.273893	-89.257
0.028	-0.00348992	0.273921	0.273943	-89.2701
0.03	-0.00343798	0.274003	0.274025	-89.2811
0.032	-0.00339699	0.274127	0.274148	-89.29
0.034	-0.0033677	0.274298	0.274318	-89.2966
0.036	-0.00334932	0.27451	0.27453	-89.301
0.038	-0.00333805	0.27475	0.27477	-89.3039
0.04	-0.00332765	0.274998	0.275018	-89.3067
0.042	-0.00331046	0.275231	0.275251	-89.3109
0.044	-0.00327781	0.275432	0.275451	-89.3182
0.046	-0.00322284	0.275598	0.275617	-89.33
0.048	-0.00314549	0.275737	0.275755	-89.3464
0.05	-0.00305429	0.275852	0.275868	-89.3656
0.052	-0.00296305	0.275935	0.275951	-89.3848
0.054	-0.00288585	0.275965	0.275981	-89.4009
0.056	-0.00283334	0.27592	0.275934	-89.4117
0.058	-0.0028112	0.275783	0.275797	-89.416
0.06	-0.00282019	0.275548	0.275562	-89.4136
0.062	-0.00285506	0.27521	0.275225	-89.4056
0.064	-0.0029046	0.274773	0.274788	-89.3944
0.066	-0.00295552	0.274255	0.27427	-89.3826
0.068	-0.00299727	0.273692	0.273709	-89.3726
0.07	-0.00302456	0.27313	0.273147	-89.3655
0.072	-0.00303705	0.272609	0.272626	-89.3617
0.074	-0.00303705	0.272167	0.272184	-89.3607
0.076	-0.0030272	0.271829	0.271846	-89.362
0.078	-0.00300889	0.271603	0.271619	-89.3653
0.08	-0.00298223	0.271483	0.2715	-89.3706
0.082	-0.00294856	0.271469	0.271485	-89.3777
0.084	-0.00291291	0.271566	0.271581	-89.3854
0.086	-0.00288341	0.271777	0.271792	-89.3921
0.088	-0.00286683	0.2721	0.272115	-89.3964
0.09	-0.00286462	0.272519	0.272534	-89.3978
0.092	-0.00287393	0.273006	0.273022	-89.3969
0.094	-0.00289091	0.273528	0.273543	-89.3945
0.096	-0.00291306	0.274048	0.274064	-89.391
0.098	-0.00294066	0.274536	0.274551	-89.3863
0.1	-0.00297664	0.274964	0.27498	-89.3798
0.102	-0.00302486	0.275312	0.275328	-89.3705
0.104	-0.00308808	0.275556	0.275573	-89.3579
0.106	-0.00316629	0.275681	0.275699	-89.342
0.108	-0.0032552	0.275691	0.27571	-89.3235
0.11	-0.0033468	0.275612	0.275632	-89.3043
0.112	-0.00343311	0.275475	0.275497	-89.286
0.114	-0.00350925	0.275296	0.275318	-89.2697
0.116	-0.00357298	0.275077	0.275101	-89.2558
0.118	-0.00362251	0.274823	0.274847	-89.2448
0.12	-0.0036568	0.27454	0.274564	-89.2369
0.122	-0.00367761	0.274246	0.274271	-89.2317
0.124	-0.00368909	0.273966	0.273991	-89.2285
0.126	-0.00369557	0.273729	0.273754	-89.2265
0.128	-0.00370091	0.273555	0.27358	-89.2249
0.13	-0.00370973	0.273446	0.273471	-89.2227
0.132	-0.00372651	0.273396	0.273421	-89.2191
0.134	-0.0037513	0.273391	0.273416	-89.2139
0.136	-0.00377816	0.273416	0.273442	-89.2083
0.138	-0.00379987	0.273455	0.273482	-89.2039
0.14	-0.00381207	0.27349	0.273516	-89.2014
0.142	-0.00381222	0.273503	0.273529	-89.2014
0.144	-0.00379852	0.273486	0.273512	-89.2043
0.146	-0.00377094	0.273441	0.273467	-89.2099
0.148	-0.00373187	0.273385	0.27341	-89.2179
0.15	-0.00368588	0.273334	0.273359	-89.2274
0.152	-0.00363925	0.273299	0.273323	-89.2371
0.154	-0.00359857	0.273282	0.273306	-89.2456
0.156	-0.00356829	0.273288	0.273311	-89.2519
0.158	-0.00354979	0.273333	0.273356	-89.2559
0.16	-0.00354261	0.273438	0.273461	-89.2577
0.162	-0.00354563	0.273613	0.273636	-89.2576
0.164	-0.0035569	0.273846	0.273869	-89.2558
0.166	-0.00357329	0.274117	0.27414	-89.2532
0.168	-0.00359024	0.274411	0.274434	-89.2504
0.17	-0.00360154	0.274721	0.274745	-89.2489
0.172	-0.00360128	0.275037	0.27506	-89.2498
0.174	-0.00358695	0.275342	0.275366	-89.2536
0.176	-0.00355907	0.275617	0.27564	-89.2602
0.178	-0.00351959	0.275839	0.275862	-89.269
0.18	-0.0034724	0.275991	0.276013	-89.2792
0.182	-0.00342306	0.276065	0.276086	-89.2896
0.184	-0.00337718	0.276066	0.276087	-89.2991
0.186	-0.00333934	0.276012	0.276032	-89.3068
0.188	-0.00331249	0.275919	0.275939	-89.3122
0.19	-0.00329702	0.275797	0.275817	-89.3151
0.192	-0.00328994	0.275644	0.275663	-89.3162
0.194	-0.00328663	0.27546	0.27548	-89.3164
0.196	-0.00328378	0.275253	0.275273	-89.3165
0.198	-0.00327961	0.275027	0.275046	-89.3168
0.2	-0.00327279	0.274774	0.274794	-89.3176
0.202	-0.00326282	0.274484	0.274503	-89.3189
0.204	-0.00325098	0.274146	0.274165	-89.3206
0.206	-0.00324036	0.273766	0.273785	-89.3219
0.208	-0.00323351	0.273368	0.273387	-89.3223
0.21	-0.00322866	0.272986	0.273005	-89.3224
0.212	-0.0032197	0.272656	0.272675	-89.3234
0.214	-0.00320155	0.272408	0.272427	-89.3266
0.216	-0.00317374	0.272259	0.272277	-89.3321
0.218	-0.00313859	0.272208	0.272226	-89.3394
0.22	-0.00309915	0.272243	0.27226	-89.3478
0.222	-0.00305877	0.272348	0.272365	-89.3565
0.224	-0.00302071	0.27251	0.272527	-89.3649
0.226	-0.0029883	0.272713	0.272729	-89.3722
0.228	-0.00296582	0.27294	0.272956	-89.3774
0.23	-0.00295808	0.273177	0.273193	-89.3796
0.232	-0.00296808	0.27341	0.273426	-89.378
0.234	-0.00299581	0.273625	0.273642	-89.3727
0.236	-0.00303943	0.273814	0.273831	-89.364
0.238	-0.00309649	0.273972	0.273989	-89.3525
0.24	-0.00316393	0.274094	0.274112	-89.3387
0.242	-0.00323803	0.274176	0.274195	-89.3234
0.244	-0.00331417	0.274219	0.274239	-89.3076
0.246	-0.00338666	0.274239	0.27426	-89.2925
0.248	-0.00345016	0.27426	0.274282	-89.2793
0.25	-0.00350139	0.274311	0.274333	-89.2687
0.252	-0.00353961	0.274409	0.274432	-89.261
0.254	-0.00356642	0.274551	0.274574	-89.2558
0.256	-0.00358484	0.274718	0.274742	-89.2524
0.258	-0.00359705	0.274886	0.27491	-89.2503
0.26	-0.00360203	0.275027	0.275051	-89.2496
0.262	-0.00359595	0.275122	0.275145	-89.2512
0.264	-0.00357541	0.275163	0.275186	-89.2556
0.266	-0.00354045	0.275163	0.275186	-89.2628
0.268	-0.00349424	0.275145	0.275167	-89.2724
0.27	-0.00344101	0.27513	0.275151	-89.2834
0.272	-0.00338498	0.275124	0.275145	-89.2951
0.274	-0.00333052	0.275121	0.275141	-89.3064
0.276	-0.00328168	0.275108	0.275128	-89.3166
0.278	-0.00324014	0.27507	0.275089	-89.3251
0.28	-0.00320458	0.275	0.275019	-89.3324
0.282	-0.00317239	0.274903	0.274921	-89.3388
0.284	-0.00314157	0.274796	0.274814	-89.345
0.286	-0.00311101	0.274704	0.274722	-89.3512
0.288	-0.00308041	0.274655	0.274673	-89.3574
0.29	-0.00305029	0.274669	0.274686	-89.3637
0.292	-0.00302128	0.274755	0.274771	-89.37
0.294	-0.00299325	0.274908	0.274924	-89.3762
0.296	-0.00296552	0.275112	0.275128	-89.3824
0.298	-0.00293924	0.27534	0.275355	-89.3884
0.3	-0.00291875	0.275556	0.275572	-89.3931
0.302	-0.00290967	0.27573	0.275745	-89.3954
0.304	-0.0029155	0.275837	0.275853	-89.3944
0.306	-0.00293597	0.275867	0.275883	-89.3902
0.308	-0.00296885	0.275817	0.275833	-89.3833
0.31	-0.00301285	0.275698	0.275714	-89.3739
0.312	-0.00306727	0.275532	0.275549	-89.3622
0.314	-0.00312998	0.275337	0.275355	-89.3487
0.316	-0.00319741	0.275127	0.275145	-89.3342
0.318	-0.00326468	0.274908	0.274927	-89.3196
0.32	-0.00332472	0.274682	0.274702	-89.3065
0.322	-0.00336902	0.274446	0.274467	-89.2967
0.324	-0.00338934	0.274201	0.274222	-89.2918
0.326	-0.00337925	0.273958	0.273979	-89.2933
0.328	-0.00333643	0.273737	0.273757	-89.3017
0.33	-0.00326474	0.273547	0.273566	-89.3162
0.332	-0.0031722	0.273395	0.273414	-89.3352
0.334	-0.00306662	0.27329	0.273307	-89.3571
0.336	-0.00295529	0.273236	0.273252	-89.3803
0.338	-0.00284811	0.273232	0.273247	-89.4028
0.34	-0.0027575	0.273272	0.273286	-89.4219
0.342	-0.00269364	0.273353	0.273367	-89.4354
0.344	-0.0026608	0.273477	0.273489	-89.4426
0.346	-0.00265775	0.273641	0.273654	-89.4435
0.348	-0.00268086	0.273839	0.273852	-89.4391
0.35	-0.00272652	0.274055	0.274068	-89.43
0.352	-0.00279062	0.274273	0.274287	-89.4171
0.354	-0.00286736	0.27448	0.274495	-89.4015
0.356	-0.00294967	0.274667	0.274683	-89.3847
0.358	-0.00303039	0.274822	0.274838	-89.3682
0.36	-0.00310289	0.274934	0.274951	-89.3534
0.362	-0.00316241	0.274992	0.27501	-89.3411
0.364	-0.00320814	0.27499	0.275009	-89.3316
0.366	-0.00324352	0.274928	0.274947	-89.3241
0.368	-0.00327371	0.274816	0.274836	-89.3175
0.37	-0.00330189	0.274669	0.274689	-89.3113
0.372	-0.00332715	0.2745	0.27452	-89.3056
0.374	-0.00334453	0.274321	0.274341	-89.3015
0.376	-0.00334734	0.274134	0.274154	-89.3004
0.378	-0.00333149	0.273935	0.273955	-89.3032
0.38	-0.0032979	0.273716	0.273736	-89.3097
0.382	-0.00324996	0.273477	0.273496	-89.3191
0.384	-0.00319038	0.273228	0.273247	-89.331
0.386	-0.00312138	0.272991	0.273009	-89.3449
0.388	-0.00304672	0.27279	0.272807	-89.3601
0.39	-0.00297279	0.272641	0.272658	-89.3753
0.392	-0.00290754	0.272547	0.272562	-89.3888
0.394	-0.00285766	0.272497	0.272512	-89.3992
0.396	-0.00282575	0.272479	0.272494	-89.4058
0.398	-0.00281047	0.27248	0.272494	-89.409
0.4	-0.00280891	0.272486	0.272501	-89.4094
0.402	-0.00281845	0.272491	0.272506	-89.4074
0.404	-0.0028383	0.272492	0.272507	-89.4032
0.406	-0.00286888	0.272491	0.272506	-89.3968
0.408	-0.00290861	0.272488	0.272503	-89.3884
0.41	-0.00295306	0.272482	0.272498	-89.3791
0.412	-0.00299774	0.27247	0.272486	-89.3697
0.414	-0.00303942	0.272448	0.272465	-89.3608
0.416	-0.0030748	0.272421	0.272439	-89.3533
0.418	-0.00310057	0.272401	0.272418	-89.3479
0.42	-0.00311546	0.272405	0.272423	-89.3447
0.422	-0.00312108	0.272451	0.272469	-89.3437
0.424	-0.00312016	0.27255	0.272568	-89.3441
0.426	-0.0031151	0.272703	0.272721	-89.3455
0.428	-0.00310885	0.272913	0.272931	-89.3474
0.43	-0.00310679	0.273179	0.273196	-89.3484
0.432	-0.00311671	0.273484	0.273502	-89.3471
0.434	-0.00314646	0.273801	0.27382	-89.3416
0.436	-0.00320073	0.274103	0.274121	-89.331
0.438	-0.00327911	0.274369	0.274388	-89.3153
0.44	-0.00337547	0.274593	0.274614	-89.2957
0.442	-0.00347862	0.274781	0.274803	-89.2747
0.444	-0.00357593	0.27495	0.274973	-89.2549
0.446	-0.00365812	0.275112	0.275136	-89.2382
0.448	-0.0037205	0.27527	0.275295	-89.2256
0.45	-0.00376251	0.275415	0.27544	-89.2173
0.452	-0.00378776	0.275539	0.275565	-89.2124
0.454	-0.00380247	0.27564	0.275666	-89.2097
0.456	-0.00381196	0.275719	0.275746	-89.2079
0.458	-0.00381901	0.275778	0.275804	-89.2066
0.46	-0.00382448	0.275811	0.275838	-89.2056
0.462	-0.00382844	0.275814	0.275841	-89.2048
0.464	-0.00383027	0.275786	0.275813	-89.2043
0.466	-0.00382815	0.275737	0.275763	-89.2046
0.468	-0.00381922	0.275685	0.275711	-89.2063
0.47	-0.00380177	0.275653	0.27568	-89.2098
0.472	-0.00377699	0.275664	0.27569	-89.215
0.474	-0.00374714	0.275727	0.275752	-89.2214
0.476	-0.00371278	0.275837	0.275862	-89.2288
0.478	-0.00367169	0.275972	0.275996	-89.2377
0.48	-0.00362041	0.276101	0.276125	-89.2487
0.482	-0.00355707	0.276197	0.27622	-89.2621
0.484	-0.00348261	0.276247	0.276269	-89.2777
0.486	-0.00339894	0.27625	0.276271	-89.2951
0.488	-0.00330764	0.276219	0.276239	-89.3139
0.49	-0.00321099	0.276175	0.276194	-89.3339
0.492	-0.00311368	0.276135	0.276153	-89.354
0.494	-0.00302256	0.276103	0.27612	-89.3728
0.496	-0.00294492	0.276074	0.27609	-89.3888
0.498	-0.00288672	0.27604	0.276055	-89.4008
0.5	-0.00285189	0.275995	0.27601	-89.408
0.502	-0.00284193	0.275931	0.275946	-89.4099
0.504	-0.00285572	0.275846	0.27586	-89.4069
0.506	-0.00288921	0.275745	0.27576	-89.3997
0.508	-0.00293606	0.275643	0.275659	-89.3897
0.51	-0.00298976	0.275557	0.275573	-89.3784
0.512	-0.00304508	0.275497	0.275514	-89.3667
0.514	-0.00309845	0.275464	0.275481	-89.3556
0.516	-0.00314786	0.275448	0.275466	-89.3452
0.518	-0.003192	0.275443	0.275461	-89.3361
0.52	-0.00322888	0.275448	0.275467	-89.3284
0.522	-0.0032568	0.275472	0.275491	-89.3226
0.524	-0.00327675	0.27552	0.27554	-89.3186
0.526	-0.00329197	0.275583	0.275603	-89.3156
0.528	-0.00330504	0.275643	0.275663	-89.313
0.53	-0.00331733	0.275679	0.275699	-89.3106
0.532	-0.00333018	0.275682	0.275702	-89.3079
0.534	-0.00334469	0.27566	0.27568	-89.3048
0.536	-0.00336073	0.275627	0.275647	-89.3014
0.538	-0.00337672	0.275597	0.275618	-89.298
0.54	-0.00338862	0.275577	0.275597	-89.2955
0.542	-0.00338934	0.275567	0.275588	-89.2953
0.544	-0.0033713	0.275563	0.275583	-89.2991
0.546	-0.00333025	0.275553	0.275573	-89.3076
0.548	-0.00326702	0.275524	0.275544	-89.3206
0.55	-0.003187	0.275467	0.275485	-89.3371
0.552	-0.00309866	0.275381	0.275399	-89.3553
0.554	-0.00301171	0.275278	0.275294	-89.3732
0.556	-0.00293484	0.275168	0.275184	-89.3889
0.558	-0.00287367	0.275068	0.275084	-89.4014
0.56	-0.00282996	0.274992	0.275006	-89.4104
0.562	-0.00280388	0.274941	0.274955	-89.4157
0.564	-0.00279729	0.274909	0.274923	-89.417
0.566	-0.00281351	0.274891	0.274905	-89.4136
0.568	-0.00285453	0.274881	0.274896	-89.405
0.57	-0.00291989	0.274879	0.274894	-89.3914
0.572	-0.00300741	0.274881	0.274897	-89.3732
0.574	-0.00311404	0.274879	0.274897	-89.3509
0.576	-0.0032364	0.274864	0.274884	-89.3254
0.578	-0.00337223	0.274833	0.274854	-89.297
0.58	-0.00352115	0.274796	0.274818	-89.2659
0.582	-0.00368193	0.274768	0.274793	-89.2323
0.584	-0.00384874	0.274763	0.274789	-89.1975
0.586	-0.00401142	0.274783	0.274812	-89.1636
0.588	-0.00415834	0.274822	0.274853	-89.1331
0.59	-0.0042785	0.274865	0.274898	-89.1082
0.592	-0.00436334	0.274897	0.274932	-89.0906
0.594	-0.0044083	0.274912	0.274947	-89.0813
0.596	-0.00441337	0.27491	0.274946	-89.0803
0.598	-0.00438277	0.274901	0.274936	-89.0866
0.6	-0.00432325	0.274887	0.274921	-89.099
0.602	-0.00424141	0.274867	0.274899	-89.116
0.604	-0.0041425	0.274834	0.274865	-89.1365
0.606	-0.00403149	0.27478	0.274809	-89.1594
0.608	-0.00391415	0.274699	0.274727	-89.1837
0.61	-0.00379716	0.274594	0.274621	-89.2077
0.612	-0.00368781	0.274472	0.274497	-89.2302
0.614	-0.0035934	0.274343	0.274366	-89.2496
0.616	-0.00351942	0.274218	0.274241	-89.2647
0.618	-0.0034674	0.274117	0.274139	-89.2753
0.62	-0.00343369	0.274056	0.274077	-89.2822
0.622	-0.00340991	0.274048	0.274069	-89.2871
0.624	-0.00338637	0.274102	0.274123	-89.2922
0.626	-0.00335716	0.274217	0.274237	-89.2986
0.628	-0.00332174	0.274376	0.274396	-89.3064
0.63	-0.00328286	0.274556	0.274576	-89.3149
0.632	-0.00324446	0.274738	0.274757	-89.3234
0.634	-0.00321112	0.27491	0.274929	-89.3308
0.636	-0.00318781	0.275061	0.27508	-89.336
0.638	-0.00317895	0.275182	0.275201	-89.3381
0.64	-0.00318791	0.275272	0.27529	-89.3365
0.642	-0.00321726	0.27533	0.275349	-89.3305
0.644	-0.00326794	0.275358	0.275377	-89.32
0.646	-0.00333827	0.275354	0.275374	-89.3054
0.648	-0.00342392	0.275323	0.275344	-89.2875
0.65	-0.00351834	0.275274	0.275296	-89.2677
0.652	-0.00361357	0.275217	0.275241	-89.2478
0.654	-0.00370147	0.275158	0.275183	-89.2293
0.656	-0.00377488	0.275101	0.275127	-89.2138
0.658	-0.00382814	0.275051	0.275077	-89.2026
0.66	-0.00385758	0.27501	0.275037	-89.1964
0.662	-0.00386219	0.274981	0.275008	-89.1953
0.664	-0.00384427	0.274963	0.27499	-89.199
0.666	-0.00380884	0.274957	0.274983	-89.2064
0.668	-0.0037626	0.274961	0.274986	-89.216
0.67	-0.00371371	0.27497	0.274995	-89.2262
0.672	-0.00367083	0.27498	0.275004	-89.2352
0.674	-0.00364148	0.274989	0.275013	-89.2413
0.676	-0.0036313	0.274999	0.275023	-89.2435
0.678	-0.00364283	0.275012	0.275037	-89.2411
0.68	-0.00367503	0.275029	0.275054	-89.2344
0.682	-0.00372599	0.275048	0.275073	-89.2239
0.684	-0.00379442	0.275063	0.275089	-89.2097
0.686	-0.00387638	0.275062	0.27509	-89.1926
0.688	-0.00396311	0.275039	0.275067	-89.1745
0.69	-0.00404499	0.274999	0.275029	-89.1573
0.692	-0.00411613	0.274957	0.274987	-89.1423
0.694	-0.004175	0.274913	0.274945	-89.1299
0.696	-0.00422299	0.274863	0.274896	-89.1198
0.698	-0.00426314	0.274797	0.27483	-89.1112
0.7	-0.00429785	0.274711	0.274745	-89.1037
0.702	-0.00432617	0.274606	0.27464	-89.0974
0.704	-0.00434383	0.274486	0.27452	-89.0934
0.706	-0.00434648	0.274359	0.274394	-89.0924
0.708	-0.00433212	0.27424	0.274275	-89.095
0.71	-0.00430064	0.274142	0.274175	-89.1012
0.712	-0.00425195	0.274072	0.274105	-89.1112
0.714	-0.00418636	0.274034	0.274066	-89.1248
0.716	-0.00410658	0.274021	0.274052	-89.1414
0.718	-0.00401855	0.274018	0.274047	-89.1598
0.72	-0.00392933	0.274009	0.274037	-89.1784
0.722	-0.00384383	0.273985	0.274012	-89.1962
0.724	-0.003764	0.27394	0.273966	-89.2128
0.726	-0.00369088	0.273875	0.2739	-89.2279
0.728	-0.00362635	0.273792	0.273816	-89.2412
0.73	-0.00357383	0.273693	0.273716	-89.2519
0.732	-0.00353793	0.273586	0.273609	-89.2591
0.734	-0.00352234	0.273488	0.273511	-89.2621
0.736	-0.00352698	0.273417	0.27344	-89.2609
0.738	-0.00354824	0.273392	0.273415	-89.2564
0.74	-0.00358213	0.273427	0.27345	-89.2494
0.742	-0.00362655	0.273536	0.27356	-89.2404
0.744	-0.00368048	0.27373	0.273755	-89.2297
0.746	-0.00374095	0.274009	0.274035	-89.2178
0.748	-0.00380238	0.27436	0.274386	-89.206
0.75	-0.00386013	0.274756	0.274783	-89.1951
0.752	-0.00391432	0.275166	0.275194	-89.185
0.754	-0.00396852	0.275569	0.275597	-89.1749
0.756	-0.00402471	0.275945	0.275975	-89.1644
0.758	-0.00407956	0.276282	0.276312	-89.154
0.76	-0.00412498	0.27657	0.276601	-89.1455
0.762	-0.00415268	0.276799	0.27683	-89.1405
0.764	-0.00415819	0.276953	0.276985	-89.1398
0.766	-0.00414098	0.277019	0.27705	-89.1436
0.768	-0.00410277	0.276996	0.277027	-89.1514
0.77	-0.00404668	0.2769	0.276929	-89.1627
0.772	-0.00397756	0.27674	0.276769	-89.1766
0.774	-0.00390221	0.276525	0.276553	-89.1915
0.776	-0.00382727	0.276256	0.276283	-89.2063
0.778	-0.00375638	0.275937	0.275963	-89.2201
0.78	-0.00369065	0.275577	0.275601	-89.2327
0.782	-0.00363136	0.275191	0.275215	-89.244
0.784	-0.00358058	0.2748	0.274824	-89.2535
0.786	-0.00353994	0.274423	0.274446	-89.261
0.788	-0.00350989	0.274073	0.274096	-89.2663
0.79	-0.00348938	0.273762	0.273784	-89.2697
0.792	-0.00347517	0.273502	0.273524	-89.272
0.794	-0.00346124	0.273307	0.273329	-89.2744
0.796	-0.0034392	0.273178	0.273199	-89.2787
0.798	-0.00340131	0.273112	0.273133	-89.2865
0.8	-0.00334429	0.27311	0.273131	-89.2984
0.802	-0.00327088	0.273176	0.273195	-89.314
0.804	-0.0031894	0.273311	0.273329	-89.3314
0.806	-0.0031107	0.273511	0.273529	-89.3484
0.808	-0.00304276	0.273763	0.27378	-89.3632
0.81	-0.00298755	0.274049	0.274065	-89.3754
0.812	-0.00294308	0.274346	0.274362	-89.3854
0.814	-0.00290789	0.274639	0.274655	-89.3934
0.816	-0.00288325	0.274911	0.274926	-89.3991
0.818	-0.0028724	0.275145	0.27516	-89.4019
0.82	-0.00287857	0.275321	0.275336	-89.401
0.822	-0.00290286	0.275421	0.275436	-89.3961
0.824	-0.00294293	0.27543	0.275445	-89.3878
0.826	-0.00299305	0.275346	0.275363	-89.3772
0.828	-0.00304492	0.275191	0.275207	-89.3661
0.83	-0.00308888	0.274994	0.275011	-89.3564
0.832	-0.00311654	0.274788	0.274805	-89.3502
0.834	-0.00312429	0.274593	0.274611	-89.3481
0.836	-0.00311442	0.274417	0.274435	-89.3498
0.838	-0.00309257	0.274261	0.274278	-89.354
0.84	-0.00306444	0.274122	0.27414	-89.3595
0.842	-0.00303418	0.274002	0.274019	-89.3656
0.844	-0.00300473	0.273902	0.273918	-89.3715
0.846	-0.0029792	0.273821	0.273837	-89.3766
0.848	-0.00296133	0.273762	0.273778	-89.3802
0.85	-0.00295399	0.273724	0.27374	-89.3817
0.852	-0.00295716	0.273703	0.273719	-89.381
0.854	-0.00296781	0.273691	0.273707	-89.3787
0.856	-0.00298174	0.27369	0.273706	-89.3758
0.858	-0.00299628	0.273709	0.273725	-89.3728
0.86	-0.00301191	0.273753	0.273769	-89.3696
0.862	-0.0030307	0.273814	0.273831	-89.3659
0.864	-0.00305352	0.27388	0.273897	-89.3612
0.866	-0.00307921	0.27394	0.273957	-89.356
0.868	-0.00310522	0.273992	0.27401	-89.3507
0.87	-0.00312846	0.274036	0.274053	-89.3459
0.872	-0.0031468	0.274058	0.274076	-89.3421
0.874	-0.00316032	0.27404	0.274058	-89.3393
0.876	-0.00317046	0.273973	0.273991	-89.337
0.878	-0.00317851	0.273866	0.273884	-89.3351
0.88	-0.0031852	0.273737	0.273755	-89.3333
0.882	-0.00319068	0.273603	0.273622	-89.3319
0.884	-0.00319352	0.273478	0.273496	-89.331
0.886	-0.00319131	0.273367	0.273386	-89.3312
0.888	-0.00318483	0.273276	0.273294	-89.3323
0.89	-0.00318011	0.27321	0.273229	-89.3331
0.892	-0.00318364	0.273178	0.273196	-89.3323
0.894	-0.0031976	0.273183	0.273201	-89.3294
0.896	-0.00321989	0.273223	0.273242	-89.3248
0.898	-0.0032453	0.273292	0.273312	-89.3197
0.9	-0.00326711	0.273387	0.273406	-89.3153
0.902	-0.00327977	0.273496	0.273516	-89.3129
0.904	-0.00328064	0.273604	0.273624	-89.313
0.906	-0.00327013	0.273692	0.273712	-89.3155
0.908	-0.00325114	0.273749	0.273768	-89.3196
0.91	-0.00322875	0.273773	0.273792	-89.3243
0.912	-0.00320991	0.273767	0.273785	-89.3282
0.914	-0.00320202	0.273731	0.27375	-89.3298
0.916	-0.00321138	0.273668	0.273687	-89.3277
0.918	-0.00324246	0.273585	0.273604	-89.321
0.92	-0.0032971	0.273499	0.273519	-89.3093
0.922	-0.00337348	0.273433	0.273454	-89.2931
0.924	-0.0034661	0.273404	0.273426	-89.2737
0.926	-0.00356708	0.27342	0.273444	-89.2526
0.928	-0.00366789	0.273476	0.2735	-89.2316
0.93	-0.00376036	0.273554	0.27358	-89.2124
0.932	-0.00383725	0.273642	0.273669	-89.1966
0.934	-0.00389278	0.27373	0.273758	-89.1852
0.936	-0.00392345	0.273822	0.27385	-89.1791
0.938	-0.00392853	0.273933	0.273961	-89.1784
0.94	-0.0039098	0.274075	0.274103	-89.1827
0.942	-0.00387035	0.274252	0.274279	-89.1915
0.944	-0.003814	0.274456	0.274482	-89.2038
0.946	-0.00374576	0.274678	0.274704	-89.2187
0.948	-0.00367186	0.274915	0.274939	-89.2348
0.95	-0.00359916	0.275167	0.275191	-89.2506
0.952	-0.00353538	0.275442	0.275465	-89.2646
0.954	-0.00348866	0.275739	0.275761	-89.2751
0.956	-0.00346414	0.276055	0.276077	-89.281
0.958	-0.00346119	0.276381	0.276402	-89.2825
0.96	-0.00347552	0.276707	0.276729	-89.2804
0.962	-0.00350312	0.277025	0.277047	-89.2755
0.964	-0.0035412	0.277322	0.277345	-89.2684
0.966	-0.00358784	0.27758	0.277603	-89.2595
0.968	-0.0036423	0.277781	0.277805	-89.2488
0.97	-0.00370524	0.277905	0.277929	-89.2361
0.972	-0.00377756	0.277934	0.27796	-89.2213
0.974	-0.00385869	0.277864	0.277891	-89.2044
0.976	-0.00394554	0.277709	0.277737	-89.186
0.978	-0.00403386	0.277501	0.277531	-89.1672
0.98	-0.00412172	0.277271	0.277302	-89.1483
0.982	-0.00421119	0.277034	0.277066	-89.1291
0.984	-0.00430486	0.27679	0.276824	-89.109
0.986	-0.00440105	0.276534	0.276569	-89.0882
0.988	-0.00449381	0.276254	0.27629	-89.0681
0.99	-0.0045773	0.275945	0.275983	-89.0497
0.992	-0.00464949	0.275611	0.275651	-89.0335
0.994	-0.00471069	0.275273	0.275313	-89.0196
0.996	-0.00475998	0.274953	0.274994	-89.0082
0.998	-0.00479568	0.274671	0.274713	-88.9997
1	-0.00481773	0.27444	0.274483	-88.9943
1.002	-0.00482754	0.274268	0.274311	-88.9916
1.004	-0.00482662	0.274158	0.274201	-88.9914
1.006	-0.00481596	0.274114	0.274157	-88.9935
1.008	-0.00479627	0.27414	0.274182	-88.9977
1.01	-0.00476797	0.27424	0.274281	-89.0039
1.012	-0.00473108	0.274418	0.274459	-89.0123
1.014	-0.00468595	0.27468	0.27472	-89.0226
1.016	-0.00463445	0.275026	0.275065	-89.0346
1.018	-0.00458073	0.27545	0.275488	-89.0473
1.02	-0.00453086	0.275951	0.275988	-89.0593
1.022	-0.00449174	0.276531	0.276568	-89.0694
1.024	-0.00447004	0.277198	0.277234	-89.0761
1.026	-0.00447175	0.277954	0.27799	-89.0783
1.028	-0.00450249	0.278798	0.278835	-89.0748
1.03	-0.00456724	0.279725	0.279762	-89.0646
1.032	-0.00466991	0.280716	0.280755	-89.0469
1.034	-0.00481376	0.281743	0.281784	-89.0212
1.036	-0.0050017	0.282768	0.282812	-88.9866
1.038	-0.00523502	0.283751	0.2838	-88.9431
1.04	-0.00551125	0.284657	0.28471	-88.8908
1.042	-0.00582405	0.285458	0.285518	-88.8312
1.044	-0.00616641	0.286137	0.286204	-88.7654
1.046	-0.0065346	0.28668	0.286754	-88.6942
1.048	-0.00692951	0.287069	0.287152	-88.6172
1.05	-0.00735516	0.287283	0.287377	-88.5334
1.052	-0.00781449	0.287302	0.287409	-88.442
1.054	-0.00830654	0.287118	0.287238	-88.3429
1.056	-0.00882787	0.286729	0.286865	-88.2365
1.058	-0.00937537	0.286143	0.286296	-88.1234
1.06	-0.00994906	0.285373	0.285547	-88.0033
1.062	-0.0105554	0.284427	0.284623	-87.8747
1.064	-0.0112089	0.283297	0.283518	-87.7342
1.066	-0.0119304	0.281967	0.28222	-87.5772
1.068	-0.0127415	0.280436	0.280725	-87.3986
1.07	-0.0136588	0.278718	0.279053	-87.1944
1.072	-0.0146896	0.276862	0.277252	-86.9629
1.074	-0.0158296	0.274947	0.275403	-86.7049
1.076	-0.0170612	0.273089	0.273621	-86.4251
1.078	-0.0183535	0.271434	0.272054	-86.1317
1.08	-0.0196594	0.270174	0.270888	-85.8382
1.082	-0.0209084	0.26954	0.270349	-85.5644
1.084	-0.021998	0.269809	0.270704	-85.3389
1.086	-0.0227868	0.271294	0.27225	-85.1988
1.088	-0.0230866	0.274344	0.275314	-85.1898
1.09	-0.0226549	0.279334	0.280251	-85.3633
1.092	-0.0211893	0.286653	0.287435	-85.7724
1.094	-0.0183286	0.296679	0.297245	-86.4648
1.096	-0.0136605	0.309747	0.310048	-87.4748
1.098	-0.00673505	0.326111	0.326181	-88.8169
1.1	0.00291903	0.345915	0.345928	89.5165
1.102	0.0157694	0.369169	0.369505	87.554
1.104	0.0322475	0.395746	0.397058	85.3415
1.106	0.0527076	0.425423	0.428676	82.9374
1.108	0.0773772	0.457904	0.464395	80.4087
1.11	0.106306	0.492831	0.504166	77.8275
1.112	0.139325	0.529779	0.547793	75.2656
1.114	0.176017	0.56824	0.594877	72.7892
1.116	0.21571	0.60763	0.644783	70.455
1.118	0.257488	0.647294	0.696627	68.3078
1.12	0.300227	0.686549	0.749324	66.3803
1.122	0.342673	0.72473	0.801659	64.6939
1.124	0.383547	0.761203	0.852372	63.2578
1.126	0.421671	0.795341	0.900207	62.0685
1.128	0.456073	0.826548	0.944026	61.111
1.13	0.486061	0.854409	0.98299	60.3651
1.132	0.511266	0.878853	1.01675	59.8116
1.134	0.53165	0.900169	1.04545	59.4334
1.136	0.547487	0.918881	1.06962	59.2127
1.138	0.559312	0.935603	1.09004	59.1287
1.14	0.567813	0.950948	1.10757	59.1585
1.142	0.5737	0.965442	1.12304	59.2797
1.144	0.577582	0.979477	1.13709	59.4728
1.146	0.579899	0.993287	1.15017	59.7229
1.148	0.580931	1.00693	1.16249	60.0179
1.15	0.58087	1.02026	1.17402	60.3455
1.152	0.57989	1.03293	1.18457	60.6899
1.154	0.57817	1.04438	1.19374	61.0311
1.156	0.575848	1.05387	1.20093	61.3471
1.158	0.572938	1.06042	1.2053	61.618
1.16	0.569256	1.06294	1.20577	61.8287
1.162	0.564404	1.06015	1.20103	61.97
1.164	0.557798	1.05077	1.18964	62.0385
1.166	0.548734	1.03352	1.17016	62.0345
1.168	0.536462	1.00728	1.14123	61.9608
1.17	0.520246	0.971154	1.10172	61.8221
1.172	0.499412	0.924661	1.05091	61.6264
1.174	0.473421	0.867809	0.988544	61.3859
1.176	0.441964	0.801191	0.915008	61.1174
1.178	0.405085	0.726054	0.831414	60.8417
1.18	0.363311	0.64435	0.739717	60.5839
1.182	0.317731	0.558709	0.642735	60.3737
1.184	0.269981	0.47225	0.543976	60.2438
1.186	0.222091	0.388191	0.447232	60.2253
1.188	0.176224	0.309387	0.356055	60.3345
1.19	0.134339	0.238017	0.273311	60.5593
1.192	0.0978807	0.175477	0.20093	60.8474
1.194	0.0675652	0.1224	0.13981	61.1011
1.196	0.0433325	0.0787692	0.0899015	61.1839
1.198	0.0244954	0.044097	0.0504437	60.9483
1.2	0.0100347	0.017562	0.0202267	60.2569
1.202	-0.00106353	-0.00187003	0.0021513	60.3721
1.204	-0.00954266	-0.0153106	0.018041	58.0659
1.206	-0.0157708	-0.0238397	0.0285841	56.5139
1.208	-0.0198222	-0.0284609	0.0346834	55.1439
1.21	-0.0216884	-0.0300753	0.0370798	54.2032
1.212	-0.0215088	-0.0294611	0.0364772	53.8678
1.214	-0.0197082	-0.0272796	0.033654	54.1537
1.216	-0.0169785	-0.0240915	0.0294732	54.8258
1.218	-0.0141102	-0.020362	0.0247732	55.2794
1.22	-0.0117547	-0.0164631	0.0202289	54.4732
1.222	-0.0102292	-0.0126786	0.0162906	51.1032
1.224	-0.0094523	-0.00920139	0.0131913	44.2294
1.226	-0.00903558	-0.00614091	0.0109249	34.2015
1.228	-0.00849438	-0.00355217	0.00920719	22.6936
1.23	-0.00748554	-0.00145473	0.00762559	10.9977
1.232	-0.00596914	0.00016664	0.00597147	-1.59911
1.234	-0.00422415	0.00135092	0.00443491	-17.7347
1.236	-0.00271216	0.00214735	0.00345932	-38.3704
1.238	-0.0018551	0.00262163	0.00321159	-54.7163
1.24	-0.00183221	0.00285744	0.0033944	-57.3317
1.242	-0.00248876	0.00294325	0.00385443	-49.7827
1.244	-0.00339595	0.00296506	0.00450822	-41.1247
1.246	-0.00403469	0.00299533	0.00502501	-36.59
1.248	-0.00402028	0.0030762	0.00506218	-37.4222
1.25	-0.003268	0.00322719	0.00459288	-44.64
1.252	-0.0020264	0.00346465	0.00401374	-59.6775
1.254	-0.00076278	0.00379485	0.00387075	-78.6348
1.256	4.733e-05	0.00420692	0.00420719	89.3554
1.258	0.00013043	0.00469117	0.00469298	88.4074
1.26	-0.00046962	0.00524305	0.00526404	-84.8817
1.262	-0.00142085	0.00584695	0.00601711	-76.3415
1.264	-0.00226123	0.00648204	0.00686513	-70.7689
1.266	-0.00261157	0.00713028	0.0075935	-69.884
1.268	-0.00234682	0.0077616	0.00810864	-73.1766
1.27	-0.00164869	0.00833744	0.00849889	-78.8143
1.272	-0.00091548	0.0088329	0.00888022	-84.0827
1.274	-0.00057248	0.00923571	0.00925344	-86.453
1.276	-0.00087263	0.00954234	0.00958216	-84.7749
1.278	-0.00177759	0.00977059	0.00993097	-79.6888
1.28	-0.00297264	0.00995269	0.0103871	-73.3703
1.282	-0.00400738	0.0101122	0.0108773	-68.382
1.284	-0.00449686	0.0102607	0.0112029	-66.3341
1.286	-0.00429276	0.0104022	0.0112531	-67.5751
1.288	-0.00354806	0.0105333	0.0111148	-71.3844
1.29	-0.00264441	0.0106569	0.0109801	-76.0641
1.292	-0.00201735	0.0107902	0.0109772	-79.4102
1.294	-0.0019609	0.0109555	0.0111296	-79.8522
1.296	-0.0024976	0.0111728	0.0114485	-77.3991
1.298	-0.0033701	0.0114628	0.011948	-73.6165
1.3	-0.00415922	0.0118452	0.0125542	-70.6522
1.302	-0.00447655	0.012334	0.0131212	-70.0519
1.304	-0.00414109	0.012937	0.0135836	-72.2503
1.306	-0.00325825	0.0136535	0.0140369	-76.5781
1.308	-0.00216883	0.0144734	0.014635	-81.4777
1.31	-0.00129338	0.0153832	0.0154375	-85.194
1.312	-0.00094387	0.0163733	0.0164005	-86.7007
1.314	-0.00118918	0.0174379	0.0174784	-86.0987
1.316	-0.00183126	0.0185725	0.0186626	-84.3688
1.318	-0.00249801	0.0197761	0.0199333	-82.8008
1.32	-0.00281297	0.0210509	0.0212381	-82.3888
1.322	-0.00256754	0.0223902	0.0225369	-83.4583
1.324	-0.00181541	0.0237733	0.0238425	-85.6332
1.326	-0.00084448	0.0251758	0.02519	-88.0788
1.328	-4.151e-05	0.0265699	0.0265699	-89.9105
1.33	0.00028575	0.0279258	0.0279273	89.4137
1.332	4.946e-05	0.0292244	0.0292245	89.903
1.334	-0.00057784	0.0304548	0.0304603	-88.913
1.336	-0.00124174	0.0316045	0.0316289	-87.75
1.338	-0.00156782	0.0326685	0.0327061	-87.2524
1.34	-0.00133474	0.0336551	0.0336816	-87.7289
1.342	-0.00057938	0.0345749	0.0345798	-89.04
1.344	0.00041847	0.0354396	0.0354421	89.3235
1.346	0.00126439	0.0362609	0.0362829	88.0029
1.348	0.00162643	0.0370331	0.0370688	87.4853
1.35	0.00137914	0.0377339	0.0377591	87.9068
1.352	0.00065339	0.0383438	0.0383494	89.0238
1.354	-0.0002268	0.0388488	0.0388495	-89.6655
1.356	-0.00089242	0.0392383	0.0392485	-88.6971
1.358	-0.00109596	0.039516	0.0395312	-88.4113
1.36	-0.00081984	0.0396965	0.0397049	-88.8169
1.362	-0.00027884	0.0397844	0.0397854	-89.5984
1.364	0.00018274	0.0397731	0.0397735	89.7368
1.366	0.00025197	0.0396437	0.0396445	89.6358
1.368	-0.00020936	0.0393518	0.0393524	-89.6952
1.37	-0.0011036	0.0388402	0.0388559	-88.3724
1.372	-0.00214221	0.038071	0.0381312	-86.7794
1.374	-0.00297534	0.0370355	0.0371548	-85.4069
1.376	-0.00334809	0.0357519	0.0359083	-84.65
1.378	-0.00321321	0.0342697	0.03442	-84.6435
1.38	-0.00274872	0.0326667	0.0327822	-85.1902
1.382	-0.00227315	0.0310386	0.0311217	-85.8113
1.384	-0.00209916	0.0294928	0.0295674	-85.9288
1.386	-0.0023924	0.0281318	0.0282333	-85.1391
1.388	-0.00309671	0.027026	0.0272028	-83.4634
1.39	-0.00396023	0.0262058	0.0265033	-81.4065
1.392	-0.00465043	0.0256694	0.0260873	-79.7313
1.394	-0.00490315	0.0253802	0.0258494	-79.0658
1.396	-0.00463884	0.0252665	0.0256888	-79.5966
1.398	-0.00399565	0.025244	0.0255582	-81.0058
1.4	-0.00326483	0.0252398	0.0254501	-82.6296
1.402	-0.00275835	0.0251993	0.0253498	-83.7532
1.404	-0.00266916	0.0250822	0.0252238	-83.9256
1.406	-0.00298679	0.0248624	0.0250412	-83.1497
1.408	-0.00350488	0.0245267	0.0247758	-81.8675
1.41	-0.00391653	0.024076	0.0243925	-80.7604
1.412	-0.00395483	0.0235315	0.0238615	-80.4597
1.414	-0.00351442	0.0229249	0.0231928	-81.2843
1.416	-0.00269841	0.0222795	0.0224423	-83.0942
1.418	-0.00177125	0.021609	0.0216815	-85.314
1.42	-0.00104069	0.0209279	0.0209537	-87.1532
1.422	-0.00072258	0.0202447	0.0202576	-87.9558
1.424	-0.00084955	0.0195545	0.0195729	-87.5123
1.426	-0.00126179	0.0188488	0.018891	-86.1702
1.428	-0.00168159	0.0181274	0.0182052	-84.7001
1.43	-0.00183991	0.0174057	0.0175026	-83.9658
1.432	-0.0015992	0.0167209	0.0167973	-84.5368
1.434	-0.00101531	0.0161199	0.0161518	-86.396
1.436	-0.00030933	0.0156365	0.0156396	-88.8667
1.438	0.00023591	0.0152859	0.0152877	89.1158
1.44	0.00040435	0.0150662	0.0150716	88.4627
1.442	0.00014225	0.0149594	0.0149601	89.4552
1.444	-0.00041835	0.0149405	0.0149463	-88.3961
1.446	-0.00101808	0.0149842	0.0150187	-86.1131
1.448	-0.00138705	0.0150602	0.0151239	-84.7379
1.45	-0.00136652	0.0151337	0.0151953	-84.8404
1.452	-0.00097756	0.0151756	0.0152071	-86.3143
1.454	-0.00040634	0.0151616	0.0151671	-88.4648
1.456	8.221e-05	0.0150715	0.0150717	89.6875
1.458	0.00026245	0.0148931	0.0148954	88.9904
1.46	4.727e-05	0.014621	0.014621	89.8148
1.462	-0.00047456	0.014256	0.0142639	-88.0934
1.464	-0.00107925	0.0138108	0.0138529	-85.5317
1.466	-0.00150845	0.0133017	0.013387	-83.5302
1.468	-0.00158575	0.0127325	0.0128308	-82.9007
1.47	-0.00129527	0.0120971	0.0121662	-83.8885
1.472	-0.00078406	0.0114005	0.0114274	-86.0657
1.474	-0.00028971	0.0106668	0.0106707	-88.4442
1.476	-2.995e-05	0.00993145	0.0099315	-89.8272
1.478	-0.00010568	0.009234	0.0092346	-89.3443
1.48	-0.00045928	0.00861803	0.00863026	-86.9494
1.482	-0.0009034	0.0081265	0.00817656	-83.6566
1.484	-0.00120733	0.00779248	0.00788545	-81.1929
1.486	-0.00120372	0.00763184	0.00772618	-81.0369
1.488	-0.00086642	0.00764088	0.00768985	-83.5307
1.49	-0.00032252	0.00780315	0.00780981	-87.6332
1.492	0.00020475	0.0080993	0.00810189	88.5519
1.494	0.00049329	0.00850648	0.00852077	86.6811
1.496	0.00041762	0.00899283	0.00900252	87.3411
1.498	2.44e-06	0.00952084	0.00952084	89.9853
1.5	-0.00058987	0.0100522	0.0100695	-86.6417
1.502	-0.00113255	0.0105452	0.0106059	-83.87
1.504	-0.00143568	0.0109525	0.0110462	-82.5321
1.506	-0.00143111	0.0112175	0.0113084	-82.7296
1.508	-0.00120069	0.0112579	0.0113217	-83.9122
1.51	-0.00093376	0.0109531	0.0109929	-85.1273
1.512	-0.00083489	0.0101532	0.0101875	-85.2992
1.514	-0.0010263	0.00869228	0.00875266	-83.2662
1.516	-0.00148958	0.00639688	0.00656802	-76.8917
1.518	-0.00207087	0.0030969	0.00372549	-56.2297
1.52	-0.00254517	-0.00136642	0.00288877	28.2299
1.522	-0.00271093	-0.00713971	0.00763705	69.2084
1.524	-0.0024713	-0.014339	0.0145504	80.2212
1.526	-0.00186604	-0.0230129	0.0230885	85.3642
1.528	-0.00104136	-0.0331191	0.0331354	88.199
1.53	-0.0001716	-0.0445093	0.0445097	89.7791
1.532	0.00063068	-0.0569005	0.056904	-89.365
1.534	0.00137163	-0.0698323	0.0698458	-88.8748
1.536	0.00217266	-0.0826344	0.082663	-88.4939
1.538	0.00320766	-0.0944333	0.0944878	-88.0546
1.54	0.00460404	-0.104262	0.104364	-87.4716
1.542	0.00635671	-0.111304	0.111485	-86.7313
1.544	0.00831963	-0.115125	0.115425	-85.8666
1.546	0.010293	-0.115682	0.116139	-84.9154
1.548	0.0121345	-0.113127	0.113776	-83.8776
1.55	0.0137919	-0.107751	0.10863	-82.7059
1.552	0.01523	-0.100089	0.101241	-81.3479
1.554	0.0163244	-0.0908826	0.0923371	-79.8171
1.556	0.0168295	-0.0808887	0.082621	-78.2468
1.558	0.0164647	-0.0708071	0.0726962	-76.9097
1.56	0.0150662	-0.0612381	0.0630643	-76.1782
1.562	0.0127111	-0.052567	0.054082	-76.4064
1.564	0.00973564	-0.0449748	0.0460165	-77.7857
1.566	0.0066319	-0.0385252	0.0390919	-80.2326
1.568	0.00386642	-0.0331554	0.03338	-83.3485
1.57	0.00170607	-0.0287076	0.0287582	-86.599
1.572	0.00013235	-0.0250275	0.0250278	-89.697
1.574	-0.00111548	-0.0219696	0.0219979	87.0934
1.576	-0.00238626	-0.0193834	0.0195298	82.9817
1.578	-0.00392307	-0.017153	0.0175959	77.1174
1.58	-0.00572441	-0.0151907	0.0162335	69.3517
1.582	-0.00752704	-0.0134116	0.0153795	60.6975
1.584	-0.00891716	-0.0117547	0.0147543	52.816
1.586	-0.00952083	-0.0101937	0.0139484	46.9548
1.588	-0.00918415	-0.00872357	0.0126669	43.5267
1.59	-0.00805422	-0.0073603	0.0109108	42.4224
1.592	-0.00652506	-0.00613438	0.00895584	43.2324
1.594	-0.00507687	-0.005076	0.00717916	44.9951
1.596	-0.00407972	-0.00421384	0.0058652	45.9265
1.598	-0.0036483	-0.00357008	0.00510447	44.3792
1.6	-0.0036112	-0.00315461	0.00479503	41.1393
1.602	-0.00360635	-0.00296765	0.00467041	39.4508
1.604	-0.00325821	-0.00298418	0.00441829	42.4864
1.606	-0.0023588	-0.00314616	0.00393221	53.1397
1.608	-0.00097255	-0.00338779	0.00352462	73.9825
1.61	0.00058331	-0.00364672	0.00369308	-80.9123
1.612	0.00187313	-0.00387058	0.0043	-64.1758
1.614	0.00252993	-0.00404314	0.00476944	-57.9644
1.616	0.00241236	-0.00417169	0.00481897	-59.9605
1.618	0.00166233	-0.00425682	0.00456989	-68.6689
1.62	0.00063892	-0.00430846	0.00435558	-81.5648
1.622	-0.00023945	-0.00434557	0.00435216	86.8461
1.624	-0.00067433	-0.00436627	0.00441804	81.2206
1.626	-0.0006084	-0.00436559	0.00440778	82.0662
1.628	-0.0002323	-0.00435204	0.00435824	86.9446
1.63	0.00012389	-0.00431921	0.00432099	-88.357
1.632	0.00015874	-0.00425266	0.00425562	-87.8623
1.634	-0.00025159	-0.00415348	0.00416109	86.5336
1.636	-0.00098958	-0.0040139	0.00413409	76.1506
1.638	-0.00174446	-0.00381589	0.00419573	65.4322
1.64	-0.00215037	-0.00356501	0.00416334	58.9021
1.642	-0.00195248	-0.00327335	0.00381143	59.1849
1.644	-0.00112559	-0.00293587	0.00314425	69.0236
1.646	0.00010935	-0.00255811	0.00256045	-87.5523
1.648	0.00137992	-0.00215817	0.00256162	-57.4054
1.65	0.00232467	-0.00174108	0.00290438	-36.8317
1.652	0.00274634	-0.00131524	0.00304504	-25.5901
1.654	0.00268593	-0.00089962	0.00283258	-18.5177
1.656	0.00238998	-0.00049773	0.00244126	-11.7641
1.658	0.00218859	-0.00010797	0.00219125	-2.82429
1.66	0.00233631	0.00025937	0.00235066	6.33486
1.662	0.00288847	0.00060269	0.00295068	11.7859
1.664	0.00367306	0.00092948	0.00378884	14.2008
1.666	0.00437152	0.00123388	0.00454232	15.7619
1.668	0.00466756	0.00150593	0.00490448	17.8816
1.67	0.00439408	0.00174813	0.00472905	21.6945
1.672	0.00361186	0.00196701	0.00411274	28.5726
1.674	0.00258502	0.00216775	0.00337364	39.9826
1.676	0.00166593	0.00235949	0.00288834	54.7758
1.678	0.00114031	0.00254952	0.00279291	65.9027
1.68	0.00110054	0.00273883	0.00295167	68.1083
1.682	0.00140703	0.00293055	0.00325082	64.3532
1.684	0.00175624	0.00312857	0.0035878	60.6921
1.686	0.00182208	0.00332502	0.00379153	61.2777
1.688	0.00140627	0.00350199	0.0037738	68.1214
1.69	0.00053038	0.00364366	0.00368206	81.7181
1.692	-0.00057269	0.00373624	0.00377988	-81.2855
1.694	-0.001563	0.0037588	0.00407082	-67.4213
1.696	-0.00214542	0.00368972	0.00426812	-59.8238
1.698	-0.00219987	0.00352386	0.00415416	-58.0244
1.7	-0.00183285	0.00327167	0.00375009	-60.7416
1.702	-0.00132795	0.00295239	0.00323729	-65.7824
1.704	-0.00101693	0.00259941	0.00279125	-68.6338
1.706	-0.00113024	0.00225098	0.0025188	-63.3383
1.708	-0.00169556	0.00193005	0.00256905	-48.7005
1.71	-0.00252824	0.00164809	0.00301798	-33.0992
1.712	-0.00331738	0.00141252	0.00360558	-23.064
1.714	-0.00376855	0.0012174	0.00396031	-17.9026
1.716	-0.00373691	0.00104992	0.0038816	-15.6932
1.718	-0.00329051	0.00090603	0.00341297	-15.3947
1.72	-0.00267687	0.00078311	0.00278907	-16.3067
1.722	-0.00220818	0.00067807	0.00230994	-17.0703
1.724	-0.00211785	0.00059901	0.00220093	-15.793
1.726	-0.00245583	0.00054956	0.00251657	-12.6137
1.728	-0.00306936	0.00051318	0.00311196	-9.49174
1.73	-0.00367429	0.00047191	0.00370447	-7.31876
1.732	-0.00398396	0.00041208	0.00400522	-5.90538
1.734	-0.00383917	0.00031342	0.00385194	-4.66713
1.736	-0.00328038	0.00016226	0.00328439	-2.83176
1.738	-0.00252893	-3.938e-05	0.00252924	0.892126
1.74	-0.00188672	-0.00028183	0.00190765	8.49578
1.742	-0.00159942	-0.00053895	0.00168778	18.6221
1.744	-0.00174546	-0.00076964	0.00190761	23.7945
1.746	-0.00220229	-0.00095018	0.00239853	23.3378
1.748	-0.00270319	-0.00108133	0.00291144	21.8024
1.75	-0.00295679	-0.00116663	0.00317862	21.5322
1.752	-0.00277607	-0.00121189	0.00302907	23.5836
1.754	-0.00215942	-0.00123094	0.00248562	29.6846
1.756	-0.00128884	-0.00123441	0.00178462	43.7642
1.758	-0.00044664	-0.00122893	0.00130758	70.0269
1.76	0.00011163	-0.00122948	0.00123454	-84.8121
1.762	0.00026869	-0.00125505	0.00128349	-77.9161
1.764	9.126e-05	-0.00131319	0.00131636	-86.0246
1.766	-0.00020594	-0.00139559	0.0014107	81.6057
1.768	-0.00036011	-0.00148155	0.00152469	76.3384
1.77	-0.00018228	-0.00154571	0.00155642	83.2744
1.772	0.00035355	-0.00157128	0.00161056	-77.3192
1.774	0.00109778	-0.001556	0.00190427	-54.7965
1.776	0.00179456	-0.00150646	0.00234305	-40.0121
1.778	0.00220013	-0.00143204	0.00262513	-33.0597
1.78	0.00219368	-0.00134195	0.00257159	-31.4556
1.782	0.00183026	-0.00124372	0.00221285	-34.1974
1.784	0.00131613	-0.00114292	0.00174312	-40.9709
1.786	0.0009172	-0.00104354	0.00138933	-48.6867
1.788	0.00083937	-0.00094716	0.00126556	-48.4527
1.79	0.00113679	-0.00085089	0.00141997	-36.8149
1.792	0.00169078	-0.00075088	0.00185002	-23.9461
1.794	0.00226758	-0.0006488	0.00235857	-15.9669
1.796	0.0026276	-0.00054619	0.00268377	-11.7427
1.798	0.00263334	-0.00043923	0.00266972	-9.46952
1.8	0.00230736	-0.00033277	0.00233123	-8.20667
1.802	0.0018181	-0.00024509	0.00183455	-7.67751
1.804	0.00140165	-0.00019159	0.00141468	-7.78346
1.806	0.0012551	-0.00017964	0.00126789	-8.14531
1.808	0.00144854	-0.00021183	0.00146395	-8.31978
1.81	0.00189396	-0.00027865	0.00191435	-8.36963
1.812	0.00238536	-0.00035893	0.00241221	-8.55721
1.814	0.00269166	-0.00043203	0.00272611	-9.11859
1.816	0.00265943	-0.00047867	0.00270216	-10.2034
1.818	0.00228125	-0.00048264	0.00233175	-11.9458
1.82	0.00169916	-0.00044657	0.00175686	-14.7254
1.822	0.00113938	-0.00039192	0.0012049	-18.982
1.824	0.00080794	-0.00033698	0.000875399	-22.6403
1.826	0.00079618	-0.00028708	0.000846355	-19.8279
1.828	0.00103942	-0.00023615	0.00106591	-12.8
1.83	0.00134735	-0.00016687	0.00135764	-7.06016
1.832	0.00149239	-6.879e-05	0.00149397	-2.63912
1.834	0.00131191	4.351e-05	0.00131263	1.89954
1.836	0.00077782	0.00014603	0.000791409	10.6331
1.838	6.49e-06	0.00022408	0.000224174	88.341
1.84	-0.00079382	0.00026757	0.000837702	-18.6272
1.842	-0.00141543	0.00027131	0.0014412	-10.8509
1.844	-0.0017424	0.00024411	0.00175942	-7.97522
1.846	-0.00179954	0.00020008	0.00181063	-6.34432
1.848	-0.00173575	0.00014646	0.00174192	-4.82311
1.85	-0.00175017	8.988e-05	0.00175248	-2.93984
1.852	-0.00199769	4.03e-05	0.0019981	-1.15569
1.854	-0.00251686	3.19e-06	0.00251686	-0.0726196
1.856	-0.00321123	-2.027e-05	0.00321129	0.361659
1.858	-0.0038913	-2.689e-05	0.00389139	0.395924
1.86	-0.00435824	-1.073e-05	0.00435825	0.141062
1.862	-0.00449189	3.623e-05	0.00449204	-0.462118
1.864	-0.00430347	0.00012222	0.00430521	-1.62678
1.866	-0.00392914	0.00024808	0.00393696	-3.61277
1.868	-0.00356896	0.00040254	0.00359159	-6.43515
1.87	-0.00339982	0.00056981	0.00344724	-9.51435
1.872	-0.00349925	0.00074126	0.0035769	-11.9604
1.874	-0.00381247	0.00091536	0.00392082	-13.501
1.876	-0.00417879	0.00109025	0.00431867	-14.6226
1.878	-0.00440664	0.0012624	0.0045839	-15.9858
1.88	-0.00436217	0.0014259	0.0045893	-18.1015
1.882	-0.00402825	0.001573	0.00432448	-21.3303
1.884	-0.00350783	0.0017021	0.00389898	-25.884
1.886	-0.00297327	0.00181714	0.00348458	-31.4316
1.888	-0.00258639	0.00191659	0.00321912	-36.5395
1.89	-0.00242501	0.00199485	0.00314008	-39.4412
1.892	-0.00244909	0.00205048	0.00319414	-39.9375
1.894	-0.00252221	0.00208153	0.00327022	-39.5322
1.896	-0.00247719	0.00208291	0.00323651	-40.0583
1.898	-0.00219451	0.00205487	0.00300639	-43.1179
1.9	-0.00165879	0.00200237	0.00260021	-50.3612
1.902	-0.00096733	0.00192906	0.00215801	-63.3685
1.904	-0.00028689	0.00183927	0.00186151	-81.1344
1.906	0.00021989	0.00173529	0.00174917	82.7782
1.908	0.00046512	0.00161215	0.0016779	73.9067
1.91	0.0004733	0.00146483	0.0015394	72.0939
1.912	0.0003694	0.00129308	0.00134481	74.0567
1.914	0.0003213	0.0010959	0.00114203	73.6597
1.916	0.00046088	0.00087587	0.000989727	62.2468
1.918	0.00082165	0.00064988	0.00104759	38.3421
1.92	0.00132583	0.00044254	0.00139774	18.4582
1.922	0.00182492	0.0002729	0.00184521	8.50503
1.924	0.00216829	0.00015282	0.00217367	4.03151
1.926	0.00226832	8.76e-05	0.00227001	2.2116
1.928	0.00213739	7.584e-05	0.00213874	2.03215
1.93	0.00188154	0.00011346	0.00188496	3.45085
1.932	0.00165289	0.00019121	0.00166391	6.59877
1.934	0.00158219	0.00028784	0.00160816	10.3108
1.936	0.0017235	0.00037592	0.00176402	12.3043
1.938	0.00203465	0.00043511	0.00208065	12.0709
1.94	0.00239867	0.00045488	0.00244142	10.738
1.942	0.00267638	0.0004306	0.0027108	9.13993
1.944	0.00276909	0.0003635	0.00279285	7.47849
1.946	0.00266233	0.00026013	0.00267501	5.58052
1.948	0.00242917	0.00013076	0.00243269	3.08121
1.95	0.0021934	-8.36e-06	0.00219342	-0.218378
1.952	0.00207016	-0.00013572	0.0020746	-3.75095
1.954	0.00210955	-0.00023146	0.00212221	-6.26145
1.956	0.00227036	-0.00028177	0.00228778	-7.07469
1.958	0.00243824	-0.00027919	0.00245417	-6.53219
1.96	0.00247812	-0.00022365	0.00248819	-5.15697
1.962	0.00229482	-0.00012242	0.00229808	-3.05362
1.964	0.00187476	1.452e-05	0.00187482	0.443746
1.966	0.00129318	0.00018032	0.00130569	7.93809
1.968	0.0006841	0.00037313	0.000779242	28.6095
1.97	0.00018418	0.00059423	0.000622119	72.7793
1.972	-0.00012349	0.00084169	0.000850701	-81.6533
1.974	-0.00023893	0.00110019	0.00112584	-77.7472
1.976	-0.00023556	0.00134197	0.00136249	-80.0441
1.978	-0.00021678	0.00154303	0.00155818	-82.0029
1.98	-0.00025849	0.00169081	0.00171045	-81.308
1.982	-0.00036214	0.00177727	0.00181379	-78.483
1.984	-0.00044115	0.00179645	0.00184982	-76.203
1.986	-0.00034934	0.00174902	0.00178357	-78.7047
1.988	6.217e-05	0.00164103	0.00164221	87.8304
1.99	0.00088492	0.00147603	0.00172097	59.0562
1.992	0.00211678	0.00125245	0.00245955	30.6118
1.994	0.00366642	0.00096795	0.00379204	14.7889
1.996	0.00539117	0.00062592	0.00542738	6.62245
1.998	0.00714273	0.00024274	0.00714685	1.9464
2	0.00880089	-0.0001502	0.00880217	-0.977741

## Sheet: Apr30_J8
Time	Fx	Fz	F_resultant	F_direction
0	-0.00425061	0.25852	0.258554	-89.058
0.002	-0.00383166	0.258753	0.258782	-89.1516
0.004	-0.00344994	0.258944	0.258967	-89.2367
0.006	-0.00312323	0.259115	0.259134	-89.3094
0.008	-0.00286432	0.259284	0.2593	-89.3671
0.01	-0.0026775	0.259456	0.259469	-89.4087
0.012	-0.00255747	0.259626	0.259638	-89.4356
0.014	-0.00249133	0.259796	0.259808	-89.4506
0.016	-0.00246483	0.259982	0.259994	-89.4568
0.018	-0.00246873	0.260201	0.260213	-89.4564
0.02	-0.00249927	0.260452	0.260464	-89.4502
0.022	-0.00255541	0.260711	0.260724	-89.4384
0.024	-0.00263783	0.260947	0.26096	-89.4208
0.026	-0.00274791	0.261136	0.261151	-89.3971
0.028	-0.00288504	0.26127	0.261286	-89.3673
0.03	-0.00304356	0.261346	0.261363	-89.3328
0.032	-0.00321119	0.261356	0.261376	-89.2961
0.034	-0.00337107	0.261293	0.261315	-89.2608
0.036	-0.00350668	0.261152	0.261175	-89.2307
0.038	-0.00360489	0.260937	0.260962	-89.2085
0.04	-0.00365764	0.260664	0.26069	-89.1961
0.042	-0.00366297	0.260356	0.260381	-89.194
0.044	-0.00362327	0.260033	0.260058	-89.2017
0.046	-0.003542	0.259715	0.259739	-89.2186
0.048	-0.00342303	0.259418	0.259441	-89.244
0.05	-0.00327202	0.25916	0.259181	-89.2767
0.052	-0.00309761	0.258961	0.258979	-89.3147
0.054	-0.00291097	0.258841	0.258857	-89.3557
0.056	-0.00272349	0.25882	0.258834	-89.3971
0.058	-0.00254536	0.258906	0.258918	-89.4367
0.06	-0.00238647	0.259076	0.259087	-89.4722
0.062	-0.00225694	0.259289	0.259298	-89.5013
0.064	-0.00216608	0.259501	0.25951	-89.5218
0.066	-0.00212145	0.259685	0.259694	-89.5319
0.068	-0.00212775	0.25983	0.259839	-89.5308
0.07	-0.0021855	0.259935	0.259944	-89.5183
0.072	-0.00229063	0.260008	0.260018	-89.4952
0.074	-0.00243542	0.260066	0.260077	-89.4635
0.076	-0.00261078	0.260124	0.260138	-89.425
0.078	-0.00280847	0.260192	0.260207	-89.3816
0.08	-0.00302056	0.260262	0.26028	-89.3351
0.082	-0.00323792	0.260321	0.260341	-89.2874
0.084	-0.00345067	0.260358	0.260381	-89.2407
0.086	-0.00364951	0.260379	0.260405	-89.197
0.088	-0.00382596	0.260398	0.260426	-89.1582
0.09	-0.00397177	0.260432	0.260462	-89.1263
0.092	-0.00407913	0.260497	0.260529	-89.1029
0.094	-0.00414284	0.260605	0.260638	-89.0892
0.096	-0.00416212	0.260751	0.260785	-89.0855
0.098	-0.00413973	0.260915	0.260947	-89.091
0.1	-0.00408069	0.261066	0.261098	-89.1045
0.102	-0.0039912	0.261185	0.261216	-89.1245
0.104	-0.00387703	0.261264	0.261292	-89.1498
0.106	-0.00374281	0.261296	0.261323	-89.1794
0.108	-0.00359299	0.261277	0.261302	-89.2121
0.11	-0.00343334	0.261208	0.26123	-89.2469
0.112	-0.00327187	0.261096	0.261116	-89.282
0.114	-0.00311879	0.26095	0.260969	-89.3153
0.116	-0.0029847	0.260777	0.260794	-89.3443
0.118	-0.00287753	0.260584	0.2606	-89.3673
0.12	-0.00280054	0.260387	0.260402	-89.3838
0.122	-0.00275269	0.260208	0.260222	-89.3939
0.124	-0.0027303	0.260062	0.260077	-89.3985
0.126	-0.00272905	0.259952	0.259967	-89.3985
0.128	-0.002745	0.259867	0.259882	-89.3948
0.13	-0.00277389	0.259796	0.259811	-89.3883
0.132	-0.00281198	0.259736	0.259751	-89.3797
0.134	-0.00285816	0.259686	0.259702	-89.3694
0.136	-0.00291271	0.259649	0.259666	-89.3573
0.138	-0.0029741	0.259627	0.259644	-89.3437
0.14	-0.00303833	0.259622	0.259639	-89.3295
0.142	-0.00310006	0.259641	0.259659	-89.3159
0.144	-0.00315424	0.259693	0.259712	-89.3041
0.146	-0.00319698	0.259789	0.259809	-89.295
0.148	-0.00322569	0.259944	0.259964	-89.289
0.15	-0.00323962	0.260166	0.260186	-89.2866
0.152	-0.00323982	0.260452	0.260472	-89.2873
0.154	-0.00322714	0.26079	0.26081	-89.291
0.156	-0.00320085	0.261152	0.261172	-89.2978
0.158	-0.00315956	0.261497	0.261516	-89.3078
0.16	-0.00310357	0.261779	0.261797	-89.3208
0.162	-0.00303607	0.261964	0.261982	-89.336
0.164	-0.00296255	0.262048	0.262065	-89.3523
0.166	-0.00288857	0.262052	0.262068	-89.3685
0.168	-0.002817	0.26201	0.262025	-89.384
0.17	-0.00274664	0.261959	0.261974	-89.3993
0.172	-0.00267414	0.261929	0.261943	-89.4151
0.174	-0.00259727	0.261936	0.261949	-89.4319
0.176	-0.00251704	0.26198	0.261992	-89.4495
0.178	-0.00243838	0.26205	0.262061	-89.4669
0.18	-0.00236917	0.262133	0.262144	-89.4822
0.182	-0.00231816	0.262219	0.26223	-89.4935
0.184	-0.00229266	0.262299	0.262309	-89.4992
0.186	-0.00229617	0.262366	0.262376	-89.4986
0.188	-0.00232715	0.262424	0.262434	-89.4919
0.19	-0.00238056	0.262482	0.262493	-89.4804
0.192	-0.00245023	0.262543	0.262555	-89.4653
0.194	-0.00252962	0.262601	0.262613	-89.4481
0.196	-0.00261136	0.262641	0.262654	-89.4303
0.198	-0.00268785	0.26265	0.262663	-89.4137
0.2	-0.00275261	0.262622	0.262637	-89.3995
0.202	-0.00280142	0.262561	0.262576	-89.3887
0.204	-0.00283323	0.262475	0.262491	-89.3816
0.206	-0.00284952	0.262372	0.262388	-89.3778
0.208	-0.0028533	0.262258	0.262274	-89.3767
0.21	-0.0028492	0.262139	0.262154	-89.3773
0.212	-0.00284273	0.26202	0.262036	-89.3784
0.214	-0.0028375	0.261909	0.261925	-89.3793
0.216	-0.00283415	0.261811	0.261827	-89.3798
0.218	-0.00283205	0.261727	0.261743	-89.38
0.22	-0.00282927	0.261649	0.261665	-89.3805
0.222	-0.00282115	0.261563	0.261578	-89.382
0.224	-0.00280179	0.261456	0.261471	-89.386
0.226	-0.00276739	0.261324	0.261339	-89.3933
0.228	-0.00271781	0.261173	0.261187	-89.4038
0.23	-0.0026558	0.261013	0.261027	-89.417
0.232	-0.00258536	0.260863	0.260876	-89.4322
0.234	-0.00251031	0.260744	0.260756	-89.4484
0.236	-0.00243386	0.260673	0.260685	-89.4651
0.238	-0.00235944	0.26066	0.260671	-89.4814
0.24	-0.00229102	0.260712	0.260722	-89.4965
0.242	-0.00223195	0.260829	0.260838	-89.5097
0.244	-0.00218499	0.261007	0.261016	-89.5204
0.246	-0.00215389	0.261243	0.261252	-89.5276
0.248	-0.00214244	0.26153	0.261539	-89.5306
0.25	-0.00215169	0.261847	0.261856	-89.5292
0.252	-0.00217938	0.262165	0.262174	-89.5237
0.254	-0.00222196	0.262458	0.262467	-89.5149
0.256	-0.00227672	0.262708	0.262718	-89.5035
0.258	-0.00234268	0.262895	0.262906	-89.4894
0.26	-0.00241999	0.262998	0.263009	-89.4728
0.262	-0.002509	0.262988	0.263	-89.4534
0.264	-0.00260985	0.262843	0.262856	-89.4311
0.266	-0.00272201	0.262551	0.262566	-89.406
0.268	-0.00284269	0.262122	0.262137	-89.3787
0.27	-0.00296517	0.261584	0.261601	-89.3506
0.272	-0.00307883	0.260987	0.261005	-89.3241
0.274	-0.00317345	0.260387	0.260407	-89.3017
0.276	-0.00324488	0.259835	0.259855	-89.2845
0.278	-0.00329513	0.259364	0.259385	-89.2721
0.28	-0.00332774	0.258994	0.259015	-89.2639
0.282	-0.00334441	0.258734	0.258755	-89.2594
0.284	-0.00334469	0.258592	0.258613	-89.259
0.286	-0.00332627	0.258576	0.258597	-89.263
0.288	-0.00328518	0.258684	0.258705	-89.2724
0.29	-0.00321772	0.2589	0.25892	-89.2879
0.292	-0.00312389	0.259202	0.25922	-89.3095
0.294	-0.00300847	0.259566	0.259584	-89.336
0.296	-0.00287804	0.259976	0.259992	-89.3657
0.298	-0.00273758	0.26042	0.260435	-89.3977
0.3	-0.00258939	0.260893	0.260906	-89.4314
0.302	-0.00243447	0.26139	0.261401	-89.4664
0.304	-0.00227601	0.261901	0.261911	-89.5021
0.306	-0.00212137	0.26241	0.262418	-89.5368
0.308	-0.00198002	0.262897	0.262905	-89.5685
0.31	-0.00185973	0.263343	0.263349	-89.5954
0.312	-0.00176509	0.26373	0.263736	-89.6165
0.314	-0.00169783	0.264048	0.264053	-89.6316
0.316	-0.00165774	0.264287	0.264292	-89.6406
0.318	-0.00164368	0.264442	0.264447	-89.6439
0.32	-0.00165357	0.264512	0.264517	-89.6418
0.322	-0.00168482	0.264503	0.264509	-89.635
0.324	-0.00173539	0.264421	0.264427	-89.624
0.326	-0.00180328	0.264269	0.264275	-89.609
0.328	-0.00188564	0.264052	0.264059	-89.5908
0.33	-0.00197901	0.263783	0.263791	-89.5702
0.332	-0.00207956	0.263479	0.263487	-89.5478
0.334	-0.00218253	0.263162	0.263172	-89.5248
0.336	-0.00228237	0.262856	0.262866	-89.5025
0.338	-0.00237439	0.262575	0.262586	-89.4819
0.34	-0.00245597	0.262326	0.262337	-89.4636
0.342	-0.00252603	0.262107	0.262119	-89.4478
0.344	-0.00258341	0.261913	0.261926	-89.4349
0.346	-0.00262604	0.261739	0.261753	-89.4252
0.348	-0.00265272	0.261585	0.261599	-89.419
0.35	-0.00266536	0.261457	0.261471	-89.4159
0.352	-0.00266717	0.261367	0.261381	-89.4153
0.354	-0.00265992	0.261321	0.261334	-89.4168
0.356	-0.00264493	0.261312	0.261325	-89.4201
0.358	-0.00262486	0.261329	0.261342	-89.4245
0.36	-0.00260312	0.26136	0.261373	-89.4294
0.362	-0.00258364	0.261391	0.261404	-89.4337
0.364	-0.0025702	0.261412	0.261424	-89.4367
0.366	-0.00256518	0.261421	0.261434	-89.4378
0.368	-0.00257059	0.261432	0.261445	-89.4366
0.37	-0.00258914	0.261464	0.261476	-89.4326
0.372	-0.00262296	0.261525	0.261539	-89.4254
0.374	-0.00267311	0.261616	0.26163	-89.4146
0.376	-0.00274077	0.261732	0.261746	-89.4
0.378	-0.0028261	0.261871	0.261886	-89.3817
0.38	-0.00292576	0.262023	0.262039	-89.3603
0.382	-0.00303345	0.262161	0.262179	-89.3371
0.384	-0.0031429	0.262255	0.262274	-89.3134
0.386	-0.00324941	0.262287	0.262307	-89.2902
0.388	-0.00334977	0.262245	0.262266	-89.2682
0.39	-0.00344171	0.262127	0.26215	-89.2478
0.392	-0.00352342	0.261937	0.26196	-89.2293
0.394	-0.00359379	0.261685	0.261709	-89.2132
0.396	-0.00365206	0.261384	0.261409	-89.1995
0.398	-0.00369698	0.261046	0.261072	-89.1886
0.4	-0.00372675	0.260687	0.260714	-89.181
0.402	-0.00373995	0.260339	0.260366	-89.177
0.404	-0.00373728	0.260035	0.260062	-89.1766
0.406	-0.00372276	0.259802	0.259829	-89.1791
0.408	-0.00370265	0.259649	0.259675	-89.183
0.41	-0.00368271	0.259563	0.25959	-89.1871
0.412	-0.00366668	0.259525	0.259551	-89.1906
0.414	-0.00365666	0.259508	0.259534	-89.1927
0.416	-0.00365373	0.259494	0.25952	-89.1933
0.418	-0.00365748	0.259474	0.2595	-89.1924
0.42	-0.00366468	0.259446	0.259472	-89.1908
0.422	-0.0036695	0.259416	0.259442	-89.1896
0.424	-0.00366659	0.259394	0.25942	-89.1902
0.426	-0.00365311	0.259396	0.259422	-89.1931
0.428	-0.00362726	0.259436	0.259462	-89.199
0.43	-0.00358762	0.259522	0.259546	-89.208
0.432	-0.00353433	0.259658	0.259683	-89.2202
0.434	-0.00346893	0.259854	0.259877	-89.2352
0.436	-0.00339308	0.260112	0.260134	-89.2526
0.438	-0.00330936	0.260425	0.260446	-89.272
0.44	-0.00322325	0.260779	0.260799	-89.2919
0.442	-0.00314254	0.261159	0.261178	-89.3106
0.444	-0.00307452	0.261549	0.261567	-89.3265
0.446	-0.00302375	0.26193	0.261948	-89.3386
0.448	-0.00299177	0.262283	0.2623	-89.3465
0.45	-0.00297947	0.262586	0.262603	-89.3499
0.452	-0.00298913	0.262824	0.262841	-89.3484
0.454	-0.00302183	0.262982	0.262999	-89.3417
0.456	-0.00307394	0.263044	0.263062	-89.3305
0.458	-0.00313791	0.262989	0.263008	-89.3164
0.46	-0.00320559	0.262799	0.262819	-89.3011
0.462	-0.00326976	0.262469	0.262489	-89.2863
0.464	-0.0033243	0.262018	0.262039	-89.2731
0.466	-0.00336447	0.261489	0.261511	-89.2628
0.468	-0.00338705	0.260926	0.260948	-89.2563
0.47	-0.00339075	0.260365	0.260387	-89.2539
0.472	-0.00337685	0.259829	0.259851	-89.2554
0.474	-0.00334809	0.259327	0.259349	-89.2603
0.476	-0.00330649	0.258862	0.258883	-89.2682
0.478	-0.00325332	0.258439	0.258459	-89.2788
0.48	-0.00319107	0.258068	0.258088	-89.2916
0.482	-0.00312478	0.257765	0.257784	-89.3055
0.484	-0.00306135	0.257551	0.257569	-89.319
0.486	-0.00300836	0.257446	0.257463	-89.3305
0.488	-0.00297352	0.257463	0.257481	-89.3383
0.49	-0.0029631	0.257601	0.257619	-89.341
0.492	-0.00297871	0.257841	0.257858	-89.3381
0.494	-0.00301697	0.258156	0.258174	-89.3304
0.496	-0.00307188	0.258526	0.258544	-89.3192
0.498	-0.00313591	0.258932	0.258951	-89.3061
0.5	-0.00320222	0.259363	0.259383	-89.2926
0.502	-0.00326789	0.25981	0.25983	-89.2794
0.504	-0.00333365	0.260264	0.260286	-89.2662
0.506	-0.00340067	0.260714	0.260736	-89.2527
0.508	-0.00346811	0.261137	0.26116	-89.2391
0.51	-0.00353318	0.261511	0.261535	-89.2259
0.512	-0.00359256	0.261815	0.261839	-89.2138
0.514	-0.00364228	0.262032	0.262057	-89.2036
0.516	-0.00367717	0.262158	0.262183	-89.1964
0.518	-0.00369304	0.262201	0.262227	-89.1931
0.52	-0.00368944	0.26218	0.262206	-89.1938
0.522	-0.00366839	0.262122	0.262147	-89.1982
0.524	-0.00363139	0.262056	0.262081	-89.2061
0.526	-0.00357969	0.262007	0.262032	-89.2172
0.528	-0.00351634	0.261985	0.262008	-89.231
0.53	-0.00344629	0.261982	0.262005	-89.2463
0.532	-0.00337452	0.26199	0.262012	-89.2621
0.534	-0.00330408	0.262001	0.262022	-89.2775
0.536	-0.003236	0.262012	0.262031	-89.2924
0.538	-0.00317069	0.262021	0.26204	-89.3067
0.54	-0.00310876	0.262023	0.262041	-89.3202
0.542	-0.0030502	0.262007	0.262025	-89.333
0.544	-0.00299441	0.261963	0.261981	-89.3451
0.546	-0.00294252	0.261883	0.2619	-89.3563
0.548	-0.0028981	0.26176	0.261776	-89.3657
0.55	-0.00286502	0.261593	0.261609	-89.3725
0.552	-0.00284468	0.261381	0.261397	-89.3765
0.554	-0.00283482	0.261128	0.261143	-89.378
0.556	-0.00283152	0.260844	0.26086	-89.3781
0.558	-0.00283228	0.260547	0.260562	-89.3772
0.56	-0.0028372	0.260249	0.260264	-89.3754
0.562	-0.00284822	0.259958	0.259973	-89.3723
0.564	-0.00286728	0.259682	0.259697	-89.3674
0.566	-0.00289459	0.259427	0.259443	-89.3607
0.568	-0.00292912	0.259206	0.259223	-89.3526
0.57	-0.00296958	0.259036	0.259053	-89.3432
0.572	-0.00301449	0.258932	0.25895	-89.333
0.574	-0.00306217	0.2589	0.258918	-89.3224
0.576	-0.00311077	0.258932	0.258951	-89.3117
0.578	-0.00315807	0.259018	0.259037	-89.3015
0.58	-0.0032011	0.259145	0.259165	-89.2923
0.582	-0.00323577	0.259303	0.259323	-89.2851
0.584	-0.00325744	0.259479	0.2595	-89.2808
0.586	-0.00326263	0.259668	0.259688	-89.2801
0.588	-0.00325059	0.259865	0.259885	-89.2833
0.59	-0.00322291	0.260073	0.260093	-89.29
0.592	-0.00318153	0.260297	0.260316	-89.2997
0.594	-0.00312815	0.260537	0.260556	-89.3121
0.596	-0.00306564	0.260781	0.260799	-89.3265
0.598	-0.00299903	0.260995	0.261012	-89.3417
0.6	-0.00293406	0.261147	0.261164	-89.3563
0.602	-0.00287507	0.261218	0.261234	-89.3694
0.604	-0.00282454	0.26121	0.261225	-89.3805
0.606	-0.00278366	0.261144	0.261159	-89.3893
0.608	-0.00275235	0.261056	0.261071	-89.3959
0.61	-0.00272855	0.260979	0.260993	-89.401
0.612	-0.00270792	0.260937	0.260951	-89.4054
0.614	-0.00268457	0.260945	0.260959	-89.4106
0.616	-0.0026522	0.261015	0.261029	-89.4178
0.618	-0.00260699	0.261149	0.261162	-89.428
0.62	-0.00255029	0.261345	0.261358	-89.4409
0.622	-0.00248756	0.261594	0.261606	-89.4552
0.624	-0.00242542	0.261873	0.261884	-89.4694
0.626	-0.00237006	0.262148	0.262158	-89.482
0.628	-0.00232662	0.262385	0.262395	-89.492
0.63	-0.00229912	0.262553	0.262563	-89.4983
0.632	-0.00229109	0.262631	0.262641	-89.5002
0.634	-0.00230601	0.262607	0.262617	-89.4969
0.636	-0.00234786	0.262488	0.262498	-89.4875
0.638	-0.00242052	0.262296	0.262307	-89.4713
0.64	-0.0025245	0.262058	0.26207	-89.4481
0.642	-0.0026542	0.261805	0.261818	-89.4192
0.644	-0.00279954	0.261564	0.261579	-89.3868
0.646	-0.00294953	0.261353	0.26137	-89.3534
0.648	-0.0030944	0.261175	0.261193	-89.3212
0.65	-0.00322649	0.26102	0.26104	-89.2918
0.652	-0.00334007	0.260877	0.260898	-89.2665
0.654	-0.00342989	0.260737	0.26076	-89.2463
0.656	-0.00349071	0.260601	0.260625	-89.2326
0.658	-0.00351986	0.260474	0.260497	-89.2258
0.66	-0.00351966	0.260357	0.26038	-89.2255
0.662	-0.00349626	0.260248	0.260272	-89.2303
0.664	-0.00345789	0.260144	0.260167	-89.2385
0.666	-0.00341359	0.260039	0.260061	-89.2479
0.668	-0.00337118	0.259936	0.259958	-89.257
0.67	-0.00333501	0.259844	0.259865	-89.2647
0.672	-0.00330542	0.259777	0.259798	-89.271
0.674	-0.00328033	0.259747	0.259768	-89.2765
0.676	-0.00325793	0.259755	0.259776	-89.2814
0.678	-0.00323847	0.259799	0.259819	-89.2858
0.68	-0.00322433	0.259876	0.259896	-89.2892
0.682	-0.00321882	0.259983	0.260003	-89.2907
0.684	-0.00322494	0.260104	0.260124	-89.2896
0.686	-0.003245	0.260213	0.260233	-89.2855
0.688	-0.0032801	0.260282	0.260303	-89.278
0.69	-0.00332871	0.260292	0.260313	-89.2673
0.692	-0.00338581	0.260244	0.260266	-89.2546
0.694	-0.00344436	0.260148	0.260171	-89.2414
0.696	-0.0034984	0.260016	0.260039	-89.2292
0.698	-0.00354462	0.25986	0.259884	-89.2185
0.7	-0.00358182	0.259702	0.259727	-89.2098
0.702	-0.00360942	0.259566	0.259591	-89.2033
0.704	-0.00362659	0.259469	0.259494	-89.1992
0.706	-0.00363304	0.259418	0.259444	-89.1976
0.708	-0.00363004	0.25942	0.259445	-89.1983
0.71	-0.00361953	0.259474	0.259499	-89.2008
0.712	-0.00360203	0.259573	0.259598	-89.205
0.714	-0.00357565	0.259704	0.259729	-89.2112
0.716	-0.00353648	0.259849	0.259873	-89.2203
0.718	-0.00348057	0.25999	0.260013	-89.233
0.72	-0.00340631	0.260122	0.260144	-89.2498
0.722	-0.00331517	0.260241	0.260262	-89.2702
0.724	-0.00321041	0.260347	0.260366	-89.2935
0.726	-0.00309535	0.26043	0.260449	-89.319
0.728	-0.00297331	0.260486	0.260503	-89.346
0.73	-0.0028482	0.260514	0.26053	-89.3736
0.732	-0.0027243	0.260521	0.260536	-89.4009
0.734	-0.0026055	0.260511	0.260524	-89.427
0.736	-0.00249591	0.260484	0.260496	-89.451
0.738	-0.00240115	0.260447	0.260458	-89.4718
0.74	-0.0023267	0.260414	0.260425	-89.4881
0.742	-0.00227593	0.260402	0.260412	-89.4992
0.744	-0.00225149	0.260423	0.260433	-89.5047
0.746	-0.00225623	0.260482	0.260492	-89.5037
0.748	-0.00229054	0.260566	0.260576	-89.4963
0.75	-0.00235015	0.260653	0.260664	-89.4834
0.752	-0.00242762	0.260716	0.260727	-89.4665
0.754	-0.0025162	0.260731	0.260743	-89.4471
0.756	-0.00261221	0.260684	0.260697	-89.4259
0.758	-0.00271422	0.260571	0.260585	-89.4032
0.76	-0.00282074	0.2604	0.260416	-89.3794
0.762	-0.00292971	0.260194	0.26021	-89.3549
0.764	-0.00303965	0.259971	0.259989	-89.3301
0.766	-0.00315018	0.259745	0.259765	-89.3052
0.768	-0.00325991	0.259524	0.259545	-89.2803
0.77	-0.00336469	0.259321	0.259343	-89.2566
0.772	-0.00345868	0.259154	0.259177	-89.2354
0.774	-0.00353516	0.259037	0.259061	-89.2181
0.776	-0.00358715	0.258971	0.258996	-89.2064
0.778	-0.00361018	0.258958	0.258983	-89.2013
0.78	-0.00360415	0.259003	0.259029	-89.2028
0.782	-0.00357134	0.259114	0.259138	-89.2103
0.784	-0.00351411	0.259294	0.259318	-89.2235
0.786	-0.00343427	0.259544	0.259567	-89.2419
0.788	-0.00333437	0.259856	0.259877	-89.2648
0.79	-0.00322012	0.260208	0.260228	-89.291
0.792	-0.00310053	0.260572	0.260591	-89.3183
0.794	-0.00298527	0.260919	0.260936	-89.3445
0.796	-0.00288219	0.261224	0.26124	-89.3679
0.798	-0.00279667	0.261473	0.261488	-89.3872
0.8	-0.00273149	0.261661	0.261675	-89.4019
0.802	-0.00268678	0.261788	0.261802	-89.412
0.804	-0.00266069	0.261859	0.261873	-89.4179
0.806	-0.00265026	0.261879	0.261892	-89.4202
0.808	-0.00265195	0.261847	0.26186	-89.4197
0.81	-0.00266166	0.261762	0.261776	-89.4174
0.812	-0.00267548	0.261626	0.26164	-89.4141
0.814	-0.00269129	0.261443	0.261457	-89.4102
0.816	-0.00270985	0.261227	0.261241	-89.4057
0.818	-0.0027336	0.261005	0.261019	-89.3999
0.82	-0.00276362	0.260812	0.260827	-89.3929
0.822	-0.00279814	0.260677	0.260692	-89.385
0.824	-0.00283362	0.26061	0.260625	-89.377
0.826	-0.00286596	0.260608	0.260624	-89.3699
0.828	-0.00289087	0.26067	0.260686	-89.3646
0.83	-0.00290509	0.260789	0.260805	-89.3618
0.832	-0.00290733	0.260948	0.260964	-89.3617
0.834	-0.00289865	0.261121	0.261137	-89.364
0.836	-0.00288294	0.261282	0.261298	-89.3678
0.838	-0.00286645	0.261416	0.261431	-89.3718
0.84	-0.00285557	0.261519	0.261534	-89.3744
0.842	-0.00285568	0.261595	0.261611	-89.3746
0.844	-0.00287094	0.261651	0.261667	-89.3714
0.846	-0.002903	0.261693	0.26171	-89.3644
0.848	-0.00295042	0.261721	0.261737	-89.3541
0.85	-0.00301127	0.261727	0.261744	-89.3408
0.852	-0.00308587	0.261704	0.261722	-89.3244
0.854	-0.00317582	0.261651	0.261671	-89.3046
0.856	-0.00328115	0.261573	0.261593	-89.2813
0.858	-0.00339989	0.261481	0.261503	-89.2551
0.86	-0.00353046	0.261394	0.261417	-89.2262
0.862	-0.00367281	0.261326	0.261352	-89.1948
0.864	-0.00382679	0.261284	0.261312	-89.1609
0.866	-0.0039903	0.261268	0.261299	-89.125
0.868	-0.00415937	0.261279	0.261312	-89.088
0.87	-0.00432938	0.261314	0.26135	-89.0508
0.872	-0.00449546	0.261369	0.261408	-89.0146
0.874	-0.0046518	0.261441	0.261482	-88.9806
0.876	-0.00479191	0.26152	0.261564	-88.9503
0.878	-0.00491114	0.261594	0.26164	-88.9245
0.88	-0.00500884	0.261649	0.261697	-88.9033
0.882	-0.00508734	0.261671	0.26172	-88.8862
0.884	-0.00514826	0.261644	0.261695	-88.8728
0.886	-0.00518993	0.261563	0.261615	-88.8633
0.888	-0.00520943	0.261429	0.261481	-88.8584
0.89	-0.00520674	0.26125	0.261302	-88.8582
0.892	-0.00518675	0.261035	0.261086	-88.8617
0.894	-0.00515999	0.260799	0.26085	-88.8665
0.896	-0.00514486	0.260564	0.260615	-88.8688
0.898	-0.00516772	0.260356	0.260407	-88.8629
0.9	-0.00525887	0.260195	0.260248	-88.8421
0.902	-0.00544889	0.260082	0.260139	-88.7998
0.904	-0.00576727	0.259993	0.260057	-88.7292
0.906	-0.00624309	0.25988	0.259955	-88.6239
0.908	-0.00690566	0.259692	0.259784	-88.4768
0.91	-0.00778105	0.259384	0.2595	-88.2817
0.912	-0.00888711	0.258935	0.259087	-88.0343
0.914	-0.0102312	0.258351	0.258554	-87.7322
0.916	-0.0118055	0.257674	0.257944	-87.3768
0.918	-0.0135771	0.256994	0.257352	-86.9759
0.92	-0.0154793	0.25647	0.256937	-86.5461
0.922	-0.0174072	0.256323	0.256914	-86.1149
0.924	-0.0192126	0.256841	0.257559	-85.722
0.926	-0.0206978	0.258377	0.259205	-85.42
0.928	-0.0216136	0.261345	0.262237	-85.2723
0.93	-0.0216607	0.266201	0.267081	-85.3481
0.932	-0.0204912	0.273423	0.27419	-85.7141
0.934	-0.017709	0.283488	0.28404	-86.4255
0.936	-0.012871	0.296853	0.297132	-87.5173
0.938	-0.00549374	0.313919	0.313967	-88.9974
0.94	0.00493029	0.334971	0.335007	89.1567
0.942	0.0189039	0.36011	0.360606	86.995
0.944	0.0368783	0.38921	0.390953	84.5873
0.946	0.0591888	0.421917	0.426048	82.0143
0.948	0.0859788	0.45772	0.465726	79.3615
0.95	0.117124	0.496033	0.509673	76.7145
0.952	0.152181	0.536231	0.557407	74.1562
0.954	0.190391	0.577632	0.6082	71.7574
0.956	0.230763	0.619438	0.661026	69.5678
0.958	0.27221	0.660747	0.714622	67.6097
0.96	0.313674	0.700645	0.767655	65.8822
0.962	0.354202	0.738318	0.818885	64.371
0.964	0.392924	0.773089	0.867211	63.058
0.966	0.428987	0.804453	0.911688	61.9305
0.968	0.461539	0.832124	0.95155	60.985
0.97	0.489792	0.85603	0.986247	60.2233
0.972	0.513203	0.876332	1.01555	59.6457
0.974	0.531641	0.893491	1.0397	59.2467
0.976	0.545447	0.908215	1.05942	59.0122
0.978	0.555302	0.921259	1.07568	58.9199
0.98	0.561958	0.933262	1.08939	58.946
0.982	0.565999	0.944674	1.10126	59.0722
0.984	0.567742	0.955712	1.11163	59.2875
0.986	0.567336	0.966357	1.12059	59.5834
0.988	0.564942	0.976387	1.12805	59.9461
0.99	0.56089	0.98538	1.13383	60.351
0.992	0.555671	0.992746	1.13768	60.7629
0.994	0.549792	0.997768	1.13922	61.1443
0.996	0.54357	0.999654	1.13788	61.4645
0.998	0.53699	0.997555	1.1329	61.7061
1	0.529702	0.990593	1.12332	61.8651
1.002	0.521132	0.977893	1.10809	61.9463
1.004	0.510642	0.958599	1.08613	61.9559
1.006	0.497637	0.931923	1.05647	61.8983
1.008	0.481569	0.897245	1.01831	61.7767
1.01	0.4619	0.85422	0.971104	61.5987
1.012	0.438071	0.802853	0.914593	61.3812
1.014	0.409586	0.743579	0.848923	61.1527
1.016	0.376192	0.677314	0.774774	60.9514
1.018	0.338116	0.605479	0.693489	60.8198
1.02	0.296242	0.530009	0.607181	60.7975
1.022	0.252133	0.453287	0.51869	60.9158
1.024	0.207837	0.377944	0.431322	61.193
1.026	0.165526	0.306519	0.348357	61.6302
1.028	0.127057	0.241092	0.272523	62.2105
1.03	0.0936432	0.183065	0.205625	62.9088
1.032	0.0657131	0.133155	0.148487	63.7332
1.034	0.0429935	0.0915069	0.101104	64.834
1.036	0.024771	0.0578151	0.0628983	66.8072
1.038	0.0102216	0.0314401	0.0330599	71.99
1.04	-0.00131275	0.0115377	0.0116122	-83.5089
1.042	-0.0101924	-0.0028312	0.0105783	15.524
1.044	-0.016523	-0.012618	0.0207899	37.3677
1.046	-0.0203303	-0.0187239	0.0276388	42.6446
1.048	-0.0217697	-0.0219691	0.0309283	45.2612
1.05	-0.0212627	-0.0230815	0.0313824	47.3488
1.052	-0.0194915	-0.0226797	0.0299047	49.3235
1.054	-0.0172516	-0.0212657	0.0273833	50.9496
1.056	-0.0152277	-0.0192336	0.0245319	51.6306
1.058	-0.013798	-0.0168784	0.0218006	50.7343
1.06	-0.0129552	-0.0144087	0.0193765	48.0407
1.062	-0.0123816	-0.0119757	0.0172257	44.0452
1.064	-0.0116458	-0.00969219	0.0151514	39.7688
1.066	-0.0104338	-0.00763239	0.0129274	36.1856
1.068	-0.00871602	-0.00583622	0.0104895	33.8061
1.07	-0.00677313	-0.00431631	0.00803155	32.5081
1.072	-0.00507203	-0.0030567	0.0059219	31.0756
1.074	-0.00405202	-0.00201597	0.00452581	26.4514
1.076	-0.00392129	-0.00114049	0.00408378	16.2168
1.078	-0.00455598	-0.00038044	0.00457184	4.77332
1.08	-0.00554797	0.00029851	0.00555599	-3.07984
1.082	-0.00637979	0.0009157	0.00644517	-8.16796
1.084	-0.00664766	0.00148131	0.0068107	-12.5621
1.086	-0.00623166	0.00199877	0.00654436	-17.7834
1.088	-0.00533688	0.00247107	0.0058812	-24.845
1.09	-0.00438715	0.0029097	0.00526436	-33.5536
1.092	-0.00382157	0.00333585	0.0050727	-41.1177
1.094	-0.00388975	0.0037748	0.00542026	-44.1408
1.096	-0.00453973	0.00424803	0.00621731	-43.0988
1.098	-0.00544549	0.00476337	0.00723485	-41.1774
1.1	-0.00615857	0.00530688	0.00812963	-40.7517
1.102	-0.00631488	0.00584512	0.00860483	-42.7877
1.104	-0.00580281	0.00634328	0.00859708	-47.5478
1.106	-0.00481587	0.00678592	0.00832114	-54.6372
1.108	-0.00376701	0.00717983	0.00810804	-62.3155
1.11	-0.00310348	0.00754426	0.00815766	-67.6392
1.112	-0.00310484	0.00790924	0.00849683	-68.5671
1.114	-0.00375596	0.00832022	0.00912871	-65.7044
1.116	-0.00475166	0.00882907	0.0100265	-61.7116
1.118	-0.00562762	0.00947384	0.0110192	-59.289
1.12	-0.00596103	0.0102643	0.0118697	-59.8539
1.122	-0.00555504	0.011178	0.0124822	-63.5744
1.124	-0.00452354	0.0121671	0.0129808	-69.6056
1.126	-0.00323775	0.013168	0.0135602	-76.1862
1.128	-0.00216021	0.0141053	0.0142698	-81.2929
1.13	-0.00164084	0.0149009	0.014991	-83.7161
1.132	-0.00176558	0.0154961	0.0155963	-83.4999
1.134	-0.0023267	0.0158596	0.0160294	-81.6539
1.136	-0.00292745	0.0159772	0.0162431	-79.617
1.138	-0.00317087	0.0158485	0.0161626	-78.686
1.14	-0.00284626	0.0155022	0.0157613	-79.5962
1.142	-0.00202851	0.0150015	0.015138	-82.2991
1.144	-0.00104459	0.014424	0.0144618	-85.8579
1.146	-0.00032188	0.0138427	0.0138465	-88.668
1.148	-0.00018839	0.013327	0.0133284	-89.1901
1.15	-0.00071811	0.012949	0.0129689	-86.8258
1.152	-0.00169323	0.0127758	0.0128875	-82.4504
1.154	-0.00269775	0.0128536	0.0131337	-78.1467
1.156	-0.00329896	0.0131919	0.0135982	-75.9598
1.158	-0.0032382	0.0137639	0.0141397	-76.7609
1.16	-0.00254613	0.0145216	0.0147432	-80.0552
1.162	-0.00152711	0.0154052	0.0154807	-84.3388
1.164	-0.00061835	0.0163413	0.016353	-87.833
1.166	-0.00019142	0.0172455	0.0172465	-89.3641
1.168	-0.00038845	0.018032	0.0180362	-88.7659
1.17	-0.00106332	0.0186344	0.0186647	-86.7341
1.172	-0.00185223	0.0190343	0.0191243	-84.4421
1.174	-0.00234182	0.0192761	0.0194178	-83.0732
1.176	-0.00225779	0.0194478	0.0195784	-83.3779
1.178	-0.0015895	0.0196541	0.0197183	-85.3763
1.18	-0.00059548	0.0200004	0.0200093	-88.2946
1.182	0.00031269	0.0205751	0.0205775	89.1293
1.184	0.00075636	0.0214339	0.0214472	87.979
1.186	0.00056118	0.0225985	0.0226054	88.5775
1.188	-0.00016424	0.0240556	0.0240561	-89.6088
1.19	-0.00107681	0.0257608	0.0257833	-87.6064
1.192	-0.00175248	0.0276616	0.0277171	-86.3749
1.194	-0.00187585	0.0297186	0.0297778	-86.3883
1.196	-0.00137975	0.0319017	0.0319316	-87.5235
1.198	-0.00047219	0.0341691	0.0341724	-89.2083
1.2	0.00046066	0.0364493	0.0364522	89.2759
1.202	0.00103067	0.0386416	0.0386554	88.4721
1.204	0.00102106	0.0406271	0.0406399	88.5603
1.206	0.00047839	0.0422825	0.0422852	89.3518
1.208	-0.00031634	0.0435087	0.0435099	-89.5834
1.21	-0.0009814	0.0442577	0.0442685	-88.7297
1.212	-0.00120917	0.0445383	0.0445547	-88.4449
1.214	-0.00090344	0.0444174	0.0444265	-88.8348
1.216	-0.00022095	0.0440082	0.0440088	-89.7123
1.218	0.00050174	0.0434385	0.0434413	89.3382
1.22	0.000905	0.0428316	0.0428411	88.7896
1.222	0.00077294	0.042306	0.0423131	88.9533
1.224	0.00013178	0.0419595	0.0419597	89.8201
1.226	-0.00076184	0.0418549	0.0418619	-88.9572
1.228	-0.00153517	0.042018	0.0420461	-87.9076
1.23	-0.0018666	0.0424204	0.0424614	-87.4805
1.232	-0.00162935	0.0429667	0.0429975	-87.8283
1.234	-0.00094498	0.043517	0.0435273	-88.756
1.236	-0.00012436	0.0439291	0.0439293	-89.8378
1.238	0.00047397	0.0440965	0.044099	89.3842
1.24	0.00060449	0.0439677	0.0439718	89.2123
1.242	0.00024374	0.0435322	0.0435329	89.6792
1.244	-0.00040233	0.042793	0.0427949	-89.4613
1.246	-0.00099461	0.0417469	0.0417587	-88.6352
1.248	-0.00121487	0.0403741	0.0403924	-88.2765
1.25	-0.00090981	0.0386523	0.038663	-88.6516
1.252	-0.00016122	0.0365893	0.0365897	-89.7475
1.254	0.00075076	0.0342375	0.0342458	88.7438
1.256	0.00147454	0.0316919	0.0317262	87.3361
1.258	0.00174569	0.0290892	0.0291415	86.5657
1.26	0.00150355	0.02659	0.0266325	86.7636
1.262	0.00091195	0.024339	0.024356	87.8542
1.264	0.00027791	0.022434	0.0224358	89.2903
1.266	-9.09e-05	0.0209139	0.0209141	-89.751
1.268	-2.535e-05	0.0197633	0.0197633	-89.9265
1.27	0.00043085	0.0189332	0.0189381	88.6964
1.272	0.00104396	0.0183525	0.0183821	86.7443
1.274	0.00149953	0.0179303	0.0179929	85.2194
1.276	0.00154847	0.0175734	0.0176415	84.9644
1.278	0.00112267	0.0172105	0.0172471	86.2678
1.28	0.00036892	0.0168032	0.0168073	88.7423
1.282	-0.00041279	0.0163394	0.0163446	-88.5528
1.284	-0.00089989	0.0158169	0.0158425	-86.7437
1.286	-0.00088954	0.0152269	0.0152529	-86.6566
1.288	-0.00038841	0.0145521	0.0145573	-88.4711
1.29	0.00039374	0.0137762	0.0137818	88.3629
1.292	0.0011435	0.0128934	0.012944	84.9318
1.294	0.00158668	0.0119159	0.0120211	82.4153
1.296	0.00160932	0.0108711	0.0109895	81.5793
1.298	0.00130474	0.00978915	0.00987572	82.4081
1.3	0.00092647	0.00869607	0.00874528	83.9187
1.302	0.00076861	0.00761666	0.00765534	84.2377
1.304	0.00102937	0.00657597	0.00665605	81.1034
1.306	0.00171918	0.00559621	0.00585433	72.9228
1.308	0.00265251	0.00469544	0.00539286	60.5374
1.31	0.00352727	0.00388592	0.00524805	47.7698
1.312	0.00405714	0.00317227	0.00515011	38.0218
1.314	0.00409718	0.00255409	0.00482807	31.9385
1.316	0.00370497	0.00203076	0.00422502	28.7279
1.318	0.00311112	0.0016058	0.00350109	27.3005
1.32	0.00261498	0.00128895	0.00291539	26.2392
1.322	0.0024514	0.00109056	0.00268304	23.983
1.324	0.00268634	0.00101356	0.00287119	20.6716
1.326	0.00318908	0.00105185	0.00335807	18.254
1.328	0.00369452	0.00119118	0.0038818	17.8703
1.33	0.00392606	0.00141154	0.0041721	19.7751
1.332	0.0037223	0.00169031	0.00408811	24.423
1.334	0.00311045	0.00199895	0.00369739	32.7271
1.336	0.00229462	0.0023025	0.00325066	45.0982
1.338	0.00156459	0.00257572	0.00301368	58.7239
1.34	0.00116481	0.00281539	0.00304683	67.5237
1.342	0.00118372	0.00303121	0.00325414	68.6688
1.344	0.0015159	0.00323435	0.00357197	64.8881
1.346	0.00191474	0.00343222	0.00393019	60.8441
1.348	0.00210933	0.00362149	0.004191	59.7814
1.35	0.00192884	0.00378847	0.00425123	63.0178
1.352	0.00137908	0.00391952	0.00415506	70.6156
1.354	0.00064003	0.00400775	0.00405853	80.9266
1.356	-1.451e-05	0.00405372	0.00405375	-89.7949
1.358	-0.00033924	0.00406267	0.00407681	-85.2268
1.36	-0.00022572	0.0040375	0.0040438	-86.8002
1.362	0.0002498	0.00397442	0.00398226	86.4036
1.364	0.00086049	0.00386616	0.00396076	77.4522
1.366	0.00133139	0.00370716	0.00393899	70.2447
1.368	0.00146369	0.00349771	0.00379162	67.2921
1.37	0.00122212	0.00324523	0.00346772	69.3641
1.372	0.00074587	0.0029583	0.00305088	75.8491
1.374	0.00028115	0.00263848	0.00265342	83.9177
1.376	6.744e-05	0.00227958	0.00228058	88.3054
1.378	0.00022816	0.00187764	0.00189145	83.0717
1.38	0.00071377	0.0014416	0.00160863	63.6589
1.382	0.00132159	0.00099004	0.0016513	36.8379
1.384	0.00178376	0.00054053	0.00186386	16.8583
1.386	0.0018848	0.00010968	0.00188799	3.33039
1.388	0.0015563	-0.00028269	0.00158177	-10.2951
1.39	0.0009062	-0.0006198	0.00109788	-34.3704
1.392	0.00016919	-0.00089681	0.00091263	-79.3163
1.394	-0.00040018	-0.001117	0.00118652	70.2893
1.396	-0.00064172	-0.00128202	0.00143366	63.4096
1.398	-0.00055827	-0.00139101	0.00149886	68.1324
1.4	-0.00030997	-0.00144234	0.00147527	77.8712
1.402	-0.00013728	-0.00143135	0.00143792	84.5216
1.404	-0.00024691	-0.00135263	0.00137498	79.6551
1.406	-0.00071217	-0.00120498	0.0013997	59.416
1.408	-0.00143488	-0.00099114	0.00174391	34.6347
1.41	-0.00218796	-0.00071773	0.00230267	18.1614
1.412	-0.00271731	-0.00039985	0.00274657	8.37095
1.414	-0.00285511	-6.089e-05	0.00285576	1.22174
1.416	-0.00259428	0.00028034	0.00260938	-6.1675
1.418	-0.00209032	0.00062188	0.00218087	-16.568
1.42	-0.00159056	0.00097103	0.00186354	-31.4039
1.422	-0.00132445	0.00132941	0.00187657	-45.1071
1.424	-0.0014035	0.00169029	0.00219702	-50.2961
1.426	-0.0017744	0.00204086	0.00270437	-48.9951
1.428	-0.00224563	0.00236323	0.00326002	-46.4616
1.43	-0.0025756	0.00263982	0.00368814	-45.7055
1.432	-0.00258254	0.00285823	0.00385214	-47.9008
1.434	-0.00222619	0.00300958	0.00374346	-53.5096
1.436	-0.00162455	0.00308754	0.00348885	-62.2483
1.438	-0.00099966	0.00309151	0.00324912	-72.081
1.44	-0.00057759	0.00302503	0.00307968	-79.1902
1.442	-0.00048627	0.00289207	0.00293267	-80.4556
1.444	-0.00069699	0.0027016	0.00279006	-75.5336
1.446	-0.00103939	0.00247366	0.00268316	-67.2087
1.448	-0.00128177	0.00223394	0.00257554	-60.154
1.45	-0.00123649	0.00200172	0.00235283	-58.2958
1.452	-0.00084407	0.00178279	0.00197251	-64.6646
1.454	-0.00020048	0.00156977	0.00158252	-82.722
1.456	0.00048496	0.00134733	0.00143195	70.2041
1.458	0.00098367	0.00110051	0.00147605	48.2087
1.46	0.00115089	0.000823	0.00141488	35.5685
1.462	0.00098957	0.00051942	0.00111761	27.6947
1.464	0.00064705	0.0002009	0.000677521	17.2488
1.466	0.00034766	-0.00011743	0.000366957	-18.6636
1.468	0.00029099	-0.00041514	0.000506968	-54.9717
1.47	0.00056213	-0.0006708	0.000875193	-50.037
1.472	0.00109592	-0.00087254	0.00140084	-38.5258
1.474	0.00170976	-0.00102313	0.0019925	-30.8965
1.476	0.00218612	-0.00113678	0.00246402	-27.4744
1.478	0.00236806	-0.00123348	0.00267005	-27.5142
1.48	0.00222862	-0.00133054	0.00259559	-30.8382
1.482	0.00188253	-0.00143353	0.00236621	-37.289
1.484	0.00153247	-0.00153585	0.00216963	-45.0631
1.486	0.00137569	-0.00162637	0.00213016	-49.7733
1.488	0.00151409	-0.00169638	0.0022738	-48.2498
1.49	0.00190819	-0.00173807	0.0025811	-42.3287
1.492	0.00239485	-0.00173742	0.0029587	-35.9602
1.494	0.0027596	-0.00167287	0.00322706	-31.2243
1.496	0.00283268	-0.00151964	0.00321456	-28.2121
1.498	0.00256596	-0.00125688	0.00285725	-26.0969
1.5	0.00205421	-0.00087814	0.00223403	-23.1459
1.502	0.00149139	-0.00040292	0.00154486	-15.1183
1.504	0.00108339	0.00012177	0.00109021	6.41297
1.506	0.00095811	0.00064182	0.00115322	33.8174
1.508	0.00111209	0.0011204	0.00157862	45.2133
1.51	0.00141417	0.00154093	0.00209149	47.4562
1.512	0.0016648	0.00189523	0.00252259	48.7034
1.514	0.00168821	0.00217325	0.00275192	52.1595
1.516	0.00141491	0.00235794	0.00274988	59.0336
1.518	0.00091406	0.00242844	0.00259477	69.3738
1.52	0.00036164	0.00237049	0.00239792	81.3259
1.522	-3.917e-05	0.0021817	0.00218205	-88.9714
1.524	-0.00014956	0.00187057	0.00187654	-85.4287
1.526	4.139e-05	0.00146029	0.00146088	88.3765
1.528	0.00041104	0.00099064	0.00107253	67.4653
1.53	0.00075802	0.00050656	0.0009117	33.7535
1.532	0.00089091	4.526e-05	0.000892059	2.90824
1.534	0.0007106	-0.00036438	0.000798577	-27.1478
1.536	0.00025169	-0.00069445	0.000738653	-70.0779
1.538	-0.00033433	-0.00091576	0.000974881	69.9436
1.54	-0.00084914	-0.00100582	0.00131633	49.8281
1.542	-0.00113947	-0.00096091	0.00149055	40.1408
1.544	-0.00116569	-0.00080432	0.00141625	34.6055
1.546	-0.00101647	-0.00058284	0.00117171	29.8298
1.548	-0.0008648	-0.00035001	0.000932945	22.0346
1.55	-0.00088613	-0.00014908	0.000898583	9.54985
1.552	-0.00117782	-2.74e-06	0.00117782	0.133289
1.554	-0.00171492	8.912e-05	0.00171723	-2.97484
1.556	-0.00235917	0.00013842	0.00236323	-3.35788
1.558	-0.0029177	0.00015549	0.00292184	-3.05052
1.56	-0.00322694	0.00015135	0.00323049	-2.68532
1.562	-0.00322452	0.00014438	0.00322775	-2.56374
1.564	-0.00297644	0.00015166	0.0029803	-2.9169
1.566	-0.00264587	0.0001773	0.0026518	-3.83366
1.568	-0.00241746	0.00021669	0.00242715	-5.12204
1.57	-0.00241341	0.00026563	0.00242798	-6.28093
1.572	-0.00263998	0.00032144	0.00265948	-6.94208
1.574	-0.00298602	0.00038398	0.00301061	-7.3276
1.576	-0.00327389	0.00045912	0.00330593	-7.98292
1.578	-0.00334165	0.0005548	0.00338739	-9.42659
1.58	-0.00311782	0.00067141	0.00318929	-12.1528
1.582	-0.00265292	0.00079839	0.00277045	-16.749
1.584	-0.00209546	0.00091866	0.00228799	-23.6729
1.586	-0.00162665	0.0010143	0.00191698	-31.9457
1.588	-0.00138206	0.00107105	0.0017485	-37.7745
1.59	-0.00139187	0.00108285	0.00176348	-37.8823
1.592	-0.0015677	0.00105224	0.00188809	-33.8695
1.594	-0.00174459	0.00098541	0.00200365	-29.4594
1.596	-0.00175834	0.0008892	0.00197039	-26.8259
1.598	-0.0015212	0.00077135	0.00170559	-26.8881
1.6	-0.00106103	0.00063846	0.00123831	-31.0368
1.602	-0.00050725	0.00049269	0.000707139	-44.1658
1.604	-3.085e-05	0.00033422	0.000335641	-84.7263
1.606	0.00023358	0.00016796	0.000287698	35.7187
1.608	0.00024847	7.88e-06	0.000248595	1.81647
1.61	8.951e-05	-0.00012169	0.000151065	-53.6634
1.612	-8.906e-05	-0.00018982	0.000209674	64.8649
1.614	-0.00012451	-0.00017572	0.000215361	54.6797
1.616	8.078e-05	-9.009e-05	0.000121003	-48.1187
1.618	0.00051589	2.549e-05	0.000516519	2.82867
1.62	0.00106736	0.00012535	0.0010747	6.69809
1.622	0.00156983	0.00018713	0.00158094	6.79781
1.624	0.00187831	0.00021506	0.00189058	6.53173
1.626	0.0019322	0.00022311	0.00194504	6.58674
1.628	0.00178281	0.00022373	0.00179679	7.15282
1.63	0.00156933	0.00022965	0.00158604	8.32536
1.632	0.00145381	0.00025326	0.0014757	9.88201
1.634	0.00154704	0.00029851	0.00157558	10.9213
1.636	0.00185948	0.00035713	0.00189346	10.8718
1.638	0.00229764	0.00041526	0.00233486	10.2447
1.64	0.00270699	0.00046121	0.002746	9.66906
1.642	0.00294076	0.00048588	0.00298063	9.3818
1.644	0.00292402	0.00047827	0.00296288	9.28938
1.646	0.00268557	0.00042483	0.00271896	8.98913
1.648	0.00234357	0.0003156	0.00236472	7.66967
1.65	0.00205087	0.00015129	0.00205644	4.21899
1.652	0.00192515	-5.447e-05	0.00192592	-1.62069
1.654	0.00199567	-0.00027874	0.00201504	-7.9512
1.656	0.00218999	-0.00049659	0.00224559	-12.776
1.658	0.00236779	-0.00068689	0.00246541	-16.1773
1.66	0.0023872	-0.00083588	0.00252931	-19.2977
1.662	0.00217073	-0.00094006	0.00236554	-23.4156
1.664	0.0017402	-0.00100624	0.00201018	-30.0379
1.666	0.00120878	-0.00104552	0.00159821	-40.8578
1.668	0.00073349	-0.00106502	0.00129316	-55.4444
1.67	0.0004461	-0.00106523	0.00115487	-67.2769
1.672	0.00039404	-0.00104426	0.00111613	-69.3266
1.674	0.00051939	-0.00100149	0.00112816	-62.588
1.676	0.00068534	-0.0009408	0.00116396	-53.928
1.678	0.00073745	-0.00087377	0.00114338	-49.8361
1.68	0.00057202	-0.00081623	0.000996714	-54.9769
1.682	0.00018162	-0.00077926	0.000800145	-76.8804
1.684	-0.00034202	-0.00076136	0.000834654	65.8093
1.686	-0.00085011	-0.00074806	0.00113238	41.3464
1.688	-0.00120406	-0.00071871	0.00140225	30.8332
1.69	-0.0013354	-0.00065468	0.00148725	26.1164
1.692	-0.0012726	-0.00054742	0.00138534	23.2754
1.694	-0.00112446	-0.00040375	0.00119475	19.7512
1.696	-0.00102801	-0.00024195	0.0010561	13.244
1.698	-0.00108565	-7.996e-05	0.00108859	4.21233
1.7	-0.00132103	7.384e-05	0.00132309	-3.19926
1.702	-0.0016709	0.00021686	0.00168491	-7.39487
1.704	-0.0020131	0.00033882	0.00204141	-9.55377
1.706	-0.00222107	0.00041499	0.00225951	-10.5833
1.708	-0.00222311	0.00041927	0.0022623	-10.6803
1.71	-0.00203569	0.00034556	0.00206481	-9.63417
1.712	-0.00175436	0.00021322	0.00176727	-6.92958
1.714	-0.00151069	5.569e-05	0.00151172	-2.11119
1.716	-0.00141426	-9.076e-05	0.00141717	3.67192
1.718	-0.00150339	-0.00019511	0.001516	7.39452
1.72	-0.00172698	-0.00024274	0.00174396	8.00094
1.722	-0.00196786	-0.00023873	0.00198229	6.91701
1.724	-0.00209716	-0.00019596	0.0021063	5.33825
1.726	-0.00203443	-0.00012462	0.00203824	3.5053
1.728	-0.00178526	-3.115e-05	0.00178553	0.99962
1.73	-0.00143954	8.151e-05	0.00144185	-3.24076
1.732	-0.00113114	0.00021354	0.00115112	-10.6907
1.734	-0.00097749	0.00036651	0.00104394	-20.5535
1.736	-0.00102699	0.0005429	0.00116166	-27.8624
1.738	-0.00123782	0.00074667	0.00144558	-31.099
1.74	-0.00149662	0.00098191	0.00178998	-33.2683
1.742	-0.00166722	0.00124893	0.00208313	-36.8372
1.744	-0.00164938	0.00154024	0.00225672	-43.0403
1.746	-0.00142318	0.00183883	0.00232524	-52.2616
1.748	-0.00105676	0.00212197	0.00237055	-63.5263
1.75	-0.00067283	0.00236802	0.00246175	-74.1385
1.752	-0.00039183	0.00255844	0.00258827	-81.2927
1.754	-0.00027905	0.00267495	0.00268947	-84.0445
1.756	-0.00031721	0.00270001	0.00271858	-83.2993
1.758	-0.0004159	0.00262199	0.00265477	-80.9868
1.76	-0.0004552	0.00243869	0.00248081	-79.427
1.762	-0.00034225	0.00216084	0.00218778	-80.9998
1.764	-5.353e-05	0.00181461	0.0018154	-88.3103
1.766	0.00035452	0.00143407	0.00147724	76.1142
1.768	0.00077036	0.00104963	0.00130199	53.7238
1.77	0.0010775	0.00068581	0.00127724	32.476
1.772	0.00120707	0.00036643	0.00126146	16.8867
1.774	0.00116903	0.00011608	0.00117478	5.67065
1.776	0.00104867	-4.972e-05	0.00104985	-2.7145
1.778	0.00096806	-0.00013527	0.000977465	-7.95461
1.78	0.00102874	-0.00016274	0.00104153	-8.98933
1.782	0.00126467	-0.00016253	0.00127507	-7.32327
1.784	0.00162777	-0.00016329	0.00163594	-5.72847
1.786	0.00201038	-0.00018565	0.00201893	-5.27606
1.788	0.00229284	-0.00024158	0.00230553	-6.01465
1.79	0.00239473	-0.00033305	0.00241778	-7.91769
1.792	0.00230808	-0.00044993	0.00235153	-11.0307
1.794	0.00209909	-0.00057089	0.00217534	-15.2147
1.796	0.00187757	-0.00066604	0.0019922	-19.5314
1.798	0.00174702	-0.00070388	0.00188349	-21.9447
1.8	0.0017583	-0.00066207	0.00187882	-20.6334
1.802	0.00188765	-0.00053657	0.00196243	-15.868
1.804	0.00204845	-0.00034489	0.00207728	-9.55705
1.806	0.00213109	-0.00011858	0.00213439	-3.18482
1.808	0.00205289	0.00010905	0.00205578	3.04071
1.81	0.00179611	0.00030878	0.00182246	9.75471
1.812	0.00141731	0.00045834	0.00148958	17.9205
1.814	0.00102369	0.00054659	0.00116047	28.0996
1.816	0.00072756	0.00057534	0.000927556	38.3362
1.818	0.00059792	0.00055783	0.00081773	43.0134
1.82	0.0006296	0.00051544	0.00081368	39.3065
1.822	0.00074668	0.00047282	0.000883793	32.3432
1.824	0.00083952	0.00045186	0.0009534	28.2907
1.826	0.00081513	0.00046625	0.000939056	29.7693
1.828	0.00063779	0.00051787	0.000821563	39.0758
1.83	0.00034208	0.00059546	0.000686725	60.1235
1.832	1.352e-05	0.00067631	0.000676445	88.8548
1.834	-0.00025084	0.00073462	0.000776265	-71.1473
1.836	-0.00038425	0.00075351	0.000845828	-62.9808
1.838	-0.00037958	0.00072793	0.000820953	-62.4602
1.84	-0.00029293	0.0006584	0.000720624	-66.0151
1.842	-0.00021845	0.00054746	0.000589434	-68.2468
1.844	-0.00024633	0.00039992	0.000469696	-58.3691
1.846	-0.000421	0.00022268	0.000476264	-27.8758
1.848	-0.00071852	2.472e-05	0.000718945	-1.97043
1.85	-0.00105621	-0.00018282	0.00107192	9.82006
1.852	-0.00133056	-0.00038648	0.00138555	16.1967
1.854	-0.00146473	-0.00057027	0.00157183	21.2727
1.856	-0.00144356	-0.00071795	0.00161224	26.4433
1.858	-0.00131991	-0.00081723	0.00155243	31.764
1.86	-0.00118981	-0.0008648	0.00147089	36.0111
1.862	-0.00114831	-0.00086706	0.00143889	37.0555
1.864	-0.00124592	-0.00083447	0.00149955	33.8127
1.866	-0.00146646	-0.00078084	0.00166139	28.0338
1.868	-0.00173606	-0.0007253	0.00188148	22.6744
1.87	-0.0019573	-0.00068633	0.00207414	19.3233
1.872	-0.00205223	-0.00067702	0.00216102	18.2575
1.874	-0.00199523	-0.00070148	0.00211495	19.3706
1.876	-0.00182296	-0.00074751	0.00197027	22.2962
1.878	-0.00161762	-0.00078711	0.00179895	25.9469
1.88	-0.0014693	-0.00078747	0.00166702	28.189
1.882	-0.00143416	-0.00072504	0.00160702	26.8189
1.884	-0.00150849	-0.00059847	0.00162287	21.6399
1.886	-0.00162963	-0.00043015	0.00168544	14.7863
1.888	-0.0017029	-0.00025311	0.00172161	8.45424
1.89	-0.00164472	-9.809e-05	0.00164764	3.41304
1.892	-0.00142287	1.076e-05	0.00142291	-0.433273
1.894	-0.00107278	5.586e-05	0.00107423	-2.98072
1.896	-0.00068033	2.829e-05	0.000680918	-2.38114
1.898	-0.00034199	-6.928e-05	0.000348937	11.4519
1.9	-0.00012378	-0.00022684	0.000258414	61.38
1.902	-3.552e-05	-0.00043341	0.000434863	85.3148
1.904	-2.855e-05	-0.00067581	0.000676413	87.5809
1.906	-1.898e-05	-0.00093598	0.000936172	88.8383
1.908	7.222e-05	-0.001195	0.00119718	-86.5415
1.91	0.00028123	-0.00144064	0.00146783	-78.9541
1.912	0.00058384	-0.00167378	0.00177268	-70.7704
1.914	0.00090544	-0.00190859	0.00211247	-64.6202
1.916	0.00115308	-0.00216232	0.00245056	-61.9308
1.918	0.00125689	-0.00244263	0.00274704	-62.7713
1.92	0.00120324	-0.00274405	0.00299626	-66.323
1.922	0.00104241	-0.00305116	0.00322431	-71.1376
1.924	0.00086797	-0.00334051	0.00345143	-75.4348
1.926	0.00077754	-0.0035806	0.00366405	-77.7482
1.928	0.00083069	-0.0037345	0.00382577	-77.4595
1.93	0.00102461	-0.00376939	0.00390617	-74.7931
1.932	0.00129935	-0.00367021	0.00389342	-70.5047
1.934	0.00156586	-0.0034438	0.00378308	-65.5492
1.936	0.00174361	-0.00311072	0.00356606	-60.7286
1.938	0.00179492	-0.00269871	0.00324111	-56.372
1.94	0.00174049	-0.00224092	0.00283743	-52.164
1.942	0.00164794	-0.00177074	0.00241893	-47.0572
1.944	0.00159904	-0.00131497	0.00207028	-39.4322
1.946	0.00165092	-0.00089201	0.00187649	-28.3828
1.948	0.0018094	-0.00051549	0.0018814	-15.902
1.95	0.00202524	-0.00019598	0.0020347	-5.52723
1.952	0.0022149	6.179e-05	0.00221576	1.59799
1.954	0.00229769	0.00025953	0.0023123	6.44439
1.956	0.0022317	0.00040428	0.00226802	10.268
1.958	0.002031	0.00050886	0.00209378	14.0657
1.96	0.00175726	0.00058819	0.00185309	18.5064
1.962	0.00149103	0.00065138	0.0016271	23.5989
1.964	0.00129561	0.00069898	0.00147213	28.3468
1.966	0.00118897	0.00072885	0.00139459	31.5087
1.968	0.00113698	0.00074709	0.00136047	33.3082
1.97	0.00107117	0.00077218	0.00132048	35.7869
1.972	0.00092107	0.00082318	0.00123531	41.7878
1.974	0.00064472	0.0009073	0.00111304	54.6027
1.976	0.00024426	0.00102147	0.00105027	76.5516
1.978	-0.00023884	0.00116004	0.00118437	-78.366
1.98	-0.00074664	0.0013211	0.00151749	-60.5264
1.982	-0.0012367	0.0015078	0.0019501	-50.6413
1.984	-0.00170838	0.00172453	0.00242746	-45.2695
1.986	-0.00221058	0.00197622	0.00296515	-41.7962
1.988	-0.00282813	0.00226681	0.00362447	-38.713
1.99	-0.00365333	0.00259328	0.00448017	-35.3687
1.992	-0.00475165	0.00294633	0.00559098	-31.8016
1.994	-0.00613285	0.00331461	0.00697126	-28.3898
1.996	-0.00774103	0.0036839	0.0085729	-25.4494
1.998	-0.00946909	0.00403815	0.0102942	-23.0961
2	-0.0111883	0.00436166	0.0120084	-21.298

## Sheet: Apr30_J9
Time	Fx	Fz	F_resultant	F_direction
0	0.0014896	0.276712	0.276716	89.6916
0.002	0.00077241	0.275938	0.275939	89.8396
0.004	7.49e-05	0.275239	0.275239	89.9844
0.006	-0.00058256	0.274652	0.274653	-89.8785
0.008	-0.00118474	0.274182	0.274185	-89.7524
0.01	-0.00171926	0.273822	0.273828	-89.6403
0.012	-0.00217622	0.273565	0.273573	-89.5442
0.014	-0.0025484	0.273403	0.273415	-89.466
0.016	-0.00283106	0.273323	0.273338	-89.4066
0.018	-0.00302103	0.273299	0.273316	-89.3667
0.02	-0.00311715	0.273305	0.273322	-89.3465
0.022	-0.0031249	0.273323	0.273341	-89.345
0.024	-0.00306035	0.273351	0.273368	-89.3586
0.026	-0.00294699	0.273387	0.273403	-89.3824
0.028	-0.00280878	0.273427	0.273441	-89.4114
0.03	-0.0026658	0.273456	0.273469	-89.4415
0.032	-0.00253201	0.273454	0.273466	-89.4695
0.034	-0.00241396	0.273399	0.27341	-89.4941
0.036	-0.00231149	0.273276	0.273286	-89.5154
0.038	-0.00222102	0.273092	0.273101	-89.534
0.04	-0.00213942	0.272869	0.272877	-89.5508
0.042	-0.00206639	0.272638	0.272646	-89.5658
0.044	-0.00200559	0.272424	0.272432	-89.5782
0.046	-0.0019634	0.27224	0.272247	-89.5868
0.048	-0.00194534	0.272096	0.272103	-89.5904
0.05	-0.00195345	0.272004	0.272011	-89.5885
0.052	-0.00198673	0.271968	0.271975	-89.5815
0.054	-0.00204332	0.271975	0.271982	-89.5696
0.056	-0.00212166	0.272001	0.272009	-89.5531
0.058	-0.00221877	0.272026	0.272035	-89.5327
0.06	-0.00232775	0.272032	0.272042	-89.5097
0.062	-0.00243814	0.272007	0.272017	-89.4864
0.064	-0.00253842	0.271948	0.271959	-89.4652
0.066	-0.0026178	0.271862	0.271875	-89.4483
0.068	-0.00266875	0.271765	0.271778	-89.4374
0.07	-0.00269004	0.271667	0.271681	-89.4327
0.072	-0.00268557	0.271584	0.271597	-89.4334
0.074	-0.00266046	0.271531	0.271544	-89.4386
0.076	-0.00261882	0.271523	0.271536	-89.4474
0.078	-0.00256348	0.271568	0.271581	-89.4592
0.08	-0.00249637	0.271658	0.271669	-89.4735
0.082	-0.00241925	0.271775	0.271786	-89.49
0.084	-0.00233458	0.271908	0.271918	-89.5081
0.086	-0.00224594	0.272053	0.272063	-89.527
0.088	-0.0021579	0.272213	0.272221	-89.5458
0.09	-0.00207485	0.272392	0.2724	-89.5636
0.092	-0.0020008	0.272597	0.272604	-89.5795
0.094	-0.00194028	0.272829	0.272836	-89.5925
0.096	-0.0018968	0.273083	0.27309	-89.602
0.098	-0.00186958	0.273344	0.273351	-89.6081
0.1	-0.00185299	0.273597	0.273603	-89.612
0.102	-0.0018389	0.273831	0.273837	-89.6152
0.104	-0.00181933	0.274042	0.274048	-89.6196
0.106	-0.00178816	0.274226	0.274232	-89.6264
0.108	-0.00174197	0.274375	0.274381	-89.6362
0.11	-0.00167962	0.274488	0.274493	-89.6494
0.112	-0.00160079	0.27457	0.274575	-89.666
0.114	-0.00150586	0.27464	0.274644	-89.6858
0.116	-0.00139809	0.274715	0.274719	-89.7084
0.118	-0.00128487	0.274802	0.274805	-89.7321
0.12	-0.00117509	0.274895	0.274898	-89.7551
0.122	-0.0010751	0.274985	0.274987	-89.776
0.124	-0.00098829	0.275059	0.275061	-89.7941
0.126	-0.00091618	0.275108	0.27511	-89.8092
0.128	-0.00085807	0.275126	0.275127	-89.8213
0.13	-0.00081058	0.275119	0.27512	-89.8312
0.132	-0.0007688	0.275099	0.2751	-89.8399
0.134	-0.00072929	0.275077	0.275078	-89.8481
0.136	-0.00069334	0.27506	0.275061	-89.8556
0.138	-0.00066714	0.275047	0.275048	-89.861
0.14	-0.00065844	0.275033	0.275034	-89.8628
0.142	-0.00067423	0.275011	0.275011	-89.8595
0.144	-0.00072097	0.274971	0.274972	-89.8498
0.146	-0.00080428	0.274909	0.27491	-89.8324
0.148	-0.00092827	0.274818	0.27482	-89.8065
0.15	-0.00109492	0.274701	0.274703	-89.7716
0.152	-0.0013016	0.27456	0.274563	-89.7284
0.154	-0.00153819	0.2744	0.274404	-89.6788
0.156	-0.00178864	0.274225	0.274231	-89.6263
0.158	-0.00203572	0.274043	0.27405	-89.5744
0.16	-0.00226428	0.273861	0.273871	-89.5263
0.162	-0.00246209	0.273683	0.273694	-89.4846
0.164	-0.00262098	0.273508	0.27352	-89.451
0.166	-0.00273862	0.273338	0.273352	-89.426
0.168	-0.0028182	0.273181	0.273195	-89.4089
0.17	-0.00286543	0.273041	0.273056	-89.3987
0.172	-0.00288469	0.272915	0.27293	-89.3944
0.174	-0.00287736	0.272796	0.272812	-89.3957
0.176	-0.00284411	0.272676	0.272691	-89.4024
0.178	-0.00278882	0.272545	0.272559	-89.4137
0.18	-0.00271886	0.272393	0.272407	-89.4281
0.182	-0.0026413	0.27221	0.272223	-89.4441
0.184	-0.00255999	0.27199	0.272002	-89.4607
0.186	-0.0024763	0.271736	0.271747	-89.4779
0.188	-0.00239109	0.271459	0.271469	-89.4953
0.19	-0.00230555	0.271173	0.271183	-89.5129
0.192	-0.00222052	0.270893	0.270902	-89.5304
0.194	-0.00213566	0.270628	0.270636	-89.5479
0.196	-0.0020506	0.270386	0.270394	-89.5655
0.198	-0.00196616	0.270174	0.270181	-89.583
0.2	-0.00188359	0.269995	0.270002	-89.6003
0.202	-0.0018042	0.269856	0.269863	-89.6169
0.204	-0.00173155	0.269767	0.269772	-89.6322
0.206	-0.00167243	0.26974	0.269746	-89.6448
0.208	-0.00163427	0.269788	0.269793	-89.6529
0.21	-0.0016224	0.269909	0.269913	-89.6556
0.212	-0.00163929	0.270087	0.270092	-89.6522
0.214	-0.00168382	0.270307	0.270312	-89.6431
0.216	-0.00175164	0.270564	0.27057	-89.6291
0.218	-0.0018377	0.270865	0.270871	-89.6113
0.22	-0.00193839	0.271211	0.271218	-89.5905
0.222	-0.00205105	0.271596	0.271604	-89.5673
0.224	-0.0021722	0.272	0.272008	-89.5424
0.226	-0.00229716	0.272395	0.272405	-89.5168
0.228	-0.002421	0.272765	0.272776	-89.4915
0.23	-0.00253954	0.273098	0.27311	-89.4672
0.232	-0.00264936	0.273379	0.273391	-89.4448
0.234	-0.00274717	0.273596	0.273609	-89.4247
0.236	-0.00282992	0.273741	0.273755	-89.4077
0.238	-0.00289569	0.273811	0.273826	-89.3941
0.24	-0.00294299	0.27381	0.273826	-89.3842
0.242	-0.00296974	0.273748	0.273764	-89.3785
0.244	-0.00297423	0.273639	0.273655	-89.3773
0.246	-0.00295552	0.273495	0.273511	-89.3809
0.248	-0.00291289	0.273328	0.273343	-89.3894
0.25	-0.00284592	0.273153	0.273168	-89.4031
0.252	-0.00275578	0.272985	0.272999	-89.4216
0.254	-0.00264694	0.272832	0.272844	-89.4441
0.256	-0.00252681	0.272696	0.272708	-89.4691
0.258	-0.00240377	0.272585	0.272596	-89.4948
0.26	-0.00228601	0.272509	0.272518	-89.5194
0.262	-0.00218072	0.272472	0.27248	-89.5414
0.264	-0.00209269	0.272464	0.272472	-89.5599
0.266	-0.00202258	0.272461	0.272469	-89.5747
0.268	-0.00196668	0.27244	0.272447	-89.5864
0.27	-0.00191887	0.272384	0.27239	-89.5964
0.272	-0.00187252	0.272285	0.272292	-89.606
0.274	-0.00182309	0.27214	0.272147	-89.6162
0.276	-0.00177142	0.271945	0.271951	-89.6268
0.278	-0.00172435	0.271699	0.271705	-89.6364
0.28	-0.00169193	0.271418	0.271424	-89.6428
0.282	-0.00168246	0.271125	0.27113	-89.6445
0.284	-0.0016984	0.270836	0.270841	-89.6407
0.286	-0.00173768	0.270561	0.270567	-89.632
0.288	-0.00179782	0.270302	0.270308	-89.6189
0.29	-0.0018779	0.270067	0.270073	-89.6016
0.292	-0.00197855	0.269871	0.269878	-89.5799
0.294	-0.00210174	0.269732	0.26974	-89.5536
0.296	-0.00224846	0.269659	0.269668	-89.5223
0.298	-0.00241456	0.269656	0.269666	-89.487
0.3	-0.00258853	0.269723	0.269735	-89.4501
0.302	-0.00275337	0.269862	0.269876	-89.4154
0.304	-0.00289056	0.270072	0.270087	-89.3868
0.306	-0.00298489	0.270345	0.270361	-89.3674
0.308	-0.00302895	0.270669	0.270686	-89.3589
0.31	-0.00302344	0.271036	0.271053	-89.3609
0.312	-0.00297405	0.27144	0.271457	-89.3723
0.314	-0.00288859	0.271884	0.271899	-89.3913
0.316	-0.00277566	0.272359	0.272374	-89.4161
0.318	-0.00264423	0.272848	0.272861	-89.4448
0.32	-0.00250266	0.273332	0.273344	-89.4754
0.322	-0.00235717	0.2738	0.27381	-89.5067
0.324	-0.00221186	0.274246	0.274255	-89.5379
0.326	-0.00207002	0.274661	0.274669	-89.5682
0.328	-0.00193435	0.275037	0.275044	-89.597
0.33	-0.00180663	0.275369	0.275375	-89.6241
0.332	-0.00168863	0.275649	0.275654	-89.649
0.334	-0.00158278	0.275861	0.275865	-89.6713
0.336	-0.00149178	0.275989	0.275993	-89.6903
0.338	-0.00141843	0.276027	0.27603	-89.7056
0.34	-0.00136529	0.275984	0.275988	-89.7166
0.342	-0.00133348	0.275875	0.275879	-89.7231
0.344	-0.00132236	0.275709	0.275712	-89.7252
0.346	-0.00132984	0.275492	0.275495	-89.7234
0.348	-0.00135243	0.275243	0.275246	-89.7185
0.35	-0.00138577	0.274992	0.274995	-89.7113
0.352	-0.00142583	0.274766	0.274769	-89.7027
0.354	-0.00146987	0.274582	0.274586	-89.6933
0.356	-0.00151632	0.274443	0.274447	-89.6834
0.358	-0.00156418	0.274345	0.274349	-89.6733
0.36	-0.00161345	0.274285	0.27429	-89.663
0.362	-0.00166488	0.274262	0.274267	-89.6522
0.364	-0.00171833	0.274274	0.27428	-89.641
0.366	-0.00177218	0.274314	0.27432	-89.6299
0.368	-0.00182495	0.274369	0.274375	-89.6189
0.37	-0.00187602	0.274428	0.274434	-89.6083
0.372	-0.00192374	0.274477	0.274484	-89.5984
0.374	-0.00196488	0.274498	0.274505	-89.5899
0.376	-0.00199663	0.274466	0.274473	-89.5832
0.378	-0.00201735	0.274368	0.274375	-89.5787
0.38	-0.00202648	0.27421	0.274218	-89.5766
0.382	-0.00202497	0.274023	0.27403	-89.5766
0.384	-0.00201451	0.273841	0.273849	-89.5785
0.386	-0.00199683	0.273698	0.273705	-89.582
0.388	-0.00197387	0.273614	0.273621	-89.5867
0.39	-0.001947	0.273597	0.273604	-89.5923
0.392	-0.0019163	0.273632	0.273639	-89.5988
0.394	-0.00188182	0.273693	0.273699	-89.6061
0.396	-0.00184499	0.273752	0.273759	-89.6139
0.398	-0.00180891	0.2738	0.273806	-89.6215
0.4	-0.00177743	0.273836	0.273841	-89.6281
0.402	-0.0017534	0.27386	0.273866	-89.6332
0.404	-0.00173833	0.273873	0.273878	-89.6363
0.406	-0.00173329	0.27387	0.273876	-89.6374
0.408	-0.00173925	0.273853	0.273858	-89.6361
0.41	-0.00175613	0.273825	0.27383	-89.6325
0.412	-0.0017826	0.273794	0.2738	-89.627
0.414	-0.00181693	0.273765	0.273771	-89.6197
0.416	-0.00185673	0.27374	0.273746	-89.6114
0.418	-0.00189802	0.273722	0.273728	-89.6027
0.42	-0.001937	0.273717	0.273724	-89.5945
0.422	-0.00197292	0.273731	0.273738	-89.587
0.424	-0.00200927	0.273765	0.273772	-89.5795
0.426	-0.0020525	0.27382	0.273827	-89.5705
0.428	-0.00210874	0.273896	0.273904	-89.5589
0.43	-0.00218107	0.27399	0.273998	-89.5439
0.432	-0.00226957	0.27409	0.274099	-89.5256
0.434	-0.00237151	0.274188	0.274198	-89.5044
0.436	-0.0024805	0.27428	0.274291	-89.4818
0.438	-0.00258859	0.274364	0.274376	-89.4594
0.44	-0.00268834	0.274441	0.274454	-89.4388
0.442	-0.00277205	0.274515	0.274529	-89.4214
0.444	-0.00283193	0.274591	0.274606	-89.4091
0.446	-0.00286363	0.274678	0.274693	-89.4027
0.448	-0.00286855	0.274774	0.274789	-89.4019
0.45	-0.00285098	0.274873	0.274888	-89.4058
0.452	-0.00281495	0.274963	0.274977	-89.4135
0.454	-0.00276502	0.275022	0.275036	-89.424
0.456	-0.00270603	0.27503	0.275043	-89.4363
0.458	-0.00264112	0.27497	0.274982	-89.4497
0.46	-0.00257344	0.274846	0.274858	-89.4635
0.462	-0.00250911	0.274686	0.274697	-89.4766
0.464	-0.00245626	0.274521	0.274532	-89.4874
0.466	-0.0024223	0.274374	0.274384	-89.4942
0.468	-0.0024123	0.274252	0.274262	-89.496
0.47	-0.00242744	0.274157	0.274167	-89.4927
0.472	-0.0024636	0.274085	0.274096	-89.485
0.474	-0.00251097	0.274032	0.274043	-89.475
0.476	-0.00255549	0.273989	0.274001	-89.4656
0.478	-0.00258244	0.27395	0.273962	-89.4599
0.48	-0.00258012	0.273912	0.273925	-89.4603
0.482	-0.00254177	0.273881	0.273893	-89.4683
0.484	-0.0024656	0.273861	0.273872	-89.4842
0.486	-0.00235461	0.273854	0.273864	-89.5074
0.488	-0.00221631	0.273857	0.273866	-89.5363
0.49	-0.00206131	0.273863	0.27387	-89.5688
0.492	-0.00190152	0.273858	0.273864	-89.6022
0.494	-0.00174853	0.273826	0.273831	-89.6341
0.496	-0.00161274	0.273753	0.273757	-89.6625
0.498	-0.00150291	0.273637	0.273641	-89.6853
0.5	-0.00142409	0.27349	0.273494	-89.7017
0.502	-0.00137604	0.273326	0.273329	-89.7116
0.504	-0.00135522	0.273156	0.273159	-89.7157
0.506	-0.00135755	0.272985	0.272988	-89.7151
0.508	-0.00137833	0.272817	0.272821	-89.7105
0.51	-0.00141167	0.27266	0.272664	-89.7034
0.512	-0.00145228	0.272523	0.272527	-89.6947
0.514	-0.00149736	0.272413	0.272417	-89.6851
0.516	-0.00154678	0.272329	0.272334	-89.6746
0.518	-0.00160183	0.272268	0.272273	-89.6629
0.52	-0.00166297	0.272222	0.272227	-89.65
0.522	-0.00172835	0.272185	0.27219	-89.6362
0.524	-0.00179388	0.272156	0.272162	-89.6223
0.526	-0.00185396	0.272146	0.272152	-89.6097
0.528	-0.0019019	0.272157	0.272164	-89.5996
0.53	-0.00193135	0.272191	0.272198	-89.5935
0.532	-0.00193947	0.272253	0.27226	-89.5918
0.534	-0.00192914	0.272345	0.272351	-89.5942
0.536	-0.00190623	0.272461	0.272468	-89.5991
0.538	-0.00187478	0.272592	0.272598	-89.6059
0.54	-0.00183735	0.272727	0.272734	-89.614
0.542	-0.00179729	0.272862	0.272868	-89.6226
0.544	-0.00175852	0.272992	0.272998	-89.6309
0.546	-0.00172408	0.273116	0.273121	-89.6383
0.548	-0.00169347	0.273221	0.273226	-89.6449
0.55	-0.00166099	0.273293	0.273298	-89.6518
0.552	-0.00161787	0.273326	0.27333	-89.6609
0.554	-0.00155668	0.273326	0.273331	-89.6737
0.556	-0.00147535	0.273307	0.273311	-89.6907
0.558	-0.0013787	0.273277	0.273281	-89.7109
0.56	-0.00127662	0.27324	0.273243	-89.7323
0.562	-0.00118067	0.2732	0.273202	-89.7524
0.564	-0.00110072	0.273159	0.273161	-89.7691
0.566	-0.00104266	0.273122	0.273124	-89.7813
0.568	-0.00100987	0.2731	0.273102	-89.7881
0.57	-0.00100546	0.273108	0.27311	-89.7891
0.572	-0.00103074	0.27316	0.273162	-89.7838
0.574	-0.00108246	0.273253	0.273256	-89.773
0.576	-0.00115386	0.273376	0.273379	-89.7582
0.578	-0.00123792	0.273515	0.273517	-89.7407
0.58	-0.0013295	0.273655	0.273659	-89.7216
0.582	-0.00142608	0.273792	0.273795	-89.7016
0.584	-0.00152726	0.273924	0.273929	-89.6806
0.586	-0.00163283	0.274061	0.274065	-89.6586
0.588	-0.00174096	0.274207	0.274212	-89.6362
0.59	-0.00184734	0.274366	0.274372	-89.6142
0.592	-0.0019459	0.274535	0.274542	-89.5939
0.594	-0.00203057	0.274708	0.274716	-89.5765
0.596	-0.00209763	0.274881	0.274889	-89.5628
0.598	-0.00214745	0.275051	0.27506	-89.5527
0.6	-0.00218361	0.275218	0.275226	-89.5454
0.602	-0.00221012	0.275374	0.275383	-89.5402
0.604	-0.00222965	0.275515	0.275524	-89.5363
0.606	-0.00224413	0.275637	0.275646	-89.5335
0.608	-0.00225558	0.275733	0.275742	-89.5313
0.61	-0.00226474	0.275794	0.275803	-89.5295
0.612	-0.00226908	0.275805	0.275814	-89.5286
0.614	-0.00226266	0.275745	0.275754	-89.5299
0.616	-0.00223915	0.275593	0.275602	-89.5345
0.618	-0.00219568	0.27534	0.275349	-89.5431
0.62	-0.00213426	0.275007	0.275015	-89.5554
0.622	-0.00206063	0.274634	0.274641	-89.5701
0.624	-0.00198232	0.274271	0.274278	-89.5859
0.626	-0.00190618	0.273956	0.273962	-89.6013
0.628	-0.001837	0.273707	0.273713	-89.6155
0.63	-0.00177824	0.273525	0.273531	-89.6275
0.632	-0.00173242	0.273404	0.273409	-89.637
0.634	-0.00170047	0.273331	0.273337	-89.6436
0.636	-0.00168175	0.273302	0.273307	-89.6474
0.638	-0.00167487	0.273311	0.273316	-89.6489
0.64	-0.00167853	0.27336	0.273365	-89.6482
0.642	-0.0016923	0.273453	0.273458	-89.6454
0.644	-0.00171622	0.273589	0.273595	-89.6406
0.646	-0.00174888	0.273767	0.273772	-89.634
0.648	-0.00178647	0.273974	0.27398	-89.6264
0.65	-0.00182407	0.274194	0.2742	-89.6188
0.652	-0.00185756	0.274414	0.27442	-89.6122
0.654	-0.00188364	0.274626	0.274632	-89.607
0.656	-0.0018986	0.274826	0.274833	-89.6042
0.658	-0.0018986	0.275008	0.275014	-89.6044
0.66	-0.00188163	0.275159	0.275165	-89.6082
0.662	-0.00184824	0.275269	0.275275	-89.6153
0.664	-0.00180053	0.275335	0.27534	-89.6253
0.666	-0.00174115	0.275352	0.275358	-89.6377
0.668	-0.00167296	0.275318	0.275323	-89.6518
0.67	-0.00159926	0.275228	0.275233	-89.6671
0.672	-0.00152424	0.275082	0.275086	-89.6825
0.674	-0.00145273	0.274892	0.274896	-89.6972
0.676	-0.00138957	0.274686	0.27469	-89.7102
0.678	-0.00133969	0.27449	0.274493	-89.7204
0.68	-0.00130823	0.274318	0.274321	-89.7268
0.682	-0.00129919	0.274177	0.27418	-89.7285
0.684	-0.00131378	0.274061	0.274064	-89.7253
0.686	-0.00134912	0.273949	0.273952	-89.7178
0.688	-0.00139748	0.273825	0.273829	-89.7076
0.69	-0.00144724	0.273688	0.273691	-89.697
0.692	-0.00148711	0.273538	0.273542	-89.6885
0.694	-0.0015117	0.273374	0.273378	-89.6832
0.696	-0.00152241	0.273196	0.2732	-89.6807
0.698	-0.00152331	0.273011	0.273015	-89.6803
0.7	-0.00151889	0.272828	0.272832	-89.681
0.702	-0.00151552	0.272651	0.272655	-89.6815
0.704	-0.00152196	0.272483	0.272487	-89.68
0.706	-0.00154705	0.272316	0.27232	-89.6745
0.708	-0.00159684	0.272132	0.272137	-89.6638
0.71	-0.00167359	0.271916	0.271921	-89.6474
0.712	-0.00177499	0.27167	0.271676	-89.6257
0.714	-0.00189406	0.271416	0.271422	-89.6002
0.716	-0.00202131	0.271181	0.271189	-89.5729
0.718	-0.00214723	0.270993	0.271001	-89.546
0.72	-0.00226339	0.270869	0.270879	-89.5212
0.722	-0.00236332	0.270825	0.270835	-89.5
0.724	-0.00244416	0.270867	0.270878	-89.483
0.726	-0.00250779	0.270993	0.271004	-89.4698
0.728	-0.00255791	0.271198	0.27121	-89.4596
0.73	-0.00259572	0.271481	0.271493	-89.4522
0.732	-0.00261992	0.271838	0.27185	-89.4478
0.734	-0.00263001	0.272257	0.272269	-89.4465
0.736	-0.00262754	0.27272	0.272733	-89.448
0.738	-0.00261398	0.273199	0.273211	-89.4518
0.74	-0.00258928	0.273653	0.273665	-89.4579
0.742	-0.00255306	0.274042	0.274054	-89.4662
0.744	-0.00250631	0.274341	0.274353	-89.4766
0.746	-0.00245196	0.274539	0.27455	-89.4883
0.748	-0.0023939	0.274628	0.274638	-89.5006
0.75	-0.00233486	0.274603	0.274613	-89.5128
0.752	-0.00227423	0.274462	0.274471	-89.5253
0.754	-0.0022083	0.274211	0.27422	-89.5386
0.756	-0.002134	0.273872	0.273881	-89.5536
0.758	-0.00205213	0.273488	0.273496	-89.5701
0.76	-0.00196526	0.273103	0.27311	-89.5877
0.762	-0.00187404	0.272752	0.272758	-89.6063
0.764	-0.00177714	0.272459	0.272465	-89.6263
0.766	-0.00167332	0.272239	0.272244	-89.6478
0.768	-0.00156347	0.272089	0.272093	-89.6708
0.77	-0.00145322	0.271989	0.271993	-89.6939
0.772	-0.00135375	0.271915	0.271918	-89.7148
0.774	-0.00127728	0.271842	0.271845	-89.7308
0.776	-0.00123024	0.271753	0.271756	-89.7406
0.778	-0.00121142	0.271638	0.271641	-89.7445
0.78	-0.00121543	0.271504	0.271507	-89.7435
0.782	-0.00123592	0.271361	0.271364	-89.739
0.784	-0.00126668	0.27122	0.271223	-89.7324
0.786	-0.00130322	0.271088	0.271091	-89.7246
0.788	-0.00134452	0.270969	0.270972	-89.7157
0.79	-0.00139283	0.270868	0.270871	-89.7054
0.792	-0.00145115	0.270789	0.270793	-89.693
0.794	-0.00151914	0.270737	0.270741	-89.6785
0.796	-0.00159237	0.270715	0.270719	-89.663
0.798	-0.0016657	0.27073	0.270735	-89.6475
0.8	-0.00173409	0.270797	0.270803	-89.6331
0.802	-0.00179048	0.270925	0.270931	-89.6214
0.804	-0.00182683	0.271111	0.271117	-89.6139
0.806	-0.00183828	0.271347	0.271354	-89.6118
0.808	-0.001826	0.271623	0.27163	-89.6148
0.81	-0.00179616	0.271928	0.271934	-89.6216
0.812	-0.00175635	0.272248	0.272254	-89.6304
0.814	-0.00171234	0.272574	0.272579	-89.6401
0.816	-0.00166826	0.272903	0.272908	-89.6498
0.818	-0.00162841	0.273238	0.273243	-89.6585
0.82	-0.00159633	0.273577	0.273582	-89.6657
0.822	-0.00157274	0.273908	0.273913	-89.671
0.824	-0.0015557	0.274212	0.274217	-89.6749
0.826	-0.0015414	0.274475	0.274479	-89.6782
0.828	-0.00152612	0.274693	0.274697	-89.6817
0.83	-0.00150956	0.274868	0.274872	-89.6853
0.832	-0.00149496	0.274997	0.275001	-89.6885
0.834	-0.0014845	0.275071	0.275075	-89.6908
0.836	-0.00147681	0.275085	0.275089	-89.6924
0.838	-0.00147	0.275037	0.275041	-89.6938
0.84	-0.00146473	0.274931	0.274935	-89.6948
0.842	-0.00146359	0.274774	0.274778	-89.6948
0.844	-0.00146848	0.27458	0.274584	-89.6936
0.846	-0.00147935	0.274367	0.274371	-89.6911
0.848	-0.00149639	0.274158	0.274162	-89.6873
0.85	-0.00152477	0.273968	0.273972	-89.6811
0.852	-0.00157654	0.273801	0.273806	-89.6701
0.854	-0.00166758	0.273654	0.273659	-89.6509
0.856	-0.00181609	0.27351	0.273516	-89.6196
0.858	-0.00204617	0.273337	0.273345	-89.5711
0.86	-0.00238998	0.273096	0.273107	-89.4986
0.862	-0.00288467	0.272753	0.272768	-89.3941
0.864	-0.00356743	0.272276	0.2723	-89.2493
0.866	-0.00447048	0.27164	0.271677	-89.0571
0.868	-0.00561783	0.27082	0.270879	-88.8116
0.87	-0.00702484	0.269803	0.269895	-88.5085
0.872	-0.00869762	0.268597	0.268738	-88.1453
0.874	-0.0106298	0.267251	0.267463	-87.7223
0.876	-0.0127966	0.265865	0.266173	-87.2444
0.878	-0.0151466	0.264586	0.265019	-86.7236
0.88	-0.0175919	0.263609	0.264196	-86.182
0.882	-0.0200018	0.263193	0.263951	-85.6541
0.884	-0.0221944	0.263676	0.264608	-85.1886
0.886	-0.0239294	0.265494	0.266571	-84.8498
0.888	-0.0249023	0.269178	0.270327	-84.7145
0.89	-0.0247441	0.275339	0.276448	-84.8647
0.892	-0.0230229	0.284645	0.285575	-85.3758
0.894	-0.0192483	0.297789	0.29841	-86.3017
0.896	-0.0128779	0.315453	0.315716	-87.6623
0.898	-0.00332709	0.338277	0.338293	-89.4365
0.9	0.0100118	0.366776	0.366913	88.4364
0.902	0.027737	0.401255	0.402213	86.0457
0.904	0.0503847	0.441697	0.444562	83.4924
0.906	0.0783531	0.487717	0.49397	80.8733
0.908	0.111804	0.538622	0.550103	78.2734
0.91	0.150551	0.593572	0.612367	75.7678
0.912	0.193969	0.651673	0.679927	73.4245
0.914	0.24094	0.711873	0.751542	71.3011
0.916	0.289894	0.772718	0.825307	69.4359
0.918	0.33892	0.83221	0.898577	67.8412
0.92	0.385968	0.887987	0.968241	66.5076
0.922	0.429076	0.937789	1.03129	65.414
0.924	0.46662	0.980028	1.08544	64.5395
0.926	0.497538	1.01415	1.12962	63.8675
0.928	0.521509	1.04063	1.16399	63.3823
0.93	0.538982	1.06073	1.18981	63.0639
0.932	0.551011	1.07611	1.20897	62.8856
0.934	0.558923	1.08842	1.22354	62.8186
0.936	0.563926	1.09906	1.23529	62.8377
0.938	0.566847	1.10897	1.24545	62.9264
0.94	0.568092	1.11859	1.25458	63.0757
0.942	0.567795	1.12791	1.26276	63.2791
0.944	0.566055	1.13657	1.26973	63.5249
0.946	0.563094	1.14402	1.27509	63.7934
0.948	0.559261	1.14958	1.2784	64.0575
0.95	0.554897	1.15246	1.27909	64.2897
0.952	0.550157	1.15182	1.27647	64.469
0.954	0.544889	1.14678	1.26965	64.5855
0.956	0.538637	1.1364	1.25759	64.6397
0.958	0.530742	1.11968	1.2391	64.6385
0.96	0.520468	1.09568	1.21301	64.5913
0.962	0.5071	1.06347	1.17818	64.5065
0.964	0.489983	1.0223	1.13366	64.3918
0.966	0.468529	0.971679	1.07874	64.2573
0.968	0.442256	0.911505	1.01313	64.1177
0.97	0.410873	0.842184	0.937065	63.9938
0.972	0.374428	0.764743	0.851486	63.913
0.974	0.333457	0.680899	0.758167	63.9076
0.976	0.289084	0.593037	0.659744	64.0124
0.978	0.243018	0.50406	0.559584	64.2603
0.98	0.197395	0.41711	0.461461	64.6744
0.982	0.154454	0.33518	0.369055	65.2592
0.984	0.116114	0.260702	0.285391	65.9924
0.986	0.0835819	0.195325	0.212456	66.8333
0.988	0.0571644	0.139863	0.151094	67.7693
0.99	0.0363399	0.0943657	0.101121	68.9385
0.992	0.0200809	0.0582988	0.0616603	70.9938
0.994	0.00728201	0.0307891	0.0316385	76.6933
0.996	-0.0028755	0.0107727	0.0111499	-75.0548
0.998	-0.0107525	-0.00292438	0.011143	15.2149
1	-0.0163191	-0.0114883	0.0199573	35.1446
1.002	-0.0194075	-0.0160461	0.0251819	39.5839
1.004	-0.02002	-0.0176304	0.0266765	41.3684
1.006	-0.0185409	-0.0171263	0.0252404	42.7288
1.008	-0.015748	-0.0152509	0.0219224	44.0812
1.01	-0.0126169	-0.0125822	0.0178185	44.9212
1.012	-0.010008	-0.00956747	0.0138455	43.7108
1.014	-0.00838275	-0.00652458	0.0106226	37.8948
1.016	-0.00767981	-0.00367394	0.00851336	25.566
1.018	-0.00740989	-0.00115723	0.00749971	8.87639
1.02	-0.00692475	0.00096236	0.0069913	-7.91195
1.022	-0.00574163	0.00268078	0.00633663	-25.028
1.024	-0.0037799	0.00403091	0.00552593	-46.8406
1.026	-0.00140364	0.00506997	0.00526068	-74.5251
1.028	0.00074757	0.00586407	0.00591153	82.7349
1.03	0.002058	0.00647947	0.00679845	72.3792
1.032	0.00222357	0.00697373	0.00731964	72.3151
1.034	0.00139435	0.007377	0.00750762	79.2966
1.036	0.00010698	0.00769126	0.007692	89.2031
1.038	-0.00095745	0.0079114	0.00796913	-83.0995
1.04	-0.00127724	0.00804677	0.00814751	-80.9809
1.042	-0.00071937	0.00813257	0.00816432	-84.945
1.044	0.00040973	0.00821137	0.00822159	87.1434
1.046	0.00151667	0.0082982	0.00843566	79.6423
1.048	0.00200427	0.00837953	0.00861589	76.5483
1.05	0.00155145	0.00843085	0.00857241	79.5731
1.052	0.00026185	0.00841887	0.00842294	88.2185
1.054	-0.00138379	0.00831855	0.00843286	-80.5553
1.056	-0.00274672	0.00813484	0.00858604	-71.3428
1.058	-0.00331979	0.00788642	0.00855667	-67.1713
1.06	-0.00295655	0.00759097	0.00814641	-68.72
1.062	-0.00193683	0.00727115	0.00752469	-75.0844
1.064	-0.00083668	0.0069372	0.00698747	-83.1229
1.066	-0.00026096	0.00657596	0.00658114	-87.7275
1.068	-0.00056499	0.00617749	0.00620327	-84.7743
1.07	-0.001694	0.00574395	0.00598854	-73.5682
1.072	-0.00321045	0.00527952	0.00617902	-58.6964
1.074	-0.00449457	0.00480078	0.00657637	-46.8868
1.076	-0.00502681	0.00433674	0.00663899	-40.7851
1.078	-0.00462363	0.00391469	0.00605828	-40.2536
1.08	-0.00351809	0.00356757	0.00501044	-45.4001
1.082	-0.00224784	0.00333135	0.00401879	-55.9904
1.084	-0.00140537	0.00321615	0.0035098	-66.396
1.086	-0.00136762	0.00320351	0.00348323	-66.8817
1.088	-0.00212625	0.00326535	0.00389659	-56.9296
1.09	-0.00329434	0.00336349	0.00470805	-45.5951
1.092	-0.00428679	0.00345379	0.00550502	-38.8578
1.094	-0.00459157	0.00350797	0.00577827	-37.3799
1.096	-0.00400644	0.00351521	0.00532994	-41.2634
1.098	-0.00273214	0.00346651	0.00441376	-51.7565
1.1	-0.00127853	0.00334915	0.00358489	-69.1058
1.102	-0.00022843	0.00314813	0.00315641	-85.8499
1.104	2.876e-05	0.00285904	0.00285918	89.4237
1.106	-0.00052736	0.00250732	0.00256218	-78.1222
1.108	-0.00154053	0.00214324	0.00263945	-54.292
1.11	-0.00244237	0.00181677	0.00304398	-36.6439
1.112	-0.00271353	0.0015586	0.00312929	-29.8722
1.114	-0.00211953	0.00137526	0.00252661	-32.9776
1.116	-0.0008144	0.00125879	0.00149927	-57.0983
1.118	0.00073151	0.00119732	0.0014031	58.5769
1.12	0.00194492	0.00117873	0.00227423	31.2182
1.122	0.00240769	0.0011976	0.00268909	26.446
1.124	0.00204409	0.00125848	0.00240043	31.6193
1.126	0.00115145	0.00137077	0.00179021	49.9697
1.128	0.0002594	0.00154733	0.00156892	80.4832
1.13	-0.00011613	0.00179774	0.00180149	-86.304
1.132	0.00028999	0.00211591	0.00213569	82.1961
1.134	0.00137151	0.00248461	0.00283801	61.1012
1.136	0.00270089	0.0028896	0.00395532	46.9333
1.138	0.003727	0.00331939	0.00499088	41.6893
1.14	0.00402737	0.00375993	0.0055097	43.0331
1.142	0.00349906	0.00419409	0.00546203	50.1623
1.144	0.00240317	0.00459439	0.00518494	62.3875
1.146	0.00124378	0.00491882	0.00507364	75.8096
1.148	0.00053593	0.00512527	0.00515321	84.0305
1.15	0.00056931	0.00518759	0.00521874	83.7372
1.152	0.00127749	0.00510588	0.00526327	75.953
1.154	0.00227107	0.00491606	0.00541529	65.2045
1.156	0.00301842	0.00467662	0.00556611	57.1607
1.158	0.00309195	0.00443415	0.00540572	55.1118
1.16	0.00236599	0.00421063	0.00482984	60.668
1.162	0.00107439	0.00401553	0.00415678	75.0209
1.164	-0.00029476	0.00385465	0.0038659	-85.6272
1.166	-0.00121776	0.00373956	0.00393284	-71.9625
1.168	-0.00136986	0.00369376	0.00393959	-69.6523
1.17	-0.00077028	0.00373772	0.00381627	-78.3553
1.172	0.00022951	0.00387665	0.00388344	86.6119
1.174	0.00110844	0.00410781	0.00425473	74.8991
1.176	0.00141419	0.0044192	0.00463996	72.2548
1.178	0.00096777	0.00478444	0.00488134	78.5648
1.18	-5.989e-05	0.00517506	0.00517541	-89.337
1.182	-0.00123153	0.00556768	0.00570226	-77.5274
1.184	-0.00204574	0.00593635	0.00627896	-70.9854
1.186	-0.00216728	0.00625158	0.0066166	-70.8797
1.188	-0.00158021	0.0064826	0.00667242	-76.3006
1.19	-0.00059108	0.00659433	0.00662077	-84.878
1.192	0.00031606	0.0065526	0.00656022	87.2385
1.194	0.00070219	0.00633677	0.00637556	83.6767
1.196	0.00037348	0.00594421	0.00595593	86.4048
1.198	-0.00053062	0.00538997	0.00541603	-84.3776
1.2	-0.00160281	0.00470711	0.00497251	-71.1959
1.202	-0.00235612	0.00394027	0.00459097	-59.1223
1.204	-0.00244737	0.00313482	0.00397702	-52.0207
1.206	-0.00183447	0.00233246	0.00296743	-51.8151
1.208	-0.00079537	0.00156955	0.00175957	-63.1264
1.21	0.00019929	0.00086915	0.000891705	77.0857
1.212	0.00070042	0.00023614	0.000739155	18.631
1.214	0.00048488	-0.00033015	0.000586607	-34.2506
1.216	-0.00034342	-0.00081667	0.000885939	67.1926
1.218	-0.00140353	-0.00119685	0.00184455	40.4556
1.22	-0.00221361	-0.00144409	0.002643	33.1192
1.222	-0.00240985	-0.00153886	0.00285928	32.5611
1.224	-0.0019085	-0.00147887	0.00241442	37.7716
1.226	-0.00093848	-0.00128908	0.00159451	53.9445
1.228	6.836e-05	-0.00101089	0.0010132	-86.1313
1.23	0.00067657	-0.00068552	0.000963164	-45.3765
1.232	0.00064505	-0.00034956	0.000733677	-28.4538
1.234	3.526e-05	-3.002e-05	4.63084e-05	-40.4107
1.236	-0.0008189	0.00025925	0.000858957	-17.5669
1.238	-0.00146559	0.00051323	0.00155286	-19.2996
1.24	-0.00154354	0.00073577	0.00170993	-25.4861
1.242	-0.00094916	0.00093797	0.00133443	-44.6603
1.244	0.00011512	0.00112488	0.00113076	84.1567
1.246	0.00123304	0.00129286	0.00178658	46.3567
1.248	0.00196445	0.00144051	0.00243601	36.2522
1.25	0.00204517	0.00156799	0.00257707	37.4766
1.252	0.00150471	0.0016715	0.00224901	48.006
1.254	0.00064985	0.0017483	0.00186517	69.6097
1.256	-7.703e-05	0.00179877	0.00180042	-87.5479
1.258	-0.00030127	0.00182239	0.00184712	-80.613
1.26	0.00011338	0.00181937	0.0018229	86.434
1.262	0.00100557	0.00179059	0.00205363	60.682
1.264	0.00199263	0.00173019	0.00263896	40.9676
1.266	0.00264687	0.0016282	0.00310756	31.5974
1.268	0.00269202	0.00148366	0.0030738	28.8606
1.27	0.0021296	0.00130638	0.00249836	31.5266
1.272	0.00123702	0.00111063	0.00166244	41.9184
1.274	0.00043932	0.00091407	0.00101416	64.3301
1.276	0.00011457	0.00072983	0.000738768	81.0784
1.278	0.00042326	0.0005556	0.000698456	52.6996
1.28	0.00123698	0.00038054	0.00129419	17.0998
1.282	0.00219815	0.00020081	0.0022073	5.21972
1.284	0.00288358	2.089e-05	0.00288366	0.41507
1.286	0.00299583	-0.00015614	0.0029999	-2.98351
1.288	0.00249523	-0.00033223	0.00251725	-7.5841
1.29	0.00161499	-0.00050806	0.00169302	-17.4631
1.292	0.00075215	-0.00067863	0.00101305	-42.0585
1.294	0.00028465	-0.00083625	0.000883368	-71.202
1.296	0.00039978	-0.00097232	0.0010513	-67.6494
1.298	0.00101154	-0.00107611	0.0014769	-46.7716
1.3	0.001803	-0.00113421	0.00213008	-32.1727
1.302	0.00237377	-0.00112952	0.0026288	-25.4467
1.304	0.00242496	-0.00104536	0.00264068	-23.3201
1.306	0.00189687	-0.00087416	0.00208861	-24.7423
1.308	0.00099685	-0.00062026	0.00117407	-31.8907
1.31	0.00010511	-0.00030123	0.000319042	-70.7643
1.312	-0.00039814	5.297e-05	0.000401648	-7.57834
1.314	-0.00030639	0.0004148	0.000515688	-53.5488
1.316	0.00031819	0.00077066	0.000833764	67.5653
1.318	0.00117335	0.00111083	0.00161576	43.4322
1.32	0.00185517	0.00141941	0.00233589	37.42
1.322	0.00204074	0.00167975	0.00264314	39.4581
1.324	0.00163131	0.00188063	0.00248957	49.0607
1.326	0.00079293	0.00201827	0.00216844	68.5513
1.328	-0.00012183	0.00209985	0.00210338	-86.6795
1.33	-0.00073456	0.00214233	0.00226476	-71.0742
1.332	-0.0008121	0.00216653	0.00231373	-69.452
1.334	-0.00037139	0.0021938	0.00222501	-80.3915
1.336	0.00032991	0.00223734	0.00226153	81.6118
1.338	0.00091405	0.00228962	0.00246533	68.2374
1.34	0.00105826	0.0023279	0.00255715	65.5535
1.342	0.00064155	0.00232872	0.00241548	74.5974
1.344	-0.00020231	0.00227034	0.00227934	-84.9078
1.346	-0.00114712	0.00213768	0.00242602	-61.7811
1.348	-0.00182192	0.00193738	0.00265948	-46.7592
1.35	-0.00197834	0.0016977	0.00260692	-40.6343
1.352	-0.00160247	0.00144895	0.00216041	-42.1198
1.354	-0.00091767	0.00120778	0.00151686	-52.7725
1.356	-0.0002779	0.00097386	0.00101273	-74.0734
1.358	-4.03e-06	0.00073268	0.000732691	-89.6849
1.36	-0.00023837	0.00046333	0.000521052	-62.7755
1.362	-0.00088093	0.00015062	0.000893714	-9.70252
1.364	-0.00163615	-0.00020272	0.00164866	7.06299
1.366	-0.00214931	-0.00057109	0.00222389	14.8802
1.368	-0.00217046	-0.00091382	0.00235499	22.8324
1.37	-0.00166986	-0.00118799	0.00204933	35.4292
1.372	-0.00085148	-0.00135568	0.0016009	57.8678
1.374	-5.917e-05	-0.00138913	0.00139039	87.561
1.376	0.00037979	-0.00127565	0.00133099	-73.4205
1.378	0.00030169	-0.00101564	0.0010595	-73.4563
1.38	-0.00022092	-0.00061569	0.000654125	70.2612
1.382	-0.00091207	-8.962e-05	0.000916462	5.61187
1.384	-0.00141701	0.00053256	0.00151378	-20.5979
1.386	-0.00146361	0.00120684	0.001897	-39.5078
1.388	-0.0009876	0.00188754	0.0021303	-62.3805
1.39	-0.00016462	0.00252842	0.00253377	-86.2749
1.392	0.00066566	0.00308176	0.00315283	77.8114
1.394	0.00114992	0.00351378	0.00369716	71.8788
1.396	0.00107779	0.00381906	0.00396823	74.2402
1.398	0.0004745	0.00401447	0.00404242	83.2591
1.4	-0.00041038	0.0041219	0.00414228	-84.3143
1.402	-0.0012144	0.00415876	0.00433244	-73.7217
1.404	-0.00162356	0.00413324	0.00444068	-68.5548
1.406	-0.00150905	0.00403979	0.00431244	-69.517
1.408	-0.00097991	0.00387343	0.00399546	-75.803
1.41	-0.00032849	0.00364922	0.00366397	-84.8563
1.412	0.00010811	0.00339429	0.00339601	88.1757
1.414	0.00010499	0.00313515	0.00313691	88.082
1.416	-0.00034883	0.00290175	0.00292264	-83.1452
1.418	-0.0010467	0.0027223	0.00291659	-68.9687
1.42	-0.00165919	0.0026125	0.00309485	-57.5805
1.422	-0.00188653	0.00258112	0.00319706	-53.8371
1.424	-0.00159803	0.00262862	0.00307625	-58.7031
1.426	-0.00089219	0.00273186	0.00287386	-71.9136
1.428	-5.104e-05	0.00285071	0.00285117	-88.9743
1.43	0.00058891	0.0029487	0.00300693	78.7056
1.432	0.00078932	0.00299749	0.00309967	75.2474
1.434	0.000517	0.00298151	0.003026	80.1626
1.436	-4.194e-05	0.00290389	0.00290419	-89.1726
1.438	-0.00056752	0.00277302	0.0028305	-78.4337
1.44	-0.00075363	0.00259173	0.00269908	-73.7865
1.442	-0.00044991	0.00236029	0.00240279	-79.2079
1.444	0.00026958	0.0020747	0.00209214	82.5966
1.446	0.00114278	0.00173254	0.00207549	56.5912
1.448	0.00184065	0.00134648	0.00228057	36.1864
1.45	0.00211567	0.00093826	0.00231439	23.9164
1.452	0.0019126	0.00052477	0.00198329	15.343
1.454	0.00139251	0.000121	0.00139776	4.96615
1.456	0.0008574	-0.00025224	0.000893734	-16.3934
1.458	0.00061061	-0.00057034	0.000835543	-43.047
1.46	0.00081898	-0.00081086	0.00115249	-44.7145
1.462	0.00143746	-0.00095904	0.00172802	-33.7103
1.464	0.00222803	-0.00101175	0.00244699	-24.4228
1.466	0.00286766	-0.00097818	0.0030299	-18.8349
1.468	0.00309786	-0.00088326	0.00322132	-15.9139
1.47	0.00284274	-0.00076837	0.00294475	-15.1252
1.472	0.00224055	-0.00067688	0.00234056	-16.8098
1.474	0.0015779	-0.000636	0.00170125	-21.9528
1.476	0.00115726	-0.00065101	0.0013278	-29.3597
1.478	0.00115824	-0.00071089	0.001359	-31.5402
1.48	0.00155801	-0.00079943	0.00175114	-27.1628
1.482	0.0021438	-0.00090113	0.00232549	-22.7991
[truncated: 259 more rows]

## Sheet: Apr30_J10
Time	Fx	Fz	F_resultant	F_direction
[truncated: 1,001 more rows]

[truncated: 5 more sheets: Apr30_J11, Apr30_J12, Apr30_J13, Apr30_J15, Apr30_J17]
